# Supplementary material for: How to get maximum structure information from anisotropic displacement parameters obtained by three-dimensional electron diffraction: an experimental study on metal–organic frameworks
Source: IUCrJ. 2022 Jun 8;9(Pt 4):480–91. doi: 10.1107/S2052252522005632 (PMC9252158; doi:10.1107/S2052252522005632)
Supplement: Supplementary file 1 [file m-09-00480-sup1.cif]

data_Ga-ndc_1
 
_audit_creation_method            'SHELXL-2014/7'
_shelx_SHELXL_version_number      '2014/7'
_chemical_name_systematic         ?
_chemical_name_common             ?
_chemical_melting_point           ?
_chemical_formula_moiety          ?
_chemical_formula_sum
 'C12 H6 Ga O5' 
_chemical_formula_weight          299.89

loop_
 _atom_type_symbol
 _atom_type_description
 _atom_type_scat_dispersion_real
 _atom_type_scat_dispersion_imag
 _atom_type_scat_source
 'C'  'C'   0.0000   0.0000
 'International Tables Vol C Tables 4.2.6.8 and 6.1.1.4'
 'O'  'O'   0.0000   0.0000
 'International Tables Vol C Tables 4.2.6.8 and 6.1.1.4'
 'Ga'  'Ga'   0.0000   0.0000
 'International Tables Vol C Tables 4.2.6.8 and 6.1.1.4'
 'H'  'H'   0.0000   0.0000
 'International Tables Vol C Tables 4.2.6.8 and 6.1.1.4'
 
_space_group_crystal_system       tetragonal
_space_group_IT_number            137
_space_group_name_H-M_alt         'P 42/n m c'
_space_group_name_Hall            '-P 4ac 2a'
 
_shelx_space_group_comment
;
The symmetry employed for this shelxl refinement is uniquely defined
by the following loop, which should always be used as a source of
symmetry information in preference to the above space-group names.
They are only intended as comments.
;
 
loop_
 _space_group_symop_operation_xyz
 'x, y, z'
 '-x+1/2, -y+1/2, z'
 '-y+1/2, x, z+1/2'
 'y, -x+1/2, z+1/2'
 '-x, y+1/2, -z'
 'x+1/2, -y, -z'
 'y+1/2, x+1/2, -z+1/2'
 '-y, -x, -z+1/2'
 '-x, -y, -z'
 'x-1/2, y-1/2, -z'
 'y-1/2, -x, -z-1/2'
 '-y, x-1/2, -z-1/2'
 'x, -y-1/2, z'
 '-x-1/2, y, z'
 '-y-1/2, -x-1/2, z-1/2'
 'y, x, z-1/2'
 
_cell_length_a                    21.570(3)
_cell_length_b                    21.570(3)
_cell_length_c                    6.7000(13)
_cell_angle_alpha                 90
_cell_angle_beta                  90
_cell_angle_gamma                 90
_cell_volume                      3117.3(11)
_cell_formula_units_Z             8
_cell_measurement_temperature     293(2)
_cell_measurement_reflns_used     ?
_cell_measurement_theta_min       ?
_cell_measurement_theta_max       ?
 
_exptl_crystal_description        ?
_exptl_crystal_colour             ?
_exptl_crystal_density_meas       ?
_exptl_crystal_density_method     ?
_exptl_crystal_density_diffrn     1.278          
_exptl_crystal_F_000              398
_exptl_transmission_factor_min    ?
_exptl_transmission_factor_max    ?
_exptl_crystal_size_max           ?
_exptl_crystal_size_mid           ?
_exptl_crystal_size_min           ?
_exptl_absorpt_coefficient_mu     0.000
_shelx_estimated_absorpt_T_min    ?
_shelx_estimated_absorpt_T_max    ?
_exptl_absorpt_correction_type    ?
_exptl_absorpt_correction_T_min   ?
_exptl_absorpt_correction_T_max   ?
_exptl_absorpt_process_details    ?
_exptl_absorpt_special_details    ?
_diffrn_ambient_temperature       293(2)
_diffrn_radiation_wavelength      0.0251
_diffrn_radiation_type            ?
_diffrn_source                    ?
_diffrn_measurement_device_type   ?
_diffrn_measurement_method        ?
_diffrn_detector_area_resol_mean  ?
_diffrn_reflns_number             12124
_diffrn_reflns_av_unetI/netI      0.1084
_diffrn_reflns_av_R_equivalents   0.1639
_diffrn_reflns_limit_h_min        -26
_diffrn_reflns_limit_h_max        26
_diffrn_reflns_limit_k_min        -24
_diffrn_reflns_limit_k_max        24
_diffrn_reflns_limit_l_min        -8
_diffrn_reflns_limit_l_max        8
_diffrn_reflns_theta_min          0.047
_diffrn_reflns_theta_max          0.896
_diffrn_reflns_theta_full         0.863
_diffrn_measured_fraction_theta_max   0.995
_diffrn_measured_fraction_theta_full  0.998
_diffrn_reflns_Laue_measured_fraction_max    0.995
_diffrn_reflns_Laue_measured_fraction_full   0.998
_diffrn_reflns_point_group_measured_fraction_max   0.995
_diffrn_reflns_point_group_measured_fraction_full  0.998
_reflns_number_total              1671
_reflns_number_gt                 1288
_reflns_threshold_expression      'I > 2\s(I)'
_reflns_Friedel_coverage          0.000
_reflns_Friedel_fraction_max      .
_reflns_Friedel_fraction_full     .
 
_reflns_special_details
;
 Reflections were merged by SHELXL according to the crystal
 class for the calculation of statistics and refinement.
 
 _reflns_Friedel_fraction is defined as the number of unique
 Friedel pairs measured divided by the number that would be
 possible theoretically, ignoring centric projections and
 systematic absences.
;
 
_computing_data_collection        ?
_computing_cell_refinement        ?
_computing_data_reduction         ?
_computing_structure_solution     ?
_computing_structure_refinement 'SHELXL-2014/7 (Sheldrick, 2014)'
_computing_molecular_graphics     ?
_computing_publication_material   ?
_refine_special_details           ?
_refine_ls_structure_factor_coef  Fsqd
_refine_ls_matrix_type            full
_refine_ls_weighting_scheme       calc
_refine_ls_weighting_details
'w=1/[\s^2^(Fo^2^)+(0.2000P)^2^] where P=(Fo^2^+2Fc^2^)/3'
_atom_sites_solution_primary      ?
_atom_sites_solution_secondary    ?
_atom_sites_solution_hydrogens    geom
_refine_ls_hydrogen_treatment     constr
_refine_ls_extinction_method      none
_refine_ls_extinction_coef        .
_refine_ls_number_reflns          1671
_refine_ls_number_parameters      86
_refine_ls_number_restraints      0
_refine_ls_R_factor_all           0.2065
_refine_ls_R_factor_gt            0.1880
_refine_ls_wR_factor_ref          0.4714
_refine_ls_wR_factor_gt           0.4609
_refine_ls_goodness_of_fit_ref    1.710
_refine_ls_restrained_S_all       1.710
_refine_ls_shift/su_max           0.000
_refine_ls_shift/su_mean          0.000
 
loop_
 _atom_site_label
 _atom_site_type_symbol
 _atom_site_fract_x
 _atom_site_fract_y
 _atom_site_fract_z
 _atom_site_U_iso_or_equiv
 _atom_site_adp_type
 _atom_site_occupancy
 _atom_site_site_symmetry_order  
 _atom_site_calc_flag
 _atom_site_refinement_flags_posn
 _atom_site_refinement_flags_adp
 _atom_site_refinement_flags_occupancy
 _atom_site_disorder_assembly
 _atom_site_disorder_group
Ga1 Ga 0.5000 0.5000 0.0000 0.0208(10) Uani 1 2 d S . P . .
O1 O 0.5301(2) 0.4699(2) 0.2500 0.0210(16) Uani 1 2 d S T P . .
O2 O 0.5145(3) 0.5886(2) 0.0759(7) 0.0325(15) Uani 1 1 d . . . . .
C1 C 0.5099(3) 0.6143(3) 0.2435(6) 0.0265(17) Uani 1 1 d . . . . .
O3 O 0.4966(3) 0.5886(3) 0.4042(7) 0.0365(16) Uani 1 1 d . . . . .
C2 C 0.5163(4) 0.6839(3) 0.2472(7) 0.039(2) Uani 1 1 d . . . . .
C5 C 0.5824(4) 0.6859(4) 0.5547(12) 0.068(3) Uani 1 1 d . . . . .
H5 H 0.5815 0.6428 0.5589 0.082 Uiso 1 1 calc R U . . .
C3 C 0.4935(5) 0.7173(4) 0.0902(11) 0.071(3) Uani 1 1 d . . . . .
H3 H 0.4774 0.6964 -0.0196 0.086 Uiso 1 1 calc R U . . .
C6 C 0.6165(8) 0.7171(5) 0.6936(18) 0.121(6) Uani 1 1 d . . . . .
H6 H 0.6397 0.6954 0.7876 0.145 Uiso 1 1 calc R U . . .
C4 C 0.5482(4) 0.7168(3) 0.4047(8) 0.041(2) Uani 1 1 d . . . . .
 
loop_
 _atom_site_aniso_label
 _atom_site_aniso_U_11
 _atom_site_aniso_U_22
 _atom_site_aniso_U_33
 _atom_site_aniso_U_23
 _atom_site_aniso_U_13
 _atom_site_aniso_U_12
Ga1 0.0206(16) 0.0250(16) 0.0167(16) -0.0018(9) 0.0008(9) -0.0011(8)
O1 0.026(2) 0.026(2) 0.012(3) 0.0017(17) 0.0017(17) 0.004(3)
O2 0.063(4) 0.017(3) 0.017(2) -0.001(2) 0.007(2) -0.001(2)
C1 0.055(4) 0.018(3) 0.006(3) 0.004(2) 0.003(2) 0.001(3)
O3 0.061(4) 0.025(3) 0.024(3) 0.002(2) 0.002(2) 0.004(2)
C2 0.078(6) 0.009(3) 0.030(4) 0.004(2) -0.007(3) -0.001(3)
C5 0.112(8) 0.019(4) 0.073(5) 0.010(4) -0.055(5) -0.007(4)
C3 0.154(10) 0.027(4) 0.034(3) -0.009(3) -0.039(5) 0.001(5)
C6 0.198(15) 0.048(6) 0.118(7) -0.007(6) -0.112(9) 0.015(8)
C4 0.069(5) 0.022(4) 0.030(3) -0.005(3) -0.006(3) -0.003(3)
 
_geom_special_details
;
 All esds (except the esd in the dihedral angle between two l.s. planes)
 are estimated using the full covariance matrix.  The cell esds are taken
 into account individually in the estimation of esds in distances, angles
 and torsion angles; correlations between esds in cell parameters are only
 used when they are defined by crystal symmetry.  An approximate (isotropic)
 treatment of cell esds is used for estimating esds involving l.s. planes.
;
 
loop_
 _geom_bond_atom_site_label_1
 _geom_bond_atom_site_label_2
 _geom_bond_distance
 _geom_bond_site_symmetry_2
 _geom_bond_publ_flag
Ga1 O1 1.910(3) . ?
Ga1 O1 1.910(3) 9_665 ?
Ga1 O2 2.002(5) . ?
Ga1 O2 2.002(5) 9_665 ?
Ga1 O3 2.017(5) 16 ?
Ga1 O3 2.017(5) 8_665 ?
O1 Ga1 1.910(3) 8_665 ?
O2 C1 1.257(7) . ?
C1 O3 1.246(7) . ?
C1 C2 1.507(9) . ?
O3 Ga1 2.017(5) 8_665 ?
C2 C3 1.367(9) . ?
C2 C4 1.446(8) . ?
C5 C6 1.365(12) . ?
C5 C4 1.414(9) . ?
C3 C3 1.410(15) 13_575 ?
C6 C6 1.42(2) 13_575 ?
C4 C4 1.432(13) 13_575 ?
 
loop_
 _geom_angle_atom_site_label_1
 _geom_angle_atom_site_label_2
 _geom_angle_atom_site_label_3
 _geom_angle
 _geom_angle_site_symmetry_1
 _geom_angle_site_symmetry_3
 _geom_angle_publ_flag
O1 Ga1 O1 180.0 . 9_665 ?
O1 Ga1 O2 92.79(18) . . ?
O1 Ga1 O2 87.21(18) 9_665 . ?
O1 Ga1 O2 87.21(18) . 9_665 ?
O1 Ga1 O2 92.79(18) 9_665 9_665 ?
O2 Ga1 O2 180.0 . 9_665 ?
O1 Ga1 O3 86.8(2) . 16 ?
O1 Ga1 O3 93.2(2) 9_665 16 ?
O2 Ga1 O3 88.2(2) . 16 ?
O2 Ga1 O3 91.8(2) 9_665 16 ?
O1 Ga1 O3 93.2(2) . 8_665 ?
O1 Ga1 O3 86.8(2) 9_665 8_665 ?
O2 Ga1 O3 91.8(2) . 8_665 ?
O2 Ga1 O3 88.2(2) 9_665 8_665 ?
O3 Ga1 O3 180.0(4) 16 8_665 ?
Ga1 O1 Ga1 122.5(4) 8_665 . ?
C1 O2 Ga1 129.5(4) . . ?
O3 C1 O2 126.4(6) . . ?
O3 C1 C2 116.8(5) . . ?
O2 C1 C2 116.6(5) . . ?
C1 O3 Ga1 133.6(5) . 8_665 ?
C3 C2 C4 118.3(6) . . ?
C3 C2 C1 118.7(6) . . ?
C4 C2 C1 123.0(5) . . ?
C6 C5 C4 122.2(8) . . ?
C2 C3 C3 121.9(4) . 13_575 ?
C5 C6 C6 119.6(5) . 13_575 ?
C5 C4 C4 118.2(4) . 13_575 ?
C5 C4 C2 122.3(6) . . ?
C4 C4 C2 119.4(4) 13_575 . ?
 
_refine_diff_density_max    0.195
_refine_diff_density_min   -0.342
_refine_diff_density_rms    0.067

_shelx_res_file
;

    Ga_1.res created by SHELXL-2014/7


TITL Ga_1_a.res in P4(2)/nmc
REM Old TITL Ga_1 in P4(2)/nmc

REM SHELXT solution in P4(2)/nmc
REM R1 0.339,  Rweak 0.024,  Alpha 0.084,  Orientation as input
REM Formula found by SHELXT:  C14 O3 Cl

CELL  0.0251  21.5700  21.5700   6.7000   90.000   90.000   90.000
ZERR    8.000   0.0031   0.0031   0.0013    0.000    0.000    0.000
LATT  1
SYMM 1/2-X, 1/2-Y, Z
SYMM 1/2-Y, X, 1/2+Z
SYMM Y, 1/2-X, 1/2+Z
SYMM -X, 1/2+Y, -Z
SYMM 1/2+X, -Y, -Z
SYMM 1/2+Y, 1/2+X, 1/2-Z
SYMM -Y, -X, 1/2-Z
SFAC C      0.73070  36.99510   1.19510  11.29660   0.45630   2.81390 =
            0.12470   0.34560   0.00000   0.000   0.000   0.000   0.770  12.011
SFAC O      0.45480  23.78030   0.91730   7.62200   0.47190   2.14400 =
            0.13840   0.29590   0.00000   0.000   0.000   0.000   0.730  15.999
SFAC GA     2.32050  65.60190   2.48550  15.45770   1.68790   2.58060 =
            0.59920   0.35100   0.00000   0.000   0.000   0.000   1.260  69.720
SFAC H      0.37540  15.49460   0.14080   4.12610   0.02160   0.02460 =
      -0.10120  46.88400   0.00000   0.000   0.000   0.000   0.320   1.008
UNIT 96 40 8 48

SHEL 25 0.8
L.S. 10
LIST 3
FMAP 2
PLAN 20
ACTA
WGHT    0.200000
SWAT    0.918797    1.2714
FVAR      16.04388
GA1   3    0.500000    0.500000    0.000000    10.50000    0.02062    0.02504 =
         0.01667   -0.00175    0.00082   -0.00114
O1    2    0.530118    0.469882    0.250000    10.50000    0.02558    0.02558 =
         0.01194    0.00174    0.00174    0.00405
O2    2    0.514508    0.588567    0.075888    11.00000    0.06265    0.01748 =
         0.01739   -0.00143    0.00696   -0.00127
C1    1    0.509910    0.614327    0.243451    11.00000    0.05547    0.01809 =
         0.00588    0.00384    0.00295    0.00104
O3    2    0.496555    0.588558    0.404178    11.00000    0.06109    0.02462 =
         0.02381    0.00159    0.00206    0.00393

C2    1    0.516338    0.683874    0.247168    11.00000    0.07815    0.00915 =
         0.02960    0.00438   -0.00700   -0.00071
C5    1    0.582353    0.685851    0.554669    11.00000    0.11231    0.01939 =
         0.07289    0.00964   -0.05458   -0.00686
AFIX  43
H5    4    0.581494    0.642764    0.558853    11.00000   -1.20000
AFIX   0
C3    1    0.493459    0.717326    0.090249    11.00000    0.15360    0.02699 =
         0.03371   -0.00903   -0.03895    0.00132
AFIX  43
H3    4    0.477446    0.696374   -0.019568    11.00000   -1.20000
AFIX   0
C6    1    0.616536    0.717060    0.693569    11.00000    0.19755    0.04822 =
         0.11777   -0.00670   -0.11215    0.01474
AFIX  43
H6    4    0.639671    0.695355    0.787576    11.00000   -1.20000
AFIX   0
C4    1    0.548209    0.716806    0.404667    11.00000    0.06888    0.02245 =
         0.03020   -0.00490   -0.00633   -0.00267
HKLF 4

REM  Ga_1_a.res in P4(2)/nmc
REM R1 =  0.1880 for    1288 Fo > 4sig(Fo)  and  0.2065 for all    1671 data
REM     86 parameters refined using      0 restraints

END

WGHT      0.2000      0.0000

REM Highest difference peak  0.195,  deepest hole -0.342,  1-sigma level  0.067
Q1    1   0.2500  0.7500 -0.1514  10.25000  0.05    0.20
Q2    1   0.4274  0.7500  0.2399  10.50000  0.05    0.19
Q3    1   0.5659  0.7500  0.6015  10.50000  0.05    0.19
Q4    1   0.5582  0.7500  0.2413  10.50000  0.05    0.18
Q5    1   0.4472  0.7500  0.3385  10.50000  0.05    0.18
Q6    1   0.3592  0.6408 -0.2500  10.50000  0.05    0.18
Q7    1   0.3667  0.7500 -0.4110  10.50000  0.05    0.18
Q8    1   0.5900  0.7500  0.3072  10.50000  0.05    0.17
Q9    1   0.3187  0.7500 -0.2451  10.50000  0.05    0.17
Q10   1   0.3234  0.7500  0.4636  10.50000  0.05    0.16
Q11   1   0.3246  0.7500 -0.4758  10.50000  0.05    0.16
Q12   1   0.5752  0.4594  0.2439  11.00000  0.05    0.15
Q13   1   0.4546  0.6445  0.3210  11.00000  0.05    0.15
Q14   1   0.4553  0.6488  0.1579  11.00000  0.05    0.14
Q15   1   0.4334  0.7500  0.4908  10.50000  0.05    0.14
Q16   1   0.5492  0.6514  0.3860  11.00000  0.05    0.13
Q17   1   0.4499  0.7500  0.0190  10.50000  0.05    0.13
Q18   1   0.3464  0.7500 -0.0574  10.50000  0.05    0.13
Q19   1   0.4490  0.5717  0.0948  11.00000  0.05    0.12
Q20   1   0.4451  0.5549  0.2500  10.50000  0.05    0.12
;
_shelx_res_checksum   16472

_shelx_hkl_file
;
   0   0  -2  47026. 7479.14   1
   0   0   2  52995. 8386.95   1
   0   0  -4 185678.  29271.   1
   0   0   4 194995.  30723.   1
   0   0  -6 237027.  37407.   1
   0   0   8  19456. 3228.25   1
   0   1  -1 228577.  35966.   1
   0  -1  -1 181345.  28556.   1
   0   1   1 209295.  32943.   1
   0  -1   1 194453.  30603.   1
  -1   0   2  59387. 9363.01   1
   1   0   2  66352.  10524.   1
   0   1  -2  68660.  10855.   1
   0  -1  -2  60156. 9523.34   1
  -1   0  -2  66959.  10625.   1
   1   0  -2  55411. 8743.36   1
   0   1   2  65713.  10391.   1
   0  -1   2  55227. 8745.52   1
  -1   0   3  24494. 3900.98   1
   1   0   3  28610. 4626.80   1
   0   1  -3  24981. 4019.06   1
   0  -1  -3  37753. 6027.51   1
   1   0  -3  31860. 5055.79   1
   0   1   3  24678. 4002.81   1
   0  -1   3  37060. 5906.18   1
  -1   0   4 2000.86 573.068   1
   1   0   4  942.80 646.517   1
   0   1  -4 1681.29 667.316   1
   0  -1  -4 1408.30 668.508   1
   1   0  -4 1289.13 441.122   1
   0  -1   4 2064.78 720.506   1
  -1   0   5  10414. 1748.45   1
   1   0   5  10844. 1905.53   1
   0   1  -5  10058. 1722.46   1
   1   0  -5 9881.91 1682.37   1
   0   1   5  10697. 1867.62   1
   0  -1   5 9784.41 1676.96   1
  -1   0   6 7198.56 1302.13   1
   1   0   6 9077.01 1637.96   1
   0   1  -6 7804.13 1571.88   1
   0  -1  -6 7059.90 1373.63   1
   1   0  -6  11310. 2091.86   1
   0   1   6 7339.39 1435.38   1
   0  -1   6  10560. 1822.12   1
  -1   0   7 6908.24 1297.80   1
   1   0   7 6896.32 1341.13   1
   0   1  -7 8227.70 1578.38   1
   0  -1  -7 5057.95 1259.88   1
  -1   0  -7  11299. 2200.19   1
   1   0  -7 7024.15 1401.80   1
   0   1   7 6961.32 1402.88   1
   0  -1   7 6881.15 1328.13   1
  -1   0   8  988.30 562.885   1
   1   0   8 1025.13 583.252   1
   0   1  -8  640.56 614.451   1
   0  -1  -8  715.20 677.716   1
  -1   0  -8 5991.76 1517.71   1
   1   0  -8 1776.62 741.739   1
   0   1   8 1039.32 576.102   1
   0  -1   8 1461.38 655.725   1
   1   1   0  33528. 5460.94   1
  -1  -1   0  21298. 3832.73   1
   1   1  -2  614.78 748.239   1
  -1  -1  -2 1934.78 757.447   1
  -1   1  -2 2846.93 785.613   1
   1  -1  -2 1683.46 607.409   1
  -1   1   2 1434.30 560.610   1
   1  -1   2 2226.19 841.078   1
  -1  -1   2  909.22 735.023   1
   1   1  -4 1154.80 571.985   1
  -1  -1  -4  391.07 533.311   1
  -1   1  -4 2227.28 734.264   1
  -1   1   4  845.30 414.798   1
   1  -1   4 1136.39 646.733   1
   1   1   4  467.99 580.435   1
  -1  -1   4 1226.30 442.530   1
   1   1  -6 2467.77 802.837   1
  -1  -1  -6 1441.88 715.090   1
  -1   1  -6 1630.37 855.269   1
   1  -1  -6 1331.38 563.427   1
  -1   1   6 3598.74 854.619   1
   1  -1   6 1601.13 620.734   1
   1   1   6 2671.43 934.134   1
  -1  -1   6 1355.21 569.602   1
   1   1  -8  812.91 515.437   1
  -1  -1  -8  106.13 661.466   1
  -1   1  -8  816.16 632.325   1
   1  -1  -8  642.62 650.741   1
  -1   1   8  376.67 455.205   1
   1  -1   8  820.93 522.695   1
   1   1   8 1354.13 674.032   1
  -1  -1   8  598.96 458.780   1
  -2   0   0 212761.  33528.   1
   2   0   0 235511.  37082.   1
  -2   0   1  48120. 7605.89   1
  -2   0  -1  69516.  11104.   1
   2   0   2 132813.  20994.   1
   0   2  -2 139638.  22024.   1
   0  -2  -2 131622.  20767.   1
  -2   0  -2 137363.  21709.   1
   0   2   2 144405.  22760.   1
   0  -2   2 139530.  21991.   1
  -2   0   3 5677.60 942.800   1
   0   2  -3 3171.92 982.124   1
   0  -2  -3 5528.11 1145.05   1
  -2   0  -3 3486.08 950.275   1
   2   0  -3 4890.04 850.720   1
   0   2   3 5179.28 1106.05   1
   0  -2   3 4758.96 1130.97   1
  -2   0   4 131947.  20778.   1
   2   0   4 155454.  24559.   1
   0   2  -4 160221.  25274.   1
   0  -2  -4 162929.  25685.   1
  -2   0  -4 175062.  27668.   1
   2   0  -4 135630.  21374.   1
   0   2   4 151446.  23887.   1
   0  -2   4 136388.  21493.   1
  -2   0   5 1528.54 419.564   1
   2   0   5  650.96 559.852   1
   0   2  -5  419.13 541.653   1
   0  -2  -5  968.04 499.512   1
  -2   0  -5 1338.97 727.981   1
   2   0  -5  878.99 321.633   1
   0   2   5 1073.34 524.753   1
   0  -2   5  662.87 484.887   1
  -2   0   6  13758. 2251.11   1
   2   0   6  17246. 3013.76   1
   0   2  -6  17170. 2921.67   1
   0  -2  -6  15708. 2664.93   1
  -2   0  -6  13552. 2501.35   1
   2   0  -6  16835. 2761.34   1
   0   2   6  16965. 2798.18   1
   0  -2   6  20247. 3300.83   1
  -2   0   7  583.79 458.671   1
   2   0   7  453.04 675.982   1
   0   2  -7   62.31 716.498   1
   0  -2  -7  260.21 614.017   1
  -2   0  -7  633.30 696.782   1
   2   0  -7  578.92 491.821   1
   0   2   7  372.98 573.610   1
   0  -2   7  -64.58 544.144   1
  -2   0   8  15860. 2633.51   1
   2   0   8  17539. 3006.17   1
   0   2  -8  19196. 3317.08   1
   0  -2  -8  14375. 2569.60   1
  -2   0  -8  10385. 2230.53   1
   2   0  -8  17268. 3001.84   1
   0   2   8  17192. 2949.84   1
   0  -2   8  15730. 2629.18   1
   2   1   1 376774.  59311.   1
  -2  -1   1 352183.  55433.   1
  -2   1   1 384248.  60427.   1
   2  -1   1 346333.  54501.   1
  -2  -1  -1 361716.  56939.   1
  -2   1  -1 389557.  61304.   1
  -1   2  -2 1130.97 940.851   1
  -1  -2  -2 3737.40 958.833   1
  -2  -1  -2 3432.99 1017.44   1
   1  -2   2 1254.47 880.294   1
   1   2   2 2776.51 800.779   1
   2   1   3  24764. 4064.56   1
  -2  -1   3  29033. 4660.38   1
  -2   1   3  23486. 3730.90   1
   2  -1   3  23378. 3828.40   1
  -1   2  -3  22099. 3629.07   1
   1  -2  -3  28079. 4509.80   1
   1   2  -3  23659. 3887.98   1
  -1  -2  -3  26216. 4275.81   1
   2   1  -3  23378. 3800.23   1
  -2   1  -3  43213. 6923.40   1
   2  -1  -3  26400. 4196.72   1
  -1   2   3  23779. 3831.65   1
   1  -2   3  25631. 4166.39   1
   1   2   3  25003. 4079.73   1
  -1  -2   3  26595. 4336.47   1
   2   1   4 3274.83 926.768   1
  -2  -1   4 4787.13 938.142   1
  -2   1   4 5987.43 1032.61   1
   1  -2  -4 3303.00 769.255   1
   1   2  -4 4474.05 1083.31   1
  -1  -2  -4 4426.38 1117.97   1
   2   1  -4 3554.32 791.571   1
  -2  -1  -4 3703.82 1041.71   1
  -2   1  -4 3764.49 959.917   1
   2  -1  -4 4520.63 845.520   1
  -1   2   4 4387.39 845.628   1
   1  -2   4 4519.55 1013.00   1
  -1  -2   4 4938.79 1047.45   1
   2   1   5 9157.18 1740.87   1
  -2  -1   5  11537. 1894.70   1
  -2   1   5 8987.10 1555.63   1
   2  -1   5  16802. 2781.93   1
  -1   2  -5 9733.50 1806.95   1
   1  -2  -5 9779.00 1642.29   1
   1   2  -5  13195. 2238.11   1
  -1  -2  -5  10974. 1873.03   1
   2   1  -5  12826. 2112.45   1
  -2  -1  -5  15134. 2598.85   1
  -2   1  -5  18860. 3145.92   1
   2  -1  -5  12577. 2055.03   1
  -1   2   5  15730. 2576.10   1
   1   2   5  16347. 2708.26   1
  -1  -2   5  12837. 2139.53   1
  -2  -1   6  483.59 377.965   1
  -2   1   6 1425.63 523.453   1
   2  -1   6  833.49 587.368   1
  -1   2  -6  342.22 909.760   1
   1  -2  -6  545.88 544.794   1
   1   2  -6  428.88 634.817   1
  -1  -2  -6 1358.46 643.808   1
   2   1  -6 1466.80 623.984   1
  -2  -1  -6 1477.63 812.695   1
  -2   1  -6 1400.71 695.482   1
   2  -1  -6  925.25 472.429   1
  -1   2   6 1203.55 529.628   1
   1  -2   6 1824.29 692.665   1
   1   2   6 1607.62 705.882   1
  -1  -2   6  407.00 454.663   1
   2   1   7 9803.91 1925.03   1
  -2  -1   7 8291.62 1488.46   1
  -2   1   7 8133.46 1447.30   1
   2  -1   7  15491. 2674.68   1
  -1   2  -7 7280.89 1561.04   1
   1  -2  -7 8154.04 1589.21   1
   1   2  -7  10444. 1873.03   1
  -1  -2  -7 8264.54 1698.62   1
   2   1  -7 8571.11 1568.63   1
   2  -1  -7 9229.76 1665.04   1
  -1   2   7 8290.53 1541.54   1
   1  -2   7  13346. 2363.77   1
   1   2   7  12956. 2390.85   1
  -1  -2   7 9327.26 1608.71   1
   2   1   8  829.92 764.272   1
  -2  -1   8  625.83 456.071   1
  -2   1   8  208.43 484.996   1
   2  -1   8 1025.24 578.052   1
  -1   2  -8 1425.63 767.522   1
   1  -2  -8  815.30 675.766   1
   1   2  -8  642.94 564.510   1
  -1  -2  -8 2306.36 960.458   1
   2   1  -8  682.70 493.987   1
  -2  -1  -8 -272.56 733.614   1
  -2   1  -8  371.90 733.506   1
   2  -1  -8  428.56 593.435   1
  -1   2   8  718.77 600.476   1
   1  -2   8  963.38 519.336   1
   1   2   8 1501.46 730.581   1
  -1  -2   8  962.19 521.070   1
   2  -2   0  66125.  10503.   1
   2   2   0  59441. 9560.17   1
   2   2  -4 167804.  26454.   1
  -2  -2  -4 180262.  28480.   1
  -2   2  -4 141588.  22381.   1
   2  -2  -4 149279.  23508.   1
  -2   2   4 159896.  25176.   1
   2  -2   4 152529.  24093.   1
   2   2   4 109847.  17441.   1
  -2  -2   4 124905.  19694.   1
   2   2  -6  34167. 5501.02   1
   2  -2  -6  35717. 5699.27   1
  -2   2   6  39183. 6236.59   1
   2  -2   6  24829. 4110.06   1
   2   2   6  28372. 4626.80   1
  -2  -2   6  29618. 4730.79   1
   2   2  -8  12718. 2214.28   1
   2  -2  -8 9863.49 1779.87   1
  -2   2   8 8497.45 1600.04   1
   2  -2   8  12577. 2207.78   1
   2   2   8 7926.54 1644.46   1
  -2  -2   8  10451. 1802.62   1
   3   0   1  38717. 6298.34   1
  -3   0  -1  41036. 6687.24   1
  -3   0   2 3727.65 734.914   1
   0   3  -2  745.42 2192.61   1
   3   0  -2 2141.69 528.328   1
   0  -3   2 -527.03 1749.54   1
   3   0   3 5347.19 1218.72   1
   0   3  -3 8578.69 1784.20   1
   0  -3  -3  11461. 2096.20   1
  -3   0  -3 6506.33 1371.46   1
   0   3   3 6118.51 1363.88   1
   0  -3   3 7956.88 1622.79   1
  -3   0   4 3579.24 656.158   1
   0   3  -4 4297.47 1303.22   1
   0  -3  -4 3469.83 935.217   1
  -3   0  -4 4717.79 1258.80   1
   3   0  -4 2803.59 549.019   1
   0   3   4 1770.12 782.038   1
   0  -3   4 3169.75 906.185   1
  -3   0   5 1545.88 397.140   1
   3   0   5 2320.44 777.596   1
   0   3  -5 3860.90 993.066   1
   0  -3  -5 1756.04 615.534   1
   3   0  -5 1855.70 408.298   1
   0   3   5 1258.80 582.602   1
   0  -3   5 3311.66 861.661   1
  -3   0   6 5337.44 956.342   1
   3   0   6 2526.27 863.503   1
   0   3  -6 3696.24 1081.14   1
   0  -3  -6 5004.87 1099.55   1
  -3   0  -6 3983.31 1267.47   1
   3   0  -6 3689.74 745.639   1
   0   3   6 3815.40 908.243   1
   0  -3   6 3058.17 755.605   1
  -3   0   7 1523.13 472.754   1
   3   0   7  976.17 674.357   1
   0   3  -7 1201.39 786.371   1
   0  -3  -7 5479.36 1161.30   1
  -3   0  -7  696.13 864.586   1
   3   0  -7 1232.80 476.654   1
   0   3   7 1598.96 636.225   1
   0  -3   7  851.15 542.519   1
  -3   0   8  874.23 442.963   1
   0   3  -8  545.77 682.916   1
   0  -3  -8  921.89 557.035   1
  -3   0  -8  866.75 971.508   1
   3   0  -8  866.32 509.912   1
   0   3   8  990.36 549.344   1
   0  -3   8  830.68 489.004   1
   3  -1   0 222294.  35012.   1
   3   1   1 178204.  28112.   1
  -3  -1   1 199436.  31405.   1
   3  -1   1 137146.  21688.   1
  -3  -1  -1 143971.  22771.   1
  -3   1  -1 155888.  24613.   1
   1  -3   1 320117.  50417.   1
  -3   1   2 6691.58 1136.39   1
   3   1  -2  11927. 2084.28   1
   3  -1  -2 8262.37 1395.30   1
   3  -1   3 1907.70 709.782   1
  -1   3  -3 1728.95 1124.47   1
   1   3  -3  11927. 2883.76   1
  -1  -3  -3 3067.92 987.216   1
  -3  -1  -3 1317.30 816.487   1
  -3   1  -3 3453.58 922.001   1
   1  -3   3 1377.96 985.049   1
   1   3   3 3493.66 1015.71   1
  -1  -3   3 3578.16 1556.71   1
   3   1   4  526.59 697.757   1
  -1   3  -4 1335.72 994.474   1
   1  -3  -4 1626.04 747.372   1
   1   3  -4  884.52 933.701   1
  -1  -3  -4 1260.97 740.114   1
   3   1  -4 1943.45 974.541   1
  -3  -1  -4  518.58 720.398   1
  -3   1  -4 5653.77 1234.97   1
   3  -1  -4 1334.63 349.474   1
  -1   3   4 1549.13 655.075   1
   1   3   4  439.93 608.818   1
  -1  -3   4   55.68 783.230   1
   3   1   5 2090.78 943.234   1
  -3  -1   5 1510.13 503.195   1
  -3   1   5 1895.78 480.663   1
  -1   3  -5 3035.42 961.000   1
   1  -3  -5 1912.03 584.443   1
   1   3  -5 2089.70 924.384   1
  -1  -3  -5 1864.37 769.472   1
   3   1  -5 2209.94 632.867   1
  -3  -1  -5 1776.62 845.411   1
  -3   1  -5 1912.03 772.722   1
   3  -1  -5 4303.97 756.364   1
  -1   3   5 4060.23 819.954   1
   1  -3   5 2855.59 793.954   1
   1   3   5 1751.70 667.316   1
  -1  -3   5 1234.97 652.150   1
  -3  -1   6 3079.84 639.800   1
  -3   1   6 1861.12 502.654   1
  -1   3  -6 2438.52 917.560   1
   1  -3  -6 2256.52 801.646   1
   1   3  -6 3699.49 1076.59   1
  -1  -3  -6 2763.51 836.745   1
   3   1  -6 1921.78 561.044   1
  -3  -1  -6 3973.56 1279.38   1
  -3   1  -6 2715.85 1041.49   1
   3  -1  -6 1959.70 506.987   1
  -1   3   6 3458.99 864.369   1
   1  -3   6 2312.86 733.614   1
   1   3   6 2813.34 806.629   1
  -1  -3   6 3521.82 841.511   1
   3   1   7 1565.38 915.393   1
  -3  -1   7  736.00 413.714   1
  -3   1   7  885.82 461.163   1
  -1   3  -7  859.06 696.782   1
   1  -3  -7 1340.05 626.367   1
   1   3  -7  623.23 713.031   1
  -1  -3  -7  553.57 595.493   1
   3   1  -7 1757.12 626.800   1
  -3  -1  -7  483.59 922.543   1
  -3   1  -7  907.92 729.064   1
   3  -1  -7  751.92 506.770   1
  -1   3   7 2282.52 745.097   1
   1  -3   7  943.34 604.376   1
   1   3   7 2325.86 888.852   1
  -1  -3   7 1042.36 556.711   1
   3   1   8  278.08 756.364   1
  -3   1   8  209.62 355.974   1
  -1   3  -8   62.67 750.839   1
   1  -3  -8 1551.29 633.084   1
   1   3  -8  821.25 683.349   1
  -1  -3  -8 -157.40 529.520   1
   3   1  -8  478.60 462.896   1
  -3  -1  -8  856.79 860.361   1
  -3   1  -8  128.70 789.188   1
   3  -1  -8  442.75 459.321   1
  -1   3   8  676.85 530.495   1
   1  -3   8  412.41 457.371   1
   1   3   8  756.47 649.983   1
  -1  -3   8  922.11 489.004   1
   3   2   1 2857.76 1185.14   1
  -3  -2   1 2380.02 1628.21   1
  -3   2   1 5055.79 1236.05   1
   3  -2   1 2825.26 1076.48   1
  -2   3  -1 3232.58 1533.96   1
  -2  -3  -1 8921.02 2426.60   1
  -3  -2  -1 4260.64 1353.05   1
  -3   2  -1 2889.18 1193.80   1
   2  -3   1 2824.18 1167.80   1
   2   3   1 5281.11 1926.12   1
  -3   2   2  -82.59 799.588   1
   3  -2   2  894.05 793.088   1
   3  -2  -2  615.10 971.400   1
   3   2   3  16650. 2828.51   1
   3  -2   3  21569. 3606.32   1
  -2   3  -3  17214. 3006.17   1
  -2  -3  -3  17680. 3045.17   1
  -3  -2  -3  23053. 3898.82   1
   2  -3   3  24418. 4028.81   1
   2   3   3  21579. 3584.66   1
   3   2   4 2746.18 902.285   1
   3  -2   4 5781.60 1372.55   1
  -2   3  -4 2008.45 889.935   1
  -2  -3  -4 3434.08 1021.45   1
  -3  -2  -4 1541.54 1096.30   1
  -3   2  -4 1008.02 813.995   1
   2  -3   4 2477.52 784.638   1
   2   3   4 1463.55 626.367   1
   3   2   5 1366.05 672.841   1
  -3  -2   5 1696.46 631.675   1
  -3   2   5 2337.77 509.587   1
   3  -2   5 1470.05 641.642   1
  -2   3  -5   60.07 718.340   1
   2   3  -5 1298.88 940.634   1
   3   2  -5 1350.88 693.965   1
  -3  -2  -5 4892.21 1172.14   1
  -3   2  -5 1791.79 738.381   1
  -2   3   5  879.32 563.644   1
   2  -3   5  738.38 573.610   1
   2   3   5 3833.82 926.443   1
  -2  -3   5 2399.52 761.780   1
   3   2   6  539.59 754.197   1
  -3  -2   6 1337.88 584.768   1
  -3   2   6 1415.88 472.429   1
   3  -2   6 1460.30 767.197   1
  -2   3  -6  -98.70 813.129   1
   2  -3  -6 1622.79 611.092   1
   2   3  -6 1844.87 980.933   1
  -2  -3  -6 1332.47 759.505   1
   3   2  -6 1785.29 838.695   1
  -3  -2  -6 2594.52 996.857   1
  -3   2  -6 1788.54 867.511   1
   3  -2  -6 1628.21 581.843   1
  -2   3   6  860.47 542.844   1
   2  -3   6  694.18 579.893   1
   2   3   6  896.11 641.208   1
  -2  -3   6  729.71 522.153   1
   3   2   7 1356.30 829.920   1
  -3  -2   7 1856.79 664.824   1
  -3   2   7 1542.63 536.128   1
  -2   3  -7  288.92 751.489   1
   2  -3  -7  323.91 542.303   1
  -2  -3  -7 1502.54 788.321   1
   3   2  -7 1506.88 674.032   1
   3  -2  -7 1649.87 537.644   1
  -2   3   7 1762.54 616.942   1
   2   3   7 1283.72 681.399   1
  -2  -3   7 1454.88 674.899   1
   3   2   8  878.02 795.254   1
  -3  -2   8 1058.50 480.338   1
  -3   2   8 1295.63 576.752   1
   3  -2   8  654.53 673.599   1
  -2   3  -8  710.97 894.593   1
   2  -3  -8  409.38 533.636   1
   2   3  -8  987.11 658.541   1
  -2  -3  -8  551.51 695.482   1
   3   2  -8  971.29 549.344   1
  -3  -2  -8  853.64 814.862   1
  -3   2  -8  954.93 825.804   1
   3  -2  -8  615.53 432.672   1
  -2   3   8  686.49 425.197   1
   2  -3   8  545.01 500.920   1
   2   3   8  547.07 602.751   1
  -2  -3   8 1082.33 535.369   1
   3  -3   0 235186.  37049.   1
   3   3   0 310150.  48900.   1
  -3  -3  -2  28133. 4678.79   1
  -3   3  -2  27873. 4559.63   1
   3  -3   2  24667. 4048.31   1
  -3  -3  -4 2637.85 1038.46   1
  -3   3  -4  254.79 1071.06   1
   3  -3   4   52.50 562.560   1
   3   3  -6 4383.05 1463.55   1
  -3   3  -6 1682.37 1042.68   1
  -3   3   6 1649.87 546.961   1
   3  -3   6 2206.69 829.053   1
   3   3   6 2270.61 946.484   1
  -3  -3   6 3245.58 949.842   1
   3   3  -8 1810.20 752.355   1
  -3  -3  -8 1827.54 937.492   1
  -3   3  -8  475.03 818.220   1
   3  -3  -8  260.43 527.570   1
  -3   3   8  764.71 441.339   1
   3  -3   8  554.33 559.202   1
   3   3   8  848.77 719.640   1
  -3  -3   8  739.25 584.985   1
   4   0   0 274510.  43278.   1
  -4   0   1 132597.  20919.   1
   4   0   1 121114.  19207.   1
  -4   0  -1 128697.  20399.   1
  -4   0   2 261835.  41198.   1
  -4   0  -2 224136.  35381.   1
  -4   0   3 3743.90 688.007   1
   0   4  -3 2458.02 1552.38   1
   4   0  -3 4341.89 821.037   1
   0  -4   3 4400.39 1543.71   1
   4   0   4  57524. 9237.34   1
   0   4  -4  48445. 7819.30   1
   0  -4  -4  48933. 7827.96   1
  -4   0  -4  55519. 9039.10   1
   0   4   4  48911. 7785.71   1
   0  -4   4  51403. 8230.95   1
  -4   0   5 4659.30 804.462   1
   0   4  -5 3893.40 1275.05   1
   0  -4  -5 5128.37 1052.76   1
  -4   0  -5 3053.84 1119.05   1
   4   0  -5 3905.32 695.374   1
   0   4   5 4277.97 939.226   1
   0  -4   5 4907.37 1095.22   1
  -4   0   6 3611.74 648.900   1
   4   0   6 2189.36 867.727   1
   0   4  -6 4068.89 1149.39   1
   0  -4  -6 2369.19 770.447   1
   4   0  -6 3196.83 649.766   1
   0  -4   6 2580.43 897.085   1
  -4   0   7 2833.93 619.434   1
   4   0   7 1878.45 862.744   1
   0   4  -7 2836.09 1062.07   1
   0  -4  -7 2653.01 876.502   1
  -4   0  -7 2082.11 1047.88   1
   4   0  -7 2761.34 626.909   1
   0   4   7 3417.83 895.135   1
   0  -4   7 2620.52 780.413   1
  -4   0   8  15015. 2460.19   1
   4   0   8  13834. 2513.27   1
   0   4  -8  15025. 2813.34   1
   0  -4  -8 9900.33 1909.87   1
  -4   0  -8  12166. 2573.93   1
   4   0  -8  13877. 2346.44   1
   0   4   8  18850. 3184.92   1
   0  -4   8  12426. 2173.11   1
   4   1   1 493662.  77684.   1
  -4  -1   1 621167.  97703.   1
  -4   1   1 572527.  90044.   1
   4  -1   1 668183. 105091.   1
  -4   1  -1 714656. 112447.   1
   1  -4   1 622034.  97974.   1
   4   1   2 3608.49 1034.66   1
  -4  -1   2 4171.81 931.318   1
  -4   1   2 5205.28 969.991   1
   4  -1   2 4054.81 1075.94   1
   4   1  -2 5203.11 1025.13   1
  -4   1  -2 5931.10 1284.80   1
   4  -1  -2 5423.03 1003.47   1
  -1   4  -3 4221.64 1459.21   1
   4   1  -3 3656.16 1010.18   1
   4  -1  -3 3707.07 737.622   1
   1  -4   3 3299.75 1230.63   1
   1   4   3 6822.66 1678.04   1
   4  -1   4 1039.11 631.242   1
  -1   4  -4  758.86 1286.97   1
   1   4  -4 1946.70 1346.55   1
  -1  -4  -4  269.42 815.837   1
  -4  -1  -4 1336.80 887.769   1
  -4   1  -4 1403.96 836.745   1
  -1   4   4  387.61 1052.21   1
   1  -4   4 1372.55 862.636   1
   1   4   4 1008.99 738.597   1
  -1  -4   4 7224.56 1676.96   1
   4   1   5  20247. 3520.74   1
   4  -1   5  20269. 3356.08   1
  -1   4  -5  21200. 3608.49   1
   1  -4  -5  19716. 3241.25   1
   1   4  -5  15881. 2709.35   1
  -1  -4  -5  25566. 4176.14   1
  -4  -1  -5  21395. 3709.24   1
  -4   1  -5  21222. 3630.16   1
  -1   4   5  17290. 2872.93   1
   1  -4   5  20139. 3316.00   1
   1   4   5  18070. 3026.75   1
  -1  -4   5  21709. 3557.57   1
  -4  -1   6 1088.72 538.078   1
  -4   1   6  848.66 304.517   1
   4  -1   6  496.80 621.492   1
  -1   4  -6 1949.95 1133.14   1
   1  -4  -6  871.63 591.701   1
   1   4  -6  981.58 1053.95   1
  -1  -4  -6  467.99 626.584   1
  -4   1  -6  824.29 899.360   1
   4  -1  -6  781.06 313.184   1
  -1   4   6  800.78 536.886   1
   1  -4   6  372.55 785.396   1
   1   4   6   65.47 836.962   1
  -1  -4   6  203.99 717.365   1
   4   1   7 5602.85 1452.71   1
  -4  -1   7 5039.54 985.808   1
  -4   1   7 5039.54 924.926   1
   4  -1   7 8122.62 1631.46   1
  -1   4  -7 4672.30 1191.64   1
   1  -4  -7 6752.24 1275.05   1
   1   4  -7 4162.06 1087.64   1
   4   1  -7 3543.49 780.196   1
  -4  -1  -7 2072.36 1163.47   1
  -4   1  -7 5219.36 1346.55   1
   4  -1  -7 4494.63 858.844   1
  -1   4   7 5472.86 1192.72   1
   1  -4   7 4149.06 1004.87   1
   1   4   7 2631.35 820.279   1
  -1  -4   7 5436.03 1202.47   1
   4   1   8  420.54 648.033   1
  -4  -1   8  655.72 418.264   1
  -4   1   8  644.13 339.616   1
   4  -1   8  622.90 620.734   1
  -1   4  -8  810.85 900.010   1
   1  -4  -8  905.10 672.083   1
   1   4  -8 1386.63 832.845   1
   4   1  -8  598.85 485.429   1
  -4  -1  -8  234.32 847.470   1
   4  -1  -8  909.98 460.730   1
  -1   4   8  499.95 513.270   1
   1  -4   8  740.33 528.328   1
   1   4   8  464.20 515.328   1
   4  -2   0 495287.  77922.   1
   2  -4   0 896218. 141046.   1
   4   2   1  65442.  10447.   1
  -4  -2   1 101766.  16087.   1
  -4   2   1  96707.  15275.   1
   4  -2   1  99924.  15816.   1
  -2   4  -1  87282.  13931.   1
   4   2  -1 105579.  16715.   1
  -4   2  -1 100347.  15903.   1
   4   2   2 370924.  58433.   1
  -4  -2   2 223378.  35262.   1
  -4   2   2 284368.  44741.   1
   4  -2   2 212436.  33507.   1
  -2   4  -2 257935.  40624.   1
   4   2  -2 383490.  60351.   1
  -4  -2  -2 239519.  37764.   1
  -4   2  -2 301159.  47449.   1
   4  -2  -2 250785.  39465.   1
   2  -4   2 273210.  43029.   1
  -4   2   3 3445.99 803.812   1
  -2  -4  -3  995.34 1095.22   1
   4  -2  -3 3736.32 993.174   1
   2   4   3 5246.45 1278.30   1
   4   2   4  60719. 9753.00   1
  -2   4  -4  53515. 8658.86   1
  -4  -2  -4  59874. 9638.17   1
  -4   2  -4  72181.  11559.   1
   2  -4   4  64814.  10304.   1
   2   4   4  67620.  10771.   1
   4  -2   5 1246.88 642.183   1
  -2   4  -5 1410.46 956.017   1
   2   4  -5 1113.64 998.374   1
  -2  -4  -5 1219.80 647.600   1
  -4  -2  -5 2693.10 1004.66   1
  -2   4   5  355.00 1031.52   1
   2  -4   5 1568.63 654.100   1
   2   4   5 1203.55 656.050   1
  -2  -4   5 2754.84 925.901   1
   4   2   6  44968. 7316.64   1
  -4   2   6  42184. 6681.83   1
   4  -2   6  45120. 7309.06   1
  -2   4  -6  38273. 6270.17   1
   2  -4  -6  35478. 5680.85   1
   2   4  -6  49605. 8037.04   1
  -2  -4  -6  55249. 8913.43   1
   4   2  -6  36464. 5885.60   1
  -4  -2  -6  51305. 8358.78   1
  -4   2  -6  38371. 6336.25   1
   4  -2  -6  42942. 6796.66   1
  -2   4   6  43852. 6981.90   1
   2  -4   6  45347. 7279.81   1
  -2  -4   6  48131. 7682.80   1
   4   2   7 1070.41 827.645   1
  -4  -2   7  425.74 520.961   1
  -4   2   7  370.06 383.598   1
   4  -2   7  288.70 607.951   1
  -2   4  -7  356.84 707.723   1
   2  -4  -7  179.07 534.828   1
   2   4  -7  773.05 1003.90   1
  -2  -4  -7  302.57 609.143   1
   4   2  -7  545.66 717.798   1
  -4  -2  -7  564.40 816.595   1
  -4   2  -7  330.30 751.814   1
   4  -2  -7  221.86 386.848   1
  -2   4   7  892.10 528.870   1
   2  -4   7  692.56 639.800   1
   2   4   7  298.02 642.075   1
  -2  -4   7  377.21 540.678   1
  -4  -2   8 9487.59 1655.29   1
  -4   2   8 7916.79 1399.63   1
   4  -2   8 9028.26 1752.79   1
  -2   4  -8 8879.85 1914.20   1
   2  -4  -8 7127.06 1327.05   1
   2   4  -8 6778.24 1465.71   1
  -2  -4  -8 6351.42 1413.71   1
   4   2  -8 6967.82 1382.30   1
  -4  -2  -8 7302.56 1765.79   1
  -4   2  -8 7499.72 1927.20   1
   4  -2  -8 8840.85 1546.96   1
  -2   4   8 5199.87 1128.80   1
   2  -4   8 8716.27 1623.87   1
   2   4   8 7656.80 1472.21   1
  -2  -4   8 5114.28 1091.97   1
   4   3   1 4502.22 1128.80   1
  -4  -3   1 4524.97 1900.12   1
  -4   3   1 5713.35 1389.88   1
  -3   4  -1 4272.56 1804.79   1
   3  -4  -1 4996.20 3118.84   1
  -3  -4  -1 9476.75 2490.52   1
   4   3  -1 5497.77 2075.61   1
  -4  -3  -1 4000.65 1159.14   1
  -4   3  -1 5139.20 1454.88   1
   4  -3  -1 2176.36 1327.05   1
  -3   4   1  10011. 3443.83   1
   3  -4   1 4875.96 1552.38   1
   3   4   1 6595.16 2063.70   1
   4   3   2  11732. 2187.19   1
  -4   3   2 9402.01 1818.87   1
   4  -3   2 8721.69 1707.29   1
  -3   4  -2  10456. 2165.53   1
  -3  -4  -2  11841. 2244.61   1
  -4  -3  -2  12956. 2376.77   1
  -4   3  -2  11602. 2122.19   1
   4  -3  -2  11971. 2147.11   1
   3  -4   2  12707. 2326.94   1
   3   4   2 9104.10 1928.28   1
  -4   3   3 2134.11  999.02   1
  -4   3  -3 5248.61 1252.30   1
   4   3   4  17116. 2978.01   1
   4  -3   4  14451. 2545.77   1
  -3   4  -4  14105. 2632.43   1
  -3  -4  -4  20745. 3509.91   1
  -4  -3  -4  12404. 2467.77   1
   3  -4   4  14495. 2573.93   1
   4   3   5 4117.64 1008.88   1
  -3   4  -5 3008.34 1135.30   1
  -3  -4  -5 5765.35 1277.22   1
  -4  -3  -5 3715.74 1120.14   1
  -4   3  -5 2845.84 1057.52   1
   3  -4   5 2569.60 893.402   1
   3   4   5 6349.25 1282.63   1
   4   3   6 3642.07 1018.74   1
   4  -3   6 5884.51 1346.55   1
  -3   4  -6 4528.22 1370.38   1
   3   4  -6 7611.30 1972.70   1
  -3  -4  -6 4905.21 1241.47   1
  -4  -3  -6 4113.31 1198.14   1
  -4   3  -6 3880.40 1317.30   1
   3  -4   6 5394.86 1165.64   1
   3   4   6 4960.45 1269.63   1
  -3  -4   6 4311.55 1052.11   1
   4   3   7 1928.28 873.144   1
  -4  -3   7 1959.70 656.591   1
  -4   3   7 1142.89 429.855   1
   4  -3   7 2475.35 891.668   1
  -3   4  -7  603.51 834.253   1
   3   4  -7 -182.75 1071.93   1
  -3  -4  -7  844.76 662.441   1
   4   3  -7 1532.88 1004.66   1
  -4  -3  -7 2783.01 1033.15   1
   4  -3  -7 3592.24 755.389   1
  -3   4   7 2120.03 669.049   1
   3  -4   7  691.80 657.891   1
  -3  -4   7  640.23 629.184   1
   4   3   8 1492.79 917.126   1
  -4  -3   8 1369.30 686.274   1
  -4   3   8 1166.72 514.570   1
   4  -3   8 1035.31 722.673   1
   3  -4  -8  979.09 511.212   1
   3   4  -8 1331.38 850.828   1
  -3  -4  -8 1115.80 829.487   1
   4   3  -8  541.65 713.465   1
  -4  -3  -8  476.22 816.595   1
  -4   3  -8  317.63 746.831   1
   4  -3  -8  952.23 481.637   1
  -3   4   8  703.28 541.003   1
   3  -4   8 1808.04 684.216   1
   3   4   8  469.61 680.532   1
  -3  -4   8 1090.89 595.601   1
  -4   4   0  11559. 2434.19   1
   4  -4   0  12945. 2452.60   1
   4   4   0  13325. 2898.92   1
  -4  -4   0 5759.93 2695.26   1
  -4  -4  -2 691149. 108764.   1
  -4   4  -2 752897. 118514.   1
   4  -4  -2 638067. 100368.   1
  -4   4   2 999999. 157296.   1
   4  -4   2 590618.  92904.   1
   4   4   2 704690. 110822.   1
  -4  -4  -4  44112. 7171.48   1
   4   4   4  44210. 7155.23   1
  -4  -4  -6  65887.  10614.   1
  -4   4  -6  73892.  11938.   1
   4  -4   6  79850.  12729.   1
   4   4   6  66114.  10627.   1
   4   4  -8 5361.28 1533.96   1
  -4  -4  -8 7053.40 1693.21   1
  -4   4  -8 6110.92 1657.46   1
   4  -4  -8 5182.53 1030.33   1
  -4   4   8 6594.08 1237.13   1
   4  -4   8 5150.03 1187.30   1
   4   4   8 4979.95 1229.55   1
  -4  -4   8 6000.43 1223.05   1
  -5   0   1 250677.  39508.   1
   5   0   1 276568.  43625.   1
  -5   0  -1 285234.  45011.   1
  -5   0   2 6683.99 1234.97   1
   5   0   2  10676. 2122.19   1
  -5   0  -2 8150.79 1876.28   1
  -5   0   3 308634.  48565.   1
   5   0   3 240494.  37970.   1
  -5   0  -3 248510.  39259.   1
   5   0  -3 180370.  28415.   1
   0  -5   3 372007.  58639.   1
  -5   0   4 2170.94 515.112   1
   0   5  -4 1447.30 1484.13   1
   5   0  -4 1254.47 401.798   1
   0   5   4 1271.80 1164.55   1
   0  -5   4 1536.13 1213.30   1
   5   0   5  22305. 3770.99   1
   0   5  -5  22890. 3916.15   1
   0  -5  -5  14841. 2540.35   1
   0   5   5  20019. 3294.33   1
   0  -5   5  19857. 3301.91   1
   0   5  -6  536.99 1180.80   1
   0  -5  -6 1408.30 605.676   1
  -5   0  -6 2349.69 1466.80   1
   5   0  -6 1151.55 417.289   1
   0   5   6 1035.53 700.682   1
   0  -5   6 1650.96 775.755   1
  -5   0   7 3749.32 709.890   1
   5   0   7 4195.64 1147.22   1
   0   5  -7 4606.21 1345.46   1
   0  -5  -7 2980.17 854.836   1
  -5   0  -7 6738.16 1891.45   1
   5   0  -7 2921.67 637.308   1
   0   5   7 2202.36 825.045   1
   0  -5   7 4184.81 1094.14   1
  -5   0   8  935.54 364.641   1
   5   0   8  619.87 774.672   1
   0   5  -8  481.42 939.009   1
   0  -5  -8  357.92 544.903   1
  -5   0  -8  586.28 1138.55   1
   5   0  -8  668.18 418.156   1
   0   5   8 1056.76 658.866   1
   0  -5   8 1139.64 650.850   1
   5   1   0 199328.  31459.   1
   5   1   1  69527.  11093.   1
  -5  -1   1  53699. 8571.11   1
  -5  -1  -1  70361.  11234.   1
  -5   1  -1  61456. 9832.08   1
   5   1   2 1051.35 884.844   1
  -5  -1   2 1042.36 716.823   1
  -5   1   2 2217.53 632.109   1
   5  -1   2 3853.32 1046.15   1
   5   1  -2 1533.96 627.125   1
  -5  -1  -2  401.04 801.862   1
  -5   1  -2 1038.35 825.912   1
   1  -5   2 1944.53 1441.88   1
   5   1   3 5493.44 1343.30   1
  -5  -1   3 7140.06 1289.13   1
  -5   1   3 5541.11 967.933   1
   5  -1   3 5092.62 1227.38   1
   5   1  -3  10233. 1779.87   1
  -5   1  -3 5194.45 1262.05   1
   1   5   3 1341.13 1926.12   1
  -1   5  -4  610.23 1396.38   1
   1   5  -4  970.21 2429.85   1
   5   1  -4  829.92 634.600   1
   5  -1  -4 1670.46 422.597   1
   1  -5   4 2393.02 895.135   1
   1   5   4 1667.21 1042.14   1
  -1  -5   4 5969.01 1583.79   1
   5   1   5 3989.81 1283.72   1
  -1   5  -5 6594.08 1795.04   1
   1   5  -5 3320.33 1227.38   1
  -1  -5  -5 6229.00 1221.97   1
  -5  -1  -5 5698.19 1527.46   1
  -5   1  -5 4615.96 1331.38   1
   1  -5   5 4643.05 1175.39   1
   1   5   5 5094.78 1107.14   1
  -1  -5   5  10680. 1916.37   1
  -1   5  -6 4437.22 1388.80   1
   1  -5  -6 7671.97 1472.21   1
   1   5  -6 5703.60 1492.79   1
  -1  -5  -6 4439.38 1119.05   1
  -1   5   6 5440.36 1155.89   1
   1  -5   6 5870.43 1405.05   1
   1   5   6 2885.93 810.854   1
  -1  -5   6  10141. 1909.87   1
   5   1   7 1674.79 1022.75   1
  -5  -1   7  523.56 425.631   1
  -5   1   7  695.16 291.301   1
  -1   5  -7  268.33 767.305   1
   1  -5  -7  726.46 610.442   1
   1   5  -7 1283.72 1129.89   1
  -1  -5  -7 1164.55 597.118   1
   5   1  -7  483.70 596.251   1
  -5  -1  -7  355.32 938.142   1
   5  -1  -7  272.23 315.133   1
  -1   5   7  675.66 537.861   1
   1  -5   7  -70.80 707.290   1
   1   5   7  851.59 770.447   1
  -1  -5   7  519.23 662.549   1
   5   1   8  408.73 690.607   1
  -5  -1   8  162.28 415.881   1
  -5   1   8 1201.39 380.023   1
   5  -1   8 1240.38 736.648   1
  -1   5  -8  464.30 958.942   1
   1  -5  -8  641.10 613.259   1
   1   5  -8 1280.47 922.976   1
  -1  -5  -8  737.41 735.781   1
   5   1  -8  751.92 537.644   1
  -5  -1  -8    2.68 821.579   1
  -5   1  -8  979.63 837.503   1
   5  -1  -8  224.14 388.798   1
  -1   5   8  553.57 535.911   1
   1  -5   8  780.09 636.008   1
   1   5   8  328.02 610.226   1
  -1  -5   8  703.07 731.339   1
   5   2   1 1370.38 1066.95   1
  -5  -2   1 1546.96 825.154   1
  -5   2   1 1762.54 813.995   1
   5  -2   1 2103.78 968.908   1
  -2   5  -1  16997. 4843.46   1
   5   2  -1 3320.33 1053.84   1
  -5  -2  -1 2932.51 1245.80   1
  -5   2  -1 2263.02 945.292   1
   5   2   2  17333. 2952.01   1
  -5  -2   2  17593. 2969.34   1
  -5   2   2  27267. 4379.80   1
   5  -2   2  22045. 3658.32   1
  -2   5  -2  22619. 3936.73   1
   5   2  -2  22273. 3631.24   1
  -5  -2  -2  18362. 3138.34   1
  -5   2  -2  20225. 3410.24   1
   5  -2  -2  19922. 3240.17   1
   2  -5   2  19337. 3431.91   1
   5   2   3 220128.  34763.   1
  -5  -2   3 170079.  26909.   1
  -5   2   3 239627.  37710.   1
   5  -2   3 193262.  30506.   1
   5   2  -3 284801.  44860.   1
  -5  -2  -3 263676.  41610.   1
   5  -2  -3 237027.  37309.   1
   2   5   3 201928.  31958.   1
  -5   2   4 2529.52 642.292   1
  -2   5  -4 2638.93 1653.12   1
  -2  -5  -4 1691.04 966.633   1
   5  -2  -4 3173.00 811.504   1
   2  -5   4 1452.71 896.652   1
   2   5   4 2725.60 1125.55   1
   5   2   5 4274.72 1037.16   1
   2   5  -5 2180.69 1604.37   1
  -2  -5  -5 7251.64 1496.04   1
  -5  -2  -5 7209.40 1663.96   1
  -5   2  -5 7605.89 1623.87   1
   2   5   5 3841.40 1051.67   1
  -2   5  -6 1883.87 1163.47   1
   2  -5  -6  409.92 484.887   1
   2   5  -6  476.44 1343.30   1
  -2  -5  -6 1474.38 773.047   1
  -2   5   6 1175.39 978.333   1
   2  -5   6 1411.55 762.755   1
   2   5   6 1314.05 857.761   1
  -2  -5   6 2702.85 1056.11   1
   5   2   7 2430.94 1022.53   1
  -5   2   7 1466.80 419.131   1
   5  -2   7 1162.39 685.299   1
  -2   5  -7 1262.05 907.160   1
   2  -5  -7 1973.78 778.788   1
   2   5  -7 1648.79 868.052   1
  -2  -5  -7  665.15 623.875   1
   5   2  -7  -14.99 725.706   1
  -5  -2  -7  573.29 725.056   1
  -5   2  -7 1332.47 867.186   1
   5  -2  -7 1647.71 395.948   1
  -2   5   7 1619.54 731.556   1
   2  -5   7 3854.40 963.167   1
   2   5   7 1692.12 930.234   1
  -2  -5   7 1158.05 677.391   1
  -5  -2   8  949.19 636.442   1
  -5   2   8  526.49 397.898   1
   5  -2   8  931.21 685.407   1
  -2   5  -8  593.00 868.269   1
   2  -5  -8  443.29 528.978   1
   2   5  -8  339.07 1154.80   1
  -2  -5  -8  714.44 891.885   1
   5   2  -8  766.44 632.975   1
  -5  -2  -8  940.42 932.292   1
  -5   2  -8 -103.36 778.788   1
   5  -2  -8  570.90 461.596   1
  -2   5   8  956.13 549.886   1
   2  -5   8  889.18 761.347   1
   2   5   8  748.67 621.601   1
  -2  -5   8  503.41 648.575   1
   5   3   0  12859. 2266.27   1
  -5  -3   0  13520. 2459.10   1
  -5   3   0 9745.41 1983.53   1
   5  -3   0  14765. 2627.01   1
   3  -5   0  22110. 4115.48   1
   5   3   1  37190. 6057.84   1
  -5  -3   1  41025. 6656.91   1
  -5   3   1  24450. 4006.06   1
   5  -3   1  38392. 6193.26   1
  -3   5  -1  48099. 7894.04   1
   5   3  -1  43766. 7094.57   1
  -5  -3  -1  25891. 4388.47   1
  -5   3  -1  42671. 6930.99   1
   5  -3  -1  36345. 5924.60   1
   3  -5   1  34492. 5616.94   1
  -5  -3   2 1337.88 1618.46   1
  -5   3   2   17.18 839.345   1
   5  -3   2  274.83 751.164   1
  -3   5  -2  638.93 1439.71   1
  -3  -5  -2 5153.28 1985.70   1
   5   3  -2 2928.17 1368.21   1
  -5  -3  -2  946.38 909.435   1
  -5   3  -2  930.67 820.062   1
   5  -3  -2  889.50 853.211   1
   3  -5   2 1821.04 1137.47   1
   3   5   2 3027.84 1906.62   1
   5   3   3 2969.34 1029.57   1
  -5   3   3 3930.23 984.616   1
   5  -3   3 4532.55 1166.72   1
  -3   5  -3 7070.73 1793.95   1
  -5  -3  -3 4375.47 1304.30   1
  -5   3  -3  11061. 2102.70   1
   5  -3  -3 4894.37 1110.39   1
   3  -5   3 5771.85 1555.63   1
  -3  -5  -4 7938.46 1772.29   1
   3   5   4 3582.49 1024.59   1
   5  -3   5  13303. 2402.77   1
  -3   5  -5 6835.66 1806.95   1
  -3  -5  -5 7852.88 1543.71   1
  -5  -3  -5 4977.79 1254.47   1
  -5   3  -5 5939.76 1461.38   1
   3  -5   5 3962.73 1171.05   1
   3   5   5 7336.14 1455.96   1
   5  -3   6 2304.19 919.509   1
  -3   5  -6 1635.79 1238.22   1
   3   5  -6  785.94 1606.54   1
  -3  -5  -6 2163.36 925.468   1
  -5   3  -6 3839.23 1498.21   1
   3  -5   6 1763.62 894.918   1
   3   5   6 2658.43 986.891   1
   5   3   7  441.12 698.840   1
  -5   3   7  410.03 570.360   1
   5  -3   7 2439.60 894.593   1
  -3   5  -7  974.00 887.877   1
   3   5  -7 -480.55 1041.38   1
  -3  -5  -7  628.75 758.639   1
  -5  -3  -7  714.01 793.521   1
  -5   3  -7  889.61 815.620   1
  -3   5   7 -256.42 831.978   1
   3  -5   7  233.67 549.886   1
   3   5   7  502.98 796.663   1
  -3  -5   7 1134.22 747.264   1
   5   3   8  368.11 654.750   1
  -5  -3   8  583.25 409.706   1
  -5   3   8  575.34 400.390   1
   5  -3   8  242.44 627.234   1
  -3   5  -8  672.95 897.193   1
   3  -5  -8 1678.04 648.250   1
   3   5  -8 1066.84 1002.82   1
  -3  -5  -8  746.18 851.045   1
   5   3  -8  485.32 989.599   1
   5  -3  -8 1458.13 495.937   1
  -3   5   8  710.76 558.985   1
   3  -5   8  175.71 703.390   1
  -3  -5   8  786.91 681.291   1
   5   4   1  16000. 2753.76   1
  -5  -4   1  27527. 4828.29   1
   4  -5  -1  23497. 4223.81   1
   5   4  -1  18665. 3620.41   1
  -5  -4  -1  15665. 2755.93   1
  -5   4  -1  23963. 4006.06   1
   5  -4  -1  26238. 4432.88   1
  -4   5   1  22067. 4002.81   1
   4  -5   1  22739. 3879.32   1
   4   5   1  36063. 6093.59   1
   5   4   2  37558. 6096.84   1
  -5   4   2  33604. 5453.36   1
   5  -4   2  27332. 4492.47   1
  -4   5  -2  42227. 6874.65   1
  -4  -5  -2  34297. 5600.69   1
  -5  -4  -2  20301. 3565.16   1
  -5   4  -2  32640. 5311.45   1
   5  -4  -2  29293. 4744.88   1
   4  -5   2  46160. 7416.31   1
   4   5   2  32564. 5336.36   1
   5   4   3  49247. 7921.13   1
  -5   4   3  79569.  12631.   1
  -4   5  -3  56733. 9249.26   1
  -4  -5  -3  30723. 5154.37   1
  -5  -4  -3  55801. 8980.60   1
  -5   4  -3  50157. 8072.79   1
   5  -4  -3  53580. 8588.44   1
   4  -5   3  48597. 7794.38   1
   4   5   3  52573. 8434.61   1
   5  -4   4 1799.37 797.746   1
  -5   4  -4 1790.70 1114.72   1
   5   4   5 4074.31 1134.22   1
  -4  -5  -5 1984.62 880.402   1
  -5  -4  -5 2991.01 1001.41   1
  -5   4  -5 2778.68 1155.89   1
   4  -5   5 2129.78 787.563   1
   4   5   5 2247.86 870.327   1
   5  -4   6 2804.68 960.892   1
  -4   5  -6 2190.44 1328.13   1
  -4  -5  -6 2427.69 1100.64   1
  -5  -4  -6 1171.05 1100.64   1
  -5   4  -6 3024.59 1318.38   1
   4   5   6 1233.88 838.911   1
   5   4   7 1895.78 976.600   1
   5  -4   7  482.07 645.325   1
  -4   5  -7   66.30 874.011   1
   4   5  -7 -904.78 1229.55   1
  -4  -5  -7  630.27 709.348   1
  -5  -4  -7  728.74 726.031   1
  -5   4  -7  667.42 1175.39   1
   4  -5   7   85.45 503.304   1
   4   5   7  178.75 632.434   1
   5   4   8  508.29 713.031   1
  -5   4   8  262.92 396.923   1
   5  -4   8  916.37 844.653   1
  -4   5  -8  254.47 773.913   1
   4   5  -8  154.48 1036.07   1
  -4  -5  -8 1237.13 1042.25   1
   5   4  -8  533.96 919.618   1
  -5  -4  -8  243.96 841.836   1
  -5   4  -8  520.85 920.593   1
   4  -5   8  228.14 687.357   1
   4   5   8  597.98 656.916   1
  -4  -5   8  320.44 533.528   1
  -5   5   0  83967.  13400.   1
   5  -5   0  71195.  11342.   1
   5   5   0  96295.  15405.   1
  -5  -5  -2 109522.  17420.   1
  -5   5  -2  84335.  13422.   1
   5  -5  -2  76146.  12155.   1
   5   5   2  72906.  11646.   1
  -5   5  -4  21785. 3684.32   1
   5  -5   4  22977. 3796.98   1
  -5  -5  -6 1862.20  999.57   1
  -5   5  -6 1329.22 1162.39   1
   5  -5   6 2812.26 974.216   1
   5   5   6 2030.11 887.552   1
  -5  -5  -8 1860.04 985.916   1
   5  -5   8  604.70 753.439   1
  -6   0   0 106803.  17040.   1
   6   0   0 103315.  16466.   1
   6   0   1 211028.  33366.   1
  -6   0  -1 191095.  30246.   1
   6   0  -1 182320.  28838.   1
   6   0   2  15654. 2805.76   1
  -6   0  -2  18980. 3327.91   1
   6   0  -2  20388. 3337.66   1
  -6   0   3  24786. 4019.06   1
  -6   0  -3  26259. 4531.47   1
   6   0  -3  25490. 4126.31   1
  -6   0   4 211028.  33247.   1
   0   6  -4 364316.  57524.   1
   6   0  -4 208428.  32846.   1
   0  -6   4 293142.  46214.   1
  -6   0   5 1622.79 458.130   1
   6   0   5  679.67 925.468   1
   0   6  -5 3665.90 1718.12   1
   0  -6  -5  672.95 882.785   1
  -6   0  -5 2439.60 1668.29   1
   6   0  -5 1093.05 353.374   1
   0   6   5  380.67 1531.79   1
   0  -6   5 1042.79 833.603   1
   6   0   6 6277.75 1489.54   1
   0   6  -6 7500.80 2005.20   1
   0   6   6 5895.35 1231.72   1
   0  -6   6 8844.10 1767.95   1
   0   6  -7 4361.39 1510.13   1
   0  -6  -7 5165.20 1148.30   1
   6   0  -7 4114.39 784.096   1
   0   6   7 4247.64 1011.92   1
   0  -6   7 2736.43 986.133   1
  -6   0   8  12989. 2116.78   1
   6   0   8  17755. 3191.42   1
   0   6  -8  13910. 2796.01   1
   0  -6  -8  18254. 3109.09   1
   6   0  -8  15058. 2487.27   1
   0   6   8  15058. 2572.85   1
   0  -6   8  12469. 2290.11   1
   6   1   1 222944.  35175.   1
  -6  -1   1 263676.  41556.   1
  -6   1   1 191203.  30159.   1
   6  -1   1 203986.  32196.   1
  -6   1  -1 231719.  36572.   1
   6  -1  -1 200736.  31698.   1
  -6  -1   2 4506.55 1066.19   1
  -6   1   2 1579.46 804.787   1
   6  -1   2 1598.96 916.151   1
  -1   6  -2 2596.68 2438.52   1
   6   1  -2 2057.20 703.498   1
  -6  -1  -2 1298.88 869.786   1
  -6   1  -2 2097.28 982.883   1
   6  -1  -2 2016.03 658.541   1
   6   1   3  18286. 3178.42   1
  -6  -1   3  16011. 2651.93   1
  -6   1   3  22164. 3601.99   1
   6  -1   3  24234. 4033.15   1
   6   1  -3  12458. 2109.20   1
  -6  -1  -3  19261. 3335.50   1
   6  -1  -3  16835. 2758.09   1
  -6  -1   4 3005.09 784.205   1
  -6   1   4 1942.37 503.629   1
   6  -1   4 2281.44 952.117   1
  -1   6  -4 4274.72 1796.12   1
   1   6  -4  257.28 1800.45   1
  -1  -6  -4  330.84 978.658   1
   6   1  -4 3819.73 843.678   1
  -6  -1  -4 2330.19 1168.89   1
   6  -1  -4 2693.10 598.201   1
   1  -6   4 3445.99 1172.14   1
   1   6   4 3177.33 1702.96   1
   6   1   5  25111. 4311.55   1
  -6   1   5  28989. 4622.46   1
   6  -1   5  34947. 5737.18   1
  -1   6  -5  24353. 4311.55   1
   1   6  -5  25111. 4534.72   1
  -1  -6  -5  29856. 4933.37   1
   6   1  -5  24169. 3872.82   1
  -6  -1  -5  29379. 5099.12   1
   6  -1  -5  30083. 4775.21   1
   1  -6   5  26303. 4309.39   1
   1   6   5  28047. 4615.96   1
  -1  -6   5  31817. 5245.36   1
   6  -1   6  579.46 718.556   1
  -1   6  -6  877.37 1420.21   1
   1   6  -6 1362.80 1704.04   1
  -1  -6  -6  943.78 731.123   1
  -6   1  -6  175.06 897.085   1
  -1   6   6  124.58 1049.94   1
   1  -6   6  611.96 802.946   1
   1   6   6 1246.88 816.704   1
  -1  -6   6  923.63 966.092   1
   6   1   7 3703.82 1267.47   1
   6  -1   7 4424.22 1142.89   1
  -1   6  -7 3856.57 1243.63   1
   1  -6  -7 4130.64 1074.86   1
   1   6  -7 2035.53 1169.97   1
  -1  -6  -7 8451.95 1593.54   1
  -6  -1  -7 1501.46 1068.46   1
  -6   1  -7 2485.10 1109.30   1
  -1   6   7 2222.94 851.370   1
   1  -6   7 3400.49 1072.15   1
   1   6   7 2585.85 896.110   1
  -1  -6   7 3920.48 1093.05   1
   6   1   8  688.66 808.471   1
  -6  -1   8  476.87 528.545   1
  -6   1   8  663.85 265.951   1
   6  -1   8  779.11 729.173   1
  -1   6  -8 1143.97 1265.30   1
   1  -6  -8  942.26 631.459   1
   1   6  -8  749.54 1419.13   1
  -1  -6  -8  744.45 735.239   1
   6   1  -8  492.58 556.386   1
  -6  -1  -8 1221.97 953.200   1
  -6   1  -8  266.82 855.486   1
   6  -1  -8  684.00 360.307   1
  -1   6   8  607.84 567.869   1
   1  -6   8  694.07 713.681   1
   1   6   8  908.78 687.899   1
  -1  -6   8  209.40 628.425   1
  -6  -2   0 146896.  23269.   1
  -6   2   0 157729.  24938.   1
   6  -2   0 146571.  23150.   1
   6   2   1  39941. 6469.50   1
  -6   2   1  37179. 5987.43   1
   6  -2   1  40602. 6555.08   1
   6   2  -1  40191. 6504.16   1
  -6   2  -1  34503. 5623.44   1
   6  -2  -1  39335. 6333.00   1
   2  -6   1  41740. 7135.73   1
   6   2   2 106175.  16835.   1
  -6  -2   2 142455.  22489.   1
  -6   2   2  77640.  12306.   1
  -6   2  -2  97909.  15535.   1
   6  -2  -2 111472.  17593.   1
   2  -6   2 142671.  22565.   1
   6   2   3 4641.96 1253.38   1
  -6  -2   3 3788.32 1071.50   1
  -6   2   3 4180.47 920.159   1
   6  -2   3 3099.34 953.309   1
  -2   6  -3 3179.50 1726.79   1
   6   2  -3 3612.82 950.275   1
  -6  -2  -3 3856.57 1253.38   1
  -6   2  -3 3669.15 1122.30   1
   6  -2  -3 2846.93 796.121   1
   2  -6   3 2166.61 1051.56   1
  -6   2   4 184054.  28989.   1
   6  -2   4 128047.  20290.   1
  -2  -6  -4 154913.  24559.   1
   6   2  -4 183295.  28881.   1
  -6  -2  -4 177012.  28058.   1
   6  -2  -4 191745.  30192.   1
   2  -6   4 201061.  31763.   1
   2   6   4 204961.  32412.   1
   6   2   5 4381.97 1194.89   1
  -6   2   5 3291.08 635.683   1
  -2   6  -5 5662.44 1901.20   1
  -2  -6  -5 3566.24 1074.53   1
  -6  -2  -5 4132.81 1403.96   1
   6  -2  -5 3048.42 661.791   1
   2  -6   5 3453.58 1199.22   1
   6   2   6  49420. 8105.29   1
   6  -2   6  39952. 6521.50   1
  -2   6  -6  34167. 5844.43   1
   2   6  -6  53201. 8845.19   1
  -2  -6  -6  43148. 6975.40   1
  -6  -2  -6  53418. 8708.69   1
  -6   2  -6  41675. 6951.57   1
   2   6   6  54024. 8668.61   1
  -2  -6   6  41328. 6728.41   1
   6   2   7  370.27 790.271   1
   6  -2   7 1103.89 709.782   1
  -2   6  -7  215.25 1027.41   1
   2  -6  -7  128.59 501.570   1
   2   6  -7  276.68 1189.47   1
  -2  -6  -7  356.41 612.284   1
  -6  -2  -7  363.34 771.205   1
  -6   2  -7  577.51 763.947   1
  -2   6   7 -165.42 900.443   1
   2  -6   7  249.16 661.683   1
   2   6   7  743.91 755.064   1
  -2  -6   7  826.13 816.054   1
  -6   2   8  11483. 1890.37   1
   6  -2   8 9649.00 1940.20   1
  -2   6  -8 6627.66 2102.70   1
   2  -6  -8  10617. 1919.62   1
   2   6  -8 7322.06 1810.20   1
  -2  -6  -8  14625. 2735.35   1
  -6  -2  -8  10243. 2259.77   1
  -6   2  -8 6103.34 1823.20   1
   6  -2  -8 9792.00 1615.21   1
  -2   6   8  12729. 2199.11   1
   2  -6   8  14473. 2562.02   1
   2   6   8  12046. 2344.27   1
  -2  -6   8  11288. 2086.45   1
   6   3   1  41415. 6688.33   1
  -6  -3   1  38392. 6234.42   1
  -6   3   1  45423. 7263.56   1
   6   3  -1  33572. 5532.44   1
  -6  -3  -1  41491. 6721.91   1
  -6   3  -1  35955. 5828.18   1
   3  -6   1  57838. 9335.92   1
   6   3   2 4105.73 1234.97   1
  -6  -3   2 5755.60 1332.47   1
  -6   3   2 3994.15 997.182   1
   6  -3   2 8069.54 1613.04   1
  -3   6  -2 5315.78 2019.28   1
   6   3  -2 5869.35 1345.46   1
  -6  -3  -2 7622.13 1608.71   1
  -6   3  -2 8028.37 1653.12   1
   6  -3  -2 6618.99 1304.30   1
   3  -6   2 5389.44 1614.12   1
   6   3   3  53689. 8666.44   1
  -6  -3   3  40548. 6884.40   1
  -6   3   3  50764. 8085.79   1
  -3   6  -3  48500. 7905.96   1
  -3  -6  -3  70339.  11483.   1
   6   3  -3  89990.  14310.   1
  -6  -3  -3  50027. 8110.71   1
  -6   3  -3  56592. 9117.10   1
   6  -3  -3  50363. 8017.54   1
   3  -6   3  54122. 8674.02   1
   6   3   4 2975.84 1079.41   1
  -6   3   4 2689.85 941.934   1
   6  -3   4 1389.88 735.781   1
  -3  -6  -4 1329.22 1045.17   1
  -6  -3  -4  714.11 1018.63   1
   6  -3  -4 2257.61 806.629   1
   3   6   4  715.20 846.061   1
   6   3   5 6457.58 1419.13   1
  -6   3   5 3833.82 868.919   1
  -3   6  -5 2976.92 1481.96   1
  -3  -6  -5 5264.86 1230.63   1
   3  -6   5 5997.18 1309.72   1
   3   6   5 3521.82 967.825   1
   6   3   6 3964.90 1174.30   1
   6  -3   6 3113.42 1074.96   1
  -3   6  -6 3787.23 1428.88   1
  -3  -6  -6 3831.65 1133.14   1
  -6  -3  -6 3382.08 1137.47   1
  -6   3  -6 4700.46 1396.38   1
   3  -6   6 4168.56 1115.80   1
   3   6   6 4932.29 1256.63   1
  -3   6  -7 2941.17 1267.47   1
   3   6  -7  512.73 1169.97   1
  -3  -6  -7 2032.28 831.653   1
  -6  -3  -7 3093.92 1263.13   1
   3   6   7 1595.71 949.084   1
   6   3   8 1054.81 882.135   1
  -6   3   8  283.72 296.934   1
   6  -3   8  203.66 757.339   1
   3  -6  -8  409.92 430.830   1
   3   6  -8    5.47 1137.47   1
  -3  -6  -8  -13.80 872.927   1
  -6  -3  -8   56.57 968.475   1
  -6   3  -8  386.52 893.293   1
  -3   6   8  101.56 617.051   1
   3  -6   8  253.82 619.001   1
   3   6   8  769.80 841.620   1
  -3  -6   8  177.55 554.544   1
   6   4   0  12664. 2295.52   1
  -6  -4   0  11743. 2267.36   1
  -6   4   0  12718. 2372.44   1
   6  -4   0 8011.04 1670.46   1
  -4   6   0 3921.56 1994.36   1
   4  -6   0 7895.13 1894.70   1
  -6  -4   1  423.68 1153.72   1
  -6   4   1 2254.36 995.991   1
   6  -4   1 5478.27 1260.97   1
  -4   6  -1 2430.94 1377.96   1
   4  -6  -1 1730.04 2698.51   1
  -4  -6  -1   27.61 1640.12   1
   6   4  -1  789.95 1064.24   1
  -6   4  -1 3827.32 1153.72   1
   6  -4  -1  637.42 1081.03   1
  -4   6   1 -263.24 2577.18   1
   4  -6   1 1893.62 1268.55   1
   4   6   1  -42.67 1501.46   1
   6   4   2  97920.  15556.   1
  -6  -4   2 140830.  22424.   1
  -6   4   2 118839.  18774.   1
   6  -4   2  98169.  15545.   1
  -4   6  -2  96457.  15405.   1
  -4  -6  -2 116889.  18676.   1
  -6  -4  -2 104712.  16640.   1
  -6   4  -2 100932.  16011.   1
   6  -4  -2 124038.  19597.   1
   4  -6   2  83577.  13270.   1
   4   6   2 135413.  21536.   1
   6   4   3 2778.68 883.110   1
  -6   4   3 3014.84 956.775   1
  -4   6  -3 4417.72 1736.54   1
  -4  -6  -3 3221.75 1363.88   1
  -6  -4  -3 2053.95 1056.76   1
  -6   4  -3 2982.34 1087.64   1
   6  -4  -3 2679.01 1006.17   1
   4  -6   3 3506.66 1172.14   1
   4   6   3 3760.15 1171.05   1
   6   4   4 129563.  20550.   1
  -6   4   4 149496.  23605.   1
   6  -4   4 127397.  20149.   1
  -4   6  -4 105882.  16845.   1
  -6  -4  -4 123605.  19619.   1
   6  -4  -4 163471.  25804.   1
   4  -6   4 148954.  23551.   1
  -4   6  -5  900.23 1280.47   1
  -4  -6  -5  535.69 778.571   1
   4   6   5  705.77 689.199   1
   6   4   6  79190.  12696.   1
   6  -4   6  84855.  13552.   1
  -4   6  -6  96967.  15556.   1
  -4  -6  -6 103672.  16553.   1
  -6  -4  -6  85299.  13693.   1
  -6   4  -6  68335.  11234.   1
   4  -6   6  65042.  10399.   1
   4   6   6  87737.  14029.   1
   6   4   7  468.85 683.782   1
   6  -4   7  874.23 738.922   1
  -4   6  -7  511.00 1027.84   1
  -4  -6  -7  707.40 703.390   1
  -6  -4  -7 1031.31 843.353   1
  -6   4  -7 1250.13 1008.77   1
   6  -4   8 4647.38 1333.55   1
  -4   6  -8 5044.95 1828.62   1
  -4  -6  -8 7981.79 2112.45   1
  -6  -4  -8 6919.07 1773.37   1
   4  -6   8 6008.01 1444.05   1
   6   5   1 5343.94 1453.80   1
  -6   5   1 5286.53 1687.79   1
   6  -5   1 5098.03 1281.55   1
  -5   6  -1 4895.46 1673.71   1
   5  -6  -1 2078.86 1475.46   1
  -5  -6  -1 6405.58 2270.61   1
   6   5  -1 2303.11 1997.61   1
  -6  -5  -1 2382.19 1133.14   1
  -6   5  -1 5246.45 1397.46   1
   6  -5  -1 5894.26 1697.54   1
  -5   6   1 6016.68 2058.28   1
   5   6   1 9577.50 2381.10   1
   6   5   2  18860. 3249.92   1
  -6   5   2  13000. 2339.94   1
   6  -5   2  23865. 3963.81   1
  -5   6  -2  27180. 4700.46   1
   5  -6  -2  15773. 3385.33   1
  -5  -6  -2  25230. 4292.06   1
  -6  -5  -2  22706. 3920.48   1
  -6   5  -2  21883. 3717.90   1
   6  -5  -2  17420. 3088.50   1
   5  -6   2  24656. 4124.14   1
   5   6   2  16694. 2955.26   1
   6   5   3  77066.  12296.   1
  -6   5   3  68443.  10898.   1
   6  -5   3  69548.  11082.   1
  -5   6  -3  72376.  11635.   1
  -5  -6  -3  84010.  13411.   1
  -6  -5  -3  92958.  14820.   1
  -6   5  -3  73015.  11667.   1
   6  -5  -3  67501.  10775.   1
   5  -6   3  71303.  11364.   1
   5   6   3  78106.  12458.   1
   6   5   4 4119.81 1264.22   1
   6  -5   4 2854.51 869.027   1
  -5   6  -4 5412.19 1532.88   1
  -5  -6  -4 3331.16 1017.55   1
  -6  -5  -4 3445.99 1160.22   1
  -6   5  -4 3613.91 1152.64   1
   5  -6   4 3947.56 1239.30   1
   5   6   4 4359.22 1188.39   1
   6  -5   5 1289.13 728.739   1
  -5  -6  -5 1886.03 974.433   1
   5   6   5 1117.97 814.754   1
   6   5   6 3441.66 1155.89   1
   6  -5   6 1276.13 775.105   1
  -5   6  -6 4545.55 1389.88   1
  -5  -6  -6 1498.21 938.251   1
  -6   5  -6 1836.20 1153.72   1
   5  -6   6 1830.79 809.879   1
   5   6   6 1883.87 961.217   1
  -5  -6  -7 -386.74 755.930   1
  -6  -5  -7 1327.05 809.554   1
   5  -6   7  802.19 764.813   1
   5   6   7 1110.39 735.673   1
  -6   6   0  80869.  12956.   1
   6  -6   0  66396.  10617.   1
   6   6   0 106716.  17084.   1
  -6  -6  -2  18785. 3330.08   1
  -6   6   2  19294. 3398.33   1
   6  -6   2  13985. 2520.85   1
   6   6   2  20334. 3470.91   1
  -6  -6  -4 203120.  32098.   1
  -6   6  -4 215469.  34059.   1
   6  -6   4 217636.  34341.   1
   6   6   4 208428.  32922.   1
  -6  -6  -6 100076.  16033.   1
   6   6   6  80533.  12891.   1
   7   0   1 476329.  75030.   1
   7   0  -1 496045.  78128.   1
  -7   0   2 1475.46 742.606   1
   7   0   2 3210.92 1292.38   1
  -7   0  -2 3323.58 1307.55   1
   7   0  -2 1565.38 768.172   1
   7   0   3  20334. 3525.07   1
  -7   0  -3  19987. 3597.66   1
   7   0  -3  29823. 4821.79   1
  -7   0   4 5456.61 1150.47   1
   7   0   4 6965.65 1740.87   1
   0   7  -4 1499.29 2568.52   1
  -7   0  -4 7036.07 1973.78   1
   7   0  -4 7725.05 1416.96   1
  -7   0   5  73925.  11678.   1
   0   7  -5  65475.  10715.   1
   7   0  -5  78085.  12339.   1
   0  -7   5  62247.  10042.   1
  -7   0   6  716.61 343.408   1
   7   0   6 1372.55 858.953   1
   0   7  -6 1438.63 1589.21   1
   0  -7  -6  747.91 776.730   1
  -7   0  -6 1659.62 1123.39   1
   7   0  -6  824.72 328.133   1
   0   7   6   69.68 1148.30   1
   0  -7   6  579.46 896.652   1
   0   7  -7 3558.66 1535.04   1
   0  -7  -7 6288.59 1431.05   1
  -7   0  -7  10252. 2402.77   1
   0   7   7 6559.41 1383.38   1
   0  -7   7 7530.05 1563.21   1
   7   0   8 -218.83 814.754   1
   0   7  -8  772.29 1442.96   1
   0  -7  -8  688.66 663.633   1
  -7   0  -8 -485.43 1242.55   1
   0   7   8   33.00 559.852   1
   0  -7   8  143.97 722.781   1
   7   1   0 8072.79 1698.62   1
  -7  -1   0 7021.98 1646.62   1
  -7   1   0 4608.38 1371.46   1
   7  -1   0 4319.14 1178.64   1
   7   1   1 2094.03 1003.03   1
  -7  -1   1 4347.30 1134.22   1
  -7   1   1 1967.28 881.702   1
   7   1  -1 2758.09 1160.22   1
  -7  -1  -1 2231.61 984.833   1
  -7   1  -1 3569.49 1303.22   1
   7  -1  -1 2099.45 952.984   1
   7   1   2  438.31 829.812   1
  -7  -1   2  298.67 760.047   1
  -7   1   2  751.92 679.124   1
   7   1  -2 1009.21 662.224   1
  -7   1  -2 -303.65 971.508   1
   7  -1  -2  385.22 692.015   1
   7   1   3 3593.32 1113.64   1
  -7  -1   3 4815.29 1060.12   1
  -7   1   3 2929.26 838.695   1
  -1   7  -3 2326.94 3874.98   1
   7   1  -3 2265.19 740.656   1
  -7  -1  -3 2982.34 1126.64   1
  -7   1  -3 2936.84 1163.47   1
   1  -7   3 3188.17 1569.71   1
   7   1   4 1683.46 878.560   1
  -7  -1   4 1831.87 662.549   1
  -7   1   4 2463.44 657.566   1
   7  -1   4  596.03 653.450   1
   7   1  -4 1023.40 564.294   1
  -7  -1  -4 -167.59 733.181   1
  -7   1  -4  381.32 920.918   1
   7  -1  -4  476.76 477.954   1
  -7  -1   5 3308.41 845.303   1
  -7   1   5 3761.24 809.554   1
  -1   7  -5 4485.97 1860.04   1
   1   7  -5  142.78 2148.19   1
  -1  -7  -5 2644.35 1245.80   1
   7   1  -5 3817.57 793.413   1
   7  -1  -5 2904.34 603.509   1
   1  -7   5 3567.32 1178.64   1
   1   7   5 2800.34 1814.54   1
  -7   1   6 3332.25 625.284   1
   7  -1   6 2126.53 851.586   1
  -1   7  -6 4412.30 1735.45   1
  -1  -7  -6 5057.95 1270.72   1
   7   1  -6 3590.07 729.173   1
  -7  -1  -6 3329.00 1343.30   1
  -7   1  -6 1603.29 1124.47   1
   7  -1  -6 2129.78 455.963   1
   1  -7   6 5046.04 1478.71   1
   1   7   6 4037.48 1068.57   1
  -1  -7   6 3561.91 1194.89   1
   7   1   7 1540.46 1052.00   1
   7  -1   7  256.64 659.841   1
  -1   7  -7  455.85 1269.63   1
   1  -7  -7  183.95 674.141   1
   1   7  -7 1931.53 1402.88   1
  -1  -7  -7  982.02 722.348   1
  -7  -1  -7 1115.80 1021.02   1
  -7   1  -7  512.30 853.969   1
  -1   7   7  539.59 1032.93   1
   1  -7   7  903.37 858.194   1
   1   7   7 1370.38 857.111   1
  -1  -7   7 -573.83 869.244   1
   7   1   8 -128.91 814.104   1
   7  -1   8  157.95 632.434   1
  -1   7  -8    5.57 1232.80   1
   1  -7  -8  671.11 675.874   1
  -7  -1  -8  -88.76 914.635   1
  -7   1  -8  235.84 898.060   1
  -1   7   8  318.17 593.110   1
   1   7   8  247.10 584.552   1
  -1  -7   8 -425.20 860.361   1
  -7  -2   1  37342. 6031.84   1
   7  -2   1  41978. 6764.16   1
   7   2  -1  38836. 6300.50   1
  -7  -2  -1  75745.  12079.   1
  -7   2  -1  37612. 6105.51   1
   7  -2  -1  50287. 8073.87   1
   7   2   2  40472. 6589.75   1
  -7  -2   2  44719. 7161.73   1
  -7   2   2  39021. 6255.00   1
   7  -2   2  44611. 7184.48   1
  -2   7  -2  63092.  11039.   1
   7   2  -2  42487. 6843.24   1
  -7  -2  -2  33918. 5562.77   1
   7  -2  -2  36226. 5840.10   1
   2  -7   2  42346. 7032.82   1
   7   2   3  14895. 2664.93   1
  -7  -2   3  13595. 2355.11   1
  -7   2   3  18210. 3045.17   1
   7  -2   3  19359. 3281.33   1
   7   2  -3  26920. 4381.97   1
  -7  -2  -3  17051. 3019.17   1
  -7   2  -3  20691. 3538.07   1
   7  -2  -3  15914. 2631.35   1
   2  -7   3  22164. 3772.07   1
   7   2   4 3398.33 1112.55   1
  -7  -2   4 4789.29 1093.05   1
  -7   2   4 4492.47 929.801   1
   7  -2   4 3600.91 1108.22   1
  -2  -7  -4 1569.71 1168.89   1
   7   2  -4 2763.51 713.681   1
  -7  -2  -4 3968.15 1237.13   1
  -7   2  -4 3601.99 1201.39   1
   7  -2  -4 2191.53 599.068   1
   2   7   4 3853.32 1816.70   1
  -7   2   5 9443.17 1577.29   1
  -2   7  -5  23497. 4160.98   1
  -7   2  -5  12610. 2450.44   1
   7  -2  -5  10164. 1715.96   1
   2  -7   5  10400. 1932.62   1
   7   2   6 1195.97 935.651   1
  -7   2   6 1422.38 373.849   1
  -2   7  -6 1306.47 1697.54   1
   2   7  -6  960.13 2097.28   1
  -2  -7  -6 2073.45 865.886   1
  -7  -2  -6 1231.72 1048.53   1
  -7   2  -6 1034.56 943.559   1
   7  -2  -6 1615.21 587.043   1
   2  -7   6 1461.38 952.334   1
   2   7   6 1540.46 944.317   1
   7   2   7 2698.51 1146.14   1
  -2   7  -7 6664.49 1711.62   1
   2   7  -7 1943.45 1340.05   1
  -2  -7  -7 3861.98 1169.97   1
  -7  -2  -7 1592.46 930.667   1
   2  -7   7 2857.76 1008.77   1
   2   7   7 1881.70 776.730   1
  -2  -7   7 4372.22 1355.21   1
  -2   7  -8  580.11 1127.72   1
   2  -7  -8  486.40 559.310   1
  -7   2  -8  239.63 835.662   1
  -2   7   8   48.47 635.792   1
   2   7   8  177.55 638.608   1
  -2  -7   8  532.66 746.831   1
   7   3   0  20669. 3527.24   1
  -7   3   0  21894. 3721.15   1
   7  -3   0  19727. 3336.58   1
   7   3   1  90532.  14375.   1
  -7  -3   1  98147.  15578.   1
  -3   7  -1 186112.  29802.   1
   7   3  -1 109955.  17452.   1
  -7  -3  -1  77911.  12404.   1
  -7   3  -1  92590.  14711.   1
   7  -3  -1  86719.  13780.   1
   3  -7   1  79818.  12707.   1
   7   3   2  11353. 2160.11   1
  -7  -3   2 6426.17 1373.63   1
   7  -3   2 7660.05 1559.96   1
  -3   7  -2 7280.89 2391.94   1
   7   3  -2 6378.50 1564.29   1
  -7  -3  -2 7518.14 1666.12   1
  -7   3  -2 8696.77 1745.20   1
   7  -3  -2 7293.89 1428.88   1
   3  -7   2 8120.46 1896.87   1
   7   3   3 2566.35  999.46   1
  -7  -3   3 5636.44 1366.05   1
  -7   3   3 5386.19 1108.22   1
   7  -3   3 5732.85 1295.63   1
  -3   7  -3 2680.10 1769.04   1
  -3  -7  -3  -63.31 1730.04   1
   7   3  -3 4820.71 1153.72   1
  -7  -3  -3 4230.31 1492.79   1
  -7   3  -3 3783.99 1164.55   1
   7  -3  -3 2422.27 825.370   1
   3  -7   3 4266.06 1143.97   1
   3   7   3 6128.26 2279.27   1
   7   3   4  642.18 781.605   1
  -7   3   4  844.98 640.017   1
  -7  -3  -4  847.04 770.013   1
  -7   3  -4 4103.56 1177.55   1
  -7   3   5  13032. 2164.44   1
   7  -3   5 9318.59 1762.54   1
  -3   7  -5  14527. 3197.92   1
  -3  -7  -5  13195. 2380.02   1
  -7   3  -5 9390.09 2061.53   1
   7  -3  -5 7808.46 1422.38   1
   3   7   5  11342. 2121.11   1
   7   3   6  535.15 859.603   1
  -7   3   6 1535.04 717.365   1
  -3  -7  -6  969.88  999.89   1
  -7  -3  -6 2219.69 1136.39   1
   3  -7   6 1396.38 1121.22   1
   3   7   6 2351.86 1081.79   1
   7   3   7 1264.22 875.744   1
   7  -3   7 1750.62 850.395   1
  -3   7  -7 1701.87 1086.56   1
   3   7  -7 -274.83 1485.21   1
  -3  -7  -7  760.70 814.971   1
  -7  -3  -7 1066.30 985.374   1
  -7   3  -7 1194.89 932.184   1
   3  -7   7 1056.87 726.789   1
   3   7   7 1778.79 744.447   1
  -7  -3  -8 -232.15 1060.88   1
  -3   7   8 -254.90 647.058   1
   7   4   1  73351.  11700.   1
  -7  -4   1  65161.  10480.   1
  -7   4   1  66862.  10639.   1
   7  -4   1  82017.  13032.   1
  -4   7  -1 103033.  16520.   1
   4  -7   1  62648.  10012.   1
   7   4   2  29379. 4839.12   1
  -7  -4   2  34536. 5678.69   1
  -7   4   2  26292. 4342.97   1
   7  -4   2  27873. 4578.05   1
  -4   7  -2  30983. 5252.95   1
  -7  -4  -2  29401. 4923.62   1
  -7   4  -2  24819. 4160.98   1
   7  -4  -2  26487. 4346.22   1
   7   4   3 5441.44 1288.05   1
  -7  -4   3 4136.06 1942.37   1
  -7   4   3 5440.36 1200.30   1
   7  -4   3 3672.40 1124.47   1
  -4   7  -3 5269.20 2004.11   1
  -4  -7  -3 8760.69 2377.85   1
   7   4  -3 8099.87 1856.79   1
  -7  -4  -3 6155.34 1543.71   1
  -7   4  -3 4930.12 1346.55   1
   7  -4  -3 8225.54 1652.04   1
   4  -7   3 3583.57 1110.39   1
   4   7   3 4553.13 1662.87   1
   7   4   4 4705.88 1223.05   1
  -7   4   4 6955.90 1532.88   1
   7  -4   4 7358.89 1458.13   1
  -4   7  -4 7949.29 2309.61   1
  -7  -4  -4 3519.66 1191.64   1
  -7   4  -4 4453.47 1159.14   1
   7  -4  -4 5142.45 1226.30   1
   4  -7   4 5437.11 1370.38   1
  -7   4   5 6420.75 1402.88   1
   7  -4   5 4884.62 1165.64   1
  -4  -7  -5 5790.27 1537.21   1
  -7   4  -5 3072.25 1148.30   1
   7  -4  -5 3748.24 1198.14   1
   4   7   5 2804.68 994.907   1
  -4   7  -6 2911.92 1622.79   1
  -4  -7  -6 1921.78 1056.55   1
  -7  -4  -6 3060.34 1338.97   1
   4  -7   6 2770.01 1102.80   1
   4   7   6 2828.51 1148.30   1
   7   4   7 3023.50 1011.37   1
   7  -4   7 1711.62 942.909   1
  -4   7  -7 2451.52 1194.89   1
  -4  -7  -7 3493.66 1126.64   1
  -7  -4  -7 4815.29 1327.05   1
   4  -7   7 6494.41 1356.30   1
   4   7   7 1459.21 747.697   1
   7   5   0  20929. 3609.57   1
  -7  -5   0  17138. 3083.09   1
   7  -5   0  20095. 3471.99   1
   5  -7   0  17929. 3282.41   1
   7   5   1 3930.23 1254.47   1
   7  -5   1 3679.99 1065.65   1
  -5   7  -1 3115.59 1441.88   1
   5  -7  -1 2126.53 2160.11   1
  -5  -7  -1 -611.42 1762.54   1
   7   5  -1 4246.56 1485.21   1
  -7  -5  -1 6080.59 1731.12   1
   7  -5  -1 4274.72 1303.22   1
   5  -7   1 1978.12 1101.72   1
   5   7   1 -825.48 1864.37   1
   7   5   2  65583.  10482.   1
  -7  -5   2 131080.  21016.   1
  -7   5   2  88452.  14050.   1
   7  -5   2  57632. 9204.84   1
  -5   7  -2  61272.  10021.   1
  -5  -7  -2  81616.  13335.   1
  -7  -5  -2  69960.  11223.   1
  -7   5  -2  65464.  10512.   1
   5  -7   2  68476.  10931.   1
   5   7   2  72083.  11700.   1
   7   5   3   10.61 758.964   1
  -7   5   3  -49.43 830.678   1
   7  -5   3 1296.72 773.697   1
  -5   7  -3 1657.46 1719.21   1
  -5  -7  -3 1191.64 1212.22   1
  -7  -5  -3 -991.66 996.857   1
  -7   5  -3  272.88 952.767   1
   7  -5  -3  631.57 970.316   1
   5  -7   3  780.09 962.192   1
   5   7   3 -424.55 973.133   1
   7   5   4  11234. 2062.61   1
  -7   5   4  21991. 3786.15   1
   7  -5   4  11689. 2098.36   1
  -5   7  -4  10130. 2174.19   1
  -7  -5  -4  15058. 2723.43   1
  -7   5  -4 8997.93 1774.45   1
   7  -5  -4  14581. 2661.68   1
   5  -7   4  13455. 2434.19   1
   5   7   4  10583. 1957.53   1
   7   5   5 1975.95 959.158   1
  -7   5   5 2230.53 1364.96   1
  -5   7  -5 -182.86 1393.13   1
  -7  -5  -5 2305.27 1153.72   1
  -7   5  -5  652.69 963.383   1
   5  -7   5  719.86 716.065   1
   7   5   6 1120.14 850.828   1
  -5  -7  -6 3277.00 1234.97   1
  -7  -5  -6 4680.96 1381.21   1
   7   5   7  784.31 756.797   1
   7  -5   7  306.25 608.276   1
  -5   7  -7 -386.41 894.485   1
  -7   5  -7  337.02 801.321   1
   5  -7   7  226.84 567.760   1
   5   7   7  243.31 850.936   1
   7   6   1  26671. 4455.63   1
  -6   7  -1  23627. 4130.64   1
   6  -7  -1  19792. 3600.91   1
  -6  -7  -1  30506. 5441.44   1
   7   6  -1  20940. 4088.39   1
  -7  -6  -1  20799. 3644.24   1
  -7   6  -1  23779. 4040.73   1
   7  -6  -1  28502. 4817.46   1
   6   7   1  32521. 5621.27   1
   7   6   2 8922.10 2021.45   1
  -7   6   2 5492.36 1377.96   1
  -6   7  -2  10483. 2471.02   1
  -6  -7  -2 9573.17 2273.86   1
  -7  -6  -2 8443.28 1961.87   1
  -7   6  -2 7365.39 1805.87   1
  -6   7   2  17983. 3558.66   1
   6  -7   2 5680.85 1645.54   1
   6   7   2 6777.16 1770.12   1
  -7   6   3 2452.60 1214.39   1
   7  -6   3 2884.84 928.826   1
   6  -7  -3 1463.55 2198.03   1
  -6  -7  -3 1851.37 1273.97   1
  -7  -6  -3 1461.38 1097.39   1
   7  -6  -3 1266.38 1153.72   1
  -6   7   3  864.26 1605.46   1
   6   7   3 1783.12 964.683   1
  -7   6   4  16759. 3105.84   1
   7  -6   4  12231. 2180.69   1
  -6   7  -4 8425.95 1855.70   1
  -7  -6  -4  11440. 2121.11   1
  -7   6  -4  12924. 2396.27   1
   7  -6  -4 9822.33 2033.36   1
   6  -7   4  12816. 2310.69   1
   6   7   4 9852.66 1866.53   1
  -7   6   5   62.72 935.217   1
   7  -6   5 2590.18 874.227   1
  -6   7  -5  665.26 1408.30   1
  -7  -6  -5 4176.14 1304.30   1
   6   7   6 1620.62 986.783   1
   7   6   7 1445.13 816.054   1
   7  -6   7 1704.04 822.012   1
  -6   7  -7 2373.52 1059.47   1
  -6  -7  -7 1227.38 840.320   1
  -7  -6  -7 1585.96 861.444   1
  -7   6  -7  904.34 934.026   1
   6  -7   7 1953.20 810.312   1
   6   7   7 1094.14 814.104   1
  -7   7   0 100011.  15979.   1
   7  -7   0  78605.  12556.   1
   7   7   0 118730.  19023.   1
  -7  -7   0  68422.  11516.   1
  -7  -7  -2  10866. 2399.52   1
  -7   7   2  10002. 2342.11   1
   7  -7   2 7346.98 1689.96   1
   7   7   2 6433.75 1697.54   1
  -7   7  -4 3216.33 1304.30   1
  -7   7   4 2191.53 1450.55   1
   7  -7   4 4781.71 1207.89   1
   7   7   4 2578.27 984.941   1
  -7   7  -6 3090.67 1218.72   1
   7  -7   6 3319.25 964.792   1
  -8   0   0 102405.  16401.   1
   8   0   0 102112.  16325.   1
  -8   0   1  19727. 3587.91   1
   8   0   1  24829. 4476.22   1
   8   0  -1  30278. 5259.45   1
  -8   0   2  12328. 2220.78   1
   8   0  -2  15675. 2787.34   1
  -8   0   3 3053.84 846.820   1
   8   0   3 1743.04 1004.44   1
  -8   0  -3 2100.53 1346.55   1
   8   0  -3 2918.42 838.587   1
  -8   0  -4 116022.  18535.   1
   8   0  -4  91745.  14527.   1
  -8   0   5 4048.31 893.293   1
   8   0   5 8676.19 1901.20   1
   0   8  -5 2238.11 2453.69   1
  -8   0  -5 3545.66 1802.62   1
   8   0  -5 3579.24 887.985   1
   0  -8   5 3126.42 1580.54   1
  -8   0   6  11591. 1904.45   1
   0   8  -6 3617.16 1782.04   1
   8   0  -6 7813.88 1355.21   1
   0  -8   6  10135. 2060.45   1
   8   0   7 1258.80 908.460   1
   0   8  -7 2082.11 1726.79   1
   0  -8  -7  935.00 926.876   1
  -8   0  -7 2685.51 1389.88   1
   8   0  -7 1167.80 365.182   1
   0   8   7  833.17 1240.38   1
   0  -8   7 1388.80 914.743   1
   8   1   1  16715. 2923.84   1
  -8  -1   1  35673. 5863.93   1
  -8   1   1  19889. 3381.00   1
   8  -1   1  18156. 3150.25   1
   8   1  -1  23768. 4021.23   1
  -8  -1  -1  14495. 2582.60   1
  -8   1  -1  21764. 3726.57   1
   8  -1  -1  17799. 3100.42   1
   8   1   2  21265. 3675.65   1
   8  -1   2  17690. 3093.92   1
   8   1  -2  16759. 2861.01   1
  -8  -1  -2 9878.66 2031.20   1
  -8   1  -2  17907. 3187.08   1
   8  -1  -2  17788. 3001.84   1
   8   1   3  696.46 845.520   1
  -8   1   3 2488.35 769.038   1
   8  -1   3  -71.53 732.423   1
  -1   8  -3 -1385.5 2673.60   1
   8   1  -3 2630.26 884.194   1
  -8  -1  -3 -147.87 906.185   1
  -8   1  -3  661.03 961.000   1
   8  -1  -3 1108.22 561.260   1
   8   1   4 2335.61 964.900   1
  -8  -1   4 1454.88 646.733   1
  -8   1   4 1361.71 722.673   1
   8  -1   4 1331.38 978.333   1
   8   1  -4 1732.20 649.550   1
  -8  -1  -4 1033.36 829.595   1
  -8   1  -4 1315.13 988.299   1
   8  -1  -4  920.81 553.894   1
   8   1   5  11093. 2189.36   1
  -8  -1   5  10334. 1772.29   1
  -8   1   5  10765. 1868.70   1
  -1   8  -5 8126.96 2342.11   1
   8   1  -5  13476. 2250.02   1
  -8   1  -5  12404. 2498.10   1
   8  -1  -5  10742. 1810.20   1
   1  -8   5  13866. 2544.68   1
  -8  -1   6  380.89 518.795   1
  -8   1   6  876.39 399.306   1
  -1   8  -6  675.44 1977.03   1
   1   8  -6  -33.04 2163.36   1
  -1  -8  -6  976.49 945.075   1
   8   1  -6  693.53 437.114   1
   8  -1  -6  860.79 393.456   1
   1  -8   6  226.52 1141.80   1
   1   8   6  756.47 1341.13   1
  -1  -8   6 1086.56 1208.97   1
   8   1   7 2641.10 1156.97   1
  -8   1   7 2620.52 517.062   1
   8  -1   7 5325.53 1334.63   1
  -1   8  -7 2204.53 1321.63   1
   1   8  -7 1909.87 1696.46   1
  -1  -8  -7 4045.06 1305.38   1
   8   1  -7 3450.33 700.898   1
  -8  -1  -7 1576.21 1095.22   1
  -8   1  -7 2122.19 1121.22   1
   8  -1  -7 2625.93 510.670   1
  -1   8   7   45.81 1083.31   1
   1  -8   7 2152.53 1202.47   1
   1   8   7 2575.02 878.885   1
  -1  -8   7 3027.84 1251.22   1
   8   2   0  80425.  12805.   1
  -8  -2   0  87509.  13964.   1
  -8   2   0  79157.  12696.   1
   8  -2   0  93803.  14928.   1
   8   2   1  32532. 5334.19   1
  -8  -2   1  37374. 6077.34   1
  -8   2   1  31058. 5094.78   1
   8   2  -1  37428. 6121.76   1
  -8  -2  -1  28643. 4752.46   1
  -8   2  -1  31329. 5145.70   1
   8  -2  -1  30473. 5005.95   1
   8   2   2  98321.  15654.   1
  -8  -2   2 152421.  24093.   1
  -8   2   2 148088.  23367.   1
   8  -2   2 128047.  20279.   1
   8   2  -2 105384.  16705.   1
  -8   2  -2 126530.  20095.   1
   8  -2  -2 111580.  17658.   1
   2  -8   2  72072.  11765.   1
  -8  -2   3  112.99 735.889   1
  -8   2   3  266.82 568.844   1
   8  -2   3 2202.36 960.567   1
  -2   8  -3 -578.81 3386.41   1
   8   2  -3  535.15 718.556   1
  -8  -2  -3 7114.06 1663.96   1
  -8   2  -3 1031.09 914.093   1
   8  -2  -3 1669.37 642.400   1
   2  -8   3  658.43 1184.05   1
   8   2   4  51035. 8291.62   1
  -8  -2   4  44730. 7153.06   1
  -8   2   4  36843. 5947.35   1
   8  -2   4  46279. 7492.14   1
  -2   8  -4  47839. 8005.62   1
   8   2  -4  44112. 7049.07   1
  -8   2  -4  37829. 6211.67   1
   8  -2  -4  51728. 8234.20   1
  -8  -2   5 9023.93 1741.95   1
  -8   2   5 8799.69 1511.21   1
   8  -2   5 8223.37 1600.04   1
  -2   8  -5 6376.33 2461.27   1
  -2  -8  -5 8253.70 1923.95   1
   8   2  -5 7368.64 1312.97   1
  -8  -2  -5 7127.06 1662.87   1
   8  -2  -5 8615.53 1505.79   1
   2  -8   5  10012. 1953.20   1
   2   8   5  14592. 3214.17   1
  -8   2   6  24754. 3968.15   1
  -2   8  -6  18319. 3464.41   1
  -2  -8  -6  21915. 3818.65   1
   8   2  -6  21948. 3552.16   1
   8  -2  -6  28209. 4517.38   1
   2  -8   6  27787. 4622.46   1
   2   8   6  22002. 3750.40   1
   8   2   7  799.05 924.168   1
  -8   2   7 1107.14 343.624   1
   8  -2   7  443.51 704.365   1
  -2   8  -7  850.07 1380.13   1
  -2  -8  -7  293.79 674.357   1
  -8  -2  -7  777.16 800.779   1
  -8   2  -7  982.02 820.604   1
   8  -2  -7 1135.30 517.170   1
   2  -8   7  952.77 814.429   1
   2   8   7  929.37 799.371   1
  -2  -8   7  958.40 1203.55   1
   8   3   1  79872.  12718.   1
  -8  -3   1  79027.  12621.   1
  -8   3   1  89145.  14180.   1
   8  -3   1  95558.  15177.   1
   8   3  -1 124688.  19846.   1
   8  -3  -1 116780.  18546.   1
   3  -8   1  79200.  12751.   1
   8   3   2  45878. 7436.89   1
  -8  -3   2  53829. 8661.02   1
  -8   3   2  60849. 9688.00   1
   8  -3   2  41794. 6767.41   1
   8   3  -2  58888. 9452.92   1
  -8   3  -2  47622. 7712.05   1
   8  -3  -2  37537. 6116.34   1
   3  -8   2  49529. 8107.46   1
  -8  -3   3 3517.49 1108.22   1
  -8   3   3 3239.08 871.411   1
   8  -3   3 7756.46 1649.87   1
  -3   8  -3 3317.08 1993.28   1
   8   3  -3 5469.61 1290.22   1
  -8  -3  -3 4341.89 1425.63   1
  -8   3  -3 2592.35 1087.64   1
   8  -3  -3 1751.70 845.195   1
   3  -8   3 3218.50 1115.80   1
   8   3   4 8552.69 1793.95   1
  -8   3   4 6535.58 1231.72   1
   8  -3   4 6208.42 1389.88   1
  -3   8  -4 4962.62 1622.79   1
   8   3  -4 4613.80 988.733   1
  -8  -3  -4  14213. 2637.85   1
  -8   3  -4  11256. 2293.36   1
   8  -3  -4 5127.28 1059.58   1
   3  -8   4 6497.66 1468.96   1
   8   3   5 1022.10 908.676   1
  -8   3   5 2410.35 649.116   1
   8  -3   5 1760.37 740.547   1
  -3  -8  -5 4656.05 1519.88   1
   8   3  -5 3384.25 857.869   1
  -8   3  -5 4887.87 1343.30   1
   8  -3  -5 1569.71 658.541   1
  -8   3   6 1514.46 513.703   1
  -3   8  -6 3357.16 1854.62   1
  -3  -8  -6 1292.38 790.704   1
   8  -3  -6 1633.62 821.795   1
   3  -8   6 1236.05 867.619   1
   3   8   6 1096.30 866.644   1
   8   3   7 2606.43 980.824   1
  -8   3   7 2787.34 627.342   1
  -3   8  -7 3845.73 1518.79   1
  -3  -8  -7 8392.37 1728.95   1
  -8  -3  -7 4350.55 1308.63   1
  -8   3  -7 2895.67 1182.97   1
   3  -8   7 2533.85 1021.88   1
   3   8   7 2207.78 969.125   1
   8   4   0  27624. 4725.38   1
  -8  -4   0  33073. 5527.02   1
  -8   4   0  25544. 4313.72   1
   8  -4   0  23074. 3872.82   1
  -4   8   0  19001. 5888.85   1
   4  -8   0  29098. 5198.78   1
   8   4   1  15459. 2748.35   1
  -8   4   1  20529. 3486.08   1
   8  -4   1  15892. 2766.76   1
  -4   8  -1  33463. 6154.26   1
   8   4  -1  20464. 3559.74   1
  -8  -4  -1  22143. 3903.15   1
   8  -4  -1  21699. 3681.07   1
   4  -8   1  21114. 3703.82   1
  -8  -4   2 144296.  22814.   1
  -8   4   2 195753.  30853.   1
   8  -4   2 142563.  22544.   1
  -4   8  -2  89589.  14495.   1
  -8   4  -2 142346.  22565.   1
   8  -4  -2 133355.  21070.   1
   4  -8   2 156104.  24689.   1
   8   4   3 3409.16 1247.97   1
  -8  -4   3 3571.66 1228.47   1
  -8   4   3 1905.53 737.622   1
   8  -4   3 2268.44 900.768   1
  -4   8  -3  670.24 1496.04   1
  -4  -8  -3   64.25 1345.46   1
   8   4  -3 2368.11 941.392   1
  -8  -4  -3 2161.19 1148.30   1
   8  -4  -3 1981.37 929.909   1
   4   8   3 3096.09 1480.88   1
  -8  -4   4  35294. 5975.51   1
  -8   4   4  49009. 7832.30   1
  -4   8  -4  48727. 8009.96   1
  -4  -8  -4  59679. 9693.42   1
   8   4  -4  57448. 9280.68   1
  -8  -4  -4  44773. 7305.81   1
  -8   4  -4  48922. 7939.54   1
   8  -4  -4  39746. 6389.33   1
   4   8   4  57426. 9332.67   1
   8   4   5 4580.21 1269.63   1
  -8   4   5 6286.42 1306.47   1
   8  -4   5 3545.66 1019.82   1
  -4   8  -5 5640.77 2295.52   1
  -4  -8  -5 4478.38 1296.72   1
  -8   4  -5 3461.16 1212.22   1
   8  -4  -5 4406.89 1076.59   1
   4   8   5 2271.69 965.658   1
  -8   4   6  56776. 9018.52   1
   8  -4   6  55920. 9051.01   1
  -4   8  -6  59073. 9679.33   1
  -4  -8  -6  55552. 8987.10   1
  -8   4  -6  52659. 8732.52   1
   8  -4  -6  54869. 8800.77   1
   4  -8   6  73231.  11743.   1
   4   8   6  49128. 7960.13   1
  -4   8  -7 1016.25 951.684   1
  -4  -8  -7   47.89 677.716   1
  -8   4  -7   98.97 776.080   1
   4  -8   7 -246.78 665.366   1
   4   8   7  273.21 706.857   1
   8   5   1 4151.23 1262.05   1
  -8   5   1 2610.77 1259.88   1
  -5   8  -1 6055.68 2104.86   1
   5  -8  -1 4859.71 2526.27   1
   8   5  -1 2480.77 1245.80   1
  -8   5  -1 4700.46 1294.55   1
   8  -5  -1 3960.56 1349.80   1
   5  -8   1 2150.36 1420.21   1
   8   5   2 4423.14 1353.05   1
  -8  -5   2 2443.94 1298.88   1
  -8   5   2 3194.67 1135.30   1
   8  -5   2 3617.16 1086.56   1
  -5   8  -2 3093.92 1665.04   1
  -5  -8  -2 1708.37 2617.27   1
  -8  -5  -2 3900.98 1601.13   1
  -8   5  -2 1811.29 1134.22   1
   5  -8   2 3458.99 1166.72   1
   5   8   2  941.61 1956.45   1
   8   5   3 6432.67 1381.21   1
  -8   5   3 3819.73 1154.80   1
  -5  -8  -3 6610.33 2043.11   1
  -8   5  -3 2710.43 1165.64   1
   8  -5  -3 9138.76 1878.45   1
   8   5   4 3030.00 974.650   1
  -8   5   4 2741.85 1101.72   1
   8  -5   4 1779.87 765.030   1
  -5   8  -4 3088.50 1813.45   1
  -5  -8  -4 1025.13 806.521   1
  -8  -5  -4 2713.68 946.050   1
   8  -5  -4 1452.71 922.326   1
   5  -8   4 2482.94 1073.88   1
   5   8   4 1951.03 1066.19   1
   8   5   5  646.08 947.025   1
   8  -5   5 2342.11 847.686   1
  -8  -5  -5  822.45 912.360   1
  -8   5  -5   93.79 942.367   1
   8  -5  -5 -190.77 874.444   1
   5  -8   5  605.03 888.960   1
  -8   5   6 2725.60 1151.55   1
  -5  -8  -6  849.20 865.453   1
  -8   5  -6 1180.80 1088.72   1
   5   8   6 1509.04 832.412   1
   8   5   7 1491.71 839.237   1
  -5   8  -7  318.49 879.860   1
  -5  -8  -7  508.29 722.781   1
  -8  -5  -7 2428.77 941.067   1
   5  -8   7  118.51 594.843   1
   5   8   7  330.52 657.133   1
   8   6   0  41252. 6774.99   1
  -8  -6   0  42401. 7040.40   1
  -8   6   0  31806. 5332.03   1
   8  -6   0  25566. 4299.64   1
  -6   8   0  41794. 7053.40   1
   6  -8   0  33734. 5549.77   1
   8   6   1  14278. 2611.85   1
   8  -6   1  10597. 2019.28   1
  -6   8  -1 9178.84 2411.44   1
   6  -8  -1  14083. 3057.09   1
   8   6  -1  12231. 2553.35   1
  -8  -6  -1  12361. 2400.60   1
  -8   6  -1 8874.44 1903.37   1
   8  -6  -1 9869.99 2060.45   1
   6  -8   1 9230.84 1853.54   1
   6   8   1 1778.79 2281.44   1
   8   6   2  60188. 9722.66   1
  -8  -6   2 103954.  16921.   1
  -8   6   2  82656.  13162.   1
  -6  -8  -2  56646. 9579.67   1
  -8  -6  -2  62713.  10140.   1
  -8   6  -2  59625. 9608.92   1
  -6   8   2  74239.  12339.   1
   6  -8   2  68270.  10952.   1
   6   8   2  77099.  12512.   1
   8   6   3 -297.80 770.013   1
  -8   6   3 -423.79 972.591   1
   8  -6   3 2063.70 852.995   1
  -6   8  -3 -1774.5 1874.12   1
  -6  -8  -3  208.97 1062.83   1
   8   6  -3  -36.94 796.771   1
  -8  -6  -3  382.30 1036.83   1
   8  -6  -3  444.59 869.894   1
   6  -8   3   38.87 889.069   1
   8   6   4 114180.  18167.   1
  -8   6   4 111364.  17647.   1
  -6  -8  -4 113855.  18070.   1
  -8  -6  -4 117755.  18730.   1
  -8   6  -4 117539.  18698.   1
   8  -6  -4 136605.  21644.   1
   6  -8   4 134546.  21298.   1
   6   8   4 120897.  19229.   1
   8   6   5  747.05 794.821   1
  -8   6   5  767.09 1162.39   1
   8  -6   5  901.85 759.939   1
  -6  -8  -5 2224.03 913.660   1
   8  -6  -5  380.02 1042.03   1
   6  -8   5 1034.45 792.329   1
   6   8   5   18.43 701.873   1
  -8   6   6  23551. 4235.72   1
   8  -6   6  39172. 6401.25   1
  -6   8  -6  38739. 6517.16   1
  -8   6  -6  42065. 7018.73   1
   6  -8   6  36215. 5925.68   1
   6   8   6  40234. 6602.74   1
   8   6   7  411.01 728.631   1
  -6   8  -7  555.74 963.275   1
  -6  -8  -7  -49.39 598.634   1
  -8  -6  -7  479.58 759.072   1
   6  -8   7  381.54 660.491   1
   6   8   7  -91.10 695.915   1
   8   7   1 3743.90 1584.88   1
  -8  -7   1 6912.57 3116.67   1
  -7   8  -1 2108.11 1666.12   1
   7  -8  -1 2503.52 1368.21   1
  -7  -8  -1 4524.97 2670.35   1
   8   7  -1 5400.28 2387.60   1
  -8  -7  -1 2109.20 1478.71   1
   8  -7  -1 2090.78 1376.88   1
   7   8   1 4970.20 2311.77   1
   8   7   2 2276.02 993.391   1
  -8  -7   2 1348.71 1769.04   1
  -8   7   2 2745.10 1227.38   1
   8  -7   2 4079.73 1188.39   1
  -7   8  -2 3067.92 1854.62   1
  -7  -8  -2 2758.09 1490.63   1
   8   7  -2 1397.46 1399.63   1
  -8  -7  -2 4423.14 1540.46   1
  -8   7  -2 2599.93 1451.63   1
  -7   8   2 1285.88 1375.80   1
   7   8   2 1249.05 915.393   1
   8   7   3 1762.54 864.911   1
  -7   8  -3 3273.75 1621.71   1
  -7  -8  -3 1558.88 1164.55   1
  -8  -7  -3 4631.13 1514.46   1
  -8   7  -3 2032.28 1386.63   1
   8  -7  -3 2591.27 1151.55   1
  -7   8   3 3228.25 1570.79   1
   7  -8   3 4541.22 1223.05   1
   8   7   4 1510.13 968.258   1
  -8   7   4 1506.88 1176.47   1
   8  -7   4 1276.13 813.129   1
  -7  -8  -4 1369.30 820.929   1
  -8  -7  -4 1253.38 882.894   1
  -8   7  -4 1226.30 1106.05   1
   8  -7  -4 1788.54 1087.64   1
  -7   8   4  -17.24 702.090   1
   7  -8   4 2244.61 946.809   1
   7   8   4  163.58 896.977   1
   8   7   5  948.11 863.828   1
   8  -7   5 3832.73 1056.55   1
  -7   8  -5  753.33 1226.30   1
  -7  -8  -5 -350.34 783.988   1
  -8  -7  -5  406.24 801.646   1
  -8   7  -5  745.21 910.410   1
   8  -7  -5 1018.20 1765.79   1
   7  -8   5 1060.99 921.026   1
   7   8   5  652.47 748.997   1
   8  -7   6  574.04 674.357   1
  -7   8  -6  500.92 1101.72   1
  -8  -7  -6 1372.55 1072.58   1
  -8   7  -6 1449.46 1106.05   1
   7  -8   6 1013.22 652.475   1
   8   7   7 2736.43 1164.55   1
   7   8   7  484.02 896.543   1
  -8   8   0 171379.  27191.   1
   8  -8   0 132597.  21038.   1
   8   8   0 177229.  28242.   1
  -8  -8   0 144946.  23475.   1
  -8  -8  -2  70545.  11375.   1
  -8   8  -2  67208.  10887.   1
   8  -8  -2  71368.  11418.   1
  -8   8   2  63222.  10120.   1
   8   8   2  68606.  11028.   1
  -8  -8  -4  47633. 7708.80   1
   8  -8  -4  41956. 6891.99   1
  -8   8   4  84205.  13541.   1
   8  -8   4  44231. 7159.56   1
  -8   8  -6  12166. 2505.68   1
   8  -8   6  15665. 2759.18   1
   8   8   6  25555. 4398.22   1
  -9   0   1 328891.  51912.   1
   9   0   1 329216.  51966.   1
   9   0  -1 324883.  51294.   1
  -9   0   2  17170. 2976.92   1
   9   0   2  27938. 4792.54   1
  -9   0  -2  23042. 4126.31   1
  -9   0   3 5393.78 1215.47   1
   9   0   3 5861.76 1496.04   1
  -9   0  -3 5706.85 1769.04   1
   9   0  -3 5134.87 1166.72   1
  -9   0   4 9498.42 1773.37   1
  -9   0  -4 5541.11 1748.45   1
   9   0  -4 7226.73 1435.38   1
   9   0   5  88939.  14245.   1
  -9   0  -5  75160.  12231.   1
  -9   0   6  893.62 458.238   1
   9   0   6 1722.46 965.875   1
   0   9  -6 1551.29 1997.61   1
  -9   0  -6 1169.97 1325.97   1
   9   0  -6 1485.21 567.652   1
   0  -9   6 1117.97 1119.05   1
  -9   0   7  13140. 2152.53   1
   9   0  -7  13530. 2226.19   1
   0  -9   7  19944. 3556.49   1
   9   1   0 3191.42 1204.64   1
  -9  -1   0 3829.48 1312.97   1
   9  -1   0 6746.82 1607.62   1
  -9  -1   1 3570.57 1306.47   1
  -9   1   1 1539.38 1012.35   1
   9  -1   1 2468.85 1108.22   1
   9   1  -1 3452.49 1379.05   1
  -9  -1  -1 3324.66 1134.22   1
  -9   1  -1  973.24 968.908   1
   9  -1  -1 2258.69 1039.00   1
   9   1   2  18265. 3255.33   1
  -9  -1   2  17940. 3059.25   1
  -9   1   2  15795. 2726.68   1
   9  -1   2  17625. 3089.59   1
  -9  -1  -2  20854. 3685.40   1
  -9   1  -2  19629. 3440.58   1
   9   1   3 2681.18 1199.22   1
  -9  -1   3 2361.61 974.541   1
  -9   1   3 1967.28 723.540   1
   9  -1   3 1361.71 894.052   1
  -9  -1  -3  475.90 1020.26   1
  -9   1  -3 1798.29 1029.46   1
   9   1   4 3818.65 1213.30   1
  -9   1   4  855.05 669.374   1
   9  -1   4  475.14 762.430   1
  -1   9  -4 3305.16 3355.00   1
   9   1  -4 1070.96 751.814   1
  -9  -1  -4 1617.37 880.185   1
  -9   1  -4  -86.23 816.812   1
   1  -9   4  695.27 1101.72   1
   9   1   5  979.31 1022.21   1
  -9  -1   5 1438.63 679.232   1
  -9   1   5 1462.46 749.864   1
   9  -1   5  645.32 782.580   1
  -1   9  -5 5914.85 2801.43   1
   9   1  -5 1966.20 657.241   1
  -9   1  -5  778.14 928.393   1
   9  -1  -5  821.36 616.292   1
  -9  -1   6  151.01 480.988   1
  -9   1   6 1181.89 459.971   1
  -1   9  -6  196.29 1744.12   1
   1   9  -6 -1314.0 2579.35   1
   9   1  -6  195.86 444.913   1
  -9  -1  -6   29.67 895.352   1
  -9   1  -6  361.93 919.726   1
   9  -1  -6  968.15 481.637   1
   1  -9   6  683.13 1203.55   1
   1   9   6 -1369.3 1112.55   1
  -9  -1   7  729.17 619.976   1
  -9   1   7  952.23 371.899   1
  -1   9  -7  296.50 1653.12   1
   1   9  -7  698.84 1845.95   1
  -1  -9  -7 -350.99 998.699   1
   9   1  -7 1086.56 434.730   1
   9  -1  -7  721.70 358.899   1
   1  -9   7   96.25 1295.63   1
   1   9   7 1606.54 1331.38   1
  -1  -9   7  401.80 1324.88   1
  -9   2   1 123388.  19586.   1
   9  -2   1 157079.  24851.   1
   9   2  -1 134763.  21374.   1
  -9  -2  -1 161846.  25620.   1
  -9   2  -1 144621.  22901.   1
   9  -2  -1  95342.  15177.   1
   9   2   2  11039. 2234.86   1
  -9  -2   2 7837.71 1702.96   1
  -9   2   2 6255.00 1309.72   1
   9  -2   2 9473.50 1864.37   1
   9   2  -2 9991.32 1993.28   1
  -9  -2  -2  11938. 2391.94   1
  -9   2  -2 9585.08 1995.45   1
   9   2   3 7671.97 1732.20   1
  -9  -2   3 9977.24 1771.20   1
  -9   2   3  10808. 1921.78   1
   9  -2   3 9991.32 1946.70   1
  -2   9  -3 4942.04 4016.90   1
   9   2  -3 7063.15 1428.88   1
  -9  -2  -3 7083.73 1671.54   1
   9  -2  -3 8170.29 1518.79   1
   2  -9   3  18579. 3396.16   1
   9   2   4 3246.67 1137.47   1
  -9  -2   4 3669.15 932.834   1
  -9   2   4 3597.66 899.577   1
   9  -2   4 3622.57 1046.58   1
  -2   9  -4 5892.10 2425.52   1
   9   2  -4 3077.67 861.878   1
  -9  -2  -4 3155.67 1252.30   1
  -9   2  -4 3195.75 1059.58   1
   9   2   5 5989.59 1683.46   1
  -9  -2   5 8116.12 1504.71   1
  -9   2   5 6693.74 1240.38   1
   9  -2   5 7019.82 1496.04   1
   9   2  -5 7967.71 1455.96   1
  -9  -2  -5 5284.36 1532.88   1
  -9   2  -5 4167.48 1294.55   1
   9  -2  -5 9470.25 1648.79   1
   9   2   6 1778.79 960.133   1
  -9  -2   6  957.53 751.164   1
  -9   2   6 1640.12 535.478   1
   9  -2   6 1322.72 719.206   1
  -2   9  -6 2044.20 1398.55   1
  -2  -9  -6 1068.25 1094.14   1
   9   2  -6 2328.02 636.333   1
  -9  -2  -6  619.87 913.226   1
  -9   2  -6 1832.95 1041.71   1
   9  -2  -6 1620.62 562.777   1
   2  -9   6 1906.62 963.058   1
  -9   2   7 5601.77 990.466   1
  -2   9  -7 3073.34 1452.71   1
  -2  -9  -7  11765. 2430.94   1
   9   2  -7 7021.98 1264.22   1
   9  -2  -7 6539.91 1151.55   1
   2  -9   7 7923.29 1720.29   1
   2   9   7 4420.97 1167.80   1
  -9  -3   0  64132.  10335.   1
  -9   3   0  68118.  10941.   1
   9  -3   0  66818.  10706.   1
   9  -3   1 2935.76 1055.14   1
   9   3  -1 4836.96 1624.96   1
  -9  -3  -1 4815.29 1348.71   1
  -9   3  -1 2268.44 1047.56   1
   9  -3  -1 3004.01 1062.29   1
   9   3   2 6161.84 1485.21   1
  -9  -3   2 5584.44 1354.13   1
  -9   3   2 9495.17 1776.62   1
   9  -3   2 9907.91 1925.03   1
  -3   9  -2 9475.67 5886.68   1
  -9  -3  -2 9732.41 2076.70   1
   9  -3  -2 8054.37 1609.79   1
   9   3   3 2287.94 1029.03   1
  -9  -3   3 2274.94 866.211   1
  -9   3   3 6865.99 1412.63   1
  -3   9  -3 2677.93 2633.51   1
   9   3  -3 3169.75 1085.47   1
  -9   3  -3 3933.48 1312.97   1
   9  -3  -3 3214.17 930.667   1
   3  -9   3 1470.05 1132.05   1
  -9  -3   4 2168.78 857.978   1
  -9   3   4 1936.95 668.074   1
   9  -3   4 1490.63 949.192   1
  -3   9  -4 1987.86 2178.53   1
   9   3  -4 1802.62 706.532   1
  -9  -3  -4 2456.94 966.200   1
  -9   3  -4 2519.77 1017.44   1
   9  -3  -4 1659.62 616.834   1
   3  -9   4 2285.77 989.274   1
   9   3   5 3690.82 1275.05   1
  -9  -3   5 2991.01 1084.39   1
  -9   3   5 2760.26 746.722   1
   9  -3   5 4873.79 1182.97   1
  -3   9  -5 1584.88 1827.54   1
  -3  -9  -5  714.11 1497.13   1
   9   3  -5 3078.75 794.713   1
  -9   3  -5 4056.98 1206.80   1
   3  -9   5 2888.09 1100.64   1
   3   9   5 3541.32 1932.62   1
  -9   3   6  857.44 436.247   1
   9  -3   6  568.09 734.156   1
  -3   9  -6 2342.11 1431.05   1
  -3  -9  -6 3186.00 1263.13   1
   9   3  -6 1730.04 582.927   1
  -9  -3  -6  859.06 1088.72   1
   9  -3  -6  609.68 569.602   1
   3  -9   6  926.98 808.146   1
   3   9   6 2921.67 1173.22   1
  -9   3   7  808.58 388.798   1
  -3   9  -7  187.41 1442.96   1
  -3  -9  -7  472.97 659.083   1
   3  -9   7  507.20 767.522   1
   3   9   7 1061.96 780.955   1
  -9   4   1  77185.  12371.   1
   9  -4   1  65323.  10457.   1
   9   4  -1  94963.  15199.   1
  -9  -4  -1  53764. 8692.44   1
  -9   4  -1  79883.  12783.   1
   9  -4  -1  73481.  11754.   1
   4  -9   1  77229.  12361.   1
  -9   4   2 1240.38 816.704   1
  -4   9  -2 2427.69 3115.59   1
  -9  -4  -2 1754.95 1220.88   1
   4  -9   2 2234.86 1553.46   1
   9   4   3 9944.74 2027.95   1
  -9  -4   3 8544.03 1774.45   1
  -9   4   3  13552. 2303.11   1
   9  -4   3  11483. 2162.28   1
  -4   9  -3  15556. 3219.58   1
   9   4  -3  13617. 2362.69   1
  -9  -4  -3  14722. 2881.59   1
  -9   4  -3  12610. 2500.27   1
   9  -4  -3  16022. 2746.18   1
   4  -9   3  13487. 2469.94   1
   9   4   4 2172.03 914.526   1
  -9  -4   4 2595.60 1188.39   1
  -9   4   4 2390.85 738.706   1
   9  -4   4 2423.35 870.327   1
  -4   9  -4 2998.59 1551.29   1
   9   4  -4 2510.02 766.005   1
  -9  -4  -4 3331.16 1132.05   1
   9  -4  -4 2907.59 960.133   1
   4   9   4 3396.16 1968.37   1
   9  -4   5  11288. 2108.11   1
  -4   9  -5  17474. 3381.00   1
  -9  -4  -5 8499.61 1895.78   1
  -9   4  -5 8460.61 1849.20   1
   9  -4  -5  15058. 2521.93   1
   9   4   6 1602.21 978.008   1
  -9   4   6  898.71 543.169   1
  -4  -9  -6  977.68 720.181   1
  -9  -4  -6  669.81 983.316   1
  -9   4  -6 -133.90 982.449   1
   4   9   6  302.89 803.054   1
  -9   4   7 3278.08 797.963   1
  -4   9  -7 4621.38 1633.62   1
  -4  -9  -7 2268.44 928.718   1
   9  -4  -7 2694.18 1029.79   1
   4  -9   7 3411.33 1117.97   1
   4   9   7 2776.51 929.151   1
  -9  -5   0  47156. 7817.13   1
  -9   5   0  42000. 6859.49   1
   9  -5   0  37461. 6103.34   1
   5  -9   0  27613. 4708.04   1
   9   5   1 7442.31 1719.21   1
   9  -5   1 6476.00 1531.79   1
  -5   9  -1  721.05 2087.53   1
   5  -9  -1 1242.55 2580.43   1
  -9   5  -1 3461.16 1295.63   1
   9  -5  -1 7003.57 1557.79   1
  -5   9   1 1110.39 2335.61   1
   5  -9   1 5724.18 1740.87   1
   9   5   2  32867. 5416.53   1
  -9  -5   2  31817. 5330.94   1
   9  -5   2  24689. 4112.23   1
  -5   9  -2  43159. 7273.31   1
  -9   5  -2  30712. 5150.03   1
   5  -9   2  28198. 4659.30   1
   9  -5   3 2855.59 967.500   1
  -5   9  -3 1359.55 1751.70   1
  -5  -9  -3 2156.86 1751.70   1
   9   5  -3   83.62 595.818   1
  -9  -5  -3 2815.51 1240.38   1
  -9   5  -3 1211.14 1102.80   1
   9  -5  -3   84.06 869.244   1
   5  -9   3  344.60 789.838   1
   5   9   3  286.10 1373.63   1
  -9  -5   4 5300.61 2133.03   1
  -9   5   4  11851. 2127.61   1
  -5   9  -4 7034.98 1913.12   1
  -5  -9  -4  14115. 2836.09   1
  -9  -5  -4 8590.61 1718.12   1
  -9   5  -4  10074. 2003.03   1
   9  -5  -4 7629.72 1497.13   1
   5  -9   4 5339.61 1316.22   1
   5   9   4 8232.04 2035.53   1
   9   5   5 1219.80 879.969   1
  -9   5   5 -245.80 886.360   1
   9  -5   5 2066.95 902.610   1
  -5   9  -5 1018.31 1769.04   1
  -5  -9  -5  389.99 764.488   1
   9  -5  -5  476.55 836.312   1
   9   5   6 7475.89 1658.54   1
  -9   5   6 7446.64 1467.88   1
   9  -5   6 6374.17 1429.96   1
  -5  -9  -6 8637.19 1777.70   1
  -9  -5  -6 7235.40 1761.45   1
  -9   5  -6 9867.83 2177.44   1
   9  -5  -6 5626.69 1278.30   1
   5   9   6 6078.43 1479.79   1
  -9   5   7  390.42 734.481   1
   9  -5   7 2283.61 976.058   1
  -5   9  -7  702.63 889.069   1
  -5  -9  -7  474.60 699.382   1
  -9   5  -7  466.04 821.037   1
   5  -9   7  816.05 737.622   1
   5   9   7  271.48 668.616   1
   9   6   1  85982.  13715.   1
   9  -6   1  76189.  12122.   1
  -6   9  -1 130972.  20929.   1
   6  -9  -1  97812.  15805.   1
  -9  -6  -1  89795.  14332.   1
  -9   6  -1  66818.  10688.   1
   9  -6  -1  71682.  11483.   1
   6  -9   1  81443.  12956.   1
   9   6   2 7845.30 1645.54   1
  -9  -6   2 6378.50 1670.46   1
  -9   6   2 5290.86 1467.88   1
   9  -6   2 4713.46 1121.22   1
  -6   9  -2 5525.94 2259.77   1
   6  -9  -2  751.71 2838.26   1
  -6  -9  -2 1756.04 2547.93   1
   9   6  -2 4575.88 1408.30   1
  -9  -6  -2 6343.83 1717.04   1
  -9   6  -2 5049.29 1470.05   1
  -6   9   2 -175.06 8923.19   1
   6  -9   2 4400.39 1229.55   1
   6   9   2 3027.84 1773.37   1
   9   6   3  11830. 2220.78   1
  -9  -6   3  16033. 3116.67   1
  -9   6   3  15145. 2682.26   1
   9  -6   3  11483. 2120.03   1
  -6   9  -3  10183. 2891.34   1
  -9  -6  -3  16315. 3074.42   1
  -9   6  -3  11765. 2417.94   1
   9  -6  -3  18015. 3213.08   1
   6  -9   3  10330. 2063.70   1
   6   9   3  19120. 3488.24   1
   9   6   4 6043.76 1397.46   1
  -9   6   4 3431.91 1177.55   1
   9  -6   4 5230.20 1241.47   1
  -6   9  -4 5256.20 2058.28   1
  -6  -9  -4 3351.75 1053.95   1
   9   6  -4 2754.84 1152.64   1
  -9  -6  -4 5429.53 1473.30   1
  -9   6  -4 2634.60 1049.72   1
   9  -6  -4 2597.77 969.016   1
   6  -9   4 3778.57 1151.55   1
   9   6   5  14310. 2621.60   1
  -9   6   5  11234. 2105.95   1
  -6   9  -5  12480. 2521.93   1
  -6  -9  -5  10626. 2029.03   1
  -9  -6  -5  12046. 2333.44   1
  -9   6  -5  12371. 2468.85   1
   9  -6  -5  15990. 2869.68   1
  -9   6   6 1925.03 920.484   1
   9  -6   6 2864.26 923.734   1
  -6   9  -6  293.14 1054.81   1
  -9  -6  -6 1214.39 1021.23   1
  -9   6  -6 1009.21 1098.47   1
   9  -6  -6 1731.12 1333.55   1
   6  -9   6 1457.05 781.713   1
   9  -6   7 2543.60 896.218   1
  -6  -9  -7 3057.09 1064.35   1
  -9   6  -7 1389.88 1046.36   1
   6   9   7 2710.43 1004.22   1
   9   7   0 101820.  16293.   1
  -9  -7   0  84736.  13574.   1
  -9   7   0  61911.  10042.   1
  -7   9   0 110280.  17755.   1
   7  -9   0  84617.  13498.   1
  -9  -7   1 6612.50 1897.95   1
   9  -7   1 8554.86 1711.62   1
  -7   9  -1 3288.91 1630.37   1
   7  -9  -1 6786.91 1774.45   1
  -7  -9  -1  273.53 2438.52   1
   9   7  -1 6760.91 1754.95   1
  -9  -7  -1  11472. 2466.69   1
   9  -7  -1 8342.53 2154.69   1
  -7   9   1 9030.43 2799.26   1
   7  -9   1 6941.82 1471.13   1
   7   9   1 5527.02 2261.94   1
   9   7   2  275.27 924.601   1
  -9  -7   2 2978.01 1747.37   1
  -9   7   2  748.13 985.158   1
   9  -7   2 1710.54 864.911   1
  -7   9  -2 2168.78 2064.78   1
   7  -9  -2  723.65 1486.29   1
  -7  -9  -2 9415.00 2876.18   1
  -9  -7  -2  102.72 1545.88   1
  -9   7  -2 3759.07 1387.71   1
  -7   9   2  591.16 1594.63   1
   7  -9   2 1923.95 1061.96   1
   7   9   2 6894.15 1970.53   1
   9   7   3 4632.21 1255.55   1
  -7   9  -3 -1171.1 2559.85   1
  -7  -9  -3  579.57 1137.47   1
   9   7  -3  -22.18 966.417   1
  -9   7  -3  -65.65 985.808   1
   9  -7  -3  969.56 932.726   1
  -7   9   3 -599.93 1624.96   1
   7  -9   3  -46.42 1016.68   1
   7   9   3  769.47 831.545   1
  -9   7   4 4416.64 1312.97   1
   9  -7   4 4757.88 1171.05   1
  -7   9  -4 3713.57 1662.87   1
  -7  -9  -4 3127.50 1069.22   1
  -9  -7  -4 6562.66 1447.30   1
   9  -7  -4 4561.80 1304.30   1
   7  -9   4 5001.62 1265.30   1
   7   9   4 5319.03 1588.13   1
   9   7   5 1318.38 1019.50   1
  -9   7   5  262.27 1370.38   1
   9  -7   5  445.13 701.115   1
  -7   9  -5  428.99 1059.91   1
  -7  -9  -5   47.25 791.354   1
  -9  -7  -5  339.83 1001.52   1
  -9   7  -5 1013.76 1021.99   1
   9  -7  -5 2433.10 1348.71   1
   9   7   6 5844.43 1398.55   1
  -9   7   6  17116. 3352.83   1
   9  -7   6 8235.29 1649.87   1
  -7   9  -6 5646.19 1626.04   1
  -7  -9  -6 6745.74 1717.04   1
  -9  -7  -6 5595.27 1619.54   1
   9  -7  -6 3743.90 2008.45   1
   7  -9   6 7044.73 1448.38   1
  -9   7   7  283.50 978.116   1
   9  -7   7  134.65 612.176   1
  -7  -9  -7  365.40 726.789   1
  -9   7  -7  464.20 808.904   1
   7   9   7  739.25 819.412   1
   9   8   1 6089.26 1486.29   1
  -9  -8   1  12707. 3397.24   1
   9  -8   1  12621. 2326.94   1
  -8   9  -1 8089.04 2198.03   1
   8  -9  -1 9577.50 2189.36   1
  -8  -9  -1 5910.51 2709.35   1
   9   8  -1  12101. 3060.34   1
  -9  -8  -1 5210.70 1532.88   1
  -9   8  -1  11559. 2401.69   1
   9  -8  -1 7910.29 1928.28   1
   8   9   1 9799.58 2426.60   1
   9   8   2 4081.89 1234.97   1
  -9  -8   2  -11.27 1215.47   1
  -9   8   2 1383.38 950.059   1
  -8   9  -2  734.16 1866.53   1
   8  -9  -2 1123.39 1129.89   1
  -8  -9  -2  999.57 1407.21   1
   9   8  -2 -172.68 1111.47   1
  -9  -8  -2 1656.37 1335.72   1
  -9   8  -2 1728.95 1497.13   1
   9  -8  -2 -217.53 873.036   1
   8  -9   2 1294.55 1026.97   1
   8   9   2  601.99 900.768   1
   9   8   3  10521. 2076.70   1
  -9   8   3 7728.30 1672.62   1
   9  -8   3  14289. 2589.10   1
   8  -9  -3 6263.67 2032.28   1
  -8  -9  -3 9618.67 1961.87   1
  -9  -8  -3  14137. 2695.26   1
  -9   8  -3  13671. 2903.26   1
   9  -8  -3  10104. 2232.69   1
  -8   9   3  10278. 2222.94   1
   8  -9   3 8226.62 1772.29   1
   8   9   3 9528.75 1920.70   1
   9   8   4  761.46 812.154   1
  -9   8   4 1441.88 1396.38   1
   9  -8   4 1158.05 773.697   1
  -8   9  -4 1359.55 1212.22   1
   8  -9  -4  578.48 1953.20   1
  -8  -9  -4  356.62 782.580   1
  -9  -8  -4  108.33 697.974   1
  -9   8  -4  589.10 1161.30   1
   9  -8  -4   65.65 1179.72   1
  -8   9   4 1510.13 1655.29   1
   8  -9   4  411.22 756.905   1
   8   9   4  735.02 876.177   1
   9   8   5 1106.05 891.885   1
  -9   8   5 3105.84 1825.37   1
   9  -8   5 1380.13 717.256   1
  -8   9  -5  956.88 1198.14   1
  -8  -9  -5  798.29 993.282   1
  -9   8  -5  710.43 958.617   1
   9  -8  -5 2856.68 1299.97   1
   8  -9   5 6438.08 1467.88   1
   8   9   5  385.98 814.971   1
   9   8   6  780.09 809.771   1
  -9   8   6 -791.68 1176.47   1
   9  -8   6 1214.39 862.419   1
  -8   9  -6  857.98 1316.22   1
  -8  -9  -6 -196.51 870.219   1
  -9  -8  -6  831.11 815.187   1
  -9   8  -6 1393.13 1151.55   1
   8  -9   6  468.20 707.723   1
   8   9   6 1272.88 831.653   1
   9  -8   7 2222.94 785.938   1
  -8   9  -7  956.02 985.808   1
  -9  -8  -7 1576.21 1037.05   1
  -9   8  -7  632.54 932.726   1
   8  -9   7 2240.28 867.077   1
  -9   9   0  74120.  12036.   1
   9  -9   0  57166. 9229.76   1
   9   9   0  77023.  12501.   1
  -9  -9   0  75701.  12631.   1
  -9  -9  -2  32152. 5458.77   1
  -9   9  -2  24970. 4384.14   1
  -9   9   2  22327. 3822.98   1
   9  -9   2  36172. 5962.51   1
   9   9   2  31600. 5283.28   1
  -9   9  -4 7688.22 1879.53   1
  -9   9   4 4353.80 2024.70   1
   9  -9   4 3512.08 1143.97   1
   9   9   4 3798.07 1145.05   1
  -9  -9  -6 5361.28 1471.13   1
  -9   9  -6 6899.57 1923.95   1
   9   9   6 6038.34 1434.30   1
 -10   0   0 454880.  71769.   1
  10   0   0 462571.  72993.   1
 -10   0   1  12187. 2805.76   1
  10   0   1  19218. 3634.49   1
  10   0  -1  18763. 3636.66   1
 -10   0   2  86480.  13790.   1
  10   0   2  69971.  11321.   1
 -10   0  -2  80468.  13021.   1
  10   0   3 6143.42 1596.79   1
 -10   0  -3 7417.39 2100.53   1
  10   0  -3 3410.24 953.958   1
 -10   0   4  66840.  10701.   1
  10   0   4  84855.  13671.   1
 -10   0  -4  60687. 9943.66   1
  10   0  -4  62897.  10076.   1
 -10   0   5 4457.80 1083.09   1
  10   0   5 3533.74 1304.30   1
 -10   0  -5 5155.45 1821.04   1
  10   0  -5 3869.57 900.768   1
 -10   0   6 5746.93 1150.47   1
  10   0   6  15849. 2931.42   1
 -10   0  -6 9064.01 2311.77   1
  10   0  -6 7445.56 1422.38   1
 -10   0   7  174.63 434.839   1
   0  10  -7 1636.87 1896.87   1
 -10   0  -7  480.77 1188.39   1
  10   0  -7  251.87 383.598   1
   0 -10   7  347.63 1110.39   1
  10   1   1  17831. 3193.58   1
 -10   1   1  20572. 3638.82   1
  10  -1   1  23584. 4009.31   1
  10   1  -1  36854. 6139.09   1
 -10   1  -1  19976. 3496.91   1
  10  -1  -1  31199. 5275.70   1
  10   1   2  22045. 3852.23   1
 -10  -1   2  18135. 3191.42   1
 -10   1   2  15210. 2666.01   1
  10  -1   2  18839. 3319.25   1
 -10  -1  -2  22024. 3925.90   1
  10  -1  -2  19240. 3405.91   1
 -10  -1   3 5476.11 1349.80   1
  10  -1   3 1863.28 969.775   1
 -10  -1  -3  914.85 1167.80   1
  10  -1  -3 1602.21 695.699   1
  10   1   4 2250.02 1116.89   1
 -10  -1   4 4650.63 1114.72   1
 -10   1   4 3606.32 1026.11   1
  10  -1   4 1849.20 949.625   1
  -1  10  -4 -1974.9 2123.28   1
  10   1  -4 3339.83 984.291   1
 -10  -1  -4 3213.08 1197.05   1
  10  -1  -4 3126.42 903.693   1
  10   1   5 2516.52 1184.05   1
 -10  -1   5 6483.58 1316.22   1
 -10   1   5 3377.75 971.941   1
  10  -1   5 3417.83 1139.64   1
  10   1  -5 2055.03 724.948   1
  10  -1  -5 1450.55 581.952   1
 -10  -1   6  697.22 605.784   1
 -10   1   6 1629.29 644.242   1
  10  -1   6  561.80 701.115   1
  -1  10  -6 2305.27 2217.53   1
   1  10  -6  128.59 2490.52   1
  10   1  -6  960.78 544.903   1
 -10  -1  -6 1032.28 1095.22   1
  10  -1  -6 1461.38 563.860   1
 -10  -1   7  457.70 457.480   1
 -10   1   7 1601.13 499.079   1
  10  -1   7  167.48 721.590   1
  -1  10  -7 1289.13 2170.94   1
  10   1  -7  411.87 408.189   1
  10  -1  -7  665.47 397.140   1
   1  10   7  191.42 1223.05   1
  -1 -10   7 1566.46 1350.88   1
  10   2   0 536128.  84454.   1
 -10  -2   0 555194.  87477.   1
 -10   2   0 583252.  91886.   1
  10  -2   0 641100. 100953.   1
  10   2   1  14765. 2761.34   1
 -10   2  -1  14885. 2714.76   1
  10  -2  -1  18330. 3219.58   1
  10   2   2 234752.  37114.   1
 -10  -2   2 145813.  23074.   1
 -10  -2  -2 218503.  34601.   1
 -10   2  -2 172137.  27288.   1
  10   2   3 1136.39 935.759   1
 -10  -2   3 1490.63 730.364   1
  -2  10  -3   18.05 2869.68   1
 -10   2  -3  275.48 1101.72   1
  10  -2  -3 2203.44 775.647   1
  10   2   4  10827. 2090.78   1
 -10  -2   4  12534. 2228.36   1
  10   2  -4 9164.76 1675.87   1
 -10  -2  -4 7245.15 1577.29   1
 -10   2  -4 9056.43 1890.37   1
   2 -10   4  10564. 2045.28   1
  10   2   5 3808.90 1233.88   1
 -10  -2   5 3245.58 897.843   1
 -10   2   5 3609.57 919.618   1
  10   2  -5 4892.21 1080.06   1
 -10  -2  -5 4542.30 1289.13   1
 -10   2  -5 3329.00 1217.64   1
  10  -2  -5 4412.30 904.452   1
   2 -10   5 4048.31 1253.38   1
  10   2   6  558.77 825.804   1
 -10  -2   6 1309.72 676.957   1
  -2  10  -6 4656.05 2030.11   1
  10   2  -6  892.64 581.518   1
 -10  -2  -6  246.34 803.487   1
 -10   2  -6 1312.97 1026.86   1
   2 -10   6  949.30 815.404   1
   2  10   6 -198.14 1158.05   1
 -10  -2   7  202.69 641.425   1
 -10   2   7  595.71 363.232   1
  10  -2   7  980.17 797.746   1
  -2  10  -7 -624.53 1247.97   1
   2  10  -7 -799.15 2092.95   1
  -2 -10  -7 1347.63 1107.14   1
  10   2  -7  765.03 455.963   1
 -10   2  -7   88.12 851.261   1
  10  -2  -7  789.62 384.465   1
   2 -10   7  175.60 987.324   1
   2  10   7 1123.39 1312.97   1
  10   3   1  55465. 8952.43   1
  10  -3   1  30235. 5038.45   1
  10   3  -1  46452. 7585.30   1
 -10  -3  -1  56050. 9084.60   1
 -10   3  -1  35630. 5856.35   1
  10  -3  -1  49258. 7986.13   1
 -10  -3   2  13530. 2425.52   1
 -10   3   2  12848. 2304.19   1
  10  -3   2  10166. 2016.03   1
  -3  10  -2   -5.34 4276.89   1
 -10  -3  -2  11071. 2378.94   1
 -10   3  -2  10784. 2191.53   1
   3 -10   2  20648. 4013.65   1
 -10  -3   3 6382.83 1451.63   1
 -10   3   3 3458.99 950.925   1
  -3  10  -3 7392.47 4198.89   1
  10   3  -3 3351.75 950.925   1
  10  -3  -3 7297.14 1434.30   1
   3 -10   3 4981.04 1473.30   1
  10   3   4 2463.44 1048.75   1
 -10  -3   4 1897.95 845.628   1
 -10   3   4 2330.19 795.146   1
  10  -3   4 3169.75 1007.91   1
  -3  10  -4 1342.22 1809.12   1
 -10  -3  -4 1269.63 898.168   1
  10  -3  -4 2883.76 864.803   1
   3 -10   4 2183.94 962.408   1
  10   3   5 4984.29 1325.97   1
 -10  -3   5 2000.86 857.328   1
 -10   3   5 6229.00 1237.13   1
  -3  10  -5 5286.53 2302.02   1
  10   3  -5 3605.24 896.110   1
 -10  -3  -5 6444.58 1604.37   1
 -10   3  -5 6337.33 1580.54   1
  10  -3  -5 3495.83 887.119   1
   3 -10   5 3357.16 1169.97   1
  10   3   6 1143.97 811.396   1
 -10  -3   6 1892.53 954.934   1
 -10   3   6 4287.72 936.842   1
  10  -3   6 1710.54 881.919   1
  -3 -10  -6 1046.04 1249.05   1
  10   3  -6 2190.44 686.166   1
 -10  -3  -6 1405.05 1116.89   1
 -10   3  -6 2121.11 1219.80   1
  10  -3  -6 1850.29 643.700   1
  10  -3   7 5159.78 1380.13   1
  -3  10  -7 3056.00 1327.05   1
  -3 -10  -7 2679.01 1272.88   1
  10   3  -7 3907.48 876.177   1
 -10   3  -7 3182.75 1168.89   1
   3 -10   7 1299.97 876.286   1
  10   4   0 221644.  35045.   1
 -10  -4   0 186762.  29563.   1
 -10   4   0 186437.  29509.   1
  10   4   1 1494.96 1030.11   1
  10  -4   1 1637.96 889.177   1
  10   4  -1 1030.98 1217.64   1
 -10  -4  -1 1575.13 1097.39   1
 -10   4  -1 2794.93 1151.55   1
  10  -4  -1 2835.01 1127.72   1
   4 -10   1 3556.49 2118.94   1
  10   4   2 135088.  21482.   1
 -10  -4   2  87163.  13910.   1
 -10   4   2 111797.  17723.   1
  10  -4   2 141913.  22511.   1
  -4  10  -2 164771.  27083.   1
 -10  -4  -2  89925.  14538.   1
  10   4   3 4898.71 1413.71   1
 -10  -4   3  310.48 669.049   1
 -10   4   3  418.81 633.842   1
  10  -4   3 2296.61 905.643   1
  -4  10  -3   84.52 2066.95   1
  10   4  -3  908.13 732.531   1
 -10  -4  -3 4978.87 1682.37   1
 -10   4  -3 1707.29 1181.89   1
   4 -10   3  211.57 1316.22   1
  10   4   4  32022. 5297.36   1
 -10  -4   4  42487. 6885.49   1
 -10   4   4  34070. 5531.36   1
  -4  10  -4  46214. 7707.72   1
  10   4  -4  35218. 5672.19   1
 -10  -4  -4  38685. 6348.17   1
 -10   4  -4  34601. 5755.60   1
  10  -4  -4  37677. 6108.76   1
   4  10   4  22999. 4217.31   1
  10   4   5 5569.27 1388.80   1
 -10  -4   5 5940.85 1520.96   1
 -10   4   5 8659.94 1598.96   1
  10  -4   5 4782.79 1239.30   1
  -4  10  -5 6426.17 2025.78   1
  10   4  -5 4193.47 974.650   1
 -10  -4  -5 3548.91 1166.72   1
 -10   4  -5 6421.83 1567.54   1
  10  -4  -5 4974.54 1086.56   1
   4 -10   5 6780.41 1637.96   1
  10   4   6 8394.53 1988.95   1
 -10   4   6 5069.87 1001.52   1
  10  -4   6 6895.24 1562.13   1
  -4 -10  -6 5653.77 1533.96   1
  10   4  -6 4575.88 993.499   1
 -10  -4  -6 9519.00 2196.94   1
  10  -4  -6 7050.15 1332.47   1
   4  10   6 3971.40 1465.71   1
  10   4   7 1486.29 1073.23   1
 -10   4   7  409.60 420.214   1
  10  -4   7 1158.05 789.079   1
  -4  10  -7 1536.13 1275.05   1
  -4 -10  -7 -137.90 699.707   1
 -10  -4  -7 1117.97 924.168   1
 -10   4  -7  476.76 885.494   1
   4 -10   7  544.25 707.723   1
   4  10   7 -147.98 736.756   1
  10  -5   1  18221. 3135.09   1
  10   5  -1  30560. 5212.86   1
 -10  -5  -1  24223. 4180.47   1
  10  -5  -1  18871. 3294.33   1
   5 -10   1  26476. 4658.21   1
  10   5   2 1715.96 812.371   1
 -10  -5   2 1499.29 1023.40   1
 -10   5   2 1471.13 842.920   1
  -5  10  -2  685.95 2109.20   1
  10   5  -2 1140.72 889.069   1
 -10  -5  -2 3847.90 1399.63   1
 -10   5  -2 3167.58 1367.13   1
   5 -10   2 1610.87 1179.72   1
  10   5   3 7478.06 1672.62   1
 -10  -5   3 4571.55 1057.63   1
 -10   5   3 3444.91 871.844   1
  10  -5   3 4220.56 1135.30   1
  -5  10  -3 7725.05 2941.17   1
  10   5  -3 4700.46 1162.39   1
 -10   5  -3 5275.70 1600.04   1
  10  -5  -3 4982.12 1167.80   1
   5 -10   3 3843.57 1218.72   1
   5  10   3 3846.82 1647.71   1
  10   5   4 1516.63 871.952   1
 -10  -5   4 2152.53 1270.72   1
 -10   5   4 3114.50 889.069   1
  10  -5   4 2037.70 929.259   1
  -5  10  -4 1819.95 1344.38   1
  -5 -10  -4  871.63 1741.95   1
  10   5  -4 1527.46 711.840   1
 -10  -5  -4 1583.79 895.677   1
 -10   5  -4  651.93 908.893   1
  10  -5  -4 2029.03 803.271   1
   5 -10   4 1367.13 795.254   1
   5  10   4 5334.19 2279.27   1
 -10  -5   5  665.91 1042.90   1
 -10   5   5 3777.49 977.033   1
  10  -5   5 9829.91 2053.95   1
  -5  10  -5 1635.79 1431.05   1
  -5 -10  -5 3126.42 1290.22   1
  10   5  -5 3179.50 987.866   1
 -10  -5  -5 2586.93 1096.30   1
 -10   5  -5 4128.48 1383.38   1
  10  -5  -5 3450.33 906.076   1
  10   5   6  687.57 876.827   1
 -10   5   6  736.11 558.010   1
  10  -5   6 1411.55 877.911   1
  -5  10  -6  -53.19 1602.21   1
 -10  -5  -6 3458.99 1314.05   1
 -10   5  -6 1257.72 1085.47   1
   5 -10   6  163.69 764.813   1
  10   5   7  801.32 804.896   1
 -10   5   7 -127.94 588.776   1
  10  -5   7 1163.47 763.189   1
  -5 -10  -7  924.71 871.627   1
 -10  -5  -7 -434.30 698.840   1
 -10   5  -7  659.08 894.052   1
  10  -5  -7  526.81 741.847   1
   5  10   7  283.18 849.961   1
  10   6   0 197270.  31199.   1
 -10   6   0 214928.  33962.   1
  10  -6   0 164229.  25978.   1
  -6  10   0 366915.  58119.   1
   6 -10   0 193153.  30560.   1
  10   6   1  20019. 3412.41   1
 -10  -6   1  19933. 3617.16   1
  -6  10  -1  18492. 3881.48   1
   6 -10  -1  18351. 3893.40   1
  10   6  -1  20778. 3644.24   1
 -10  -6  -1  14213. 2719.10   1
 -10   6  -1  18741. 3264.00   1
  10  -6  -1  18763. 3288.91   1
  -6  10   1 1425.63 4238.97   1
   6 -10   1  13227. 2395.19   1
  10   6   2  62019. 9993.49   1
 -10  -6   2  56148. 9013.10   1
 -10   6   2  56018. 8953.52   1
  10  -6   2  67750.  10855.   1
  -6  10  -2 112339.  18210.   1
  10   6  -2  72690.  11689.   1
   6 -10   2  57567. 9238.43   1
  10   6   3 5145.70 1327.05   1
 -10  -6   3 2401.69 1342.22   1
 -10   6   3 2564.18 831.112   1
  -6  10  -3 7294.98 2829.59   1
  -6 -10  -3  761.56 1957.53   1
  10   6  -3 1615.21 757.447   1
 -10  -6  -3 2829.59 1239.30   1
 -10   6  -3 1005.42 1066.62   1
  10  -6  -3 1788.54 859.386   1
   6 -10   3 3080.92 1238.22   1
   6  10   3 4508.72 2088.61   1
 -10  -6   4  85364.  13834.   1
 -10   6   4  40429. 6505.25   1
  10  -6   4  49106. 7944.96   1
  -6  10  -4  62973.  10291.   1
  -6 -10  -4  43831. 7299.31   1
 -10  -6  -4  55563. 9004.43   1
 -10   6  -4  58748. 9593.75   1
  10  -6  -4  72755.  11602.   1
   6 -10   4  54707. 8776.94   1
   6  10   4  40862. 6834.57   1
  10   6   5  364.75 823.095   1
 -10   6   5  260.64 960.458   1
  10  -6   5 1167.80 838.370   1
  -6  10  -5 2298.77 1756.04   1
  -6 -10  -5  414.91 745.206   1
  10   6  -5   23.49 667.858   1
 -10   6  -5  718.12 1054.49   1
  10   6   6  11851. 2349.69   1
 -10   6   6  11136. 1994.36   1
  -6  10  -6  12415. 2793.84   1
 -10  -6  -6  10577. 2268.44   1
 -10   6  -6 9347.84 2215.36   1
  10  -6  -6 9262.26 1780.95   1
   6 -10   6  12718. 2380.02   1
 -10   6   7  747.70 805.329   1
  10  -6   7  912.58 786.696   1
  10  -6  -7  298.23 1191.64   1
 -10  -7   1  35099. 5847.68   1
  10  -7   1  30408. 4990.79   1
   7 -10  -1  34395. 5759.93   1
  10   7  -1  45520. 7549.55   1
 -10  -7  -1  42151. 6951.57   1
  10  -7  -1  33062. 5525.94   1
  -7  10   1  43191. 7826.88   1
   7 -10   1  32802. 5362.36   1
 -10   7   2  520.53 784.638   1
  10  -7   2  943.02 718.123   1
  -7  10  -2  397.03 2030.11   1
   7 -10  -2 -290.98 1840.54   1
  -7 -10  -2   32.37 2242.44   1
  10   7  -2 1035.21 861.769   1
 -10  -7  -2 1184.05 1296.72   1
 -10   7  -2 1620.62 1192.72   1
  10  -7  -2  638.39 997.074   1
   7 -10   2 1406.13 935.434   1
   7  10   2  729.39 1522.04   1
  10   7   3  13476. 2475.35   1
 -10  -7   3  19705. 3710.32   1
 -10   7   3  11786. 2130.86   1
  10  -7   3  11938. 2205.61   1
  -7 -10  -3  24255. 4572.63   1
 -10  -7  -3 9210.26 2016.03   1
 -10   7  -3  14180. 2868.59   1
   7 -10   3  15307. 2793.84   1
   7  10   3 9104.10 2248.94   1
  10   7   4 2313.94 1033.47   1
 -10   7   4 1607.62 1163.47   1
  10  -7   4  814.32 835.445   1
  -7  10  -4 3539.16 2029.03   1
  -7 -10  -4  983.42 848.120   1
  10   7  -4 -519.34 1005.31   1
 -10  -7  -4 1864.37 1121.22   1
 -10   7  -4 1465.71 1204.64   1
  10  -7  -4 1635.79 925.359   1
   7 -10   4 2516.52 1065.76   1
   7  10   4 2868.59 1053.62   1
  10   7   5 4412.30 1246.88   1
 -10   7   5 7924.38 1671.54   1
  10  -7   5 7822.55 1596.79   1
  -7  10  -5 4823.96 1747.37   1
  -7 -10  -5 7406.56 1630.37   1
 -10  -7  -5 5869.35 1594.63   1
 -10   7  -5 5527.02 1777.70   1
  10  -7  -5 4696.13 1288.05   1
   7  10   5 6209.51 1505.79   1
  10   7   6 1148.30 822.770   1
 -10   7   6 1146.14 1033.26   1
  10  -7   6  369.41 719.531   1
  -7  10  -6  897.09 1195.97   1
 -10  -7  -6  757.77 964.358   1
 -10   7  -6   19.30 1038.35   1
  10  -7  -6  869.24 957.100   1
   7 -10   6  901.42 761.455   1
   7  10   6  515.54 797.638   1
  10   7   7 1280.47 790.488   1
 -10   7   7 1321.63 1028.49   1
 -10  -7  -7 7602.64 1801.54   1
  10  -7  -7 2399.52 1940.20   1
   7 -10   7  661.14 791.246   1
  10   8   0 239519.  37840.   1
 -10  -8   0 238652.  37721.   1
  10  -8   0 188062.  29726.   1
  -8  10   0 224569.  35532.   1
   8 -10   0 256527.  40505.   1
  10   8   1 2175.28 954.175   1
 -10  -8   1  141.80 1499.29   1
  10  -8   1 1028.16 862.744   1
  -8  10  -1 1240.38 1511.21   1
   8 -10  -1 1294.55 1028.92   1
  10   8  -1  388.15 1033.15   1
 -10  -8  -1 1192.72 1159.14   1
 -10   8  -1 1312.97 1194.89   1
  10  -8  -1 1113.64 845.520   1
  -8  10   1 2807.93 1991.11   1
   8  10   1 1304.30 1540.46   1
  10   8   2  29390. 4913.87   1
 -10  -8   2  30463. 5401.36   1
 -10   8   2  38901. 6404.50   1
  -8  10  -2  29509. 5244.28   1
   8 -10  -2  32586. 5418.69   1
  -8 -10  -2  28545. 5484.77   1
  10   8  -2  21948. 4020.15   1
 -10  -8  -2  32196. 5430.61   1
 -10   8  -2  29802. 5042.79   1
  10  -8  -2  32802. 5417.61   1
  -8  10   2  19478. 3727.65   1
   8 -10   2  34904. 5771.85   1
   8  10   2  25154. 4536.88   1
  10   8   3  613.04 802.187   1
 -10  -8   3  839.45 1228.47   1
  10  -8   3 1530.71 907.810   1
   8 -10  -3 -461.81 1725.71   1
  -8 -10  -3   52.24 1075.29   1
  10   8  -3 -822.88 1166.72   1
 -10  -8  -3 -730.47 1043.55   1
 -10   8  -3  933.92 1255.55   1
  10  -8  -3 1962.95 1031.74   1
   8 -10   3 1393.13 1080.71   1
   8  10   3 -366.59 836.312   1
  10   8   4  44210. 7212.65   1
 -10   8   4  28231. 4802.29   1
  -8  10  -4  34568. 5810.85   1
  -8 -10  -4  41317. 6758.74   1
 -10   8  -4  47395. 7770.55   1
  10  -8  -4  39313. 6497.66   1
   8 -10   4  44990. 7296.06   1
   8  10   4  41978. 6861.66   1
  10   8   5 1163.47 846.603   1
 -10   8   5 2126.53 1568.63   1
  10  -8   5 1759.29 771.313   1
  -8  10  -5  260.10 1242.55   1
 -10  -8  -5  698.41 809.446   1
  10  -8  -5  727.44 1013.87   1
   8  10   5 2369.19 967.175   1
 -10   8   6 1548.04 1079.51   1
  10  -8   6 5161.95 1255.55   1
  -8  10  -6 3235.83 1568.63   1
  -8 -10  -6 5141.37 1393.13   1
 -10  -8  -6 5763.18 1680.21   1
 -10   8  -6  11700. 2520.85   1
   8 -10   6 3166.50 961.325   1
   8  10   6 4088.39 1127.72   1
  10   8   7  312.86 727.331   1
  -8  10  -7  608.38 1200.30   1
 -10  -8  -7  180.48 852.019   1
  10   9   1  13736. 2515.43   1
 -10  -9   1  19543. 4014.73   1
 -10   9   1  19110. 3534.82   1
  -9  10  -1  17452. 3443.83   1
  10   9  -1  23529. 4238.97   1
 -10  -9  -1  12317. 2428.77   1
 -10   9  -1  28816. 4898.71   1
  10  -9  -1  15448. 2806.84   1
  -9  10   1  14765. 2896.76   1
   9  10   1  23941. 4289.89   1
  10   9   2 1181.89 868.052   1
 -10   9   2 1502.54 1167.80   1
  10  -9   2 2059.36 950.167   1
  -9  10  -2 3375.58 1763.62   1
  -9 -10  -2  766.44 1266.38   1
 -10  -9  -2 1163.47 1250.13   1
 -10   9  -2 1115.80 1294.55   1
  10  -9  -2  339.83 1052.32   1
  -9  10   2 1500.38 1446.21   1
   9 -10   2  440.69 1047.23   1
   9  10   2 1197.05 1008.77   1
  10   9   3  10673. 2097.28   1
 -10   9   3  10130. 1962.95   1
  10  -9   3 9653.33 1983.53   1
   9 -10  -3  11180. 2241.36   1
 -10   9  -3 9088.93 2208.86   1
  10  -9  -3  12729. 2380.02   1
   9 -10   3  13173. 2485.10   1
   9  10   3  11191. 2225.11   1
  10   9   4 1013.11 785.396   1
 -10   9   4 1877.37 1594.63   1
  10  -9   4 2398.44 1026.86   1
  -9  10  -4 1432.13 1265.30   1
 -10  -9  -4  620.08 783.880   1
 -10   9  -4 1467.88 1132.05   1
  10  -9  -4  471.89 1192.72   1
  -9  10   4 6060.01 2192.61   1
   9 -10   4  745.53 923.843   1
   9  10   4 1016.90 899.793   1
  10   9   5 6830.24 1585.96   1
 -10   9   5 1122.30 1461.38   1
  10  -9   5 4665.80 1158.05   1
  -9  10  -5 3513.16 1486.29   1
  -9 -10  -5 4977.79 1317.30   1
 -10  -9  -5 4957.20 1329.22   1
  10  -9  -5 4024.48 1713.79   1
  -9  10   5  213.52 1475.46   1
   9 -10   5 4189.14 1134.22   1
   9  10   5 6995.98 1518.79   1
  10   9   6  603.73 939.442   1
 -10   9   6  330.62 1283.72   1
  10  -9   6  733.61 695.807   1
  -9  10  -6  140.83 1473.30   1
  -9 -10  -6 1336.80 1002.92   1
 -10  -9  -6 1390.96 1045.28   1
 -10   9  -6  933.38 1214.39   1
  10  -9  -6  409.81 1293.47   1
   9 -10   6 1152.64 917.993   1
   9  10   6  916.15 734.048   1
  10   9   7   32.69 830.787   1
 -10   9   7  107.66 561.477   1
  -9  10  -7 1249.05 1337.88   1
 -10  -9  -7  518.36 848.011   1
   9 -10   7  574.80 643.917   1
 -10  10   0 409923.  64706.   1
  10 -10   0 303542.  47893.   1
  10  10   0 340158.  53754.   1
 -10 -10   0 434080.  68692.   1
 -10  10  -2  32077. 5543.27   1
  10 -10  -2  46615. 7552.80   1
 -10  10   2  35587. 5937.60   1
  10 -10   2  50872. 8248.29   1
  10  10   2  42531. 6975.40   1
 -10 -10  -4  37872. 6230.09   1
 -10  10  -4  30983. 5300.61   1
  10 -10  -4  38696. 6439.17   1
 -10  10   4  21233. 3751.49   1
  10 -10   4  43311. 7073.98   1
  10  10   4  36551. 6030.76   1
 -10  10  -6 1756.04 1457.05   1
 -10  10   6 -589.75 1241.47   1
  10 -10   6 1101.72 779.980   1
  10  10   6 1491.71 903.802   1
  11   0   1  31459. 5378.61   1
 -11   0  -1  28989. 5088.28   1
  11   0  -1  28697. 5000.54   1
  11   0   2  18525. 3603.07   1
 -11   0  -2  13227. 3295.41   1
 -11   0   3 5537.86 1307.55   1
  11   0   3 2523.02 1203.55   1
 -11   0  -3 4081.89 1801.54   1
  11   0  -3 2917.34 995.991   1
 -11   0   4  850.50 737.622   1
  11   0   4 1894.70 1048.53   1
 -11   0  -4 1203.55 1497.13   1
  11   0  -4 1049.18 829.270   1
 -11   0   5  12913. 2230.53   1
 -11   0  -5 9064.01 2163.36   1
 -11   0   6 1938.03 753.980   1
  11   0   6 2070.20 1080.81   1
   0  11  -6  167.91 3857.65   1
 -11   0  -6 3986.56 1708.37   1
  11   0  -6 3634.49 891.452   1
  11   0   7 4520.63 1479.79   1
   0  11  -7 2824.18 3006.17   1
 -11   0  -7 1112.55 1169.97   1
  11   0  -7 1984.62 653.450   1
   0 -11   7 3253.17 1917.45   1
 -11  -1   0  43105. 7098.90   1
 -11   1   0  38696. 6455.42   1
  11  -1   0  36605. 6082.76   1
  11   1   1  13866. 2638.93   1
  11   1  -1  11678. 2332.36   1
 -11   1  -1  12534. 2415.77   1
  11  -1  -1  11331. 2266.27   1
  11   1   2  19543. 3484.99   1
 -11  -1   2  20388. 3478.49   1
 -11   1   2  22955. 3870.65   1
 -11  -1  -2  22630. 4077.56   1
 -11   1  -2  26660. 4685.29   1
 -11  -1   3 1332.47 805.329   1
 -11   1   3 -596.14 743.906   1
  11  -1   3  605.13 901.527   1
  11   1  -3  502.11 758.097   1
 -11  -1  -3  425.96 1113.64   1
 -11   1  -3  788.43 1292.38   1
  11  -1  -3  815.95 691.365   1
  11   1   4 7326.39 1863.28   1
 -11  -1   4 5282.20 1192.72   1
 -11   1   4 5057.95 1275.05   1
  11  -1   4 8175.70 1790.70   1
 -11  -1  -4 9369.51 2189.36   1
 -11   1  -4 5962.51 1648.79   1
  11  -1  -4 5254.03 1233.88   1
  11   1   5 1033.69 1011.16   1
 -11  -1   5 6414.25 1373.63   1
 -11   1   5 1497.13 774.022   1
  11  -1   5 1224.13 946.267   1
  -1  11  -5 2666.01 3971.40   1
  11   1  -5 1185.14 679.341   1
 -11   1  -5 1213.30 1089.81   1
  11  -1  -5 3009.42 847.145   1
   1 -11   5 2422.27 1412.63   1
 -11   1   6 1470.05 703.932   1
  11  -1   6 -373.63 632.000   1
  -1  11  -6 3187.08 3091.75   1
  11   1  -6  977.14 636.117   1
 -11  -1  -6  863.50 1114.72   1
 -11   1  -6  904.45 958.508   1
  11  -1  -6  485.65 511.428   1
   1 -11   6 1743.04 1655.29   1
  11   1   7  -41.01 784.746   1
 -11  -1   7  744.66 466.255   1
 -11   1   7  237.57 420.322   1
  11  -1   7  540.79 729.389   1
  -1  11  -7 -344.60 1333.55   1
   1  11  -7  116.89 3135.09   1
  11   1  -7 -152.42 414.581   1
 -11  -1  -7 -349.26 974.866   1
 -11   1  -7  231.29 936.951   1
  11  -1  -7  116.24 417.831   1
   1 -11   7   21.59 1220.88   1
  11   2   1 8264.54 1868.70   1
  11  -2   1 3705.99 1084.39   1
  11   2  -1 7625.39 1866.53   1
 -11  -2  -1  10087. 2071.28   1
 -11   2  -1 4154.48 1303.22   1
  11  -2  -1 3646.41 1095.22   1
 -11  -2   2 3557.57 1285.88   1
 -11   2   2 2868.59 966.633   1
  11  -2   2 2984.51 1058.39   1
 -11  -2  -2 5979.84 1747.37   1
 -11   2  -2 4483.80 1436.46   1
  11   2   3  -56.33 895.568   1
 -11  -2   3 3154.58 1057.41   1
 -11   2   3  691.91 726.681   1
  11  -2   3 1153.72 926.009   1
 -11  -2  -3 1575.13 1389.88   1
 -11   2  -3 1045.93 1373.63   1
 -11  -2   4 3304.08 994.474   1
 -11   2   4 3065.75 902.935   1
  11  -2   4 3548.91 1087.64   1
  -2  11  -4 -2498.1 3387.50   1
  11   2  -4 2773.26 814.104   1
 -11  -2  -4 3639.91 1176.47   1
 -11   2  -4 3893.40 1380.13   1
  11  -2  -4 2683.35 739.681   1
   2 -11   4 2876.18 1232.80   1
  11   2   5  387.39 825.479   1
 -11  -2   5 1175.39 767.847   1
 -11   2   5  921.57 667.858   1
  11  -2   5  -99.60 757.880   1
  -2  11  -5 1360.63 2746.18   1
  11   2  -5 3422.16 929.584   1
 -11  -2  -5  920.27 839.670   1
 -11   2  -5  340.59 904.018   1
  11  -2  -5 3357.16 823.529   1
   2 -11   5 2465.60 1107.14   1
  11   2   6  185.57 882.352   1
 -11  -2   6  683.78 600.909   1
 -11   2   6  442.21 586.176   1
  11  -2   6  189.25 639.150   1
  11   2  -6 -147.76 500.054   1
 -11   2  -6  549.24 1197.05   1
  11  -2  -6  601.34 480.013   1
 -11  -2   7  633.08 582.602   1
 -11   2   7  518.58 366.590   1
  11  -2   7  685.52 801.537   1
  -2  11  -7  526.05 1386.63   1
  11   2  -7 1036.29 562.669   1
 -11  -2  -7  802.84 881.702   1
   2 -11   7 1140.72 866.102   1
   2  11   7 1275.05 1500.38   1
  11   3   0  36973. 6128.26   1
 -11   3   0  26552. 4500.05   1
  11  -3   0  34687. 5712.27   1
  11   3   1  34167. 5628.85   1
  11  -3   1  35814. 5866.10   1
  11   3  -1  38468. 6354.67   1
 -11  -3  -1  34287. 5719.85   1
 -11   3  -1  34222. 5649.44   1
  11  -3  -1  35272. 5833.60   1
  11   3   2 6660.16 1561.04   1
 -11   3   2  10258. 1906.62   1
  11  -3   2 5607.19 1438.63   1
 -11  -3  -2 5879.10 1816.70   1
 -11  -3   3 2060.45 781.171   1
  11  -3   3 3285.66 1156.97   1
  -3  11  -3 -1902.3 4042.90   1
  11   3  -3 2813.34 897.410   1
 -11  -3  -3 4639.80 1652.04   1
 -11   3  -3 1892.53 1278.30   1
  11  -3  -3 2732.10 875.527   1
   3 -11   3 1155.89 1275.05   1
  11   3   4 3982.23 1250.13   1
 -11  -3   4 3579.24 985.374   1
 -11   3   4 2732.10 803.379   1
  11  -3   4 3267.25 971.075   1
  -3  11  -4 5724.18 2527.35   1
  11   3  -4 3685.40 1000.22   1
 -11   3  -4 7903.79 1828.62   1
  11  -3  -4 2663.85 835.553   1
   3 -11   4 2656.26 1079.62   1
 -11  -3   5 2231.61 909.651   1
 -11   3   5 2078.86 724.515   1
  11  -3   5 1751.70 958.942   1
  -3  11  -5  364.32 1975.95   1
  11   3  -5 4703.71 1064.67   1
 -11  -3  -5 1682.37 1048.31   1
 -11   3  -5  813.89 964.358   1
  11  -3  -5 1817.79 744.339   1
   3 -11   5 1015.60 1120.14   1
  11   3   6 1143.97 983.099   1
 -11  -3   6 1704.04 784.638   1
 -11   3   6 3529.41 837.937   1
  11   3  -6 1562.13 643.808   1
 -11  -3  -6 2823.09 1388.80   1
 -11   3  -6 1239.30 1065.65   1
  11  -3  -6  872.06 576.210   1
   3  11   6  529.09 1361.71   1
  11   3   7 1251.22 964.142   1
 -11  -3   7  526.81 652.475   1
 -11   3   7 1626.04 533.419   1
  -3  11  -7 1710.54 1124.47   1
  -3 -11  -7  485.54 1156.97   1
  11   3  -7 1375.80 569.819   1
 -11  -3  -7 3235.83 1470.05   1
 -11   3  -7 1468.96 1122.30   1
  11  -3  -7  690.50 461.271   1
   3 -11   7 1634.71 894.593   1
   3  11   7  970.75 1226.30   1
  11   4   1  77846.  12458.   1
  11  -4   1  83978.  13411.   1
  11   4  -1  68107.  10952.   1
 -11   4  -1  69787.  11201.   1
  11  -4  -1  53851. 8715.19   1
  11   4   2 2858.84 1213.30   1
 -11   4   2 6383.92 1389.88   1
  11  -4   2 6637.41 1541.54   1
  -4  11  -2 2814.43 5984.18   1
 -11  -4  -2 1293.47 1611.96   1
 -11   4  -2 7758.63 1925.03   1
   4 -11   2 1377.96 1829.70   1
  11   4   3 3200.08 1140.72   1
 -11  -4   3 2434.19 829.053   1
 -11   4   3 1744.12 698.515   1
  11  -4   3 2487.27 1037.59   1
  -4  11  -3 2531.68 3307.33   1
  11   4  -3 4650.63 1106.05   1
 -11  -4  -3  174.95 1179.72   1
 -11   4  -3  694.94 1117.97   1
  11   4   4 -179.29 838.153   1
 -11  -4   4  743.69 810.421   1
 -11   4   4 2281.44 821.362   1
  11  -4   4 2673.60 978.333   1
  -4  11  -4 1795.04 1694.29   1
  11   4  -4  961.54 740.764   1
 -11  -4  -4 1574.04 902.068   1
  11  -4  -4  324.77 608.818   1
  11   4   5 4087.31 1254.47   1
 -11  -4   5 2112.45 899.360   1
 -11   4   5 2385.44 805.004   1
  11  -4   5 3846.82 1166.72   1
  -4  11  -5 7585.30 2588.02   1
  11   4  -5 2493.77 833.495   1
 -11   4  -5 6420.75 1684.54   1
  11  -4  -5 2965.01 846.495   1
   4  11   5 1139.64 1159.14   1
  11   4   6 3361.50 1302.13   1
 -11  -4   6  710.11 884.627   1
 -11   4   6  846.17 539.811   1
  11  -4   6  586.50 779.763   1
  -4  11  -6 -417.40 1260.97   1
  11   4  -6 1088.72 587.368   1
 -11  -4  -6  396.92 1023.40   1
 -11   4  -6  298.13 1018.74   1
  11  -4  -6  643.05 569.819   1
   4 -11   6  431.16 796.771   1
  11   4   7  328.35 936.842   1
 -11   4   7 2799.26 652.041   1
  11  -4   7  -83.11 584.660   1
  -4 -11  -7 2632.43 1293.47   1
  11   4  -7 1780.95 695.374   1
 -11  -4  -7  843.46 1080.16   1
 -11   4  -7 1642.29 1189.47   1
  11  -4  -7 1464.63 575.452   1
   4  11   7 1530.71 996.424   1
  11   5   0 3100.42 1341.13   1
 -11  -5   0 2536.02 1315.13   1
 -11   5   0 1775.54 1049.83   1
  -5  11   0 -387.71 2211.03   1
  11   5   1 7208.31 1528.54   1
 -11  -5   1 9199.43 2078.86   1
  11  -5   1 8884.19 1758.20   1
  -5  11  -1 8602.53 6075.18   1
 -11  -5  -1 6863.82 1645.54   1
 -11   5  -1 8405.36 1823.20   1
  11  -5  -1 8965.43 1878.45   1
   5 -11   1 4229.22 1874.12   1
  11   5   2 8341.45 1811.29   1
 -11  -5   2  10302. 1934.78   1
 -11   5   2  11949. 2091.86   1
  11  -5   2 8914.52 1814.54   1
  -5  11  -2  14581. 4561.80   1
  11   5  -2  10672. 2013.86   1
   5 -11   2  14321. 2669.26   1
  11   5   3 1785.29 1091.97   1
 -11  -5   3  291.52 723.540   1
 -11   5   3  608.17 605.459   1
  -5  11  -3  493.45 2020.36   1
  11   5  -3  253.49 681.941   1
 -11  -5  -3  445.35 1091.97   1
 -11   5  -3 8060.87 1964.03   1
   5 -11   3  128.59 1102.80   1
  11   5   4 2780.84 1043.55   1
 -11  -5   4 3617.16 1104.97   1
 -11   5   4 5499.94 1283.72   1
  11  -5   4 6139.09 1387.71   1
  -5  11  -4 4688.54 2178.53   1
 -11  -5  -4 2702.85 1133.14   1
 -11   5  -4 2985.59 1227.38   1
  11  -5  -4 2994.26 1012.67   1
   5 -11   4 3786.15 1116.89   1
   5  11   4   93.61 1642.29   1
  11   5   5 3228.25 1158.05   1
 -11  -5   5 3613.91 1297.80   1
 -11   5   5 1530.71 773.480   1
  11  -5   5 2895.67 1059.69   1
  -5  11  -5 2601.02 1519.88   1
  -5 -11  -5 3577.07 1422.38   1
  11   5  -5 2778.68 757.230   1
 -11  -5  -5 5641.85 1462.46   1
  11  -5  -5 3102.59 914.960   1
   5 -11   5 1775.54 1141.80   1
   5  11   5 2484.02 1444.05   1
  11   5   6 1237.13 1050.48   1
 -11  -5   6  367.67 871.844   1
 -11   5   6 1333.55 627.342   1
  11  -5   6  276.03 842.595   1
  -5  11  -6  549.67 1403.96   1
  11   5  -6 1507.96 724.731   1
 -11  -5  -6  447.41 995.124   1
 -11   5  -6 3614.99 1455.96   1
  11  -5  -6 1094.14 618.242   1
   5 -11   6 1826.45 951.359   1
  11   5   7  500.05 745.747   1
 -11   5   7  764.06 487.271   1
  11  -5   7  -14.94 584.118   1
  -5 -11  -7 -341.02 749.214   1
 -11  -5  -7 3670.24 1288.05   1
 -11   5  -7 -296.07 1001.95   1
   5  11   7 -296.28 774.347   1
  11   6   1 1938.03 871.627   1
 -11  -6   1 3305.16 1488.46   1
  11  -6   1 2894.59 925.576   1
  -6  11  -1 6669.91 3112.34   1
  11   6  -1  552.49 1054.60   1
 -11   6  -1 1839.45 995.557   1
  11  -6  -1  930.67 899.902   1
  -6  11   1  891.02 2534.93   1
   6 -11   1 1938.03 1073.01   1
 -11  -6   2 3184.92 1058.61   1
 -11   6   2 2492.69 774.347   1
  11  -6   2 2935.76 1011.27   1
  -6  11  -2 5823.85 2878.34   1
 -11  -6  -2 3830.57 1506.88   1
 -11   6  -2 1396.38 1186.22   1
   6 -11   2 2139.53 1160.22   1
  11   6   3 3071.17 1091.97   1
 -11  -6   3 2046.36 795.796   1
 -11   6   3  387.93 606.434   1
  11  -6   3  233.67 785.830   1
  11   6  -3  880.29 753.005   1
 -11  -6  -3  793.41 1071.93   1
   6 -11   3 2629.18 1171.05   1
   6  11   3 -700.03 1618.46   1
  11   6   4  784.20 921.351   1
 -11  -6   4 3799.15 1622.79   1
 -11   6   4 4637.63 1229.55   1
  -6 -11  -4 2355.11 1472.21   1
  11   6  -4 2488.35 846.711   1
 -11   6  -4 1347.63 1066.73   1
  11  -6  -4 1518.79 856.678   1
   6 -11   4 1568.63 913.335   1
   6  11   4 3020.25 1986.78   1
  11   6   5 1579.46 1069.66   1
 -11  -6   5 1648.79 1158.05   1
 -11   6   5 4271.47 1089.81   1
  11  -6   5 1639.04 865.344   1
  -6  11  -5 5990.68 1954.28   1
  -6 -11  -5 3892.32 1384.46   1
 -11  -6  -5  581.30 888.960   1
 -11   6  -5 2579.35 1193.80   1
  11  -6  -5 3028.92 917.343   1
   6 -11   5 4505.47 1309.72   1
   6  11   5 4003.90 1470.05   1
  11   6   6  792.00 800.021   1
 -11   6   6  984.18 652.800   1
  11  -6   6  944.64 857.219   1
  -6  11  -6  640.78 1840.54   1
  -6 -11  -6  969.12 936.517   1
  11   6  -6 -281.88 471.021   1
 -11   6  -6   18.60 1132.05   1
   6 -11   6  601.23 785.938   1
  11   6   7 1767.95 904.018   1
 -11   6   7 -267.03 649.008   1
  11  -6   7  353.81 637.958   1
  -6  11  -7  575.67 1254.47   1
 -11  -6  -7 -202.79 794.713   1
 -11   6  -7 1425.63 1084.39   1
  11  -6  -7  164.55 644.675   1
   6 -11   7 -230.42 693.532   1
  11   7   0  17495. 3095.00   1
 -11  -7   0  21926. 3864.15   1
 -11   7   0  16130. 2907.59   1
  11  -7   0  19424. 3313.83   1
   7 -11   0  14560. 2654.10   1
  11   7   1 1688.87 860.794   1
 -11  -7   1   25.17 912.360   1
 -11   7   1 1140.72 970.533   1
  11  -7   1 -121.66 684.107   1
  -7  11  -1 -684.00 1929.37   1
  11   7  -1  348.17 805.221   1
 -11  -7  -1 2806.84 1266.38   1
 -11   7  -1 1258.80 1018.42   1
  11  -7  -1  643.70 782.363   1
   7 -11   1 -191.64 793.413   1
  11   7   2 1754.95 937.167   1
 -11  -7   2 1458.13 813.021   1
 -11   7   2 2202.36 862.311   1
  -7  11  -2  437.11 1762.54   1
  11   7  -2  604.05 837.395   1
 -11  -7  -2  301.92 924.059   1
 -11   7  -2 2612.93 1136.39   1
  11  -7  -2  -99.87 835.987   1
  -7  11   2 -566.57 2168.78   1
   7 -11   2 2179.61 1159.14   1
   7  11   2 1145.05 1744.12   1
  11   7   3   31.51 891.018   1
 -11  -7   3 2090.78 1188.39   1
  11  -7   3 -141.48 782.796   1
  -7 -11  -3 2388.69 2104.86   1
  11   7  -3  281.44 731.989   1
 -11   7  -3  -43.84 1143.97   1
  11  -7  -3  142.67 804.462   1
   7 -11   3  977.47 930.776   1
   7  11   3  384.68 2032.28   1
  11   7   4 1861.12 959.158   1
 -11  -7   4 1270.72 1436.46   1
 -11   7   4 1757.12 1038.78   1
  11  -7   4 1926.12 885.385   1
  -7  11  -4 3371.25 2173.11   1
  -7 -11  -4 8910.19 2142.78   1
 -11  -7  -4 3046.25 1195.97   1
 -11   7  -4 2776.51 1256.63   1
  11  -7  -4 1255.55 1084.39   1
   7 -11   4 1994.36 994.258   1
   7  11   4 8234.20 2049.61   1
  11   7   5 1148.30 948.867   1
 -11   7   5  736.00 1076.59   1
  -7  11  -5 2633.51 2071.28   1
  -7 -11  -5  761.35 937.276   1
  11   7  -5  392.37 881.052   1
 -11  -7  -5 1095.22 912.468   1
 -11   7  -5 2161.19 1172.14   1
   7  11   5  976.27 859.061   1
  11   7   6  960.46 961.217   1
 -11   7   6 1205.72 781.388   1
  11  -7   6 1754.95 867.727   1
  -7  11  -6  330.41 1628.21   1
 -11  -7  -6 1038.56 1036.94   1
  11  -7  -6  -15.12 682.374   1
   7 -11   6  884.41 907.701   1
   7  11   6 2153.61 1044.96   1
  11   7   7  -42.94 676.091   1
 -11   7   7  363.77 695.807   1
  11  -7   7 -166.83 624.417   1
  -7  11  -7 -332.25 1200.30   1
 -11  -7  -7  556.82 874.336   1
 -11   7  -7 2101.61 1312.97   1
  11  -7  -7   69.79 884.844   1
   7 -11   7  125.23 755.172   1
  11   8   1 4574.80 1242.55   1
 -11  -8   1 4832.62 1459.21   1
  11  -8   1 7691.47 1535.04   1
  -8  11  -1  10887. 2478.60   1
   8 -11  -1 6333.00 1667.21   1
  11   8  -1 3812.15 1193.80   1
 -11  -8  -1 4427.47 1435.38   1
  11  -8  -1 4765.46 1255.55   1
  -8  11   1 1424.55 1542.63   1
  11   8   2 5446.86 1353.05   1
 -11  -8   2 3568.41 1497.13   1
 -11   8   2 4113.31 1091.97   1
  11  -8   2 5453.36 1321.63   1
  -8  11  -2 4675.54 1773.37   1
   8 -11  -2 3995.23 1405.05   1
  -8 -11  -2 8579.78 3074.42   1
  11   8  -2 6125.01 1441.88   1
 -11   8  -2 4290.97 1301.05   1
  11  -8  -2 8369.62 1789.62   1
   8 -11   2 5921.35 1532.88   1
   8  11   2 9522.25 2741.85   1
  11   8   3 2504.60 1004.01   1
 -11  -8   3 5666.77 2004.11   1
 -11   8   3 4843.46 1211.14   1
  11  -8   3 3564.07 1072.47   1
   8 -11  -3 2763.51 2110.28   1
  -8 -11  -3  10931. 3050.59   1
 -11  -8  -3 6069.76 1658.54   1
 -11   8  -3 3106.92 1501.46   1
  11  -8  -3 4914.96 1360.63   1
  -8  11   3  209.94 1578.38   1
   8 -11   3 5332.03 1397.46   1
   8  11   3 4851.04 1961.87   1
 -11   8   4  861.44 1135.30   1
  11  -8   4  716.06 822.445   1
  -8  11  -4  325.53 1927.20   1
  -8 -11  -4  -60.33 947.675   1
  11   8  -4  623.66 1067.60   1
 -11  -8  -4 2540.35 1010.83   1
 -11   8  -4 1226.30 1080.06   1
  11  -8  -4   43.34 855.378   1
   8 -11   4  248.94 912.251   1
   8  11   4  957.21 890.044   1
  11   8   5 4033.15 1202.47   1
 -11   8   5 4735.13 1281.55   1
  -8  11  -5 4640.88 2008.45   1
 -11  -8  -5 2575.02 1193.80   1
 -11   8  -5 4157.73 1488.46   1
  11  -8  -5 2889.18 1289.13   1
   8 -11   5 5503.19 1542.63   1
   8  11   5 4828.29 1297.80   1
  11   8   6  636.44 781.496   1
 -11   8   6 -294.88 969.558   1
  11  -8   6   67.11 689.957   1
  -8  11  -6 -214.06 1158.05   1
  -8 -11  -6 -252.41 869.786   1
 -11  -8  -6  186.55 1065.00   1
  11  -8  -6  940.53 868.377   1
   8 -11   6  742.39 768.713   1
   8  11   6  530.39 774.563   1
  11   8   7  846.17 887.552   1
 -11   8   7 1785.29 1036.94   1
  11  -8   7   76.56 617.267   1
  -8  11  -7 1035.10 1507.96   1
  -8 -11  -7 1639.04 838.045   1
 -11  -8  -7  310.58 1113.64   1
 -11   8  -7  562.24 1146.14   1
  11  -8  -7  540.35 675.657   1
   8  11   7  490.30 722.131   1
  11   9   0 9500.59 1923.95   1
 -11  -9   0 6773.91 2012.78   1
 -11   9   0 8732.52 2116.78   1
  11  -9   0  10055. 1974.87   1
  -9  11   0 9377.09 2316.11   1
   9 -11   0 9893.83 2050.70   1
   9  11   0 6185.67 1981.37   1
  11   9   1 2477.52 961.650   1
  -9  11  -1 1148.30 1324.88   1
   9 -11  -1  820.28 1279.38   1
  11   9  -1 2146.03 1031.31   1
 -11   9  -1 1122.30 1103.89   1
  11  -9  -1 1439.71 976.058   1
  -9  11   1 2636.76 1741.95   1
   9  11   1 2283.61 1659.62   1
  11   9   2  789.95 826.345   1
  11  -9   2 1710.54 858.411   1
  -9  11  -2 1256.63 1671.54   1
  -9 -11  -2 1818.87 2277.11   1
  11   9  -2 5000.54 1956.45   1
 -11  -9  -2 1259.88 1053.30   1
  11  -9  -2 1392.05 1088.72   1
  -9  11   2  178.10 1507.96   1
   9 -11   2 1865.45 1227.38   1
   9  11   2 2501.35 1809.12   1
  11   9   3 1435.38 1006.61   1
 -11  -9   3  110.50 1372.55   1
 -11   9   3  623.77 961.758   1
  11  -9   3  955.26 939.984   1
   9 -11  -3  594.08 1288.05   1
 -11  -9  -3 1275.05 1087.64   1
 -11   9  -3  347.74 1174.30   1
  11  -9  -3 1164.55 956.883   1
  -9  11   3 2484.02 1442.96   1
   9 -11   3 1258.80 1058.82   1
   9  11   3   69.26 992.633   1
 -11   9   4 4288.81 1312.97   1
  11  -9   4 2025.78 885.169   1
  -9  11  -4 3692.99 1533.96   1
   9 -11  -4 3378.83 2192.61   1
 -11  -9  -4 2502.43 996.749   1
  11  -9  -4 2707.18 1107.14   1
  -9  11   4 -2279.3 1893.62   1
   9 -11   4 3350.66 1163.47   1
   9  11   4 2117.86 1071.61   1
  11   9   5 1578.38 904.452   1
 -11   9   5 2570.68 1544.79   1
  -9  11  -5 1250.13 1232.80   1
  -9 -11  -5 1371.46 880.402   1
 -11   9  -5  640.56 1001.73   1
  11  -9  -5   45.95 1168.89   1
   9 -11   5  122.96 744.014   1
   9  11   5  101.66 804.354   1
  11   9   6 1630.37 992.958   1
 -11   9   6 1549.13 1314.05   1
  11  -9   6 2020.36 865.236   1
  -9 -11  -6 1634.71 1039.54   1
 -11  -9  -6 1948.87 1114.72   1
  11  -9  -6 2998.59 1359.55   1
   9 -11   6 1238.22 788.646   1
   9  11   6 1329.22 845.953   1
 -11   9   7  621.49 1056.33   1
  11  -9   7  342.43 704.582   1
  -9  11  -7 -415.88 1267.47   1
 -11  -9  -7  247.43 1154.80   1
 -11   9  -7  202.79 1190.55   1
   9 -11   7   39.54 647.492   1
  11  10   1  317.95 791.571   1
 -11 -10   1  448.81 1979.20   1
 -11  10   1  650.74 1526.38   1
 -10  11  -1  809.55 1580.54   1
  10  11  -1 -1041.2 1434.30   1
  11  10  -1 3973.56 1852.45   1
 -11  10  -1    6.44 1080.81   1
  11 -10  -1  568.19 1086.56   1
 -10  11   1 4903.04 1724.62   1
  10  11   1 1884.95 1635.79   1
  11  10   2  15112. 2861.01   1
  11 -10   2 9061.85 1897.95   1
 -10  11  -2  15275. 3347.41   1
  10 -11  -2  12296. 2388.69   1
  11  10  -2  12902. 2973.67   1
 -11 -10  -2  12382. 2439.60   1
  11 -10  -2  10305. 2069.11   1
 -10  11   2  14895. 3038.67   1
  10 -11   2  16986. 3111.25   1
  10  11   2  13520. 2648.68   1
 -10  11  -3 6116.34 1881.70   1
 -10 -11  -3 3780.74 1372.55   1
 -11 -10  -3 5345.03 1484.13   1
 -11  10  -3 7070.73 1879.53   1
  11 -10  -3 4240.06 1298.88   1
 -10  11   3 7350.23 1763.62   1
  10 -11   3 5744.77 1486.29   1
  10  11   3 5081.78 1415.88   1
 -11  10   4 1603.29 1646.62   1
  11 -10   4 1533.96 806.087   1
 -10  11  -4 1052.76 1303.22   1
  10 -11  -4 2731.01 1578.38   1
 -10 -11  -4  856.14 830.678   1
 -11 -10  -4 2441.77 1054.92   1
 -11  10  -4 1000.43 1115.80   1
  11 -10  -4  658.97 1486.29   1
 -10  11   4 2187.19 1581.63   1
  10  11   4 1250.13 981.366   1
  11  10   5 2662.76 1060.77   1
 -11  10   5 -413.93 1330.30   1
 -10  11  -5 -684.22 1295.63   1
  10 -11  -5 1505.79 2467.77   1
 -10 -11  -5  652.15 873.794   1
 -11  10  -5  480.01 1016.14   1
  11 -10  -5 -317.41 1298.88   1
  10 -11   5  578.70 745.639   1
  10  11   5 1218.72 1182.97   1
  11  10   6 1023.51 909.435   1
 -11  10   6 -356.30 1632.54   1
  11 -10   6  596.14 801.646   1
 -10  11  -6 1143.97 1290.22   1
 -11 -10  -6 2362.69 1154.80   1
 -11  10  -6  227.60 1297.80   1
  11 -10  -6  952.77 1351.96   1
 -10  11   6  278.73 861.119   1
  10 -11   6  -53.23 811.612   1
  10  11   6 1654.21 1018.63   1
 -11  11   0 5546.52 2074.53   1
  11 -11   0 3057.09 1306.47   1
  11  11   0 3270.50 1765.79   1
  11  11  -2 2577.18 1765.79   1
 -11 -11  -2 5307.11 1504.71   1
  11 -11  -2 3092.84 1212.22   1
  11 -11   2 6954.82 1704.04   1
  11  11   2 4647.38 1504.71   1
 -11 -11  -4 2237.03 995.774   1
 -11  11  -4 3175.17 1390.96   1
  11 -11  -4 3168.67 1744.12   1
  11 -11   4 2973.67 1017.01   1
 -11 -11  -6 -141.15 986.674   1
 -11  11  -6  198.46 1258.80   1
  11 -11  -6  -72.48 1927.20   1
 -11  11   6 -342.32 2235.94   1
  11 -11   6 1016.25 746.831   1
  11  11   6 1064.35 849.961   1
 -12   0   0 147330.  23508.   1
  12   0   0 171704.  27418.   1
  12   0   1 2133.03 1230.63   1
 -12   0  -1 2679.01 1471.13   1
  12   0  -1 2763.51 1590.29   1
 -12   0   3 1409.38 905.643   1
  12   0   3 1894.70 1319.47   1
 -12   0  -3 1866.53 1533.96   1
 -12   0   4  21200. 3588.99   1
  12   0   4  17506. 3238.00   1
 -12   0  -4  26530. 4803.38   1
  12   0  -4  16423. 2924.92   1
 -12   0   5  309.72 683.349   1
 -12   0  -5 2993.17 1439.71   1
  12   0  -5  991.87 596.576   1
 -12   0   6 2788.43 754.955   1
  12   0   6 1528.54 1047.23   1
 -12   0  -6 5026.54 1910.95   1
  12   0  -6 1678.04 627.667   1
 -12   0   7  206.04 461.380   1
  12   0   7  754.96 969.883   1
 -12   0  -7  899.36 1375.80   1
  12   0  -7  531.79 619.759   1
   0 -12   7  970.42 1824.29   1
  12   1   1 4426.38 1316.22   1
  12  -1   1 4429.64 1277.22   1
  12   1  -1 7784.63 1791.79   1
 -12  -1  -1 4818.54 1398.55   1
 -12   1  -1 4107.89 1331.38   1
  12  -1  -1 5651.60 1488.46   1
  12   1   2 4025.56 1370.38   1
 -12  -1   2 7135.73 1565.38   1
  12  -1   2 7592.89 1840.54   1
 -12  -1  -2 6350.33 1763.62   1
 -12   1  -2 5109.95 1627.12   1
  12   1   3 1395.30 1043.11   1
 -12   1   3 1520.96 844.003   1
  12   1  -3 1879.53 950.059   1
 -12  -1  -3 1396.38 1350.88   1
 -12   1  -3 4350.55 1825.37   1
  12  -1  -3 1929.37 925.793   1
  12   1   4 9065.10 2072.36   1
 -12  -1   4  19304. 3337.66   1
 -12   1   4  10876. 2095.11   1
  12  -1   4  11841. 2317.19   1
 -12   1  -4  12014. 2596.68   1
  12  -1  -4  11862. 2201.28   1
  12   1   5 2020.36 1116.89   1
 -12  -1   5 1851.37 910.951   1
 -12   1   5 2155.78 816.920   1
  12  -1   5  514.46 908.676   1
  -1  12  -5 1666.12 2576.10   1
  12   1  -5 3117.75 893.835   1
 -12  -1  -5  979.96 1071.28   1
 -12   1  -5  814.10 1189.47   1
  12  -1  -5 1929.37 774.780   1
 -12  -1   6  674.36 550.536   1
 -12   1   6 1384.46 741.847   1
  12  -1   6  118.41 728.739   1
  12   1  -6 1315.13 619.867   1
 -12  -1  -6  311.13 1216.55   1
 -12   1  -6  636.01 1225.22   1
  12  -1  -6  172.03 566.460   1
  12   1   7 1072.26 939.659   1
 -12  -1   7  802.95 532.661   1
 -12   1   7  559.20 560.069   1
  12  -1   7   88.98 684.432   1
  -1  12  -7 1587.04 1823.20   1
   1  12  -7  845.84 2766.76   1
  12   1  -7 2468.85 698.732   1
 -12  -1  -7 1883.87 1260.97   1
 -12   1  -7 -224.03 1093.05   1
  12  -1  -7  543.82 482.071   1
   1 -12   7 1155.89 1454.88   1
  12   2   0  79926.  12848.   1
  12  -2   0 111472.  17777.   1
  12  -2   1 2859.93 1083.31   1
  12   2  -1 5833.60 1631.46   1
 -12  -2  -1 7513.80 1745.20   1
 -12   2  -1 1580.54 1115.80   1
  12  -2  -1 3391.83 1199.22   1
  12   2   2 138880.  22067.   1
 -12  -2   2 143863.  22825.   1
 -12   2   2 184487.  29238.   1
  12  -2   2 135738.  21601.   1
 -12   2  -2 189253.  30094.   1
  12   2   3 1646.62 1096.30   1
 -12  -2   3 1132.05 766.547   1
  12  -2   3   28.73 982.774   1
  12   2  -3 1178.64 792.979   1
 -12  -2  -3 1229.55 1189.47   1
  12  -2  -3  256.85 738.273   1
 -12  -2   4 6100.09 1354.13   1
 -12   2   4 5870.43 1442.96   1
  12  -2   4 4266.06 1241.47   1
  -2  12  -4  378.29 2511.10   1
  12   2  -4 3722.24 955.908   1
 -12  -2  -4 1790.70 1058.82   1
  12  -2  -4 4303.97 1046.58   1
  12   2   5 1486.29 996.966   1
 -12  -2   5  969.88 730.798   1
 -12   2   5  613.26 615.209   1
  12  -2   5  455.42 823.745   1
  12   2  -5 1504.71 733.289   1
 -12  -2  -5  677.72 760.480   1
   2 -12   5 3084.17 1351.96   1
  12   2   6  12956. 2642.18   1
 -12  -2   6  16293. 2753.76   1
 -12   2   6  14852. 2527.35   1
  12  -2   6  17539. 3183.83   1
  -2  12  -6  14657. 3618.24   1
  12   2  -6  16889. 2828.51   1
 -12   2  -6  18817. 3868.48   1
  12  -2  -6  13563. 2309.61   1
   2 -12   6  19965. 3581.41   1
 -12  -2   7  446.76 554.436   1
 -12   2   7 -243.96 467.338   1
  12  -2   7  556.17 750.081   1
  -2  12  -7   28.64 1372.55   1
  12   2  -7  324.34 454.555   1
 -12  -2  -7  558.34 965.008   1
 -12   2  -7   71.93 1139.64   1
  12  -2  -7  566.24 472.429   1
   2 -12   7  901.63 1106.05   1
   2  12   7 -212.00 1182.97   1
  12   3   1 9781.16 1932.62   1
 -12   3  -1  14094. 2621.60   1
  12  -3  -1  16347. 2927.09   1
  12   3   2 4601.88 1440.80   1
 -12  -3   2 1622.79 879.211   1
  12   3  -2 2091.86 1070.63   1
 -12  -3  -2 6057.84 1840.54   1
  12   3   3 2246.77 1192.72   1
 -12  -3   3 4797.96 1095.22   1
 -12   3   3 5324.44 1171.05   1
  12  -3   3 4146.89 1382.30   1
  -3  12  -3 -318.49 3090.67   1
  12   3  -3 3972.48 1082.22   1
 -12  -3  -3 4126.31 1628.21   1
 -12   3  -3 4498.97 1568.63   1
  12   3   4 1263.13 1060.01   1
 -12  -3   4  631.03 760.480   1
 -12   3   4 1110.39 643.158   1
  12  -3   4  638.07 730.798   1
  -3  12  -4 5291.95 3432.99   1
  12   3  -4 2271.69 872.602   1
 -12  -3  -4 1361.71 1097.39   1
 -12   3  -4 -254.47 905.860   1
  12  -3  -4 1310.80 684.216   1
  12   3   5  10898. 2252.19   1
 -12  -3   5 3395.08 1025.78   1
  12  -3   5 3682.15 1154.80   1
  -3  12  -5 5320.11 2863.18   1
  12   3  -5 4344.05 1060.66   1
 -12  -3  -5 4748.13 1424.55   1
  12  -3  -5 3969.23 1010.51   1
  12   3   6 1485.21 985.591   1
 -12  -3   6 1070.52 675.874   1
 -12   3   6 1294.55 554.652   1
  12  -3   6 1590.29 910.085   1
  -3  12  -6  574.80 1792.87   1
  12   3  -6  980.72 552.161   1
 -12  -3  -6  387.06 1069.11   1
  12  -3  -6  578.92 536.019   1
   3 -12   6 1408.30 1205.72   1
 -12  -3   7 3018.09 851.153   1
 -12   3   7 2225.11 637.633   1
  12  -3   7 7975.29 1801.54   1
  12   3  -7 2025.78 667.641   1
  12  -3  -7 2523.02 665.366   1
   3  12   7 1558.88 1361.71   1
 -12  -4   0  25068. 4346.22   1
 -12   4   0  33008. 5532.44   1
  12  -4   0  30820. 5152.20   1
  12   4   1  18752. 3304.08   1
  12  -4   1  19240. 3326.83   1
  12   4  -1  27689. 4682.04   1
 -12  -4  -1  23876. 4237.89   1
 -12   4  -1  21114. 3695.15   1
  12  -4  -1  21959. 3769.90   1
  12   4   2 149496.  23800.   1
 -12  -4   2 150796.  23898.   1
  12  -4   2 137580.  21861.   1
  12   4  -2 120680.  19164.   1
   4 -12   2 193587.  30755.   1
  12   4   3 5687.35 1487.38   1
 -12  -4   3 3764.49 982.016   1
 -12   4   3 7807.38 1493.88   1
  12  -4   3 5621.27 1423.46   1
  -4  12  -3 7504.06 3773.15   1
  12   4  -3 6036.18 1374.71   1
 -12  -4  -3 7183.40 1948.87   1
 -12   4  -3 5598.52 1680.21   1
   4 -12   3 4489.22 1419.13   1
  12   4   4 6074.09 1513.38   1
 -12  -4   4 9986.99 1837.29   1
 -12   4   4  19857. 3347.41   1
  12  -4   4 7370.81 1650.96   1
  -4  12  -4  12231. 3383.16   1
  12   4  -4  10791. 1980.28   1
 -12  -4  -4  12469. 2568.52   1
  12  -4  -4 9676.08 1814.54   1
   4 -12   4 8843.02 1848.12   1
  12   4   5  601.23 1054.49   1
 -12  -4   5 3155.67 1038.46   1
 -12   4   5 2671.43 977.575   1
  -4  12  -5 2792.76 2569.60   1
 -12  -4  -5 1102.80 1021.02   1
 -12   4  -5 3069.00 1335.72   1
  12  -4  -5  923.63 624.309   1
   4 -12   5 2180.69 1210.05   1
  12   4   6  18568. 3425.41   1
 -12  -4   6  17474. 2983.42   1
 -12   4   6  26898. 4400.39   1
  -4  12  -6  22024. 4580.21   1
  12   4  -6  26205. 4272.56   1
 -12  -4  -6  25263. 4593.21   1
 -12   4  -6  19629. 3782.90   1
  12  -4  -6  26584. 4346.22   1
  12   4   7 1057.85 934.242   1
 -12  -4   7  407.97 627.884   1
 -12   4   7  289.57 453.363   1
  12  -4   7 -131.62 723.215   1
  -4 -12  -7 -262.27 973.133   1
  12   4  -7  421.19 497.670   1
 -12  -4  -7   84.65 1268.55   1
  12  -4  -7  696.13 525.511   1
   4  12   7  115.59 994.258   1
 -12  -5   1  15069. 2734.26   1
 -12   5   1 8717.36 1917.45   1
  12   5  -1  10105. 1994.36   1
  12  -5  -1  13823. 2520.85   1
   5 -12   1  18752. 3580.32   1
  12   5   2 9083.51 1988.95   1
 -12  -5   2  16206. 2831.76   1
  12  -5   2  12371. 2341.02   1
  -5  12  -2  32835. 7135.73   1
  12   5  -2  14625. 2627.01   1
 -12  -5  -2 9208.09 2043.11   1
 -12   5  -2  11223. 2285.77   1
  12  -5  -2  10941. 2130.86   1
   5 -12   2  13801. 2794.93   1
  12   5   3 1788.54 1026.32   1
 -12   5   3  425.74 633.842   1
  12  -5   3 1253.38 913.335   1
  12   5  -3 1792.87 783.013   1
 -12  -5  -3 4394.97 1593.54   1
 -12   5  -3 2289.02 1203.55   1
   5 -12   3 1487.38 1108.22   1
  12   5   4  11548. 2304.19   1
 -12  -5   4 2264.11 985.699   1
 -12   5   4 2651.93 935.001   1
  12  -5   4 3376.66 1123.39   1
  12   5  -4 2590.18 829.162   1
 -12  -5  -4 1714.87 967.283   1
 -12   5  -4 3169.75 1218.72   1
  12  -5  -4 4385.22 1165.64   1
   5 -12   4 3792.65 1245.80   1
  12   5   5 1416.96 967.283   1
 -12  -5   5 1728.95 921.893   1
 -12   5   5 1035.21 642.508   1
  12  -5   5 1022.10 811.179   1
  -5 -12  -5 2696.35 1316.22   1
  12   5  -5   83.70 646.733   1
 -12   5  -5 1990.03 1146.14   1
  12  -5  -5   71.91 712.490   1
   5 -12   5  785.29 936.192   1
   5  12   5 -125.23 1301.05   1
  12   5   6 1089.81 851.586   1
 -12  -5   6 1138.55 1007.15   1
 -12   5   6 1622.79 606.434   1
  -5  12  -6  894.27 1713.79   1
  -5 -12  -6  741.96 1155.89   1
  12   5  -6  653.99 720.506   1
 -12  -5  -6 1395.30 1095.22   1
 -12   5  -6 1383.38 1197.05   1
  12  -5  -6 1529.63 683.782   1
  12   5   7  567.44 863.503   1
 -12   5   7  145.49 468.963   1
  -5  12  -7 1984.62 1255.55   1
  -5 -12  -7 1475.46 1045.61   1
  12   5  -7 1643.37 677.932   1
 -12  -5  -7 2449.35 1179.72   1
 -12   5  -7  169.97 1259.88   1
  12  -5  -7  667.64 552.377   1
   5 -12   7  606.98 830.462   1
   5  12   7  783.99 905.102   1
 -12  -6   0  77543.  12458.   1
 -12   6   0  71986.  11559.   1
   6 -12   0  71357.  11537.   1
  12   6   1  706.75 712.273   1
 -12  -6   1 1555.63 1046.36   1
  12  -6   1  988.19 751.380   1
  -6  12  -1  463.11 4700.46   1
 -12  -6  -1 1138.55 1087.64   1
 -12   6  -1 1334.63 1132.05   1
  12  -6  -1  970.10 780.413   1
   6 -12   1  294.98 1096.30   1
  12   6   2  91182.  14581.   1
 -12  -6   2  82082.  13086.   1
 -12   6   2 101495.  16098.   1
  12  -6   2 110497.  17593.   1
 -12  -6  -2  96555.  15480.   1
 -12   6  -2  90185.  14440.   1
   6 -12   2 102351.  16325.   1
  12   6   3 1714.87 970.533   1
 -12  -6   3 2923.84 909.760   1
 -12   6   3 2096.20 746.506   1
  12  -6   3 2599.93 1014.52   1
  -6  12  -3 4035.31 2521.93   1
 -12  -6  -3 4751.38 1454.88   1
 -12   6  -3 3829.48 1465.71   1
  12  -6  -3 2682.26 1004.33   1
   6 -12   3 2323.69 1088.72   1
  12   6   4  24624. 4376.55   1
 -12   6   4  15914. 2763.51   1
  12  -6   4  15177. 2738.60   1
  -6 -12  -4  17680. 3334.41   1
  12   6  -4  17864. 3035.42   1
 -12  -6  -4  14592. 2767.84   1
  12  -6  -4  15470. 2712.60   1
   6 -12   4  20518. 3518.58   1
  12   6   5 4657.13 1359.55   1
 -12  -6   5 3048.42 1308.63   1
 -12   6   5 2880.51 847.145   1
  12  -6   5 2532.77 1041.38   1
  -6 -12  -5 1727.87 1350.88   1
  12   6  -5 2208.86 771.638   1
 -12  -6  -5 2229.44 1091.97   1
 -12   6  -5 2298.77 1130.97   1
  12  -6  -5 2528.43 936.626   1
   6 -12   5 1506.88 900.552   1
 -12   6   6  15925. 2659.51   1
  12  -6   6  11700. 2360.52   1
  -6  12  -6  15188. 3422.16   1
  -6 -12  -6  10830. 2452.60   1
 -12  -6  -6  20648. 3906.40   1
 -12   6  -6  14614. 3187.08   1
  12  -6  -6  12231. 2099.45   1
  12   6   7  857.00 760.480   1
 -12   6   7   42.21 495.395   1
  -6  12  -7  300.08 1477.63   1
  12   6  -7    0.48 389.448   1
 -12  -6  -7  509.91 878.019   1
 -12   6  -7  470.05 1136.39   1
   6 -12   7    2.64 662.549   1
  12   7   1 1203.55 764.813   1
 -12  -7   1  563.10 996.857   1
 -12   7   1 1204.64 836.745   1
  12  -7   1  188.06 606.759   1
  -7  12  -1  102.52 1500.38   1
   7 -12  -1 1844.87 1551.29   1
  12   7  -1 1032.82 835.662   1
 -12  -7  -1  -97.30 829.053   1
 -12   7  -1   54.25 859.819   1
  -7  12   1  399.20 3520.74   1
   7 -12   1 1232.80 1216.55   1
  12   7   2  26227. 4490.30   1
 -12  -7   2  24645. 4143.64   1
  12  -7   2  28404. 4749.21   1
  -7  12  -2  32304. 5814.10   1
  12   7  -2  23724. 3986.56   1
  12  -7  -2  20994. 3591.16   1
   7 -12   2  31849. 5379.69   1
 -12   7   3  17864. 3015.92   1
  -7  12  -3  14570. 3098.25   1
  -7 -12  -3  11201. 2916.26   1
  12   7  -3  14776. 2662.76   1
 -12  -7  -3  17214. 3314.91   1
 -12   7  -3  22349. 4007.15   1
  12  -7  -3  13075. 2329.11   1
   7 -12   3  17105. 3033.25   1
   7  12   3  15372. 3434.08   1
  12   7   4 4401.47 1264.22   1
 -12  -7   4 2004.11 1254.47   1
 -12   7   4 3530.49 1061.86   1
  12  -7   4 2680.10 1026.11   1
  -7 -12  -4 4632.21 1600.04   1
  12   7  -4 2755.93 932.184   1
 -12  -7  -4 4797.96 1370.38   1
 -12   7  -4 4125.23 1350.88   1
  12  -7  -4 4326.72 1120.14   1
   7 -12   4 3917.23 1149.39   1
   7  12   4 4784.96 1932.62   1
  12   7   5 1342.22 863.503   1
 -12  -7   5 1159.14 1372.55   1
 -12   7   5 2641.10 854.511   1
  12  -7   5 1072.04 811.937   1
  -7  12  -5 2525.18 1882.78   1
  -7 -12  -5 2076.70 1312.97   1
 -12  -7  -5 2112.45 1057.41   1
 -12   7  -5 1421.30 1094.14   1
  12  -7  -5 5830.35 1297.80   1
   7 -12   5 4075.39 1210.05   1
   7  12   5 2736.43 1318.38   1
 -12   7   6  925.68 731.123   1
  12  -7   6 -436.03 693.749   1
  -7  12  -6 1304.30 2058.28   1
  12   7  -6  262.38 721.156   1
 -12  -7  -6 1341.13 1094.14   1
 -12   7  -6 1796.12 1327.05   1
   7  12   6  980.28 927.418   1
  12   7   7  941.72 804.029   1
 -12   7   7  427.58 774.780   1
  -7  12  -7   56.99 1502.54   1
 -12  -7  -7  125.77 901.527   1
 -12   7  -7  555.74 1062.72   1
  12  -7  -7  199.11 698.407   1
   7 -12   7   39.79 767.738   1
 -12  -8   0  30636. 5265.95   1
  -8  12   0  28058. 5151.12   1
  12   8   1  10070. 1855.70   1
 -12   8   1  14516. 2657.35   1
  -8  12  -1  18156. 3540.24   1
  12   8  -1  11851. 2195.86   1
 -12   8  -1  11418. 2092.95   1
  12  -8  -1  12187. 2257.61   1
  -8  12   1  25620. 5059.04   1
  12   8   2  51208. 8364.20   1
 -12   8   2  60329. 9683.67   1
  12  -8   2  65128.  10444.   1
  -8  12  -2  57199. 9533.09   1
   8 -12  -2  57718. 9425.84   1
  -8 -12  -2  67988.  11429.   1
  12   8  -2  74152.  11873.   1
 -12  -8  -2  82082.  13205.   1
 -12   8  -2  94020.  15047.   1
   8  12   2  48814. 8422.70   1
  12   8   3  879.43 929.693   1
 -12  -8   3 1444.05 1360.63   1
 -12   8   3  871.95 685.732   1
  12  -8   3 1416.96 921.784   1
  -8  12  -3  905.64 1726.79   1
  -8 -12  -3 1970.53 1983.53   1
 -12  -8  -3  553.68 980.283   1
 -12   8  -3  390.86 1152.64   1
  -8  12   3  374.17 814.971   1
   8 -12   3  445.24 942.584   1
   8  12   3  332.25 1952.12   1
  12   8   4 8092.29 1861.12   1
 -12  -8   4  10084. 2154.69   1
 -12   8   4  11656. 2089.70   1
  12  -8   4  11136. 2069.11   1
  -8 -12  -4 8709.77 2037.70   1
 -12   8  -4 9640.33 2091.86   1
   8 -12   4 8858.19 1774.45   1
   8  12   4  21829. 3894.48   1
  12   8   5 2259.77 1051.24   1
 -12   8   5 3073.34 1259.88   1
  12  -8   5 2216.44 908.243   1
  -8  12  -5 2937.92 1973.78   1
  12   8  -5 1799.37 1032.06   1
 -12  -8  -5 2024.70 1113.64   1
 -12   8  -5 1605.46 1001.30   1
  12  -8  -5 1055.03 820.279   1
   8  12   5 1936.95 957.750   1
  12   8   6 5540.02 1553.46   1
 -12   8   6 7936.29 1654.21   1
  12  -8   6 9196.18 1979.20   1
  -8  12  -6 7719.63 2578.27   1
  -8 -12  -6  15340. 2926.01   1
 -12  -8  -6 6179.17 1953.20   1
 -12   8  -6  10281. 2451.52   1
  12  -8  -6 9194.01 1814.54   1
   8 -12   6 8287.29 1813.45   1
   8  12   6 8892.85 1919.62   1
  12   8   7  639.91 779.655   1
  -8 -12  -7 -117.97 728.956   1
 -12  -8  -7  119.16 1158.05   1
   8  12   7  206.37 705.882   1
  12   9   1 2085.36 872.169   1
 -12  -9   1 1002.38 957.100   1
  12  -9   1 1031.52 722.890   1
  -9  12  -1 -691.58 1421.30   1
   9 -12  -1   70.20 1232.80   1
  -9 -12  -1 1152.64 1702.96   1
  12   9  -1   49.44 832.195   1
 -12  -9  -1  692.45 816.704   1
 -12   9  -1 1338.97 928.393   1
  -9  12   1 -118.73 1737.62   1
   9 -12   1 1533.96 1177.55   1
   9  12   1  529.41 1578.38   1
 -12   9   2 3397.24 1116.89   1
  12  -9   2 6849.74 1569.71   1
  -9  12  -2 1766.87 1574.04   1
   9 -12  -2 4942.04 1609.79   1
  -9 -12  -2 6136.92 2597.77   1
  12   9  -2 5805.43 1486.29   1
 -12  -9  -2 3962.73 1331.38   1
 -12   9  -2 6166.17 1605.46   1
  12  -9  -2 4533.63 1197.05   1
   9  12   2 8006.71 2879.43   1
  12   9   3  15556. 2840.43   1
 -12  -9   3  26877. 4924.71   1
 -12   9   3  26183. 4349.47   1
  12  -9   3  18925. 3326.83   1
  -9 -12  -3  35587. 6368.75   1
 -12  -9  -3  18243. 3284.58   1
 -12   9  -3  15567. 2944.42   1
  12  -9  -3  19694. 3436.24   1
   9 -12   3  20799. 3656.16   1
   9  12   3  11992. 2706.10   1
  12   9   4 -203.77 926.118   1
 -12  -9   4 1262.05 1012.57   1
 -12   9   4 1074.64 1019.72   1
  12  -9   4  710.00 670.024   1
  -9  12  -4 1077.46 1644.46   1
 -12   9  -4 1540.46 1078.43   1
  12  -9  -4  562.02 854.511   1
  -9  12   4  128.48 1108.22   1
   9 -12   4 1762.54 923.518   1
   9  12   4  622.36 803.379   1
  12   9   5  997.18 931.426   1
 -12   9   5 1110.39 950.709   1
  12  -9   5 1616.29 804.137   1
  -9  12  -5  270.39 1532.88   1
  -9 -12  -5 1074.21 913.768   1
 -12  -9  -5 1245.80 899.793   1
 -12   9  -5 1050.16 990.033   1
  12  -9  -5  614.88 788.321   1
   9 -12   5 1434.30 958.617   1
   9  12   5 1038.24 945.942   1
  12   9   6 -204.74 972.050   1
 -12   9   6  876.61 976.166   1
  12  -9   6 -147.00 792.113   1
  -9  12  -6 3364.75 1669.37   1
  -9 -12  -6  846.06 1007.04   1
 -12  -9  -6  160.87 1311.88   1
 -12   9  -6  744.66 1312.97   1
  12  -9  -6 1360.63 1321.63   1
   9 -12   6  -83.44 790.921   1
   9  12   6  892.43 872.927   1
  12  10   0 155238.  24569.   1
 -12 -10   0 159788.  25295.   1
 -12  10   0 163687.  25934.   1
  12 -10   0 136063.  21590.   1
 -10  12   0  96252.  15459.   1
  10 -12   0 153938.  24364.   1
  10  12   0 133680.  21352.   1
  12  10   1 5323.36 1526.38   1
 -12 -10   1 6701.33 1945.62   1
 -12  10   1 8104.21 1822.12   1
  12 -10   1 5013.54 1252.30   1
 -10  12  -1 5051.45 1700.79   1
  10 -12  -1 6263.67 1594.63   1
 -10 -12  -1 5438.19 2333.44   1
  12  10  -1 4726.46 1318.38   1
 -12 -10  -1 6943.99 1504.71   1
 -12  10  -1 4250.89 1407.21   1
  12 -10  -1 7195.31 1610.87   1
 -10  12   1 9367.34 2576.10   1
  10 -12   1 5369.94 1452.71   1
  10  12   1 9994.57 2630.26   1
  12 -10   2  85993.  13747.   1
 -10  12  -2  74586.  12166.   1
  10 -12  -2  69873.  11245.   1
  12  10  -2  74055.  12111.   1
 -12 -10  -2 105644.  16900.   1
 -12  10  -2  91897.  14776.   1
  12 -10  -2  90413.  14451.   1
  10 -12   2  94269.  15090.   1
  10  12   2 102751.  16683.   1
  12  10   3 1316.22 884.627   1
 -12 -10   3  827.10 1477.63   1
 -12  10   3  -43.03 1035.64   1
  12 -10   3  677.72 806.087   1
  12  10  -3 2414.69 1483.04   1
 -12 -10  -3    8.16 925.251   1
 -12  10  -3 1786.37 1164.55   1
  12 -10  -3  892.32 1030.22   1
 -10  12   3  120.57 1442.96   1
  10 -12   3 2494.85 1151.55   1
  10  12   3  684.43 1055.25   1
  12  10   4 4819.62 1335.72   1
 -12  10   4 5425.19 1435.38   1
  12 -10   4 6235.50 1377.96   1
 -10  12  -4 8695.69 2287.94   1
  10 -12  -4 3184.92 2123.28   1
 -10 -12  -4 8324.12 1706.21   1
 -12  10  -4 7099.98 1733.29   1
  12 -10  -4 9379.26 1961.87   1
 -10  12   4 9996.74 2588.02   1
  10  12   4 7209.40 1649.87   1
  12  10   5 2660.60 1094.14   1
 -12  10   5 1421.30 996.207   1
  12 -10   5 1441.88 785.938   1
 -10  12  -5 -157.08 1070.09   1
 -10 -12  -5 1604.37 993.499   1
 -12 -10  -5 1722.46 974.000   1
 -12  10  -5 1140.72 1001.52   1
  12 -10  -5 2967.17 1292.38   1
 -10  12   5 -128.91 1881.70   1
  10 -12   5 1984.62 926.334   1
  10  12   5 2767.84 1302.13   1
 -12  10   6 2238.11 1422.38   1
 -10  12  -6 2022.53 1467.88   1
 -10 -12  -6 1413.71 1156.97   1
 -12 -10  -6 1565.38 1103.89   1
 -12  10  -6 4127.39 1522.04   1
  12 -10  -6 1304.30 1227.38   1
  12  11   1 1946.70 1075.18   1
 -12 -11   1 4012.56 2226.19   1
 -12  11   1 1101.72 1572.96   1
  12 -11   1 2679.01 938.901   1
 -11  12  -1 3266.17 1724.62   1
  11 -12  -1 1392.05 1053.19   1
  11  12  -1  592.24 1551.29   1
  12  11  -1 6145.59 2082.11   1
 -12 -11  -1 1590.29 957.425   1
 -12  11  -1 1459.21 1159.14   1
  12 -11  -1 3130.75 1245.80   1
 -11  12   1 2812.26 1695.37   1
  11  12   1 5056.87 2021.45   1
 -12 -11   2 4151.23 2124.36   1
  12 -11   2 7508.39 1704.04   1
 -11  12  -2 7657.88 2633.51   1
  11 -12  -2 6426.17 1653.12   1
  12  11  -2 6919.07 2208.86   1
 -12 -11  -2 7043.65 1714.87   1
 -12  11  -2 5189.03 1578.38   1
  12 -11  -2 4695.04 1445.13   1
  11 -12   2 9779.00 2086.45   1
  11  12   2 7571.22 1919.62   1
  12  11   3  13964. 2645.43   1
 -12  11   3 9080.26 1951.03   1
 -11  12  -3  19055. 3516.41   1
 -11 -12  -3  16499. 2981.26   1
  12  11  -3 8670.77 1990.03   1
 -12 -11  -3  12057. 2400.60   1
 -12  11  -3  13205. 2696.35   1
  11 -12   3  18297. 3247.75   1
  11  12   3  15762. 2900.01   1
  12  11   4 2465.60 1054.92   1
 -12  11   4 5667.85 1600.04   1
  12 -11   4 6325.42 1408.30   1
 -11  12  -4 3759.07 1582.71   1
  11 -12  -4 5224.78 1832.95   1
 -11 -12  -4 4559.63 1263.13   1
 -12  11  -4 5364.53 1684.54   1
  12 -11  -4 7735.88 1946.70   1
  11 -12   4 4740.54 1137.47   1
  12  11   5  182.43 753.330   1
 -12  11   5  866.64 1288.05   1
  12 -11   5  810.42 697.865   1
  11 -12  -5   43.29 1639.04   1
 -11 -12  -5  965.12 922.326   1
 -12 -11  -5  880.94 833.712   1
 -12  11  -5   73.37 1120.14   1
  12 -11  -5  903.26 1257.72   1
  11 -12   5  -20.79 689.090   1
  11  12   5 1332.47 980.824   1
 -12  11   6 -199.44 1155.89   1
  12 -11   6  829.05 914.201   1
 -11  12  -6  374.82 1112.55   1
 -11 -12  -6  -16.67 1063.48   1
 -12 -11  -6 -187.09 892.643   1
 -12  11  -6 -377.86 1018.96   1
  12 -11  -6 -161.74 1763.62   1
 -11  12   6  553.46 2081.03   1
  11 -12   6  461.70 839.128   1
  11  12   6  448.92 864.153   1
 -12  12   0 163687.  26021.   1
  12 -12   0 119164.  18936.   1
  12  12   0 147330.  23497.   1
  12  12  -2  55324. 9211.34   1
 -12 -12  -2  62019.  10049.   1
 -12  12  -2  81790.  13281.   1
  12 -12  -2  59593. 9647.92   1
  12 -12   2  85635.  13704.   1
  12  12   2  52833. 8708.69   1
 -12 -12  -4 1301.05 1091.97   1
  12 -12  -4  743.80 1382.30   1
 -12  12   4 3729.82 1600.04   1
  12 -12   4 4500.05 1151.55   1
  12  12   4 2898.92 1029.14   1
 -12 -12  -6 2856.68 1253.38   1
  12 -12  -6 3696.24 2151.44   1
 -12  12   6 9096.51 2819.84   1
  12 -12   6 3156.75 1117.97   1
  12  12   6 1678.04 1228.47   1
  13   0   1  20106. 3639.91   1
 -13   0  -1  21644. 3963.81   1
  13   0  -1  18395. 3461.16   1
 -13   0   2  12924. 2760.26   1
  13   0   2 9321.84 2487.27   1
  13   0  -2 7162.81 2237.03   1
 -13   0   3 6145.59 1485.21   1
  13   0   3 5705.77 1904.45   1
 -13   0  -3 7472.64 2386.52   1
 -13   0   4  13021. 2507.85   1
  13   0   4 8401.03 1966.20   1
 -13   0  -4 7427.14 2044.20   1
  13   0  -4  11039. 2135.19   1
 -13   0   5 2298.77 964.575   1
 -13   0  -5 4144.73 1487.38   1
  13   0  -5 2727.76 809.987   1
 -13   0   6 1956.45 727.006   1
  13   0   6 1986.78 1063.37   1
 -13   0  -6 3138.34 1752.79   1
 -13   0   7 2453.69 744.122   1
  13   0   7 2026.86 1060.66   1
   0  13  -7  299.10 1983.53   1
 -13   0  -7 1172.14 1423.46   1
  13   0  -7  487.60 459.538   1
  13   1   0 1420.21 1075.83   1
 -13   1   0 2371.35 1276.13   1
  13  -1   0 2117.86 1145.05   1
  13   1   1 1291.30 983.641   1
 -13  -1   1 -186.22 995.449   1
  13  -1   1 1079.51 901.310   1
  13   1  -1  258.37 859.169   1
 -13  -1  -1  235.94 1056.66   1
 -13   1  -1  528.11 1049.61   1
  13  -1  -1 2331.27 1084.39   1
  13   1   2 1203.55 1002.06   1
 -13   1   2 1203.55 801.971   1
  13  -1   2   49.85 1008.99   1
  13   1  -2  264.43 933.592   1
 -13  -1  -2 1145.05 1197.05   1
 -13   1  -2 1241.47 1213.30   1
  13  -1  -2  856.03 947.675   1
  13   1   3  609.68 1154.80   1
 -13  -1   3  683.35 761.672   1
 -13   1   3  701.01 833.928   1
  13  -1   3   11.37 1081.46   1
 -13  -1  -3 1483.04 1413.71   1
 -13   1  -3  736.97 1322.72   1
  13  -1  -3 1385.55 857.219   1
  13   1   4  14170. 2777.59   1
 -13  -1   4  12371. 2261.94   1
 -13   1   4 9769.25 1917.45   1
  13   1  -4  11440. 2226.19   1
 -13   1  -4 8024.04 1995.45   1
  13  -1  -4  11234. 2212.11   1
  13   1   5  -47.17 814.320   1
 -13  -1   5 2799.26 899.360   1
 -13   1   5  337.56 603.184   1
  13  -1   5 1676.96 893.077   1
  13   1  -5 1759.29 972.808   1
 -13  -1  -5 1314.05 1036.07   1
 -13   1  -5  663.74 1082.11   1
 -13  -1   6  958.94 615.859   1
 -13   1   6 3247.75 957.642   1
  13  -1   6 1052.76 923.626   1
  -1  13  -6 -2256.5 2776.51   1
  13   1  -6  614.23 587.801   1
 -13  -1  -6  733.72 1212.22   1
 -13   1  -6  739.79 1220.88   1
  13  -1  -6  837.83 656.266   1
  13   1   7   26.62 713.573   1
 -13  -1   7  614.67 536.886   1
 -13   1   7  211.89 523.561   1
  13  -1   7  860.36 740.981   1
  -1  13  -7   24.83 1836.20   1
  13   1  -7   40.46 424.114   1
 -13  -1  -7  904.02 1270.72   1
 -13   1  -7   89.64 1099.55   1
  13  -1  -7   94.31 485.104   1
 -13  -2   1  913.77 1070.41   1
  13  -2   1  234.86 751.597   1
 -13  -2  -1  795.80 1014.52   1
 -13   2  -1 1538.29 1050.26   1
  13  -2  -1  256.64 744.122   1
  13   2   2  259.99 1128.80   1
 -13   2   2 -246.56 818.220   1
  13  -2   2 1151.55 1023.29   1
  13   2  -2 2196.94 1069.11   1
 -13  -2  -2 2695.26 1674.79   1
 -13   2  -2  227.60 1154.80   1
  13  -2  -2  146.46 895.677   1
  13   2   3 3804.57 1337.88   1
 -13   2   3 2510.02 902.718   1
  13  -2   3 4646.30 1444.05   1
 -13  -2  -3 4818.54 1626.04   1
 -13   2  -3 3956.23 1667.21   1
  13  -2  -3 2129.78 902.827   1
  13   2   4 -118.08 1007.47   1
 -13  -2   4  805.76 821.470   1
 -13   2   4 1277.22 791.463   1
  13  -2   4  278.19 783.663   1
  13   2  -4 1068.57 824.829   1
 -13  -2  -4  638.61 1065.76   1
 -13   2  -4  108.98 1013.76   1
  13  -2  -4 1004.33 688.982   1
  13   2   5 -700.90 827.212   1
 -13  -2   5 1307.55 723.323   1
 -13   2   5  454.55 573.718   1
  13  -2   5  186.22 741.847   1
  -2  13  -5 -1249.1 4596.46   1
  13   2  -5  911.93 670.024   1
 -13  -2  -5  691.26 1040.95   1
 -13   2  -5 1199.22 1097.39   1
  13  -2  -5  383.17 497.454   1
   2 -13   5 1050.16 1400.71   1
  13   2   6  318.17 942.692   1
 -13  -2   6  722.13 655.075   1
  13  -2   6  926.33 896.110   1
  13   2  -6 1116.89 580.002   1
 -13  -2  -6   29.46 1057.20   1
 -13   2  -6  633.30 1255.55   1
  13  -2  -6  477.41 558.444   1
   2 -13   6 1484.13 1099.55   1
  13   2   7 1699.71 1066.19   1
 -13  -2   7  -21.12 488.029   1
 -13   2   7 1354.13 561.152   1
  13  -2   7  960.57 804.571   1
  13   2  -7  288.81 534.611   1
 -13  -2  -7 1217.64 1087.64   1
 -13   2  -7  738.81 1083.31   1
  13  -2  -7  336.15 406.348   1
 -13  -3   0 6084.93 1711.62   1
  13  -3   0 8160.54 1828.62   1
 -13   3   1 1608.71 1138.55   1
  13  -3   1  525.08 858.953   1
  13   3  -1 1276.13 994.149   1
 -13   3  -1  852.99 978.766   1
 -13  -3   2 6902.82 1526.38   1
 -13   3   2 8419.45 1679.12   1
  13  -3   2 5249.70 1462.46   1
  13   3  -2 4998.37 1295.63   1
 -13  -3  -2 5594.19 1692.12   1
 -13   3  -2 4900.87 1503.63   1
  13  -3  -2 5315.78 1384.46   1
  13   3   3 3517.49 1340.05   1
 -13  -3   3 3707.07 963.925   1
 -13   3   3 1751.70 696.240   1
  13  -3   3 1790.70 1101.72   1
  -3  13  -3 -115.48 1941.28   1
 -13   3  -3 2619.43 1318.38   1
  13  -3  -3 3039.75 915.501   1
 -13  -3   4 2250.02 901.852   1
 -13   3   4 1439.71 667.208   1
  13  -3   4 1041.38 843.136   1
  -3  13  -4 3898.82 4859.71   1
  13   3  -4 1654.21 899.360   1
 -13  -3  -4 1926.12 1251.22   1
  13  -3  -4 5889.93 1220.88   1
   3 -13   4 1546.96 1468.96   1
  13   3   5  418.37 871.302   1
 -13  -3   5  858.84 759.505   1
 -13   3   5  723.86 617.592   1
  13  -3   5  170.73 766.980   1
  13   3  -5  500.70 710.648   1
 -13  -3  -5 1204.64 1214.39   1
  13  -3  -5 1002.71 779.546   1
   3 -13   5 2534.93 1192.72   1
  13   3   6 1402.88 1007.37   1
 -13  -3   6  579.68 551.836   1
 -13   3   6 1357.38 617.484   1
  13  -3   6 1588.13 927.526   1
  13   3  -6  885.82 607.951   1
 -13   3  -6 1072.58 1032.93   1
  13  -3  -6 1478.71 635.575   1
   3 -13   6 1809.12 951.142   1
 -13  -3   7   81.57 559.635   1
 -13   3   7  561.37 518.470   1
  13  -3   7  863.83 773.913   1
  13   3  -7  480.01 501.245   1
 -13  -3  -7 -416.42 1107.14   1
 -13   3  -7  261.29 1180.80   1
  13  -3  -7  280.68 429.964   1
   3  13   7 -228.79 900.443   1
  13   4   1 8506.11 1821.04   1
 -13  -4   1 4529.30 1370.38   1
 -13   4   1 3060.34 1215.47   1
  13  -4   1 4969.12 1262.05   1
  13   4  -1  10353. 2079.95   1
 -13   4  -1 6205.17 1497.13   1
  13  -4  -1 6765.24 1579.46   1
  13   4   2 3907.48 1257.72   1
 -13  -4   2 2994.26 971.291   1
 -13   4   2 7523.55 1558.88   1
 -13  -4  -2 4740.54 1545.88   1
 -13   4  -2 4286.64 1372.55   1
  13   4   3 3634.49 1176.47   1
 -13  -4   3 5085.03 1160.22   1
 -13   4   3 5568.19 1189.47   1
  13  -4   3 2863.18 1102.80   1
  -4  13  -3 3084.17 4573.71   1
  13   4  -3 4726.46 1236.05   1
 -13  -4  -3 4706.96 1551.29   1
 -13   4  -3 4385.22 1473.30   1
  13  -4  -3 4314.80 1114.72   1
   4 -13   3 5856.35 1705.12   1
  13   4   4 5846.60 1640.12   1
 -13  -4   4 3919.40 1075.07   1
  13  -4   4 2462.35 971.291   1
  -4  13  -4 5624.52 3500.16   1
  13   4  -4 1513.38 845.736   1
 -13  -4  -4 2890.26 1258.80   1
 -13   4  -4 4243.31 1353.05   1
  13  -4  -4 4099.23 1114.72   1
   4 -13   4 2485.10 1231.72   1
  13   4   5 3829.48 1367.13   1
 -13   4   5 4699.38 1145.05   1
  13  -4   5 3746.07 1193.80   1
  -4  13  -5  411.01 2406.02   1
  13   4  -5 4452.38 1119.05   1
 -13  -4  -5 7228.90 1806.95   1
 -13   4  -5 9241.68 2255.44   1
  13  -4  -5 4110.06 989.816   1
   4 -13   5 2234.86 1166.72   1
  13   4   6 1009.86 1110.39   1
 -13  -4   6 1371.46 725.706   1
 -13   4   6 1029.03 582.710   1
  13  -4   6  981.04 913.010   1
  -4  13  -6 2971.51 2922.76   1
  13   4  -6 1491.71 704.798   1
 -13  -4  -6 1398.55 1268.55   1
  13  -4  -6 1298.88 674.682   1
   4 -13   6  392.05 925.034   1
 -13  -4   7  560.72 691.365   1
 -13   4   7  581.41 543.278   1
  13  -4   7 1674.79 964.575   1
  -4  13  -7 1273.97 1899.03   1
  -4 -13  -7  591.59 745.314   1
  13   4  -7 2157.94 736.648   1
 -13   4  -7 1518.79 1419.13   1
  13  -4  -7 1071.82 571.985   1
   4  13   7  305.82 1050.37   1
 -13  -5   0  30755. 5179.28   1
 -13   5   0  14267. 2674.68   1
  13  -5   0  16694. 2950.92   1
  13   5   1  261.94 813.454   1
 -13  -5   1  -15.45 924.276   1
  13  -5   1 -294.66 731.664   1
  -5  13  -1 -577.62 1225.22   1
  13   5  -1   29.18 809.012   1
 -13  -5  -1  923.30 850.395   1
 -13   5  -1  252.30 820.604   1
  13  -5  -1 4351.64 1161.30   1
  13   5   2 1691.04 1080.27   1
 -13   5   2 1812.37 796.446   1
  13  -5   2 2245.69 1004.01   1
  -5  13  -2 1928.28 4144.73   1
  13   5  -2 1802.62 957.967   1
  13  -5  -2 1886.03 843.786   1
   5 -13   2 2742.93 1585.96   1
 -13  -5   3 2550.10 962.950   1
 -13   5   3 1757.12 740.331   1
  13  -5   3  257.93 810.096   1
  -5  13  -3 3896.65 3136.17   1
  13   5  -3 6185.67 1374.71   1
 -13  -5  -3  924.38 1091.97   1
 -13   5  -3 1163.47 1150.47   1
  13  -5  -3 1744.12 848.986   1
   5 -13   3 1023.94 1010.72   1
  13   5   4  600.91 948.434   1
 -13  -5   4  393.35 684.432   1
 -13   5   4 1246.88 953.417   1
  -5  13  -4  526.27 2142.78   1
  13   5  -4 1551.29 736.648   1
 -13   5  -4 3247.75 1328.13   1
  13  -5  -4  219.37 694.182   1
   5 -13   4 1423.46 1078.32   1
 -13  -5   5 1301.05 842.161   1
 -13   5   5 2026.86 775.863   1
  13  -5   5 3369.08 1112.55   1
  -5  13  -5 2815.51 2347.52   1
  13   5  -5 1164.55 651.175   1
 -13  -5  -5 2167.69 1141.80   1
 -13   5  -5 1713.79 1138.55   1
  13  -5  -5  505.69 530.928   1
   5 -13   5 1852.45 1078.76   1
  13   5   6 2699.60 1115.80   1
 -13  -5   6 1633.62 902.610   1
 -13   5   6 1124.47 618.567   1
  13  -5   6 2611.85 1109.30   1
  -5  13  -6 2008.45 2641.10   1
  -5 -13  -6 1620.62 1226.30   1
  13   5  -6 1075.94 676.091   1
 -13  -5  -6  890.69 1122.30   1
  13  -5  -6 1298.88 618.676   1
   5 -13   6  646.62 964.792   1
   5  13   6 1360.63 1572.96   1
  13   5   7  607.84 976.708   1
 -13  -5   7 -109.74 613.801   1
 -13   5   7  137.90 445.022   1
  13  -5   7  495.29 731.556   1
  13   5  -7  178.10 569.602   1
 -13   5  -7  166.94 1111.47   1
  13  -5  -7  412.85 573.718   1
   5  13   7  140.40 996.532   1
  13   6   1 2283.61 903.260   1
 -13  -6   1 2576.10 1078.54   1
 -13   6   1 1865.45 939.009   1
  13  -6   1 2421.19 903.043   1
  -6  13  -1 5520.52 3934.56   1
  13   6  -1 8851.69 1782.04   1
 -13   6  -1 2724.51 1012.13   1
  13  -6  -1 1632.54 825.804   1
 -13  -6   2  16867. 2962.84   1
 -13   6   2  13910. 2455.85   1
  13  -6   2  18286. 3194.67   1
  -6  13  -2  31481. 6368.75   1
 -13  -6  -2  20474. 3652.91   1
 -13   6  -2  18741. 3320.33   1
  13  -6  -2  17463. 3032.17   1
  13   6   3  24559. 4263.89   1
 -13  -6   3  19131. 3236.92   1
 -13   6   3  25089. 4132.81   1
  13  -6   3  16564. 3021.34   1
 -13  -6  -3  14581. 2854.51   1
 -13   6  -3  19207. 3564.07   1
  13  -6  -3  28253. 4739.46   1
   6 -13   3  21417. 3824.07   1
  13   6   4 7124.90 1720.29   1
 -13   6   4 8337.12 1621.71   1
  13  -6   4 7224.56 1711.62   1
  -6  13  -4 6443.50 2551.18   1
  13   6  -4 7814.96 1685.62   1
 -13  -6  -4 4803.38 1398.55   1
 -13   6  -4 6208.42 1719.21   1
  13  -6  -4 4891.12 1121.22   1
   6 -13   4 6013.43 1545.88   1
  13   6   5 2963.92 1186.22   1
 -13  -6   5  529.19 940.742   1
 -13   6   5 3220.67 860.361   1
  13  -6   5 2376.77 1087.64   1
  -6  13  -5  974.76 1575.13   1
  -6 -13  -5  748.24 1232.80   1
  13   6  -5 3968.15 1023.72   1
 -13  -6  -5 2663.85 1150.47   1
 -13   6  -5 2422.27 1223.05   1
  13  -6  -5  833.93 611.634   1
   6 -13   5 2372.44 1057.31   1
   6  13   5 5718.77 2083.20   1
  13   6   6   83.60 943.234   1
 -13  -6   6 1683.46 1211.14   1
 -13   6   6 1289.13 662.224   1
  13  -6   6 1101.72 973.350   1
  -6 -13  -6  981.04 1439.71   1
  13   6  -6 -181.24 692.124   1
 -13  -6  -6  713.14 1148.30   1
  13  -6  -6 1135.30 633.734   1
   6 -13   6  823.42 950.709   1
   6  13   6 1409.38 1685.62   1
  13   6   7  570.14 804.137   1
 -13   6   7  240.71 618.351   1
  13  -6   7  254.58 740.547   1
  -6  13  -7  398.55 1451.63   1
  13   6  -7  594.08 639.042   1
 -13   6  -7  165.53 1036.51   1
  13  -6  -7  132.49 564.727   1
   6 -13   7  227.17 804.354   1
  13   7   0 1429.96 794.388   1
 -13   7   0  135.20 811.287   1
  13  -7   0  106.89 676.416   1
   7 -13   0  318.82 1083.31   1
  13   7   1  23118. 3923.73   1
 -13  -7   1  26335. 4568.30   1
 -13   7   1  29910. 4983.20   1
  13  -7   1  27754. 4597.55   1
  -7  13  -1  44004. 7719.63   1
  13   7  -1  27104. 4511.97   1
 -13  -7  -1  25523. 4313.72   1
 -13   7  -1  20182. 3428.66   1
  13  -7  -1  28903. 4821.79   1
   7 -13   1  28729. 4767.63   1
  13   7   2 2650.85 1113.64   1
 -13   7   2 2877.26 971.183   1
  13  -7   2 2837.18 952.767   1
  -7  13  -2 1552.38 1942.37   1
  13   7  -2 1322.72 882.352   1
 -13  -7  -2 2098.36 1179.72   1
 -13   7  -2 1215.47 987.216   1
  13  -7  -2 1082.01 822.770   1
  13   7   3  747.81 983.533   1
 -13   7   3 1052.32 670.674   1
  13  -7   3 2004.11 1024.70   1
  -7  13  -3 -820.50 2137.36   1
  13  -7  -3 1233.88 868.702   1
  13   7   4  921.35 952.442   1
 -13  -7   4  498.54 782.796   1
 -13   7   4   14.34 661.574   1
  13  -7   4  340.16 742.606   1
  -7  13  -4   18.98 1602.21   1
  -7 -13  -4  892.32 1074.96   1
  13   7  -4  -75.48 696.674   1
 -13  -7  -4 1647.71 1004.22   1
 -13   7  -4 1506.88 1113.64   1
  13  -7  -4  553.68 713.248   1
   7 -13   4  560.18 1012.35   1
  13   7   5 4548.80 1375.80   1
 -13  -7   5 3749.32 1474.38   1
 -13   7   5 4004.98 1108.22   1
  -7  13  -5 2218.61 1749.54   1
  -7 -13  -5 3145.92 1474.38   1
  13   7  -5 4838.04 1208.97   1
 -13  -7  -5 2748.35 1141.80   1
 -13   7  -5 4360.30 1475.46   1
  13  -7  -5 3281.33 925.143   1
   7 -13   5 3381.00 1081.03   1
  13   7   6  733.29 921.893   1
 -13  -7   6  312.10 1083.31   1
 -13   7   6  477.95 661.141   1
  13  -7   6  836.20 910.951   1
  -7  13  -6 1436.46 2019.28   1
  -7 -13  -6 1910.95 1696.46   1
  13   7  -6  826.78 1101.72   1
 -13  -7  -6 1233.88 1119.05   1
  13  -7  -6  433.86 670.458   1
 -13  -8   1  20301. 3553.24   1
  13  -8   1  19391. 3285.66   1
  -8  13  -1  12426. 2893.51   1
   8 -13  -1  17149. 3155.67   1
  13   8  -1  20745. 3540.24   1
 -13  -8  -1  16954. 2984.51   1
  13  -8  -1  16206. 2865.34   1
  -8  13   1  22565. 4778.46   1
   8 -13   1  18687. 3303.00   1
  13   8   2  20431. 3570.57   1
 -13   8   2  18405. 3205.50   1
  -8  13  -2  21482. 4121.98   1
   8 -13  -2  13585. 3206.58   1
  13   8  -2  20724. 3608.49   1
 -13  -8  -2  17257. 3147.00   1
 -13   8  -2  24374. 4260.64   1
   8 -13   2  20832. 3646.41   1
  13   8   3 3903.15 1369.30   1
 -13  -8   3 3922.65 1109.30   1
 -13   8   3 2436.35 852.995   1
  13  -8   3 4228.14 1309.72   1
  -8  13  -3 6665.58 2357.27   1
  -8 -13  -3 1136.39 1806.95   1
 -13   8  -3 2211.03 1409.38   1
  13  -8  -3 4705.88 1319.47   1
   8  13   3  973.67 1813.45   1
  13   8   4 1162.39 1160.22   1
 -13  -8   4 1616.29 1161.30   1
  13  -8   4 1507.96 823.962   1
  -8  13  -4  795.04 1460.30   1
  -8 -13  -4  774.89 1142.89   1
  13   8  -4 2029.03 912.468   1
 -13  -8  -4 2221.86 1182.97   1
 -13   8  -4 1020.58 1108.22   1
  13  -8  -4 1084.39 900.443   1
   8 -13   4 2056.11 967.933   1
   8  13   4 1938.03 1502.54   1
  13   8   5  973.02 854.078   1
 -13   8   5   -2.17 638.825   1
  -8 -13  -5 3050.59 1466.80   1
 -13   8  -5 1513.38 1034.12   1
  13  -8  -5  283.50 913.551   1
   8 -13   5 1558.88 888.094   1
   8  13   5 2441.77 1369.30   1
  13   8   6  256.20 952.442   1
 -13   8   6  448.92 808.471   1
  13  -8   6 1167.80 915.068   1
  -8  13  -6 1596.79 2269.52   1
 -13  -8  -6 2897.84 1401.80   1
   8 -13   6 1216.55 1051.67   1
   8  13   6  691.47 831.112   1
 -13  -9   0 6582.16 1515.54   1
 -13   9   0 5257.28 1464.63   1
  -9  13   0 9251.43 2499.19   1
   9 -13   0 6849.74 1590.29   1
  13   9   1  20821. 3559.74   1
 -13  -9   1  21915. 3757.99   1
 -13   9   1  16585. 3034.34   1
  13  -9   1  22034. 3726.57   1
  -9  13  -1  26129. 4690.71   1
   9 -13  -1  18319. 3255.33   1
  13   9  -1  22219. 3841.40   1
 -13  -9  -1  22609. 3882.57   1
  13  -9  -1  17701. 3119.92   1
  -9  13   1  24114. 4673.38   1
   9 -13   1  20247. 3471.99   1
  13   9   2  870.76 889.394   1
 -13   9   2 3569.49 1201.39   1
  -9  13  -2  545.77 1620.62   1
   9 -13  -2 1829.70 1225.22   1
  -9 -13  -2  -29.56 2011.70   1
  13   9  -2  569.06 970.641   1
 -13  -9  -2 -449.90 833.928   1
 -13   9  -2  425.63 987.758   1
  13  -9  -2 2761.34 1107.14   1
   9 -13   2  389.12 1153.72   1
   9  13   2 -692.12 1999.78   1
  13   9   3  251.54 864.477   1
 -13  -9   3 2880.51 1592.46   1
 -13   9   3 1429.96 784.530   1
  13  -9   3  582.49 810.204   1
  -9  13  -3  944.32 1633.62   1
  -9 -13  -3 3429.74 1927.20   1
 -13  -9  -3 3518.58 1354.13   1
 -13   9  -3 1550.21 1253.38   1
  13  -9  -3  776.95 863.069   1
  -9  13   3  687.79 2239.19   1
   9 -13   3 1153.72 1007.47   1
 -13  -9   4 2527.35 1373.63   1
 -13   9   4 3967.06 1046.58   1
  13  -9   4 1561.04 797.854   1
  -9 -13  -4 9526.58 2166.61   1
 -13  -9  -4 1002.27 867.727   1
 -13   9  -4 1047.45 1082.22   1
  13  -9  -4 3833.82 1242.55   1
   9 -13   4 2026.86 938.901   1
   9  13   4 1883.87 1340.05   1
  13   9   5 5556.27 1487.38   1
 -13   9   5 3363.66 1321.63   1
  -9  13  -5 2880.51 2031.20   1
  13   9  -5  891.24 1303.22   1
 -13   9  -5 3401.58 1327.05   1
   9  13   5 3265.08 1137.47   1
  13   9   6  551.29 893.293   1
 -13   9   6  383.49 996.316   1
  13  -9   6 1106.05 885.169   1
  -9  13  -6  672.73 1737.62   1
  -9 -13  -6  558.01 1043.76   1
 -13  -9  -6 1141.80 1234.97   1
 -13   9  -6  736.76 1266.38   1
  13  -9  -6  -35.91 799.371   1
   9 -13   6 1164.55 956.234   1
   9  13   6  469.07 865.669   1
  13  10   1 4875.96 1277.22   1
 -13 -10   1 4495.72 1325.97   1
 -13  10   1 3857.65 1382.30   1
  13 -10   1 4969.12 1208.97   1
 -10  13  -1 7702.30 1971.62   1
  10 -13  -1 2859.93 1229.55   1
 -10 -13  -1  806.41 2004.11   1
  13  10  -1 3861.98 1367.13   1
 -13 -10  -1 6174.84 1473.30   1
 -13  10  -1 4713.46 1512.29   1
  13 -10  -1 3751.49 1186.22   1
  10  13   1 1436.46 2006.28   1
  13  10   2 1546.96 1037.16   1
 -13 -10   2 2355.11 1832.95   1
 -10  13  -2 3168.67 1800.45   1
  10 -13  -2 1901.20 1268.55   1
 -10 -13  -2 5983.09 2386.52   1
  13  10  -2  796.55 1142.89   1
 -13 -10  -2 1758.20 1068.68   1
 -13  10  -2 2428.77 1237.13   1
  13 -10  -2 1852.45 1076.91   1
  10  13   2 1272.88 2321.52   1
  13  10   3 2270.61 1005.85   1
 -13 -10   3 2538.18 1656.37   1
 -13  10   3 4147.98 1289.13   1
  13 -10   3 3318.16 1133.14   1
 -10  13  -3 2303.11 1897.95   1
 -10 -13  -3 3533.74 1916.37   1
  13  10  -3 2697.43 1398.55   1
 -13 -10  -3 1882.78 1146.14   1
 -13  10  -3 2936.84 1445.13   1
  10 -13   3 3683.24 1266.38   1
  10  13   3 5995.01 1877.37   1
 -13 -10   4   52.71 1124.47   1
 -13  10   4  447.08 1093.05   1
  13 -10   4   98.42 613.584   1
 -10  13  -4  407.97 1770.12   1
  10 -13  -4 1831.87 2255.44   1
 -10 -13  -4 1121.22 1130.97   1
  13  10  -4  412.96 1152.64   1
 -13 -10  -4 -178.31 775.863   1
 -13  10  -4  458.35 944.967   1
  13 -10  -4  168.35 988.516   1
 -10  13   4 2295.52 2082.11   1
  10 -13   4  356.73 785.938   1
  10  13   4  487.81 895.460   1
  13  10   5 1419.13 963.708   1
 -13  10   5 -284.69 952.225   1
  13 -10   5 1249.05 790.163   1
 -10  13  -5 -271.37 1458.13   1
 -10 -13  -5  996.75 883.652   1
 -13 -10  -5  462.68 866.644   1
 -13  10  -5 -550.64 962.300   1
  13 -10  -5  606.76 889.719   1
 -10  13   5 -427.36 729.714   1
  10 -13   5 -419.35 851.153   1
  10  13   5  906.62 1005.52   1
  13  10   6 1453.80 1023.07   1
 -13  10   6  960.78 876.936   1
  13 -10   6  970.42 809.012   1
 -10 -13  -6 1160.22 1082.01   1
 -13 -10  -6 1216.55 1039.21   1
 -13  10  -6 -151.77 979.091   1
  13 -10  -6 1348.71 1011.70   1
  10 -13   6 1193.80 923.409   1
  10  13   6 1242.55 1243.63   1
 -13 -11   0  688.98 953.309   1
 -13  11   0  551.94 1169.97   1
 -11  13   0 -675.12 1398.55   1
  11 -13   0 1462.46 970.750   1
  11  13   0  597.66 1630.37   1
 -11 -13   0  996.53 1693.21   1
  13  11   1 4956.12 1517.71   1
 -13 -11   1 4792.54 1867.62   1
 -13  11   1 4802.29 1445.13   1
  13 -11   1 3741.74 1140.72   1
 -11  13  -1 3356.08 1561.04   1
  11 -13  -1 3884.73 1290.22   1
 -11 -13  -1 2227.28 1961.87   1
  13  11  -1 2973.67 1379.05   1
 -13 -11  -1 4646.30 1331.38   1
  13 -11  -1 5169.53 1418.05   1
  11 -13   1 3099.34 1071.71   1
  11  13   1 1475.46 2070.20   1
  13  11   2  551.40 909.651   1
 -13 -11   2 1387.71 2007.36   1
 -11  13  -2 1231.72 1736.54   1
  11 -13  -2 1355.21 1190.55   1
  13  11  -2 2839.34 1760.37   1
 -13 -11  -2   37.84 976.925   1
 -13  11  -2 -108.44 1216.55   1
  13 -11  -2 1028.92 1172.14   1
  11  13   2  210.16 1734.37   1
  13  11   3  158.49 873.794   1
 -13 -11   3 -181.78 1094.14   1
 -13  11   3  434.84 1026.43   1
  13 -11   3  735.89 798.071   1
  11 -13  -3  125.66 1431.05   1
 -11 -13  -3  633.52 1102.80   1
  13  11  -3 -279.71 966.850   1
 -11  13   3  -33.20 1301.05   1
  11 -13   3  309.61 964.033   1
  11  13   3  -56.55 947.459   1
  13  11   4 1030.01 801.646   1
 -13  11   4  132.92 1012.78   1
 -11  13  -4 -860.69 1471.13   1
  11 -13  -4 1067.92 1591.38   1
 -11 -13  -4 -124.15 779.980   1
  13  11  -4   83.77 954.284   1
 -13 -11  -4  674.68 852.128   1
 -13  11  -4  865.34 1041.16   1
  13 -11  -4  245.69 1086.56   1
 -11  13   4 -423.03 1698.62   1
  11  13   4  728.31 944.317   1
  13  11   5 1733.29  999.67   1
 -13  11   5 -245.15 860.903   1
  13 -11   5  560.72 700.682   1
 -11  13  -5  -82.76 1100.64   1
  11 -13  -5 -390.42 1674.79   1
 -11 -13  -5 -264.87 802.946   1
 -13 -11  -5   94.79 690.499   1
  13 -11  -5  -86.74 1038.89   1
  11 -13   5  590.83 770.663   1
  13  11   6 1530.71 1079.08   1
 -13  11   6  525.19 1369.30   1
  13 -11   6  834.58 787.888   1
 -11  13  -6   82.26 1082.11   1
 -13 -11  -6  715.52 930.776   1
 -13  11  -6   -7.71 976.708   1
  13 -11  -6  -95.31 980.933   1
 -11  13   6  675.33 1298.88   1
  11  13   6  -14.81 902.610   1
 -13 -12   1 1501.46 1988.95   1
 -13  12   1 5600.69 1988.95   1
  13 -12   1 1707.29 941.934   1
 -12  13  -1 2592.35 1816.70   1
  12 -13  -1 8749.86 1946.70   1
  12  13  -1 -121.87 1699.71   1
  13  12  -1 4178.31 1824.29   1
 -13 -12  -1 1970.53 1072.91   1
  13 -12  -1 2972.59 1338.97   1
  12  13   1 2230.53 1709.46   1
 -12 -13   1  887.55 1576.21   1
  13  12   2 1208.97 1040.19   1
 -13 -12   2 -570.36 1550.21   1
  13 -12   2  739.57 824.287   1
  12 -13  -2 1517.71 1178.64   1
 -12 -13  -2  826.13 1181.89   1
  13  12  -2  776.19 1498.21   1
 -13 -12  -2 1327.05 998.807   1
 -13  12  -2 1812.37 1312.97   1
  13 -12  -2  845.09 1039.00   1
  12 -13   2  825.80 1054.92   1
  12  13   2  308.09 1060.45   1
  13  12   3  840.75 865.019   1
 -13  12   3 4595.38 1427.80   1
  13 -12   3 2930.34 1108.22   1
 -12  13  -3 1325.97 1428.88   1
  12 -13  -3  727.66 1358.46   1
 -12 -13  -3 1831.87 1026.86   1
  13  12  -3 2359.44 1331.38   1
 -13  12  -3 1835.12 1347.63   1
 -12  13   3 1362.80 1647.71   1
  12 -13   3 1732.20 964.033   1
  13  12   4  596.25 810.854   1
 -13  12   4  122.20 991.766   1
 -12  13  -4 1473.30 1177.55   1
  12 -13  -4  821.69 1481.96   1
 -12 -13  -4  -66.05 805.221   1
 -13 -12  -4  187.74 803.162   1
 -13  12  -4 -145.81 1084.39   1
  13 -12  -4 1034.99 1115.80   1
 -12  13   4 -831.33 1194.89   1
  12 -13   4  157.51 674.032   1
  12  13   4  458.45 855.486   1
 -13  12   5  590.94 1415.88   1
  13 -12   5 1150.47 766.330   1
 -12  13  -5 1415.88 1126.64   1
  12 -13  -5 1458.13 1281.55   1
 -13 -12  -5  373.96 821.687   1
 -13  12  -5  657.89 931.209   1
  13 -12  -5 -349.15 1290.22   1
 -12  13   5  998.37 1574.04   1
  12 -13   5  167.91 734.589   1
  12  13   5  731.88 843.895   1
  13  12   6  418.05 887.985   1
 -13  12   6 1288.05 1597.88   1
  13 -12   6  666.02 886.794   1
 -12  13  -6  532.55 1188.39   1
  12 -13  -6 1214.39 1418.05   1
 -12 -13  -6  410.25 835.987   1
 -13 -12  -6  492.15 887.985   1
 -13  12  -6  179.18 1137.47   1
  13 -12  -6  420.00 924.493   1
  12 -13   6   35.53 850.936   1
  12  13   6  625.28 916.368   1
 -13  13   0  48489. 8102.04   1
  13 -13   0  38089. 6331.92   1
  13  13   0  39660. 6722.99   1
  13  13  -2  664.39 1280.47   1
 -13 -13  -2 1583.79 1082.66   1
 -13  13  -2 1322.72 1312.97   1
  13 -13  -2 2721.26 1268.55   1
 -13  13   2 1514.46 1518.79   1
  13 -13   2 1080.06 1068.14   1
 -13 -13  -4 1803.70 1042.57   1
 -13  13  -4 1370.38 1187.30   1
  13 -13  -4 1762.54 1382.30   1
 -13  13   4 1245.80 1255.55   1
  13 -13   4 1114.72 678.474   1
  13  13   4 1645.54 945.184   1
 -13  13  -6  875.09 1506.88   1
  13 -13  -6   66.02 823.420   1
 -13  13   6 1448.38 1653.12   1
  13  13   6 1784.20 1180.80   1
 -14   0   0  24537. 4465.38   1
  14   0   0  18005. 3486.08   1
 -14   0   1  834.14 1220.88   1
  14   0   1 1674.79 1129.89   1
 -14   0  -1 2176.36 1348.71   1
  14   0  -1 1215.47 1262.05   1
  14   0   2 206695.  32846.   1
  14   0  -2 183079.  29065.   1
 -14   0   3 9481.09 2085.36   1
  14   0   3  12458. 3037.59   1
  14   0  -3  11581. 2619.43   1
  14   0   4 4431.80 1522.04   1
 -14   0  -4 4571.55 1645.54   1
  14   0  -4 4579.13 1294.55   1
 -14   0   5 2585.85 866.319   1
  14   0   5 3906.40 1369.30   1
 -14   0  -5 4596.46 1635.79   1
  14   0  -5 2754.84 857.544   1
 -14   0   6  12436. 2169.86   1
  14   0   6 4310.47 1721.37   1
 -14   0  -6 5805.43 2209.94   1
  14   0  -6 6947.24 1383.38   1
 -14   0   7  -49.47 460.730   1
  14   0   7  135.09 860.686   1
 -14   0  -7 1200.30 1499.29   1
  14   0  -7  197.49 588.235   1
  14   1   1 9720.50 1994.36   1
 -14  -1   1  13032. 2529.52   1
 -14   1   1  10996. 2373.52   1
  14  -1   1 7414.14 1661.79   1
 -14  -1  -1  11830. 2326.94   1
 -14   1  -1 7631.89 1726.79   1
  14  -1  -1 5481.52 1420.21   1
 -14  -1   2 2627.01 1046.26   1
 -14   1   2 2508.93 1055.57   1
  14  -1   2 1731.12 1171.05   1
  14   1  -2 2241.36 1095.22   1
 -14  -1  -2 1357.38 1189.47   1
 -14   1  -2 2935.76 1341.13   1
  14  -1  -2 2471.02 1053.62   1
  14   1   3 7588.55 2111.36   1
 -14  -1   3 7962.29 1619.54   1
 -14   1   3 4335.39 1312.97   1
  14  -1   3 6269.09 1792.87   1
  14   1  -3 8025.12 1604.37   1
 -14  -1  -3 6105.51 1969.45   1
 -14   1  -3 2590.18 1489.54   1
  14  -1  -3 9015.27 1942.37   1
  14   1   4 2195.86 1282.63   1
 -14   1   4 3112.34 1141.80   1
  14   1  -4 1266.38 902.610   1
 -14   1  -4  515.65 1240.38   1
  14   1   5  827.97 937.384   1
 -14  -1   5 3162.17 1063.81   1
 -14   1   5 1427.80 739.897   1
  14   1  -5 3151.33 994.149   1
 -14  -1  -5 1095.22 1064.89   1
 -14   1  -5  922.54 1073.45   1
  14  -1  -5  780.95 642.617   1
 -14  -1   6  493.66 663.091   1
 -14   1   6  845.41 646.733   1
  14  -1   6  469.18 834.687   1
  -1  14  -6  549.13 7523.55   1
  14   1  -6  814.10 582.602   1
 -14  -1  -6 1317.30 1267.47   1
 -14   1  -6   81.76 1223.05   1
  14  -1  -6  301.92 614.451   1
  14   1   7  841.73 970.533   1
 -14  -1   7 1116.89 655.833   1
 -14   1   7  194.78 552.919   1
  14  -1   7  -59.17 719.315   1
  14   1  -7  429.86 573.177   1
 -14  -1  -7  794.06 1192.72   1
 -14   1  -7  -98.86 1099.55   1
  14  -1  -7  457.15 564.185   1
  14   2   0  53515. 8707.61   1
 -14  -2   0  57968. 9428.00   1
 -14   2   0  34232. 5694.94   1
  14   2   1 3773.15 1113.64   1
 -14   2   1 2432.02 1214.39   1
  14   2  -1 5008.12 1398.55   1
 -14  -2  -1 2749.43 1260.97   1
 -14   2  -1 3434.08 1237.13   1
  14   2   2 182754.  29054.   1
 -14  -2   2 172896.  27353.   1
 -14   2   2 195753.  31004.   1
 -14  -2  -2 151771.  24147.   1
 -14   2  -2 189687.  30170.   1
 -14  -2   3 1385.55 760.480   1
 -14   2   3 1117.97 823.204   1
  14   2  -3 2060.45 890.369   1
 -14  -2  -3 -584.88 1245.80   1
 -14   2  -3  389.45 1357.38   1
  14   2   4 1302.13 1061.96   1
 -14   2   4  495.18 776.513   1
  14  -2   4 2005.20 1016.47   1
  14   2  -4 2659.51 963.167   1
 -14  -2  -4  -46.68 1044.63   1
 -14   2  -4 6069.76 1782.04   1
  14  -2  -4 2558.77 1012.78   1
  14   2   5 1540.46 1013.11   1
 -14  -2   5 2576.10 1014.84   1
  14  -2   5  225.87 715.415   1
  -2  14  -5 -325.21 3056.00   1
 -14   2  -5  607.30 1047.99   1
  14  -2  -5  397.79 523.561   1
  14   2   6  13910. 2965.01   1
 -14  -2   6  15264. 2636.76   1
 -14   2   6  14625. 2538.18   1
  14  -2   6  21016. 3854.40   1
  14   2  -6  16130. 2770.01   1
 -14  -2  -6  16163. 3385.33   1
 -14   2  -6  17116. 3649.66   1
  14  -2  -6  21200. 3535.91   1
   2 -14   6  27256. 4782.79   1
  14   2   7  660.49 931.859   1
 -14  -2   7  436.57 638.500   1
 -14   2   7  161.95 515.545   1
  14  -2   7  480.34 744.339   1
  14   2  -7  -15.42 524.753   1
 -14  -2  -7  423.68 1042.90   1
 -14   2  -7 -266.38 1134.22   1
  14  -2  -7  229.99 426.064   1
   2 -14   7   32.33 792.979   1
  14   3   1  21612. 3760.15   1
 -14  -3   1  23984. 4171.81   1
 -14   3   1  14809. 2750.51   1
  14  -3   1  18665. 3236.92   1
  14   3  -1  29065. 4888.96   1
 -14  -3  -1  23616. 4071.06   1
  14  -3  -1  19987. 3488.24   1
  14   3   2  10676. 2278.19   1
 -14  -3   2  12512. 2348.61   1
 -14   3   2  15740. 2798.18   1
  14  -3   2  23508. 4080.81   1
  14   3  -2  20572. 3573.82   1
 -14  -3  -2  14679. 3041.92   1
  14  -3  -2  10931. 2144.94   1
  14   3   3 5518.36 1691.04   1
 -14   3   3 5107.78 1136.39   1
  14  -3   3 6747.91 1654.21   1
  14   3  -3 3435.16 1021.56   1
 -14  -3  -3 7733.72 1940.20   1
 -14   3  -3 6911.49 1849.20   1
 -14   3   4  11396. 2091.86   1
  14  -3   4 8464.95 1825.37   1
  -3  14  -4  -86.98 2960.67   1
  14   3  -4 7537.64 1647.71   1
 -14  -3  -4 7011.15 1824.29   1
 -14   3  -4 9673.92 2178.53   1
  14  -3  -4  11483. 2122.19   1
  14   3   5 1505.79 1080.71   1
 -14  -3   5 2734.26 981.150   1
 -14   3   5 1319.47 679.124   1
  14  -3   5 2585.85 1044.85   1
  14   3  -5 2601.02 944.209   1
 -14  -3  -5 1258.80 1103.89   1
 -14   3  -5 1171.05 1018.09   1
  14  -3  -5 2672.51 824.395   1
   3 -14   5 1571.88 1423.46   1
  14   3   6 1266.38 1014.52   1
 -14  -3   6 1424.55 747.914   1
 -14   3   6 2102.70 701.007   1
  14  -3   6 1518.79 1000.54   1
  -3  14  -6 1952.12 3293.25   1
  14   3  -6 2087.53 830.570   1
 -14   3  -6  246.78 1153.72   1
  14  -3  -6 1380.13 674.574   1
   3 -14   6 4237.89 1424.55   1
  14   3   7  -15.37 966.742   1
  14  -3   7 1191.64 975.191   1
  -3  14  -7 1016.36 1665.04   1
  14   3  -7  207.89 652.583   1
 -14  -3  -7  434.51 1215.47   1
 -14   3  -7  118.62 1186.22   1
  14  -3  -7  816.16 582.927   1
   3 -14   7 1302.13 918.859   1
  14   4   1  843.24 796.121   1
 -14  -4   1 1068.57 1189.47   1
 -14   4   1 1753.87 1050.91   1
  14  -4   1 2098.36 1011.05   1
  14   4  -1  952.77 862.528   1
 -14  -4  -1  560.39 950.167   1
 -14   4  -1 4324.55 1265.30   1
  14  -4  -1  482.94 772.830   1
 -14  -4   2 193153.  30538.   1
 -14   4   2 245152.  38750.   1
  14  -4   2 167371.  26573.   1
  14   4  -2 197812.  31318.   1
 -14  -4  -2 188170.  29899.   1
 -14   4  -2 205178.  32542.   1
  14  -4  -2 197487.  31253.   1
  14   4   3 3399.41 1279.38   1
 -14  -4   3 1136.39 714.115   1
  14  -4   3 4228.14 1332.47   1
  -4  14  -3 -2097.3 3391.83   1
  14   4  -3  779.22 818.654   1
 -14   4  -3 2885.93 1376.88   1
  14  -4  -3 1532.88 803.379   1
 -14  -4   4 1106.05 817.787   1
 -14   4   4 1283.72 749.864   1
  14  -4   4 1531.79 913.768   1
  -4  14  -4 1450.55 4289.89   1
 -14  -4  -4 2687.68 1197.05   1
  14  -4  -4  957.21 836.637   1
  14   4   5 1596.79 1115.80   1
 -14  -4   5 1178.64 814.971   1
 -14   4   5  394.21 613.042   1
  14  -4   5 2084.28 1004.44   1
  -4  14  -5 2491.60 3330.08   1
  14   4  -5  920.27 810.204   1
 -14  -4  -5  321.96 1133.14   1
 -14   4  -5  496.91 1115.80   1
  14  -4  -5  461.05 561.802   1
   4 -14   5  147.87 1372.55   1
  14   4   6  23280. 4272.56   1
 -14  -4   6  32727. 5358.03   1
 -14   4   6  24732. 4071.06   1
  14  -4   6  25425. 4484.88   1
  14   4  -6  23887. 3985.48   1
 -14   4  -6  34536. 6141.26   1
  14  -4  -6  27483. 4562.88   1
   4 -14   6  28913. 5031.95   1
 -14  -4  -7  -28.39 1211.14   1
 -14   4  -7 -583.25 1459.21   1
   4 -14   7  839.45 942.800   1
   4  14   7   70.35 971.725   1
 -14   5   1 2612.93 1058.93   1
  14  -5   1 8651.28 1804.79   1
  14   5  -1 5195.53 1279.38   1
 -14   5  -1 7714.22 1672.62   1
  14  -5  -1 3818.65 1096.30   1
  14   5   2  14700. 2770.01   1
 -14  -5   2  16076. 2904.34   1
 -14   5   2  20496. 3538.07   1
  14  -5   2  10006. 2098.36   1
  14   5  -2  17615. 3181.67   1
 -14  -5  -2  21547. 3868.48   1
 -14   5  -2  10726. 2150.36   1
   5 -14   2  10806. 2664.93   1
  14   5   3  15112. 2926.01   1
 -14  -5   3  15394. 2668.18   1
 -14   5   3  16954. 2906.51   1
  14  -5   3 8002.38 1811.29   1
  -5  14  -3  17268. 5341.78   1
  14   5  -3 9441.00 1928.28   1
 -14  -5  -3  18915. 3527.24   1
 -14   5  -3  11830. 2397.35   1
  14  -5  -3  12675. 2328.02   1
   5 -14   3  13671. 2711.51   1
  14   5   4  860.25 895.460   1
 -14  -5   4 1171.05 810.854   1
  14  -5   4  240.06 821.904   1
  -5  14  -4 -591.27 2671.43   1
  14   5  -4  760.91 769.580   1
 -14  -5  -4 -694.40 918.643   1
  14   5   5 2810.09 1149.39   1
 -14  -5   5  878.24 838.478   1
 -14   5   5 1314.05 729.498   1
  14  -5   5 1896.87 1008.34   1
  -5  14  -5  884.41 1979.20   1
  14   5  -5 2539.27 797.313   1
 -14  -5  -5 3665.90 1303.22   1
 -14   5  -5 4344.05 1549.13   1
  14  -5  -5 2352.94 744.989   1
   5 -14   5 2160.11 1241.47   1
  14   5   6 1129.89 1102.80   1
 -14  -5   6 1834.04 924.926   1
 -14   5   6 1593.54 739.031   1
  14  -5   6 1238.22 1040.73   1
  -5  14  -6 5421.94 3505.58   1
  14   5  -6 1659.62 743.581   1
 -14   5  -6 1271.80 1227.38   1
  14  -5  -6 1198.14 675.332   1
   5 -14   6 2458.02 1331.38   1
   5  14   6 1114.72 1454.88   1
  14   6   0 9657.67 1825.37   1
 -14  -6   0  12187. 2358.36   1
 -14   6   0  13000. 2419.02   1
  14  -6   0  12956. 2320.44   1
  14   6   1  753.98 849.853   1
 -14  -6   1  601.45 990.466   1
 -14   6   1 1164.55 959.267   1
  14  -6   1 1124.47 756.580   1
  -6  14  -1 -3644.2 3212.00   1
  14   6  -1  254.25 831.653   1
 -14  -6  -1  250.68 784.421   1
   6 -14   1  683.78 1442.96   1
  14   6   2 131405.  20929.   1
 -14  -6   2 125013.  19900.   1
  14  -6   2 125338.  19976.   1
  -6  14  -2 185787.  29997.   1
  14   6  -2 116889.  18600.   1
 -14  -6  -2  93771.  15090.   1
 -14   6  -2 132272.  21103.   1
  14  -6  -2 139096.  22078.   1
   6 -14   2 114505.  18243.   1
  14   6   3   14.78 1042.14   1
 -14  -6   3  993.61 749.539   1
 -14   6   3  238.76 740.547   1
  14  -6   3 1800.45 1106.05   1
  -6  14  -3 5416.53 2981.26   1
 -14  -6  -3  439.39 1088.72   1
 -14   6  -3  161.20 1050.81   1
   6 -14   3  550.75 1072.91   1
  14   6   4 5354.78 1419.13   1
  14  -6   4 5402.44 1431.05   1
  -6  14  -4 1971.62 2072.36   1
 -14  -6  -4  12133. 2467.77   1
 -14   6  -4 7054.48 1855.70   1
  14  -6  -4 5507.52 1253.38   1
  14   6   5 1298.88 975.300   1
 -14  -6   5  773.70 966.850   1
 -14   6   5  980.61 643.267   1
  14  -6   5 1107.14 838.262   1
  -6  14  -5  561.26 1966.20   1
  14   6  -5   57.43 683.674   1
 -14  -6  -5  129.45 942.151   1
 -14   6  -5  426.06 1108.22   1
  14  -6  -5  209.29 493.987   1
   6  14   5  204.53 1191.64   1
  14   6   6  18860. 3555.41   1
 -14   6   6  21016. 3549.99   1
  14  -6   6  29217. 5148.95   1
  -6  14  -6  16986. 4030.98   1
  -6 -14  -6  28263. 5328.78   1
  14   6  -6  26378. 4362.47   1
 -14  -6  -6  29108. 5377.53   1
 -14   6  -6  24147. 4508.72   1
  14  -6  -6  26118. 4333.22   1
   6 -14   6  31578. 5433.86   1
   6  14   6  23410. 4550.97   1
  14   7   1  360.09 804.462   1
 -14  -7   1  937.38 854.403   1
  14  -7   1  887.55 695.482   1
  -7  14  -1 2744.01 3311.66   1
  14   7  -1 1044.41 752.247   1
 -14  -7  -1  207.45 844.436   1
 -14   7  -1  478.93 758.314   1
  14  -7  -1  624.85 714.115   1
  -7  14   1 -157.08 477.629   1
   7 -14   1 1532.88 1145.05   1
  14   7   2 3694.07 1260.97   1
 -14   7   2 3772.07 1195.97   1
  14  -7   2 3671.32 1159.14   1
  -7  14  -2  195.32 2195.86   1
  14   7  -2 2683.35 1007.26   1
 -14   7  -2 2103.78 1060.01   1
   7 -14   2 3064.67 1254.47   1
 -14  -7   3  20019. 3470.91   1
 -14   7   3  16715. 2913.01   1
  -7  14  -3  13693. 3352.83   1
 -14  -7  -3  13639. 2676.85   1
 -14   7  -3  13173. 2714.76   1
  14  -7  -3  14733. 2617.27   1
   7 -14   3  16239. 3030.00   1
  14   7   4 1778.79 1002.60   1
 -14  -7   4 1470.05 833.387   1
 -14   7   4 1385.55 705.882   1
  14  -7   4 2220.78 940.959   1
  -7  14  -4 1649.87 2042.03   1
  14   7  -4  798.07 678.691   1
 -14   7  -4  568.09 1025.02   1
  14  -7  -4 1891.45 860.903   1
   7  14   4 1178.64 1292.38   1
  14   7   5 1021.34 1083.31   1
 -14  -7   5 2616.18 1224.13   1
  14  -7   5 2646.51 1033.58   1
  -7  14  -5  908.35 1524.21   1
  -7 -14  -5 2459.10 1447.30   1
  14   7  -5 1356.30 780.630   1
 -14  -7  -5  832.52 886.794   1
 -14   7  -5 2059.36 1293.47   1
  14  -7  -5  261.51 660.166   1
   7 -14   5 1724.62 977.250   1
   7  14   5  937.06 1388.80   1
  14   7   6  774.67 982.233   1
 -14  -7   6 3243.42 1501.46   1
 -14   7   6 1334.63 662.333   1
  14  -7   6  866.64 919.293   1
  -7  14  -6  846.49 1860.04   1
  -7 -14  -6 1250.13 1714.87   1
  14   7  -6 1409.38 785.613   1
 -14  -7  -6  965.01 1219.80   1
 -14   7  -6 1110.39 1169.97   1
   7 -14   6 1567.54 1048.96   1
   7  14   6 1053.73 1589.21   1
  14   8   0  33192. 5444.69   1
 -14  -8   0  39530. 6471.67   1
 -14   8   0  37352. 6132.59   1
  14  -8   0  34157. 5587.69   1
   8 -14   0  36247. 5912.68   1
  14   8   1 1063.59 786.263   1
 -14  -8   1  910.19 965.117   1
 -14   8   1  864.80 903.368   1
  14  -8   1   39.92 691.799   1
   8 -14  -1 1240.38 1354.13   1
 -14  -8  -1 1812.37 882.352   1
 -14   8  -1 1516.63 1021.23   1
  14  -8  -1 3456.83 987.758   1
  -8  14   1 1231.72 3072.25   1
   8 -14   1  782.47 885.060   1
  14   8   2  48337. 7950.38   1
 -14   8   2  45271. 7352.39   1
  14  -8   2  61662. 9979.41   1
  -8  14  -2  54447. 9131.18   1
  14   8  -2  52118. 8467.11   1
 -14  -8  -2  53873. 8843.02   1
  14  -8  -2  51944. 8430.28   1
   8 -14   2  50970. 8300.28   1
 -14  -8   3  606.65 820.929   1
 -14   8   3 1837.29 792.979   1
  -8  14  -3  650.52 1954.28   1
 -14  -8  -3 1583.79 1156.97   1
 -14   8  -3  526.16 1063.05   1
   8 -14   3  193.26 1026.32   1
   8  14   3 1433.21 1798.29   1
  14   8   4  17095. 3050.59   1
 -14  -8   4  10996. 2165.53   1
 -14   8   4  12447. 2317.19   1
  14  -8   4  24147. 4088.39   1
  -8  14  -4  11711. 2936.84   1
  -8 -14  -4  15340. 3047.34   1
  14   8  -4  16098. 2835.01   1
 -14   8  -4  14267. 2806.84   1
  14  -8  -4  13509. 2471.02   1
   8 -14   4  12924. 2583.68   1
   8  14   4  11386. 2909.76   1
  14   8   5 3401.58 1238.22   1
 -14  -8   5 2120.03 1361.71   1
 -14   8   5  165.53 679.232   1
  14  -8   5  996.42 790.055   1
  -8  14  -5 -353.05 1257.72   1
  -8 -14  -5  971.07 1341.13   1
  14   8  -5  236.70 872.819   1
 -14  -8  -5  885.49 1021.88   1
 -14   8  -5  145.27 935.434   1
  14  -8  -5  539.81 703.065   1
   8 -14   5 1608.71 903.693   1
  14   8   6  11126. 2456.94   1
 -14  -8   6 7915.71 2066.95   1
 -14   8   6  16575. 2872.93   1
  14  -8   6  12415. 2502.43   1
  -8  14  -6 9127.93 2852.34   1
  -8 -14  -6  17539. 3960.56   1
 -14  -8  -6  15762. 3257.50   1
 -14   8  -6  17420. 3453.58   1
  14  -8  -6  14126. 2549.02   1
   8 -14   6  11256. 2358.36   1
  14   9   1  10595. 2001.95   1
 -14  -9   1  10681. 2128.69   1
 -14   9   1  10707. 2186.11   1
  14  -9   1  13065. 2319.36   1
   9 -14  -1 9196.18 1934.78   1
 -14  -9  -1 9864.58 2058.28   1
 -14   9  -1  13216. 2479.69   1
  14  -9  -1  11732. 2226.19   1
  -9  14   1  26996. 5247.53   1
   9 -14   1  11288. 2147.11   1
  14   9   2 1177.55 950.492   1
  14  -9   2 1652.04 918.534   1
  -9  14  -2 3327.91 2044.20   1
   9 -14  -2 1886.03 1640.12   1
 -14  -9  -2 1468.96 980.066   1
  14  -9  -2 2206.69 977.575   1
   9 -14   2 2741.85 1200.30   1
 -14  -9   3  13639. 2595.60   1
 -14   9   3  13574. 2425.52   1
  -9  14  -3 7047.98 2359.44   1
  -9 -14  -3 6959.15 2006.28   1
  14   9  -3  10431. 2090.78   1
 -14  -9  -3  14267. 2720.18   1
 -14   9  -3  13130. 2667.10   1
  14   9   4  698.08 826.129   1
 -14  -9   4 1813.45 1392.05   1
 -14   9   4  500.60 778.680   1
  14  -9   4 1079.41 745.314   1
  -9  14  -4 1074.75 1501.46   1
  -9 -14  -4  706.32 1324.88   1
  14   9  -4  657.78 943.776   1
 -14   9  -4 1376.88 1123.39   1
   9 -14   4  954.39 843.461   1
  14   9   5 3499.08 1234.97   1
 -14  -9   5 2933.59 1553.46   1
 -14   9   5 2157.94 957.750   1
  14  -9   5 2142.78 943.017   1
  -9 -14  -5 6025.34 1952.12   1
 -14  -9  -5 3222.83 1304.30   1
 -14   9  -5 1240.38 989.599   1
   9 -14   5 2915.17 1076.59   1
   9  14   5 4137.14 1669.37   1
  14   9   6  209.94 895.677   1
 -14   9   6  523.02 856.786   1
  14  -9   6  542.84 819.629   1
  -9  14  -6  377.42 1665.04   1
  -9 -14  -6  786.80 1395.30   1
  14   9  -6  364.21 1103.89   1
 -14   9  -6  684.11 1021.99   1
  14  -9  -6  328.78 701.548   1
   9 -14   6  342.00 943.342   1
   9  14   6 1014.73 869.786   1
  14  10   0  38035. 6216.00   1
 -14 -10   0  43906. 7172.56   1
 -14  10   0  35630. 5965.76   1
  14 -10   0  31253. 5161.95   1
 -10  14   0  57101. 9415.00   1
  10 -14   0  33658. 5506.44   1
  14  10   1 5613.69 1374.71   1
 -14 -10   1 4549.88 1323.80   1
 -14  10   1 6117.42 1630.37   1
  14 -10   1 8358.78 1663.96   1
  10 -14  -1 5631.02 1622.79   1
 -14 -10  -1 4737.29 1424.55   1
 -14  10  -1 8188.70 1799.37   1
  10 -14   1 5515.11 1412.63   1
  14  10   2  38761. 6368.75   1
 -14 -10   2  33041. 5620.19   1
  14 -10   2  37656. 6211.67   1
  10 -14  -2  48337. 8058.71   1
 -10 -14  -2  26801. 5068.78   1
 -14 -10  -2  44112. 7281.98   1
  14 -10  -2  40981. 6702.41   1
  10 -14   2  37948. 6220.34   1
 -14 -10   3 1036.94 1376.88   1
 -14  10   3  743.15 801.429   1
 -10  14  -3  341.24 1478.71   1
  10 -14  -3  801.43 1631.46   1
 -10 -14  -3  964.47 1356.30   1
  14  10  -3  709.24 1072.69   1
 -14 -10  -3  184.70 1000.43   1
 -14  10  -3  768.82 1052.32   1
  10 -14   3 1436.46 1132.05   1
  10  14   3 -333.22 1282.63   1
  14  10   4 8806.19 1803.70   1
 -14 -10   4 7583.14 2102.70   1
 -14  10   4  15253. 2725.60   1
  14 -10   4 9391.17 1785.29   1
 -10 -14  -4  15935. 3346.33   1
  14  10  -4  11667. 2531.68   1
  14 -10  -4 9584.00 2062.61   1
  10 -14   4 7359.98 1562.13   1
  10  14   4  13216. 2773.26   1
  14  10   5 2209.94 1083.31   1
 -14 -10   5  683.02 1259.88   1
 -14  10   5 3206.58 1179.72   1
  14 -10   5 2589.10 973.133   1
 -10  14  -5 1283.72 1952.12   1
 -10 -14  -5 3569.49 1471.13   1
  14  10  -5 2324.77 1381.21   1
 -14 -10  -5 2511.10 1116.89   1
 -14  10  -5 1825.37 1211.14   1
  14 -10  -5 1721.37 1005.20   1
  10  14   5 1786.37 1043.01   1
  14  10   6 5413.28 1722.46   1
 -14  10   6 2884.84 1292.38   1
 -10  14  -6 7562.55 2381.10   1
 -10 -14  -6 5405.69 1565.38   1
 -14  10  -6 4818.54 1614.12   1
  14 -10  -6 4615.96 1214.39   1
  10 -14   6 5022.20 1409.38   1
  10  14   6 3233.67 1236.05   1
  14  11   1  28437. 4768.71   1
 -14 -11   1  41068. 6815.07   1
 -14  11   1  33886. 5661.35   1
  14 -11   1  26942. 4466.47   1
 -11  14  -1  19348. 3746.07   1
  11 -14  -1  28014. 4799.04   1
 -11 -14  -1  32943. 5964.68   1
 -14 -11  -1  30105. 5083.95   1
 -14  11  -1  34850. 5813.02   1
 -11  14   1  37721. 6549.66   1
  11 -14   1  28621. 4769.79   1
  11  14   1  26638. 4933.37   1
  14  11   2 2290.11 1073.77   1
 -14 -11   2 4339.72 1867.62   1
  14 -11   2 2059.36 959.808   1
 -11  14  -2 1866.53 1705.12   1
 -11 -14  -2 2468.85 1855.70   1
  14  11  -2 1914.20 1325.97   1
 -14 -11  -2 3488.24 1268.55   1
 -14  11  -2 1291.30 1085.47   1
  14 -11  -2 3922.65 1268.55   1
 -11  14   2  294.01 2089.70   1
  11  14   2 3379.91 2082.11   1
 -14 -11   3  12263. 2794.93   1
 -14  11   3  14928. 2812.26   1
  14 -11   3  11310. 2174.19   1
 -11  14  -3 7184.48 2191.53   1
  14  11  -3  19467. 3584.66   1
 -14 -11  -3 9082.43 1984.62   1
 -14  11  -3 9627.33 2121.11   1
 -11  14   3 8551.61 2595.60   1
  11 -14   3  12166. 2304.19   1
  11  14   3 5693.85 1783.12   1
  14  11   4  622.14 720.831   1
 -14 -11   4  136.71 1203.55   1
 -14  11   4  290.65 1078.11   1
  14 -11   4 1151.55 709.890   1
 -11  14  -4 1689.96 1646.62   1
  11 -14  -4 1041.60 2474.27   1
 -11 -14  -4 2608.60 1150.47   1
  14  11  -4 1439.71 1153.72   1
 -14 -11  -4 1007.80 1108.22   1
  14 -11  -4  632.33 925.684   1
 -11  14   4 2579.35 2714.76   1
  11 -14   4  352.29 765.897   1
  11  14   4 1073.01 933.809   1
  14  11   5 3751.49 1311.88   1
 -14  11   5 4962.62 1446.21   1
  14 -11   5 2921.67 919.293   1
 -11  14  -5 5509.69 1994.36   1
 -11 -14  -5 3468.74 1176.47   1
  14  11  -5 3754.74 1432.13   1
 -14 -11  -5 3645.32 1224.13   1
 -14  11  -5 3790.48 1390.96   1
  14 -11  -5 5472.86 1539.38   1
 -11  14   5  355.00 1613.04   1
  11 -14   5 6233.34 1546.96   1
  11  14   5 6378.50 1668.29   1
 -14  11   6  575.67 1054.06   1
  14 -11   6  801.97 844.436   1
 -11 -14  -6 -592.89 825.587   1
 -14 -11  -6   80.57 777.705   1
 -14  11  -6 1260.97 1247.97   1
  14 -11  -6  373.85 987.974   1
  11 -14   6 1127.72 1005.96   1
 -14 -12   0  15578. 2809.01   1
 -14  12   0  14939. 2762.43   1
  14 -12   0  18958. 3248.83   1
  12 -14   0  21276. 3655.07   1
  12  14   0  16715. 3418.91   1
 -12 -14   0  16087. 3368.00   1
  14  12   1  12707. 2425.52   1
 -14 -12   1  13866. 2970.42   1
 -14  12   1  14332. 2853.43   1
  14 -12   1 8619.86 1764.70   1
 -12  14  -1  11396. 2572.85   1
  12 -14  -1  12155. 2421.19   1
 -12 -14  -1  16477. 3608.49   1
  14  12  -1  10031. 2321.52   1
 -14 -12  -1  11169. 2172.03   1
 -14  12  -1 8015.38 1847.04   1
  14 -12  -1  14224. 2748.35   1
 -12  14   1 6519.33 2101.61   1
  12 -14   1  11711. 2265.19   1
  12  14   1  17333. 3799.15   1
  14  12   2  26779. 4556.38   1
 -14 -12   2  35511. 6335.17   1
  14 -12   2  31362. 5234.53   1
 -12  14  -2  24938. 4657.13   1
  14  12  -2  41653. 7019.82   1
 -14  12  -2  25523. 4502.22   1
  14 -12  -2  25035. 4333.22   1
 -12  14   2  30181. 5660.27   1
  12 -14   2  27657. 4710.21   1
  12  14   2  19283. 3660.49   1
  14  12   3 1064.67 826.237   1
 -14 -12   3  185.46 1312.97   1
 -14  12   3 -896.76 1215.47   1
  14 -12   3  584.88 796.013   1
 -12 -14  -3  578.70 1001.19   1
  14  12  -3  406.78 1264.22   1
 -14 -12  -3  236.05 865.994   1
 -14  12  -3  247.54 1132.05   1
  14 -12  -3 -191.53 969.666   1
 -12  14   3  -23.31 1492.79   1
  12 -14   3 -182.21 979.850   1
  12  14   3 -795.04 892.318   1
  14  12   4  13205. 2507.85   1
 -14  12   4 6934.24 1696.46   1
  14 -12   4 7153.06 1476.55   1
 -12  14  -4  12891. 2771.09   1
 -12 -14  -4 8731.44 1891.45   1
 -14 -12  -4 5913.76 1497.13   1
 -14  12  -4  14343. 2738.60   1
  14 -12  -4 7163.90 1737.62   1
 -12  14   4  13433. 2908.67   1
  14  12   5 1266.38 928.068   1
 -14  12   5 1369.30 1165.64   1
  12 -14  -5 1198.14 1923.95   1
 -12 -14  -5 1065.97 949.300   1
 -14 -12  -5  786.15 886.144   1
 -14  12  -5  500.49 1030.76   1
  14 -12  -5 1335.72 1392.05   1
 -12  14   5 3186.00 2269.52   1
  12 -14   5  906.62 806.412   1
  12  14   5 2878.34 1293.47   1
  14  12   6 4605.13 1725.71   1
  14 -12   6 4093.81 1406.13   1
 -12  14  -6 2449.35 1540.46   1
 -12 -14  -6 2593.43 1228.47   1
 -14 -12  -6 2152.53 1159.14   1
 -14  12  -6 3521.82 1661.79   1
  12 -14   6 2243.53 1246.88   1
  12  14   6 2401.69 1187.30   1
 -14 -13   1  13487. 3022.42   1
 -14  13   1  15621. 3297.58   1
  14 -13   1  15145. 2749.43   1
 -13  14  -1  12783. 2921.67   1
  13 -14  -1  10320. 2180.69   1
  14  13  -1 9057.51 2245.69   1
 -14 -13  -1 8255.87 1824.29   1
  14 -13  -1  12577. 2500.27   1
 -13  14   1 6634.16 1973.78   1
  13  14   1  13335. 2777.59   1
  14  13   2  350.67 948.434   1
 -14 -13   2  843.35 1790.70   1
 -14  13   2   17.61 1472.21   1
  13 -14  -2 2781.93 1487.38   1
 -13 -14  -2 1699.71 1152.64   1
  14  13  -2 1054.16 1382.30   1
 -14 -13  -2  954.61 888.094   1
 -14  13  -2  477.20 1252.30   1
  14 -13  -2 2250.02 1175.39   1
 -13  14   2  649.98 1702.96   1
  13 -14   2  534.61 982.124   1
  13  14   2  374.50  999.02   1
  14  13   3  647.92 778.246   1
 -14  13   3 1466.80 1146.14   1
  14 -13   3 1532.88 867.944   1
 -13  14  -3 1375.80 1577.29   1
 -13 -14  -3  752.57 819.954   1
  14  13  -3 -182.86 1159.14   1
 -14 -13  -3  952.98 829.703   1
  14 -13  -3  631.46 1006.61   1
 -13  14   3  402.99 1457.05   1
 -14  13   4  -50.60 926.009   1
  14 -13   4  511.75 633.409   1
 -13  14  -4 -485.00 1048.21   1
 -14 -13  -4  775.65 824.720   1
 -14  13  -4  447.30 991.766   1
  14 -13  -4  753.11 1308.63   1
  13 -14   4 1023.94 720.398   1
  13  14   4 1071.28 877.477   1
  14  13   5 1506.88 1026.86   1
  14 -13   5 1748.45 807.821   1
 -13  14  -5 1374.71 1275.05   1
 -13 -14  -5 1837.29 992.308   1
  14 -13  -5 1856.79 1571.88   1
  13  14   5  948.65 1028.71   1
 -14  14   0  12306. 2818.76   1
  14 -14   0 8888.52 2027.95   1
  14  14   0 7223.48 2009.53   1
 -14 -14   0 8512.61 2424.44   1
  14  14  -2  13097. 3049.50   1
 -14 -14  -2  20431. 3666.99   1
 -14  14  -2  25761. 4574.80   1
  14 -14  -2  22576. 4000.65   1
 -14  14   2  14159. 3075.50   1
  14 -14   2  26162. 4514.13   1
  14  14   2  27007. 4702.63   1
 -14 -14   2  13119. 3032.17   1
 -14 -14  -4  10441. 2112.45   1
 -14  14  -4 5476.11 1529.63   1
  14 -14  -4  12631. 2882.68   1
  14 -14   4 9542.83 1845.95   1
  14  14   4 7743.47 1778.79   1
 -15   0   1  23854. 4189.14   1
  15   0   1  15524. 2884.84   1
 -15   0  -1  17311. 3252.08   1
  15   0  -1  18091. 3357.16   1
  15   0   2  11288. 2735.35   1
 -15   0  -2  14473. 3422.16   1
  15   0  -2  22175. 4143.64   1
 -15   0   3 281768.  44513.   1
  15   0   3 252085.  40082.   1
  15   0  -3 280034.  44307.   1
 -15   0   4 3001.84 1163.47   1
  15   0   4 5970.10 1776.62   1
 -15   0  -4 3765.57 1707.29   1
 -15   0   5 2932.51 984.399   1
  15   0   5 5908.35 1531.79   1
 -15   0  -5 6146.67 1917.45   1
  15   0  -5 3700.57 1059.80   1
 -15   0   6  734.70 716.715   1
 -15   0  -6 2787.34 1767.95   1
  15   0  -6 1531.79 719.640   1
  15   1   0 3662.65 1188.39   1
 -15  -1   0 1333.55 1065.32   1
  15  -1   0 1974.87 1048.10   1
  15   1   1 3156.75 1076.91   1
 -15  -1   1 1014.62 1078.54   1
 -15   1   1 1181.89 1074.31   1
  15  -1   1  637.31 827.753   1
  15   1  -1  122.31 857.219   1
 -15  -1  -1 2304.19 1126.64   1
 -15   1  -1  547.29 845.736   1
  15  -1  -1  551.94 892.968   1
 -15  -1   2 1188.39 838.262   1
 -15   1   2 1985.70 1134.22   1
  15  -1   2 1652.04 1146.14   1
  15   1  -2  945.40 862.636   1
 -15  -1  -2 1706.21 1308.63   1
 -15   1  -2 2046.36 1215.47   1
  15  -1  -2 1609.79 959.483   1
  15   1   3 8360.95 2291.19   1
 -15  -1   3 6448.92 1564.29   1
 -15   1   3 6976.49 1649.87   1
  15  -1   3 6040.51 1826.45   1
  15   1  -3 9203.76 2037.70   1
 -15  -1  -3 8126.96 2154.69   1
 -15   1  -3 6646.08 2031.20   1
  15   1   4 4334.30 1442.96   1
 -15  -1   4 3973.56 1116.89   1
  15  -1   4 1990.03 1116.89   1
 -15   1  -4 2264.11 1295.63   1
  15  -1  -4 1322.72 1079.30   1
  15   1   5  971.83 1050.37   1
 -15  -1   5  161.41 663.308   1
 -15   1   5  906.40 705.232   1
  15   1  -5  483.26 711.515   1
 -15  -1  -5 -485.86 992.741   1
 -15   1  -5  480.01 1042.46   1
  15  -1  -5 -578.05 594.193   1
 -15  -1   6  866.64 622.359   1
 -15   1   6 1803.70 789.513   1
  15   1  -6  638.18 651.066   1
 -15  -1  -6  749.76 1213.30   1
 -15   1  -6 1123.39 1256.63   1
  15  -1  -6  567.22 641.750   1
  15   2   1 1167.80 996.641   1
 -15  -2   1  522.48 987.216   1
 -15   2   1 2141.69 1117.97   1
  15  -2   1 2408.19 989.924   1
  15   2  -1 1011.27 975.841   1
 -15   2  -1 1918.53 1161.30   1
  15  -2  -1 2838.26 1128.80   1
  15   2   2  526.81 1116.89   1
 -15  -2   2 1000.32 909.976   1
 -15   2   2 1492.79 984.074   1
  15  -2   2 1400.71 1022.42   1
  15   2  -2 2191.53 1031.52   1
 -15  -2  -2 1065.11 1195.97   1
 -15   2  -2 1114.72 1311.88   1
  15  -2  -2 1462.46 1009.32   1
  15   2   3  72690.  12036.   1
 -15  -2   3  75723.  12187.   1
 -15   2   3  94508.  15090.   1
  15  -2   3  94930.  15426.   1
  15   2  -3 116564.  18600.   1
 -15  -2  -3  91528.  14874.   1
 -15   2  -3  94226.  15285.   1
  15  -2  -3  96988.  15524.   1
  15   2   4  102.01 1036.61   1
 -15  -2   4 -287.08 773.263   1
  15   2  -4  876.94 840.103   1
 -15  -2  -4  601.88 1045.50   1
 -15   2  -4 2603.18 1551.29   1
  15  -2  -4 -185.35 914.418   1
  15   2   5 2096.20 1114.72   1
 -15   2   5 6378.50 1397.46   1
  -2  15  -5 -395.73 2035.53   1
  15   2  -5 1156.97 775.863   1
 -15   2  -5 1683.46 1189.47   1
 -15  -2   6  565.49 617.484   1
 -15   2   6 1744.12 746.397   1
  15  -2   6  324.67 968.042   1
  -2  15  -6 -5406.8 4825.04   1
  15   2  -6 1022.75 729.498   1
 -15  -2  -6 -484.89 1226.30   1
 -15   2  -6 1432.13 1369.30   1
  15   3   0 6586.50 1555.63   1
 -15  -3   0 7302.56 1735.45   1
 -15   3   0 6859.49 1705.12   1
  15  -3   0 5444.69 1395.30   1
 -15   3   1 9465.92 2039.86   1
  15  -3   1  16315. 2921.67   1
  15   3  -1 9874.33 1981.37   1
 -15   3  -1  12729. 2521.93   1
  15  -3  -1  11006. 2155.78   1
  15   3   2 1466.80 1049.51   1
 -15  -3   2  196.19 772.505   1
 -15   3   2 2244.61 971.183   1
  15   3  -2  314.48 800.779   1
 -15  -3  -2 2074.53 1221.97   1
  15  -3  -2 5212.86 1250.13   1
  15   3   3 1709.46 1395.30   1
 -15  -3   3 1721.37 902.393   1
 -15   3   3 2356.19 858.628   1
  15  -3   3 3510.99 1303.22   1
 -15  -3  -3 2205.61 1463.55   1
 -15   3  -3 2653.01 1371.46   1
  15  -3  -3 1670.46 884.085   1
  15   3   4 1520.96 912.685   1
 -15  -3   4 1874.12 920.701   1
 -15   3   4 4481.63 1200.30   1
  15  -3   4 6433.75 1607.62   1
  -3  15  -4 -485.97 1615.21   1
  15   3  -4 2779.76 1026.00   1
 -15  -3  -4 1262.05 1135.30   1
 -15   3  -4 3520.74 1520.96   1
  15  -3  -4 2443.94 943.992   1
  15   3   5  590.94 929.476   1
 -15  -3   5  316.65 713.140   1
 -15   3   5 3248.83 922.434   1
  15  -3   5  554.65 781.063   1
  -3  15  -5 -3478.5 6595.16   1
  15   3  -5  972.92 746.722   1
 -15   3  -5 -469.40 897.410   1
   3 -15   5 2768.93 1990.03   1
 -15  -3   6  990.68 723.865   1
 -15   3   6 1085.47 608.492   1
  15  -3   6 1526.38 1009.53   1
  -3  15  -6 2436.35 4874.87   1
  15   3  -6  618.89 712.598   1
 -15  -3  -6  651.28 1007.37   1
 -15   3  -6  382.73 1202.47   1
  15  -3  -6 1221.97 585.851   1
  15   4   1 2939.01 990.033   1
 -15  -4   1 3713.57 1226.30   1
 -15   4   1 4274.72 1277.22   1
  15  -4   1 3611.74 1087.64   1
  15   4  -1 5704.69 1406.13   1
 -15  -4  -1 3264.00 1193.80   1
  15  -4  -1 7107.56 1563.21   1
  15   4   2 1836.20 1057.31   1
 -15  -4   2 1123.39 893.402   1
 -15   4   2 3599.82 1064.56   1
  15  -4   2 2591.27 1090.89   1
  15   4  -2 1486.29 917.234   1
 -15  -4  -2 2241.36 1175.39   1
  15   4   3  45044. 7600.47   1
 -15  -4   3  54317. 8759.61   1
 -15   4   3  61564. 9845.08   1
  15  -4   3  85852.  13801.   1
  15   4  -3  78366.  12599.   1
 -15  -4  -3  46300. 7761.88   1
 -15   4  -3  75701.  12285.   1
  15  -4  -3  49485. 8011.04   1
  15   4   4 2796.01 1228.47   1
 -15   4   4 3169.75 948.109   1
  15  -4   4 4405.80 1302.13   1
  -4  15  -4 2142.78 4658.21   1
  15   4  -4 3056.00 1064.02   1
 -15  -4  -4 5261.61 1631.46   1
 -15   4  -4 5075.28 1634.71   1
  15  -4  -4 5930.01 1423.46   1
   4 -15   4  125.56 1436.46   1
  15   4   5 2148.19 1164.55   1
 -15  -4   5  427.69 823.745   1
 -15   4   5  752.36 636.983   1
  15  -4   5 1219.80 859.386   1
 -15  -4  -5 3723.32 1556.71   1
 -15   4  -5 1359.55 1071.17   1
   4 -15   5 2487.27 1683.46   1
  15   4   6 1441.88 1394.21   1
 -15  -4   6 1188.39 791.788   1
 -15   4   6 1271.80 727.873   1
  15  -4   6   -0.16 865.777   1
  -4  15  -6 -294.66 3509.91   1
  15   4  -6 1960.78 898.602   1
 -15  -4  -6 1003.47 1395.30   1
 -15   4  -6  868.81 1129.89   1
  15  -4  -6  656.92 579.460   1
 -15  -5   0  13379. 2498.10   1
 -15   5   0  14679. 2712.60   1
  15  -5   0  15101. 2718.01   1
  15   5   1 1887.12 870.544   1
 -15   5   1 2980.17 1152.64   1
  15  -5   1 2038.78 896.760   1
  15   5  -1 3488.24 1124.47   1
 -15  -5  -1  740.01 805.546   1
 -15   5  -1 2082.11 973.891   1
  15  -5  -1 1762.54 838.695   1
  15   5   2  16499. 3030.00   1
 -15  -5   2  13682. 2591.27   1
  15  -5   2  22468. 3876.07   1
  15   5  -2  17896. 3192.50   1
 -15  -5  -2  11635. 2316.11   1
 -15   5  -2  24418. 4309.39   1
  15  -5  -2  15372. 2786.26   1
  15   5   3 1868.70 1148.30   1
 -15  -5   3 1423.46 880.944   1
 -15   5   3 2673.60 943.450   1
  15  -5   3 3082.00 1240.38   1
  -5  15  -3 1395.30 4945.29   1
 -15  -5  -3 1842.70 1295.63   1
 -15   5  -3 3087.42 1449.46   1
  15  -5  -3 3464.41 1133.14   1
   5 -15   3 1428.88 1684.54   1
 -15  -5   4 6097.92 1361.71   1
 -15   5   4 5814.10 1372.55   1
  15  -5   4 6055.68 1485.21   1
  15   5  -4 5745.85 1435.38   1
 -15  -5  -4 5202.03 1529.63   1
 -15   5  -4 8563.53 2042.03   1
  15  -5  -4 4158.81 1163.47   1
   5 -15   4 3964.90 1388.80   1
  15   5   5 1242.55 936.842   1
 -15  -5   5  346.66 777.271   1
 -15   5   5 1036.51 723.431   1
  15  -5   5  704.04 732.314   1
  -5  15  -5  257.50 2940.09   1
  15   5  -5 2300.94 841.186   1
 -15  -5  -5  782.25 977.683   1
 -15   5  -5  141.70 891.235   1
  15  -5  -5  515.65 645.217   1
   5 -15   5 -184.38 1053.84   1
  15   5   6 2462.35 1531.79   1
 -15  -5   6  735.02 924.276   1
 -15   5   6 1052.76 753.330   1
  15  -5   6 1699.71 1223.05   1
  -5  15  -6  706.75 2617.27   1
  15   5  -6 1068.03 578.485   1
 -15  -5  -6 1623.87 1258.80   1
 -15   5  -6 1058.82 1141.80   1
  15  -5  -6 1512.29 675.657   1
  15   6   1 3025.67 1008.12   1
 -15  -6   1 1710.54 1070.09   1
  15  -6   1 3867.40 1109.30   1
  -6  15  -1  -53.40 1081.90   1
  15   6  -1 1623.87 1052.21   1
 -15   6  -1 5684.10 1423.46   1
  15  -6  -1 2484.02 955.367   1
   6 -15   1 1078.43 2075.61   1
 -15   6   2  776.51 923.734   1
  15  -6   2 2235.94 1017.33   1
  -6  15  -2 -632.87 3582.49   1
  15   6  -2  524.54 936.301   1
 -15  -6  -2 1666.12 1078.97   1
 -15   6  -2  594.63 957.100   1
  15  -6  -2 1708.37 888.527   1
   6 -15   2  879.10 1499.29   1
  15   6   3  51739. 8560.28   1
 -15   6   3  44231. 7183.40   1
  15  -6   3  55714. 9136.60   1
  -6  15  -3  67945.  12317.   1
  15  -6  -3  42368. 6953.74   1
   6 -15   3  45185. 7459.64   1
  15  -6   4 1475.46 921.134   1
  15   6  -4  882.24 783.013   1
 -15  -6  -4 2460.19 1137.47   1
 -15   6  -4 1468.96 1225.22   1
  15  -6  -4 1439.71 912.035   1
   6 -15   4 1734.37 1155.89   1
  15   6   5 -284.26 886.035   1
 -15  -6   5  484.67 989.491   1
 -15   6   5  762.43 713.681   1
  15  -6   5  421.30 698.515   1
  -6  15  -5 -2149.3 1969.45   1
  15   6  -5 1488.46 752.572   1
 -15  -6  -5 -345.79 865.994   1
 -15   6  -5 1301.05 1094.14   1
  15  -6  -5 -198.79 557.469   1
   6 -15   5  174.41 1069.33   1
  15   6   6 1454.88 1236.05   1
 -15  -6   6  801.10 875.311   1
 -15   6   6  738.81 621.059   1
  -6  15  -6 1207.89 2484.02   1
  15   6  -6  173.00 676.524   1
 -15  -6  -6  451.95 1108.22   1
 -15   6  -6 1967.28 1275.05   1
  15  -6  -6 1061.53 694.724   1
   6 -15   6 1555.63 1138.55   1
   6  15   6  739.90 1415.88   1
  15   7   0  850.18 759.614   1
 -15  -7   0  316.22 831.762   1
  15  -7   0  909.33 721.373   1
  -7  15   0 -608.49 1515.54   1
  15   7   1 2753.76 950.600   1
 -15  -7   1 3948.65 1260.97   1
 -15   7   1 1631.46 997.182   1
  -7  15  -1 -916.80 3642.07   1
  15   7  -1 5241.03 1416.96   1
 -15  -7  -1 2419.02 1019.39   1
 -15   7  -1 2233.78 998.266   1
  15  -7  -1 1918.53 855.594   1
   7 -15   1  386.52 1399.63   1
  15   7   2  19196. 3388.58   1
 -15   7   2  13812. 2590.18   1
  15  -7   2  22143. 3822.98   1
  -7  15  -2  36822. 7156.31   1
  15   7  -2  27570. 4663.63   1
 -15  -7  -2  25046. 4359.22   1
 -15   7  -2  23226. 4098.14   1
  15  -7  -2  23497. 4022.31   1
   7 -15   2  24082. 4196.72   1
  15   7   3 3205.50 1268.55   1
 -15  -7   3 1893.62  999.13   1
 -15   7   3  901.09 907.051   1
  15  -7   3 1938.03 1028.92   1
  15  -7  -3 1145.05 820.712   1
   7 -15   3 4056.98 1400.71   1
 -15  -7   4 3598.74 1149.39   1
 -15   7   4 3566.24 1038.24   1
  15  -7   4 6688.33 1569.71   1
  15   7  -4 4209.72 1159.14   1
 -15  -7  -4 4705.88 1393.13   1
 -15   7  -4 4040.73 1452.71   1
  15  -7  -4 4099.23 1125.55   1
   7 -15   4 3034.34 1343.30   1
  15   7   5  101.18 901.418   1
 -15  -7   5  230.96 715.306   1
  15  -7   5 4080.81 1273.97   1
  -7  15  -5  911.06 1863.28   1
  15   7  -5  259.78 678.691   1
 -15  -7  -5  114.29 817.679   1
 -15   7  -5  961.54 1174.30   1
  15  -7  -5  362.15 715.090   1
   7  15   5  582.71 1250.13   1
 -15  -7   6 1012.67 1106.05   1
 -15   7   6  615.97 568.627   1
  -7  15  -6 -892.10 1642.29   1
  -7 -15  -6 2013.86 1745.20   1
  15   7  -6  853.32 704.148   1
 -15  -7  -6  339.07 895.785   1
 -15   7  -6  684.11 1067.71   1
  15  -7  -6 1168.89 873.794   1
   7 -15   6   82.48 958.292   1
   7  15   6   35.34 1427.80   1
  15   8   1 6089.26 1453.80   1
 -15  -8   1 4554.21 1192.72   1
 -15   8   1 5856.35 1531.79   1
  15  -8   1 4387.39 1162.39   1
  -8  15  -1 9000.10 2987.76   1
  15   8  -1 5945.18 1401.80   1
 -15  -8  -1 8502.86 1780.95   1
 -15   8  -1 5978.76 1435.38   1
  -8  15   1 -455.20 1900.12   1
  15   8   2 1988.95 1074.42   1
  15  -8   2 3135.09 1021.45   1
  -8  15  -2 1808.04 2076.70   1
 -15  -8  -2 3304.08 1307.55   1
 -15   8  -2 2375.69 1228.47   1
  15  -8  -2 4016.90 1194.89   1
   8 -15   2 1999.78 1201.39   1
  15   8   3  13617. 2655.18   1
 -15  -8   3  15567. 2797.09   1
 -15   8   3  14950. 2633.51   1
  15  -8   3  10582. 2141.69   1
 -15  -8  -3  19099. 3601.99   1
   8 -15   3  19814. 3562.99   1
 -15  -8   4 -241.69 797.204   1
  15  -8   4  997.07 788.430   1
  -8  15  -4 1292.38 2074.53   1
  15   8  -4  183.08 850.611   1
 -15  -8  -4 1052.00 937.059   1
 -15   8  -4 1079.30 1065.65   1
  15  -8  -4  716.93 843.353   1
   8 -15   4  871.95 984.616   1
   8  15   4  595.82 1419.13   1
  15   8   5 1359.55 978.658   1
 -15  -8   5  712.71 1070.96   1
 -15   8   5 2066.95 848.553   1
  -8  15  -5 1954.28 1615.21   1
  -8 -15  -5  756.26 1236.05   1
  15   8  -5 1169.97 851.695   1
 -15  -8  -5  487.81 769.255   1
 -15   8  -5  927.53 1116.89   1
  15  -8  -5 1133.14 734.048   1
   8 -15   5 1331.38 1061.64   1
   8  15   5 2909.76 1743.04   1
 -15  -8   6  439.39 1259.88   1
 -15   8   6 1101.72 825.804   1
  15  -8   6   48.76 994.691   1
  -8  15  -6   -9.30 1220.88   1
  -8 -15  -6 2416.85 1785.29   1
  15   8  -6  923.19 785.830   1
 -15  -8  -6  921.24 934.026   1
 -15   8  -6 1442.96 1119.05   1
  15  -8  -6 1132.05 691.907   1
   8 -15   6 -241.47 889.719   1
   8  15   6    7.45 1334.63   1
  15   9   0 2608.60 920.051   1
 -15   9   0 5728.52 1424.55   1
  15  -9   0 1685.62 813.995   1
  -9  15   0 -538.84 2154.69   1
  15   9   1 2264.11 886.577   1
 -15  -9   1  827.97 1002.38   1
 -15   9   1  932.51 930.559   1
  15  -9   1  205.18 676.416   1
  -9  15  -1 -534.72 1817.79   1
   9 -15  -1 1324.88 1460.30   1
  15   9  -1 -167.80 789.188   1
 -15  -9  -1 4158.81 1189.47   1
 -15   9  -1  267.68 916.584   1
  15  -9  -1  720.61 993.824   1
  -9  15   1 -184.27 3099.34   1
   9 -15   1  364.32 1192.72   1
  15   9   2 8895.02 1877.37   1
 -15  -9   2  13866. 2671.43   1
  15  -9   2  16455. 2948.76   1
  -9  15  -2  20171. 4090.56   1
   9 -15  -2  13281. 3374.50   1
  15   9  -2  14484. 2720.18   1
 -15  -9  -2  10662. 2176.36   1
 -15   9  -2  20973. 3785.07   1
  15  -9  -2  13899. 2568.52   1
   9 -15   2  16607. 3036.50   1
  15   9   3 1633.62 1071.50   1
 -15  -9   3  647.06 811.504   1
 -15   9   3  750.30 843.570   1
  15  -9   3  413.93 800.996   1
  -9  15  -3 1078.32 2228.36   1
 -15  -9  -3  709.89 1082.11   1
   9 -15   3  555.74 1078.76   1
   9  15   3 1684.54 1399.63   1
 -15  -9   4 6417.50 1666.12   1
 -15   9   4 6979.73 1514.46   1
  15  -9   4 4971.29 1238.22   1
  -9  15  -4 4319.14 1888.20   1
  -9 -15  -4 3047.34 1600.04   1
 -15  -9  -4 7306.89 1744.12   1
 -15   9  -4 4399.30 1374.71   1
   9  15   4 4729.71 1904.45   1
  15   9   5 1050.05 902.068   1
 -15  -9   5 2542.52 1675.87   1
 -15   9   5 1025.46 737.081   1
  -9  15  -5 1907.70 1564.29   1
  -9 -15  -5  542.41 1376.88   1
  15   9  -5 1333.55 1121.22   1
 -15  -9  -5 1407.21 1020.80   1
 -15   9  -5 1375.80 1126.64   1
  15  -9  -5  -75.17 889.069   1
   9 -15   5  503.74 873.577   1
  15   9   6  -96.15 1163.47   1
 -15  -9   6 1377.96 1257.72   1
 -15   9   6 1210.05 795.904   1
  15  -9   6   99.21 698.624   1
  -9 -15  -6 1124.47 1626.04   1
 -15  -9  -6 1669.37 1175.39   1
  15  -9  -6 1855.70 1009.64   1
   9 -15   6 1520.96 998.482   1
  15  10   1 4984.29 1279.38   1
 -15 -10   1 4170.72 1310.80   1
 -15  10   1 4347.30 1416.96   1
  15 -10   1 4144.73 1093.05   1
 -10  15  -1 2538.18 1841.62   1
  10 -15  -1 6076.26 1687.79   1
  15  10  -1 5180.37 1362.80   1
 -15 -10  -1 4922.54 1380.13   1
 -15  10  -1 5820.60 1472.21   1
  15 -10  -1 3965.98 1174.30   1
 -10  15   1 6982.99 2778.68   1
  10 -15   1 4233.56 1270.72   1
  15  10   2 6642.83 1546.96   1
 -15 -10   2 5837.93 1491.71   1
  15 -10   2 4685.29 1202.47   1
  10 -15  -2 4093.81 1713.79   1
  15  10  -2 5963.60 1545.88   1
 -15 -10  -2 5706.85 1536.13   1
 -15  10  -2 5661.35 1618.46   1
  15 -10  -2 5424.11 1368.21   1
 -10  15   2 9350.01 3548.91   1
  10 -15   2 6095.76 1614.12   1
  10  15   2 1414.80 1559.96   1
  15  10   3  18839. 3349.58   1
 -15 -10   3  20193. 3598.74   1
 -15  10   3  13400. 2453.69   1
  15 -10   3  17983. 3179.50   1
 -10  15  -3 8111.79 2318.27   1
  10 -15  -3  15870. 3636.66   1
 -10 -15  -3  14776. 3077.67   1
  10 -15   3  13509. 2504.60   1
  10  15   3  15578. 3405.91   1
 -15 -10   4 4805.54 1726.79   1
 -15  10   4 1689.96 848.336   1
  15 -10   4 2733.18 910.301   1
 -10  15  -4 1021.34 1428.88   1
 -10 -15  -4 2909.76 1567.54   1
 -15 -10  -4 4332.14 1293.47   1
 -15  10  -4 3324.66 1292.38   1
  15 -10  -4 3564.07 1097.39   1
  10 -15   4 2525.18 947.242   1
  15  10   5 -142.89 894.485   1
 -15 -10   5 1281.55 1503.63   1
  15 -10   5  451.20 723.431   1
 -10 -15  -5 2827.43 1814.54   1
  15  10  -5 3153.50 1553.46   1
 -15  10  -5 1701.87 1106.05   1
  15 -10  -5 2684.43 1194.89   1
  10 -15   5 1753.87 1000.22   1
  10  15   5  341.46 1306.47   1
  15  10   6 -171.16 908.460   1
 -15  10   6  641.10 1009.21   1
  15 -10   6 1241.47 942.909   1
 -10  15  -6 -1121.2 1666.12   1
 -10 -15  -6  -26.77 869.352   1
  15  10  -6 -287.51 753.222   1
 -15 -10  -6 1514.46 1317.30   1
 -15  10  -6  177.77 854.511   1
  15 -10  -6  -22.09 796.446   1
  10 -15   6  -79.79 989.924   1
  10  15   6  241.58 806.412   1
  15  11   0 1013.97 852.778   1
 -15  11   0 1070.31 1052.43   1
  15 -11   0  595.17 807.712   1
 -11  15   0 2507.85 1801.54   1
  15  11   1 -195.21 813.021   1
 -15 -11   1 2039.86 998.591   1
 -15  11   1  790.05 1122.30   1
 -11  15  -1  480.12 1342.22   1
  11 -15  -1  875.20 1473.30   1
  15  11  -1 1146.14 1014.52   1
 -15 -11  -1  292.28 854.186   1
 -15  11  -1  727.22 1012.35   1
  15 -11  -1 1306.47 1024.59   1
 -11  15   1  -53.18 1797.20   1
  11 -15   1    2.48 996.857   1
  11  15   1 1137.47 1552.38   1
 -15 -11   2 1928.28 1268.55   1
  15 -11   2 1023.94 879.211   1
 -11  15  -2 1502.54 1730.04   1
  11 -15  -2 1491.71 1288.05   1
 -11 -15  -2 -1170.0 1340.05   1
 -15 -11  -2 3925.90 1393.13   1
 -15  11  -2 1496.04 1095.22   1
  15 -11  -2 1518.79 976.383   1
 -11  15   2 2231.61 2331.27   1
  11 -15   2 2882.68 1198.14   1
  15  11   3 1296.72 850.286   1
 -15 -11   3 1609.79 1565.38   1
 -15  11   3  417.61 829.812   1
  15 -11   3  951.90 827.320   1
 -11  15  -3 1296.72 1588.13   1
  11 -15  -3 1048.64 1468.96   1
 -11 -15  -3 1284.80 1468.96   1
 -15  11  -3 1584.88 1060.66   1
  11  15   3 1867.62 1653.12   1
  15  11   4 1618.46 790.163   1
 -15 -11   4 -283.83 1289.13   1
 -15  11   4  761.13 932.509   1
 -11  15  -4 -468.31 1574.04   1
  11 -15  -4 -117.11 2437.44   1
  15  11  -4 4037.48 1593.54   1
 -15 -11  -4  470.70 770.338   1
 -15  11  -4 1410.46 979.308   1
  15 -11  -4 -179.50 953.525   1
 -11  15   4  544.25 2341.02   1
  11 -15   4  614.13 754.739   1
  11  15   4  549.99 1268.55   1
  15  11   5 1070.74 985.158   1
 -15 -11   5  307.12 1256.63   1
 -15  11   5 1463.55 1227.38   1
  15 -11   5  953.96 712.381   1
 -11  15  -5  575.78 1739.79   1
 -11 -15  -5 2887.01 1314.05   1
  15  11  -5 1223.05 1227.38   1
 -15 -11  -5 2211.03 1031.20   1
  15 -11  -5 1640.12 1042.36   1
 -11  15   5  113.53 972.483   1
  11  15   5  522.48 1002.06   1
  15  11   6  112.34 1074.96   1
 -11  15  -6  496.37 1766.87   1
 -11 -15  -6  198.89 843.570   1
  15  11  -6  183.84 735.998   1
 -15 -11  -6  -96.64 931.642   1
 -15  11  -6  146.14 1100.64   1
  11  15   6  405.91 969.558   1
  15  12   1  493.77 902.502   1
 -15 -12   1 1418.05 1194.89   1
 -15  12   1  108.98 1194.89   1
 -12 -15  -1 1206.80 1502.54   1
  15  12  -1  224.57 989.924   1
 -15  12  -1 2955.26 1285.88   1
 -12  15   1  298.78 2063.70   1
  12 -15   1  991.22 984.291   1
 -15 -12   2 1390.96 1545.88   1
 -15  12   2   15.86 1242.55   1
  15 -12   2 1269.63 925.793   1
 -12  15  -2 -100.05 1449.46   1
  12 -15  -2  692.45 1361.71   1
 -12 -15  -2 1018.74 1531.79   1
 -15 -12  -2  200.30 968.800   1
  15 -12  -2 1736.54 1063.91   1
 -12  15   2  985.16 2050.70   1
  12 -15   2 1435.38 1075.07   1
  12  15   2 -124.69 1461.38   1
  15  12   3  221.97 778.571   1
 -15 -12   3  459.65 1588.13   1
 -15  12   3  990.57 1173.22   1
  15 -12   3  702.42 735.564   1
 -12  15  -3  364.86 1654.21   1
  12 -15  -3  615.97 1265.30   1
  15  12  -3 3657.24 1542.63   1
 -15 -12  -3   72.66 803.921   1
 -15  12  -3 -387.82 1038.78   1
  15 -12  -3  412.41 967.500   1
  12 -15   3 1104.97 911.710   1
  12  15   3 1947.78 1355.21   1
  15  12   4  739.25 703.282   1
 -15 -12   4  159.79 1270.72   1
 -15  12   4  917.78 1211.14   1
  15 -12   4 1288.05 700.465   1
 -12  15  -4 2273.86 1785.29   1
  12 -15  -4  347.85 1350.88   1
 -12 -15  -4 1682.37 1106.05   1
 -15 -12  -4  812.15 838.370   1
 -15  12  -4  920.48 930.342   1
  15 -12  -4  821.04 1041.49   1
 -12  15   4  845.74 1777.70   1
  12 -15   4 1040.51 789.513   1
  12  15   4 -141.48 895.677   1
 -15  12   5 -812.91 1029.68   1
  15 -12   5  130.21 622.792   1
 -12  15  -5  518.90 1283.72   1
  12 -15  -5 -1238.2 2655.18   1
 -12 -15  -5  617.16 896.868   1
  15  12  -5 -264.76 1070.63   1
 -15 -12  -5  -85.45 683.566   1
 -15  12  -5 -418.91 834.037   1
  15 -12  -5  510.56 823.204   1
  12 -15   5  -69.78 690.607   1
  12  15   5 -346.22 1153.72   1
  15  13   0  188.06 877.694   1
 -15 -13   0  111.58 817.029   1
 -15  13   0 -262.81 1066.30   1
  15 -13   0 1275.05 1040.08   1
 -13  15   0  536.02 1299.97   1
  13 -15   0  436.79 998.374   1
  13  15   0 1527.46 1567.54   1
 -13 -15   0  371.47 1372.55   1
  15  13   1 3019.17 1141.80   1
 -15 -13   1 3871.73 1749.54   1
 -15  13   1 5603.94 1811.29   1
  15 -13   1 1733.29 948.109   1
 -13  15  -1 2891.34 1585.96   1
  13  15  -1 -110.17 1492.79   1
 -13 -15  -1 2343.19 1725.71   1
 -15  13  -1 2915.17 1436.46   1
 -13  15   1   -2.50 1609.79   1
  13 -15   1 2436.35 1091.97   1
  13  15   1 3296.50 1843.79   1
  15  13   2 3368.00 1205.72   1
 -15 -13   2  10637. 3036.50   1
  15 -13   2 2545.77 1086.56   1
 -13  15  -2 4945.29 2190.44   1
  13 -15  -2 3059.25 1459.21   1
  15  13  -2 7465.06 2168.78   1
 -15 -13  -2 2745.10 1087.64   1
 -15  13  -2 1921.78 1450.55   1
  15 -13  -2 3488.24 1366.05   1
 -13  15   2 4614.88 2436.35   1
  13 -15   2 2333.44 1213.30   1
  13  15   2  10473. 2512.18   1
 -15  13   3   57.94 1179.72   1
  13 -15  -3  354.13 1023.18   1
 -13 -15  -3 -348.82  999.67   1
  15  13  -3  853.75 1268.55   1
 -15 -13  -3  136.82 822.445   1
 -15  13  -3  242.01 1050.26   1
  15 -13  -3 -476.33 859.928   1
  13 -15   3  428.01 859.928   1
  13  15   3 1161.30 1000.76   1
  15  13   4  801.86 792.546   1
 -15  13   4  983.64 1073.66   1
  15 -13   4  876.18 704.690   1
 -13  15  -4 1476.55 1354.13   1
  13 -15  -4 1445.13 1327.05   1
 -13 -15  -4  569.39 855.811   1
  15 -13  -4  457.37 1197.05   1
 -13  15   4  -65.25 1204.64   1
  13 -15   4  960.35 902.718   1
  15  13   5  -14.18 784.313   1
  15 -13   5  344.92 575.777   1
  13 -15  -5 1305.38 2090.78   1
 -15 -13  -5  893.19 864.044   1
 -15  13  -5   84.45 855.161   1
 -13  15   5 1394.21 2077.78   1
  13 -15   5 -479.58 666.124   1
  13  15   5  655.29 1081.46   1
  15  14   1 2007.36 1149.39   1
 -15 -14   1 3725.49 2068.03   1
 -15  14   1 4378.72 2183.94   1
  15 -14   1 4969.12 1437.55   1
 -14  15  -1 2687.68 1959.70   1
  14 -15  -1 6902.82 1836.20   1
  15  14  -1 9538.50 2436.35   1
 -15 -14  -1 3898.82 1319.47   1
 -15  14  -1 4888.96 1805.87   1
  15 -14  -1 2355.11 1366.05   1
 -14  15   1 2656.26 1733.29   1
  14  15   1 6760.91 2071.28   1
 -14 -15   1 3062.50 1763.62   1
  15  14   2  864.26 962.625   1
 -15  14   2  864.69 1514.46   1
  15 -14   2  123.71 884.627   1
  14  15  -2  -43.38 1398.55   1
 -14 -15  -2  891.24 1207.89   1
  15  14  -2 -151.77 1440.80   1
 -15  14  -2   38.18 1211.14   1
  15 -14  -2  450.76 1025.02   1
 -14  15   2 -291.08 1334.63   1
  14 -15   2  165.20 1069.98   1
  14  15   2  290.76 1075.51   1
  15  14   3 2792.76 1156.97   1
 -15  14   3 1496.04 1202.47   1
  15 -14   3 1151.55 816.595   1
 -14  15  -3  -97.12 1409.38   1
  14 -15  -3   13.86 1006.50   1
 -14 -15  -3 1557.79 988.733   1
  15  14  -3 2949.84 1570.79   1
 -15 -14  -3  571.77 889.285   1
 -15  14  -3 2545.77 1464.63   1
  15 -14  -3  379.48 923.409   1
  14  15   3 2631.35 1200.30   1
  15  14   4   52.85 696.349   1
  15 -14   4  394.43 674.899   1
  14 -15  -4 1277.22 1792.87   1
 -15 -14  -4  317.08 824.720   1
 -15  14  -4  498.97 1013.87   1
 -14  15   4 2572.85 1940.20   1
  14 -15   4  871.09 786.480   1
  14  15   4 1420.21 915.176   1
  15  14   5 -268.77 802.404   1
 -15  14   5 1452.71 1127.72   1
 -14  15  -5 2422.27 1373.63   1
  14 -15  -5 -430.83 1115.80   1
 -14 -15  -5  371.14 745.639   1
 -15 -14  -5   -2.75 732.206   1
 -15  14  -5  674.25 1037.91   1
  15 -14  -5 1556.71 1386.63   1
 -14  15   5 -228.79 1033.26   1
  14 -15   5  715.96 806.629   1
  14  15   5  204.64 965.550   1
 -15  15   0  29953. 5453.36   1
  15 -15   0  22663. 4157.73   1
  15  15   0  24515. 4503.30   1
 -15 -15   0  34438. 6238.75   1
  15  15  -2 3308.41 2061.53   1
 -15 -15  -2 5670.02 1641.21   1
 -15  15  -2 5776.18 1815.62   1
  15 -15  -2 5277.86 1543.71   1
 -15  15   2 2781.93 1584.88   1
  15 -15   2 7519.22 1799.37   1
  15  15   2 4383.05 1401.80   1
 -15 -15   2 2909.76 1877.37   1
 -15 -15  -4 1588.13 971.183   1
 -15  15  -4 2141.69 1167.80   1
  15 -15  -4 2598.85 1655.29   1
 -15  15   4 1276.13 1312.97   1
  15  15   4 1499.29 1114.72   1
 -16   0   0  36052. 6108.76   1
 -16   0   1 1160.22 1314.05   1
  16   0   1 2387.60 1223.05   1
 -16   0  -1 3805.65 1589.21   1
  16   0  -1 3057.09 1492.79   1
  16   0   2  26281. 4795.79   1
 -16   0  -2  26638. 5043.87   1
  16   0  -2  24093. 4461.05   1
 -16   0   3  18720. 3481.74   1
  16   0   3  12046. 2984.51   1
  16   0  -3  16640. 3390.75   1
 -16   0   4  37710. 6275.59   1
  16   0   4  42509. 7116.23   1
 -16   0  -4  39941. 6912.57   1
 -16   0   5 1429.96 796.229   1
  16   0   5  172.46 849.528   1
 -16   0  -5  -25.59 1151.55   1
  16   0  -5  872.71 812.262   1
 -16   0  -6  16845. 3750.40   1
  16   0  -6  23562. 4040.73   1
  16   1   1  702.63 811.612   1
 -16  -1   1 1172.14  999.02   1
 -16   1   1 1382.30 1233.88   1
  16  -1   1 1610.87 931.859   1
  16   1  -1  587.15 895.677   1
 -16  -1  -1  293.36 976.708   1
  16  -1  -1  887.01 878.236   1
  16   1   2 1553.46 1310.80   1
 -16  -1   2  564.84 930.776   1
 -16   1   2  901.63 1119.05   1
  16  -1   2  169.65 995.774   1
 -16  -1  -2 -685.73 1135.30   1
 -16   1  -2  -64.99 1032.50   1
  16   1   3 1735.45 1401.80   1
 -16   1   3 2962.84 1126.64   1
  16  -1   3 4163.14 1611.96   1
  16   1  -3 4088.39 1366.05   1
 -16  -1  -3 6795.57 1968.37   1
 -16   1  -3 3540.24 1499.29   1
  16   1   4 1369.30 1075.29   1
 -16  -1   4 2360.52 1081.36   1
  16  -1   4 1715.96 1058.17   1
  16   1  -4 1552.38 878.777   1
 -16   1  -4 1540.46 1172.14   1
  16  -1  -4  673.17 807.712   1
  16   1   5 1074.10 1019.82   1
 -16  -1   5 1250.13 906.076   1
 -16   1   5 1892.53 901.743   1
  16  -1   5  924.28 887.119   1
 -16  -1  -5  260.32 1031.41   1
 -16   1  -5 2109.20 1249.05   1
  16  -1  -5 1940.20 923.518   1
 -16  -1   6 1366.05 850.286   1
 -16   1   6 1358.46 769.255   1
  16   1  -6 2341.02 935.867   1
 -16  -1  -6 -211.24 1070.74   1
 -16   1  -6 1578.38 1360.63   1
  16  -1  -6  -82.61 636.225   1
  16   2   0 7266.81 1518.79   1
 -16  -2   0 4943.12 1327.05   1
  16  -2   0 5860.68 1370.38   1
  16   2   1 2026.86 967.500   1
 -16  -2   1 1778.79 1054.92   1
 -16   2   1 1623.87 1040.84   1
  16  -2   1 -143.43 751.489   1
  16   2  -1 1669.37 1040.19   1
 -16  -2  -1  -27.92 817.029   1
 -16   2  -1  669.27 1023.29   1
  16  -2  -1   40.05 749.647   1
  16   2   2  12891. 2567.43   1
  16  -2   2  15394. 2871.84   1
  16   2  -2  10152. 2084.28   1
 -16  -2  -2 8838.69 2030.11   1
 -16   2  -2  10500. 2306.36   1
  16  -2  -2 9351.09 1941.28   1
  16   2   3  626.91 1290.22   1
 -16  -2   3 3711.40 1172.14   1
 -16   2   3 1336.80 1088.72   1
  16  -2   3   -1.98 1230.63   1
 -16  -2  -3 -182.75 1347.63   1
 -16   2  -3 1079.08 1255.55   1
  16  -2  -3  676.31 1002.06   1
  16   2   4  73004.  11873.   1
 -16  -2   4  67967.  10974.   1
 -16   2   4  66688.  10786.   1
  16  -2   4  65150.  10614.   1
  16   2  -4  48489. 7965.54   1
 -16   2  -4  84129.  13715.   1
  16  -2  -4  65540.  10584.   1
  16   2   5 1199.22 1085.47   1
 -16   2   5  -57.97 697.324   1
  16  -2   5 1264.22 863.611   1
 -16  -2  -5  444.48 957.533   1
 -16   2  -5  309.61 1023.18   1
  16  -2  -5  215.47 603.943   1
 -16  -2   6  35511. 5883.43   1
 -16   2   6  27180. 4568.30   1
  16   2  -6  22435. 3803.48   1
 -16  -2  -6  28014. 5287.61   1
 -16   2  -6  29173. 5455.52   1
  16  -2  -6  25057. 4293.14   1
  16   3   1 7255.98 1622.79   1
 -16   3   1 5562.77 1536.13   1
  16  -3   1 8273.20 1658.54   1
  16   3  -1 9887.33 1943.45   1
 -16   3  -1 7314.48 1645.54   1
  16   3   2  -60.60 1041.49   1
 -16  -3   2 1382.30 984.291   1
 -16   3   2 -271.37 830.028   1
  16  -3   2   50.81 695.915   1
 -16  -3  -2 1201.39 1122.30   1
 -16   3  -2  561.59 1070.74   1
 -16   3   3 4276.89 1225.22   1
  16  -3   3 8999.02 1983.53   1
  16   3  -3 4774.13 1393.13   1
 -16  -3  -3  11375. 2603.18   1
 -16   3  -3 4392.80 1551.29   1
  16  -3  -3 3468.74 1106.05   1
  16   3   4 2254.36 1187.30   1
 -16  -3   4 3067.92 1276.13   1
 -16   3   4 2196.94 947.350   1
  16  -3   4  875.96 830.570   1
 -16  -3  -4 2377.85 1387.71   1
 -16   3  -4 1606.54 1206.80   1
  16  -3  -4 2287.94 1004.44   1
  16   3   5 1120.14 950.167   1
 -16  -3   5  887.23 720.615   1
 -16   3   5 1015.60 777.488   1
  16  -3   5  844.65 893.077   1
  -3  16  -5  131.51 2773.26   1
  16   3  -5 2272.77 917.234   1
 -16   3  -5 1733.29 1134.22   1
  16  -3  -5 1928.28 835.662   1
 -16  -3   6 1038.02 783.555   1
 -16   3   6  751.16 709.565   1
  16   3  -6 1279.38 677.716   1
 -16  -3  -6 1292.38 1189.47   1
 -16   3  -6 1502.54 1376.88   1
  16  -3  -6  896.11 623.117   1
   3 -16   6 3951.90 2298.77   1
  16   4   0 1121.22 757.122   1
 -16  -4   0 1993.28 1008.23   1
 -16   4   0 2241.36 927.959   1
  16  -4   0 1211.14 762.647   1
  16   4   1  664.61 756.905   1
 -16  -4   1 2350.77 1068.90   1
  16  -4   1 1163.47 728.631   1
  16   4  -1 1769.04 933.809   1
 -16  -4  -1 1206.80 937.817   1
 -16   4  -1 1628.21 899.685   1
  16  -4  -1  155.78 700.357   1
  16   4   2 2701.76 1182.97   1
 -16  -4  -2 4301.80 1444.05   1
 -16   4  -2 8821.35 1960.78   1
  16  -4  -2 5080.70 1260.97   1
 -16  -4   3 1060.99 833.712   1
 -16   4   3  540.46 783.663   1
 -16  -4  -3 1232.80 1193.80   1
 -16   4  -3 1086.56 1115.80   1
  16  -4  -3 1150.47 875.094   1
  16   4   4  43289. 7252.73   1
 -16  -4   4  39974. 6525.83   1
 -16   4   4  50320. 8169.20   1
  16   4  -4  51858. 8459.53   1
 -16  -4  -4  46615. 7829.05   1
 -16   4  -4  40776. 6856.24   1
  16   4   5 1769.04 1172.14   1
 -16  -4   5  472.86 764.813   1
 -16   4   5  395.41 622.142   1
  16   4  -5  535.04 719.206   1
 -16   4  -5  533.20 1054.06   1
  16  -4  -5 1116.89 735.131   1
   4 -16   5  807.39 1124.47   1
 -16  -4   6  30538. 5101.28   1
 -16   4   6  30495. 5047.12   1
  16  -4   6  32207. 5822.77   1
  -4  16  -6  50081.  10768.   1
  16   4  -6  30387. 5150.03   1
 -16  -4  -6  26660. 5077.45   1
 -16   4  -6  19077. 3803.48   1
  16  -4  -6  28913. 4829.37   1
   4 -16   6  45087. 7797.63   1
 -16  -5   1 6045.93 1531.79   1
 -16   5   1 5472.86 1372.55   1
  16  -5   1 3866.32 1065.43   1
  16   5  -1 7962.29 1747.37   1
 -16  -5  -1  10320. 2022.53   1
 -16   5  -1 8755.27 1889.28   1
  16  -5  -1 8327.37 1736.54   1
  16   5   2 3747.15 1333.55   1
 -16   5   2 2909.76 1085.47   1
  16  -5   2 4074.31 1187.30   1
  16   5  -2 2172.03 1056.01   1
 -16   5  -2 5172.78 1423.46   1
  16   5   3 4451.30 1407.21   1
 -16   5   3 3374.50 1051.13   1
  -5  16  -3 -1999.8 3229.33   1
 -16  -5  -3 6578.91 1803.70   1
 -16   5  -3 5172.78 1578.38   1
  16  -5  -3 7663.30 1764.70   1
  16   5   4 2045.28 1133.14   1
 -16  -5   4 1832.95 1077.89   1
 -16   5   4 1355.21 819.087   1
  16   5  -4 2283.61 1213.30   1
 -16  -5  -4 2074.53 1173.22   1
 -16   5  -4 1825.37 1195.97   1
  16  -5  -4  540.35 844.545   1
  16   5   5  -17.66 987.541   1
  16  -5   5 4465.38 1324.88   1
  -5  16  -5 3669.15 2779.76   1
  16   5  -5 1623.87 970.533   1
 -16   5  -5 4868.37 1576.21   1
   5 -16   5 1134.22 993.824   1
 -16  -5   6 2398.44 1137.47   1
 -16   5   6 1702.96 837.070   1
  16  -5   6  813.78 991.116   1
  -5  16  -6 1418.05 2568.52   1
  16   5  -6 2400.60 890.477   1
 -16  -5  -6 1278.30 1149.39   1
 -16   5  -6 2113.53 1422.38   1
  16  -5  -6 1964.03 779.980   1
   5 -16   6 1723.54 1570.79   1
  16   6   0 2550.10 899.143   1
 -16  -6   0 7081.57 1499.29   1
 -16   6   0 4383.05 1253.38   1
  16  -6   0 2295.52 917.993   1
  16   6   1  655.29 720.615   1
 -16  -6   1  768.39 870.436   1
 -16   6   1 1324.88 1109.30   1
  16  -6   1 3218.50 1039.76   1
  16   6  -1 1112.55 878.344   1
 -16  -6  -1 1122.30 842.811   1
  16   6   2 3261.83 1232.80   1
  16  -6   2  770.88 933.917   1
  -6  16  -2 -1064.2 3812.15   1
 -16  -6  -2 1191.64 1082.01   1
 -16   6  -2 -557.04 911.710   1
  16  -6  -2 1299.97 947.784   1
   6 -16   2 7884.29 2341.02   1
  16   6   3 2862.09 1207.89   1
 -16  -6   3 1095.22 888.094   1
  16  -6   3  980.50 952.334   1
  -6  16  -3 -429.86 4082.98   1
 -16  -6  -3 1865.45 1126.64   1
 -16   6  -3 1178.64 1139.64   1
  16  -6  -3  604.70 856.569   1
  16   6   4  48326. 7998.04   1
 -16  -6   4  49009. 7979.63   1
 -16   6   4  45185. 7406.56   1
  -6  16  -4  62788.  11104.   1
  16   6  -4  39584. 6543.16   1
 -16  -6  -4  48066. 7963.38   1
 -16   6  -4  36984. 6318.92   1
  16  -6  -4  56538. 9212.43   1
   6 -16   4  65497.  10693.   1
  16   6   5 -218.50 908.351   1
 -16  -6   5  981.15 743.472   1
 -16   6   5 1719.21 922.109   1
  16  -6   5 1465.71 854.619   1
  -6  16  -5  243.74 2030.11   1
  16   6  -5 1091.97 722.565   1
 -16   6  -5  824.18 972.483   1
  16  -6  -5  720.61 679.557   1
   6 -16   5  461.60 918.968   1
  16   6   6  18124. 3568.41   1
 -16  -6   6  26747. 4556.38   1
 -16   6   6  17257. 3089.59   1
  16  -6   6  19045. 3595.49   1
  16   6  -6  21265. 3659.40   1
 -16  -6  -6  23345. 4318.05   1
  16  -6  -6  21330. 3640.99   1
   6 -16   6  24797. 4487.05   1
  16   7   1 2853.43 1076.48   1
 -16   7   1 1590.29 1114.72   1
  16  -7   1 2461.27 944.100   1
  16   7  -1 1211.14 997.507   1
 -16  -7  -1 1062.61 1011.81   1
 -16   7  -1  886.69 890.910   1
  16  -7  -1 2214.28 952.659   1
   7 -16   1 2555.52 1650.96   1
  16   7   2  871.84 910.301   1
  16  -7   2 2633.51 1077.56   1
  -7  16  -2 4101.39 3765.57   1
  16   7  -2 3830.57 1258.80   1
 -16  -7  -2 1359.55 942.584   1
 -16   7  -2 2913.01 1372.55   1
  16  -7  -2 2371.35 1084.39   1
   7 -16   2 2515.43 1629.29   1
  16   7   3 2118.94 1066.08   1
 -16  -7   3  464.85 812.587   1
 -16   7   3  432.89 889.719   1
  -7  16  -3 -131.40 2916.26   1
 -16  -7  -3 2569.60 1214.39   1
 -16   7  -3 5943.01 1787.45   1
  16   7   4 1132.05 1054.27   1
 -16  -7   4 2446.10 1032.61   1
 -16   7   4 1070.20 752.247   1
  -7  16  -4  889.83 1728.95   1
  16   7  -4 1403.96 877.586   1
 -16  -7  -4 2198.03 1066.19   1
 -16   7  -4 1584.88 1198.14   1
  16  -7  -4 2278.19 957.317   1
   7 -16   4 2997.51 1265.30   1
  16   7   5  880.19 905.535   1
 -16  -7   5  681.29 769.147   1
 -16   7   5  795.04 868.919   1
  16  -7   5 1093.05 831.112   1
  -7  16  -5 -347.31 2339.94   1
  16   7  -5  757.23 722.348   1
 -16   7  -5 1337.88 1058.61   1
  16  -7  -5  -61.07 605.134   1
   7 -16   5 1323.80 1078.43   1
  16   7   6  879.10 960.675   1
 -16  -7   6 1496.04 959.483   1
 -16   7   6 1446.21 759.614   1
  16  -7   6 1675.87 1047.88   1
  -7  16  -6 1788.54 2408.19   1
  16   7  -6 1254.47 712.706   1
 -16  -7  -6 1667.21 1163.47   1
   7  16   6 1769.04 1333.55   1
 -16  -8   0 7459.64 1698.62   1
 -16   8   0 9875.41 2072.36   1
   8 -16   0 9580.75 2278.19   1
  16   8   1  114.07 818.979   1
 -16  -8   1  664.50  999.67   1
 -16   8   1  -40.67 930.667   1
  16  -8   1  109.74 754.522   1
  16   8  -1  330.41 847.253   1
 -16  -8  -1  530.28 909.110   1
 -16   8  -1  594.41 913.443   1
  16  -8  -1 1026.11 866.969   1
  -8  16   1   25.33 694.940   1
   8 -16   1 1025.46 1335.72   1
  16   8   2 3951.90 1228.47   1
  16  -8   2 4027.73 1218.72   1
  -8  16  -2 9027.18 3406.99   1
  16   8  -2 4137.14 1189.47   1
 -16  -8  -2 5580.10 1610.87   1
 -16   8  -2 4796.88 1593.54   1
  16  -8  -2 2825.26 1060.88   1
   8 -16   2 5736.10 1519.88   1
  16   8   3 1237.13 867.294   1
 -16  -8   3  455.31 868.919   1
 -16   8   3  585.96 758.964   1
  16  -8   3 1671.54 1039.11   1
  -8  16  -3 1347.63 2035.53   1
  16   8  -3  544.36 890.477   1
 -16  -8  -3  428.88 983.316   1
 -16   8  -3 -340.92 1129.89   1
   8 -16   3 -617.70 1257.72   1
  16   8   4  36984. 6170.51   1
 -16  -8   4  46560. 7670.88   1
 -16   8   4  54534. 8884.19   1
  16  -8   4  45423. 7471.56   1
  -8  16  -4  60708.  10220.   1
 -16  -8  -4  41328. 6889.82   1
 -16   8  -4  43896. 7369.73   1
   8 -16   4  39833. 6546.41   1
  16   8   5 2375.69 1088.72   1
 -16  -8   5 1068.03 892.427   1
 -16   8   5 1610.87 753.872   1
  16  -8   5 1015.92 771.097   1
  16   8  -5 2029.03 968.908   1
 -16  -8  -5  395.19 814.104   1
  16  -8  -5  966.63 787.455   1
   8 -16   5  810.85 1133.14   1
   8  16   5 -349.47 1592.46   1
  16   8   6  14560. 2993.17   1
 -16  -8   6 5547.61 1648.79   1
 -16   8   6 8798.60 1836.20   1
  16  -8   6  10135. 2253.27   1
  -8  16  -6 6032.93 2151.44   1
  -8 -16  -6  11342. 2751.60   1
  16   8  -6  12447. 2310.69   1
 -16  -8  -6 8424.86 2049.61   1
 -16   8  -6 7101.07 1966.20   1
  16  -8  -6 6728.41 1418.05   1
   8 -16   6  12122. 2638.93   1
   8  16   6 8597.11 2352.94   1
  16   9   1  626.48 827.429   1
 -16  -9   1 -173.11 960.675   1
  16  -9   1  676.63 815.295   1
  -9  16  -1 1000.00 2139.53   1
   9 -16  -1 -469.50 1696.46   1
  16   9  -1  505.25 794.496   1
 -16  -9  -1 1606.54 919.076   1
 -16   9  -1  487.60 948.542   1
  16  -9  -1  910.73 872.277   1
  -9  16   1 3374.50 3735.24   1
   9 -16   1 1187.30 1044.52   1
  16   9   2 1082.98 1075.07   1
  16  -9   2  958.40 870.544   1
  -9  16  -2 1917.45 2265.19   1
  16   9  -2  366.81 963.600   1
 -16  -9  -2 1530.71 1127.72   1
 -16   9  -2  761.46 1002.17   1
  -9  16   2 -771.10 1053.73   1
  16   9   3 6004.76 1517.71   1
 -16  -9   3 3821.90 1311.88   1
 -16   9   3 3429.74 1102.80   1
  -9  16  -3 1954.28 2144.94   1
  16   9  -3 3678.90 1101.72   1
 -16  -9  -3 4618.13 1375.80   1
 -16   9  -3 2239.19 1237.13   1
   9 -16   3 2996.42 1203.55   1
  16   9   4 1821.04 907.485   1
 -16  -9   4  848.66 912.035   1
 -16   9   4 1158.05 798.938   1
  16  -9   4 1618.46 747.806   1
 -16  -9  -4 1946.70 1054.49   1
 -16   9  -4 1338.97 1001.30   1
  16  -9  -4  900.33 895.785   1
   9 -16   4 1676.96 932.942   1
   9  16   4 1692.12 1477.63   1
 -16  -9   5 2896.76 1517.71   1
 -16   9   5 2381.10 996.207   1
  16  -9   5  826.45 696.999   1
  -9  16  -5 1253.38 1688.87   1
  -9 -16  -5 1220.88 1596.79   1
 -16  -9  -5 -456.29 812.912   1
   9  16   5  339.83 1699.71   1
  16   9   6  536.02 1084.39   1
 -16   9   6  322.61 769.688   1
  16  -9   6  396.81 922.218   1
  -9  16  -6 -1547.0 1330.30   1
  -9 -16  -6 -848.01 1281.55   1
  16   9  -6  432.02 826.453   1
 -16  -9  -6  379.70 1051.67   1
 -16   9  -6  223.05 962.842   1
   9 -16   6  -61.50 961.108   1
   9  16   6 -674.47 1224.13   1
 -16 -10   0  27722. 4722.13   1
 -16  10   0  36811. 6091.43   1
 -10  16   0  24234. 4843.46   1
  10 -16   0  35110. 5827.10   1
  16  10   1 1985.70 912.685   1
 -16 -10   1 1880.62 1111.47   1
  16 -10   1 3631.24 1004.44   1
 -10  16  -1 1407.21 1917.45   1
  10 -16  -1 2415.77 1415.88   1
  16  10  -1 1843.79 1016.25   1
 -16 -10  -1 2911.92 1085.47   1
 -16  10  -1 6081.68 1546.96   1
  16 -10  -1 2339.94 1102.80   1
  10 -16   1 2302.02 1273.97   1
  16  10   2 9443.17 1974.87   1
  16 -10   2  13108. 2419.02   1
 -10  16  -2  13541. 3400.49   1
  10 -16  -2  22273. 4205.39   1
  16  10  -2 8763.94 1877.37   1
 -16 -10  -2 9933.91 2200.19   1
 -16  10  -2  12209. 2447.19   1
 -10  16   2 1879.53 3464.41   1
  10 -16   2  10055. 2343.19   1
 -16 -10   3 1031.52 874.552   1
 -10  16  -3 -125.99 1883.87   1
  16  10  -3 1799.37 909.868   1
 -16 -10  -3  992.63 897.085   1
 -16  10  -3 2861.01 1328.13   1
 -10  16   3 -786.37 1340.05   1
  10 -16   3  459.86 1018.85   1
  10  16   3  443.72 1307.55   1
  16  10   4  19554. 3501.24   1
 -16 -10   4  20247. 3738.49   1
 -16  10   4  14560. 2614.02   1
  16 -10   4  15025. 2706.10   1
 -10 -16  -4  13054. 2920.59   1
  16 -10  -4  17257. 3109.09   1
  10 -16   4  13563. 2422.27   1
  10  16   4  25707. 4735.13   1
 -16 -10   5  488.35 1673.71   1
  16 -10   5  608.17 689.307   1
 -10  16  -5   79.90 1350.88   1
 -10 -16  -5 -418.59 1268.55   1
 -16 -10  -5  -78.49 863.178   1
 -16  10  -5  342.32 988.516   1
  16 -10  -5  190.77 695.590   1
  10 -16   5  -73.04 794.388   1
  10  16   5   82.34 1785.29   1
  16  11   1  624.20 859.819   1
  16 -11   1  833.60 775.647   1
 -11  16  -1 -528.22 1897.95   1
  11 -16  -1 -135.41 1219.80   1
  16  11  -1 1562.13 953.850   1
 -16 -11  -1  528.65 974.975   1
  16 -11  -1 2876.18 1081.14   1
  16  11   2  943.99 893.077   1
 -16 -11   2 1769.04 1115.80   1
  16 -11   2 1256.63 841.945   1
 -11  16  -2  829.81 1683.46   1
  11 -16  -2 1247.97 1377.96   1
  16  11  -2 2330.19 1044.20   1
 -16  11  -2  276.78 1023.72   1
 -11  16   2 2207.78 2913.01   1
  11 -16   2 2121.11 1189.47   1
  11  16   2  674.14 1437.55   1
  16  11   3  340.70 870.652   1
 -16 -11   3 1381.21 1212.22   1
  16 -11   3 1119.05 754.739   1
 -11  16  -3 -442.31 1502.54   1
  11 -16  -3  602.64 1849.20   1
 -11 -16  -3  490.09 1281.55   1
 -16 -11  -3 1226.30 988.299   1
 -16  11  -3 1899.03 1156.97   1
  16 -11  -3 1982.45 1002.27   1
  11 -16   3 1394.21 959.700   1
  11  16   3 2131.94 1505.79   1
  16  11   4 1676.96 857.761   1
 -16 -11   4 2770.01 1634.71   1
 -16  11   4  646.41 784.313   1
  16 -11   4  430.83 686.274   1
 -11  16  -4 1408.30 1411.55   1
 -11 -16  -4  918.10 1388.80   1
 -16  11  -4 1187.30 1056.66   1
  16 -11  -4 1821.04 1010.51   1
 -11  16   4 -316.76 1154.80   1
  11 -16   4  343.19 766.330   1
  16  11   5  788.97 852.886   1
 -16 -11   5 1084.39 1449.46   1
 -16  11   5 1531.79 858.844   1
  16 -11   5 1041.81 668.399   1
 -11 -16  -5 1737.62 1782.04   1
  16  11  -5 4020.15 1666.12   1
 -16 -11  -5  768.71 872.819   1
 -16  11  -5  893.29 1040.62   1
  11 -16   5  833.82 774.780   1
  11  16   5 1995.45 1567.54   1
  16  12   0  32088. 5393.78   1
 -16 -12   0  35749. 5924.60   1
 -16  12   0  26898. 4637.63   1
  16 -12   0  27104. 4636.55   1
 -12  16   0  31221. 5705.77   1
  12 -16   0  40581. 6717.58   1
 -16  12   1 1746.29 1206.80   1
  16 -12   1 1040.95 779.763   1
 -12  16  -1 -1105.0 1629.29   1
  12 -16  -1  942.15 1434.30   1
  16  12  -1 2051.78 1115.80   1
 -16 -12  -1 2368.11 1045.06   1
 -16  12  -1 1249.05 1129.89   1
  16 -12  -1 1525.29 994.582   1
  12 -16   1  980.72 1083.31   1
  12  16   1  437.98 1360.63   1
  16  12   2 8585.19 1844.87   1
 -16 -12   2  11797. 2526.27   1
 -16  12   2  17647. 3340.91   1
  12 -16  -2  10162. 2311.77   1
 -12 -16  -2 6082.76 2162.28   1
  16  12  -2 9118.18 1922.87   1
 -16 -12  -2  11483. 2372.44   1
 -16  12  -2 7746.72 1913.12   1
  12 -16   2  13216. 2546.85   1
  12  16   2  11440. 2742.93   1
  16  12   3 1562.13 822.229   1
 -16  12   3 -168.78 944.425   1
  16 -12   3  -48.72 729.714   1
 -12  16  -3 -1575.1 1341.13   1
  12 -16  -3 -829.05 1539.38   1
 -12 -16  -3  255.44 1175.39   1
 -16 -12  -3  715.20 948.759   1
  16 -12  -3 1073.12 877.369   1
 -12  16   3 2112.45 2610.77   1
  16  12   4  14603. 2711.51   1
 -16 -12   4  23129. 4622.46   1
 -16  12   4  24060. 4224.89   1
  16 -12   4  15773. 2836.09   1
  12 -16  -4  21114. 4206.47   1
 -16 -12  -4  17961. 3233.67   1
 -16  12  -4  13552. 2619.43   1
  16 -12  -4  13855. 2789.51   1
 -12  16   4 7515.97 2754.84   1
  12 -16   4  16477. 2950.92   1
  12  16   4  16683. 3313.83   1
  16  12   5  155.45 763.839   1
 -16 -12   5  107.76 1188.39   1
 -16  12   5 1370.38 1108.22   1
 -12  16  -5  557.69 1400.71   1
 -12 -16  -5  770.23 1003.68   1
  16  12  -5   38.51 1119.05   1
 -16 -12  -5  256.20 688.332   1
 -16  12  -5  755.06 919.184   1
  16 -12  -5   22.24 768.822   1
 -12  16   5 -774.45 5832.51   1
  12  16   5 -340.37 1038.46   1
  16  13   1 -326.07 887.227   1
 -16 -13   1 4706.96 1566.46   1
 -16  13   1  -97.19 1169.97   1
  16 -13   1 3077.67 1066.30   1
 -13  16  -1  -32.02 1377.96   1
  13 -16  -1   54.36 1244.72   1
 -13 -16  -1  130.10 1637.96   1
  16  13  -1  408.19 979.200   1
 -16 -13  -1  731.88 873.252   1
 -16  13  -1 1899.03 1280.47   1
  16 -13  -1 2698.51 1128.80   1
  13 -16   1 -983.97 961.325   1
  13  16   1  187.63 1837.29   1
  16  13   2 2272.77 1126.64   1
 -16 -13   2 3562.99 1886.03   1
 -16  13   2 3112.34 1278.30   1
  16 -13   2 2094.03 970.641   1
 -13  16  -2 1285.88 1512.29   1
  13 -16  -2 1933.70 1303.22   1
 -13 -16  -2 2688.76 1907.70   1
 -16 -13  -2 3506.66 1303.22   1
 -16  13  -2 1720.29 1282.63   1
  16 -13  -2 1985.70 1125.55   1
 -13  16   2 4946.37 2460.19   1
  13 -16   2 2491.60 1102.80   1
  13  16   2 5356.94 2018.20   1
  16  13   3  513.81 796.338   1
 -16  13   3 1557.79 1243.63   1
  16 -13   3  351.86 694.832   1
 -13  16  -3 -1187.3 1575.13   1
  13 -16  -3  368.65 1165.64   1
  16  13  -3 6948.32 2014.95   1
 -16  13  -3 -240.17 934.026   1
  16 -13  -3 1318.38 1003.03   1
 -13  16   3  428.23 1424.55   1
  13 -16   3   21.98 861.228   1
  13  16   3 5686.27 1752.79   1
 -16 -13   4 1466.80 1875.20   1
 -16  13   4 2979.09 1465.71   1
 -13  16  -4 1642.29 1688.87   1
  13 -16  -4  909.00 1786.37   1
 -13 -16  -4 1958.62 1215.47   1
 -16 -13  -4  898.06 842.486   1
 -16  13  -4  274.40 972.591   1
  16 -13  -4 1020.04 1188.39   1
 -13  16   4 3324.66 2077.78   1
  13 -16   4 2435.27 1018.74   1
  13  16   4  684.32 994.474   1
  16  13   5   68.11 705.773   1
  16 -13   5  473.95 669.049   1
 -13  16  -5   79.96 1419.13   1
  13 -16  -5   34.85 1213.30   1
 -13 -16  -5   48.22 739.247   1
  16  13  -5  411.01 956.125   1
 -13  16   5  431.91 1254.47   1
  13 -16   5 -206.04 751.597   1
  16  14   0  24851. 4251.97   1
 -16 -14   0  19846. 3544.57   1
  16 -14   0  29314. 5036.29   1
 -14  16   0  13292. 2910.84   1
  14 -16   0  22879. 4035.31   1
 -14 -16   0  19554. 3959.48   1
  16  14   1  852.99 1035.64   1
 -16 -14   1  659.30 1523.13   1
 -16  14   1 -920.48 1440.80   1
  14  16  -1   95.67 1488.46   1
 -14 -16  -1 -444.37 1585.96   1
 -16  14  -1  468.64 1247.97   1
 -14  16   1 -1098.5 1425.63   1
  14 -16   1 -160.33 942.476   1
  14  16   1  717.15 1622.79   1
  16  14   2 3564.07 1540.46   1
 -16 -14   2 3564.07 2186.11   1
  16 -14   2 4222.72 1272.88   1
 -14  16  -2 4390.64 2016.03   1
  14 -16  -2 4666.88 1453.80   1
 -16 -14  -2 7428.22 1783.12   1
  16 -14  -2 7060.98 1731.12   1
  14 -16   2 6576.75 1734.37   1
  14  16   2  11245. 2623.77   1
  16  14   3  339.40 731.339   1
 -16  14   3  317.08 1368.21   1
  16 -14   3  369.73 799.046   1
  14 -16  -3    6.01 1079.30   1
 -14 -16  -3 -192.50 1010.83   1
  16  14  -3   -3.45 1362.80   1
 -16 -14  -3 -290.87 820.062   1
 -16  14  -3 -119.27 1083.20   1
  16 -14  -3  151.01 908.676   1
 -14  16   3  771.20 1588.13   1
  14 -16   3  329.00 907.701   1
  14  16   3 -118.08 979.958   1
  16  14   4  18644. 3377.75   1
 -16  14   4  14408. 2905.42   1
  16 -14   4  10169. 1982.45   1
 -14  16  -4  18156. 3546.74   1
 -14 -16  -4  17799. 3287.83   1
 -16 -14  -4  18460. 3356.08   1
  14 -16   4  17430. 3131.84   1
  14  16   4  13292. 2700.68   1
 -16  14   5 -566.68 912.901   1
  16 -14   5  228.58 766.763   1
  14 -16  -5 -201.60 1093.05   1
 -14 -16  -5 -378.51 626.042   1
 -16 -14  -5  136.06 784.638   1
 -16  14  -5 -767.09 913.226   1
 -14  16   5 -327.59 1123.39   1
  14 -16   5  -86.24 752.897   1
  14  16   5 -376.88 926.659   1
  16  15   1  988.41 1027.41   1
 -16 -15   1 -1449.5 1542.63   1
 -16  15   1 1551.29 1717.04   1
  16 -15   1  389.34 946.267   1
 -15  16  -1  174.95 1711.62   1
  16  15  -1  226.63 1540.46   1
 -16 -15  -1  729.71 1029.68   1
 -16  15  -1 -1154.8 1129.89   1
  16 -15  -1   46.65 1107.14   1
 -15  16   1 1941.28 1492.79   1
  15  16   1 1450.55 1582.71   1
 -15 -16   1 1589.21 1536.13   1
  16  15   2  975.62 1087.64   1
 -16  15   2  771.85 1405.05   1
  16 -15   2 2177.44 1013.76   1
  15 -16  -2 1594.63 957.858   1
  15  16  -2 -192.18 1405.05   1
 -15 -16  -2  547.18 1434.30   1
  16  15  -2 1069.55 1631.46   1
 -16 -15  -2 1062.18 1040.51   1
 -16  15  -2 1554.54 1204.64   1
  16 -15  -2  549.13 965.225   1
 -15  16   2  393.24 1319.47   1
  15 -16   2 1440.80 1102.80   1
  15  16   2 1192.72 1151.55   1
 -16 -15   3 1292.38 1604.37   1
 -16  15   3 1535.04 1485.21   1
  16 -15   3 1155.89 854.186   1
 -15  16  -3  567.00 1673.71   1
  15 -16  -3 2417.94 1505.79   1
 -15 -16  -3 2657.35 1128.80   1
  16  15  -3  716.61 1696.46   1
 -16 -15  -3 1353.05 934.351   1
 -16  15  -3 2187.19 1385.55   1
 -15  16   3  892.21 1647.71   1
  15  16   3 1440.80 959.592   1
  16  15   4 1484.13 976.166   1
  16 -15   4 1345.46 882.352   1
 -15 -16  -4 1383.38 906.726   1
  16  15  -4 -692.23 1266.38   1
 -16  15  -4 1103.89 1027.30   1
  16 -15  -4  699.06 1091.97   1
 -15  16   4 2424.44 1597.88   1
  15 -16   4 1394.21 874.444   1
  15  16   4 2141.69 1064.67   1
 -16  16   0 5878.01 2141.69   1
  16 -16   0 5755.60 1797.20   1
  16  16   0 6102.26 2021.45   1
 -16 -16   0 5098.03 2187.19   1
 -16 -16  -2  870.65 1208.97   1
 -16  16  -2 1043.33 1546.96   1
 -16  16   2 1563.21 1451.63   1
  16  16   2 1722.46 1094.14   1
 -16 -16   2 1435.38 1608.71   1
 -16  16  -4 8026.21 2116.78   1
 -16  16   4 6683.99 1953.20   1
 -17   0   1  12967. 2805.76   1
  17   0   1  18752. 3478.49   1
 -17   0  -1  15946. 3208.75   1
  17   0  -1  16629. 3357.16   1
  17   0   2 5089.37 1805.87   1
 -17   0  -2 4316.97 1769.04   1
  17   0  -2 3926.98 1707.29   1
  17   0   3 6310.25 2051.78   1
  17   0  -3 2818.76 1617.37   1
 -17   0   4 4522.80 1501.46   1
  17   0   4 5390.53 1596.79   1
  17   0  -4 6754.41 1840.54   1
 -17   0   5 3483.91 1171.05   1
  17   0   5 2844.76 1333.55   1
 -17   0  -5 3868.48 1725.71   1
 -17   0   6  582.82 737.622   1
 -17   0  -6 2826.34 1660.71   1
  17   0  -6 -124.80 752.355   1
  17   1   0 1093.05 939.334   1
 -17  -1   0 1380.13 1115.80   1
 -17   1   0 1127.72 1188.39   1
  17  -1   0  482.72 854.619   1
  17   1   1 1152.64 972.375   1
 -17   1   1  709.02 1151.55   1
  17  -1   1 1226.30 898.818   1
  17   1  -1  343.08 919.401   1
 -17  -1  -1 1556.71 1127.72   1
 -17   1  -1 1151.55 952.225   1
  17  -1  -1  556.39 854.511   1
  17   1   2   30.96 951.900   1
 -17  -1   2   48.39 965.333   1
 -17   1   2  669.48 1089.81   1
  17  -1   2  684.65 1022.64   1
  17   1  -2  278.73 899.468   1
 -17  -1  -2   90.11 1108.22   1
  17   1   3 2265.19 1418.05   1
 -17  -1   3 1051.35 841.186   1
 -17   1   3 1368.21 995.232   1
  17  -1   3 -867.08 1211.14   1
  17   1  -3  750.95 898.168   1
 -17  -1  -3 2869.68 1464.63   1
  17  -1  -3  283.61 909.218   1
  17   1   4 1517.71 1026.43   1
 -17  -1   4 1491.71 1034.45   1
  17  -1   4  605.89 968.800   1
  17   1  -4 1193.80 904.126   1
 -17   1  -4 1654.21 1061.31   1
  17  -1  -4  462.03 901.960   1
  17   1   5  664.61 1018.74   1
 -17  -1   5  775.54 789.838   1
 -17   1   5  454.88 800.237   1
  17  -1   5  398.66 796.771   1
  17   1  -5  831.76 741.197   1
 -17  -1  -5 1090.89 1104.97   1
 -17   1  -5  264.98 990.791   1
  17  -1  -5  364.42 838.262   1
 -17  -1   6  790.81 662.874   1
 -17   1   6 1487.38 790.488   1
  17  -1   6  566.68 1087.64   1
  17   1  -6 1796.12 917.126   1
 -17  -1  -6 1370.38 1279.38   1
 -17   1  -6 1478.71 1147.22   1
  17  -1  -6  387.06 741.089   1
  17   2   1 2030.11 971.508   1
 -17  -2   1 2036.61 1159.14   1
  17  -2   1 2061.53 955.475   1
  17   2  -1 1368.21 1086.56   1
 -17  -2  -1 3045.17 1052.97   1
 -17   2  -1  948.65 971.616   1
  17  -2  -1 2576.10 1091.97   1
 -17  -2   2  813.45 1068.25   1
 -17   2   2 1762.54 1115.80   1
  17  -2   2   80.13 873.361   1
  17   2  -2  487.38 1037.05   1
 -17  -2  -2  593.87 1136.39   1
 -17   2  -2  335.39 937.926   1
  17  -2  -2  355.43 919.509   1
  17   2   3  32640. 5652.69   1
 -17  -2   3  26758. 4518.47   1
 -17   2   3  26303. 4519.55   1
  17  -2   3  31448. 5421.94   1
  17   2  -3  29358. 5078.53   1
 -17  -2  -3  29412. 5138.12   1
 -17   2  -3  31069. 5533.52   1
  17  -2  -3  33799. 5777.27   1
  17   2   4  902.28 1070.85   1
 -17   2   4  590.29 924.059   1
  17  -2   4  461.81 857.978   1
 -17   2  -4  248.62 1042.03   1
  17  -2  -4  912.68 913.118   1
  17   2   5  310.15 880.402   1
 -17  -2   5 2228.36 986.133   1
 -17   2   5 3207.67 1085.47   1
  17  -2   5  294.55 825.045   1
  17   2  -5 3606.32 1101.72   1
 -17  -2  -5 -589.64 873.469   1
 -17   2  -5 1194.89 1057.41   1
  17  -2  -5  125.45 726.248   1
 -17  -2   6  615.10 665.908   1
  17  -2   6 1413.71 1156.97   1
  -2  17  -6 -556.71 2728.85   1
 -17  -2  -6  408.08 1259.88   1
 -17   2  -6 -161.85 1097.39   1
  17  -2  -6  197.92 719.531   1
  17   3   0 3848.98 1166.72   1
 -17  -3   0 3413.49 1192.72   1
 -17   3   0 3444.91 1262.05   1
  17  -3   0 2775.43 971.400   1
  17   3   1 1070.09 913.985   1
 -17  -3   1 3074.42 1252.30   1
 -17   3   1 1691.04 1173.22   1
  17  -3   1 1134.22 792.438   1
  17   3  -1 3464.41 1284.80   1
 -17  -3  -1 1304.30 1029.90   1
 -17   3  -1  534.94 1030.44   1
  17  -3  -1 1396.38 900.335   1
  17   3   2 3240.17 1400.71   1
 -17   3   2 1272.88 1078.76   1
  17  -3   2 1341.13 875.419   1
  17   3  -2 1532.88 1150.47   1
 -17  -3  -2  368.00 1268.55   1
 -17   3  -2  726.46 1167.80   1
  17  -3  -2 2168.78 907.485   1
  17   3   3 1842.70 996.099   1
 -17  -3   3 2276.02 1014.41   1
 -17   3   3 1774.45 1026.76   1
  17  -3   3  996.21 992.524   1
 -17  -3  -3 3053.84 1386.63   1
 -17   3  -3 2345.36 1367.13   1
  17   3   4 1253.38 1022.32   1
 -17  -3   4 3098.25 1101.72   1
 -17   3   4  604.16 773.047   1
  17  -3   4  898.49 767.088   1
  17   3  -4 2178.53 1067.06   1
 -17   3  -4  990.90 1071.06   1
  17   3   5 -165.31 759.289   1
 -17  -3   5 1193.80 931.101   1
  17  -3   5 1188.39 783.880   1
  -3  17  -5  -43.28 1591.38   1
  17   3  -5 -143.10 802.837   1
 -17  -3  -5  452.39 848.336   1
 -17   3  -5 -663.42 1004.66   1
  17  -3  -5   53.08 645.975   1
  17   3   6 1162.39 1211.14   1
 -17  -3   6 1509.04 941.500   1
  17  -3   6 1174.30 1065.86   1
  -3  17  -6 1899.03 4981.04   1
  17   3  -6 1006.72 714.115   1
 -17  -3  -6 1306.47 1173.22   1
  17  -3  -6 1746.29 762.864   1
  17   4   1 -100.13 801.104   1
 -17   4   1 1973.78 1061.64   1
  17  -4   1  760.70 730.581   1
  17   4  -1 2125.44 1011.16   1
 -17   4  -1 1639.04 871.411   1
 -17   4   2  463.98 815.837   1
  17  -4   2 1152.64 905.643   1
 -17  -4  -2 8623.11 2110.28   1
 -17   4  -2  965.87 982.233   1
  17  -4  -2 1427.80 815.945   1
  17   4   3 3118.84 1253.38   1
 -17  -4   3 2529.52 1096.30   1
 -17   4   3  785.07 789.296   1
  17  -4   3 5310.36 1516.63   1
 -17   4  -3 5100.20 1624.96   1
  17  -4  -3 1133.14 859.711   1
  17   4   4 2065.86 1236.05   1
 -17  -4   4 1932.62 1082.22   1
 -17   4   4 1992.20 896.977   1
  17  -4   4 3590.07 1194.89   1
  -4  17  -4  659.62 1538.29   1
 -17   4  -4 3837.07 1323.80   1
  17  -4  -4 2215.36 1002.71   1
  17   4   5  565.59 904.452   1
 -17  -4   5 7116.23 1585.96   1
 -17   4   5  876.29 668.399   1
  17  -4   5 1413.71 902.285   1
  -4  17  -5 -184.49 4255.22   1
  17   4  -5  429.64 721.698   1
 -17  -4  -5  528.54 984.074   1
  17  -4  -5 1044.41 802.729   1
   4 -17   5 2454.77 1544.79   1
  17   4   6 -755.06 1278.30   1
 -17  -4   6 1785.29 981.799   1
 -17   4   6  192.83 627.342   1
  17  -4   6  524.97 1163.47   1
  -4  17  -6 1445.13 3342.00   1
  17   4  -6  970.53 767.197   1
 -17  -4  -6 1216.55 1304.30   1
  17  -4  -6  813.45 668.291   1
  17   5   0 1940.20 898.168   1
 -17  -5   0 1195.97 951.792   1
 -17   5   0 3349.58 1110.39   1
  17  -5   0 2511.10 952.767   1
  17   5   1 1658.54 971.291   1
 -17  -5   1 -223.70 951.575   1
  17   5  -1  691.47 927.093   1
 -17  -5  -1 1449.46 1008.67   1
 -17   5  -1 1479.79 922.651   1
  17  -5  -1 1892.53 978.225   1
  17   5   2  481.96 881.485   1
  17  -5   2  771.31 889.827   1
  17   5  -2 5970.10 1576.21   1
 -17  -5  -2 -238.98 1027.95   1
 -17   5  -2 1292.38 1073.66   1
  17  -5  -2 2052.86 992.524   1
  17   5   3 2177.44 1127.72   1
 -17  -5   3  -77.33 803.054   1
 -17   5   3 1653.12 910.518   1
  17  -5   3 3041.92 1215.47   1
  -5  17  -3 -245.15 1217.64   1
 -17   5  -3 2605.35 1332.47   1
  17  -5  -3 -117.00 774.563   1
  17   5   4 1670.46 964.792   1
 -17  -5   4  124.15 776.188   1
 -17   5   4  112.34 686.815   1
  17  -5   4 2790.59 1117.97   1
  17   5  -4  762.43 876.611   1
 -17   5  -4  948.00  999.67   1
  17  -5  -4  648.03 833.603   1
   5 -17   4 2399.52 1927.20   1
  17   5   5  453.90 927.201   1
 -17  -5   5  243.31 721.590   1
 -17   5   5   49.66 706.748   1
  17  -5   5  479.04 794.713   1
  -5  17  -5 4888.96 3997.40   1
  17   5  -5  -42.03 871.736   1
 -17  -5  -5  988.19 944.642   1
  17  -5  -5 1030.44 775.430   1
   5 -17   5 -146.03 1242.55   1
  17   5   6 1920.70 1290.22   1
 -17  -5   6  878.45 1002.38   1
 -17   5   6 1286.97 785.721   1
  17  -5   6 1426.71 1136.39   1
  -5  17  -6 2088.61 2460.19   1
  17   5  -6 1130.97 948.325   1
 -17  -5  -6  311.78 1005.09   1
 -17   5  -6  126.21 1067.92   1
  17  -5  -6  636.77 799.588   1
   5 -17   6  264.87 1008.77   1
 -17  -6   1 1661.79 1047.23   1
  17  -6   1 2206.69 1052.43   1
  17   6  -1 1503.63 998.482   1
 -17  -6  -1 6304.84 1561.04   1
 -17   6  -1 1500.38 1017.33   1
  17  -6  -1  191.42 850.936   1
  17   6   2 6901.74 1656.37   1
  17   6  -2  13151. 2564.18   1
 -17  -6  -2  10055. 2259.77   1
 -17   6  -2  11667. 2477.52   1
  17  -6  -2 8145.37 1870.87   1
  17   6   3 2130.86 1197.05   1
 -17  -6   3  973.24 866.861   1
 -17   6   3 4459.97 1289.13   1
  17  -6   3 1520.96 1016.03   1
  -6  17  -3 -1768.0 4271.47   1
 -17  -6  -3 1528.54 1050.48   1
 -17   6  -3 2142.78 1214.39   1
   6 -17   3 1454.88 1526.38   1
  17   6   4 3369.08 1217.64   1
 -17  -6   4 4189.14 1225.22   1
 -17   6   4 3653.99 1152.64   1
  17  -6   4 3627.99 1205.72   1
  -6  17  -4 6928.82 5563.86   1
  17   6  -4 4026.65 1348.71   1
 -17   6  -4 2739.68 1384.46   1
  17  -6  -4 3258.58 1155.89   1
   6 -17   4 5065.54 2035.53   1
 -17  -6   5  157.84 680.099   1
 -17   6   5  952.77 908.243   1
  17  -6   5  317.73 722.673   1
  -6  17  -5  272.23 2749.43   1
  17   6  -5  657.67 727.981   1
 -17  -6  -5  151.12 868.269   1
  17   6   6  512.62 1141.80   1
 -17  -6   6  238.54 850.395   1
 -17   6   6   94.57 828.512   1
  17  -6   6  837.94 1120.14   1
  -6  17  -6 1058.17 2033.36   1
  17   6  -6   54.58 656.266   1
 -17  -6  -6  969.56 1088.72   1
 -17   6  -6  463.98 1100.64   1
  17  -6  -6  468.85 686.490   1
   6 -17   6  951.58 1116.89   1
  17   7   0 1467.88 869.352   1
 -17  -7   0 -300.83 826.453   1
  17  -7   0 3500.16 1129.89   1
  17   7   1 4948.54 1285.88   1
 -17  -7   1 6226.84 1668.29   1
 -17   7   1 9059.68 2035.53   1
  17  -7   1  13032. 2441.77   1
 -17  -7  -1 4839.12 1433.21   1
  17  -7  -1 8081.46 1799.37   1
   7 -17   1 4708.04 3342.00   1
  17   7   2 5101.28 1449.46   1
  -7  17  -2  255.12 3820.82   1
  17   7  -2 2225.11 1192.72   1
 -17  -7  -2 3963.81 1320.55   1
 -17   7  -2 4792.54 1642.29   1
   7 -17   2 3507.74 1695.37   1
  17   7   3 -302.68 823.745   1
 -17   7   3 2943.34 1103.89   1
  17  -7   3   15.14 833.170   1
  17   7  -3 4228.14 1232.80   1
 -17  -7  -3  -43.18 887.119   1
 -17   7  -3  -68.03 1080.27   1
   7 -17   3  521.83 1229.55   1
  17   7   4   35.77 771.530   1
 -17  -7   4  828.08 896.002   1
  17  -7   4  769.15 799.263   1
  -7  17  -4  827.43 2351.86   1
   7 -17   4  185.90 1043.11   1
 -17  -7   5 1966.20 1025.02   1
 -17   7   5 2013.86 879.969   1
  17  -7   5 2414.69 982.449   1
  -7  17  -5 1429.96 2282.52   1
  17   7  -5 1473.30 763.839   1
 -17  -7  -5 2134.11 1076.37   1
 -17   7  -5 1059.91 994.799   1
  17  -7  -5 1945.62 895.460   1
   7 -17   5 2482.94 1518.79   1
  17   7   6 -759.94 1014.19   1
 -17  -7   6 -299.75 997.074   1
 -17   7   6  338.42 673.382   1
  17  -7   6  281.98 979.308   1
  -7  17  -6  336.58 2289.02   1
  17   7  -6  156.65 629.292   1
 -17  -7  -6  705.77 914.635   1
 -17   7  -6 1431.05 1233.88   1
   7 -17   6  153.07 1231.72   1
  17   8   1  581.08 882.135   1
 -17  -8   1 1801.54 1106.05   1
 -17   8   1 1887.12 1161.30   1
  17  -8   1 1253.38 846.170   1
  -8  17  -1 -4402.6 4271.47   1
 -17  -8  -1  810.42 1085.47   1
 -17   8  -1 1310.80 1099.55   1
  17  -8  -1  968.80 870.436   1
   8 -17   1 5329.86 1776.62   1
  17   8   2 9827.74 2083.20   1
 -17  -8   2 7117.32 1853.54   1
  -8  17  -2  13563. 4924.71   1
  17   8  -2  10386. 2105.95   1
 -17  -8  -2  10245. 2308.52   1
 -17   8  -2 9486.50 2202.36   1
  17  -8  -2  12014. 2304.19   1
   8 -17   2 9670.67 2146.03   1
  17   8   3 2692.01 1065.21   1
  17  -8   3  829.92 857.544   1
  -8  17  -3  -92.54 2274.94   1
  17   8  -3  962.08 774.022   1
 -17  -8  -3  623.55 902.177   1
 -17   8  -3 1934.78 1189.47   1
   8 -17   3 -455.85 953.634   1
  17   8   4 1766.87 989.816   1
 -17   8   4 2505.68 997.074   1
  17  -8   4 1269.63 918.968   1
  -8  17  -4 3174.08 1903.37   1
  17   8  -4 2182.86 1054.71   1
  17  -8  -4 2097.28 942.476   1
  17   8   5  442.75 826.670   1
 -17   8   5 1031.41 768.713   1
  17  -8   5 1511.21 863.828   1
  -8  17  -5 -219.80 2255.44   1
 -17  -8  -5  811.72 906.618   1
 -17   8  -5 1249.05 1104.97   1
  17  -8  -5  698.41 775.647   1
   8 -17   5  857.98 1172.14   1
  17   9   0 7273.31 1641.21   1
 -17  -9   0 4991.87 1576.21   1
  17  -9   0 3825.15 1147.22   1
  17   9   1 2952.01 1158.05   1
 -17  -9   1 8135.62 1916.37   1
 -17   9   1 8077.12 1899.03   1
  17  -9   1 5294.11 1310.80   1
  -9  17  -1  11992. 3911.81   1
 -17  -9  -1 4417.72 1358.46   1
 -17   9  -1 6535.58 1610.87   1
  17  -9  -1 7008.98 1590.29   1
  -9  17   1 -1233.9 2322.61   1
   9 -17   1 5261.61 1491.71   1
  17   9   2 2215.36 1040.08   1
 -17  -9   2 2815.51 1271.80   1
  17  -9   2 2104.86 929.584   1
  17   9  -2 3539.16 1135.30   1
 -17  -9  -2 1715.96 1188.39   1
 -17   9  -2 2136.28 1212.22   1
  17  -9  -2 1510.13 857.111   1
   9 -17   2 2350.77 1174.30   1
  17   9   3 -1370.4 773.913   1
 -17  -9   3  -10.52 876.936   1
  17  -9   3  844.33 858.953   1
  -9  17  -3  511.65 1812.37   1
  17   9  -3   78.79 709.998   1
 -17  -9  -3 -401.69 930.776   1
   9 -17   3 1214.39 1094.14   1
  17   9   4  325.21 696.132   1
 -17   9   4 -482.07 705.990   1
  17  -9   4  107.92 742.172   1
  -9  17  -4 1267.47 1840.54   1
  17   9  -4  459.54 870.111   1
 -17  -9  -4  449.35 818.112   1
 -17   9  -4 1260.97 1032.28   1
  17  -9  -4  564.40 831.545   1
  17   9   5  379.05 767.413   1
  17  -9   5  540.79 636.658   1
  -9  17  -5 1045.06 1784.20   1
 -17  -9  -5  270.39 865.128   1
 -17   9  -5 1918.53 1143.97   1
  17  -9  -5  307.98 836.637   1
   9 -17   5  453.58 985.916   1
   9  17   5  963.92 1733.29   1
  17  10   1  269.85 832.520   1
 -17 -10   1  496.26 1126.64   1
 -17  10   1  892.97 968.258   1
  17 -10   1  954.28 801.537   1
 -10  17  -1  853.64 2751.60   1
 -17 -10  -1 1354.13 948.759   1
 -17  10  -1  676.85 984.616   1
  17 -10  -1 1085.47 955.908   1
 -10  17   1 -1233.9 3811.07   1
  10 -17   1 -134.11 1045.39   1
  17  10   2 1959.70 932.184   1
 -17 -10   2 -159.57 958.183   1
  17 -10   2  630.38 770.013   1
 -10  17  -2  889.72 2036.61   1
  10 -17  -2 -450.44 2316.11   1
  17  10  -2  100.56 813.237   1
 -17 -10  -2 2009.53 1038.89   1
 -17  10  -2  -78.81 1060.45   1
  17 -10  -2   90.80 776.838   1
 -10  17   2 -3847.9 3466.58   1
  10 -17   2  410.68 1180.80   1
  17  10   3  -15.36 847.795   1
 -17 -10   3  -39.79 883.219   1
 -17  10   3  -35.93 687.574   1
  17 -10   3 -296.61 735.239   1
 -10  17  -3 -976.82 1647.71   1
  17  10  -3  696.78 786.805   1
 -17 -10  -3  347.85 944.967   1
 -17  10   4  991.77 846.170   1
  17 -10   4 1358.46 821.145   1
 -10  17  -4 -195.43 1175.39   1
  17  10  -4  368.43 883.435   1
 -17 -10  -4  655.94 923.409   1
 -17  10  -4  -81.00 1017.22   1
  17 -10  -4   35.65 826.995   1
  10 -17   4  624.63 809.446   1
  10  17   4 -765.79 1324.88   1
  17  10   5  899.36 885.602   1
 -17 -10   5 -559.53 1486.29   1
 -17  10   5 1239.30 906.076   1
 -10  17  -5  305.17 1110.39   1
 -10 -17  -5  390.75 1497.13   1
 -17 -10  -5 2734.26 1197.05   1
 -17  10  -5  508.29 877.369   1
  17 -10  -5 1293.47 813.129   1
  10 -17   5 2234.86 1130.97   1
  10  17   5 2026.86 1932.62   1
  17  11   0   68.57 856.786   1
 -17 -11   0 -529.19 843.461   1
 -17  11   0  395.41 890.694   1
  17 -11   0 -137.25 798.071   1
 -11  17   0  511.65 1953.20   1
  11 -17   0 1279.38 1146.14   1
  17  11   1 -286.75 793.738   1
 -17 -11   1  556.82 976.491   1
 -17  11   1  632.43 1062.07   1
 -17 -11  -1 1381.21 984.941   1
 -17  11  -1  643.81 941.067   1
  17 -11  -1  453.80 815.729   1
 -11  17   1 2354.02 2693.10   1
  11 -17   1 -305.71 1262.05   1
 -17 -11   2 1330.30 1038.02   1
 -17  11   2  871.41 1066.51   1
  17 -11   2 1358.46 851.695   1
 -11  17  -2   67.66 2098.36   1
  11 -17  -2  659.41 1695.37   1
  17  11  -2  456.07 935.001   1
 -17 -11  -2 1744.12 1052.54   1
  17 -11  -2 1649.87 899.685   1
 -11  17   2  167.05 3009.42   1
  11 -17   2 1101.72 1268.55   1
  17  11   3 1156.97 910.301   1
 -17  11   3  705.67 924.384   1
  17 -11   3 -214.93 665.366   1
 -11  17  -3  207.89 1388.80   1
  11 -17  -3 2079.95 2347.52   1
  17  11  -3  303.87 799.046   1
 -17  11  -3 -115.37 940.201   1
  11 -17   3  538.08 877.369   1
  11  17   3 -132.92 1211.14   1
  17  11   4 1200.30 925.468   1
 -17  11   4  -38.00 765.355   1
 -11 -17  -4 1232.80 1525.29   1
 -17 -11  -4  744.88 844.328   1
 -17  11  -4 1193.80 1122.30   1
  17 -11  -4 1001.52 969.016   1
 -11  17   4   53.01 596.251   1
  11 -17   4  280.14 787.021   1
  11  17   4  659.30 1432.13   1
  17  11   5  321.20 915.176   1
 -17  11   5  972.70 808.362   1
  17 -11   5  827.32 697.107   1
 -11  17  -5  736.32 1249.05   1
 -11 -17  -5  837.94 1138.55   1
  17 -11  -5  486.30 692.340   1
  11 -17   5  572.20 759.830   1
  11  17   5 -762.11 1505.79   1
  17  12   1   -6.91 792.546   1
 -17 -12   1  298.78 887.119   1
 -17  12   1 1134.22 1127.72   1
  17 -12   1 -503.52 712.056   1
 -12  17  -1 1493.88 1875.20   1
  12 -17  -1  -11.07 1324.88   1
  17  12  -1 -330.95 1010.29   1
 -17  12  -1 -458.56 965.983   1
  17 -12  -1 4387.39 1336.80   1
 -12  17   1 -780.52 2188.28   1
  12 -17   1 1176.47 1085.47   1
  17  12   2  683.35 873.036   1
 -17  12   2  242.44 1108.22   1
  17 -12   2 1275.05 884.627   1
 -12  17  -2  504.17 1577.29   1
  17  12  -2  969.56 926.118   1
 -17 -12  -2  548.69 1042.90   1
  17 -12  -2 -452.50 757.989   1
 -12  17   2 1071.39 2601.02   1
  12 -17   2 1335.72 992.849   1
  12  17   2  253.49 1401.80   1
  17  12   3 2165.53 939.984   1
 -17  12   3 2880.51 1226.30   1
  17 -12   3 5765.35 1460.30   1
  12 -17  -3 4766.54 1687.79   1
 -12 -17  -3 1478.71 1546.96   1
  17  12  -3 4162.06 1262.05   1
 -17 -12  -3 2196.94 1020.80   1
 -17  12  -3 3586.82 1376.88   1
  17 -12  -3 3144.83 1159.14   1
  12 -17   3 4418.80 1330.30   1
  12  17   3 7852.88 2217.53   1
  17  12   4 1637.96 862.094   1
 -17 -12   4  907.59 1873.03   1
 -17  12   4  783.23 725.056   1
  17 -12   4  641.10 760.589   1
 -12  17  -4  883.54 1389.88   1
 -12 -17  -4   62.13 1422.38   1
 -17 -12  -4 1102.80 812.371   1
 -17  12  -4  171.38 890.585   1
  17 -12  -4  481.42 961.542   1
 -12  17   4 -629.18 2365.94   1
  17  12   5  276.46 877.044   1
 -17 -12   5 -576.10 1039.76   1
 -17  12   5  628.32 773.047   1
  17 -12   5  775.10 752.247   1
 -12  17  -5  -89.47 1373.63   1
  17  12  -5 2220.78 1207.89   1
 -17 -12  -5  342.11 756.797   1
 -17  12  -5  817.57 1029.79   1
  17 -12  -5  399.63 846.820   1
 -12  17   5 -491.71 579.135   1
  12 -17   5 -208.43 781.063   1
  12  17   5  109.09 1160.22   1
  17  13   0 6660.16 1740.87   1
 -17 -13   0 7936.29 1813.45   1
 -17  13   0 6493.33 1735.45   1
 -13  17   0  10214. 2863.18   1
  13 -17   0 7922.21 1879.53   1
  17  13   1  983.97 914.635   1
  17 -13   1 3259.67 1086.56   1
 -13  17  -1 -456.50 1380.13   1
  13 -17  -1  854.40 1204.64   1
  17  13  -1 1379.05 1122.30   1
 -17 -13  -1  225.22 963.275   1
 -17  13  -1 3964.90 1428.88   1
  17 -13  -1  666.12 1019.82   1
 -13  17   1 1535.04 1992.20   1
  13  17   1  374.28 1567.54   1
  17  13   2 1349.80 998.482   1
 -17 -13   2 1288.05 1463.55   1
 -17  13   2  967.17 1097.39   1
  17 -13   2  249.92 809.662   1
 -13  17  -2 1286.97 1432.13   1
  13 -17  -2 1276.13 1587.04   1
 -13 -17  -2  452.71 1506.88   1
  17  13  -2  320.44 845.411   1
 -17 -13  -2 1605.46 1127.72   1
 -17  13  -2  416.31 1091.97   1
  17 -13  -2 1037.81 919.726   1
 -13  17   2  345.36 1734.37   1
  13 -17   2  241.90 967.500   1
  13  17   2   43.80 1324.88   1
  17 -13   3 -439.82 705.557   1
 -13  17  -3  199.98 1567.54   1
  13 -17  -3  498.10 1173.22   1
 -13 -17  -3 -376.56 1208.97   1
 -17 -13  -3  476.33 881.594   1
 -17  13  -3  122.63 953.525   1
  17 -13  -3 -148.63 870.761   1
  13 -17   3 -461.49 962.300   1
  17  13   4 -507.42 801.537   1
 -17 -13   4  321.85 1759.29   1
 -17  13   4 1396.38 1124.47   1
  17 -13   4  623.88 770.013   1
 -13  17  -4 -336.47 1224.13   1
  17  13  -4 1831.87 1544.79   1
  17 -13  -4  310.15 1038.35   1
  13 -17   4  269.63 690.932   1
  13  17   4  936.95 1282.63   1
 -17  13   5  174.52 1205.72   1
 -13  17  -5 1542.63 1621.71   1
 -13 -17  -5   90.76 950.167   1
  17  13  -5  804.46 1028.81   1
 -17 -13  -5 -366.16 735.239   1
 -17  13  -5  162.93 932.076   1
  13  17   5  -87.69 878.236   1
 -17 -14   1  885.06 1294.55   1
 -17  14   1   37.34 977.033   1
  17 -14   1 1148.30 901.093   1
 -14  17  -1 1226.30 1333.55   1
  14 -17  -1  907.70 1204.64   1
 -14 -17  -1  760.37 1644.46   1
  17  14  -1  675.55 1018.42   1
 -17 -14  -1  932.73 1036.07   1
 -17  14  -1 1283.72 1199.22   1
  17 -14  -1 1151.55 1037.91   1
  14 -17   1 1116.89 969.450   1
  14  17   1  663.52 1553.46   1
  17  14   2  396.16 913.335   1
 -17 -14   2  -42.58 1571.88   1
 -17  14   2  437.44 964.900   1
 -14  17  -2  555.09 1505.79   1
  14 -17  -2  -14.86 995.991   1
 -14 -17  -2  499.30 1570.79   1
 -17 -14  -2  889.83 1272.88   1
 -17  14  -2 -244.39 998.591   1
 -14  17   2  295.85 1783.12   1
  14 -17   2  388.36 891.994   1
  17  14   3  953.09 843.570   1
 -17 -14   3  478.93 1707.29   1
 -17  14   3  357.06 1395.30   1
  17 -14   3  516.19 796.988   1
 -14  17  -3 -414.47 1750.62   1
  17  14  -3 2540.35 1594.63   1
 -17 -14  -3  662.01 888.419   1
  17 -14  -3  244.72 1070.20   1
  14 -17   3  521.83 931.318   1
  14  17   3 2120.03 1492.79   1
  17  14   4  107.93 810.421   1
 -17 -14   4  515.65 1523.13   1
 -17  14   4 2294.44 1288.05   1
  17 -14   4 -158.81 735.456   1
 -14  17  -4 1401.80 1473.30   1
 -14 -17  -4  145.05 1128.80   1
  17  14  -4 1429.96 1450.55   1
 -17 -14  -4 -124.36 763.622   1
 -17  14  -4 1165.64 983.208   1
  17 -14  -4   94.75 951.142   1
  14 -17   4  471.24 767.305   1
  14  17   4 -477.30 975.841   1
  17  15   0   40.08 885.169   1
 -17 -15   0 -277.00 1007.26   1
  17 -15   0 -312.53 959.158   1
 -15  17   0 1102.80 1490.63   1
  15 -17   0  368.00 873.144   1
  15  17   0 -108.87 1395.30   1
 -15 -17   0  665.58 1649.87   1
  17  15   1 2796.01 1331.38   1
 -17 -15   1 3835.98 1867.62   1
 -17  15   1 4399.30 1727.87   1
  17 -15   1 3024.59 1215.47   1
  15 -17  -1 1263.13 1014.73   1
  15  17  -1 1376.88 1552.38   1
 -15 -17  -1 2833.93 2005.20   1
 -17 -15  -1 3141.59 1258.80   1
 -17  15  -1 2840.43 1386.63   1
  17 -15  -1 3700.57 1634.71   1
 -15  17   1  976.17 1246.88   1
  15 -17   1 3740.65 1388.80   1
  15  17   1 3200.08 2007.36   1
 -17 -15   2 5311.45 2276.02   1
  17 -15   2 1427.80 964.900   1
 -15  17  -2 1126.64 2022.53   1
  15 -17  -2 1544.79 1154.80   1
  17  15  -2 3730.90 1753.87   1
 -17 -15  -2  758.10 1162.39   1
 -17  15  -2 1498.21 1380.13   1
  17 -15  -2 3253.17 1334.63   1
 -15  17   2 1563.21 1348.71   1
  15 -17   2 2686.60 1354.13   1
  15  17   2 7641.63 2274.94   1
  17  15   3  929.69 879.644   1
 -17 -15   3 -212.54 1453.80   1
 -17  15   3  371.14 1548.04   1
  17 -15   3  204.09 781.496   1
  15 -17  -3  766.66 1359.55   1
 -15 -17  -3  755.39 1120.14   1
  17  15  -3   32.23 1458.13   1
 -17  15  -3 -417.51 1206.80   1
  17 -15  -3 -1061.9 1000.22   1
  15 -17   3    5.73 958.942   1
  15  17   3  666.77 1034.66   1
  17  15   4 1304.30 902.177   1
 -17  15   4  155.13 1174.30   1
 -15  17  -4 1238.22 1462.46   1
 -15 -17  -4  532.55 888.094   1
 -17 -15  -4 -351.21 716.606   1
 -17  15  -4  706.86 1125.55   1
 -15  17   4 -824.94 1710.54   1
  15 -17   4  -44.79 819.845   1
  15  17   4  465.82 868.161   1
  17  16   1 1509.04 1066.73   1
 -17 -16   1 1438.63 1819.95   1
 -17  16   1 3429.74 1867.62   1
  17 -16   1  395.73 1029.14   1
 -16  17  -1 2565.27 2020.36   1
  16 -17  -1  363.99 1230.63   1
  16  17  -1 1001.52 1700.79   1
  17  16  -1 1219.80 1559.96   1
 -17 -16  -1   80.07 1180.80   1
 -17  16  -1 1014.73 1121.22   1
  17 -16  -1 4413.39 1561.04   1
 -16  17   1  178.75 1285.88   1
  16  17   1  298.23 1563.21   1
 -16 -17   1 1876.28 1653.12   1
  17  16   2 1017.66 1041.38   1
 -17  16   2  -38.93 1395.30   1
  17 -16   2  505.47 1035.10   1
  16 -17  -2 1472.21 1181.89   1
  16  17  -2  398.66 1571.88   1
 -16 -17  -2 2099.45 1667.21   1
  17  16  -2 1462.46 1818.87   1
 -17 -16  -2 1405.05 1120.14   1
 -17  16  -2  405.37 1230.63   1
  17 -16  -2 1435.38 1050.81   1
  16 -17   2  850.18 1281.55   1
  16  17   2  773.80 1305.38   1
 -17 -16   3 -251.33 1345.46   1
 -16  17  -3  997.94 1557.79   1
  16 -17  -3  -59.92 998.916   1
 -16 -17  -3 1578.38 1093.05   1
 -17 -16  -3 -267.03 838.478   1
 -17  16  -3  511.10 1369.30   1
  16 -17   3   53.37 817.137   1
  16  17   3   82.16 825.912   1
  17  16   4 1133.14 937.709   1
 -17  16   4  401.36 1070.31   1
  17 -16   4 1203.55 913.768   1
 -16 -17  -4  876.29 860.469   1
  17  16  -4 1322.72 1124.47   1
 -17 -16  -4 1333.55 982.124   1
 -16  17   4 1176.47 1754.95   1
  16 -17   4 1874.12 1083.31   1
  16  17   4  979.96 966.200   1
 -17  17   0 6586.50 2303.11   1
  17  17   0 8453.03 2386.52   1
 -17 -17   0 9730.25 2900.01   1
  17  17  -2  687.68 1623.87   1
 -17 -17  -2  -78.66 1433.21   1
 -17  17  -2  134.00 1592.46   1
 -17  17   2  104.93 1073.66   1
  17  17   2 -688.33 909.543   1
 -17 -17   2  411.87 1382.30   1
 -18   0   0 9744.33 2228.36   1
 -18   0   1  781.17 1291.30   1
  18   0   1 1919.62 1163.47   1
 -18   0  -1 2929.26 1506.88   1
  18   0  -1 3102.59 1582.71   1
  18   0   2  16802. 3363.66   1
 -18   0  -2  15816. 3313.83   1
  18   0  -2  11440. 2675.76   1
 -18   0   3 3213.08 1343.30   1
  18   0   3 9487.59 2305.27   1
  18   0   4  17788. 3334.41   1
  18   0  -4  21601. 4011.48   1
  18   0   5 1169.97 1135.30   1
 -18   0  -5 2349.69 1507.96   1
 -18   0   6 7887.54 1791.79   1
  18   0   6 8129.12 2494.85   1
 -18   0  -6 6669.91 2203.44   1
  18   0  -6 8256.95 1909.87   1
 -18   1   1 1721.37 1234.97   1
  18  -1   1 2588.02 1068.03   1
  18   1  -1 2122.19 1125.55   1
 -18  -1  -1 1630.37 1185.14   1
 -18   1  -1 1052.97 1096.30   1
  18   1   2 2811.18 1271.80   1
 -18   1   2 1238.22 1377.96   1
  18  -1   2 2078.86 1151.55   1
  18   1  -2 4440.47 1477.63   1
 -18  -1  -2 2586.93 1397.46   1
 -18   1  -2 3323.58 1346.55   1
  18   1   3 1489.54 1080.16   1
 -18  -1   3 1594.63 928.934   1
 -18   1   3 1763.62 1089.81   1
  18  -1   3 1613.04 1091.97   1
 -18  -1  -3 7523.55 2044.20   1
  18   1   4 1979.20 1120.14   1
 -18  -1   4 1700.79 1107.14   1
 -18   1   4 1854.62 1244.72   1
  18  -1   4 2052.86 1047.01   1
  18   1  -4 2073.45 1047.77   1
  18  -1  -4 1562.13 1100.64   1
  18   1   5  801.86 967.500   1
 -18  -1   5  751.49 750.731   1
 -18   1   5 3215.25 1128.80   1
  18  -1   5  596.90 873.686   1
  18   1  -5  698.95 746.289   1
 -18  -1  -5  852.13 1039.11   1
  18  -1  -5  257.61 800.346   1
 -18  -1   6  289.03 772.938   1
 -18   1   6  395.30 773.372   1
  18  -1   6  821.25 1020.80   1
 -18  -1  -6  535.15 1199.22   1
 -18   1  -6  814.43 1071.17   1
  18  -1  -6   91.76 709.348   1
  18   2   0  10678. 2191.53   1
 -18  -2   0  12880. 2531.68   1
 -18   2   0 8327.37 1914.20   1
  18  -2   0  11667. 2310.69   1
  18   2   1 1071.61 868.377   1
 -18  -2   1 1661.79 1239.30   1
 -18   2   1  468.64 1034.12   1
  18  -2   1 1198.14 846.928   1
  18   2  -1 2089.70 1042.36   1
 -18  -2  -1 1886.03 1122.30   1
  18  -2  -1 1071.28 850.503   1
  18   2   2  22392. 4016.90   1
 -18   2   2  20962. 4024.48   1
  18  -2   2  20550. 3773.15   1
 -18  -2  -2  20095. 3722.24   1
  18  -2  -2  23432. 4185.89   1
  18   2   3  727.22 1119.05   1
 -18   2   3   65.99 864.153   1
  18  -2   3  277.87 937.384   1
 -18  -2  -3 -327.92 1135.30   1
  18   2   4  14408. 2825.26   1
 -18  -2   4  13444. 2571.77   1
 -18   2   4  17831. 3267.25   1
  18  -2   4  15231. 2812.26   1
  18   2  -4  16878. 3170.83   1
  18  -2  -4  18416. 3373.41   1
  18   2   5  672.62 791.138   1
 -18  -2   5 1020.58 834.470   1
 -18   2   5   37.72 692.340   1
  18  -2   5   80.19 742.606   1
  18   2  -5 1259.88 965.225   1
 -18  -2  -5 -621.38 899.035   1
  18  -2  -5  -99.40 654.641   1
  18   2   6  15329. 3413.49   1
 -18  -2   6 9056.43 1992.20   1
  18  -2   6  10931. 2656.26   1
  18   2  -6 8004.54 1708.37   1
 -18  -2  -6  10701. 2687.68   1
  18  -2  -6 9578.58 2022.53   1
  18   3   1 1887.12 1125.55   1
 -18  -3   1 4778.46 1514.46   1
  18  -3   1 6290.75 1463.55   1
 -18  -3  -1 2789.51 1373.63   1
  18  -3   2 3458.99 1299.97   1
  18   3  -2 6483.58 1720.29   1
 -18  -3  -2 6337.33 1795.04   1
  18  -3  -2 4706.96 1457.05   1
  18   3   3 7300.39 1879.53   1
 -18  -3   3 7599.39 1763.62   1
  18  -3   3 8540.78 1967.28   1
 -18  -3  -3 6277.75 1851.37   1
  18   3   4 1672.62 1015.06   1
 -18   3   4 4021.23 1429.96   1
  18  -3   4 1827.54 950.167   1
  18   3  -4 5157.62 1477.63   1
  18  -3  -4 2499.19 1005.20   1
 -18  -3   5  925.58 810.962   1
 -18   3   5  833.49 773.588   1
  18  -3   5 1322.72 808.146   1
  18   3  -5  751.16 751.164   1
 -18  -3  -5  313.40 775.755   1
  18   3   6  883.54 1188.39   1
 -18  -3   6  619.22 803.921   1
 -18   3   6  352.40 679.882   1
  18  -3   6  376.34 1020.37   1
  -3  18  -6 -443.72 2325.86   1
  18   3  -6 -327.92 613.042   1
 -18  -3  -6    6.49 1049.94   1
 -18   3  -6  534.94 980.391   1
  18   4   0  10536. 2134.11   1
 -18  -4   0 8429.20 1904.45   1
 -18   4   0 5124.03 1384.46   1
  18  -4   0 5392.69 1372.55   1
  18   4   1 2373.52 1136.39   1
 -18  -4   1  653.34 1114.72   1
 -18   4   1  722.02 1020.47   1
  18  -4   1  652.47 779.221   1
  18   4  -1  825.59 942.367   1
 -18  -4  -1 1746.29 1045.28   1
 -18   4  -1  452.93 814.754   1
  18  -4  -1 4034.23 1239.30   1
  18  -4   2  31914. 5446.86   1
  18   4  -2  31297. 5340.69   1
 -18  -4  -2  22294. 4010.40   1
 -18   4  -2  32759. 5701.44   1
  18  -4  -2  26216. 4605.13   1
  18   4   3 4671.21 1554.54   1
 -18  -4   3 3417.83 1150.47   1
 -18   4   3  948.00 864.369   1
  18  -4   3 1420.21 1046.80   1
 -18  -4  -3 4388.47 1606.54   1
  18   4   4  19954. 3687.57   1
 -18  -4   4  11266. 2233.78   1
 -18   4   4  12393. 2349.69   1
  18  -4   4  13270. 2534.93   1
  18   4  -4  12675. 2514.35   1
 -18  -4  -4  13314. 2859.93   1
  18  -4  -4  12978. 2559.85   1
 -18  -4   5 1463.55 863.394   1
 -18   4   5  893.73 675.332   1
  18  -4   5  479.80 701.765   1
  -4  18  -5 2364.86 3853.32   1
  18   4  -5 2121.11 1005.63   1
 -18  -4  -5 1008.23 1076.59   1
 -18   4  -5  701.77 900.010   1
  18  -4  -5   53.10 656.483   1
  18   4   6 6626.58 2198.03   1
 -18   4   6 8620.94 1904.45   1
  18  -4   6  11646. 2776.51   1
  18   4  -6  11028. 2280.36   1
 -18  -4  -6  13487. 3317.08   1
 -18   4  -6 6348.17 2056.11   1
  18  -4  -6 7744.55 1775.54   1
   4 -18   6 8168.12 2108.11   1
  18   5   1 1645.54 923.951   1
 -18  -5   1  534.07 910.735   1
 -18   5   1 1117.97 971.616   1
  18   5  -1 1492.79 1025.56   1
 -18  -5  -1 1234.97 1036.51   1
  18  -5   2 7317.73 1779.87   1
  18   5  -2 6060.01 1605.46   1
 -18  -5  -2 5982.01 1735.45   1
 -18   5  -2 6909.32 1821.04   1
  18  -5  -2 9916.58 2056.11   1
  18   5   3  139.20 948.867   1
 -18   5   3 2895.67 1098.47   1
  18  -5   3 5140.28 1462.46   1
 -18  -5  -3 2637.85 1260.97   1
  18   5   4 3339.83 1253.38   1
 -18  -5   4 1009.42 860.578   1
 -18   5   4 1091.97 813.779   1
  18  -5   4 1237.13 884.952   1
  -5  18  -4 -1327.0 3021.34   1
 -18  -5  -4 3122.09 1251.22   1
 -18   5  -4  843.35 1147.22   1
  18  -5  -4 1893.62 1078.43   1
 -18  -5   5  336.15 795.146   1
 -18   5   5 -221.75 712.923   1
  18  -5   5 1324.88 840.428   1
  18   5  -5 1160.22 860.578   1
 -18  -5  -5 1838.37 1069.87   1
 -18   5  -5 1141.80 1045.06   1
   5 -18   5 1336.80 1563.21   1
 -18   5  -6  993.72 1413.71   1
 -18  -6   0 3231.50 1206.80   1
 -18   6   0 2157.94 1086.56   1
  18   6   1 2992.09 1066.73   1
 -18   6   1 3479.58 1309.72   1
  18  -6   1 1332.47 901.960   1
  18   6  -1 2164.44 1100.64   1
 -18   6  -1 1446.21 980.066   1
  18  -6  -1 2263.02 1073.88   1
 -18  -6   2  18687. 3625.82   1
  18  -6   2  21709. 3841.40   1
 -18  -6  -2  17582. 3378.83   1
 -18   6  -2  21395. 3961.65   1
  18  -6  -2  22305. 3980.06   1
  18   6   3  916.37 938.792   1
 -18  -6   3 1249.05 859.494   1
  18  -6   3  887.01  999.13   1
  -6  18  -3  898.28 3351.75   1
  18   6  -3  341.78 786.263   1
 -18  -6  -3 2878.34 1354.13   1
   6 -18   3 2139.53 2355.11   1
  18   6   4  15545. 2935.76   1
 -18   6   4  22576. 4038.56   1
  18  -6   4  25880. 4483.80   1
  -6  18  -4 9367.34 4567.21   1
  18   6  -4  26649. 4700.46   1
 -18  -6  -4  22468. 4033.15   1
 -18   6  -4  17333. 3308.41   1
   6 -18   4  20420. 3698.40   1
  18   6   5 -141.05 751.597   1
 -18  -6   5   -3.48 894.810   1
 -18   6   5 -114.40 664.499   1
  18  -6   5  211.03 713.140   1
  -6  18  -5 2716.93 3714.65   1
  18   6  -5  576.21 825.804   1
 -18  -6  -5 -201.71 810.962   1
 -18   6  -5  776.62 1010.94   1
  18  -6  -5  475.57 701.873   1
   6 -18   5  599.07 1389.88   1
 -18   7   1 2641.10 1344.38   1
  18  -7   1 1435.38 951.684   1
  18   7  -1 2233.78 1137.47   1
 -18   7  -1 1809.12 1160.22   1
  18  -7  -1  224.68 955.908   1
 -18  -7   2 2871.84 1333.55   1
  18  -7   2 3089.59 1285.88   1
  -7  18  -2 -1548.0 3505.58   1
  18   7  -2 6110.92 1707.29   1
 -18  -7  -2 2946.59 1252.30   1
 -18   7  -2 3891.23 1646.62   1
  18  -7  -2 2342.11 1094.14   1
   7 -18   2 2865.34 1764.70   1
  18   7   3 1685.62 1031.31   1
 -18  -7   3  390.96 866.319   1
 -18   7   3  109.85 831.762   1
  18  -7   3  400.17 842.161   1
  -7  18  -3 -1908.8 4934.46   1
  18   7  -3 1558.88 878.669   1
 -18  -7  -3 2075.61 1220.88   1
 -18   7  -3  758.31 1212.22   1
  18   7   4 1498.21 904.668   1
 -18  -7   4 2815.51 1133.14   1
 -18   7   4 1978.12 1149.39   1
  18  -7   4 1400.71 994.474   1
  -7  18  -4 4123.06 2862.09   1
  18   7  -4 1323.80 1005.42   1
 -18  -7  -4 1618.46 1023.51   1
 -18   7  -4 1606.54 1080.92   1
  18  -7  -4 2287.94 1139.64   1
   7 -18   4 2035.53 972.916   1
  18   7   5 1740.87 1006.61   1
 -18  -7   5 2010.61 1185.14   1
 -18   7   5  482.40 740.764   1
  18  -7   5 1181.89 765.355   1
 -18  -7  -5 8997.93 1975.95   1
 -18   7  -5  207.67 934.567   1
  18  -7  -5 1051.02 667.099   1
   7 -18   5 1230.63 1397.46   1
 -18  -8   0  27711. 4818.54   1
 -18   8   0  22273. 4069.98   1
  18   8   1  741.52 858.194   1
 -18   8   1  981.04 1164.55   1
  18  -8   1 1616.29 931.534   1
  -8  18  -1 1267.47 3460.08   1
  18   8  -1  715.20 1051.67   1
 -18   8  -1 1831.87 1150.47   1
  18  -8  -1 2838.26 1168.89   1
   8 -18   1  675.66 1673.71   1
 -18  -8   2  13487. 2671.43   1
  18  -8   2 8488.78 1837.29   1
  -8  18  -2 8107.46 4345.14   1
 -18  -8  -2 5425.19 1526.38   1
  18  -8  -2 7840.96 1733.29   1
   8 -18   2 6803.16 2075.61   1
  18   8   3 1640.12 1031.31   1
 -18  -8   3  781.39 922.759   1
 -18   8   3  278.63 827.970   1
  18  -8   3 1487.38 953.742   1
  -8  18  -3 1854.62 3455.74   1
  18   8  -3 -253.49 663.849   1
 -18   8  -3  -98.18 1067.49   1
   8 -18   3  674.03 1325.97   1
 -18  -8   4  37439. 6265.84   1
 -18   8   4  20550. 3648.57   1
  18  -8   4  22251. 3928.06   1
  18   8  -4  32033. 5416.53   1
 -18  -8  -4  34157. 5803.27   1
 -18   8  -4  26476. 4797.96   1
  18  -8  -4  31784. 5440.36   1
   8 -18   4  27678. 4649.55   1
  18   8   5 1025.89 830.245   1
 -18  -8   5 1556.71 1017.22   1
  18   8  -5  631.78 770.122   1
 -18  -8  -5  507.10 767.955   1
 -18   8  -5  503.95 886.252   1
  18  -8  -5  932.08 763.947   1
   8 -18   5 2230.53 1532.88   1
  18   9   1 1900.12 1047.88   1
 -18   9   1 1667.21 1056.44   1
  18  -9   1 1532.88 904.018   1
  -9  18  -1 2645.43 3270.50   1
  18   9  -1 1732.20 1013.87   1
 -18  -9  -1 2504.60 1129.89   1
 -18   9  -1 1940.20 1068.79   1
  18  -9  -1 1916.37 997.074   1
  -9  18   1 -232.48 772.072   1
   9 -18   1 1736.54 1381.21   1
  18   9   2  552.38 740.656   1
 -18  -9   2   11.80 930.992   1
  18  -9   2  526.05 841.295   1
  -9  18  -2  789.95 2853.43   1
  18   9  -2  344.82 729.714   1
 -18  -9  -2  440.47 952.767   1
  18  -9  -2   42.09 668.833   1
  18   9   3 1219.80 920.376   1
 -18  -9   3  700.36 1006.28   1
 -18   9   3 1323.80 886.144   1
  18  -9   3 1798.29 945.400   1
  -9  18  -3 -589.21 1835.12   1
  18   9  -3 2300.94 946.592   1
 -18  -9  -3 1176.47 1230.63   1
 -18   9  -3 3076.59 1332.47   1
  18  -9  -3  637.20 825.045   1
   9 -18   3 1403.96 1174.30   1
  18   9   4 1591.38 893.618   1
 -18  -9   4  651.72 935.434   1
 -18   9   4  584.23 894.485   1
  -9  18  -4 2616.18 2337.77   1
  18   9  -4 1537.21 953.525   1
 -18  -9  -4  479.04 845.628   1
 -18   9  -4  979.74 1058.50   1
  18  -9  -4 1454.88 939.117   1
   9 -18   4  789.30 1075.94   1
  18   9   5  813.89 922.868   1
 -18  -9   5 1421.30 984.941   1
 -18   9   5  517.39 752.355   1
  18  -9   5  647.82 658.650   1
  -9  18  -5  969.34 1727.87   1
  18   9  -5 1074.53 821.795   1
 -18  -9  -5  12025. 2488.35   1
 -18   9  -5  695.92 900.335   1
  18  -9  -5  913.88 748.564   1
   9 -18   5 2150.36 1176.47   1
   9  18   5  544.47 1498.21   1
 -18 -10   0  17799. 3230.42   1
 -18  10   0  20713. 3709.24   1
 -10  18   0  33084. 6797.74   1
  10 -18   0  25328. 4517.38   1
  18  10   1 4557.46 1306.47   1
 -18  10   1 6933.15 1735.45   1
  18 -10   1 4535.80 1253.38   1
 -10  18  -1 4095.98 2854.51   1
  10 -18  -1 4832.62 2174.19   1
  18  10  -1 6681.83 1656.37   1
 -18 -10  -1 4899.79 1349.80   1
  18 -10  -1 4297.47 1299.97   1
 -10  18   1  682.27 3672.40   1
 -18 -10   2 2929.26 1332.47   1
 -18  10   2 6193.26 1684.54   1
  18 -10   2 8902.60 1935.87   1
 -10  18  -2 -102.95 1961.87   1
  18  10  -2 4470.80 1527.46   1
 -18  10  -2 8628.53 1934.78   1
  18 -10  -2 3158.92 1023.72   1
 -10  18   2 -423.14 9097.60   1
  10 -18   2 3578.16 1333.55   1
  18  10   3  588.99 894.160   1
 -18 -10   3 1652.04 1017.77   1
 -18  10   3   82.18 797.313   1
  18  10  -3 1851.37 942.042   1
 -18 -10  -3   -8.80 829.812   1
 -18  10  -3  444.59 1065.76   1
  18 -10  -3 1028.38 853.969   1
  10 -18   3 1220.88 1038.78   1
  18  10   4  24331. 4257.39   1
 -18 -10   4  20247. 3664.82   1
  18 -10   4  15112. 2766.76   1
 -10  18  -4  22034. 4693.96   1
  18  10  -4  14939. 2896.76   1
 -18 -10  -4  20442. 3746.07   1
 -18  10  -4  19045. 3546.74   1
  18 -10  -4  26552. 4673.38   1
  18  10   5  680.64 922.109   1
 -18 -10   5 1490.63 880.835   1
 -18  10   5  642.29 819.195   1
  18 -10   5 1626.04 891.235   1
 -10  18  -5  170.08 1392.05   1
 -10 -18  -5 1558.88 1234.97   1
  18  10  -5 1899.03 952.009   1
  18 -10  -5  911.60 730.906   1
  10 -18   5  552.81 1024.92   1
  10  18   5  897.30 1540.46   1
  18  11   1 3963.81 1255.55   1
 -18 -11   1 6665.58 1816.70   1
 -18  11   1 4698.29 1388.80   1
  18 -11   1 4767.63 1286.97   1
 -11  18  -1  571.88 1922.87   1
  11 -18  -1 4715.63 2016.03   1
  18  11  -1 5182.53 1478.71   1
 -18 -11  -1 5976.59 1537.21   1
  18 -11  -1 5586.60 1458.13   1
  11 -18   1 7611.30 2045.28   1
  18  11   2  817.57 956.558   1
 -18 -11   2  935.43 1069.44   1
  18 -11   2 -435.81 733.506   1
  11 -18  -2 -593.65 2248.94   1
 -18  11  -2  464.85 1013.32   1
  18 -11  -2  -22.97 778.680   1
 -11  18   2 -692.45 4729.71   1
  11 -18   2  817.14 1099.55   1
 -18  11   3  580.33 928.393   1
  18 -11   3 -351.32 758.314   1
 -11  18  -3  256.31 1688.87   1
  18  11  -3 1193.80 885.494   1
 -18 -11  -3  441.34 865.453   1
 -18  11  -3 1201.39 1208.97   1
  18 -11  -3  966.52 815.729   1
  11 -18   3  493.01 960.567   1
  18  11   4 2429.85 1074.21   1
 -18 -11   4 1419.13 1097.39   1
  18 -11   4 1210.05 857.219   1
 -11  18  -4 -967.72 1457.05   1
 -11 -18  -4   97.84 1655.29   1
 -18 -11  -4 2317.19 1107.14   1
  18 -11  -4 1803.70 1020.47   1
  11 -18   4 2659.51 1200.30   1
  11  18   4 2417.94 1744.12   1
 -18 -11   5  869.68 1390.96   1
 -18  11   5  879.75 840.753   1
  18 -11   5 1558.88 948.434   1
 -11 -18  -5  911.60 1212.22   1
  18  11  -5 1021.02 901.093   1
 -18 -11  -5  764.49 1002.60   1
 -18  11  -5  699.92 909.218   1
  18 -11  -5 1991.11 1025.13   1
  11 -18   5  774.02 898.818   1
  11  18   5 1553.46 1628.21   1
  18  12   0 6193.26 1539.38   1
 -18  12   0 5275.70 1474.38   1
  18 -12   0 9040.18 1897.95   1
 -18 -12   1 3882.57 1354.13   1
 -18  12   1 3659.40 1361.71   1
  18 -12   1 2549.02 1001.62   1
 -12  18  -1 2965.01 1948.87   1
  12 -18  -1 4528.22 1828.62   1
  18  12  -1 3449.24 1351.96   1
 -18 -12  -1 3811.07 1413.71   1
 -18  12  -1 2419.02 1003.57   1
  18 -12  -1 2793.84 1247.97   1
 -12  18   1 2841.51 2594.52   1
  12 -18   1 4666.88 1449.46   1
  18  12   2 4645.21 1435.38   1
 -18 -12   2 4138.23 1425.63   1
  12 -18  -2 5118.62 1991.11   1
  18  12  -2 4678.79 1479.79   1
 -18 -12  -2 4420.97 1699.71   1
 -18  12  -2 5375.36 1619.54   1
  18 -12  -2 4860.79 1316.22   1
 -12  18   2 3040.84 4021.23   1
  12 -18   2 5128.37 1466.80   1
  18  12   3  -58.42 660.058   1
 -18  12   3 -185.46 905.643   1
  18 -12   3  470.15 761.130   1
 -12  18  -3  555.74 1598.96   1
  12 -18  -3  489.87 1408.30   1
 -12 -18  -3 -217.53 1381.21   1
  18  12  -3  158.70 890.152   1
 -18 -12  -3  689.09 867.402   1
  12 -18   3 1059.91 928.934   1
  12  18   3  270.50 1305.38   1
  18  12   4  15275. 2914.09   1
 -18  12   4  13379. 2629.18   1
  18 -12   4  15643. 2874.01   1
 -12 -18  -4  17051. 3659.40   1
 -18 -12  -4  11895. 2526.27   1
 -18  12  -4  16510. 3179.50   1
  18 -12  -4  13346. 2640.01   1
  12 -18   4  16759. 3024.59   1
  12  18   4  16737. 3591.16   1
  18  13   1 2478.60 1179.72   1
 -18 -13   1  889.72 1026.43   1
 -18  13   1 4704.79 1524.21   1
  18 -13   1 1217.64 930.667   1
 -18 -13  -1 1533.96 1098.47   1
 -18  13  -1  834.58 1003.03   1
 -13  18   1  346.77 1670.46   1
  13 -18   1 1639.04 1111.47   1
  18  13   2 1886.03 1106.05   1
 -18 -13   2 1744.12 1121.22   1
 -18  13   2  856.03 961.650   1
  18 -13   2 1832.95 1013.32   1
 -13  18  -2  463.44 1679.12   1
  13 -18  -2  399.31 1108.22   1
 -13 -18  -2 -993.61 1730.04   1
  18  13  -2  741.74 996.749   1
 -18 -13  -2  830.90 1069.44   1
 -18  13  -2 2218.61 1107.14   1
  18 -13  -2 1548.04 915.176   1
  13  18   2  225.33 1480.88   1
  18  13   3  761.02 820.820   1
 -18  13   3 3458.99 1246.88   1
  18 -13   3  456.94 798.396   1
 -13  18  -3  853.10 1432.13   1
  13 -18  -3  200.09 1234.97   1
 -13 -18  -3  -49.08 1382.30   1
  18  13  -3   63.87 728.956   1
 -18 -13  -3  484.67 840.103   1
 -18  13  -3 1080.06 1117.97   1
  13 -18   3  156.43 1023.29   1
  13  18   3  718.77 1503.63   1
 -18 -13   4 4727.54 2280.36   1
 -18  13   4 1343.30 807.604   1
  18 -13   4 1272.88 872.711   1
 -13  18  -4  200.63 1187.30   1
 -13 -18  -4  538.94 1433.21   1
 -18 -13  -4 1063.81 884.302   1
 -18  13  -4  846.39 1011.05   1
  18 -13  -4 1971.62 1103.89   1
 -18 -14   0  23735. 4214.06   1
 -18  14   0  15881. 3060.34   1
  18 -14   0  18254. 3292.16   1
  14 -18   0  23519. 4115.48   1
  18  14   1 1668.29 1061.53   1
 -18 -14   1 2153.61 1100.64   1
 -18  14   1 1434.30 1270.72   1
  18 -14   1 2338.86 1072.80   1
 -14  18  -1  357.49 1480.88   1
  14 -18  -1 1787.45 1309.72   1
  18  14  -1 2346.44 1224.13   1
 -18  14  -1 1883.87 1205.72   1
  18 -14  -1 1247.97 995.557   1
 -14  18   1 1500.38 1780.95   1
  14  18   1 -882.35 1616.29   1
  18  14   2 5751.27 1580.54   1
 -18  14   2 3728.74 1310.80   1
  18 -14   2 8866.85 1908.78   1
 -14  18  -2 1836.20 1605.46   1
  14 -18  -2 2895.67 1636.87   1
 -14 -18  -2 4648.46 2259.77   1
  18  14  -2 3147.00 1210.05   1
 -18 -14  -2 4981.04 1643.37   1
 -18  14  -2 4756.79 1656.37   1
  18 -14  -2 2859.93 1023.29   1
 -14  18   2 3506.66 2100.53   1
  14 -18   2 4697.21 1576.21   1
  14  18   2 7274.39 2407.10   1
  18  14   3 -111.58 792.654   1
 -18 -14   3   53.43 1537.21   1
  18 -14   3  458.45 791.354   1
 -14  18  -3  637.63 1509.04   1
  14 -18  -3  184.60 1257.72   1
 -14 -18  -3 -675.44 1409.38   1
 -18 -14  -3  813.02 989.816   1
 -18  14  -3  778.68 1229.55   1
  18 -14  -3  190.34 1000.65   1
  14 -18   3  888.31 1052.32   1
  18  14   4 9079.18 1903.37   1
 -18 -14   4  10258. 2677.93   1
 -18  14   4  19738. 3686.49   1
  18 -14   4  14300. 2748.35   1
  18  14  -4  12447. 2612.93   1
 -18 -14  -4  18005. 3327.91   1
 -18  14  -4  10697. 2321.52   1
  18 -14  -4  12306. 2690.93   1
 -14  18   4 6733.83 2312.86   1
  14 -18   4  14300. 2709.35   1
  14  18   4  15491. 3112.34   1
  18  15   1  708.59 1233.88   1
 -18  15   1  496.91 943.125   1
  18 -15   1 1447.30 1000.97   1
 -15  18  -1  711.84 1362.80   1
  15 -18  -1   89.94 1106.05   1
 -15 -18  -1  478.28 1711.62   1
  18  15  -1  414.80 974.866   1
 -18 -15  -1  408.19 985.916   1
  18 -15  -1 3645.32 1392.05   1
 -15  18   1 1617.37 1452.71   1
  15 -18   1  887.44 1036.51   1
  15  18   1   48.25 1669.37   1
  18  15   2 1273.97 977.900   1
 -18 -15   2 2464.52 1779.87   1
 -18  15   2 2057.20 1202.47   1
  18 -15   2 1334.63 1064.78   1
 -15  18  -2 1176.47 1901.20   1
 -15 -18  -2  450.11 2020.36   1
 -18 -15  -2 2290.11 1464.63   1
 -18  15  -2 1685.62 1316.22   1
 -15  18   2 1512.29 2086.45   1
  15 -18   2 1445.13 1156.97   1
 -18 -15   3 2349.69 1785.29   1
  18 -15   3 1873.03 928.609   1
 -15  18  -3 3323.58 1814.54   1
  15 -18  -3 1744.12 1366.05   1
  18  15  -3 4864.04 1748.45   1
 -18 -15  -3 3233.67 1238.22   1
 -18  15  -3 3316.00 1462.46   1
  18 -15  -3 2143.86 1076.81   1
  15 -18   3 2102.70 1008.99   1
  15  18   3 2157.94 1569.71   1
  18  15   4  867.73 1027.73   1
 -18  15   4 1628.21 1480.88   1
  18 -15   4  693.10 896.218   1
 -15  18  -4 2057.20 1905.53   1
 -15 -18  -4  478.17 1062.07   1
  18  15  -4 -248.19 1176.47   1
 -18  15  -4  106.51 1060.23   1
 -15  18   4 -1759.3 1243.63   1
  15  18   4 1008.88 1097.39   1
  18  16   0 5237.78 1444.05   1
  18 -16   0  11895. 2414.69   1
 -16  18   0 4532.55 1867.62   1
  16 -18   0 8655.61 2032.28   1
  16  18   0  10695. 2844.76   1
 -16 -18   0 4264.97 2259.77   1
  18  16   1 1176.47 1010.29   1
 -18 -16   1 -168.02 1592.46   1
 -18  16   1 -664.39 1273.97   1
  18 -16   1  814.21 819.087   1
  16 -18  -1 -602.86 1090.89   1
  16  18  -1 -321.52 1473.30   1
 -16 -18  -1  688.87 1901.20   1
 -18 -16  -1  532.77 904.235   1
 -18  16  -1 -118.95 1018.85   1
  18 -16  -1 1068.46 1148.30   1
  16 -18   1  748.56 1021.56   1
  18  16   2 5087.20 1646.62   1
 -18 -16   2 4771.96 2200.19   1
  18 -16   2 2620.52 1129.89   1
 -16  18  -2 2578.27 2100.53   1
  16 -18  -2 2073.45 1257.72   1
  18  16  -2 1681.29 1633.62   1
 -18 -16  -2 1979.20 1290.22   1
 -18  16  -2 2060.45 1350.88   1
  18 -16  -2 1396.38 1065.00   1
 -16  18   2  242.01 1284.80   1
  16 -18   2 2895.67 1289.13   1
  16  18   2 4364.64 1964.03   1
  18  16   3 -343.62 864.694   1
  18 -16   3  564.08 892.102   1
 -16 -18  -3  192.72 1001.30   1
  18  16  -3  267.25 1169.97   1
 -18 -16  -3 -223.38 735.131   1
 -18  16  -3 -811.94 1151.55   1
  18 -16  -3  257.72 828.512   1
  16 -18   3  608.82 880.077   1
  16  18   3  222.62 975.950   1
  18  17   1 -754.52 969.341   1
 -18 -17   1  599.93 1678.04   1
 -18  17   1  225.11 1331.38   1
  18 -17   1  159.14 1017.77   1
 -17  18  -1  -68.81 1502.54   1
  17  18  -1 -343.19 1460.30   1
 -17 -18  -1  191.64 1897.95   1
  18  17  -1 1027.41 1490.63   1
 -18  17  -1  636.66 1013.32   1
  18 -17  -1 -218.72 980.391   1
 -17  18   1 -203.34 1058.71   1
  17  18   1   91.68 1590.29   1
 -17 -18   1  273.75 1447.30   1
  18  17   2  128.59 879.211   1
 -18 -17   2 -1298.9 1474.38   1
 -18  17   2  -93.51 1082.01   1
  18 -17   2  424.87 989.058   1
  17 -18  -2  852.45 883.435   1
  17  18  -2 -355.54 1299.97   1
 -17 -18  -2   77.33 1563.21   1
  18  17  -2 2568.52 1916.37   1
 -18 -17  -2 -203.99 1082.66   1
 -18  17  -2 -693.10 1034.88   1
  18 -17  -2 1101.72 869.136   1
 -17  18   2  855.70 1168.89   1
  17 -18   2 1434.30 1099.55   1
  17  18   2 -871.19 1394.21   1
  18  17   3  731.88 942.259   1
 -18 -17   3  315.68 1184.05   1
 -17  18  -3  982.99 1596.79   1
  17 -18  -3  318.82 1088.72   1
  18  17  -3  175.93 1090.89   1
 -18 -17  -3  592.68 831.003   1
 -18  17  -3 3086.34 1661.79   1
 -17  18   3  -78.58 1000.54   1
  17 -18   3  455.31 945.725   1
  17  18   3  589.86 866.536   1
 -18  18   0  20074. 3954.06   1
  18  18   0  16423. 3499.08   1
 -18 -18   0  23692. 4770.88   1
  18  18  -2 2208.86 1407.21   1
 -18  18  -2 1876.28 1734.37   1
 -18  18   2  844.00 1060.01   1
  18  18   2  803.16 927.851   1
 -18 -18   2 1060.23 1096.30   1
 -19   0   1  17907. 3506.66   1
  19   0   1  14625. 2922.76   1
 -19   0  -1  15177. 3069.00   1
  19   0  -1  14538. 3089.59   1
  19   0   2 3228.25 1600.04   1
 -19   0  -2 2245.69 1594.63   1
  19   0  -2 3101.50 1553.46   1
 -19   0   3 7166.06 1839.45   1
  19   0   3  12057. 2623.77   1
 -19   0  -3 5874.76 2110.28   1
 -19   0   4 3806.73 1498.21   1
  19   0   4 1355.21 1341.13   1
  19   0  -4 2400.60 1514.46   1
  19   0   5  728.63 1143.97   1
  19   0  -5 3180.58 1487.38   1
  19   1   0 1890.37 1023.94   1
 -19  -1   0 3028.92 1399.63   1
 -19   1   0 2022.53 1244.72   1
  19  -1   0 5275.70 1492.79   1
 -19  -1   1 1103.89 1104.97   1
 -19   1   1 2258.69 1359.55   1
  19  -1   1 3726.57 1290.22   1
  19   1  -1 1232.80 1048.42   1
 -19  -1  -1 2172.03 1207.89   1
 -19   1  -1 1848.12 1233.88   1
  19   1   2 3101.50 1403.96   1
  19  -1   2 1691.04 1173.22   1
  19   1  -2 3066.84 1314.05   1
 -19  -1  -2 1577.29 1288.05   1
 -19   1  -2 3688.65 1509.04   1
  19  -1  -2 1864.37 1164.55   1
  19   1   3 1279.38 1130.97   1
 -19  -1   3 -578.16 901.743   1
  19  -1   3  -10.96 1018.31   1
 -19  -1  -3 2927.09 1592.46   1
 -19   1  -3 -272.45 885.494   1
  19   1   4  250.68 1012.13   1
 -19   1   4 1934.78 1185.14   1
  19  -1   4  914.96 1005.31   1
  19   1  -4 1057.85 1078.21   1
  19  -1  -4  476.87 991.874   1
  19   1   5   80.89 833.387   1
 -19  -1   5  163.58 817.570   1
 -19   1   5   55.68 844.978   1
  19  -1   5  544.25 922.543   1
  19   1  -5  213.09 778.030   1
 -19  -1  -5 1928.28 1187.30   1
  19  -1  -5 -140.07 789.188   1
 -19   2   1 2962.84 1484.13   1
  19  -2   1 1735.45 1026.32   1
  19   2  -1  732.96 952.875   1
 -19  -2  -1 1437.55 976.491   1
 -19   2  -1 1439.71 1178.64   1
  19  -2  -1 1059.91 950.167   1
  19   2   2  443.07 1024.37   1
  19  -2   2 1016.47 1174.30   1
  19   2  -2  249.16 853.753   1
 -19  -2  -2 1408.30 1225.22   1
 -19   2  -2  459.00 1289.13   1
  19  -2  -2  700.79 930.018   1
  19   2   3  16412. 3206.58   1
 -19  -2   3  15556. 3012.67   1
 -19   2   3  17994. 3311.66   1
  19  -2   3  10088. 2199.11   1
 -19   2  -3  13855. 2927.09   1
  19   2   4   54.10 920.051   1
 -19  -2   4  958.73 935.542   1
 -19   2   4 -505.69 858.519   1
  19  -2   4 -114.07 816.054   1
  19   2  -4  833.39 927.959   1
 -19  -2  -4 -133.79 830.353   1
 -19   2  -4 1328.13 1079.19   1
  19  -2  -4 1070.20 956.775   1
  19  -2   5  281.77 816.487   1
  19   2  -5 2602.10 1148.30   1
 -19  -2  -5  129.13 947.892   1
 -19   2  -5 1130.97 1001.41   1
  19  -2  -5  673.49 821.470   1
  19   3   0 4422.05 1367.13   1
 -19  -3   0 5144.62 1479.79   1
 -19   3   0 6764.16 1921.78   1
  19  -3   0 8453.03 1902.28   1
  19   3   1 4531.47 1397.46   1
 -19  -3   1 4673.38 1510.13   1
 -19   3   1 4125.23 1631.46   1
  19  -3   1 4336.47 1366.05   1
  19   3  -1 4150.14 1387.71   1
 -19  -3  -1 5452.27 1512.29   1
 -19   3  -1 3514.24 1368.21   1
  19  -3  -1 4237.89 1454.88   1
  19   3   2  459.97 852.669   1
  19  -3   2  243.09 976.383   1
 -19  -3  -2 -105.34 1173.22   1
 -19   3  -2  686.17 1168.89   1
  19  -3  -2  599.39 961.758   1
  19   3   3 1214.39 1111.47   1
 -19  -3   3 2361.61 1188.39   1
 -19   3   3 1160.22 955.150   1
  19  -3   3 1979.20 1038.67   1
 -19   3  -3  769.15 1173.22   1
  19   3   4 -328.67 781.821   1
 -19  -3   4 1253.38 918.101   1
 -19   3   4  490.20 903.152   1
  19  -3   4  345.25 788.755   1
  19   3  -4  898.82  999.24   1
 -19  -3  -4  852.13 928.501   1
 -19   3  -4 1087.64 987.433   1
  19  -3  -4  689.96 826.779   1
 -19  -3   5  634.82 770.122   1
 -19   3   5 1306.47 889.069   1
  19  -3   5  564.94 819.412   1
  19   3  -5  243.74 710.323   1
 -19  -3  -5  575.13 1059.47   1
 -19   3  -5  518.90 1058.06   1
  19  -3  -5  454.88 695.482   1
  19   4   1 8801.85 1909.87   1
  19  -4   1 4217.31 1216.55   1
  19   4  -1 9129.01 2086.45   1
 -19  -4  -1 6913.65 1697.54   1
  19  -4  -1 5769.68 1615.21   1
  19   4   2 -930.67 1037.48   1
  19  -4   2 2564.18 1159.14   1
  19   4  -2 -749.32 836.203   1
 -19  -4  -2 1005.96 1284.80   1
 -19   4  -2 2494.85 1329.22   1
  19  -4  -2   51.11 869.894   1
  19   4   3 8385.87 2059.36   1
 -19  -4   3  10451. 2151.44   1
  19  -4   3 9783.33 2159.03   1
  19   4  -3 9958.82 2237.03   1
 -19   4  -3  12003. 2575.02   1
  19   4   4 -173.33 876.286   1
  19  -4   4  596.36 830.245   1
  19   4  -4 -238.22 812.587   1
 -19  -4  -4  761.24 936.951   1
 -19   4  -4  272.34 988.624   1
  19   4   5 1857.87 1182.97   1
 -19  -4   5  573.50 730.364   1
  19  -4   5 2637.85 1129.89   1
  -4  19  -5  718.56 2684.43   1
  19   4  -5 1360.63 822.554   1
 -19  -4  -5 2888.09 1398.55   1
 -19   4  -5 1527.46 1160.22   1
  19  -4  -5  586.83 789.621   1
  19   5   0  757.34 881.702   1
  19  -5   0 2161.19 1019.39   1
  19   5   1 1818.87 927.526   1
 -19  -5   1 1842.70 1228.47   1
 -19   5   1 2697.43 1159.14   1
  19  -5   1 2077.78 991.766   1
 -19  -5  -1 2736.43 1143.97   1
  19  -5  -1 2918.42 1185.14   1
  19   5   2 -325.86 871.519   1
  19  -5   2  549.78 949.734   1
  19   5  -2  466.47 863.069   1
 -19  -5  -2 1480.88 1191.64   1
 -19   5  -2 1096.30 1036.51   1
  19  -5  -2 1558.88 973.350   1
  19   5   3  684.54 1077.35   1
 -19  -5   3 1049.94 921.459   1
 -19   5   3 1865.45 950.817   1
  19  -5   3 1505.79 1071.28   1
 -19   5  -3  208.54 1153.72   1
 -19  -5   4 1203.55 920.484   1
 -19   5   4 3902.07 1219.80   1
  -5  19  -4   14.14 1058.50   1
  19   5  -4 1090.89 935.542   1
 -19  -5  -4 2547.93 1166.72   1
  19  -5  -4 1303.22 917.343   1
  19   5   5 2102.70 1227.38   1
 -19   5   5 1089.81 835.445   1
  19  -5   5 1778.79 926.659   1
  -5  19  -5 5711.18 7189.90   1
 -19  -5  -5 2037.70 1216.55   1
 -19   5  -5 -102.48 983.641   1
  19  -5  -5 1616.29 888.960   1
   5 -19   5 1901.20 2530.60   1
  19   6   1 2186.11 995.449   1
 -19  -6   1  422.71 1047.01   1
 -19   6   1 2121.11 1158.05   1
  19  -6   1 7091.32 1675.87   1
 -19  -6  -1  740.87 1000.97   1
  19  -6  -1 1415.88 1020.91   1
  19   6   2  869.35 1015.92   1
 -19  -6   2  757.01 968.908   1
  19  -6   2  281.77 857.653   1
  19   6  -2  613.48 873.577   1
 -19  -6  -2  691.80 1094.14   1
 -19   6  -2 1448.38 1086.56   1
  19   6   3 7062.07 1806.95   1
 -19  -6   3 7395.72 1738.70   1
 -19   6   3 6470.58 1627.12   1
  19  -6   3 6479.25 1615.21   1
 -19  -6  -3 7403.31 2071.28   1
 -19   6  -3 5550.86 1700.79   1
 -19  -6   4  929.04 881.269   1
 -19   6   4   89.64 806.196   1
  19  -6   4 -204.20 681.616   1
  19   6  -4  319.14 849.203   1
 -19  -6  -4    5.58 903.693   1
 -19   6  -4  904.34 930.126   1
  19  -6  -4 1543.71 1081.46   1
   6 -19   4 1719.21 1303.22   1
  19   6   5 2194.78 1085.47   1
 -19  -6   5  959.16 826.345   1
 -19   6   5 1819.95 904.343   1
  -6  19  -5 -2253.3 4729.71   1
  19   6  -5 1048.21 878.127   1
 -19  -6  -5  988.41 877.044   1
 -19   6  -5   -2.06 952.442   1
  19  -6  -5  860.79 855.919   1
  19   7   0  928.07 896.543   1
 -19  -7   0 1788.54 1101.72   1
 -19   7   0  772.18 1081.46   1
  19  -7   0  179.83 850.936   1
  19   7   1  256.85 712.490   1
 -19  -7   1  441.66 979.308   1
 -19   7   1 1434.30 1203.55   1
  19  -7   1  675.12 882.352   1
  19   7  -1  265.08 927.851   1
 -19  -7  -1 1613.04 962.083   1
  19  -7  -1 2467.77 1148.30   1
  19   7   2 1519.88 1060.45   1
 -19  -7   2  854.40 1006.07   1
  19  -7   2 1815.62 1191.64   1
  -7  19  -2   90.38 1639.04   1
  19   7  -2 1723.54 961.433   1
 -19  -7  -2 1283.72 960.350   1
 -19   7  -2 2424.44 1374.71   1
  19  -7  -2  465.93 918.318   1
   7 -19   2 1454.88 3166.50   1
  19   7   3 2123.28 1139.64   1
 -19  -7   3  409.49 945.834   1
 -19   7   3 2010.61 1070.63   1
  19  -7   3 1135.30 888.202   1
  -7  19  -3 -1339.0 4782.79   1
  19   7  -3 1125.55 920.159   1
 -19  -7  -3  920.38 948.325   1
 -19   7  -3 1824.29 1295.63   1
   7 -19   3 1588.13 1855.70   1
  19   7   4  966.63 849.203   1
 -19  -7   4    9.83 793.629   1
 -19   7   4  346.01 898.168   1
  -7  19  -4 1798.29 3410.24   1
  19   7  -4  587.80 932.942   1
 -19  -7  -4 1020.91 900.660   1
 -19   7  -4   68.61 955.583   1
  19  -7  -4  -86.64 777.596   1
   7 -19   4  428.45 1140.72   1
  19   7   5   -9.74 799.696   1
 -19  -7   5  791.03 891.994   1
 -19   7   5 3499.08 1227.38   1
  19  -7   5  -40.40 817.462   1
  -7  19  -5 -116.13 2499.19   1
  19   7  -5  930.02 796.013   1
 -19  -7  -5   87.80 760.155   1
 -19   7  -5 -737.95 810.962   1
  19  -7  -5  613.15 685.840   1
   7 -19   5 2906.51 1563.21   1
 -19  -8   1  598.42 1058.93   1
 -19   8   1  187.41 1187.30   1
  19  -8   1 1731.12 971.941   1
  -8  19  -1  615.86 1926.12   1
 -19  -8  -1 5059.04 1386.63   1
 -19   8  -1 2034.45 1188.39   1
  19  -8  -1  435.16 866.861   1
  19   8   2 1043.76 981.150   1
 -19  -8   2 2988.84 1226.30   1
 -19   8   2 2103.78 1371.46   1
  19  -8   2 1730.04 1064.89   1
  -8  19  -2 -2604.3 4488.13   1
  19   8  -2 1317.30 972.700   1
 -19  -8  -2 1596.79 1067.49   1
 -19   8  -2 2113.53 1290.22   1
  19  -8  -2 1867.62 932.401   1
   8 -19   2 1687.79 1904.45   1
  19   8   3 2549.02 1197.05   1
 -19   8   3 6992.73 1747.37   1
  19   8  -3 2980.17 1120.14   1
 -19  -8  -3 5874.76 1624.96   1
 -19   8  -3 3071.17 1494.96   1
  19  -8  -3 2103.78 1122.30   1
   8 -19   3 7553.89 1923.95   1
  19   8   4  714.76 922.868   1
 -19  -8   4  150.15 681.507   1
  19  -8   4  827.86 783.555   1
  -8  19  -4 1897.95 2854.51   1
  19   8  -4  210.27 811.721   1
 -19  -8  -4  346.01 728.739   1
 -19   8  -4 1022.21 994.582   1
  19   8   5  751.71 815.512   1
 -19  -8   5  101.47 773.805   1
 -19   8   5   94.77 738.273   1
  19  -8   5  857.98 768.822   1
  -8  19  -5   93.44 1490.63   1
  19   8  -5  565.81 682.699   1
  19  -8  -5  601.88 703.715   1
   8 -19   5  515.54 914.418   1
  19   9   0 -569.60 771.530   1
  19  -9   0  454.45 829.162   1
  -9  19   0 1129.89 1770.12   1
 -19  -9   1 -339.29 886.360   1
 -19   9   1  193.37 1076.37   1
  19  -9   1  751.81 870.761   1
  -9  19  -1 2896.76 4567.21   1
 -19  -9  -1   63.96 891.127   1
 -19   9  -1 2560.93 1202.47   1
  19  -9  -1  218.72 708.265   1
   9 -19   1  634.06 1682.37   1
  19   9   2  769.26 891.668   1
 -19  -9   2 1863.28 1191.64   1
 -19   9   2 1167.80 1130.97   1
  19   9  -2 1325.97 919.184   1
 -19   9  -2  669.16 1129.89   1
  19  -9  -2 6888.74 1588.13   1
   9 -19   2 2719.10 2008.45   1
 -19   9   3  291.08 910.951   1
  19  -9   3 1201.39 947.134   1
  -9  19  -3 -526.70 2014.95   1
  19   9  -3  771.64 795.904   1
 -19  -9  -3 1048.64 987.108   1
 -19   9  -3 1473.30 1382.30   1
  19  -9  -3  528.65 786.588   1
   9 -19   3  569.82 845.953   1
  19   9   4  800.13 826.129   1
 -19  -9   4  806.85 915.610   1
 -19   9   4  313.83 826.562   1
  19  -9   4  318.60 752.247   1
  -9  19  -4   76.88 1843.79   1
  19   9  -4 -169.65 790.163   1
 -19  -9  -4  346.44 693.749   1
  19  -9  -4 1159.14 1015.92   1
   9 -19   4  -79.77 1030.98   1
  19   9   5 1244.72 1050.48   1
 -19  -9   5   31.82 739.464   1
 -19   9   5  701.12 792.654   1
  19  -9   5  -23.03 779.655   1
  19   9  -5  -25.54 700.898   1
 -19  -9  -5  469.94 786.480   1
 -19   9  -5  718.23 837.612   1
  19  -9  -5  497.78 667.533   1
   9 -19   5  673.60 1085.47   1
  19  10   1 3568.41 1233.88   1
 -19 -10   1 2005.20 1150.47   1
 -19  10   1 2176.36 1134.22   1
  19 -10   1 1028.38 811.287   1
 -10  19  -1  10569. 5168.45   1
  10 -19  -1 2877.26 4084.06   1
 -19 -10  -1 2664.93 1217.64   1
 -19  10  -1  -42.48 930.776   1
  19 -10  -1 1115.80 830.678   1
 -10  19   1 -1799.4 3442.74   1
  10 -19   1 5866.10 2173.11   1
  19  10   2 3798.07 1379.05   1
 -19 -10   2 3452.49 1496.04   1
 -19  10   2 4166.39 1373.63   1
  19 -10   2 2155.78 1233.88   1
  19  10  -2 3307.33 1198.14   1
 -19 -10  -2 3677.82 1497.13   1
 -19  10  -2 3088.50 1382.30   1
  19 -10  -2 3019.17 1010.51   1
 -10  19   2 -153.83 726.464   1
  10 -19   2 2790.59 1448.38   1
  19  10   3 2741.85 1145.05   1
 -19  10   3 4303.97 1511.21   1
  19 -10   3 2874.01 1176.47   1
 -10  19  -3  195.75 1675.87   1
  19  10  -3 3067.92 1088.72   1
 -19 -10  -3 2731.01 1299.97   1
  19 -10  -3 1934.78 896.435   1
  10 -19   3 3570.57 1376.88   1
  19  10   4  210.92 749.539   1
 -19 -10   4 1362.80 1041.06   1
 -19  10   4  727.33 835.337   1
  19 -10   4  999.24 822.229   1
 -10  19  -4 1310.80 1858.95   1
 -19  10  -4 1589.21 917.234   1
  10 -19   4  675.77 1085.47   1
  19  10  -5   28.33 726.464   1
 -19  10  -5   12.89 939.984   1
  10  19   5  260.75 1189.47   1
  19  11   0  498.65 777.380   1
 -19 -11   0  705.99 906.510   1
 -19  11   0 1371.46 953.850   1
  19 -11   0  633.95 816.595   1
 -11  19   0 4195.64 3596.57   1
  11 -19   0  622.25 1532.88   1
  19  11   1 1752.79 1003.47   1
 -19 -11   1 1656.37 1204.64   1
 -19  11   1  853.43 976.600   1
 -11  19  -1 -1175.4 2762.43   1
  19  11  -1  937.60 919.943   1
 -19 -11  -1 2650.85 1112.55   1
 -19  11  -1 1058.61 1013.22   1
  19 -11  -1  794.50 796.446   1
  11 -19   1 2114.61 1375.80   1
  19  11   2  10492. 2309.61   1
 -19  11   2 6054.59 1604.37   1
  19 -11   2 7244.06 1765.79   1
  11 -19  -2 3126.42 2302.02   1
  19  11  -2 4160.98 1341.13   1
 -19 -11  -2  10172. 2253.27   1
 -19  11  -2 4585.63 1556.71   1
 -11  19   2 1515.54 3011.59   1
  19  11   3 -376.12 911.060   1
 -19  11   3   46.61 869.027   1
  19 -11   3  -36.06 805.654   1
 -11  19  -3 1344.38 2143.86   1
 -19 -11  -3 -307.77 817.570   1
 -19  11  -3  268.88 993.932   1
  19 -11  -3  381.54 872.602   1
 -11  19   3   48.28 910.735   1
  11 -19   3  680.86 1125.55   1
  19  11   4 2220.78 1117.97   1
 -19 -11   4 2397.35 1234.97   1
 -19  11   4 1887.12 967.175   1
  19 -11   4 4273.64 1226.30   1
 -11  19  -4 3395.08 1801.54   1
 -19 -11  -4 1715.96 1063.16   1
 -19  11  -4 3087.42 1219.80   1
  19 -11  -4 3053.84 1294.55   1
  11 -19   4 2767.84 1084.39   1
  11  19   4 1370.38 1418.05   1
  19  12   1  213.95 857.003   1
 -19 -12   1 2332.36 1226.30   1
  19 -12   1 5287.61 1349.80   1
 -12  19  -1 2438.52 1816.70   1
  12 -19  -1  462.03 1279.38   1
  19  12  -1 -187.41 981.258   1
 -19  12  -1 2701.76 1212.22   1
  19 -12  -1 1609.79 985.374   1
 -12  19   1 3346.33 3002.92   1
  12 -19   1 -184.81 1358.46   1
  19  12   2 1938.03 1071.39   1
 -19 -12   2 1427.80 1116.89   1
 -19  12   2 1263.13 1098.47   1
  19 -12   2 2653.01 1134.22   1
 -12  19  -2 3366.91 2203.44   1
  19  12  -2 2742.93 1140.72   1
 -19 -12  -2  956.13 1117.97   1
 -12  19   2  556.28 2269.52   1
  12 -19   2  403.21 1040.19   1
  19  12   3 5246.45 1463.55   1
 -19  12   3 8085.79 1908.78   1
  19 -12   3 5863.93 1528.54   1
 -12  19  -3 2553.35 2633.51   1
  12 -19  -3 9417.17 2755.93   1
  19  12  -3 5037.37 1562.13   1
 -19  12  -3 5252.95 1837.29   1
  19 -12  -3 3972.48 1205.72   1
  12 -19   3 6623.33 1874.12   1
  12  19   3  873.90 1435.38   1
  19  12   4 1975.95 1120.14   1
 -19 -12   4 2146.03 1216.55   1
 -19  12   4 1815.62 1012.67   1
 -12  19  -4 1002.27 1198.14   1
 -12 -19  -4 1980.28 1383.38   1
  19  12  -4  578.27 1020.37   1
 -19 -12  -4 1697.54 986.133   1
 -19  12  -4 1507.96 1125.55   1
 -12  19   4 -269.42 709.132   1
  12  19   4  224.03 1377.96   1
  19  13   0 -163.15 785.721   1
 -19 -13   0  718.01 968.258   1
 -19  13   0  518.36 1044.52   1
 -13  19   0 -1417.0 1682.37   1
  13 -19   0  876.61 1087.64   1
  19  13   1  425.74 943.234   1
 -19  13   1 1341.13 1050.81   1
  19 -13   1 1295.63 884.844   1
 -13  19  -1 2612.93 1903.37   1
  13 -19  -1 1775.54 1174.30   1
  19  13  -1 1685.62 1098.47   1
 -19 -13  -1 2019.28 1085.47   1
  19 -13  -1 1730.04 924.493   1
 -13  19   1  606.87 1764.70   1
  13 -19   1  937.82 1067.16   1
  19  13   2 2867.51 1159.14   1
 -19 -13   2  759.72 977.358   1
 -19  13   2 3353.91 1305.38   1
  19 -13   2  492.04 938.467   1
  13 -19  -2 1207.89 1392.05   1
 -19 -13  -2 2146.03 1290.22   1
 -19  13  -2 1329.22 1040.62   1
  19 -13  -2  836.20 859.278   1
 -13  19   2  543.82 2270.61   1
  13 -19   2 2215.36 1362.80   1
  13  19   2  243.31 1671.54   1
  19  13   3 1462.46 995.557   1
 -19 -13   3  399.52 925.143   1
 -19  13   3  -88.66 913.010   1
 -13  19  -3 -1226.3 1327.05   1
 -13 -19  -3 1101.72 1317.30   1
  19  13  -3  116.13 842.378   1
 -19 -13  -3  831.33 881.485   1
 -19  13  -3 -341.13 1167.80   1
  19 -13  -3 -105.42 766.438   1
 -13  19   3 -2186.1 2624.85   1
  13  19   3  464.09 1471.13   1
  19  13   4  734.05 835.120   1
 -19 -13   4 1607.62 1412.63   1
  19 -13   4 1074.75 776.621   1
 -13  19  -4 -253.82 1113.64   1
  13 -19  -4 -661.57 1358.46   1
 -13 -19  -4 1246.88 1102.80   1
  19  13  -4  658.97 811.937   1
 -19 -13  -4 2034.45 964.792   1
 -13  19   4  358.79 1532.88   1
  13 -19   4  410.46 967.283   1
  13  19   4 -165.53 1266.38   1
  19  14   1 1958.62 1242.55   1
 -19 -14   1  114.51 884.302   1
 -19  14   1 1164.55 1142.89   1
  19 -14   1 1981.37 965.983   1
 -14  19  -1  273.32 1603.29   1
  14 -19  -1 1017.55 1320.55   1
 -19 -14  -1 2667.10 1193.80   1
 -19  14  -1 2239.19 1168.89   1
  19 -14  -1 1569.71 1079.51   1
  14 -19   1  554.00 1173.22   1
  14  19   1 -285.02 1800.45   1
  19  14   2  789.51 956.017   1
 -19 -14   2  377.42 891.668   1
 -14  19  -2  177.45 1747.37   1
  14 -19  -2 1269.63 1383.38   1
 -14 -19  -2 1403.96 1878.45   1
  19  14  -2 1002.49 984.183   1
 -19  14  -2 1122.30 1271.80   1
  19 -14  -2  511.43 855.594   1
 -14  19   2 -854.84 1722.46   1
  14  19   2  754.41 1634.71   1
  19  14   3 1240.38 891.994   1
 -19  14   3 -186.11 1003.57   1
  19 -14   3 1895.78 975.408   1
 -14  19  -3  746.83 1243.63   1
  14 -19  -3 4664.71 2253.27   1
 -14 -19  -3 2550.10 1700.79   1
  19  14  -3 1537.21 898.277   1
 -19 -14  -3 1831.87 1106.05   1
 -14  19   3  790.92 2122.19   1
  14 -19   3 1171.05 910.085   1
  14  19   3 6404.50 2269.52   1
 -19  14  -4 -247.54 981.041   1
  19  15   0 2781.93 1190.55   1
 -19 -15   0 4072.14 1345.46   1
 -19  15   0 2555.52 1239.30   1
  19 -15   0 4216.22 1277.22   1
 -15  19   0 1841.62 1882.78   1
  15 -19   0 3781.82 1591.38   1
  19  15   1  762.21 1011.48   1
 -19 -15   1   -2.09 929.151   1
 -19  15   1 1597.88 1039.43   1
 -15  19  -1 -563.10 1178.64   1
 -15 -19  -1 -1398.5 1648.79   1
  19  15  -1 1867.62 1060.45   1
 -19 -15  -1 1476.55 991.549   1
 -19  15  -1  290.54 1004.44   1
  19 -15  -1 1632.54 1069.98   1
 -15  19   1  906.29 1934.78   1
  15 -19   1  173.44 1042.14   1
  15  19   1 1238.22 1845.95   1
 -19  15   2  369.30 886.685   1
  19 -15   2  298.99 938.142   1
 -15  19  -2 -1020.9 1322.72   1
  15 -19  -2 -391.40 1198.14   1
 -15 -19  -2  -45.17 1884.95   1
  19  15  -2   88.00 821.904   1
 -19 -15  -2  406.24 1091.97   1
  19 -15  -2  229.77 813.237   1
  15 -19   2  453.25 979.741   1
  15  19   2 -371.79 1598.96   1
  19  15   3  213.95 847.145   1
 -19 -15   3    2.52 1219.80   1
  19 -15   3  142.02 848.445   1
 -15  19  -3 -792.44 1195.97   1
  15 -19  -3 -203.88 1007.58   1
 -15 -19  -3 -459.43 1120.14   1
 -19 -15  -3   -0.29 885.169   1
 -19  15  -3  478.71 1177.55   1
 -15  19   3 -268.66 1305.38   1
  15 -19   3  669.48 839.345   1
  19  16   1  553.89 1037.37   1
 -19  16   1 1398.55 1122.30   1
  19 -16   1  690.82 885.060   1
 -16  19  -1 1717.04 1294.55   1
  16 -19  -1  775.65 1138.55   1
 -16 -19  -1 1428.88 1957.53   1
  19  16  -1  167.80 945.184   1
 -19 -16  -1 1317.30 1008.99   1
 -19  16  -1  119.38 1270.72   1
  19 -16  -1 1389.88 1073.01   1
 -16  19   1  688.66 1231.72   1
  16 -19   1 1243.63 995.341   1
  16  19   1 2669.26 1949.95   1
  19  16   2 1644.46 1143.97   1
 -19 -16   2 -124.26 1372.55   1
 -19  16   2  134.65 1058.50   1
  19 -16   2 -366.92 823.529   1
  16 -19  -2  966.63 1247.97   1
 -16 -19  -2 -704.91 1823.20   1
 -19 -16  -2  782.69 1080.81   1
 -19  16  -2 -233.99 1136.39   1
 -16  19   2  114.94 1312.97   1
  16 -19   2  112.12 857.328   1
  19  16   3   74.57 837.395   1
 -16  19  -3   -7.90 1640.12   1
  16 -19  -3  203.12 1120.14   1
  19  16  -3  754.09 1126.64   1
 -19 -16  -3  234.86 809.229   1
 -19  16  -3   -0.99 1284.80   1
  19 -16  -3 -1073.7 995.449   1
 -16  19   3 -119.81 1415.88   1
  16 -19   3  493.55 971.833   1
  16  19   3  378.07 1200.30   1
  19  17   0  599.39 923.084   1
 -19  17   0  748.78 1186.22   1
  19 -17   0  280.36 887.010   1
 -17  19   0  504.39 1202.47   1
  17 -19   0 -105.60 900.660   1
  17  19   0   27.70 1548.04   1
 -17 -19   0  192.39 1600.04   1
  19  17   1  313.62 940.201   1
 -19 -17   1  674.68 1470.05   1
 -19  17   1  352.51 1174.30   1
  19 -17   1 -213.52 855.161   1
  17 -19  -1  597.23 961.108   1
  17  19  -1 1073.99 1445.13   1
 -17 -19  -1  377.53 1608.71   1
 -19 -17  -1  422.92 892.210   1
 -19  17  -1  458.24 943.884   1
  19 -17  -1  697.87 931.318   1
  17 -19   1 -328.46 800.129   1
  19  17   2  947.89 1024.27   1
 -19 -17   2  624.20 1250.13   1
 -17  19  -2  493.23 1687.79   1
  17 -19  -2  861.44 1153.72   1
  19  17  -2 1462.46 1335.72   1
 -19 -17  -2  962.73 1232.80   1
 -19  17  -2  481.53 1137.47   1
  19 -17  -2 1657.46 1063.16   1
 -17  19   2  102.92 1081.90   1
  17 -19   2 2440.69 1312.97   1
  17  19   2 2591.27 1468.96   1
  19  18   1  172.46 945.292   1
 -19 -18   1 -231.18 1255.55   1
 -18  19  -1   35.27 1506.88   1
  18  19  -1  890.91 1338.97   1
 -18 -19  -1  485.54 1251.22   1
  19  18  -1 -576.86 1151.55   1
 -19  18  -1 -154.70 1102.80   1
  19 -18  -1 1429.96 1093.05   1
 -18  19   1  221.64 1003.14   1
  18  19   1  -48.80 1310.80   1
 -18 -19   1  155.56 1011.27   1
 -20   0   0 4058.06 1652.04   1
 -20   0   1  696.89 1346.55   1
  20   0   1 3480.66 1429.96   1
 -20   0  -1 2699.60 1416.96   1
  20   0  -1 3320.33 1567.54   1
  20   0   2  17831. 3539.16   1
 -20   0  -2  18850. 3834.90   1
  20   0  -2  19456. 3710.32   1
 -20   0   3 5388.36 1776.62   1
  20   0   3 2289.02 1448.38   1
 -20   0  -3 2534.93 1771.20   1
 -20   0   4 6730.57 1891.45   1
  20   0   4 6647.16 1974.87   1
  20   0  -4 7123.81 2167.69   1
 -20   0   5  576.53 1097.39   1
  20   0   5 1532.88 1201.39   1
  20   0  -5 1272.88 1027.73   1
  20   1   1 1172.14 995.774   1
 -20  -1   1  347.74 1120.14   1
 -20   1   1 1239.30 1185.14   1
  20  -1   1  225.87 917.884   1
  20   1  -1  538.73 909.110   1
 -20  -1  -1 1772.29 1095.22   1
 -20   1  -1  646.95 1089.81   1
  20   1   2 1238.22 1130.97   1
  20  -1   2 3352.83 1301.05   1
  20   1  -2 2361.61 1240.38   1
 -20  -1  -2 2156.86 1388.80   1
 -20   1  -2 2552.27 1491.71   1
  20  -1  -2  800.45 821.037   1
  20   1   3 1617.37 1350.88   1
 -20  -1   3 1879.53 1098.47   1
  20  -1   3 1918.53 1133.14   1
 -20   1  -3 3049.50 1409.38   1
  20   1   4 1138.55 1093.05   1
 -20  -1   4 1210.05 950.600   1
 -20   1   4  490.95 946.917   1
  20  -1   4  -29.98 820.170   1
 -20   1  -4  339.29 820.929   1
  20  -1  -4  853.97 954.825   1
  20   1   5  473.19 901.310   1
 -20  -1   5 1072.69 988.408   1
 -20   1   5 1237.13 980.391   1
  20  -1   5  273.10 848.770   1
  20   1  -5 -424.01 674.141   1
 -20  -1  -5 -364.21 846.386   1
 -20   1  -5 1454.88 1135.30   1
  20  -1  -5 -319.14 783.771   1
  20   2   0  620.08 841.078   1
 -20  -2   0 1553.46 991.008   1
 -20   2   0 2461.27 1330.30   1
  20  -2   0 1111.47 1049.94   1
 -20   2   1  285.56 1125.55   1
  20  -2   1  514.79 877.586   1
  20   2  -1  280.03 903.152   1
 -20  -2  -1  714.87 983.641   1
 -20   2  -1  838.91 1017.87   1
  20  -2  -1 -203.34 824.179   1
  20   2   2  26931. 4823.96   1
  20  -2   2  34644. 5924.60   1
  20   2  -2  29574. 5138.12   1
 -20  -2  -2  29282. 5281.11   1
 -20   2  -2  31188. 5603.94   1
  20   2   3 1298.88 1193.80   1
 -20  -2   3  163.47 1026.11   1
 -20   2   3  590.94 912.901   1
  20  -2   3   -2.24 843.245   1
 -20   2  -3  826.56 1156.97   1
  20   2   4 4453.47 1436.46   1
 -20  -2   4 3278.08 1227.38   1
 -20   2   4 4359.22 1379.05   1
  20  -2   4 2278.19 1079.62   1
  20   2  -4 7766.21 1893.62   1
 -20  -2  -4 3265.08 1357.38   1
 -20   2  -4 4838.04 1614.12   1
 -20  -2   5  618.13 828.403   1
 -20   2   5 -196.62 922.218   1
  20  -2   5 -1087.6 818.004   1
  20   2  -5  517.93 945.617   1
 -20  -2  -5  150.80 924.493   1
 -20   2  -5 -535.48 864.153   1
 -20   3   1 2044.20 1296.72   1
  20  -3   1 1648.79 945.942   1
  20   3  -1 2948.76 1374.71   1
 -20  -3  -1 1539.38 1139.64   1
 -20   3  -1  905.10 1033.04   1
  20  -3  -1 1369.30 1002.71   1
  20   3   2 1255.55 1199.22   1
 -20  -3   2  373.52 1230.63   1
  20  -3   2  933.38 991.116   1
  20   3  -2 1010.07 1077.13   1
 -20  -3  -2 1269.63 1316.22   1
 -20   3  -2 1012.78 1284.80   1
  20  -3  -2 1695.37 1003.47   1
  20   3   3 3892.32 1440.80   1
 -20   3   3  585.42 925.468   1
  20  -3   3  324.12 945.942   1
  20   3  -3 2013.86 1296.72   1
 -20   3  -3 -300.18 1047.88   1
  20   3   4  436.14 745.206   1
 -20  -3   4 1207.89 947.350   1
 -20   3   4   20.38 804.896   1
  20  -3   4 -593.00 752.789   1
  20   3  -4  991.77 882.135   1
 -20  -3  -4 -398.44 699.923   1
 -20   3  -4 -262.70 891.668   1
  20  -3  -4  967.93 883.544   1
  20   3   5  819.20 897.843   1
 -20   3   5   82.22 788.755   1
  20  -3   5  848.77 880.510   1
 -20  -3  -5 1012.78 1094.14   1
 -20   3  -5 1179.72 1018.96   1
  20  -3  -5  977.57 813.021   1
  20   4   0  11277. 2393.02   1
 -20  -4   0 4583.46 1429.96   1
 -20   4   0 7313.39 1956.45   1
  20  -4   0 4152.31 1347.63   1
 -20  -4   1 1089.81 1147.22   1
 -20   4   1 1172.14 1176.47   1
  20  -4   1 1221.97 884.519   1
  20   4  -1  482.29 1058.28   1
 -20  -4  -1 1968.37 1168.89   1
 -20   4  -1 1746.29 1079.19   1
  20  -4  -1 1791.79 1070.52   1
  20   4   2  27213. 4880.29   1
 -20  -4   2  35392. 6156.42   1
  20  -4   2  24255. 4342.97   1
 -20  -4  -2  23020. 4316.97   1
 -20   4  -2  22706. 4249.81   1
  20   4   3  747.81 1194.89   1
 -20  -4   3 1563.21 1217.64   1
 -20   4   3   77.71 865.128   1
  20  -4   3  301.59 841.295   1
  20   4  -3  845.74 942.367   1
 -20  -4  -3  648.57 1177.55   1
 -20   4  -3 -200.52 1004.77   1
 -20  -4   4 5367.78 1451.63   1
 -20   4   4 3366.91 1213.30   1
  20  -4   4 4145.81 1253.38   1
  20   4  -4 4938.79 1454.88   1
 -20  -4  -4 5503.19 1567.54   1
 -20   4  -4 5251.86 1602.21   1
  20  -4  -4 3787.23 1329.22   1
  20   4   5  297.26 852.019   1
 -20  -4   5 -286.97 713.465   1
 -20   4   5  -74.73 766.438   1
  20  -4   5  -78.26 706.315   1
  20   4  -5  490.52 669.049   1
 -20  -4  -5  605.13 1094.14   1
 -20   4  -5  157.40 800.996   1
  20  -4  -5 -115.16 691.365   1
 -20  -5   1 5869.35 1746.29   1
 -20   5   1 6572.41 1836.20   1
  20  -5   1 7826.88 1806.95   1
  20   5  -1 4778.46 1513.38   1
 -20  -5  -1 8272.12 1946.70   1
 -20   5  -1 6089.26 1734.37   1
  20  -5  -1 2459.10 1181.89   1
  20   5   2 -390.53 987.108   1
 -20  -5   2 1330.30 1244.72   1
  20  -5   2 1643.37 1069.11   1
 -20  -5  -2   16.88 1254.47   1
 -20   5  -2  262.16 1141.80   1
  20  -5  -2  950.71 899.793   1
  20   5   3 2332.36 1220.88   1
 -20  -5   3 1227.38 972.158   1
  20   5  -3  947.57 890.694   1
 -20  -5  -3 1550.21 1158.05   1
 -20   5  -3 1421.30 1298.88   1
  20   5   4 -106.60 919.184   1
 -20  -5   4 1309.72 950.600   1
  -5  20  -4  125.77 709.132   1
 -20  -5  -4  751.38 895.135   1
 -20   5  -4  879.43 846.820   1
  20  -5  -4   18.47 865.777   1
  20   5   5  402.56 1001.52   1
 -20  -5   5  808.15 885.819   1
  -5  20  -5 1318.38 2304.19   1
  20   5  -5  867.08 754.630   1
 -20  -5  -5 -303.98 933.484   1
 -20   5  -5  316.11 947.784   1
  20  -5  -5 -220.45 616.184   1
  20   6   0 3952.98 1314.05   1
 -20  -6   0 7785.71 1883.87   1
  20  -6   0 4982.12 1496.04   1
  20   6   1 4391.72 1364.96   1
 -20  -6   1 1475.46 1079.30   1
 -20   6   1 7379.47 1987.86   1
  20  -6   1 2503.52 1120.14   1
  20   6  -1 2453.69 1186.22   1
 -20  -6  -1 4489.22 1384.46   1
 -20   6  -1 2751.60 1224.13   1
  20  -6  -1 2819.84 1280.47   1
  20   6   2  24494. 4435.05   1
 -20  -6   2  25414. 4532.55   1
  20   6  -2  27397. 4813.12   1
 -20   6  -2  19467. 3735.24   1
  20  -6  -2  24136. 4272.56   1
  20   6   3  809.99 933.376   1
 -20  -6   3 1422.38 1020.37   1
 -20   6   3  522.37 902.502   1
  20   6  -3  568.52 805.329   1
 -20  -6  -3  428.34 1102.80   1
 -20   6  -3 1268.55 1204.64   1
  20  -6  -3  205.61 813.021   1
  20   6   4 9249.26 2009.53   1
 -20   6   4 7001.40 1631.46   1
  20  -6   4 6104.42 1661.79   1
  -6  20  -4 -380.57 3386.41   1
  20   6  -4 4962.62 1507.96   1
 -20  -6  -4  11862. 2397.35   1
 -20   6  -4 7409.81 1899.03   1
  20  -6  -4 9430.17 2220.78   1
  20   6   5 1362.80 1125.55   1
 -20  -6   5 1408.30 990.033   1
 -20   6   5  773.05 806.304   1
  20  -6   5 -323.04 758.205   1
  -6  20  -5 -1210.1 2636.76   1
  20   6  -5  227.49 799.154   1
 -20  -6  -5  731.88 863.719   1
 -20   6  -5 1071.06 979.741   1
  20  -6  -5 -485.97 657.025   1
   6 -20   5  687.90 1049.72   1
  20   7   1 2388.69 1102.80   1
 -20  -7   1 3176.25 1302.13   1
 -20   7   1 4635.46 1858.95   1
  20  -7   1 3092.84 1171.05   1
  20   7  -1 1961.87 1112.55   1
 -20  -7  -1 3166.50 1204.64   1
 -20   7  -1 1489.54 1125.55   1
  20  -7  -1 1700.79 1109.30   1
  20   7   2 1721.37 1104.97   1
 -20  -7   2 1438.63 1068.25   1
  20   7  -2 2053.95 972.050   1
 -20   7  -2 2031.20 1262.05   1
  20  -7  -2 2306.36 1135.30   1
 -20  -7   3 6198.67 1667.21   1
 -20   7   3 1147.22 1040.30   1
  20  -7   3  756.15 919.726   1
  -7  20  -3 1674.79 2447.19   1
  20   7  -3 1139.64 891.235   1
 -20  -7  -3 1528.54 1146.14   1
 -20   7  -3  158.70 1027.62   1
   7 -20   3 2572.85 1837.29   1
  20   7   4  587.58 824.179   1
 -20  -7   4  873.47 991.333   1
 -20   7   4  913.23 880.510   1
  20  -7   4 1090.89 899.793   1
  20   7  -4 1012.78 1008.77   1
 -20  -7  -4 1355.21 951.900   1
 -20   7  -4  633.41 917.234   1
  20  -7  -4 1198.14 915.610   1
  20   7   5  477.09 942.042   1
 -20  -7   5  288.92 853.969   1
 -20   7   5 1272.88 931.318   1
  20  -7   5  540.14 874.769   1
  -7  20  -5  -11.11 2390.85   1
  20   7  -5  419.56 920.268   1
  20  -7  -5  722.56 759.722   1
   7 -20   5   14.36 902.177   1
  20   8   0  13585. 2542.52   1
 -20  -8   0  14744. 2822.01   1
 -20   8   0  15145. 3039.75   1
  20  -8   0  17723. 3298.66   1
  20   8   1  609.47 865.128   1
 -20  -8   1  862.85 1022.97   1
 -20   8   1 1328.13 1217.64   1
  -8  20  -1  558.01 1000.65   1
  20   8  -1  799.80 964.250   1
 -20  -8  -1  750.41 898.385   1
 -20   8  -1 1543.71 1155.89   1
  20  -8  -1 1602.21 1042.46   1
  20   8   2  13422. 2754.84   1
 -20  -8   2  19694. 3722.24   1
 -20   8   2  20734. 4019.06   1
  20  -8   2  16163. 3151.33   1
  -8  20  -2 4654.96 4821.79   1
  20   8  -2  25263. 4528.22   1
 -20  -8  -2  16044. 3203.33   1
 -20   8  -2  15101. 3145.92   1
  20  -8  -2  14755. 2824.18   1
   8 -20   2  17127. 3939.98   1
  20   8   3  500.27 864.261   1
 -20  -8   3  434.51 935.542   1
 -20   8   3 1538.29 1216.55   1
  20  -8   3  745.64 1014.84   1
  20   8  -3 1011.81 911.168   1
 -20  -8  -3 -110.39 836.420   1
 -20   8  -3  832.63 1069.44   1
   8 -20   3 -284.37 1289.13   1
  20   8   4 4780.63 1363.88   1
 -20  -8   4  11570. 2461.27   1
 -20   8   4 5574.69 1533.96   1
  20  -8   4  10876. 2227.28   1
  -8  20  -4 9315.34 4485.97   1
  20   8  -4 5576.85 1628.21   1
  20  -8  -4 7117.32 1764.70   1
   8 -20   4  10587. 2517.60   1
  20   9   1 2445.02 1043.01   1
 -20  -9   1 1871.95 1213.30   1
 -20   9   1 3108.00 1442.96   1
  20  -9   1 1993.28 1173.22   1
  -9  20  -1 2300.94 5827.10   1
  20   9  -1 1113.64 1083.31   1
 -20  -9  -1 1285.88 1111.47   1
 -20   9  -1  815.51 1068.46   1
  20  -9  -1 1548.04 1007.15   1
   9 -20   1 3845.73 2618.35   1
  20   9   2 1622.79 1069.01   1
 -20  -9   2 2592.35 1229.55   1
  20  -9   2 2669.26 1281.55   1
  -9  20  -2 3127.50 4150.14   1
  20   9  -2 1918.53 1233.88   1
 -20  -9  -2 1419.13 1152.64   1
 -20   9  -2 1864.37 1283.72   1
  20  -9  -2 2593.43 1068.90   1
  20   9   3 9666.33 2121.11   1
 -20  -9   3 2141.69 1224.13   1
 -20   9   3 3987.65 1468.96   1
  20  -9   3 3688.65 1357.38   1
  -9  20  -3 3415.66 3069.00   1
  20   9  -3 3109.09 1161.30   1
 -20  -9  -3 5303.86 1655.29   1
  20  -9  -3 5681.94 1621.71   1
   9 -20   3 1800.45 1109.30   1
  20   9   4 1447.30 891.560   1
 -20  -9   4 1500.38 1168.89   1
 -20   9   4 1488.46 908.026   1
  20  -9   4 1135.30 840.861   1
 -20  -9  -4  498.54 796.879   1
 -20   9  -4  988.62 917.018   1
  20  -9  -4  515.54 840.211   1
   9 -20   4 1309.72 1198.14   1
  20  10   0  12696. 2643.26   1
 -20 -10   0  18980. 3532.66   1
 -20  10   0  14040. 2819.84   1
  10 -20   0  17192. 4010.40   1
  20  10   1  -16.60 829.162   1
 -20  10   1  -85.95 990.683   1
  20 -10   1  148.41 672.624   1
 -10  20  -1 3985.48 3879.32   1
  20  10  -1  706.32 971.616   1
 -20  10  -1  634.17 885.060   1
  20 -10  -1  -55.44 815.079   1
 -10  20   1  779.98  48413.   1
  10 -20   1 2079.95 1849.20   1
 -20 -10   2  13281. 2656.26   1
  20 -10   2  11548. 2551.18   1
 -10  20  -2  22056. 5186.87   1
 -20 -10  -2  11971. 2655.18   1
  20 -10  -2  13585. 2617.27   1
  10 -20   2  12046. 2453.69   1
  20  10   3  177.77 834.795   1
 -20  10   3  242.77 952.984   1
  20 -10   3  589.43 859.278   1
  20  10  -3  192.39 788.538   1
 -20  10  -3 -354.67 1199.22   1
  20 -10  -3  259.99 959.050   1
  10 -20   3  719.31 1100.64   1
 -20  10   4 5330.94 1408.30   1
 -10  20  -4 2087.53 1608.71   1
 -20 -10  -4 3639.91 1258.80   1
 -20  10  -4 6278.84 1700.79   1
  20 -10  -4 4206.47 1281.55   1
  20  11   1  658.43 810.096   1
 -20 -11   1  811.18 1094.14   1
 -20  11   1 2269.52 1130.97   1
  20 -11   1 1831.87 937.492   1
 -11  20  -1 1444.05 2370.27   1
  11 -20  -1 1254.47 1667.21   1
  20  11  -1 2033.36 993.608   1
 -20 -11  -1 2774.34 1143.97   1
  20 -11  -1 2023.61 977.141   1
 -11  20   1   58.12 2856.68   1
  11 -20   1 3097.17 1380.13   1
  20  11   2  676.63 1067.92   1
 -20 -11   2  983.10 1128.80   1
  20 -11   2  247.10 928.826   1
 -11  20  -2 1427.80 2843.68   1
  20  11  -2  377.64 816.487   1
 -20 -11  -2 1264.22 1137.47   1
 -20  11  -2 1502.54 1186.22   1
  20 -11  -2  282.31 705.882   1
 -11  20   2 -723.32 1159.14   1
  11 -20   2  757.34 1138.55   1
  20  11   3 1351.96 994.474   1
 -20  11   3  838.37 923.843   1
  20 -11   3  530.28 932.509   1
 -11  20  -3 -697.76 1780.95   1
  20  11  -3 -317.63 760.480   1
 -20 -11  -3  736.43 1063.37   1
 -20  11  -3  582.60 1166.72   1
  11 -20   3  146.68 1565.38   1
  20  11   4  683.67 867.727   1
 -20  11   4  244.83 798.504   1
  20 -11   4  274.40 709.023   1
 -11  20  -4 -306.47 1616.29   1
 -20 -11  -4 1349.80 1071.93   1
 -20  11  -4  750.84 918.643   1
  20 -11  -4 1175.39 947.134   1
  11 -20   4  846.17 1020.26   1
  20  12   0  11288. 2260.86   1
 -20 -12   0 9683.67 2376.77   1
  20 -12   0  13899. 2608.60   1
 -12  20   0 5345.03 2586.93   1
 -20 -12   1  216.77 960.133   1
 -20  12   1  772.29 934.676   1
  20 -12   1  450.87 793.088   1
 -12  20  -1 -733.07 1724.62   1
  12 -20  -1  746.83 1233.88   1
 -20 -12  -1 -254.47 856.894   1
 -20  12  -1  641.53 985.374   1
  12 -20   1 -155.24 1035.10   1
  20  12   2 6676.41 1764.70   1
 -20 -12   2 6320.00 1681.29   1
 -20  12   2 5919.18 1562.13   1
  20 -12   2 7469.39 1959.70   1
  12 -20  -2 2836.09 2003.03   1
  20  12  -2 9569.92 2066.95   1
 -20  12  -2 5073.12 1780.95   1
  20 -12  -2 8671.86 1918.53   1
 -12  20   2 2744.01 3335.50   1
  12 -20   2  10560. 2654.10   1
 -20  12   3  958.73 971.183   1
  20 -12   3 1039.76 809.337   1
 -12  20  -3 1413.71 1835.12   1
  20  12  -3  492.36 833.062   1
 -20 -12  -3 -291.41 921.676   1
 -20  12  -3  119.16 1061.64   1
 -12  20   3  570.36 2105.95   1
  12 -20   3  169.10 900.010   1
  20  12   4 3462.24 1545.88   1
 -20 -12   4 4565.05 1526.38   1
 -20  12   4 5374.28 1562.13   1
  20 -12   4 5470.69 1602.21   1
  20  12  -4 3757.99 1585.96   1
 -20 -12  -4 6414.25 1754.95   1
  20 -12  -4 3639.91 1421.30   1
  12 -20   4 5551.94 1682.37   1
  12  20   4  951.36 1418.05   1
  20  13   1  828.95 797.963   1
 -20 -13   1 -889.07 854.078   1
 -20  13   1  960.78 923.193   1
  20 -13   1  882.03 841.186   1
  20  13  -1 -511.21 804.896   1
 -20 -13  -1  -13.77 970.316   1
 -20  13  -1  513.27 1018.96   1
  20 -13  -1  688.87 876.611   1
 -13  20   1  281.55 2269.52   1
  13 -20   1  501.68 1477.63   1
  20  13   2   23.23 798.721   1
 -20  13   2  876.39 1007.26   1
  20 -13   2  333.87 868.486   1
 -13  20  -2  562.24 2547.93   1
  13 -20  -2 1229.55 1525.29   1
  20  13  -2  326.07 867.944   1
 -20 -13  -2  149.60 989.166   1
 -20  13  -2  776.95 1116.89   1
  20 -13  -2  814.97 765.355   1
  13 -20   2 1328.13 1607.62   1
  20  13   3  -45.35 863.719   1
 -20 -13   3  992.74 922.109   1
  20 -13   3 1360.63 872.277   1
  13 -20  -3  263.57 1770.12   1
 -20 -13  -3 1634.71 1101.72   1
  20 -13  -3 1648.79 893.835   1
  13 -20   3 1042.57 978.116   1
  13  20   3  298.99 1260.97   1
 -20 -14   0  14310. 2825.26   1
 -20  14   0  14614. 2942.26   1
  20 -14   0  14451. 2710.43   1
  14 -20   0  20225. 3884.73   1
  20  14   1 -122.74 846.386   1
 -20 -14   1  453.69 837.178   1
  20 -14   1  613.91 810.204   1
 -14  20  -1  513.70 2084.28   1
  14 -20  -1  956.56 1327.05   1
  20  14  -1  990.47 895.027   1
 -20  14  -1  383.27 917.126   1
  20 -14  -1  355.97 885.602   1
 -14  20   1 -640.13 1843.79   1
  20  14   2 4156.64 1572.96   1
 -20 -14   2 3691.90 1254.47   1
 -20  14   2 3800.23 1332.47   1
  20 -14   2 6744.66 1733.29   1
 -14  20  -2 2606.43 1633.62   1
  14 -20  -2 5465.27 2252.19   1
  20  14  -2 6537.75 1882.78   1
 -20 -14  -2 2742.93 1544.79   1
 -14  20   2 5230.20 2492.69   1
  14 -20   2 7283.06 1878.45   1
  14  20   2  922.76 1621.71   1
  20  14   3 -410.90 718.231   1
 -20 -14   3    0.36 791.679   1
  20 -14   3 -273.64 762.430   1
 -14  20  -3 -502.76 1319.47   1
  14 -20  -3  169.21 803.921   1
 -14 -20  -3  351.32 1045.39   1
  20  14  -3  284.04 698.515   1
 -20  14  -3   75.61 992.633   1
  20 -14  -3 -215.58 775.971   1
 -14  20   3 -939.66 1666.12   1
  14  20   3 -520.42 1212.22   1
 -20 -15   1  634.93 840.536   1
 -20  15   1  222.08 932.726   1
  20 -15   1    0.11 840.536   1
 -15  20  -1 -422.49 1278.30   1
  15 -20  -1  781.39 1181.89   1
  20  15  -1  -68.37 953.634   1
 -20 -15  -1  952.55 1022.32   1
  20 -15  -1 2313.94 1154.80   1
 -15  20   1 1582.71 1565.38   1
  15 -20   1 1984.62 1164.55   1
  15  20   1 -1244.7 1611.96   1
  20  15   2  412.31 949.409   1
 -20 -15   2  749.86 948.000   1
  20 -15   2  677.17 882.352   1
 -15  20  -2 1614.12 1283.72   1
  15 -20  -2 -225.54 1509.04   1
 -15 -20  -2  670.57 1713.79   1
  20  15  -2   96.58 902.393   1
 -20 -15  -2 1822.12 1232.80   1
 -20  15  -2 1201.39 1106.05   1
  20 -15  -2 1084.39 819.195   1
 -15  20   2 1874.12 1594.63   1
  15 -20   2 1374.71 949.192   1
  15  20   2  769.36 1532.88   1
 -15  20  -3 -171.27 1402.88   1
  20  15  -3  309.50 757.989   1
 -20 -15  -3  840.10 1029.46   1
 -20  15  -3  100.38 1086.56   1
  15 -20   3  639.37 1138.55   1
  15  20   3  175.82 1349.80   1
  20  16   0 5368.86 1579.46   1
 -20 -16   0 4769.79 1602.21   1
  20 -16   0 3769.90 1200.30   1
 -16  20   0  367.02 1150.47   1
  16 -20   0 5066.62 1445.13   1
  16  20   0 2032.28 1734.37   1
  20  16   1  741.63 954.500   1
 -20 -16   1 1085.47 1020.69   1
 -20  16   1  204.09 977.466   1
  20 -16   1  701.01 767.522   1
  16 -20  -1  142.02 974.975   1
 -16 -20  -1  -52.62 1475.46   1
  20  16  -1  914.85 968.692   1
 -20 -16  -1  665.80 954.825   1
 -20  16  -1 -275.70 1009.32   1
 -16  20   1 1796.12 1661.79   1
  16 -20   1 1406.13 941.826   1
  16  20   1  905.75 1457.05   1
  20  16   2 1895.78 1171.05   1
 -20 -16   2 2903.26 1449.46   1
 -20  16   2 2026.86 1078.00   1
  20 -16   2 7874.55 2014.95   1
 -16  20  -2  692.12 1336.80   1
  16 -20  -2 1692.12 1372.55   1
 -16 -20  -2 2023.61 1727.87   1
  20  16  -2 3183.83 1194.89   1
 -20 -16  -2 2032.28 1207.89   1
 -20  16  -2 6984.07 1946.70   1
  20 -16  -2 3766.65 1305.38   1
 -16  20   2  730.26 1610.87   1
  16 -20   2 3811.07 1462.46   1
  16  20   2 1493.88 1630.37   1
  20  17   1  356.62 886.902   1
 -20 -17   1  917.99 1179.72   1
  20 -17   1  518.36 847.145   1
 -17  20  -1 -528.44 1129.89   1
  17 -20  -1 1173.22 1148.30   1
  17  20  -1  853.43 1127.72   1
 -17 -20  -1  471.02 1272.88   1
  20  17  -1  151.77 866.427   1
 -20  17  -1  -26.42 1008.45   1
  20 -17  -1  527.24 1042.79   1
 -17  20   1 -257.72 1081.46   1
  17 -20   1 1022.21 1100.64   1
  17  20   1  674.57 1325.97   1
 -21   0   1 4825.04 1776.62   1
  21   0   1 7835.55 2013.86   1
 -21   0  -1 6337.33 1871.95   1
  21   0  -1 8939.43 2270.61   1
  21   0   2 2495.94 1686.71   1
 -21   0  -2 2061.53 1797.20   1
  21   0  -2 3216.33 1622.79   1
 -21   0   3 4378.72 1724.62   1
  21   0   3 3619.32 1727.87   1
 -21   0  -3 3130.75 1857.87   1
  21   0  -3 1493.88 1553.46   1
 -21   0   4 2235.94 1342.22   1
  21   0   4 1294.55 1258.80   1
  21   0  -4 1027.95 1405.05   1
 -21   0   5 1014.19 1017.98   1
  21   0   5  902.72 1246.88   1
  21   0  -5  798.83 1162.39   1
 -21  -1   0  256.64 1068.36   1
 -21   1   0   77.48 1040.84   1
  21   1   1  137.80 872.494   1
 -21  -1   1  841.40 1165.64   1
 -21   1   1  681.07 1164.55   1
  21  -1   1  862.09 844.545   1
  21   1  -1  370.82 969.125   1
 -21  -1  -1 -103.96 1091.97   1
 -21   1  -1  286.21 1047.34   1
  21  -1  -1  413.71 1106.05   1
  21   1   2 1542.63 1383.38   1
 -21   1   2 2146.03 1583.79   1
  21  -1   2 1549.13 1194.89   1
  21   1  -2 1179.72 1138.55   1
 -21  -1  -2 3044.09 1555.63   1
 -21   1  -2 1332.47 1437.55   1
  21  -1  -2  530.93 924.709   1
  21   1   3 1830.79 1308.63   1
 -21  -1   3 1198.14 1106.05   1
  21  -1   3  -85.48 1077.13   1
  21   1  -3 -542.52 990.791   1
 -21   1  -3 2105.95 1510.13   1
  21  -1  -3 -720.94 1072.04   1
  21   1   4  257.07 1071.50   1
 -21  -1   4  612.07 808.037   1
 -21   1   4  820.71 979.091   1
  21  -1   4  -89.60 888.202   1
  21   1  -4 1332.47 1014.52   1
 -21   1  -4 1897.95 1163.47   1
  21  -1  -4  102.82 1002.49   1
  21   1   5  143.86 913.551   1
 -21  -1   5  596.68 982.558   1
 -21   1   5 -235.08 873.686   1
  21  -1   5  809.23 906.726   1
 -21  -1  -5 -606.00 826.453   1
 -21   1  -5 -154.15 775.321   1
  21  -1  -5 -327.37 705.990   1
  21   2   1 1001.95 986.024   1
 -21  -2   1  551.73 1276.13   1
 -21   2   1  10827. 2557.68   1
  21  -2   1 1398.55 981.474   1
  21   2  -1  717.04 1034.99   1
 -21  -2  -1  486.84 1023.72   1
 -21   2  -1 2364.86 1224.13   1
  21   2   2 1682.37 1319.47   1
 -21  -2   2  -37.18 1208.97   1
 -21   2   2  149.82 1360.63   1
  21  -2   2 1189.47 1085.47   1
  21   2  -2  894.59 1108.22   1
 -21  -2  -2 1472.21 1356.30   1
 -21   2  -2  667.64 1277.22   1
  21   2   3  10268. 2416.85   1
 -21  -2   3  10404. 2333.44   1
 -21   2   3 6119.59 1771.20   1
  21  -2   3 6304.84 1804.79   1
  21   2  -3 6451.08 1645.54   1
 -21   2  -3 6975.40 2244.61   1
  21   2   4 -208.86 796.121   1
  21  -2   4  835.66 900.227   1
 -21  -2  -4 -498.10 842.595   1
 -21   2  -4  715.20 933.051   1
 -21  -2   5   26.52 834.795   1
 -21   2   5  743.58 881.810   1
  21  -2   5  650.52 879.969   1
  21   2  -5  385.22 901.635   1
 -21  -2  -5 -398.76 918.209   1
 -21   2  -5  404.61 833.170   1
 -21  -3   0  -86.33 1062.94   1
 -21   3   0 -848.34 1009.53   1
  21   3   1   99.28 826.995   1
 -21  -3   1   75.34 1422.38   1
 -21   3   1 -202.25 1052.65   1
  21   3  -1  541.22 1058.39   1
 -21  -3  -1  133.46 1024.05   1
 -21   3  -1 -329.87 1015.49   1
  21   3   2  -79.56 988.516   1
 -21  -3   2 1778.79 1282.63   1
 -21   3   2  745.64 1146.14   1
  21  -3   2 1679.12 1120.14   1
  21   3  -2 3592.24 1411.55   1
 -21   3  -2 1913.12 1310.80   1
  21  -3  -2 1472.21 1040.62   1
  21   3   3   80.49 939.117   1
 -21  -3   3  112.77 1001.62   1
 -21   3   3  616.18 967.283   1
  21  -3   3  855.27 880.294   1
 -21  -3  -3  333.01 1156.97   1
 -21   3  -3  897.09 1396.38   1
  21  -3  -3  686.49 956.017   1
 -21  -3   4 3078.75 1302.13   1
 -21   3   4  484.24 804.787   1
  21  -3   4  353.70 778.138   1
  21   3  -4 1253.38 1120.14   1
 -21  -3  -4 -141.91 824.395   1
 -21   3  -4  500.92 1055.79   1
  21  -3  -4  175.82 763.622   1
  21   3   5 -168.56 860.469   1
 -21  -3   5  886.47 805.871   1
 -21   3   5  139.96 817.570   1
  21  -3   5  -44.00 756.797   1
  21   3  -5  358.03 803.596   1
 -21  -3  -5  874.66 961.000   1
 -21   3  -5  607.30 932.617   1
  21  -3  -5 -101.28 639.475   1
  21   4   1  984.18 1013.87   1
 -21   4   1 1502.54 1322.72   1
  21   4  -1 2746.18 1441.88   1
 -21  -4  -1 2049.61 1295.63   1
 -21   4  -1  887.01 1000.00   1
  21  -4  -1 1604.37 1005.09   1
  21   4   2 1362.80 1324.88   1
 -21  -4   2  -12.79 1162.39   1
 -21   4   2  399.96 1228.47   1
  21   4  -2  778.03 1003.79   1
 -21   4  -2  574.48 1204.64   1
  21  -4  -2  589.64 815.404   1
  21   4   3  11721. 2521.93   1
 -21  -4   3  10421. 2348.61   1
 -21   4   3  10309. 2360.52   1
  21   4  -3  14137. 2946.59   1
 -21  -4  -3 8212.54 2229.44   1
 -21   4  -3 8954.60 2408.19   1
  21  -4  -3 8736.86 2032.28   1
  21   4   4 -126.42 950.275   1
 -21  -4   4  276.03 696.565   1
 -21   4   4  278.30 965.983   1
  21   4  -4 1506.88 965.008   1
 -21  -4  -4 1051.78 1139.64   1
 -21   4  -4 1075.72 950.925   1
  21  -4  -4 2789.51 1141.80   1
  21   4   5  287.94 1034.66   1
 -21   4   5 1078.00 956.125   1
 -21  -4  -5  571.99 1203.55   1
 -21   4  -5  -77.65 964.683   1
 -21  -5   0  371.14 995.232   1
 -21   5   0 1802.62 1117.97   1
  21   5   1  -44.74 886.035   1
 -21   5   1   27.29 1061.31   1
  21   5  -1 -176.69 911.926   1
 -21  -5  -1 1364.96 1060.66   1
 -21   5  -1  485.97 906.618   1
  21  -5  -1  142.45 842.595   1
  21   5   2  120.68 1163.47   1
 -21  -5   2 5959.26 1741.95   1
 -21   5   2 1016.14 1077.35   1
  21   5  -2 2206.69 1121.22   1
 -21  -5  -2 1218.72 1345.46   1
 -21   5  -2  770.88 1146.14   1
  21  -5  -2  460.19 872.061   1
 -21   5   3 1972.70 1120.14   1
  21  -5   3 1293.47 1016.14   1
  21   5  -3   21.15 894.268   1
 -21  -5  -3 1195.97 1312.97   1
 -21   5  -3  152.31 1180.80   1
  21  -5  -3  878.99 875.202   1
  21   5   4   35.54 905.968   1
 -21  -5   4  688.33 758.530   1
 -21   5   4 -220.67 800.129   1
  21  -5   4 1019.93 824.937   1
  21   5  -4  677.82 826.887   1
 -21  -5  -4 -806.20 905.318   1
 -21   5  -4 1247.97 961.542   1
  21  -5  -4 1053.95 820.062   1
  21   6   1 2696.35 1174.30   1
 -21   6   1 1358.46 1152.64   1
  21  -6   1 1788.54 1122.30   1
  21   6  -1  546.85 916.693   1
 -21  -6  -1 3916.15 1467.88   1
 -21   6  -1 2575.02 1225.22   1
  21  -6  -1  722.56 949.192   1
  21   6   2  311.99 1076.70   1
 -21  -6   2 1184.05 1042.57   1
 -21   6   2 1112.55 1067.71   1
  21  -6   2 1814.54 1141.80   1
  21   6  -2  475.46 912.035   1
 -21  -6  -2  870.44 1143.97   1
 -21   6  -2  985.16 1180.80   1
  21  -6  -2  900.66 923.518   1
  21   6   3 5239.95 1648.79   1
 -21   6   3 4059.14 1348.71   1
  21  -6   3 2604.27 1255.55   1
  21   6  -3 5439.28 1531.79   1
 -21  -6  -3 3681.07 1535.04   1
 -21   6  -3 3220.67 1506.88   1
  21  -6  -3 2814.43 1311.88   1
  21   6   4  443.29 772.613   1
 -21  -6   4  232.80 811.504   1
 -21   6   4 1435.38 952.984   1
  21  -6   4  490.95 883.869   1
  -6  21  -4 -541.54 2005.20   1
  21   6  -4  269.09 754.414   1
 -21  -6  -4  419.35 730.798   1
  21  -6  -4  640.99 908.676   1
  21   7   0 -330.30 1021.88   1
 -21  -7   0 -365.40 910.301   1
 -21   7   0 1319.47 1117.97   1
  21   7   1  657.46 826.129   1
 -21  -7   1  550.54 1236.05   1
 -21   7   1  347.20 1052.65   1
  21  -7   1  478.60 828.837   1
  21   7  -1 2083.20 1186.22   1
 -21   7  -1 1041.60 1020.37   1
  21  -7  -1 1079.95 940.959   1
  21   7   2  345.79 901.310   1
 -21  -7   2  -74.44 1030.55   1
 -21   7   2 2879.43 1371.46   1
  21  -7   2 3556.49 1429.96   1
  21   7  -2  432.02 811.071   1
 -21  -7  -2  298.23 1053.30   1
 -21   7  -2 2649.76 1386.63   1
  21  -7  -2  690.82 989.274   1
  21   7   3  499.08 975.083   1
 -21   7   3  233.45 870.002   1
  21  -7   3  876.29 991.008   1
  -7  21  -3 -1189.5 1640.12   1
  21   7  -3 1154.80 963.167   1
 -21  -7  -3  624.20 1093.05   1
  21  -7  -3 -366.16 853.319   1
  21   7   4  264.00 767.197   1
 -21  -7   4  115.81 886.035   1
  21  -7   4  392.05 832.845   1
  -7  21  -4 -1383.4 5931.10   1
  21   7  -4  208.43 864.911   1
 -21   7  -4  623.12 921.026   1
  21  -7  -4  445.46 905.426   1
   7 -21   4  133.03 2055.03   1
  21   8   1 1225.22 975.300   1
 -21  -8   1 3997.40 1414.80   1
 -21   8   1 1062.07 1173.22   1
  21  -8   1  -30.66 893.943   1
  21   8  -1 2139.53 1100.64   1
 -21   8  -1 1192.72 996.966   1
  21  -8  -1 4891.12 1646.62   1
 -21  -8   2  -25.74 1033.36   1
 -21   8   2 1132.05 1129.89   1
  21  -8   2  984.83 1134.22   1
  -8  21  -2 -581.73 1477.63   1
  21   8  -2  -34.74 812.154   1
 -21  -8  -2  438.74 987.324   1
  21  -8  -2 -577.18 848.878   1
   8 -21   2  -80.84 2632.43   1
  21   8   3 1470.05 1060.77   1
 -21   8   3  940.74 1142.89   1
  21  -8   3 8301.37 2042.03   1
  -8  21  -3  687.25 3644.24   1
  21   8  -3 1934.78 1141.80   1
 -21  -8  -3 2890.26 1293.47   1
 -21   8  -3 3730.90 1592.46   1
  21  -8  -3 1850.29 1067.92   1
   8 -21   3  406.67 1574.04   1
  21   8   4  975.84 823.095   1
 -21  -8   4 1340.05 967.716   1
  21  -8   4 1407.21 912.251   1
 -21  -8  -4   -7.44 667.316   1
 -21   8  -4 1011.27 974.758   1
   8 -21   4 1347.63 1321.63   1
  21   9   0 1445.13 838.587   1
 -21  -9   0  673.71 991.224   1
 -21   9   0 1488.46 1163.47   1
  21  -9   0  742.82 980.391   1
  21   9   1 -792.00 743.689   1
 -21  -9   1  203.66 936.517   1
 -21   9   1 2302.02 1419.13   1
  21  -9   1  417.72 938.684   1
  -9  21  -1 -370.38 1563.21   1
  21   9  -1  905.43 1098.47   1
 -21  -9  -1 -188.93 878.344   1
  21   9   2  265.41 918.318   1
 -21  -9   2  357.17 963.925   1
 -21   9   2 -452.17 1026.97   1
  21  -9   2 1657.46 1242.55   1
  -9  21  -2 -1892.5 3516.41   1
  21   9  -2  789.73 920.918   1
 -21  -9  -2  441.99 1085.47   1
 -21   9  -2 1308.63 1384.46   1
  21  -9  -2  671.97 826.562   1
   9 -21   2 1154.80 1539.38   1
  21   9   3  154.37 882.569   1
 -21   9   3  824.07 1067.38   1
  21  -9   3 1544.79 995.991   1
  -9  21  -3 -146.46 3463.33   1
  21   9  -3 2078.86 1083.31   1
 -21   9  -3 2000.86 1471.13   1
  21  -9  -3  -21.97 765.247   1
   9 -21   3  864.91 1466.80   1
 -21  -9   4 1028.49 870.869   1
 -21   9   4  -35.02 902.393   1
  -9  21  -4 -328.46 1928.28   1
 -21  -9  -4 -195.64 782.363   1
 -21   9  -4   95.27 979.525   1
   9 -21   4  500.38 792.221   1
 -21 -10   1 2804.68 1171.05   1
 -21  10   1 1787.45 1247.97   1
  21 -10   1 1058.61 984.291   1
 -10  21  -1 -2661.7 3147.00   1
 -21 -10  -1  809.88 1103.89   1
 -21  10  -1  846.60 1135.30   1
 -10  21   1 -141.15 475.246   1
  10 -21   1  918.21 1423.46   1
  21  10   2  635.14 934.459   1
 -21 -10   2  562.89  999.13   1
 -21  10   2 -446.86 973.675   1
  21 -10   2   39.62 932.292   1
  21  10  -2  -63.69 835.553   1
 -21 -10  -2  574.69 1076.59   1
 -21  10  -2  638.39 1258.80   1
  21 -10  -2 1763.62 949.517   1
  10 -21   2  747.16 1515.54   1
  21  10   3  479.47 760.914   1
 -21  10   3  944.21 904.776   1
 -10  21  -3 1370.38 2723.43   1
 -21 -10  -3 1095.22 1091.97   1
 -21  10  -3  491.60 1217.64   1
  21 -10  -3   54.54 748.456   1
  21  10   4  823.53 939.117   1
 -21 -10   4 -578.48 901.527   1
 -21  10   4  271.58 915.826   1
  21 -10   4  125.34 795.471   1
 -10  21  -4  -77.90 1656.37   1
 -21 -10  -4  665.58 968.042   1
 -21  10  -4  780.20 849.853   1
  10 -21   4  405.16 851.261   1
  21  11   0 1592.46 932.509   1
 -21 -11   0  432.02 943.667   1
 -21  11   0  949.52 898.168   1
  21 -11   0   58.78 825.695   1
 -11  21   0 1083.31 3366.91   1
  11 -21   0 -816.05 1283.72   1
  21  11   1 1304.30 989.166   1
 -21 -11   1 1129.89 1024.05   1
 -21  11   1  179.83 906.618   1
  21 -11   1 1464.63 914.526   1
  11 -21  -1 1568.63 2949.84   1
  21  11  -1   96.31 816.054   1
 -21 -11  -1 1890.37 1111.47   1
 -21  11  -1 3787.23 1386.63   1
  21 -11  -1  453.04 861.228   1
 -11  21   1 -320.98 9904.66   1
  11 -21   1  279.71 1382.30   1
  21  11   2 1061.86 1125.55   1
 -21  11   2 1568.63 1072.91   1
 -11  21  -2 1134.22 3141.59   1
  21  11  -2  562.45 835.012   1
 -21  11  -2  780.63 1177.55   1
  21 -11  -2 1296.72 996.424   1
 -11  21   2  238.44 972.916   1
  21  11   3  148.52 909.760   1
 -21  11   3  -17.41 873.577   1
  21 -11   3  512.73 810.854   1
 -11  21  -3 -766.11 1645.54   1
  21  11  -3  294.77 814.429   1
 -21 -11  -3  -88.43 1051.78   1
 -21  11  -3  971.51 1293.47   1
  21 -11  -3  298.56 734.589   1
  11 -21   3 -810.53 1142.89   1
  21  12   1   81.54 906.943   1
 -21 -12   1  915.72 954.067   1
 -12  21  -1 4151.23 2688.76   1
  12 -21  -1 -855.27 1788.54   1
  21  12  -1  495.94 873.469   1
 -21 -12  -1  455.42 910.951   1
 -21  12  -1 1003.57 1100.64   1
  21 -12  -1    9.41 770.013   1
  12 -21   1 -207.02 1102.80   1
 -21 -12   2  147.00 956.667   1
 -21  12   2  674.14 903.260   1
  21 -12   2  950.28 930.776   1
 -12  21  -2  469.07 2053.95   1
  12 -21  -2 1883.87 3008.34   1
  21  12  -2 1081.36 982.666   1
 -21 -12  -2 1340.05 1187.30   1
 -21  12  -2  419.46 1218.72   1
 -12  21   2 -2698.5 3444.91   1
  12 -21   2  831.00 1285.88   1
  21  12   3 -646.19 903.043   1
 -21 -12   3  335.07 823.745   1
 -21  12   3 2164.44 1069.55   1
  21 -12   3  823.42 951.250   1
  21  12  -3  520.74 695.482   1
 -21 -12  -3 -167.15 911.060   1
 -21  12  -3  908.03 1124.47   1
  21 -12  -3  720.40 789.404   1
 -12  21   3  -51.71 405.264   1
  12 -21   3   49.40 1053.30   1
  21  13   0  357.49 730.581   1
 -21 -13   0   91.59 955.150   1
 -21  13   0  335.72 950.167   1
 -13  21   0 -1330.3 2311.77   1
  13 -21   0  269.42 1100.64   1
  21  13   1 2042.03 1098.47   1
 -21  13   1 1877.37 975.950   1
  21 -13   1 1496.04 872.711   1
 -13  21  -1 -850.29 1741.95   1
  13 -21  -1  934.03 1629.29   1
  21  13  -1  181.35 854.403   1
 -21 -13  -1 1821.04 1193.80   1
 -21  13  -1  658.22 1216.55   1
  21 -13  -1 1047.99 972.808   1
 -13  21   1  119.92 2907.59   1
  13 -21   1  478.71 1440.80   1
  21  13   2  163.04 896.218   1
 -21 -13   2  256.53 919.726   1
  21 -13   2  808.90 892.643   1
  21  13  -2  667.53 981.150   1
 -21 -13  -2 1351.96 1193.80   1
 -21  13  -2  117.21 1020.69   1
  21 -13  -2 1069.11 792.546   1
 -13  21   2 1778.79 3893.40   1
  13 -21   2  489.76 1191.64   1
  21  13   3  258.80 841.728   1
 -21 -13   3  583.68 790.055   1
  21 -13   3  314.59 809.121   1
 -13  21  -3   55.10 1816.70   1
  13 -21  -3   53.49 1250.13   1
  21  13  -3  -42.39 694.399   1
 -21  13  -3  389.88 1197.05   1
  21 -13  -3 -578.05 734.048   1
 -13  21   3 -302.68 2100.53   1
 -21 -14   1 1386.63 972.808   1
 -21  14   1 -677.82 790.379   1
  21 -14   1 -111.80 729.498   1
 -14  21  -1  433.54 1529.63   1
  14 -21  -1 -896.22 1331.38   1
 -21 -14  -1 1402.88 1124.47   1
 -21  14  -1  498.00 780.413   1
  21 -14  -1 1000.87 973.891   1
  14 -21   1  647.38 1139.64   1
  21  14   2 -548.04 902.827   1
 -21 -14   2  585.20 795.363   1
 -21  14   2  895.14 905.860   1
  21 -14   2  197.49 896.868   1
 -14  21  -2 -1225.2 1852.45   1
  14 -21  -2  629.40 985.916   1
  21  14  -2   72.46 831.870   1
 -21 -14  -2  437.44 1122.30   1
 -21  14  -2 -391.18 1009.75   1
  21 -14  -2  448.81 815.404   1
 -14  21   2 -426.39 1800.45   1
  21  15   0  518.25 836.637   1
 -21 -15   0   76.94 892.318   1
 -21  15   0  -36.20 864.586   1
  21 -15   0 1276.13 867.836   1
 -15  21   0 -740.11 1377.96   1
  15 -21   0  190.99 990.574   1
  21  15   1  612.93 881.160   1
 -21 -15   1  447.30 758.747   1
 -21  15   1 -321.31 868.377   1
 -15  21  -1 -962.95 1569.71   1
  21  15  -1  259.78 921.676   1
 -21 -15  -1  626.58 891.560   1
 -21  15  -1 -109.09 856.569   1
  21 -15  -1  342.87 913.660   1
 -15  21   1 1037.91 1500.38   1
  15 -21   1  480.99 1087.64   1
  21  15   2  -95.60 849.853   1
 -21  15   2  893.08 1055.36   1
  21 -15   2  -39.87 822.662   1
 -15  21  -2  337.56 1479.79   1
  15 -21  -2 -209.29 938.034   1
  21  15  -2  153.83 872.061   1
 -21 -15  -2  731.45 980.716   1
  21 -15  -2  276.03 798.504   1
 -15  21   2  102.25 1796.12   1
  15 -21   2  214.28 1153.72   1
  15  21   2  783.66 1270.72   1
  21  16   1 1882.78 1103.89   1
 -21  16   1  191.10 907.810   1
  21 -16   1  692.88 974.325   1
 -16  21  -1  482.94 1361.71   1
  16 -21  -1  336.04 1090.89   1
  21  16  -1 1206.80 977.900   1
 -21 -16  -1 1109.30 1172.14   1
  21 -16  -1  712.27 927.093   1
 -16  21   1 -1046.5 1442.96   1
  16 -21   1 1083.09 1153.72   1
  16  21   1  511.65 1380.13   1
 -22   0   0  47958. 8209.29   1
 -22   0   1  532.66 1381.21   1
  22   0   1 2162.28 1358.46   1
 -22   0  -1 1083.31 1358.46   1
  22   0  -1 1538.29 1557.79   1
  22   0   2  22944. 4589.96   1
 -22   0  -2  23259. 4711.29   1
  22   0  -2  20659. 4132.81   1
 -22   0   3 2529.52 1512.29   1
  22   0   3 -224.79 1169.97   1
 -22   0  -3 2112.45 1791.79   1
  22   0  -3  681.51 1371.46   1
 -22   0   4  10417. 2501.35   1
  22   0   4 4597.55 1797.20   1
 -22   0  -4 2435.27 1814.54   1
  22   0  -4 3054.92 1692.12   1
  22   1   1  829.27 1068.57   1
 -22  -1   1  -68.31 1256.63   1
 -22   1   1  758.53 1333.55   1
  22  -1   1  557.36 1023.40   1
  22   1  -1  350.12 981.258   1
 -22  -1  -1  493.45 1096.30   1
 -22   1  -1  186.44 1172.14   1
  22  -1  -1 -512.51 932.509   1
  22   1   2 1881.70 1608.71   1
 -22   1   2 2582.60 1658.54   1
  22  -1   2 2090.78 1363.88   1
  22   1  -2 1259.88 1102.80   1
 -22  -1  -2 1793.95 1563.21   1
 -22   1  -2 2091.86 1649.87   1
  22  -1  -2 2019.28 1207.89   1
  22   1   3 -545.55 1111.47   1
 -22  -1   3 1823.20 1167.80   1
  22  -1   3 1027.95 1051.02   1
  22   1  -3 1304.30 1091.97   1
 -22   1  -3 -777.16 1262.05   1
  22  -1  -3  101.78 1077.24   1
  22   1   4  118.73 979.525   1
 -22  -1   4 -455.20 803.054   1
 -22   1   4  322.82 952.767   1
  22  -1   4 1100.64 1060.66   1
  22   1  -4  413.50 1064.89   1
 -22   1  -4  -16.94 1116.89   1
  22  -1  -4  500.49 1059.26   1
 -22  -2   0  48142. 8182.20   1
 -22   2   0  40050. 6934.24   1
  22   2   1  107.60 941.826   1
 -22  -2   1  818.44 1115.80   1
 -22   2   1 -604.81 1161.30   1
  22   2  -1  763.41 1031.85   1
 -22  -2  -1 -766.11 984.291   1
 -22   2  -1  797.20 1058.17   1
  22  -2  -1  632.54 986.133   1
  22   2   2  23800. 4583.46   1
 -22   2   2  16499. 3484.99   1
  22  -2   2  26974. 5095.87   1
  22   2  -2  26129. 4683.13   1
 -22  -2  -2  26064. 5024.37   1
 -22   2  -2  29119. 5480.44   1
  22  -2  -2  28047. 5056.87   1
  22   2   3  362.69 928.826   1
 -22  -2   3  628.21 1146.14   1
 -22   2   3 -1067.2 1151.55   1
  22  -2   3 -253.06 935.217   1
  22   2  -3 -280.14 848.011   1
 -22  -2  -3  830.03 1299.97   1
 -22   2  -3 -352.29 1153.72   1
  22  -2  -3  746.07 947.242   1
  22   2   4 2453.69 1185.14   1
 -22  -2   4 2250.02 1146.14   1
 -22   2   4 2558.77 1400.71   1
  22  -2   4 2129.78 1230.63   1
  22   2  -4 1635.79 1386.63   1
 -22  -2  -4  292.49 1047.12   1
 -22   2  -4 1027.19 1115.80   1
  22  -2  -4 2765.68 1306.47   1
  22   3   1 2049.61 1074.53   1
 -22  -3   1 1126.64 1212.22   1
 -22   3   1  704.47 1106.05   1
  22   3  -1 1312.97 1148.30   1
 -22  -3  -1  101.77 1024.70   1
 -22   3  -1  468.31 1004.44   1
  22   3   2 1437.55 1266.38   1
 -22  -3   2  687.14 1286.97   1
 -22   3   2 1153.72 1246.88   1
  22   3  -2 1702.96 1124.47   1
 -22   3  -2  992.31 1214.39   1
  22   3   3 1299.97 1010.29   1
 -22  -3   3  699.71 1000.97   1
 -22   3   3 1301.05 1150.47   1
  22   3  -3 3340.91 1314.05   1
 -22  -3  -3 1298.88 1167.80   1
 -22   3  -3   58.24 1265.30   1
 -22   3   4   43.30 923.301   1
 -22  -3  -4   50.24 924.276   1
 -22   3  -4 1198.14 1061.64   1
  22   4   0  22793. 4244.39   1
 -22  -4   0  28448. 5090.45   1
 -22   4   0  32380. 5741.52   1
  22  -4   0  22316. 4054.81   1
  22   4   1 1107.14 1050.05   1
 -22  -4   1 2533.85 1290.22   1
 -22   4   1  820.82 1140.72   1
  22  -4   1  124.36 717.906   1
  22   4  -1  812.59 1090.89   1
 -22  -4  -1 1364.96 1160.22   1
 -22   4  -1  666.99 1021.99   1
  22   4   2  21742. 4207.56   1
 -22  -4   2  28729. 5203.11   1
 -22   4   2  25219. 4735.13   1
  22  -4   2  19900. 3779.65   1
  22   4  -2  21254. 3869.57   1
 -22  -4  -2  24602. 4704.79   1
 -22   4  -2  21514. 4179.39   1
 -22  -4   3  156.00 966.525   1
 -22   4   3  398.66 1189.47   1
  22  -4   3 -646.84 712.598   1
  22   4  -3  226.63 831.220   1
 -22  -4  -3 1084.39 1217.64   1
 -22   4  -3   70.67 1311.88   1
  22   4   4 1454.88 1080.60   1
 -22   4   4 1650.96 1083.31   1
  22  -4   4 2190.44 1013.87   1
  22   4  -4 1928.28 1006.61   1
 -22  -4  -4 3441.66 1519.88   1
 -22   4  -4 1829.70 1225.22   1
  22  -4  -4 1700.79 945.075   1
  22   5   1 1775.54 1098.47   1
 -22  -5   1 -462.68 1089.81   1
 -22   5   1 8098.79 2063.70   1
  22  -5   1  797.42 912.143   1
  22   5  -1  869.57 1043.33   1
 -22   5  -1 1357.38 1098.47   1
  22   5   2  236.81 1162.39   1
 -22  -5   2  475.14 1081.90   1
 -22   5   2 1935.87 1179.72   1
  22  -5   2  601.13 1046.47   1
  22   5  -2 1029.90 927.743   1
 -22  -5  -2 1058.17 1190.55   1
 -22   5  -2  562.24 1079.19   1
 -22  -5   3 1025.13 1072.47   1
 -22   5   3 2755.93 1206.80   1
  22  -5   3 2776.51 1308.63   1
  22   5  -3 -378.83 875.311   1
  22  -5  -3  -92.55 697.324   1
  22   5   4  692.12 1054.92   1
 -22  -5   4  726.36 891.127   1
 -22   5   4  148.30 732.423   1
  22  -5   4  309.39 848.228   1
  22   5  -4  244.39 735.889   1
 -22  -5  -4  117.76 917.993   1
  22  -5  -4  195.75 811.071   1
  22   6   0  21070. 3851.15   1
 -22  -6   0  18395. 3554.32   1
 -22   6   0  18720. 3571.66   1
  22  -6   0  25100. 4497.88   1
  22   6   1  513.70 872.602   1
 -22  -6   1  250.46 1055.46   1
 -22   6   1   91.19 947.025   1
  22  -6   1 3097.17 1200.30   1
 -22   6  -1 2472.10 1247.97   1
  22  -6  -1  930.88 930.776   1
 -22  -6   2  15275. 3139.42   1
 -22   6   2  19207. 3625.82   1
  22  -6   2  20474. 3847.90   1
  22   6  -2  13736. 2757.01   1
 -22  -6  -2  26682. 4956.12   1
  22   6   3  939.88 985.266   1
 -22  -6   3  363.88 919.618   1
 -22   6   3 1067.38 1033.04   1
  22  -6   3  971.62 962.192   1
  22   6  -3  667.53 956.017   1
 -22  -6  -3   53.16 1060.45   1
  22  -6  -3  571.01 803.379   1
  22   6   4 2762.43 1275.05   1
 -22  -6   4  10185. 2202.36   1
 -22   6   4 4561.80 1350.88   1
  22  -6   4 2430.94 1173.22   1
  22   6  -4 1847.04 1078.11   1
 -22   6  -4 1254.47 1063.91   1
  22  -6  -4 1770.12 1030.44   1
  22   7   1 1639.04 1034.66   1
 -22  -7   1  463.87 966.958   1
 -22   7   1  512.30 1003.14   1
  22  -7   1  237.57 851.370   1
 -22  -7  -1 2648.68 1271.80   1
  22  -7  -1 1175.39 930.018   1
  22   7   2 1750.62 1152.64   1
 -22  -7   2 4869.46 1725.71   1
 -22   7   2 1017.77 992.308   1
  22  -7   2 1366.05 1121.22   1
  22   7  -2  775.10 926.118   1
 -22  -7  -2 1693.21 1254.47   1
 -22   7  -2 1753.87 1239.30   1
  22   7   3 1253.38 962.625   1
 -22  -7   3 1233.88 1113.64   1
 -22   7   3  592.35 877.802   1
  22  -7   3 1682.37 1100.64   1
  22   7  -3 3957.31 1325.97   1
 -22  -7  -3 1180.80 1215.47   1
 -22   7  -3  900.98 1258.80   1
  22  -7  -3 1327.05 1000.76   1
  22   7   4  423.57 793.304   1
 -22  -7   4 1954.28 1160.22   1
 -22   7   4  972.16 904.343   1
  22  -7   4 1354.13 949.084   1
  -7  22  -4  856.24 1957.53   1
 -22  -7  -4  215.14 729.173   1
 -22   7  -4  601.23 1023.72   1
  22  -7  -4  573.50 832.628   1
  22   8   0  19120. 3518.58   1
  22  -8   0  23129. 4259.56   1
 -22  -8   1  490.52 939.767   1
 -22   8   1 -196.40 966.417   1
  22  -8   1  727.66 914.093   1
  22   8  -1 1570.79 1038.78   1
 -22  -8  -1 -200.84 870.869   1
 -22   8  -1  865.99 1020.58   1
  22  -8  -1  582.06 1003.36   1
  22   8   2 8187.62 2086.45   1
 -22   8   2  12610. 2695.26   1
  22  -8   2  12816. 2815.51   1
  22   8  -2  19240. 3577.07   1
 -22  -8  -2 9707.50 2382.19   1
 -22   8  -2 9910.08 2479.69   1
  22   8   3 1554.54 905.968   1
 -22   8   3  -69.68 870.977   1
  22  -8   3  505.25 856.569   1
  -8  22  -3 -2043.1 4487.05   1
  22   8  -3   65.24 841.403   1
 -22   8  -3  762.97 1165.64   1
  22  -8  -3  -29.67 705.448   1
   8 -22   3  612.93 2946.59   1
 -22  -8   4 4404.72 1663.96   1
 -22   8   4 3266.17 1340.05   1
 -22  -8  -4 3175.17 1323.80   1
 -22   8  -4 2026.86 1306.47   1
  22  -8  -4 1210.05 1135.30   1
   8 -22   4 4718.88 1614.12   1
  22   9   1 2198.03 1087.64   1
 -22  -9   1  492.47 952.117   1
  22  -9   1 2915.17 1290.22   1
  -9  22  -1  745.10 953.742   1
  22   9  -1 -717.04 851.586   1
 -22  -9  -1  470.37 914.960   1
 -22   9  -1 1137.47 1190.55   1
  22  -9  -1  577.08 940.634   1
  22   9   2 2013.86 1231.72   1
 -22  -9   2 1271.80 1154.80   1
 -22   9   2 1286.97 1095.22   1
  -9  22  -2 2971.51 4482.72   1
  22   9  -2 1243.63 1051.46   1
 -22   9  -2 1252.30 1389.88   1
   9 -22   2 1522.04 2065.86   1
  22   9   3 2053.95 1224.13   1
 -22   9   3 2828.51 1330.30   1
  22  -9   3 2214.28 1167.80   1
  22   9  -3 2713.68 1123.39   1
 -22  -9  -3  891.45 1137.47   1
 -22   9  -3 3274.83 1666.12   1
  22  -9  -3 2337.77 1043.44   1
   9 -22   3 2620.52 2125.44   1
  22  10   0  31199. 5455.52   1
 -22 -10   0  27592. 4970.20   1
 -22  10   0  28740. 5155.45   1
  22 -10   0  22197. 4050.48   1
  22  10   1 -164.66 726.356   1
 -22 -10   1  -42.36 883.760   1
 -22  10   1   43.90 977.033   1
  22  10  -1 -757.77 876.827   1
 -22 -10  -1  516.74 954.500   1
 -22  10  -1  532.23 1015.17   1
  22 -10  -1 -322.50 955.367   1
  10 -22   1  123.50 1972.70   1
  22  10   2  14874. 3027.84   1
 -22 -10   2  16889. 3233.67   1
  22 -10   2  15480. 3079.84   1
 -10  22  -2 3833.82 5767.52   1
 -22 -10  -2  15307. 3313.83   1
 -22  10  -2  15816. 3316.00   1
  22 -10  -2  13574. 2578.27   1
  22  10   3  527.35 835.878   1
 -22  10   3  155.24 896.218   1
  22 -10   3  229.88 863.178   1
 -10  22  -3 1054.92 2480.77   1
  22  10  -3 1156.97 865.128   1
 -22 -10  -3  810.64 1075.61   1
  22 -10  -3 -400.06 690.390   1
  10 -22   3  436.25 859.494   1
  22  11   1  287.08 913.226   1
 -22  11   1   97.27 879.427   1
  22 -11   1  777.60 714.656   1
 -11  22  -1 -1084.4 3469.83   1
  22  11  -1  160.98 913.443   1
 -22  11  -1  882.68 971.833   1
  22 -11  -1  -89.37 847.036   1
 -11  22   1 -245.15 957.533   1
 -22 -11   2 1730.04 1162.39   1
  22 -11   2  531.90 987.974   1
 -11  22  -2 2393.02 4670.13   1
  22  11  -2 2009.53 1039.32   1
 -22 -11  -2  -64.26 1267.47   1
  22 -11  -2  609.79 793.413   1
  11 -22   2 2511.10 2044.20   1
  22  11   3  778.25 953.634   1
 -22 -11   3  873.47 1019.28   1
 -22  11   3 1770.12 1150.47   1
  22 -11   3  931.10 906.835   1
 -11  22  -3  393.46 1800.45   1
  22  11  -3  908.57 791.246   1
 -22 -11  -3  365.72 1174.30   1
 -22  11  -3  190.55 1079.62   1
  11 -22   3    6.49 757.122   1
  22  12   0  16065. 3057.09   1
 -22 -12   0  23443. 4235.72   1
 -22  12   0  17365. 3280.25   1
  22 -12   0  17690. 3281.33   1
 -12  22   0 5571.44 3975.73   1
  12 -22   0  18665. 4166.39   1
  22  12   1  657.67 954.067   1
 -22 -12   1  672.08 886.902   1
 -22  12   1 -136.28 768.063   1
  22 -12   1  101.47 714.548   1
 -12  22  -1  839.89 3414.58   1
  12 -22  -1  698.19 2609.68   1
  22  12  -1  776.40 953.200   1
 -22 -12  -1  796.34 918.643   1
  22 -12  -1  212.65 735.998   1
 -12  22   1 1219.80 4507.63   1
  12 -22   1  292.71 1650.96   1
  22  12   2  12642. 2909.76   1
 -22 -12   2  16098. 3126.42   1
 -22  12   2  14690. 2853.43   1
  22 -12   2 7957.96 2023.61   1
  22  12  -2 8467.11 1964.03   1
 -22 -12  -2  10762. 2618.35   1
 -22  12  -2 6353.58 1826.45   1
  22 -12  -2  12350. 2439.60   1
  12 -22   2 9113.85 2289.02   1
  22  13   1  -44.00 854.836   1
 -22 -13   1 -249.49 900.010   1
 -22  13   1  647.27 820.387   1
  22 -13   1  707.94 777.921   1
  13 -22  -1 -1448.4 1577.29   1
  22  13  -1 1597.88 1035.64   1
 -22 -13  -1 1325.97 1000.22   1
 -22  13  -1 -455.75 956.450   1
 -13  22   1 1210.05 3050.59   1
  13 -22   1  837.94 1272.88   1
  22  13   2 1528.54 1178.64   1
 -22  13   2   -5.03 856.244   1
 -13  22  -2  579.46 2032.28   1
  13 -22  -2  136.39 1212.22   1
  22  13  -2 1380.13 939.876   1
 -22  13  -2 -525.19 1108.22   1
  22 -13  -2 1208.97 850.720   1
 -13  22   2  797.53 2091.86   1
 -22 -14   0  17745. 3364.75   1
 -22  14   0  13747. 2661.68   1
  22 -14   0  13747. 2712.60   1
  14 -22   0  15470. 2949.84   1
  22  14   1   77.68 828.728   1
 -22 -14   1   -9.48 735.998   1
 -14  22  -1 -1618.5 1609.79   1
  14 -22  -1 -272.23 835.337   1
  22  14  -1  647.71 835.337   1
 -22 -14  -1  580.00 903.152   1
 -22  14  -1  299.75 1001.08   1
  22 -14  -1  784.64 904.993   1
 -14  22   1  720.61 1543.71   1
  22  15   1  977.03 1086.56   1
 -15  22  -1  156.32 1935.87   1
  22  15  -1  459.43 850.286   1
 -23   0   1 5702.52 2081.03   1
  23   0   1 6682.91 2076.70   1
 -23   0  -1 8121.54 2454.77   1
  23   0  -1 5302.78 2190.44   1
  23   0   2 3210.92 1907.70   1
 -23   0  -2  617.38 1757.12   1
  23   0  -2 1136.39 1544.79   1
 -23   0   3 4029.90 1754.95   1
  23   0   3 3269.41 1608.71   1
 -23   0  -3 2988.84 1970.53   1
  23   0  -3 3304.08 1722.46   1
 -23   0   4 1723.54 1334.63   1
  23   0   4 1289.13 1354.13   1
 -23   0  -4 1379.05 1345.46   1
  23   0  -4  623.66 1266.38   1
 -23  -1   0 1063.81 1284.80   1
 -23   1   0 1097.39 1401.80   1
  23   1   1  585.09 1210.05   1
 -23  -1   1  684.87 1156.97   1
 -23   1   1  707.07 1314.05   1
  23   1  -1  420.76 1124.47   1
 -23  -1  -1 -164.34 1276.13   1
 -23   1  -1  190.88 1314.05   1
  23  -1  -1  851.91 911.060   1
  23   1   2 1657.46 1400.71   1
 -23   1   2 1492.79 1585.96   1
  23  -1   2   56.80 1057.20   1
  23   1  -2 -596.14 881.377   1
 -23  -1  -2 1014.08 1434.30   1
 -23   1  -2  606.11 1364.96   1
  23  -1  -2 -175.06 952.550   1
  23   1   3 1230.63 1296.72   1
 -23  -1   3 -736.86 1051.56   1
  23  -1   3   60.25 1086.56   1
  23   1  -3  642.83 1095.22   1
 -23   1  -3  218.94 1343.30   1
  23  -1  -3 -114.83 1098.47   1
  23   1   4  101.51 1052.00   1
 -23  -1   4 -502.33 882.569   1
 -23   1   4    1.01 966.417   1
  23  -1   4  161.20 1045.61   1
  23   1  -4  713.25 1046.69   1
 -23   1  -4 -121.01 925.143   1
  23  -1  -4  -97.35 862.528   1
  23   2   1 3197.92 1415.88   1
 -23  -2   1 1679.12 1208.97   1
 -23   2   1 5623.44 1933.70   1
 -23  -2  -1 2689.85 1494.96   1
 -23   2  -1  10041. 2507.85   1
  23  -2  -1 1692.12 1150.47   1
  23   2   2  310.48 1321.63   1
 -23   2   2 1120.14 1103.89   1
  23   2  -2  126.53 964.358   1
 -23   2  -2 2075.61 1665.04   1
  23  -2  -2 1344.38 1057.85   1
  23   2   3  907.81 1124.47   1
 -23  -2   3 1470.05 1216.55   1
  23  -2   3 2614.02 1525.29   1
  23   2  -3  774.45 954.717   1
 -23  -2  -3  621.06 1299.97   1
 -23   2  -3 1992.20 1558.88   1
  23  -2  -3  454.55 929.801   1
 -23  -2   4 1124.47 1010.83   1
 -23   2   4   70.06 779.871   1
  23  -2   4   79.38 906.185   1
  23   2  -4  875.85 883.219   1
 -23  -2  -4 -853.43 906.293   1
 -23   2  -4 -340.81 900.010   1
  23  -2  -4  753.98 873.036   1
  23   3   0 1269.63 998.266   1
 -23  -3   0 2321.52 1335.72   1
 -23   3   0 2716.93 1373.63   1
  23  -3   0 3529.41 1328.13   1
  23   3   1 1318.38 1047.34   1
 -23  -3   1 2267.36 1305.38   1
 -23   3   1 1080.92 1177.55   1
  23  -3   1  736.32 936.517   1
 -23  -3  -1 1141.80 1256.63   1
 -23   3  -1 2188.28 1294.55   1
  23  -3  -1 2609.68 1290.22   1
  23   3   2 1238.22 1083.31   1
 -23   3   2 1113.64 1024.16   1
  23  -3   2  679.67 986.133   1
  23   3  -2  376.34 990.358   1
 -23  -3  -2 -755.61 1123.39   1
 -23   3  -2  523.99 1188.39   1
  23  -3  -2   -5.68 820.929   1
  23   3   3 -700.36 960.025   1
 -23  -3   3  955.80 1178.64   1
  23  -3   3 -238.76 921.134   1
  23   3  -3  432.35 1074.96   1
 -23  -3  -3  263.89 1112.55   1
 -23   3  -3  589.43 1336.80   1
  23  -3  -3  229.88 784.313   1
  23   3   4  227.06 1035.31   1
 -23  -3   4  135.63 870.544   1
  23   3  -4  901.53 1063.48   1
 -23  -3  -4 1202.47 1052.21   1
 -23   3  -4  325.75 981.041   1
  23  -3  -4 1436.46 972.808   1
  23   4   1 2003.03 1160.22   1
 -23  -4   1 1585.96 1149.39   1
 -23   4   1 1473.30 1234.97   1
  23  -4   1 1223.05 923.084   1
 -23   4  -1 2777.59 1416.96   1
  23  -4  -1 2304.19 1146.14   1
  23   4   2 1311.88 1134.22   1
 -23   4   2 1047.23 1128.80   1
  23  -4   2  960.46 1114.72   1
  23   4  -2 2081.03 1155.89   1
 -23  -4  -2 2160.11 1401.80   1
 -23   4  -2 -137.90 1217.64   1
  23  -4  -2  653.34 771.530   1
  23   4   3   87.30 1205.72   1
 -23  -4   3 2510.02 1247.97   1
 -23   4   3 1156.97 1264.22   1
  23  -4   3  740.55 943.884   1
  23   4  -3 1174.30 957.533   1
 -23  -4  -3 2079.95 1515.54   1
 -23   4  -3  288.27 1185.14   1
  23  -4  -3  478.82 843.678   1
  23   4   4  181.24 1041.27   1
 -23  -4   4 -133.14 734.589   1
  23  -4   4 -747.48 874.661   1
 -23  -4  -4  879.32 1122.30   1
  23   5   0 1939.12 1001.62   1
 -23  -5   0  529.19 1056.76   1
  23  -5   0 1181.89 1023.62   1
  23   5   1  764.38 998.049   1
 -23  -5   1  252.84 957.967   1
 -23   5   1 -359.77 1014.19   1
  23  -5   1  530.17 856.461   1
  23   5  -1 2039.86 1374.71   1
 -23  -5  -1 1122.30 1057.63   1
  23  -5  -1 -335.39 920.051   1
 -23  -5   2  519.12 1109.30   1
 -23   5   2  172.35 837.395   1
  23  -5   2 1689.96 1257.72   1
  23   5  -2  -66.92 783.880   1
 -23  -5  -2 1532.88 1252.30   1
  23  -5  -2  868.38 898.710   1
  23   5   3  -20.58 1182.97   1
 -23  -5   3  561.91 922.651   1
 -23   5   3  499.62 855.053   1
  23  -5   3  935.43 1048.42   1
  23   5  -3  440.15 821.362   1
 -23  -5  -3 -252.95 1217.64   1
 -23   5  -3  243.53 1137.47   1
 -23   5  -4 -235.94 1011.05   1
  23   6   1  898.06 864.369   1
 -23  -6   1 3089.59 1310.80   1
  23  -6   1 1845.95 1017.01   1
  23   6  -1  548.80 970.208   1
 -23  -6  -1  436.25 1044.85   1
 -23   6  -1  829.92 978.116   1
  23  -6  -1 1245.80 1024.27   1
  23   6   2  915.83 1002.60   1
 -23  -6   2 1225.22 940.634   1
 -23   6   2 1336.80 1125.55   1
  23  -6   2  821.25 1128.80   1
  23   6  -2 1522.04 1034.12   1
 -23  -6  -2 1392.05 1328.13   1
 -23   6  -2  598.63 1213.30   1
  23  -6  -2  568.63 844.436   1
  23   6   3  382.41 955.475   1
 -23  -6   3  698.08 952.009   1
 -23   6   3  229.12 866.319   1
  23  -6   3  288.27 936.951   1
  23   6  -3  453.69 788.971   1
 -23  -6  -3  684.87 1133.14   1
 -23   6  -3  960.35 1310.80   1
  23   7   0  790.60 756.689   1
 -23   7   0  435.38 950.492   1
  23  -7   0  277.43 852.886   1
 -23  -7   1  663.42 893.835   1
  23  -7   1  820.06 898.927   1
  23   7  -1  116.67 904.452   1
 -23  -7  -1 1111.47 1036.94   1
 -23   7  -1   26.35 881.377   1
  23  -7  -1  476.00 893.727   1
  23   7   2 2077.78 1215.47   1
 -23  -7   2 2858.84 1246.88   1
  23  -7   2  486.73 933.376   1
 -23  -7  -2 2338.86 1310.80   1
 -23   7  -2  835.55 1169.97   1
  23  -7  -2 4540.13 1377.96   1
  23   7   3   77.66 752.247   1
 -23   7   3 -287.73 850.178   1
  23  -7   3  267.03 870.652   1
  23   7  -3  338.10 850.286   1
 -23   7  -3  512.19 1277.22   1
  23   8   1  878.56 897.735   1
 -23  -8   1  -14.48 825.695   1
 -23   8   1 1943.45 1153.72   1
  23  -8   1  525.94 794.713   1
  23   8  -1 -276.68 850.611   1
 -23  -8  -1 -165.42 896.543   1
 -23   8  -1 1974.87 1124.47   1
  23  -8  -1  403.53 887.769   1
  23   8   2  210.70 917.451   1
 -23  -8   2  244.29 912.793   1
 -23   8  -2  562.13 1113.64   1
  23  -8  -2  294.01 788.213   1
  23  -8   3  776.19 957.317   1
  -8  23  -3 -480.45 1158.05   1
  23   8  -3  942.26 932.617   1
 -23  -8  -3 1803.70 1187.30   1
 -23   8  -3  392.37 1155.89   1
  23  -8  -3  658.54 821.145   1
 -23  -9   0 2420.10 1178.64   1
 -23   9   0  911.93 1121.22   1
  23  -9   0  353.05 926.443   1
  23   9   1 1232.80 1012.13   1
 -23   9   1  537.86 967.067   1
  -9  23  -1 -263.68 721.481   1
  23   9  -1 1571.88 1059.04   1
 -23  -9  -1 1392.05 943.559   1
 -23   9  -1  806.95 1002.49   1
  23  -9  -1 1398.55 1036.29   1
  23   9   2 2852.34 1308.63   1
 -23  -9   2 1915.28 1202.47   1
 -23   9   2 1756.04 1034.12   1
  23  -9   2 2793.84 1286.97   1
  -9  23  -2   70.87 3021.34   1
  23   9  -2 2220.78 1083.31   1
 -23  -9  -2 2686.60 1322.72   1
 -23   9  -2 1047.45 1054.71   1
  23  -9  -2 1522.04 945.834   1
   9 -23   2 3258.58 5159.78   1
  23   9   3  179.72 789.513   1
  23  -9   3   89.98 853.536   1
  -9  23  -3 2346.44 2569.60   1
  23   9  -3  805.44 1048.75   1
 -23  -9  -3  359.98 1104.97   1
  23  -9  -3  686.49 758.097   1
   9 -23   3  521.29 1207.89   1
  23  10   1  491.93 860.903   1
 -23 -10   1  154.59 897.627   1
 -23  10   1  514.68 974.866   1
  23 -10   1   -2.19 767.197   1
 -10  23  -1  786.48 3034.34   1
  23  10  -1  349.80 945.942   1
  23 -10  -1  712.60 818.979   1
 -23 -10   2   57.51 936.409   1
 -23  10   2   11.66 885.819   1
  23 -10   2  486.51 903.693   1
 -10  23  -2 -994.15 4088.39   1
  23  10  -2  766.76 1027.30   1
 -23 -10  -2  693.97 1094.14   1
 -23  10  -2  671.43 1178.64   1
  23 -10  -2   38.99 718.665   1
  10 -23   2 1905.53 1758.20   1
  23  11   0 1866.53 1035.42   1
 -23 -11   0 1861.12 1185.14   1
  23 -11   0  520.31 819.954   1
 -11  23   0  993.28  10088.   1
 -23 -11   1  -12.58 822.337   1
 -23  11   1  -86.17 789.513   1
  23 -11   1  470.80 741.522   1
 -11  23  -1 -2760.3 4997.29   1
 -23 -11  -1  443.29 998.591   1
 -23  11  -1  -17.40 756.905   1
 -11  23   1  -99.77 612.501   1
  11 -23   1 -308.09 2109.20   1
  23  11   2 2199.11 1288.05   1
 -23 -11   2 1058.06 1004.98   1
 -23  11   2  386.74 906.943   1
  23 -11   2 1887.12 1134.22   1
 -11  23  -2 3186.00 3336.58   1
  23  11  -2 2123.28 1125.55   1
 -23 -11  -2 2059.36 1457.05   1
 -23  11  -2 1499.29 1172.14   1
  23 -11  -2 1221.97 857.111   1
  11 -23   2  525.29 1047.34   1
[truncated: 14,192 more chars]
