# Supplementary material for: How to get maximum structure information from anisotropic displacement parameters obtained by three-dimensional electron diffraction: an experimental study on metal–organic frameworks
Source: IUCrJ. 2022 Jun 8;9(Pt 4):480–91. doi: 10.1107/S2052252522005632 (PMC9252158; doi:10.1107/S2052252522005632)
Supplement: Supplementary file 2 [file m-09-00480-Ga-ndc_1sup2.hkl]

#
# Unique observed reflections after correcting
# for dispersion and merging Friedel opposites
#
data_Ga_1
_shelx_title ' Ga_1_a.res in P4(2)/nmc'
_shelx_refln_list_code          3
_shelx_F_calc_maximum       90.23
_exptl_crystal_F_000       397.65
_reflns_d_resolution_high  0.8023

loop_
 _space_group_symop_operation_xyz
 'x, y, z'
 '-x+1/2, -y+1/2, z'
 '-y+1/2, x, z+1/2'
 'y, -x+1/2, z+1/2'
 '-x, y+1/2, -z'
 'x+1/2, -y, -z'
 'y+1/2, x+1/2, -z+1/2'
 '-y, -x, -z+1/2'
 '-x, -y, -z'
 'x-1/2, y-1/2, -z'
 'y-1/2, -x, -z-1/2'
 '-y, x-1/2, -z-1/2'
 'x, -y-1/2, z'
 '-x-1/2, y, z'
 '-y-1/2, -x-1/2, z-1/2'
 'y, x, z-1/2'

_cell_length_a    21.5700
_cell_length_b    21.5700
_cell_length_c     6.7000
_cell_angle_alpha  90.000
_cell_angle_beta   90.000
_cell_angle_gamma  90.000

loop_
 _refln_index_h
 _refln_index_k
 _refln_index_l
 _refln_F_meas
 _refln_F_sigma
 _refln_A_calc
 _refln_B_calc
   1   1   0     10.1951      1.6548    -32.4240      0.0000
   0   2   0     29.5349      2.3232     57.9312      0.0000
   2   2   0     15.6343      1.2476     -5.7881      0.0000
   1   3   0     29.4506      3.2800    -17.6143      0.0000
   3   3   0     32.3057      3.2010     28.6456      0.0000
   0   4   0     32.7272      3.6484     66.1693      0.0000
   2   4   0     49.8904     11.0858     28.8350      0.0000
   4   4   0      6.6869      0.5448     -3.5899      0.0000
   1   5   0     27.8878      3.1123    -16.0915      0.0000
   3   5   0      7.3351      0.5469      4.3769      0.0000
   5   5   0     17.9435      1.1604     16.0588      0.0000
   0   6   0     20.2434      1.6138     53.9456      0.0000
   2   6   0     24.2104      1.5623     23.5226      0.0000
   4   6   0      6.1777      0.5758     -6.8871      0.0000
   6   6   0     17.8338      1.4937    -19.7909      0.0000
   1   7   0      4.8315      0.5083     -7.3242      0.0000
   3   7   0      8.9919      0.6232    -12.2356      0.0000
   5   7   0      8.6028      0.5362      6.7338      0.0000
   7   7   0     18.5299      1.5412     19.7644      0.0000
   0   8   0     19.9746      1.5981     40.0952      0.0000
   2   8   0     18.1949      1.0242     13.0258      0.0000
   4   8   0     10.1855      0.5274     11.3007      0.0000
   6   8   0     11.6765      0.6048      7.5132      0.0000
   8   8   0     24.5437      1.3753     18.7701      0.0000
   1   9   0      4.2574      0.6677      4.2780      0.0000
   3   9   0     16.0861      1.0548     14.0338      0.0000
   5   9   0     12.0595      0.8076     13.0589      0.0000
   7   9   0     18.2499      1.0007     18.5327      0.0000
   9   9   0     16.5079      0.9445     12.9530      0.0000
   0  10   0     42.3049      3.3375     90.2263      0.0000
   2  10   0     47.4200      2.6352     58.6413      0.0000
   4  10   0     27.7242      1.7854     26.8605      0.0000
   6  10   0     28.6792      2.2895     27.1189      0.0000
   8  10   0     29.7566      1.4781     29.1632      0.0000
  10  10   0     37.7020      2.1157     36.7156      0.0000
   1  11   0     12.3846      0.8368    -10.3364      0.0000
   3  11   0     11.2055      0.7539    -13.0835      0.0000
   5  11   0      2.7777      0.6628      2.1980      0.0000
   7  11   0      8.2946      0.4601      8.6267      0.0000
   9  11   0      5.8821      0.3624      6.3475      0.0000
  11  11   0      3.8431      0.6727      0.9222      0.0000
   0  12   0     24.8742      1.9795     24.6554      0.0000
   2  12   0     19.0716      2.2818     18.6179      0.0000
   4  12   0     10.6997      0.7344      8.7896      0.0000
   6  12   0     16.9386      1.1124     17.1611      0.0000
   8  12   0     10.7058      0.9490     16.7161      0.0000
  10  12   0     23.2721      0.9708     26.7064      0.0000
  12  12   0     23.4470      1.5094     23.8271      0.0000
   1  13   0      2.7540      0.6692     -0.3076      0.0000
   3  13   0      5.3025      0.6502     -4.3665      0.0000
   5  13   0      8.5929      1.4166      5.9257      0.0000
   7  13   0      1.3889      0.8016      0.7151      0.0000
   9  13   0      5.1254      0.4459      4.5530      0.0000
  11  13   0      1.5973      0.8501     -1.5562      0.0000
  13  13   0     12.7432      0.8674    -10.2399      0.0000
   0  14   0      9.0452      0.9962     21.8133      0.0000
   2  14   0     13.4385      1.4984     11.4654      0.0000
   6  14   0      6.7879      0.4444      5.3633      0.0000
   8  14   0     11.8444      0.6121      9.6739      0.0000
  10  14   0     12.2395      0.6589     12.5317      0.0000
  12  14   0      8.1862      0.4347      9.9735      0.0000
  14  14   0      5.9729      0.5208      7.2721      0.0000
   1  15   0      2.9863      0.5844     -3.8817      0.0000
   3  15   0      5.0389      0.4325     -6.7367      0.0000
   5  15   0      7.4873      0.5610      8.2422      0.0000
   7  15   0      1.4198      0.8259      1.7328      0.0000
   9  15   0      3.2459      0.9046      3.6580      0.0000
  11  15   0      2.0783      0.6541      2.3369      0.0000
  13  15   0      1.3439      0.7687     -0.3467      0.0000
  15  15   0     10.3011      0.6654      9.2574      0.0000
   0  16   0     11.8603      1.4210      4.3447      0.0000
   2  16   0      4.8646      0.4579      1.6986      0.0000
   4  16   0      2.4884      0.4682      0.1884      0.0000
   6  16   0      3.9651      0.6648     -1.9591      0.0000
   8  16   0      5.8818      0.5338      6.5476      0.0000
  10  16   0     10.9545      0.7258     12.8795      0.0000
  12  16   0     11.1289      0.5426     12.1900      0.0000
  14  16   0      9.0990      0.5504     10.0092      0.0000
  16  16   0      4.7244      0.5895      4.7980      0.0000
   1  17   0      1.9608      0.7023     -1.8550      0.0000
   3  17   0      3.6165      0.4315     -4.5104      0.0000
   5  17   0      2.9336      0.4559      1.9556      0.0000
   7  17   0      2.3217      1.0888      1.0984      0.0000
   9  17   0      4.5712      0.5423      3.6966      0.0000
  11  17   0      0.8390      0.8707     -0.5464      0.0000
  13  17   0      5.4573      0.4317     -5.6437      0.0000
  15  17   0      0.7591      0.8927      0.0687      0.0000
  17  17   0      5.6602      0.7013     -2.8346      0.0000
   0  18   0      6.1660      0.9971      9.0324      0.0000
   2  18   0      6.4978      0.4676      6.0582      0.0000
   4  18   0      5.2948      0.6354      4.5626      0.0000
   6  18   0      3.2256      0.6907      3.1075      0.0000
   8  18   0      9.8428      0.8715      8.8350      0.0000
  10  18   0      9.3849      0.8444      8.0571      0.0000
  12  18   0      5.1678      0.5557      5.8319      0.0000
  14  18   0      8.8321      0.5915      8.2255      0.0000
  16  18   0      5.4381      0.6508      5.6470      0.0000
  18  18   0      8.7818      0.7216      7.9794      0.0000
   1  19   0      3.4122      0.5125     -2.6986      0.0000
   3  19   0      4.9010      0.4591     -4.8672      0.0000
   5  19   0      2.3442      0.8261     -0.1904      0.0000
   7  19   0      1.8416      0.7221     -0.0184      0.0000
   9  19   0      0.7550      1.0246     -0.8280      0.0000
  11  19   0      1.9059      0.5923     -1.8295      0.0000
  13  19   0      0.9010      0.9436     -1.1794      0.0000
  15  19   0      3.5711      0.4320      2.2066      0.0000
  17  19   0      1.1262      0.8967      0.4527      0.0000
   0  20   0      3.9791      1.1455      3.0986      0.0000
   2  20   0      2.2832      0.6116      2.9625      0.0000
   4  20   0      5.0954      0.7702      5.1179      0.0000
   6  20   0      4.6525      0.6148      4.0774      0.0000
   8  20   0      7.6934      0.5174      7.3977      0.0000
  10  20   0      7.7534      0.5549      8.5120      0.0000
  12  20   0      6.4563      0.6266      7.6453      0.0000
  14  20   0      7.8003      0.5313      8.2292      0.0000
  16  20   0      3.7032      0.5301      5.0228      0.0000
   1  21   0      0.8045      1.2060      0.0100      0.0000
   3  21   0      0.0000      1.1950      0.4219      0.0000
   5  21   0      2.0195      1.0155      1.0561      0.0000
   7  21   0      0.7734      1.0645      0.7884      0.0000
   9  21   0      2.0604      0.6519      0.2199      0.0000
  11  21   0      1.4497      0.7989     -0.8727      0.0000
  13  21   0      0.7023      0.9299     -0.3385      0.0000
  15  21   0      1.0479      0.8619      1.1333      0.0000
   0  22   0     13.6792      1.6557     15.3377      0.0000
   2  22   0     13.0726      1.1165     12.6149      0.0000
   4  22   0     10.0677      0.6367     10.3011      0.0000
   6  22   0      8.9762      0.5868      8.2019      0.0000
   8  22   0      9.0374      0.8282      9.5618      0.0000
  10  22   0     10.2823      0.6457      9.6761      0.0000
  12  22   0      8.1944      0.5297      8.1253      0.0000
  14  22   0      7.6633      0.5195      7.3670      0.0000
   1  23   0      2.0527      1.2731     -2.6742      0.0000
   3  23   0      3.0383      0.5567     -3.9707      0.0000
   5  23   0      2.1900      0.7467     -2.8229      0.0000
   7  23   0      1.4183      0.9460     -1.2604      0.0000
   9  23   0      2.1199      0.7949     -1.1117      0.0000
  11  23   0      2.2630      0.6878     -2.5602      0.0000
  13  23   0      1.7282      0.7208     -2.1542      0.0000
   0  24   0      3.9525      1.1804      6.6068      0.0000
   2  24   0      7.4856      0.5518      6.6565      0.0000
   4  24   0      7.5671      0.6219      7.6874      0.0000
   6  24   0      7.0791      0.5901      7.5009      0.0000
   8  24   0      7.1496      0.5988      7.2354      0.0000
  10  24   0      5.6033      0.8129      5.8493      0.0000
  12  24   0      3.9165      1.1088      4.7426      0.0000
   1  25   0      1.4755      1.0693     -1.0909      0.0000
   3  25   0      1.7791      0.8690     -0.6178      0.0000
   5  25   0      1.3036      0.9526     -0.8151      0.0000
   7  25   0      1.5570      0.9242     -1.2859      0.0000
   9  25   0      0.6796      0.9725     -1.6194      0.0000
   0  26   0      3.1234      1.2009      4.6879      0.0000
   2  26   0      4.6936      0.6053      5.0246      0.0000
   4  26   0      5.8550      0.5956      4.8725      0.0000
   6  26   0      3.8224      0.5926      4.4549      0.0000
   0   1   1     28.0691      1.5563     18.9024      0.0000
   0   2   1     14.8821      1.9833      9.2656      0.0000
   1   2   1     37.8803      1.7192    -19.8715      0.0000
   0   3   1     12.4679      1.0146     13.6696      0.0000
   1   3   1     26.0964      2.0547    -27.4923      0.0000
   2   3   1      3.8873      0.3373     -2.0726      0.0000
   0   4   1     22.2872      1.4391    -18.6383      0.0000
   1   4   1     48.6635      2.1942    -46.6962      0.0000
   2   4   1     18.9243      0.7907     16.3290      0.0000
   3   4   1      4.4766      0.2784     -2.2985      0.0000
   0   5   1     32.4567      2.0865    -32.0215      0.0000
   1   5   1     15.6789      0.8798    -13.6950      0.0000
   2   5   1      3.1961      0.7928      1.9709      0.0000
   3   5   1     11.8169      0.4631     11.9286      0.0000
   4   5   1      9.2860      0.4301     -7.4762      0.0000
   0   6   1     27.5195      1.7740    -32.6660      0.0000
   1   6   1     29.0685      1.3169    -29.4358      0.0000
   2   6   1     12.3198      0.5355     12.1635      0.0000
   3   6   1     12.6421      0.5410     -9.3597      0.0000
   4   6   1      2.7124      0.4179     -2.7471      0.0000
   5   6   1      4.3838      0.2889      5.1236      0.0000
   0   7   1     43.5454      3.4287    -48.5040      0.0000
   1   7   1      3.2485      0.3326      4.5273      0.0000
   2   7   1     13.1351      0.9190     -7.3892      0.0000
   3   7   1     19.3396      1.0674     22.7397      0.0000
   4   7   1     16.9177      0.7747    -14.5425      0.0000
   5   7   1      3.4329      0.4452      3.9592      0.0000
   6   7   1      9.8205      0.4009     -8.7037      0.0000
   0   8   1      9.7471      0.7359     -7.4210      0.0000
   1   8   1      8.8099      0.5021     -8.9266      0.0000
   2   8   1     11.2484      0.4912     15.1615      0.0000
   3   8   1     18.9570      0.8648    -14.7888      0.0000
   4   8   1      8.8895      0.3966    -10.4501      0.0000
   5   8   1      3.8143      0.3651      5.4191      0.0000
   6   8   1      6.3767      0.3550     -9.3051      0.0000
   7   8   1      3.6453      0.4457      1.5184      0.0000
   0   9   1     35.7549      2.3042    -36.5036      0.0000
   1   9   1      3.0680      0.3776      0.3405      0.0000
   2   9   1     22.6986      1.0462    -22.4154      0.0000
   3   9   1      3.6718      0.3947      4.3999      0.0000
   4   9   1     16.8344      0.7109    -17.9238      0.0000
   5   9   1      4.3703      0.5998     -5.8991      0.0000
   6   9   1     18.1286      0.7796    -19.7255      0.0000
   7   9   1      5.2050      0.3358      5.4865      0.0000
   8   9   1      5.9332      0.3493     -5.2617      0.0000
   0  10   1      8.0504      0.7418     -7.9399      0.0000
   1  10   1      9.6137      0.7158     -9.4957      0.0000
   2  10   1      7.8785      0.5810      8.0616      0.0000
   3  10   1     13.0181      0.8608    -13.7978      0.0000
   4  10   1      2.8032      0.4206     -2.4701      0.0000
   5  10   1      9.4280      0.6258      7.8698      0.0000
   6  10   1      8.1455      0.4312      9.4077      0.0000
   7  10   1     11.8891      0.4929     10.5174      0.0000
   8  10   1      2.1931      0.4259      1.9464      0.0000
   9  10   1      8.3644      0.4532      8.2138      0.0000
   0  11   1     10.7630      0.7619     -7.7402      0.0000
   1  11   1      6.9325      0.4779      6.9474      0.0000
   2  11   1      4.8288      0.6162      3.6457      0.0000
   3  11   1     11.7382      0.5592     13.5121      0.0000
   4  11   1     16.4343      0.8243     16.7808      0.0000
   5  11   1      5.5379      0.3323      5.3822      0.0000
   6  11   1      2.8023      0.4184      2.3197      0.0000
   7  11   1      1.5999      0.4903      1.3385      0.0000
   8  11   1      4.5827      0.4073      4.7246      0.0000
   9  11   1      2.6022      0.4416     -2.2802      0.0000
  10  11   1      1.9994      0.6025     -0.1246      0.0000
   0  12   1      3.1200      0.7178      0.5461      0.0000
   1  12   1      4.5009      0.3522     -4.2300      0.0000
   2  12   1      4.0090      0.6630      3.5645      0.0000
   3  12   1      7.1303      0.6958     -7.3125      0.0000
   4  12   1      9.2157      0.4582     -9.8775      0.0000
   5  12   1      7.0403      0.6316     -6.4643      0.0000
   6  12   1      1.9414      0.4791     -0.8060      0.0000
   7  12   1      1.6160      0.4788     -1.4926      0.0000
   8  12   1      7.2272      0.5823     -7.1334      0.0000
   9  12   1      1.7708      0.4620      0.3164      0.0000
  10  12   1      4.9384      0.2443     -5.1371      0.0000
  11  12   1      3.0894      0.3287     -2.7051      0.0000
   0  13   1      8.8318      0.6621     -2.6484      0.0000
   1  13   1      1.7367      0.5887      0.8442      0.0000
   2  13   1      1.6264      0.6744      0.7666      0.0000
   3  13   1      2.0016      0.6740     -0.0744      0.0000
   4  13   1      4.9566      0.4271      5.3154      0.0000
   5  13   1      1.5329      0.6827     -1.6146      0.0000
   6  13   1      3.5040      0.5006      2.9392      0.0000
   7  13   1     10.2836      0.3824    -11.5750      0.0000
   8  13   1      8.3986      0.3582      8.7961      0.0000
   9  13   1      9.0101      0.3349     -9.8664      0.0000
  10  13   1      4.1131      0.2757      3.7339      0.0000
  11  13   1      3.8845      0.2917     -3.8292      0.0000
  12  13   1      3.3766      0.4580      2.9298      0.0000
   0  14   1      2.3905      0.7114      2.6315      0.0000
   1  14   1      5.9798      0.4275     -6.1350      0.0000
   2  14   1      3.6999      0.4119      3.8634      0.0000
   3  14   1      9.0645      0.4217     -9.6167      0.0000
   4  14   1      2.3465      0.3939     -1.9960      0.0000
   5  14   1      4.6321      0.6098     -3.9749      0.0000
   6  14   1      1.4214      0.6511      0.3696      0.0000
   7  14   1      1.5696      0.4252     -0.9484      0.0000
   8  14   1      2.2253      0.3704      0.8574      0.0000
   9  14   1      6.7908      0.3587     -7.0226      0.0000
  10  14   1      4.8955      0.3004      5.3260      0.0000
  11  14   1     10.8182      0.3735    -10.5764      0.0000
  12  14   1      6.7460      0.2733      6.3969      0.0000
  13  14   1      6.7007      0.3523     -7.5586      0.0000
   0  15   1      8.4648      0.5429     -7.6625      0.0000
   1  15   1      2.0727      0.4475      1.6644      0.0000
   2  15   1      2.5612      0.4248     -2.2762      0.0000
   3  15   1      6.7451      0.4237      1.9927      0.0000
   4  15   1      4.1416      0.3185      3.8662      0.0000
   5  15   1      2.8276      0.3423      2.7753      0.0000
   6  15   1      3.1487      0.4477     -2.7333      0.0000
   7  15   1      3.0839      0.4071     -3.0149      0.0000
   8  15   1      4.6481      0.3795     -4.5699      0.0000
   9  15   1      1.8873      0.4274     -1.2214      0.0000
  10  15   1      4.2879      0.2590     -4.3059      0.0000
  11  15   1      1.6548      0.5188     -1.4980      0.0000
  12  15   1      1.9111      0.5912      0.0002      0.0000
  13  15   1      3.0999      0.3729     -3.2811      0.0000
  14  15   1      4.1138      0.3185      4.3527      0.0000
   0  16   1      3.1412      0.6072     -1.7774      0.0000
   1  16   1      1.9016      0.5156     -2.0009      0.0000
   2  16   1      1.8180      0.4843     -1.5753      0.0000
   3  16   1      5.4851      0.3748     -4.8822      0.0000
   4  16   1      2.1552      0.4036     -2.3921      0.0000
   5  16   1      5.2511      0.3957     -4.9893      0.0000
   6  16   1      2.2517      0.4419     -2.2154      0.0000
   7  16   1      2.6539      0.3796     -1.6096      0.0000
   8  16   1      1.2469      0.6098     -1.7286      0.0000
   9  16   1      1.6940      0.4957      0.5095      0.0000
  10  16   1      3.2661      0.3096     -2.5507      0.0000
  11  16   1      1.8942      0.5516      0.1232      0.0000
  12  16   1      2.1784      0.4450     -2.0575      0.0000
  13  16   1      1.8501      0.5529      0.2344      0.0000
  14  16   1      0.3998      0.9191     -0.4404      0.0000
  15  16   1      1.3912      0.7290      0.6689      0.0000
   0  17   1      7.9056      0.5549     -3.6288      0.0000
   1  17   1      1.9162      0.5261      1.8392      0.0000
   2  17   1      2.7918      0.3863     -2.7308      0.0000
   3  17   1      2.4977      0.3935      2.7648      0.0000
   4  17   1      2.1517      0.4989      1.3059      0.0000
   5  17   1      2.1181      0.5097      1.2163      0.0000
   6  17   1      2.8486      0.5641      0.6013      0.0000
   7  17   1      5.3551      0.5048     -5.3103      0.0000
   8  17   1      2.2742      0.5944      1.9947      0.0000
   9  17   1      4.7150      0.4887     -5.4977      0.0000
  10  17   1      1.6049      0.5666     -0.4102      0.0000
  11  17   1      1.4383      0.6803     -1.1135      0.0000
  12  17   1      1.3740      0.6602     -0.9316      0.0000
  13  17   1      2.2039      0.4653      2.2128      0.0000
  14  17   1      1.8732      0.4780      1.5182      0.0000
  15  17   1      3.2731      0.3323      3.8022      0.0000
  16  17   1      2.2272      0.4561     -2.0297      0.0000
   0  18   1      2.8642      0.6527      1.9850      0.0000
   1  18   1      2.6728      0.5250     -2.8327      0.0000
   2  18   1      2.2662      0.4474      1.4009      0.0000
   3  18   1      3.9543      0.6438     -2.9320      0.0000
   4  18   1      2.2780      0.4296     -0.0412      0.0000
   5  18   1      2.1613      0.5535     -1.1524      0.0000
   6  18   1      2.9316      0.4041     -2.3040      0.0000
   7  18   1      2.4815      0.5382     -0.3529      0.0000
   8  18   1      2.2851      0.4897      1.0639      0.0000
   9  18   1      2.4889      0.3703     -2.7975      0.0000
  10  18   1      4.3994      0.3368      4.0590      0.0000
  11  18   1      4.4410      0.3044     -4.3514      0.0000
  12  18   1      3.6203      0.3124      3.7611      0.0000
  13  18   1      2.5208      0.4380     -2.1667      0.0000
  14  18   1      2.4386      0.4187      2.5099      0.0000
  15  18   1      1.8526      0.5010     -1.0446      0.0000
  16  18   1      1.1459      0.8043     -0.7151      0.0000
  17  18   1      0.5787      0.8212      0.6418      0.0000
   0  19   1      7.7776      0.5545     -0.1416      0.0000
   1  19   1      2.7942      0.4811      2.6695      0.0000
   2  19   1      2.3950      0.4966      2.4298      0.0000
   3  19   1      4.1408      0.3407      3.8522      0.0000
   4  19   1      5.1620      0.4291      4.8350      0.0000
   5  19   1      3.0112      0.4072      2.8327      0.0000
   6  19   1      2.9429      0.6347      0.3933      0.0000
   7  19   1      1.9076      0.5117      1.5392      0.0000
   8  19   1      2.4405      0.5614     -1.3635      0.0000
   9  19   1      1.4864      0.6646      1.0362      0.0000
  10  19   1      2.7994      0.6631     -2.3648      0.0000
  11  19   1      2.2451      0.4364      1.9171      0.0000
  12  19   1      2.5442      0.5130     -0.7930      0.0000
  13  19   1      2.3423      0.4075      2.3643      0.0000
  14  19   1      2.2148      0.4390      0.9708      0.0000
  15  19   1      1.6602      0.5420      1.9599      0.0000
  16  19   1      1.9844      0.4364     -1.9458      0.0000
  17  19   1      1.1722      0.7186      0.6676      0.0000
  18  19   1      0.9241      0.8215     -0.7603      0.0000
   0  20   1      3.1256      0.6328      2.5098      0.0000
   1  20   1      1.7951      0.5987     -1.5102      0.0000
   2  20   1      1.2283      0.8623     -0.1001      0.0000
   3  20   1      2.5585      0.4850     -2.1599      0.0000
   4  20   1      2.2907      0.4870     -1.7784      0.0000
   5  20   1      4.8076      0.3506     -3.8806      0.0000
   6  20   1      3.6208      0.3952     -3.1713      0.0000
   7  20   1      3.1726      0.3698     -2.6280      0.0000
   8  20   1      1.9508      0.5016     -1.6099      0.0000
   9  20   1      2.6835      0.4031     -2.2808      0.0000
  10  20   1      1.3434      0.6890     -0.0063      0.0000
  11  20   1      2.5932      0.3695     -2.4442      0.0000
  12  20   1      0.9944      0.8270     -0.3094      0.0000
  13  20   1      1.1044      0.7515     -1.0742      0.0000
  14  20   1      1.2867      0.7088     -0.1391      0.0000
  15  20   1      1.5397      0.5770     -1.1483      0.0000
  16  20   1      1.6113      0.5067     -1.5421      0.0000
  17  20   1      1.3012      0.6169      0.6004      0.0000
   0  21   1      5.2316      0.5164     -3.3314      0.0000
   1  21   1      1.3035      0.7568      0.4965      0.0000
   2  21   1      2.7579      0.8684     -1.4676      0.0000
   3  21   1      0.4488      0.9050      0.6329      0.0000
   4  21   1      2.4611      0.5221     -0.8521      0.0000
   5  21   1      1.0398      0.8625      0.5078      0.0000
   6  21   1      2.6433      0.4371     -1.8735      0.0000
   7  21   1      1.8318      0.5583      0.7728      0.0000
   8  21   1      2.6339      0.5716     -1.5520      0.0000
   9  21   1      0.9508      0.8552      0.3939      0.0000
  10  21   1      1.7401      0.5936     -2.3320      0.0000
  11  21   1      2.0422      0.4450      1.3126      0.0000
  12  21   1      1.3462      0.6982     -1.0836      0.0000
  13  21   1      1.9910      0.4809      2.2410      0.0000
  14  21   1      1.2232      0.7211     -0.1298      0.0000
  15  21   1      1.0056      0.7662      1.5676      0.0000
  16  21   1      1.6379      0.5565     -1.7448      0.0000
   0  22   1      2.2742      0.8536      0.4940      0.0000
   1  22   1      1.0958      0.8658     -0.7865      0.0000
   2  22   1      0.9854      0.8726     -0.6269      0.0000
   3  22   1      1.9171      0.6394     -0.7948      0.0000
   4  22   1      1.9355      0.5484      0.6245      0.0000
   5  22   1      2.5815      0.8546     -0.5999      0.0000
   6  22   1      2.0781      0.5934      0.2591      0.0000
   7  22   1      2.0023      0.5555      0.9103      0.0000
   8  22   1      1.4318      0.6991     -0.1681      0.0000
   9  22   1      1.8279      0.5317      0.3559      0.0000
  10  22   1      0.0000      0.8077      0.2564      0.0000
  11  22   1      0.9527      0.8004     -0.0316      0.0000
  12  22   1      1.3099      0.6408     -0.5540      0.0000
  13  22   1      1.2626      0.6947      0.4911      0.0000
  14  22   1      0.8626      0.7774     -0.5754      0.0000
  15  22   1      1.5067      1.1111     -0.3433      0.0000
   0  23   1      5.0142      0.6014      1.1443      0.0000
   1  23   1      1.3845      0.8741      1.2193      0.0000
   2  23   1      3.7898      0.7470      3.1210      0.0000
   3  23   1      2.4659      0.4911      2.7445      0.0000
   4  23   1      2.6823      0.4802      3.3816      0.0000
   5  23   1      1.3957      0.7453      0.5171      0.0000
   6  23   1      2.1627      0.4869      2.0921      0.0000
   7  23   1      1.4264      0.7218     -1.5444      0.0000
   8  23   1      1.4939      0.5921      0.7451      0.0000
   9  23   1      1.8577      0.5281     -2.1847      0.0000
  10  23   1      1.2236      0.7943     -0.9233      0.0000
  11  23   1      0.1798      0.7744     -0.9536      0.0000
  12  23   1      1.2359      0.6666     -0.6872      0.0000
  13  23   1      1.5307      0.6232      0.9664      0.0000
   0  24   1      1.7141      1.1039      2.7186      0.0000
   1  24   1      1.1138      0.9285      0.0674      0.0000
   2  24   1      0.0000      0.8198      0.6147      0.0000
   3  24   1      1.2855      0.8232     -0.2641      0.0000
   4  24   1      1.2579      0.8780     -1.1339      0.0000
   5  24   1      2.0349      0.4872     -0.6578      0.0000
   6  24   1      1.2454      0.7679     -1.8937      0.0000
   7  24   1      2.6773      0.4917     -0.3643      0.0000
   8  24   1      1.3662      0.5974     -0.9203      0.0000
   9  24   1      1.7898      0.6749     -1.3282      0.0000
  10  24   1      1.4773      0.5570      1.0549      0.0000
  11  24   1      1.3299      0.6569     -1.3188      0.0000
   0  25   1      4.1378      0.6802      1.1059      0.0000
   1  25   1      1.5335      0.8180     -0.4795      0.0000
   2  25   1      2.7393      0.4866      2.1357      0.0000
   3  25   1      1.5857      0.7321     -0.0434      0.0000
   4  25   1      2.0404      0.5308      1.6960      0.0000
   5  25   1      1.3399      0.7452     -0.7093      0.0000
   6  25   1      1.3369      0.7518      0.4368      0.0000
   7  25   1      1.3983      0.6442     -0.7752      0.0000
   8  25   1      1.2262      0.8705     -0.7406      0.0000
   9  25   1      1.4825      0.8143     -0.7020      0.0000
   0  26   1      0.8945      1.1306      0.1072      0.0000
   1  26   1      1.6682      0.7540      0.3514      0.0000
   2  26   1      1.3171      0.8296     -0.3868      0.0000
   3  26   1      1.2783      0.7201      0.0031      0.0000
   4  26   1      1.3750      0.7392     -0.8896      0.0000
   5  26   1      1.7652      0.6108     -0.0560      0.0000
   0   0   2     13.9460      1.1043     16.1856      0.0000
   0   1   2     15.5299      0.6122     18.8650      0.0000
   1   1   2      2.5509      0.2859      3.2940      0.0000
   0   2   2     23.1565      1.0544     23.9019      0.0000
   1   2   2      3.1474      0.4403      3.0836      0.0000
   0   3   2      3.0564      0.8021     -0.8050      0.0000
   1   3   2      5.7318      0.6119     -4.0448      0.0000
   2   3   2      1.3513      0.9749     -0.6708      0.0000
   3   3   2     10.2231      0.6859     -7.2632      0.0000
   0   4   2     30.7018      2.4120     25.7625      0.0000
   1   4   2      4.3566      0.2472     -3.6217      0.0000
   2   4   2     32.4665      1.2155     30.2659      0.0000
   3   4   2      6.5409      0.2760     -7.3616      0.0000
   4   4   2     52.6210      2.3621     50.5124      0.0000
   0   5   2      5.6225      0.4674     -6.7915      0.0000
   1   5   2      2.5248      0.3209     -2.0001      0.0000
   2   5   2      8.9269      0.3327     10.0522      0.0000
   3   5   2      2.2387      0.4200      2.6290      0.0000
   4   5   2     11.2316      0.4323    -13.4784      0.0000
   5   5   2     18.0669      1.0072    -15.6495      0.0000
   0   6   2      8.4385      0.5900      4.1396      0.0000
   1   6   2      2.9410      0.2900      3.5346      0.0000
   2   6   2     20.5418      1.1500     16.6288      0.0000
   3   6   2      4.8779      0.2497     -3.8900      0.0000
   4   6   2     20.5426      0.6878     14.1322      0.0000
   5   6   2      8.8349      0.3929      9.6375      0.0000
   6   6   2      8.3352      0.5125    -10.4011      0.0000
   0   7   2      2.9042      0.4790     -3.0020      0.0000
   1   7   2      1.3626      0.6167     -0.4235      0.0000
   2   7   2     12.7429      0.4855     16.6618      0.0000
   3   7   2      5.5148      0.2799     -5.1712      0.0000
   4   7   2     10.5349      0.4349    -11.3051      0.0000
   5   7   2     16.8085      0.7130    -15.9720      0.0000
   6   7   2      5.7363      0.4092     -6.8720      0.0000
   7   7   2      5.7439      0.4914      5.6915      0.0000
   0   8   2      7.3439      0.6525      4.6159      0.0000
   1   8   2      8.0110      0.4040      7.2286      0.0000
   2   8   2     20.9383      1.0442     25.4132      0.0000
   3   8   2     13.7440      0.5487    -16.4199      0.0000
   4   8   2     23.1510      1.0149     22.3166      0.0000
   5   8   2      3.4165      0.3465      3.3858      0.0000
   6   8   2     16.4615      0.6581     13.2693      0.0000
   7   8   2      3.0938      0.3478     -3.3225      0.0000
   8   8   2     16.2960      0.8279     16.4086      0.0000
   0   9   2      9.2310      0.8433     -3.2534      0.0000
   1   9   2      8.4244      0.4233     10.0466      0.0000
   2   9   2      5.9739      0.3192      5.6631      0.0000
   3   9   2      5.6257      0.3283     -4.4592      0.0000
   4   9   2      2.5905      0.6496     -2.5559      0.0000
   5   9   2     10.9913      0.5222    -12.4669      0.0000
   6   9   2      4.3941      0.3114     -4.6966      0.0000
   7   9   2      2.8791      0.5631     -1.4050      0.0000
   8   9   2      2.0368      0.4436      1.8358      0.0000
   9   9   2     10.5829      0.6236    -12.3979      0.0000
   0  10   2     17.4940      1.1454     19.6138      0.0000
   1  10   2      8.5949      0.4336      9.3591      0.0000
   2  10   2     26.9418      1.9999     25.8242      0.0000
   3  10   2      6.8234      0.6354     -7.2192      0.0000
   4  10   2     21.1939      1.4834     21.1083      0.0000
   5  10   2      2.6749      0.3862      2.2443      0.0000
   6  10   2     15.9977      0.8712     14.1735      0.0000
   7  10   2      1.8126      0.4932      0.3849      0.0000
   8  10   2     10.6711      0.3573      9.6186      0.0000
   9  10   2      2.2198      0.4232      1.1763      0.0000
  10  10   2     12.5974      0.6939     12.0163      0.0000
   0  11   2      7.9222      0.9225      7.3351      0.0000
   1  11   2      9.3021      0.5106      9.9858      0.0000
   2  11   2      3.8500      0.3898      4.3191      0.0000
   3  11   2      5.3180      0.4948     -4.3235      0.0000
   4  11   2      4.2853      0.6436     -1.9967      0.0000
   5  11   2      6.4877      0.3428     -8.0903      0.0000
   6  11   2      3.3107      0.3537     -3.3419      0.0000
   7  11   2      2.1323      0.4011     -1.0875      0.0000
   8  11   2      4.6603      0.2693      4.5906      0.0000
   9  11   2      2.5020      0.4232     -3.0374      0.0000
  10  11   2      7.1036      0.3137      6.4807      0.0000
  11  11   2      4.2461      0.4352      4.6586      0.0000
   1  12   2      4.8935      0.4053      5.3908      0.0000
   2  12   2     24.6073      1.2384     24.8411      0.0000
   3  12   2      3.5190      0.7859     -1.6317      0.0000
   4  12   2     23.9391      1.1894     22.1704      0.0000
   5  12   2      7.0693      0.5741      7.7631      0.0000
   6  12   2     19.3095      0.8201     18.9820      0.0000
   7  12   2     10.1203      0.4564     10.0314      0.0000
   8  12   2     15.7714      0.6304     16.2093      0.0000
   9  12   2      4.4178      0.2990      4.5597      0.0000
  10  12   2     18.3331      0.6896     17.1931      0.0000
  11  12   2      5.1344      0.3101      5.0766      0.0000
  12  12   2     15.8247      0.8579     15.4933      0.0000
   0  13   2      6.2381      0.6685      5.3668      0.0000
   1  13   2      1.8133      0.5682      1.6531      0.0000
   2  13   2      1.7328      0.6264      1.6653      0.0000
   3  13   2      4.8385      0.3207     -5.3540      0.0000
   4  13   2      4.3002      0.3731     -3.4691      0.0000
   5  13   2      2.7749      0.3938     -2.6380      0.0000
   6  13   2      8.4465      0.4278     -8.8126      0.0000
   7  13   2      2.7516      0.3604      1.7861      0.0000
   8  13   2      8.7389      0.3947     -8.3317      0.0000
   9  13   2      1.9035      0.4944     -0.5807      0.0000
  10  13   2      2.8520      0.4061     -1.9585      0.0000
  11  13   2      1.8020      0.6470      0.7505      0.0000
  12  13   2      1.8712      0.4918     -0.2601      0.0000
  13  13   2      2.3973      0.5773     -2.7841      0.0000
   0  14   2     27.5239      2.1819     26.9581      0.0000
   1  14   2      2.9762      0.3939      1.4156      0.0000
   2  14   2     26.2923      1.3142     27.5461      0.0000
   3  14   2      7.6072      0.5469     -8.5266      0.0000
   4  14   2     27.7259      1.1678     30.4077      0.0000
   5  14   2      7.5949      0.5062     -6.9460      0.0000
   6  14   2     22.1331      0.8218     22.7743      0.0000
   7  14   2      3.3670      0.3744     -2.2134      0.0000
   8  14   2     14.2373      0.5799     14.3066      0.0000
   9  14   2      2.7502      0.4208      0.9149      0.0000
  10  14   2     12.1544      0.5032     11.0934      0.0000
  11  14   2      3.0984      0.3637      2.5514      0.0000
  12  14   2     10.4352      0.4034     10.4822      0.0000
  13  14   2      1.9447      0.4831     -1.6970      0.0000
  14  14   2      8.8250      0.6151      9.0778      0.0000
   0  15   2      7.8384      1.0089      5.2372      0.0000
   1  15   2      2.4511      0.4364      3.0547      0.0000
   2  15   2      2.2476      0.4575     -1.6710      0.0000
   3  15   2      2.6760      0.5805     -0.6551      0.0000
   4  15   2      2.8792      0.3985     -1.9245      0.0000
   5  15   2      8.0865      0.4846     -7.5839      0.0000
   6  15   2      2.0980      0.4964      1.1065      0.0000
   7  15   2      9.3817      0.4323     -9.3844      0.0000
   8  15   2      3.2660      0.3898      3.1815      0.0000
   9  15   2      7.4801      0.3453     -7.6985      0.0000
  10  15   2      4.5915      0.2823      4.8527      0.0000
  11  15   2      2.5210      0.4232     -2.6194      0.0000
  12  15   2      1.7682      0.5817      1.5501      0.0000
  13  15   2      4.0615      0.4630     -3.4018      0.0000
  14  15   2      1.0902      0.8203     -0.4610      0.0000
  15  15   2      4.3557      0.3766     -4.8709      0.0000
   0  16   2      9.9966      0.7567      7.2665      0.0000
   1  16   2      1.2116      0.9224      0.2702      0.0000
   2  16   2      6.5560      0.3843      6.0922      0.0000
   3  16   2      1.2757      0.8096      0.0057      0.0000
   4  16   2      4.4926      0.6278      2.2663      0.0000
   5  16   2      3.7381      0.3939      3.8992      0.0000
   6  16   2      2.4592      0.9261      0.2281      0.0000
   7  16   2      3.0057      0.3861      2.3927      0.0000
   8  16   2      4.2260      0.3175      3.6836      0.0000
   9  16   2      1.6976      0.6559     -0.7627      0.0000
  10  16   2      6.6095      0.5289      5.5193      0.0000
  11  16   2      2.2736      0.4423     -2.2932      0.0000
  12  16   2      6.4293      0.3417      5.6111      0.0000
  13  16   2      3.2143      0.3185     -3.6538      0.0000
  14  16   2      4.7850      0.4025      4.3686      0.0000
  15  16   2      2.0314      0.4379     -2.4654      0.0000
  16  16   2      2.2825      0.7226      1.5076      0.0000
   0  17   2      4.1593      0.6738      5.8053      0.0000
   1  17   2      1.0695      0.8915      1.1339      0.0000
   2  17   2      1.5272      0.6821      0.2060      0.0000
   3  17   2      2.4269      0.4642     -1.8498      0.0000
   4  17   2      2.7534      1.0463     -1.9839      0.0000
   5  17   2      2.4566      0.7375      0.1347      0.0000
   6  17   2      6.1722      0.4498     -6.5898      0.0000
   7  17   2      3.7659      0.4597      4.3466      0.0000
   8  17   2      6.2473      0.3505     -6.0350      0.0000
   9  17   2      2.9731      0.3520      3.1376      0.0000
  10  17   2      1.3074      0.6627     -0.1952      0.0000
  11  17   2      2.0474      0.4833      2.9958      0.0000
  12  17   2      1.5453      0.5854      0.4453      0.0000
  13  17   2      1.7129      0.4786      0.2212      0.0000
  14  17   2      1.0872      0.8378      0.0054      0.0000
  15  17   2      3.0934      0.4399     -1.8858      0.0000
  16  17   2      1.9467      0.5104     -1.8503      0.0000
  17  17   2      0.2760      0.9965      0.4784      0.0000
   0  18   2      7.5460      0.6472      7.5317      0.0000
   1  18   2      3.2523      0.4587     -3.1462      0.0000
   2  18   2      9.1503      0.5304      9.2808      0.0000
   3  18   2      4.5013      0.4686     -4.7208      0.0000
   4  18   2     10.5326      0.5732     10.4611      0.0000
   5  18   2      5.3314      0.4125     -5.7375      0.0000
   6  18   2      8.8970      0.5181      7.6644      0.0000
   7  18   2      3.4915      0.4078     -3.0750      0.0000
   8  18   2      5.6874      0.3983      4.9386      0.0000
   9  18   2      1.1474      0.7710      0.3233      0.0000
  10  18   2      4.3236      0.6138      3.5188      0.0000
  11  18   2      1.0154      0.8435     -1.1933      0.0000
  12  18   2      4.2927      0.3427      3.8933      0.0000
  13  18   2      2.0565      0.4348     -2.3375      0.0000
  14  18   2      4.1839      0.2841      3.7818      0.0000
  15  18   2      2.4823      0.4749     -2.3623      0.0000
  16  18   2      3.0998      0.3607      2.2752      0.0000
  17  18   2      1.0537      0.7607     -0.8499      0.0000
  18  18   2      2.2094      0.6473      2.8192      0.0000
   0  19   2      3.3406      0.7545      3.1860      0.0000
   1  19   2      3.0818      0.4723      3.3345      0.0000
   2  19   2      1.6280      0.7243      0.5844      0.0000
   3  19   2      1.2273      0.9357      1.6700      0.0000
   4  19   2      1.4652      1.0577     -0.2193      0.0000
   5  19   2      1.7115      0.6343      0.6421      0.0000
   6  19   2      1.7129      0.6374      0.4468      0.0000
   7  19   2      2.2340      0.4690      2.3489      0.0000
   8  19   2      2.5518      0.4050      2.5726      0.0000
   9  19   2      2.8673      0.5687      2.3998      0.0000
  10  19   2      3.2332      0.3185      3.7594      0.0000
  11  19   2      4.9699      0.5541      4.4876      0.0000
  12  19   2      2.5413      0.4370      2.6308      0.0000
  13  19   2      2.3723      0.4112      2.6004      0.0000
  14  19   2      1.6189      0.6346      1.5894      0.0000
  15  19   2      0.5030      0.8015      0.2722      0.0000
  16  19   2      0.9746      0.8260     -0.1616      0.0000
  17  19   2      2.0884      0.4834      1.7836      0.0000
   0  20   2      8.5431      0.6878     12.3232      0.0000
   1  20   2      2.7490      0.4745     -2.2318      0.0000
   2  20   2     10.8523      0.6042     11.0194      0.0000
   3  20   2      2.0628      0.5749     -0.0505      0.0000
   4  20   2     10.0750      0.5705     11.0545      0.0000
   5  20   2      1.5728      0.7704      0.7569      0.0000
   6  20   2      9.6844      0.5491      9.5517      0.0000
   7  20   2      2.7270      0.4962      1.9427      0.0000
   8  20   2      8.0588      0.4105      7.8639      0.0000
   9  20   2      2.8830      0.4240      2.1891      0.0000
  10  20   2      7.1993      0.4321      6.9485      0.0000
  11  20   2      1.5220      0.5896     -0.1937      0.0000
  12  20   2      5.1825      0.3632      5.4899      0.0000
  13  20   2      1.4980      0.5911     -0.5202      0.0000
  14  20   2      4.1687      0.3386      4.6014      0.0000
  15  20   2      1.8858      0.4408     -1.4334      0.0000
  16  20   2      3.3418      0.3543      3.4845      0.0000
   0  21   2      3.1915      0.8474      0.1560      0.0000
   1  21   2      2.4231      0.5392      2.2042      0.0000
   2  21   2      1.8308      0.7012      0.8376      0.0000
   3  21   2      2.4046      0.5033      1.7610      0.0000
   4  21   2      1.5368      0.7905     -0.6762      0.0000
   5  21   2      2.4029      0.6039      0.9455      0.0000
   6  21   2      1.9156      0.5337     -1.3451      0.0000
   7  21   2      2.0917      0.6005      1.6717      0.0000
   8  21   2      0.7861      0.8578     -0.2461      0.0000
   9  21   2      1.4588      0.6535      1.0265      0.0000
  10  21   2      1.3548      0.6856      0.6183      0.0000
  11  21   2      1.8830      0.5993      2.2485      0.0000
  12  21   2      1.6152      0.6490      1.1252      0.0000
  13  21   2      1.5889      0.5872      1.4032      0.0000
  14  21   2      0.7803      0.7565      0.1861      0.0000
  15  21   2      1.0131      0.7677     -0.3711      0.0000
   0  22   2      9.3104      0.7624     12.2809      0.0000
   1  22   2      2.7382      0.5331     -0.5667      0.0000
   2  22   2      9.8491      0.4906      9.9994      0.0000
   3  22   2      2.1700      0.6957      0.6873      0.0000
   4  22   2      9.4776      0.4740      9.1908      0.0000
   5  22   2      1.8062      0.6261      0.5259      0.0000
   6  22   2      8.4658      0.6187      7.9356      0.0000
   7  22   2      2.5672      0.4645      1.5826      0.0000
   8  22   2      6.8086      0.5092      6.8492      0.0000
   9  22   2      2.4098      0.5761      2.0050      0.0000
  10  22   2      7.5631      0.4448      7.6532      0.0000
  11  22   2      2.1172      0.5722      0.8038      0.0000
  12  22   2      6.4842      0.3995      6.5976      0.0000
  13  22   2      1.5865      0.6788      0.7964      0.0000
   0  23   2      2.4919      1.0975      1.4023      0.0000
   1  23   2      1.2774      0.9243      0.4146      0.0000
   2  23   2      1.8928      0.7554      1.5529      0.0000
   3  23   2      1.3182      0.8004      0.4349      0.0000
   4  23   2      2.0753      0.5437     -1.3519      0.0000
   5  23   2      1.6268      0.6717      0.8901      0.0000
   6  23   2      2.0083      0.5091     -1.9408      0.0000
   7  23   2      2.8502      0.4664      2.7932      0.0000
   8  23   2      1.1103      0.9434     -0.7935      0.0000
   9  23   2      2.7825      0.3919      3.1835      0.0000
  10  23   2      1.2793      0.7414      0.0974      0.0000
  11  23   2      2.3627      0.4145      2.5457      0.0000
  12  23   2      1.1103      0.7957      1.1365      0.0000
   0  24   2      8.6093      0.7559      8.5238      0.0000
   1  24   2      2.4838      0.5261     -0.9115      0.0000
   2  24   2      7.9153      0.5195      7.9687      0.0000
   3  24   2      2.3950      0.5491     -1.5094      0.0000
   4  24   2      7.7632      0.6313      9.0120      0.0000
   5  24   2      2.9398      0.4602     -0.7459      0.0000
   6  24   2      8.2300      0.4056      8.7004      0.0000
   7  24   2      2.0859      0.5424      1.3167      0.0000
   8  24   2      6.0552      0.3571      6.4018      0.0000
   9  24   2      2.2818      0.4278      2.1233      0.0000
  10  24   2      4.5547      0.4937      5.3312      0.0000
   0  25   2      2.0237      1.2066     -0.4029      0.0000
   1  25   2      1.6845      0.6630      0.6155      0.0000
   2  25   2      0.9805      0.9507      0.2445      0.0000
   3  25   2      1.2772      0.8221      1.1278      0.0000
   4  25   2      1.2596      0.7854     -0.4023      0.0000
   5  25   2      0.0529      0.7835     -0.2006      0.0000
   6  25   2      0.7290      0.7991      0.2905      0.0000
   7  25   2      1.1012      0.7945     -0.8853      0.0000
   0  26   2      7.8843      0.9840      2.5854      0.0000
   1  26   2      0.2581      1.2451      0.0380      0.0000
   2  26   2      1.7681      1.4790      1.9168      0.0000
   0   1   3     10.6485      0.4982     10.3733      0.0000
   0   2   3      4.3319      0.2405     -4.2478      0.0000
   1   2   3     10.0180      0.2938    -10.2055      0.0000
   0   3   3      5.3880      0.3826      3.8667      0.0000
   1   3   3      3.3904      0.5192      3.8795      0.0000
   2   3   3      8.8306      0.3950      6.9434      0.0000
   0   4   3      3.8953      0.3365      3.4154      0.0000
   1   4   3      4.0173      0.3311     -3.3202      0.0000
   2   4   3      3.6727      0.4924     -2.4568      0.0000
   3   4   3      3.8382      1.1194     -1.2588      0.0000
   0   5   3     31.5067      2.3265     35.1322      0.0000
   1   5   3      4.8607      0.4262     -5.4026      0.0000
   2   5   3     29.3531      1.1433     29.0495      0.0000
   3   5   3      4.5571      0.3961     -5.0091      0.0000
   4   5   3     14.0457      0.5322     13.6835      0.0000
   0   6   3      9.9683      0.6726    -12.3965      0.0000
   1   6   3      8.3217      0.4040     -9.1674      0.0000
   2   6   3      3.7089      0.2460     -3.8163      0.0000
   3   6   3     14.5535      0.5437    -17.8115      0.0000
   4   6   3      3.4646      0.2922      2.9323      0.0000
   5   6   3     17.0780      0.6070    -18.7785      0.0000
   0   7   3      9.4610      0.8553     -8.5061      0.0000
   1   7   3      3.5597      0.2942      3.3416      0.0000
   2   7   3      8.4133      0.3575     -8.7679      0.0000
   3   7   3      4.0101      0.2864      4.0173      0.0000
   4   7   3      4.6893      0.2491     -4.8663      0.0000
   5   7   3      1.2105      0.6816     -0.0379      0.0000
   6   7   3      2.6792      0.4312      2.8845      0.0000
   0   8   3      3.1662      0.4174     -2.8976      0.0000
   1   8   3      1.9531      0.5626     -1.6990      0.0000
   2   8   3      2.3034      0.6136      0.5356      0.0000
   3   8   3      3.8861      0.3219     -2.7918      0.0000
   4   8   3      2.9056      0.3188     -3.5520      0.0000
   5   8   3      4.7076      0.5844     -4.4493      0.0000
   6   8   3      0.8429      0.7782     -0.7140      0.0000
   7   8   3      3.3553      0.3593      2.3823      0.0000
   0   9   3      4.6168      0.4049     -3.9156      0.0000
   1   9   3      2.6211      0.4032      3.2111      0.0000
   2   9   3      6.0037      0.4272     -4.8231      0.0000
   3   9   3      3.6120      0.3277     -3.8833      0.0000
   4   9   3      7.0390      0.2909     -5.8414      0.0000
   5   9   3      2.0309      0.4559      0.1841      0.0000
   6   9   3      7.3243      0.3646     -5.8560      0.0000
   7   9   3      1.6995      0.6325      1.1010      0.0000
   8   9   3      6.3290      0.2763     -5.6534      0.0000
   0  10   3      4.4652      0.7341      2.6124      0.0000
   1  10   3      3.0763      0.7698      1.4753      0.0000
   2  10   3      2.2302      0.5216     -1.0762      0.0000
   3  10   3      4.4681      0.4271     -3.5174      0.0000
   4  10   3      2.4142      0.6034      1.6177      0.0000
   5  10   3      4.3006      0.2543     -4.5219      0.0000
   6  10   3      3.2343      0.3778      3.7002      0.0000
   7  10   3      7.2593      0.4694      6.2556      0.0000
   8  10   3      1.3722      0.6313      0.9193      0.0000
   9  10   3      6.5416      0.3249      7.0461      0.0000
   0  11   3      3.8630      0.4437      4.4225      0.0000
   1  11   3      1.4462      0.6089      0.2795      0.0000
   2  11   3      2.1417      0.5153     -0.0304      0.0000
   3  11   3      3.0717      0.4356     -2.9566      0.0000
   4  11   3      3.0080      0.3489     -1.6391      0.0000
   5  11   3      2.1295      0.7513      1.2547      0.0000
   6  11   3      2.1070      0.5213     -0.6270      0.0000
   7  11   3      1.4171      0.6351     -0.3278      0.0000
   8  11   3      4.1111      0.3675     -2.9553      0.0000
   9  11   3      1.8987      0.4744     -0.7646      0.0000
  10  11   3      4.6521      0.3209     -5.0113      0.0000
   0  12   3      2.5559      0.7247      1.8213      0.0000
   1  12   3      2.7288      0.4333      2.4694      0.0000
   2  12   3      1.8511      0.5371     -2.0162      0.0000
   3  12   3      3.9778      0.3258     -5.6066      0.0000
   4  12   3      4.7516      0.2852      5.2577      0.0000
   5  12   3      2.5435      0.3796     -2.3219      0.0000
   6  12   3      3.3042      0.2958      4.0021      0.0000
   7  12   3      7.8617      0.3503      8.3430      0.0000
   8  12   3      1.7927      0.4801      0.4929      0.0000
   9  12   3      8.7780      0.5130      8.3426      0.0000
  10  12   3      1.9433      0.4572      1.6401      0.0000
  11  12   3      7.3028      0.3992      8.4120      0.0000
   0  13   3      4.9699      0.5837      3.7462      0.0000
   1  13   3      1.7592      0.5845     -0.1645      0.0000
   2  13   3      3.6467      0.3678     -3.8172      0.0000
   3  13   3      3.1270      0.3577      4.2757      0.0000
   4  13   3      4.2206      0.2733      3.8046      0.0000
   5  13   3      2.8155      0.4564      0.9273      0.0000
   6  13   3      8.9632      0.4339      8.2952      0.0000
   7  13   3      2.0172      0.5702     -1.5448      0.0000
   8  13   3      3.6113      0.3999      3.6429      0.0000
   9  13   3      2.3201      0.3913      1.8585      0.0000
  10  13   3      3.5021      0.3232      3.0642      0.0000
  11  13   3      0.8862      0.7889      0.7141      0.0000
  12  13   3      2.7395      0.3758     -2.1442      0.0000
   0  14   3      6.5306      0.6072      3.5686      0.0000
   1  14   3      5.0922      0.3402      5.2455      0.0000
   2  14   3      1.9979      0.5808      0.6721      0.0000
   3  14   3      4.6912      0.3392      5.2724      0.0000
   4  14   3      2.6850      0.6598     -1.6088      0.0000
   5  14   3      7.1964      0.3683      6.9322      0.0000
   6  14   3      1.7708      0.6193     -0.3766      0.0000
   7  14   3      7.7698      0.3921      8.7529      0.0000
   8  14   3      1.9614      0.5637      1.4661      0.0000
   9  14   3      6.7286      0.4440      7.3378      0.0000
  10  14   3      1.6131      0.6196      0.3672      0.0000
  11  14   3      6.5507      0.4211      6.7975      0.0000
  12  14   3      0.7131      0.7529     -1.2036      0.0000
  13  14   3      1.8198      0.4976      1.3160      0.0000
   0  15   3     32.4972      2.0986     31.7186      0.0000
   1  15   3      5.3614      0.3671     -4.4574      0.0000
   2  15   3     18.7998      0.7521     17.1651      0.0000
   3  15   3      2.9342      0.3850     -2.5439      0.0000
   4  15   3     15.1819      0.9130     16.8115      0.0000
   5  15   3      3.0135      0.3718     -0.4170      0.0000
   6  15   3     13.8884      0.6613     12.8416      0.0000
   7  15   3      2.7933      0.4109     -0.0407      0.0000
   8  15   3      7.6882      0.4101      7.1702      0.0000
   9  15   3      1.8372      0.5384      0.1641      0.0000
  10  15   3      7.7205      0.3497      8.2519      0.0000
  11  15   3      2.1539      0.4746     -1.7380      0.0000
  12  15   3      1.6914      0.4848      1.0237      0.0000
  13  15   3      0.9753      0.7980     -0.5090      0.0000
  14  15   3      2.2915      0.3916      1.4031      0.0000
   0  16   3      7.8886      0.6589     -6.9677      0.0000
   1  16   3      3.8262      0.4219     -3.5505      0.0000
   2  16   3      2.0583      0.5987     -1.0390      0.0000
   3  16   3      4.7711      0.6521     -5.4377      0.0000
   4  16   3      1.9626      0.5798      0.5558      0.0000
   5  16   3      4.3263      0.6459     -4.7899      0.0000
   6  16   3      2.2363      0.5021      0.4662      0.0000
   7  16   3      2.6003      0.7802      0.0295      0.0000
   8  16   3      1.5172      0.5973     -0.4245      0.0000
   9  16   3      3.7986      0.3332      3.1341      0.0000
  10  16   3      1.8935      0.5624     -2.1689      0.0000
  11  16   3      2.1006      0.4286      0.8604      0.0000
  12  16   3      1.1648      0.8013     -0.7662      0.0000
  13  16   3      2.0437      0.7166     -1.6567      0.0000
  14  16   3      0.6749      0.7421     -0.4646      0.0000
  15  16   3      2.4206      0.4229     -3.0275      0.0000
   0  17   3      4.1336      1.1652     -4.4777      0.0000
   1  17   3      1.9742      0.5474      1.6852      0.0000
   2  17   3     10.7946      0.4647    -10.9424      0.0000
   3  17   3      2.7800      0.4439      2.2479      0.0000
   4  17   3      3.1894      0.5855     -2.9147      0.0000
   5  17   3      2.0918      0.6766      0.6729      0.0000
   6  17   3      2.6937      0.4302      1.0798      0.0000
   7  17   3      1.8955      0.8328     -0.2904      0.0000
   8  17   3      1.9319      0.5345     -0.5660      0.0000
   9  17   3      0.3749      0.8156      0.3923      0.0000
  10  17   3      0.2622      0.7906      0.6339      0.0000
  11  17   3      1.2258      0.7113      0.7483      0.0000
  12  17   3      3.7957      0.3177     -3.1107      0.0000
  13  17   3      0.0000      0.8153      0.2260      0.0000
  14  17   3      1.7193      0.5571     -0.8246      0.0000
  15  17   3      0.8686      0.7990      0.1918      0.0000
  16  17   3      1.0238      0.8379      1.1662      0.0000
   0  18   3      4.8387      1.7888     -1.6050      0.0000
   1  18   3      3.0688      0.7465     -1.1896      0.0000
   2  18   3      0.8462      0.9845     -0.7283      0.0000
   3  18   3      5.4048      0.4750      4.2588      0.0000
   4  18   3      3.2024      0.6445     -2.8730      0.0000
   5  18   3      3.1401      0.6950      2.4303      0.0000
   6  18   3      2.1484      0.5277     -1.8944      0.0000
   7  18   3      1.8257      0.5405      1.1336      0.0000
   8  18   3      1.5667      0.6050     -0.2923      0.0000
   9  18   3      2.2899      0.3932      2.3135      0.0000
  10  18   3      1.7896      0.4989     -1.5624      0.0000
  11  18   3      1.5060      0.6063     -0.4003      0.0000
  12  18   3      1.1083      0.7507     -1.2611      0.0000
  13  18   3      1.6342      0.5123     -0.9250      0.0000
  14  18   3      1.1430      0.8116     -0.7704      0.0000
  15  18   3      3.1808      0.3538     -2.6850      0.0000
  16  18   3      0.5934      0.7718     -0.0353      0.0000
  17  18   3      1.5486      0.5882     -1.3894      0.0000
   0  19   3      5.7379      0.8448     -3.4917      0.0000
   1  19   3      1.2872      1.0352      0.1058      0.0000
   2  19   3      7.5321      0.4644     -7.0945      0.0000
   3  19   3      2.4106      0.5541     -1.3628      0.0000
   4  19   3      6.2746      0.4360     -6.7519      0.0000
   5  19   3      2.0661      0.6115      0.0388      0.0000
   6  19   3      5.1240      0.3830     -5.8151      0.0000
   7  19   3      2.2154      0.4625      0.5149      0.0000
   8  19   3      4.0975      0.5506     -5.0332      0.0000
   9  19   3      1.6675      0.5607     -0.8102      0.0000
  10  19   3      3.2357      0.3640     -3.1264      0.0000
  11  19   3      0.7125      0.7834      0.0948      0.0000
  12  19   3      4.5138      0.3588     -4.1037      0.0000
  13  19   3      0.8397      0.7804      0.2608      0.0000
  14  19   3      2.5634      0.4249     -2.3459      0.0000
  15  19   3      0.2398      0.7866      0.3517      0.0000
  16  19   3      0.6132      0.8115      0.3647      0.0000
   0  20   3      3.6057      0.7255     -0.7930      0.0000
   1  20   3      2.8531      0.5930     -1.7007      0.0000
   2  20   3      1.4322      0.8611     -0.2666      0.0000
   3  20   3      2.0573      0.8558      1.6189      0.0000
   4  20   3      1.4272      0.7326      0.1308      0.0000
   5  20   3      2.3775      0.5578      1.2674      0.0000
   6  20   3      1.6659      0.5891      0.0007      0.0000
   7  20   3      2.5724      0.4637      2.1163      0.0000
   8  20   3      1.4909      0.6447     -0.2078      0.0000
   9  20   3      4.0582      0.4052      4.0868      0.0000
  10  20   3      1.0292      0.8278      0.1592      0.0000
  11  20   3      1.3149      0.7711      1.9745      0.0000
  12  20   3      1.4107      0.6981      0.0855      0.0000
  13  20   3      1.9199      0.5113      2.0675      0.0000
  14  20   3      0.0000      0.7213     -0.2576      0.0000
  15  20   3      1.1524      0.9180      0.8747      0.0000
   0  21   3      3.4838      0.6753     -5.1273      0.0000
   1  21   3      1.3905      0.9589      0.2948      0.0000
   2  21   3      5.4786      0.4047     -5.7291      0.0000
   3  21   3      1.4019      0.7523     -0.4366      0.0000
   4  21   3      6.3462      0.3890     -5.7777      0.0000
   5  21   3      1.8613      0.6253     -0.1197      0.0000
   6  21   3      3.8725      0.3850     -4.1090      0.0000
   7  21   3      1.1339      0.8571      0.7437      0.0000
   8  21   3      3.0907      0.5252     -2.5032      0.0000
   9  21   3      1.8795      0.5655      0.4149      0.0000
  10  21   3      1.5603      0.6999     -1.5789      0.0000
  11  21   3      0.6603      0.7847      0.1952      0.0000
  12  21   3      1.2263      0.5403     -1.3189      0.0000
  13  21   3      0.5988      0.7789     -0.4056      0.0000
   0  22   3      2.0960      0.9282      0.2508      0.0000
   1  22   3      1.4096      0.8956     -1.0981      0.0000
   2  22   3      0.5171      0.8394      0.3107      0.0000
   3  22   3      2.2476      0.5680      0.2708      0.0000
   4  22   3      0.7200      0.8765      1.0848      0.0000
   5  22   3      1.9151      0.8772      0.5236      0.0000
   6  22   3      1.6056      0.6168      1.6356      0.0000
   7  22   3      2.3726      0.4432      1.6615      0.0000
   8  22   3      1.1825      0.8137      0.5500      0.0000
   9  22   3      2.9983      0.4102      2.9162      0.0000
  10  22   3      1.2649      0.6956      0.0326      0.0000
  11  22   3      1.6337      0.5547      1.5826      0.0000
   0  23   3      3.6454      0.6623     -2.6450      0.0000
   1  23   3      0.8431      0.9557      0.3845      0.0000
   2  23   3      2.1182      0.5738     -1.9969      0.0000
   3  23   3      0.8266      0.8636      0.5538      0.0000
   4  23   3      1.9724      0.5396     -1.1230      0.0000
   5  23   3      1.2088      0.8558      0.2201      0.0000
   6  23   3      1.3971      0.7145      0.7581      0.0000
   7  23   3      0.7777      0.8759     -0.4893      0.0000
   8  23   3      1.6392      0.6913      1.4927      0.0000
   9  23   3      1.4490      0.7056     -0.4937      0.0000
   0  24   3      2.2398      0.9236      0.5417      0.0000
   1  24   3      1.3191      0.8673      0.5982      0.0000
   2  24   3      0.0000      0.8566      0.1409      0.0000
   3  24   3      2.1685      0.5638      2.3127      0.0000
   4  24   3      1.6764      0.6945     -0.4424      0.0000
   5  24   3      2.2448      0.5326      2.0579      0.0000
   6  24   3      0.8206      0.8310     -0.2451      0.0000
   7  24   3      1.5111      1.1795      1.4929      0.0000
   0  25   3      5.8064      0.7807      5.5025      0.0000
   1  25   3      1.7739      1.2580     -0.3299      0.0000
   0   0   4     27.2435      2.1462     25.6217      0.0000
   0   1   4      2.4657      0.2715      2.3119      0.0000
   1   1   4      1.9944      0.2783     -0.9378      0.0000
   0   2   4     24.1725      0.9489     23.5868      0.0000
   1   2   4      4.1043      0.1743      4.3892      0.0000
   2   2   4     23.7881      0.9276     21.9714      0.0000
   0   3   4      3.5687      0.2346      3.6825      0.0000
   1   3   4      2.3153      0.2968     -1.3336      0.0000
   2   3   4      3.1042      0.3535      2.6242      0.0000
   3   3   4      1.7462      1.1589     -0.2146      0.0000
   0   4   4     14.1802      0.6563     13.8123      0.0000
   1   4   4      2.4376      0.4049     -0.0206      0.0000
   2   4   4     15.6289      0.7199     14.4602      0.0000
   3   4   4      7.7407      0.3966     -7.8809      0.0000
   4   4   4     13.1265      1.0646     10.2783      0.0000
   0   5   4      2.5213      0.3181      0.9086      0.0000
   1   5   4      2.7101      0.4905      1.6367      0.0000
   2   5   4      3.0732      0.3298      2.5411      0.0000
   3   5   4      4.6054      1.3048      3.8323      0.0000
   4   5   4      2.6470      0.6762      1.7178      0.0000
   5   5   4      9.3444      0.7807      9.1923      0.0000
   0   6   4     31.5309      3.0059     30.3234      0.0000
   1   6   4      3.1500      0.2702      2.4811      0.0000
   2   6   4     26.0922      1.0181     26.8132      0.0000
   3   6   4      2.5770      0.3641      0.3497      0.0000
   4   6   4     22.7900      0.9555     21.1848      0.0000
   5   6   4      3.8536      0.2876      4.0159      0.0000
   6   6   4     28.6933      1.6018     27.6434      0.0000
   0   7   4      4.9358      0.4766      3.4892      0.0000
   1   7   4      2.0440      0.3705      0.3681      0.0000
   2   7   4      3.6276      0.2320      3.4303      0.0000
   3   7   4      2.3554      0.7799     -1.0669      0.0000
   4   7   4      4.6693      0.2842     -4.6656      0.0000
   5   7   4      6.9881      0.3872      6.9474      0.0000
   6   7   4      6.7147      0.3136     -7.2131      0.0000
   7   7   4      3.5971      0.4601      5.2850      0.0000
   0   8   4     19.9845      1.6758     19.2648      0.0000
   1   8   4      2.3411      0.3092     -1.3096      0.0000
   2   8   4     13.1696      0.5294     12.2044      0.0000
   3   8   4      5.2033      0.4352     -4.5278      0.0000
   4   8   4     13.6592      0.5169     15.9060      0.0000
   5   8   4      2.9019      0.3090      0.8204      0.0000
   6   8   4     21.6595      0.8577     20.3865      0.0000
   7   8   4      2.1405      0.3703     -1.1099      0.0000
   8   8   4     14.0474      1.4609     14.1964      0.0000
   0   9   4      5.4752      0.5242     -4.5822      0.0000
   1   9   4      2.1315      0.4929     -0.3885      0.0000
   2   9   4      3.7038      0.2793      3.1284      0.0000
   3   9   4      2.7936      0.2781      2.1576      0.0000
   4   9   4      3.2202      0.2810     -3.4487      0.0000
   5   9   4      5.7947      0.3690      6.5627      0.0000
   6   9   4      3.9576      0.2658     -4.3336      0.0000
   7   9   4      4.3032      0.2979      3.7737      0.0000
   8   9   4      1.6437      0.4620      0.8747      0.0000
   9   9   4      4.2917      0.5071      5.0095      0.0000
   0  10   4     16.2530      0.9200     15.7898      0.0000
   1  10   4      3.3682      0.3869      3.7884      0.0000
   2  10   4      6.1832      0.3415      4.8326      0.0000
   3  10   4      2.9627      0.3133     -2.6930      0.0000
   4  10   4     11.7135      0.4489     10.9460      0.0000
   5  10   4      2.6992      0.2836      2.6720      0.0000
   6  10   4     14.4663      0.6905     13.8625      0.0000
   7  10   4      2.5064      0.3453      1.9778      0.0000
   8  10   4     12.4076      0.5044     12.1770      0.0000
   9  10   4      2.3446      0.3856     -0.5024      0.0000
  10  10   4     11.4165      0.6738     12.7915      0.0000
   0  11   4      2.1658      0.5909     -1.5395      0.0000
   1  11   4      4.9776      0.3124     -5.1495      0.0000
   2  11   4      3.3975      0.2800      3.0928      0.0000
   3  11   4      3.8016      0.2890      3.3582      0.0000
   4  11   4      2.1269      0.3967     -2.0051      0.0000
   5  11   4      3.7890      0.2985      4.1770      0.0000
   6  11   4      2.9709      0.3332     -3.2511      0.0000
   7  11   4      3.4122      0.4573      2.2854      0.0000
   8  11   4      1.7029      0.5078      0.3896      0.0000
   9  11   4      3.1374      0.3637      3.5508      0.0000
  10  11   4      2.4028      0.4075      2.1427      0.0000
  11  11   4      3.3208      0.4947     -2.9049      0.0000
   0  12   4      8.7801      0.6259      8.1131      0.0000
   1  12   4      6.9096      0.3822      7.1454      0.0000
   2  12   4      4.0084      0.4227      2.4637      0.0000
   3  12   4      2.1211      0.4201     -1.2017      0.0000
   4  12   4      6.3219      0.4053      5.3930      0.0000
   5  12   4      3.7851      0.4288      3.7708      0.0000
   6  12   4      8.2200      0.3615      7.3159      0.0000
   7  12   4      3.8229      0.2628      4.2021      0.0000
   8  12   4      6.4709      0.4170      6.4654      0.0000
   9  12   4      1.7980      0.4532      1.4040      0.0000
  10  12   4      5.2218      0.3005      5.6567      0.0000
  11  12   4      4.4284      0.2935      4.3972      0.0000
  12  12   4      3.2700      0.5352      3.1984      0.0000
   0  13   4      6.2731      0.5226      7.0727      0.0000
   1  13   4      6.5825      0.3742     -7.0233      0.0000
   2  13   4      1.6215      0.5102      0.8987      0.0000
   3  13   4      3.0520      0.4049      1.9456      0.0000
   4  13   4      3.6472      0.3261     -3.0804      0.0000
   5  13   4      2.0257      0.4327      1.5216      0.0000
   6  13   4      5.0428      0.2872     -5.3204      0.0000
   7  13   4      1.4954      0.4782      0.3228      0.0000
   8  13   4      2.4083      0.3685     -2.9172      0.0000
   9  13   4      3.2960      0.5140      3.1703      0.0000
  10  13   4      1.3186      0.5751      0.5723      0.0000
  11  13   4      1.1844      0.7107     -1.2244      0.0000
  12  13   4      1.1149      0.6936     -0.4690      0.0000
  13  13   4      2.3853      0.4691      2.2368      0.0000
   0  14   4      4.2053      0.5549     -4.4286      0.0000
   1  14   4      2.6151      0.5850      0.7055      0.0000
   2  14   4      2.7189      0.5710     -1.6461      0.0000
   3  14   4      5.8223      0.5061     -6.4733      0.0000
   4  14   4      2.3636      0.4526     -0.1067      0.0000
   5  14   4      1.2922      0.7923     -1.0373      0.0000
   6  14   4      4.9370      0.5600      3.7009      0.0000
   7  14   4      2.3491      0.3560      2.0380      0.0000
   8  14   4      7.4790      0.3039      6.8577      0.0000
   9  14   4      1.9126      0.4616     -0.0127      0.0000
  10  14   4      6.3990      0.4038      6.1696      0.0000
  11  14   4      1.9714      0.3963      1.4655      0.0000
  12  14   4      6.0602      0.4898      6.0156      0.0000
  13  14   4      1.4474      0.5783     -0.4732      0.0000
  14  14   4      5.8996      0.4899      6.3351      0.0000
   0  15   4      4.0089      0.5819      4.4771      0.0000
   1  15   4      3.2785      0.4616     -2.6995      0.0000
   2  15   4      1.3388      0.8054     -0.2237      0.0000
   3  15   4      3.2358      0.4450      3.9085      0.0000
   4  15   4      3.7921      0.3735      3.6314      0.0000
   5  15   4      4.6977      0.2961      4.4933      0.0000
   6  15   4      2.4379      0.4545      2.3304      0.0000
   7  15   4      4.0705      0.2982      3.9757      0.0000
   8  15   4      1.6167      0.5465      0.8212      0.0000
   9  15   4      4.6095      0.3319      4.9327      0.0000
  10  15   4      3.3645      0.3106      4.0752      0.0000
  11  15   4      1.7270      0.4883      0.6237      0.0000
  12  15   4      1.8455      0.4038      1.8737      0.0000
  13  15   4      1.7875      0.4990      2.1324      0.0000
  14  15   4      1.6864      0.5151      1.1774      0.0000
  15  15   4      2.6302      0.5572      2.5999      0.0000
   0  16   4     12.4847      0.8598     13.5282      0.0000
   1  16   4      2.4124      0.4605      0.8574      0.0000
   2  16   4     16.0200      0.6868     15.4806      0.0000
   3  16   4      2.8085      0.3983      1.3547      0.0000
   4  16   4     13.2633      0.6299     12.6776      0.0000
   5  16   4      2.5230      0.4245      0.2574      0.0000
   6  16   4     13.7702      0.5310     12.9514      0.0000
   7  16   4      2.6228      0.3602     -0.9356      0.0000
   8  16   4     13.2647      0.5439     13.4235      0.0000
   9  16   4      2.3582      0.3607     -1.2051      0.0000
  10  16   4      8.0753      0.4288      9.2727      0.0000
  11  16   4      1.9570      0.4284     -1.7987      0.0000
  12  16   4      8.0251      0.3724      8.5990      0.0000
  13  16   4      2.3931      0.4218     -2.3694      0.0000
  14  16   4      7.8005      0.3609      8.1409      0.0000
  15  16   4      2.2138      0.4264     -1.7226      0.0000
  16  16   4      5.3597      0.7389      8.3197      0.0000
   0  17   4      4.6537      0.5575      5.3130      0.0000
   1  17   4      2.1013      0.5235     -2.6466      0.0000
   2  17   4      1.5580      0.7536      0.3900      0.0000
   3  17   4      2.3454      0.4477     -1.4969      0.0000
   4  17   4      3.0191      0.3918     -2.7419      0.0000
   5  17   4      1.9586      0.4531     -0.3087      0.0000
   6  17   4      3.8388      0.3255     -3.9712      0.0000
   7  17   4      1.3798      0.8456     -0.3478      0.0000
   8  17   4      2.8390      0.4139     -2.5763      0.0000
   9  17   4      1.2292      0.6654     -0.6141      0.0000
  10  17   4      1.2631      0.6715      0.9303      0.0000
  11  17   4      1.5382      0.5294     -1.4473      0.0000
  12  17   4      1.6567      0.5187      0.4124      0.0000
  13  17   4      1.3312      0.6880      0.3339      0.0000
  14  17   4      1.3197      0.5860      0.2455      0.0000
  15  17   4      1.1701      0.7617      1.1377      0.0000
  16  17   4      2.1046      0.4461     -1.0616      0.0000
   0  18   4      8.7288      0.8105      5.5764      0.0000
   1  18   4      2.7040      0.4606     -2.9603      0.0000
   2  18   4      7.8756      0.4236      7.5134      0.0000
   3  18   4      3.3413      0.4988     -3.6384      0.0000
   4  18   4      7.2276      0.3736      7.6563      0.0000
   5  18   4      2.4472      0.4565     -2.3755      0.0000
   6  18   4      8.9141      0.5120      8.5906      0.0000
   7  18   4      2.7280      0.3465     -1.2052      0.0000
   8  18   4     10.4865      0.4780     10.1426      0.0000
   9  18   4      2.0550      0.4422     -0.4094      0.0000
  10  18   4      8.7722      0.3990      8.9535      0.0000
  11  18   4      2.4656      0.4325     -1.9626      0.0000
  12  18   4      7.6531      0.3528      8.3794      0.0000
  13  18   4      2.2476      0.4539     -1.7361      0.0000
  14  18   4      7.0973      0.3713      7.5642      0.0000
  15  18   4      1.3549      0.7753     -1.4253      0.0000
   0  19   4      3.1090      0.7402     -0.7402      0.0000
   1  19   4      1.8665      0.6926     -1.5576      0.0000
   2  19   4      1.2352      0.7155     -0.3796      0.0000
   3  19   4      1.5652      0.5491     -1.2677      0.0000
   4  19   4      0.9526      0.8771     -0.7032      0.0000
   5  19   4      2.5023      0.4970     -0.9897      0.0000
   6  19   4      1.4761      0.5855     -1.1101      0.0000
   7  19   4      1.3261      0.6514     -0.5615      0.0000
   8  19   4      1.4979      0.5979     -0.1866      0.0000
   9  19   4      1.2531      0.6417     -1.5869      0.0000
  10  19   4      1.9031      0.5144      1.2804      0.0000
  11  19   4      3.1845      0.3275     -3.0534      0.0000
  12  19   4      2.1507      0.4285      1.7806      0.0000
  13  19   4      1.6448      0.5183     -2.0218      0.0000
  14  19   4      0.0000      1.3834      0.8710      0.0000
   0  20   4      5.1583      0.6181      3.3924      0.0000
   1  20   4      1.5687      0.6588     -0.5593      0.0000
   2  20   4      4.0530      0.3521      4.2685      0.0000
   3  20   4      0.9892      0.7491     -0.3369      0.0000
   4  20   4      4.2371      0.3420      4.1821      0.0000
   5  20   4      1.3638      0.7041      0.1599      0.0000
   6  20   4      5.4006      0.4922      5.1089      0.0000
   7  20   4      1.9266      0.4650      0.8733      0.0000
   8  20   4      5.5244      0.4554      5.0442      0.0000
   9  20   4      2.0503      0.4367      1.5932      0.0000
  10  20   4      4.1418      0.4233      4.2624      0.0000
  11  20   4      1.5809      0.5693      0.3379      0.0000
  12  20   4      4.1247      0.3470      4.6157      0.0000
   0  21   4      2.4368      0.8702     -1.0517      0.0000
   1  21   4      1.6142      0.6275     -1.2485      0.0000
   2  21   4      0.8424      0.9176     -0.7503      0.0000
   3  21   4      1.6076      0.5830     -1.0247      0.0000
   4  21   4      1.8714      0.5226     -1.5668      0.0000
   5  21   4      1.3503      0.6095     -0.7235      0.0000
   6  21   4      1.3634      0.6197     -1.7755      0.0000
   7  21   4      1.0571      0.8201     -0.9630      0.0000
   8  21   4      1.9044      0.5249     -0.5112      0.0000
   9  21   4      0.9451      0.8561     -1.0448      0.0000
  10  21   4      1.1174      0.7991     -0.3581      0.0000
   0  22   4      4.4597      0.9397      2.2211      0.0000
   1  22   4      0.9925      0.8539      0.0854      0.0000
   2  22   4      2.6771      0.4409      2.9825      0.0000
   3  22   4      1.2428      1.0418      0.3813      0.0000
   4  22   4      2.7695      0.4106      2.4476      0.0000
   5  22   4      1.1353      0.7699      0.7408      0.0000
   6  22   4      3.5840      0.6536      3.2533      0.0000
   7  22   4      1.7740      0.5126      1.2153      0.0000
   8  22   4      3.4106      0.4498      3.8074      0.0000
   0  23   4      2.2041      0.8285      1.7326      0.0000
   1  23   4      0.2541      0.8413     -1.1377      0.0000
   2  23   4      0.9513      0.8090      1.3050      0.0000
   3  23   4      1.6404      0.6790     -1.7008      0.0000
   4  23   4      0.0000      0.9399     -0.5296      0.0000
   5  23   4      0.0000      1.4044     -0.8460      0.0000
   0   1   5      6.3263      0.3135      6.9389      0.0000
   0   2   5      1.9344      0.2386     -1.9840      0.0000
   1   2   5      6.9731      0.2591     -7.3365      0.0000
   0   3   5      2.8465      0.2913      2.3129      0.0000
   1   3   5      3.0498      0.1724      2.9100      0.0000
   2   3   5      2.6758      0.2744      2.6302      0.0000
   0   4   5      4.1142      0.2386     -4.7355      0.0000
   1   4   5      8.8275      0.3002     -9.0089      0.0000
   2   4   5      2.4033      0.2998     -2.6635      0.0000
   3   4   5      4.0397      0.3348     -3.7253      0.0000
   0   5   5      8.7314      0.4588     -7.7069      0.0000
   1   5   5      4.7107      0.3043      4.3294      0.0000
   2   5   5      4.6176      0.5242     -5.1671      0.0000
   3   5   5      5.2267      0.4241     -6.1023      0.0000
   4   5   5      3.2228      0.3296     -3.2773      0.0000
   0   6   5      2.2521      0.3738     -0.1160      0.0000
   1   6   5     10.4401      0.3530    -11.2220      0.0000
   2   6   5      3.7472      0.2636     -3.8268      0.0000
   3   6   5      4.2784      0.3551     -4.3202      0.0000
   4   6   5      1.6370      0.8067      2.3761      0.0000
   5   6   5      2.3373      0.5600      2.4208      0.0000
   0   7   5     16.4688      0.9289    -18.3605      0.0000
   1   7   5      3.5635      0.2521      3.7837      0.0000
   2   7   5      6.7658      0.7272     -6.8117      0.0000
   3   7   5      6.4806      0.3678     -7.0576      0.0000
   4   7   5      4.1904      0.3666     -3.9747      0.0000
   5   7   5      2.2086      0.5135     -0.4495      0.0000
   6   7   5      2.6862      0.8952     -3.7172      0.0000
   0   8   5      4.0947      0.4684      3.1523      0.0000
   1   8   5      6.6638      0.3075     -6.5941      0.0000
   2   8   5      5.7987      0.2605     -6.3172      0.0000
   3   8   5      3.1750      0.4434     -1.9450      0.0000
   4   8   5      4.0919      0.2857      4.4987      0.0000
   5   8   5      1.6956      0.5978      0.9838      0.0000
   6   8   5      1.8170      0.4851      1.2349      0.0000
   7   8   5      1.9600      0.4329      0.9386      0.0000
   0   9   5     17.8411      1.4350    -17.6038      0.0000
   1   9   5      2.3048      0.4274      0.1641      0.0000
   2   9   5      5.2548      0.2710     -5.0302      0.0000
   3   9   5      3.4968      0.2775     -4.0669      0.0000
   4   9   5      6.7603      0.6528     -6.3658      0.0000
   5   9   5      1.7497      0.5855     -0.4830      0.0000
   6   9   5      7.0054      0.3536     -6.6664      0.0000
   7   9   5      1.6637      0.5681      0.6328      0.0000
   8   9   5      2.6666      0.5093     -1.3635      0.0000
   0  10   5      4.0267      0.3973      4.0000      0.0000
   1  10   5      3.4827      0.4285     -2.5988      0.0000
   2  10   5      3.9635      0.2618     -4.1744      0.0000
   3  10   5      4.1706      0.3213     -3.7247      0.0000
   4  10   5      4.6861      0.2477      5.2376      0.0000
   5  10   5      3.7062      0.3992      1.6647      0.0000
   6  10   5      1.5310      0.5925      1.1547      0.0000
   7  10   5      4.9119      0.2862      5.5745      0.0000
   8  10   5      2.2427      0.4434     -2.0646      0.0000
   9  10   5      4.1478      0.3407      4.2512      0.0000
   0  11   5      6.6307      0.8008     -6.6133      0.0000
   1  11   5      2.9792      0.3868     -3.0897      0.0000
   2  11   5      2.3989      0.3887      1.4160      0.0000
   3  11   5      2.8194      0.3106     -3.0298      0.0000
   4  11   5      3.5543      0.4294      3.3432      0.0000
   5  11   5      3.3929      0.2641     -3.6026      0.0000
   6  11   5      3.3430      0.3511      2.3760      0.0000
   7  11   5      2.0771      0.4721     -1.7577      0.0000
   8  11   5      4.0313      0.3294      3.4512      0.0000
   9  11   5      1.8253      0.5133      1.7409      0.0000
  10  11   5      1.5755      0.6353     -1.0717      0.0000
   0  12   5      2.0661      0.8768     -0.0167      0.0000
   1  12   5      2.6100      0.3455     -1.5353      0.0000
   2  12   5      2.0826      0.3971     -2.0953      0.0000
   3  12   5      4.3490      0.3930     -4.6273      0.0000
   4  12   5      2.7124      0.3644      3.3774      0.0000
   5  12   5      1.9439      0.3846     -1.5860      0.0000
   6  12   5      3.1436      0.2824      3.2910      0.0000
   7  12   5      3.1181      0.2917      0.9576      0.0000
   8  12   5      2.7958      0.3421      2.9609      0.0000
   9  12   5      2.0496      0.3970     -1.8146      0.0000
  10  12   5      2.5038      0.3478      2.3753      0.0000
  11  12   5      1.5257      0.5225     -1.9137      0.0000
   0  13   5      3.3591      0.4702     -3.2089      0.0000
   1  13   5      2.1195      0.4204     -1.6472      0.0000
   2  13   5      1.4398      0.4674      0.1891      0.0000
   3  13   5      1.8029      0.4349      0.3860      0.0000
   4  13   5      4.1745      0.4098      4.4706      0.0000
   5  13   5      2.5314      0.3100      1.9667      0.0000
   6  13   5      2.9855      0.3131      2.8357      0.0000
   7  13   5      3.7907      0.2850      3.6111      0.0000
   8  13   5      2.1297      0.4645      1.7544      0.0000
   9  13   5      3.5796      0.4311      4.4000      0.0000
  10  13   5      1.1621      0.6472      0.2887      0.0000
  11  13   5      0.9717      0.7532      0.9405      0.0000
  12  13   5      1.6509      0.5159      1.2754      0.0000
   0  14   5      3.5489      0.4098     -3.4336      0.0000
   1  14   5      2.4666      0.3873     -1.7465      0.0000
   2  14   5      1.8260      0.5541     -2.2860      0.0000
   3  14   5      2.7620      0.3183     -2.4413      0.0000
   4  14   5      1.8364      0.4190      0.1937      0.0000
   5  14   5      2.9244      0.2936     -3.1287      0.0000
   6  14   5      1.4741      0.4816     -1.1040      0.0000
   7  14   5      2.3647      0.3561     -1.6660      0.0000
   8  14   5      1.8471      0.4173     -2.2494      0.0000
   9  14   5      3.3561      0.3255     -3.1589      0.0000
  10  14   5      2.9085      0.3375     -3.5279      0.0000
  11  14   5      4.0373      0.2686     -4.3540      0.0000
  12  14   5      2.2480      0.4251     -2.5353      0.0000
  13  14   5      2.4544      0.4810     -2.8475      0.0000
   0  15   5      4.1408      0.5214     -4.3763      0.0000
   1  15   5      0.9648      0.7515     -0.8365      0.0000
   2  15   5      3.1260      0.8253     -2.8496      0.0000
   3  15   5      1.9048      0.7757     -2.0109      0.0000
   4  15   5      2.3771      0.4192     -0.9676      0.0000
   5  15   5      1.7224      0.4326     -1.5139      0.0000
   6  15   5      1.0570      0.6833     -0.9078      0.0000
   7  15   5      1.6426      0.5047      0.6959      0.0000
   8  15   5      2.2171      0.3704     -1.8011      0.0000
   9  15   5      2.0279      0.4419      2.2960      0.0000
  10  15   5      2.3042      0.4394     -2.0569      0.0000
  11  15   5      2.1262      0.4148      1.8225      0.0000
  12  15   5      0.0000      0.7184     -0.1897      0.0000
  13  15   5      1.1378      0.7338      0.6487      0.0000
  14  15   5      1.3694      0.5738      1.5536      0.0000
   0  16   5      1.6206      0.7442     -1.4055      0.0000
   1  16   5      2.2869      0.4425     -2.9719      0.0000
   2  16   5      1.3994      0.6560     -0.8763      0.0000
   3  16   5      2.2661      0.3956     -2.7629      0.0000
   4  16   5      1.7083      0.4985      1.4385      0.0000
   5  16   5      2.9677      0.7111     -1.9521      0.0000
   6  16   5      1.8274      0.4335      1.5617      0.0000
   7  16   5      1.6887      0.4665     -0.7366      0.0000
   8  16   5      2.1161      0.3949      1.4350      0.0000
   9  16   5      2.0535      0.5439     -0.6992      0.0000
  10  16   5      0.7753      0.7862     -0.3174      0.0000
  11  16   5      2.2393      0.3815     -1.9324      0.0000
  12  16   5      1.1321      0.7193     -0.9824      0.0000
  13  16   5      0.7958      0.7714     -0.6876      0.0000
  14  16   5      0.0000      0.7379      0.3690      0.0000
   0  17   5      3.6242      0.5968     -4.3106      0.0000
   1  17   5      1.5286      0.5496     -0.3681      0.0000
   2  17   5      2.1257      0.6191     -0.4993      0.0000
   3  17   5      0.9907      0.7628     -0.5417      0.0000
   4  17   5      2.4557      0.5572      1.6493      0.0000
   5  17   5      1.4094      0.5778      0.4317      0.0000
   6  17   5      1.2852      0.7306      1.2262      0.0000
   7  17   5      2.7027      0.3453      2.8472      0.0000
   8  17   5      1.8424      0.4959     -0.5222      0.0000
   9  17   5      1.5836      0.5692      1.9388      0.0000
  10  17   5      2.0751      0.4492     -2.0942      0.0000
  11  17   5      1.4856      0.5744      0.6969      0.0000
  12  17   5      1.0802      0.6321     -0.8257      0.0000
  13  17   5      0.9268      0.8463     -0.2018      0.0000
   0  18   5      2.5577      0.9783     -1.5433      0.0000
   1  18   5      1.9111      0.4754     -0.9596      0.0000
   2  18   5      1.0858      0.7468     -0.9393      0.0000
   3  18   5      1.7930      0.5388     -1.1068      0.0000
   4  18   5      1.9006      0.4369      0.7678      0.0000
   5  18   5      1.8619      0.5078     -1.3530      0.0000
   6  18   5      1.0204      0.7242      0.6658      0.0000
   7  18   5      2.6353      0.6051     -1.8377      0.0000
   8  18   5      1.9261      0.4720     -1.4753      0.0000
   9  18   5      2.4757      0.5630     -1.4485      0.0000
  10  18   5      2.0380      0.4132     -2.3978      0.0000
  11  18   5      2.0545      0.4306     -2.0716      0.0000
   0  19   5      2.6461      1.2782     -1.0938      0.0000
   1  19   5      1.1359      0.7890     -0.8666      0.0000
   2  19   5      1.8479      0.6173      1.2748      0.0000
   3  19   5      1.5280      0.5633     -1.8332      0.0000
   4  19   5      2.3585      0.4176      2.0967      0.0000
   5  19   5      2.4179      0.4507     -2.7445      0.0000
   6  19   5      1.9873      0.4722      1.1359      0.0000
   7  19   5      1.5688      0.5623     -1.4301      0.0000
   8  19   5      1.3528      0.5766      0.6133      0.0000
   9  19   5      1.3046      0.5624     -1.1189      0.0000
  10  19   5      0.5687      1.0048     -1.3313      0.0000
   0  20   5      2.0895      0.8402     -1.2344      0.0000
   1  20   5      1.1333      0.7448     -0.5454      0.0000
   2  20   5      0.0000      0.8370     -0.4163      0.0000
   3  20   5      1.7588      0.5747     -1.1540      0.0000
   4  20   5      0.6290      0.7251      0.1889      0.0000
   5  20   5      1.1714      0.7803     -1.1056      0.0000
   6  20   5      1.3270      0.5903      1.6520      0.0000
   7  20   5      1.4063      0.6442     -1.4144      0.0000
   0  21   5      1.8846      0.9553     -1.8325      0.0000
   1  21   5      0.0000      0.7875     -0.4418      0.0000
   2  21   5      1.0905      0.8339     -0.3458      0.0000
   3  21   5      1.0644      0.7373     -0.9656      0.0000
   4  21   5      1.3456      1.0009      0.4238      0.0000
   0   0   6     30.4109      3.3937    -29.2550      0.0000
   0   1   6      5.7379      0.2818      5.6989      0.0000
   1   1   6      2.7796      0.2503      2.0465      0.0000
   0   2   6      7.9655      0.3339     -8.4280      0.0000
   1   2   6      1.9810      0.2050      1.8221      0.0000
   2   2   6     11.0610      0.5090     11.0074      0.0000
   0   3   6      3.9212      0.2283      5.6600      0.0000
   1   3   6      3.2163      0.1676      3.2066      0.0000
   2   3   6      2.1910      0.2070      0.1633      0.0000
   3   3   6      3.0538      0.3116     -1.5238      0.0000
   0   4   6      3.4835      0.2536     -2.6165      0.0000
   1   4   6      1.7000      0.2452      0.9366      0.0000
   2   4   6     13.0145      0.3934     12.9211      0.0000
   3   4   6      4.3502      0.2490      4.5706      0.0000
   4   4   6     16.6446      0.9427     16.7497      0.0000
   0   5   6      2.2488      0.3358      2.9723      0.0000
   1   5   6      4.7010      0.3378      4.5023      0.0000
   2   5   6      2.2190      0.3554     -1.4202      0.0000
   3   5   6      2.9099      0.3835     -2.0096      0.0000
   4   5   6      2.8531      0.4201      1.2283      0.0000
   5   5   6      2.8199      0.4853     -1.9509      0.0000
   0   6   6      5.2201      0.4080      4.0672      0.0000
   1   6   6      1.6936      0.4930     -0.2660      0.0000
   2   6   6     13.2087      0.5057     13.1596      0.0000
   3   6   6      3.9508      0.2956      4.2092      0.0000
   4   6   6     17.9042      0.7107     19.1416      0.0000
   5   6   6      2.9181      0.3470      0.3393      0.0000
   6   6   6     18.6598      1.4854     18.6355      0.0000
   0   7   6      1.8320      0.3076     -1.1064      0.0000
   1   7   6      3.5462      0.2324      3.7097      0.0000
   2   7   6      2.3639      0.2801     -2.4999      0.0000
   3   7   6      2.3834      0.4465     -0.9391      0.0000
   4   7   6      3.2219      0.4635     -2.5500      0.0000
   5   7   6      3.2948      0.8004     -2.9699      0.0000
   6   7   6      2.5146      1.0827     -3.5971      0.0000
   7   7   6      3.5478      0.5883     -4.2614      0.0000
   0   8   6      5.8361      0.7025      3.6046      0.0000
   1   8   6      1.6620      0.3302      0.1812      0.0000
   2   8   6      9.5509      0.4252      7.9436      0.0000
   3   8   6      2.4368      0.3613      1.8141      0.0000
   4   8   6     14.8506      0.5977     14.2835      0.0000
   5   8   6      2.4251      0.5439     -0.0441      0.0000
   6   8   6     11.8103      0.5578     12.5996      0.0000
   7   8   6      1.9213      0.5405     -1.6273      0.0000
   8   8   6      8.1076      1.1687      6.9095      0.0000
   0   9   6      2.2206      0.3824     -2.2591      0.0000
   1   9   6      1.1668      0.4950      0.9383      0.0000
   2   9   6      2.4849      0.2585     -2.3672      0.0000
   3   9   6      2.2708      0.3666     -1.0738      0.0000
   4   9   6      1.6990      0.5139     -0.8716      0.0000
   5   9   6      5.3012      0.2894     -5.7589      0.0000
   6   9   6      2.4460      0.4193     -1.6858      0.0000
   7   9   6      5.3141      0.4828     -6.4072      0.0000
   8   9   6      1.6091      0.5125     -0.6613      0.0000
   9   9   6      4.8499      0.5154     -5.9912      0.0000
   0  10   6      5.7200      0.8160     -4.9280      0.0000
   1  10   6      2.0591      0.3474      2.1783      0.0000
   2  10   6      1.9547      0.4527     -0.2947      0.0000
   3  10   6      2.8643      0.2817      3.0032      0.0000
   4  10   6      4.8775      0.3364      5.4490      0.0000
   5  10   6      1.9750      0.4572      0.8287      0.0000
   6  10   6      6.5365      0.3505      6.3928      0.0000
   7  10   6      1.6872      0.4836     -0.8492      0.0000
   8  10   6      4.2598      0.4813      3.3501      0.0000
   9  10   6      1.8034      0.4723     -1.4553      0.0000
  10  10   6      1.9530      0.7074      0.4785      0.0000
   0  11   6      3.2363      0.5225      1.8451      0.0000
   1  11   6      1.7978      0.4227      1.4537      0.0000
   2  11   6      1.1640      0.5518     -0.8162      0.0000
   3  11   6      2.6044      0.3131      2.9986      0.0000
   4  11   6      1.7291      0.3865     -0.0885      0.0000
   5  11   6      2.1276      0.3493     -0.6171      0.0000
   6  11   6      1.4313      0.5225     -1.1226      0.0000
   7  11   6      1.9990      0.4447     -2.0432      0.0000
   8  11   6      1.0653      0.7344     -0.2239      0.0000
   9  11   6      2.6017      0.3702     -2.4481      0.0000
  10  11   6      1.7382      0.5160      0.7493      0.0000
  11  11   6      1.3407      0.8935     -0.4714      0.0000
   0  12   6      3.0636      0.5990      3.3779      0.0000
   1  12   6      1.6235      0.4532      0.6980      0.0000
   2  12   6      7.8843      0.3393      7.8296      0.0000
   3  12   6      2.0168      0.3387      1.1861      0.0000
   4  12   6      9.3688      0.4076      9.7546      0.0000
   5  12   6      2.1627      0.3719     -1.0004      0.0000
   6  12   6      7.3971      0.3826      8.0232      0.0000
   7  12   6      1.6641      0.5630     -1.0593      0.0000
   8  12   6      5.8554      0.2917      4.7543      0.0000
   9  12   6      1.5609      0.5678     -1.8145      0.0000
  10  12   6      2.8105      0.5158      1.7366      0.0000
  11  12   6      0.8494      0.8027     -0.6751      0.0000
  12  12   6      3.6831      0.6426      3.2530      0.0000
   0  13   6      2.9298      0.5347      3.3579      0.0000
   1  13   6      1.9898      0.4410      1.5242      0.0000
   2  13   6      1.6796      0.4515      1.1855      0.0000
   3  13   6      2.1797      0.3238      1.4580      0.0000
   4  13   6      2.1622      0.3543      1.7809      0.0000
   5  13   6      2.3793      0.3175     -1.8539      0.0000
   6  13   6      1.8245      0.4291      2.0289      0.0000
   7  13   6      1.7502      0.4995     -1.8645      0.0000
   8  13   6      2.0006      0.5257      0.8981      0.0000
   9  13   6      1.5925      0.5463     -0.9954      0.0000
  10  13   6      2.0066      0.4484      2.0005      0.0000
  11  13   6      1.3455      0.6866      1.3502      0.0000
  12  13   6      1.4251      0.5746      1.1223      0.0000
  13  13   6      1.8899      0.8431      2.2975      0.0000
   0  14   6      5.5302      0.7957      6.1572      0.0000
   1  14   6      1.5410      0.4965      0.3391      0.0000
   2  14   6      8.2710      0.3782      8.9572      0.0000
   3  14   6      2.5908      0.3244      1.9050      0.0000
   4  14   6     10.2913      0.4368     10.9196      0.0000
   5  14   6      2.5058      0.3393      0.2970      0.0000
   6  14   6      9.8108      0.3742      9.9144      0.0000
   7  14   6      2.2408      0.3913     -0.5548      0.0000
   8  14   6      7.1756      0.3791      7.9134      0.0000
   9  14   6      1.4135      0.5825     -0.2420      0.0000
  10  14   6      4.2739      0.3338      4.2751      0.0000
  11  14   6      1.3338      0.7278      0.0005      0.0000
  12  14   6      3.3715      0.3908      4.3595      0.0000
   0  15   6      2.3470      0.6020      1.2368      0.0000
   1  15   6      1.9044      0.4517      1.4718      0.0000
   2  15   6      1.5742      1.0053      0.7070      0.0000
   3  15   6      1.9675      0.4016      1.9589      0.0000
   4  15   6      1.9503      0.4280      0.0699      0.0000
   5  15   6      2.2407      0.3755     -1.1745      0.0000
   6  15   6      1.8998      0.4251      1.0948      0.0000
   7  15   6      1.5506      0.5215     -1.2621      0.0000
   8  15   6      1.6781      0.4834      0.0326      0.0000
   9  15   6      2.0189      0.4806     -2.3785      0.0000
  10  15   6      0.8631      0.7378      0.4473      0.0000
  11  15   6      0.8541      0.8446     -0.4562      0.0000
   0  16   6      8.9469      1.0357      8.7768      0.0000
   1  16   6      1.9638      0.5195      0.3599      0.0000
   2  16   6     10.3266      0.5146     10.1822      0.0000
   3  16   6      2.1966      0.4014      0.5384      0.0000
   4  16   6     10.9050      0.5257     10.9777      0.0000
   5  16   6      2.6382      0.3713     -0.0115      0.0000
   6  16   6      9.0929      0.4047      9.1421      0.0000
   7  16   6      2.3740      0.4045     -2.0175      0.0000
   8  16   6      5.9765      0.3211      6.5036      0.0000
   9  16   6      0.0879      0.7838     -1.1746      0.0000
   0  17   6      1.6617      1.1893     -0.1949      0.0000
   1  17   6      2.0561      0.4448      1.1001      0.0000
   2  17   6      1.2658      0.8530     -0.3632      0.0000
   3  17   6      2.2900      0.4510      2.0484      0.0000
   4  17   6      1.6743      0.5334     -0.9529      0.0000
   5  17   6      1.8938      0.4682     -1.2925      0.0000
   6  17   6      1.3790      0.5884     -0.4133      0.0000
   7  17   6      0.9623      0.7768     -0.3588      0.0000
   0  18   6      5.5227      0.5119      6.1258      0.0000
   1  18   6      1.3231      0.7438      0.7531      0.0000
   2  18   6      6.2698      0.4009      7.1327      0.0000
   3  18   6      1.0069      0.7821      0.7667      0.0000
   4  18   6      5.9497      0.3680      6.9081      0.0000
   5  18   6      1.9691      1.6607      1.3657      0.0000
   0   1   7      5.3143      0.2605     -5.9753      0.0000
   0   2   7      1.2003      0.4677      1.2397      0.0000
   1   2   7      6.0904      0.2201      6.7897      0.0000
   0   3   7      2.5253      0.3720      1.9388      0.0000
   1   3   7      2.0591      0.2128      1.0532      0.0000
   2   3   7      2.2724      0.2354     -2.1608      0.0000
   0   4   7      3.2413      0.2409      4.4555      0.0000
   1   4   7      4.3216      0.1840      4.3545      0.0000
   2   4   7      1.3272      0.3014      1.2695      0.0000
   3   4   7      2.4993      0.2742      2.0132      0.0000
   0   5   7      3.7639      0.2808      4.2320      0.0000
   1   5   7      1.5522      0.2522      0.2007      0.0000
   2   5   7      2.4048      0.1987      1.3382      0.0000
   3   5   7      1.5552      0.3825     -1.7031      0.0000
   4   5   7      1.2816      0.5304      1.1366      0.0000
   0   6   7      4.0304      0.3115      5.6638      0.0000
   1   6   7      3.7624      0.2627      3.3021      0.0000
   2   6   7      1.2846      0.4574      1.1613      0.0000
   3   6   7      2.7861      0.4650      2.3325      0.0000
   4   6   7      1.7553      0.5147      1.2666      0.0000
   5   6   7      1.6590      0.6362     -1.0585      0.0000
   0   7   7      5.1409      0.4373      6.2246      0.0000
   1   7   7      1.6547      0.4201     -1.2201      0.0000
   2   7   7      3.4618      0.3791      4.4437      0.0000
   3   7   7      2.1720      0.3767     -2.3180      0.0000
   4   7   7      3.6024      0.4236      3.3809      0.0000
   5   7   7      1.0221      0.7546     -1.1786      0.0000
   6   7   7      2.4369      0.3443      3.0399      0.0000
   0   8   7      2.2880      0.3401      2.2786      0.0000
   1   8   7      3.2363      0.2036      3.1934      0.0000
   2   8   7      1.8406      0.3002     -1.2933      0.0000
   3   8   7      3.7041      0.3727      3.1331      0.0000
   4   8   7      0.8618      0.8019     -0.3545      0.0000
   5   8   7      1.7310      0.4966     -0.4157      0.0000
   6   8   7      0.9993      0.7529     -0.6529      0.0000
   7   8   7      2.3898      1.3002     -2.0647      0.0000
   0   9   7      7.5968      0.6904      7.7065      0.0000
   1   9   7      1.6838      0.3196     -1.6008      0.0000
   2   9   7      5.0024      0.4420      5.4385      0.0000
   3   9   7      1.6189      0.4775     -1.6007      0.0000
   4   9   7      3.4675      0.3247      3.2318      0.0000
   5   9   7      1.6674      0.4823     -0.6872      0.0000
   6   9   7      3.0793      0.4462      2.7662      0.0000
   7   9   7      1.2233      0.7680     -0.6502      0.0000
   8   9   7      2.4724      0.4534      2.2205      0.0000
   0  10   7      1.1978      0.6182      0.7210      0.0000
   1  10   7      1.6864      0.3306      1.7933      0.0000
   2  10   7      1.4535      0.3598     -1.5053      0.0000
   3  10   7      3.5576      0.3452      2.1413      0.0000
   4  10   7      1.5394      0.4337     -1.5340      0.0000
   5  10   7      1.2981      0.5688     -1.0492      0.0000
   6  10   7      1.6499      0.8509     -2.3753      0.0000
   7  10   7      2.9793      0.8347     -1.0342      0.0000
   8  10   7      1.1513      0.9900     -1.2116      0.0000
   9  10   7      1.2691      0.7254     -1.5962      0.0000
   0  11   7      3.1084      0.4488      0.1869      0.0000
   1  11   7      0.7736      0.6027     -1.5300      0.0000
   2  11   7      1.7407      0.3667     -1.0053      0.0000
   3  11   7      2.2158      0.2825     -2.1266      0.0000
   4  11   7      2.3952      0.3007     -2.3054      0.0000
   5  11   7      1.2700      0.7977     -0.4133      0.0000
   6  11   7      1.1646      0.6422     -0.7832      0.0000
   7  11   7      0.9815      0.7439      0.4336      0.0000
   8  11   7      1.7148      0.4576     -1.3657      0.0000
   9  11   7      0.8521      0.8476      1.8240      0.0000
   0  12   7      1.4475      0.6286     -0.2003      0.0000
   1  12   7      1.9050      0.3349      1.6205      0.0000
   2  12   7      1.0871      0.5311     -1.4790      0.0000
   3  12   7      3.3684      0.5175      3.4995      0.0000
   4  12   7      1.1397      0.5307     -0.2313      0.0000
   5  12   7      1.9033      0.3525      0.7174      0.0000
   6  12   7      0.9656      0.6858     -0.8715      0.0000
   7  12   7      1.1614      0.7700      0.8055      0.0000
   8  12   7      0.9130      0.8823      0.6741      0.0000
   0  13   7      2.2562      0.4679      1.1383      0.0000
   1  13   7      1.0666      0.5459     -0.7304      0.0000
   2  13   7      1.6328      0.3683      0.5912      0.0000
   3  13   7      1.0654      0.5686     -0.6032      0.0000
   4  13   7      2.0015      0.3567     -2.2231      0.0000
   5  13   7      0.9596      0.6674      0.8946      0.0000
   6  13   7      1.1142      0.6498     -0.0743      0.0000
   0  14   7      0.9010      0.7978      1.0840      0.0000
   1  14   7      1.3274      0.5147      1.2419      0.0000
   2  14   7      0.9506      0.6245     -0.2976      0.0000
   3  14   7      1.5610      0.5495      2.6598      0.0000
   4  14   7      0.7647      1.0335      0.5598      0.0000
   0   0   8      8.7128      1.0222     10.5684      0.0000
   0   1   8      2.3603      0.4240      0.0636      0.0000
   1   1   8      1.6268      0.3304      0.3331      0.0000
   0   2   8      7.8582      0.3396      8.6944      0.0000
   1   2   8      1.7454      0.2368     -0.8750      0.0000
   2   2   8      6.3105      0.3265      6.3767      0.0000
   0   3   8      1.8214      0.3168      0.1259      0.0000
   1   3   8      1.4174      0.2843      0.3579      0.0000
   2   3   8      1.7604      0.2270     -1.0549      0.0000
   3   3   8      1.8067      0.3318      0.5640      0.0000
   0   4   8      7.3054      0.3230      7.8035      0.0000
   1   4   8      1.6198      0.2518     -0.5207      0.0000
   2   4   8      5.3841      0.1936      5.3681      0.0000
   3   4   8      1.9598      0.2354      1.3198      0.0000
   4   4   8      4.7406      0.2664      4.7049      0.0000
   0   5   8      1.7158      0.3226      0.3959      0.0000
   1   5   8      1.5772      0.2554      0.3229      0.0000
   2   5   8      1.5966      0.2810     -0.8688      0.0000
   3   5   8      1.6967      0.2728      1.3765      0.0000
   4   5   8      1.3218      0.4178      1.5465      0.0000
   5   5   8      2.1169      0.8181      2.4406      0.0000
   0   6   8      7.6076      0.3529      9.0416      0.0000
   1   6   8      1.6222      0.2412     -0.9203      0.0000
   2   6   8      6.4515      0.2560      7.0494      0.0000
   3   6   8      1.0913      0.4332      1.0309      0.0000
   4   6   8      4.8561      0.4140      6.3108      0.0000
   0   7   8      0.7859      0.7853     -0.1129      0.0000
   1   7   8      0.7519      0.6939      0.0203      0.0000
   2   7   8      1.1312      0.7002     -1.0559      0.0000
   3   7   8      0.0000      1.0381      1.3589      0.0000
                                                    
