# Supplementary material for: How to get maximum structure information from anisotropic displacement parameters obtained by three-dimensional electron diffraction: an experimental study on metal–organic frameworks
Source: IUCrJ. 2022 Jun 8;9(Pt 4):480–91. doi: 10.1107/S2052252522005632 (PMC9252158; doi:10.1107/S2052252522005632)
Supplement: Supplementary file 3 [file m-09-00480-sup3.zip]

Archive with 47 entries (47 files):
- vq5001sup.cif
- vq5001Ga-ndc_1msup10.hkl
- vq5001Ga-ndc_1sup2.hkl
- vq5001Ga-ndc_2msup11.hkl
- vq5001Ga-ndc_2sup3.hkl
- vq5001Ga-ndc_3sup4.hkl
- vq5001Ga-ndc_4sup5.hkl
- vq5001Ga-ndc_5sup6.hkl
- vq5001Ga-ndc_6sup7.hkl
- vq5001Ga-ndc_7sup8.hkl
- vq5001Ga-ndc_8sup9.hkl
- vq5001MIL-140C_10sup21.hkl
- vq5001MIL-140C_11sup22.hkl
- vq5001MIL-140C_12sup23.hkl
- vq5001MIL-140C_13sup24.hkl
- vq5001MIL-140C_14sup25.hkl
- vq5001MIL-140C_15sup26.hkl
- vq5001MIL-140C_16sup27.hkl
- vq5001MIL-140C_17sup28.hkl
- vq5001MIL-140C_18sup29.hkl
- vq5001MIL-140C_19sup30.hkl
- vq5001MIL-140C_1msup31.hkl
- vq5001MIL-140C_1sup12.hkl
- vq5001MIL-140C_2msup32.hkl
- vq5001MIL-140C_2sup13.hkl
- vq5001MIL-140C_3m_restrainedsup34.hkl
- vq5001MIL-140C_3msup33.hkl
- vq5001MIL-140C_3sup14.hkl
- vq5001MIL-140C_4msup35.hkl
- vq5001MIL-140C_4sup15.hkl
- vq5001MIL-140C_5msup36.hkl
- vq5001MIL-140C_5sup16.hkl
- vq5001MIL-140C_6sup17.hkl
- vq5001MIL-140C_7sup18.hkl
- vq5001MIL-140C_8sup19.hkl
- vq5001MIL-140C_9sup20.hkl
- vq5001ZIF-EC1_1msup43.hkl
- vq5001ZIF-EC1_1sup37.hkl
- vq5001ZIF-EC1_2msup44.hkl
- vq5001ZIF-EC1_2sup38.hkl
- vq5001ZIF-EC1_3msup45.hkl
- vq5001ZIF-EC1_3sup39.hkl
- vq5001ZIF-EC1_4msup46.hkl
- vq5001ZIF-EC1_4sup40.hkl
- vq5001ZIF-EC1_5msup47.hkl
- vq5001ZIF-EC1_5sup41.hkl
- vq5001ZIF-EC1_6sup42.hkl
