# Supplementary material for: How to get maximum structure information from anisotropic displacement parameters obtained by three-dimensional electron diffraction: an experimental study on metal–organic frameworks
Source: IUCrJ. 2022 Jun 8;9(Pt 4):480–91. doi: 10.1107/S2052252522005632 (PMC9252158; doi:10.1107/S2052252522005632)
Supplement: Supplementary file 3 [file m-09-00480-sup3.zip › vq5001sup.cif]

data_ZIF-EC1_1
#==============================================================================

# PROCESSING SUMMARY (IUCr Office Use Only)

_journal_date_recd_electronic      2022-03-07
_journal_date_to_coeditor         ?
_journal_date_from_coeditor       ?
_journal_date_accepted     ?
_journal_date_printers_first      ?
_journal_date_printers_final      ?
_journal_date_proofs_out          ?
_journal_date_proofs_in           ?
_journal_coeditor_name            ?
_journal_coeditor_code      VQ5001
_journal_coeditor_notes
; ?
;
_journal_paper_category      FA
_journal_techeditor_code      ?
_iucr_compatibility_tag          ACTA95
_journal_techeditor_notes  
;
;
_journal_coden_ASTM               ?
_journal_name_full                ?
_journal_year                     ?
_journal_volume                   ?
_journal_issue                    ?
_journal_page_first               ?
_journal_page_last                ?
_journal_suppl_publ_number        ?
_journal_suppl_publ_pages         ?

#==============================================================================

 
_audit_creation_method            'SHELXL-2014/7'
_shelx_SHELXL_version_number      '2014/7'
_chemical_name_systematic         ?
_chemical_name_common             ?
_chemical_melting_point           ?
_chemical_formula_moiety          ?
_chemical_formula_sum
 'C10 H12.50 N5 O0.50 Zn1.50' 
_chemical_formula_weight          308.83

loop_
 _atom_type_symbol
 _atom_type_description
 _atom_type_scat_dispersion_real
 _atom_type_scat_dispersion_imag
 _atom_type_scat_source
 'C'  'C'   0.0000   0.0000
 'International Tables Vol C Tables 4.2.6.8 and 6.1.1.4'
 'N'  'N'   0.0000   0.0000
 'International Tables Vol C Tables 4.2.6.8 and 6.1.1.4'
 'Zn'  'Zn'   0.0000   0.0000
 'International Tables Vol C Tables 4.2.6.8 and 6.1.1.4'
 'O'  'O'   0.0000   0.0000
 'International Tables Vol C Tables 4.2.6.8 and 6.1.1.4'
 'H'  'H'   0.0000   0.0000
 'International Tables Vol C Tables 4.2.6.8 and 6.1.1.4'
 
_space_group_crystal_system       monoclinic
_space_group_IT_number            14
_space_group_name_H-M_alt         'P 21/c'
_space_group_name_Hall            '-P 2ybc'
 
_shelx_space_group_comment
;
The symmetry employed for this shelxl refinement is uniquely defined
by the following loop, which should always be used as a source of
symmetry information in preference to the above space-group names.
They are only intended as comments.
;
 
loop_
 _space_group_symop_operation_xyz
 'x, y, z'
 '-x, y+1/2, -z+1/2'
 '-x, -y, -z'
 'x, -y-1/2, z-1/2'
 
_cell_length_a                    13.4619(19)
_cell_length_b                    14.659(3)
_cell_length_c                    14.449(2)
_cell_angle_alpha                 90
_cell_angle_beta                  118.122(11)
_cell_angle_gamma                 90
_cell_volume                      2514.7(8)
_cell_formula_units_Z             8
_cell_measurement_temperature     293(2)
_cell_measurement_reflns_used     ?
_cell_measurement_theta_min       ?
_cell_measurement_theta_max       ?
 
_exptl_crystal_description        ?
_exptl_crystal_colour             ?
_exptl_crystal_density_meas       ?
_exptl_crystal_density_method     ?
_exptl_crystal_density_diffrn     1.631          
_exptl_crystal_F_000              413
_exptl_transmission_factor_min    ?
_exptl_transmission_factor_max    ?
_exptl_crystal_size_max           ?
_exptl_crystal_size_mid           ?
_exptl_crystal_size_min           ?
_exptl_absorpt_coefficient_mu     0.000
_shelx_estimated_absorpt_T_min    ?
_shelx_estimated_absorpt_T_max    ?
_exptl_absorpt_correction_type    ?
_exptl_absorpt_correction_T_min   ?
_exptl_absorpt_correction_T_max   ?
_exptl_absorpt_process_details    ?
_exptl_absorpt_special_details    ?
_diffrn_ambient_temperature       293(2)
_diffrn_radiation_wavelength      0.0251
_diffrn_radiation_type            ?
_diffrn_source                    ?
_diffrn_measurement_device_type   ?
_diffrn_measurement_method        ?
_diffrn_detector_area_resol_mean  ?
_diffrn_reflns_number             9291
_diffrn_reflns_av_unetI/netI      0.1821
_diffrn_reflns_av_R_equivalents   0.1497
_diffrn_reflns_limit_h_min        -14
_diffrn_reflns_limit_h_max        14
_diffrn_reflns_limit_k_min        -18
_diffrn_reflns_limit_k_max        18
_diffrn_reflns_limit_l_min        -17
_diffrn_reflns_limit_l_max        17
_diffrn_reflns_theta_min          0.075
_diffrn_reflns_theta_max          0.911
_diffrn_reflns_theta_full         0.863
_diffrn_measured_fraction_theta_max   0.701
_diffrn_measured_fraction_theta_full  0.722
_diffrn_reflns_Laue_measured_fraction_max    0.701
_diffrn_reflns_Laue_measured_fraction_full   0.722
_diffrn_reflns_point_group_measured_fraction_max   0.701
_diffrn_reflns_point_group_measured_fraction_full  0.722
_reflns_number_total              3755
_reflns_number_gt                 2080
_reflns_threshold_expression      'I > 2\s(I)'
_reflns_Friedel_coverage          0.000
_reflns_Friedel_fraction_max      .
_reflns_Friedel_fraction_full     .
 
_reflns_special_details
;
 Reflections were merged by SHELXL according to the crystal
 class for the calculation of statistics and refinement.
 
 _reflns_Friedel_fraction is defined as the number of unique
 Friedel pairs measured divided by the number that would be
 possible theoretically, ignoring centric projections and
 systematic absences.
;
 
_computing_data_collection        ?
_computing_cell_refinement        ?
_computing_data_reduction         ?
_computing_structure_solution     ?
_computing_structure_refinement 'SHELXL-2014/7 (Sheldrick, 2014)'
_computing_molecular_graphics     ?
_computing_publication_material   ?
_refine_special_details           ?
_refine_ls_structure_factor_coef  Fsqd
_refine_ls_matrix_type            full
_refine_ls_weighting_scheme       calc
_refine_ls_weighting_details
'w=1/[\s^2^(Fo^2^)+(0.2000P)^2^] where P=(Fo^2^+2Fc^2^)/3'
_atom_sites_solution_primary      ?
_atom_sites_solution_secondary    ?
_atom_sites_solution_hydrogens    geom
_refine_ls_hydrogen_treatment     constr
_refine_ls_extinction_method      none
_refine_ls_extinction_coef        .
_refine_ls_number_reflns          3755
_refine_ls_number_parameters      307
_refine_ls_number_restraints      45
_refine_ls_R_factor_all           0.2501
_refine_ls_R_factor_gt            0.2123
_refine_ls_wR_factor_ref          0.5045
_refine_ls_wR_factor_gt           0.4793
_refine_ls_goodness_of_fit_ref    1.420
_refine_ls_restrained_S_all       1.417
_refine_ls_shift/su_max           0.000
_refine_ls_shift/su_mean          0.000
 
loop_
 _atom_site_label
 _atom_site_type_symbol
 _atom_site_fract_x
 _atom_site_fract_y
 _atom_site_fract_z
 _atom_site_U_iso_or_equiv
 _atom_site_adp_type
 _atom_site_occupancy
 _atom_site_site_symmetry_order  
 _atom_site_calc_flag
 _atom_site_refinement_flags_posn
 _atom_site_refinement_flags_adp
 _atom_site_refinement_flags_occupancy
 _atom_site_disorder_assembly
 _atom_site_disorder_group
Zn1 Zn 0.2842(4) 0.3716(2) 0.7588(2) 0.0505(14) Uani 1 1 d . . . . .
Zn2 Zn 0.1238(5) 0.6477(3) 0.9767(3) 0.0596(16) Uani 1 1 d . . . . .
Zn3 Zn 0.2999(4) 0.6580(3) 0.4577(3) 0.0533(14) Uani 1 1 d . . . . .
N1 N 0.1947(12) 0.6143(7) 0.1326(7) 0.065(5) Uani 1 1 d D . . . .
N2 N 0.2554(13) 0.6168(6) 0.3055(7) 0.071(5) Uani 1 1 d D . . . .
N3 N 0.3358(13) 0.5489(8) 0.5569(9) 0.081(6) Uani 1 1 d D . . . .
N4 N 0.3347(12) 0.4540(7) 0.6782(7) 0.070(5) Uani 1 1 d D . . . .
N5 N 0.4053(11) 0.3117(7) 0.8858(6) 0.059(4) Uani 1 1 d D . . . .
N6 N 0.5564(12) 0.2282(8) 0.9863(7) 0.069(5) Uani 1 1 d D . . . .
N7 N 0.1870(12) 0.2763(7) 0.6579(7) 0.066(5) Uani 1 1 d D . . . .
N8 N 0.0425(12) 0.1816(7) 0.5749(7) 0.065(5) Uani 1 1 d D . . . .
N9 N 0.1868(12) 0.4448(7) 0.8075(8) 0.061(4) Uani 1 1 d D . . . .
N10 N 0.1280(12) 0.5463(8) 0.8880(7) 0.073(5) Uani 1 1 d D . . . .
O1 O 0.1783(15) 0.7304(8) 0.4542(10) 0.077(5) Uani 1 1 d . . . . .
C1 C 0.1080(10) 0.2244(7) 0.6651(8) 0.051(4) Uani 1 1 d D . . . .
C2 C 0.2731(11) 0.5050(7) 0.5907(8) 0.058(5) Uani 1 1 d D . . . .
C3 C 0.2176(12) 0.5113(6) 0.8837(7) 0.059(5) Uani 1 1 d D . . . .
C4 C 0.2166(10) 0.6658(6) 0.2181(7) 0.059(5) Uani 1 1 d D . . . .
C5 C 0.4914(11) 0.2652(7) 0.8915(7) 0.067(6) Uani 1 1 d D . . . .
C6 C 0.1489(12) 0.5075(10) 0.5383(11) 0.100(9) Uani 1 1 d D . . . .
H6A H 0.1221 0.4707 0.5768 0.150 Uiso 1 1 calc R U . . .
H6B H 0.1241 0.5693 0.5358 0.150 Uiso 1 1 calc R U . . .
H6C H 0.1198 0.4843 0.4682 0.150 Uiso 1 1 calc R U . . .
C7 C 0.3341(14) 0.5389(9) 0.9497(12) 0.109(9) Uani 1 1 d D . . . .
H7A H 0.3826 0.5039 0.9316 0.164 Uiso 1 1 calc R U . . .
H7B H 0.3422 0.6026 0.9391 0.164 Uiso 1 1 calc R U . . .
H7C H 0.3542 0.5285 1.0220 0.164 Uiso 1 1 calc R U . . .
C8 C 0.5019(13) 0.2494(8) 1.0451(8) 0.077(6) Uani 1 1 d D . . . .
H8 H 0.5231 0.2312 1.1135 0.093 Uiso 1 1 calc R U . . .
C9 C 0.4122(15) 0.3016(9) 0.9832(8) 0.102(8) Uani 1 1 d D . . . .
H9 H 0.3623 0.3271 1.0036 0.122 Uiso 1 1 calc R U . . .
C10 C 0.2573(14) 0.5269(7) 0.2774(8) 0.066(5) Uani 1 1 d D . . . .
H10 H 0.2782 0.4764 0.3216 0.079 Uiso 1 1 calc R U . . .
C11 C 0.0807(15) 0.2040(9) 0.5045(8) 0.101(8) Uani 1 1 d D . . . .
H11 H 0.0518 0.1838 0.4356 0.121 Uiso 1 1 calc R U . . .
C12 C 0.0714(14) 0.4410(9) 0.7609(10) 0.085(7) Uani 1 1 d D . . . .
H12 H 0.0246 0.4044 0.7045 0.102 Uiso 1 1 calc R U . . .
C13 C 0.1697(15) 0.2618(9) 0.5563(9) 0.092(8) Uani 1 1 d D . . . .
H13 H 0.2123 0.2876 0.5278 0.110 Uiso 1 1 calc R U . . .
C14 C 0.0388(14) 0.5006(8) 0.8128(9) 0.084(7) Uani 1 1 d D . . . .
H14 H -0.0355 0.5091 0.7988 0.100 Uiso 1 1 calc R U . . .
C15 C 0.1003(16) 0.2173(10) 0.7660(8) 0.104(9) Uani 1 1 d D . . . .
H15A H 0.1572 0.2549 0.8187 0.157 Uiso 1 1 calc R U . . .
H15B H 0.0272 0.2374 0.7539 0.157 Uiso 1 1 calc R U . . .
H15C H 0.1115 0.1550 0.7893 0.157 Uiso 1 1 calc R U . . .
C16 C 0.2215(17) 0.5267(8) 0.1695(8) 0.090(7) Uani 1 1 d D . . . .
H16 H 0.2167 0.4757 0.1294 0.107 Uiso 1 1 calc R U . . .
C17 C 0.4454(14) 0.4696(9) 0.7048(12) 0.085(7) Uani 1 1 d D . . . .
H17 H 0.5083 0.4464 0.7626 0.102 Uiso 1 1 calc R U . . .
C18 C 0.4445(19) 0.5259(10) 0.6296(13) 0.131(12) Uani 1 1 d D . . . .
H18 H 0.5088 0.5463 0.6274 0.157 Uiso 1 1 calc R U . . .
C19 C 0.1987(15) 0.7659(7) 0.2104(10) 0.082(7) Uani 1 1 d D . . . .
H19A H 0.1701 0.7846 0.1387 0.123 Uiso 1 1 calc R U . . .
H19B H 0.1454 0.7816 0.2343 0.123 Uiso 1 1 calc R U . . .
H19C H 0.2689 0.7961 0.2531 0.123 Uiso 1 1 calc R U . . .
C20 C 0.5163(18) 0.2523(11) 0.8011(10) 0.123(11) Uani 1 1 d D . . . .
H20A H 0.5832 0.2161 0.8235 0.185 Uiso 1 1 calc R U . . .
H20B H 0.4541 0.2219 0.7447 0.185 Uiso 1 1 calc R U . . .
H20C H 0.5276 0.3108 0.7775 0.185 Uiso 1 1 calc R U . . .
 
loop_
 _atom_site_aniso_label
 _atom_site_aniso_U_11
 _atom_site_aniso_U_22
 _atom_site_aniso_U_33
 _atom_site_aniso_U_23
 _atom_site_aniso_U_13
 _atom_site_aniso_U_12
Zn1 0.052(3) 0.0466(17) 0.0410(16) 0.0018(13) 0.0117(17) 0.0065(17)
Zn2 0.066(4) 0.061(2) 0.0404(16) -0.0011(14) 0.0159(18) 0.013(2)
Zn3 0.048(3) 0.058(2) 0.0444(16) 0.0011(14) 0.0138(17) -0.0056(18)
N1 0.075(12) 0.064(6) 0.036(5) -0.007(4) 0.010(5) -0.001(6)
N2 0.102(14) 0.051(5) 0.044(5) -0.009(4) 0.020(6) -0.018(6)
N3 0.106(15) 0.065(7) 0.050(6) 0.014(5) 0.018(7) -0.022(8)
N4 0.086(13) 0.054(6) 0.038(5) 0.012(4) 0.003(6) -0.004(6)
N5 0.067(11) 0.060(6) 0.029(4) 0.010(4) 0.007(5) 0.017(6)
N6 0.082(13) 0.071(6) 0.037(5) 0.006(4) 0.014(6) 0.034(7)
N7 0.079(13) 0.073(7) 0.035(5) -0.014(5) 0.018(6) -0.009(7)
N8 0.089(13) 0.058(6) 0.044(5) -0.007(4) 0.028(6) -0.006(6)
N9 0.057(11) 0.054(6) 0.052(5) -0.018(4) 0.009(6) -0.016(6)
N10 0.088(14) 0.068(7) 0.040(5) -0.007(5) 0.012(6) 0.015(8)
O1 0.090(14) 0.077(7) 0.079(7) -0.004(6) 0.051(8) -0.012(7)
C1 0.046(11) 0.056(6) 0.064(7) -0.009(5) 0.035(7) -0.017(6)
C2 0.043(11) 0.060(7) 0.068(7) 0.016(6) 0.023(7) 0.003(6)
C3 0.083(14) 0.041(5) 0.036(5) -0.007(4) 0.015(6) -0.002(7)
C4 0.079(13) 0.046(6) 0.047(6) 0.010(5) 0.025(7) 0.003(6)
C5 0.090(15) 0.058(7) 0.035(5) 0.009(5) 0.015(7) 0.012(7)
C6 0.063(15) 0.103(11) 0.082(10) 0.042(9) -0.009(10) -0.013(9)
C7 0.096(18) 0.069(9) 0.110(12) -0.042(9) 0.005(12) -0.007(9)
C8 0.121(18) 0.078(8) 0.031(5) 0.020(5) 0.034(7) 0.028(9)
C9 0.16(2) 0.091(10) 0.031(6) 0.014(6) 0.024(8) 0.008(11)
C10 0.076(13) 0.054(7) 0.051(6) 0.007(5) 0.016(7) 0.005(7)
C11 0.16(2) 0.087(9) 0.032(5) -0.027(6) 0.027(8) -0.084(11)
C12 0.11(2) 0.067(8) 0.055(7) -0.009(6) 0.022(9) 0.004(9)
C13 0.13(2) 0.085(10) 0.060(8) -0.021(7) 0.045(10) 0.011(10)
C14 0.098(17) 0.060(7) 0.062(7) -0.002(6) 0.012(9) -0.011(8)
C15 0.14(2) 0.093(10) 0.035(6) -0.005(6) 0.002(8) -0.035(11)
C16 0.16(2) 0.052(7) 0.049(7) -0.014(5) 0.045(9) 0.006(9)
C17 0.053(14) 0.071(9) 0.108(11) 0.016(8) 0.019(10) -0.010(8)
C18 0.22(4) 0.078(11) 0.130(16) 0.042(11) 0.113(19) 0.015(15)
C19 0.13(2) 0.056(7) 0.065(8) 0.004(6) 0.053(9) 0.019(8)
C20 0.19(3) 0.138(15) 0.067(9) 0.040(9) 0.086(12) 0.106(17)
 
_geom_special_details
;
 All esds (except the esd in the dihedral angle between two l.s. planes)
 are estimated using the full covariance matrix.  The cell esds are taken
 into account individually in the estimation of esds in distances, angles
 and torsion angles; correlations between esds in cell parameters are only
 used when they are defined by crystal symmetry.  An approximate (isotropic)
 treatment of cell esds is used for estimating esds involving l.s. planes.
;
 
loop_
 _geom_bond_atom_site_label_1
 _geom_bond_atom_site_label_2
 _geom_bond_distance
 _geom_bond_site_symmetry_2
 _geom_bond_publ_flag
Zn1 N5 1.995(10) . ?
Zn1 N7 1.998(11) . ?
Zn1 N4 2.005(14) . ?
Zn1 N9 2.058(15) . ?
Zn2 N10 1.980(12) . ?
Zn2 O1 2.016(15) 4_576 ?
Zn2 N1 2.048(10) 1_556 ?
Zn2 N8 2.060(16) 2_556 ?
Zn3 O1 1.931(18) . ?
Zn3 N6 1.995(13) 2_656 ?
Zn3 N3 2.047(12) . ?
Zn3 N2 2.077(10) . ?
N1 C4 1.357(12) . ?
N1 C16 1.371(12) . ?
N1 Zn2 2.048(10) 1_554 ?
N2 C4 1.328(12) . ?
N2 C10 1.383(13) . ?
N3 C2 1.325(15) . ?
N3 C18 1.382(17) . ?
N4 C2 1.362(12) . ?
N4 C17 1.372(16) . ?
N5 C5 1.313(14) . ?
N5 C9 1.373(13) . ?
N6 C5 1.344(11) . ?
N6 C8 1.394(15) . ?
N6 Zn3 1.995(13) 2_646 ?
N7 C1 1.350(14) . ?
N7 C13 1.390(13) . ?
N8 C1 1.336(12) . ?
N8 C11 1.378(15) . ?
N8 Zn2 2.060(16) 2_546 ?
N9 C12 1.372(16) . ?
N9 C3 1.380(11) . ?
N10 C3 1.340(15) . ?
N10 C14 1.358(14) . ?
O1 Zn2 2.017(15) 4_575 ?
C1 C15 1.514(14) . ?
C2 C6 1.475(15) . ?
C3 C7 1.456(15) . ?
C4 C19 1.482(12) . ?
C5 C20 1.506(14) . ?
C6 H6A 0.9600 . ?
C6 H6B 0.9600 . ?
C6 H6C 0.9600 . ?
C7 H7A 0.9600 . ?
C7 H7B 0.9600 . ?
C7 H7C 0.9600 . ?
C8 C9 1.351(15) . ?
C8 H8 0.9300 . ?
C9 H9 0.9300 . ?
C10 C16 1.399(13) . ?
C10 H10 0.9300 . ?
C11 C13 1.367(15) . ?
C11 H11 0.9300 . ?
C12 C14 1.353(15) . ?
C12 H12 0.9300 . ?
C13 H13 0.9300 . ?
C14 H14 0.9300 . ?
C15 H15A 0.9600 . ?
C15 H15B 0.9600 . ?
C15 H15C 0.9600 . ?
C16 H16 0.9300 . ?
C17 C18 1.360(15) . ?
C17 H17 0.9300 . ?
C18 H18 0.9300 . ?
C19 H19A 0.9600 . ?
C19 H19B 0.9600 . ?
C19 H19C 0.9600 . ?
C20 H20A 0.9600 . ?
C20 H20B 0.9600 . ?
C20 H20C 0.9600 . ?
 
loop_
 _geom_angle_atom_site_label_1
 _geom_angle_atom_site_label_2
 _geom_angle_atom_site_label_3
 _geom_angle
 _geom_angle_site_symmetry_1
 _geom_angle_site_symmetry_3
 _geom_angle_publ_flag
N5 Zn1 N7 109.5(5) . . ?
N5 Zn1 N4 116.5(6) . . ?
N7 Zn1 N4 106.4(5) . . ?
N5 Zn1 N9 106.9(5) . . ?
N7 Zn1 N9 108.1(6) . . ?
N4 Zn1 N9 109.2(6) . . ?
N10 Zn2 O1 115.9(6) . 4_576 ?
N10 Zn2 N1 113.1(5) . 1_556 ?
O1 Zn2 N1 111.9(5) 4_576 1_556 ?
N10 Zn2 N8 107.7(5) . 2_556 ?
O1 Zn2 N8 98.2(6) 4_576 2_556 ?
N1 Zn2 N8 108.7(6) 1_556 2_556 ?
O1 Zn3 N6 112.1(6) . 2_656 ?
O1 Zn3 N3 111.4(7) . . ?
N6 Zn3 N3 104.8(5) 2_656 . ?
O1 Zn3 N2 108.3(6) . . ?
N6 Zn3 N2 108.7(6) 2_656 . ?
N3 Zn3 N2 111.6(5) . . ?
C4 N1 C16 105.2(9) . . ?
C4 N1 Zn2 131.1(8) . 1_554 ?
C16 N1 Zn2 123.5(7) . 1_554 ?
C4 N2 C10 106.8(9) . . ?
C4 N2 Zn3 129.6(8) . . ?
C10 N2 Zn3 123.5(7) . . ?
C2 N3 C18 103.3(12) . . ?
C2 N3 Zn3 131.1(12) . . ?
C18 N3 Zn3 122.6(10) . . ?
C2 N4 C17 105.9(12) . . ?
C2 N4 Zn1 130.2(12) . . ?
C17 N4 Zn1 124.0(8) . . ?
C5 N5 C9 104.4(10) . . ?
C5 N5 Zn1 126.9(8) . . ?
C9 N5 Zn1 128.4(11) . . ?
C5 N6 C8 104.7(11) . . ?
C5 N6 Zn3 131.5(10) . 2_646 ?
C8 N6 Zn3 123.8(7) . 2_646 ?
C1 N7 C13 104.4(11) . . ?
C1 N7 Zn1 127.4(8) . . ?
C13 N7 Zn1 127.1(10) . . ?
C1 N8 C11 107.6(11) . . ?
C1 N8 Zn2 124.9(10) . 2_546 ?
C11 N8 Zn2 120.7(9) . 2_546 ?
C12 N9 C3 105.4(13) . . ?
C12 N9 Zn1 124.6(8) . . ?
C3 N9 Zn1 129.8(11) . . ?
C3 N10 C14 104.5(11) . . ?
C3 N10 Zn2 128.2(9) . . ?
C14 N10 Zn2 127.2(12) . . ?
Zn3 O1 Zn2 148.4(9) . 4_575 ?
N8 C1 N7 111.8(11) . . ?
N8 C1 C15 126.4(11) . . ?
N7 C1 C15 121.8(10) . . ?
N3 C2 N4 113.3(13) . . ?
N3 C2 C6 124.2(12) . . ?
N4 C2 C6 122.5(13) . . ?
N10 C3 N9 111.7(11) . . ?
N10 C3 C7 125.3(11) . . ?
N9 C3 C7 123.0(13) . . ?
N2 C4 N1 112.6(9) . . ?
N2 C4 C19 125.7(9) . . ?
N1 C4 C19 121.6(9) . . ?
N5 C5 N6 113.9(11) . . ?
N5 C5 C20 124.1(11) . . ?
N6 C5 C20 122.0(13) . . ?
C2 C6 H6A 109.5 . . ?
C2 C6 H6B 109.5 . . ?
H6A C6 H6B 109.5 . . ?
C2 C6 H6C 109.5 . . ?
H6A C6 H6C 109.5 . . ?
H6B C6 H6C 109.5 . . ?
C3 C7 H7A 109.5 . . ?
C3 C7 H7B 109.5 . . ?
H7A C7 H7B 109.5 . . ?
C3 C7 H7C 109.5 . . ?
H7A C7 H7C 109.5 . . ?
H7B C7 H7C 109.5 . . ?
C9 C8 N6 106.6(10) . . ?
C9 C8 H8 126.7 . . ?
N6 C8 H8 126.7 . . ?
C8 C9 N5 110.3(14) . . ?
C8 C9 H9 124.8 . . ?
N5 C9 H9 124.8 . . ?
N2 C10 C16 106.5(9) . . ?
N2 C10 H10 126.7 . . ?
C16 C10 H10 126.7 . . ?
C13 C11 N8 106.2(11) . . ?
C13 C11 H11 126.9 . . ?
N8 C11 H11 126.9 . . ?
C14 C12 N9 106.9(13) . . ?
C14 C12 H12 126.6 . . ?
N9 C12 H12 126.6 . . ?
C11 C13 N7 109.9(14) . . ?
C11 C13 H13 125.0 . . ?
N7 C13 H13 125.0 . . ?
C12 C14 N10 111.5(15) . . ?
C12 C14 H14 124.2 . . ?
N10 C14 H14 124.2 . . ?
C1 C15 H15A 109.5 . . ?
C1 C15 H15B 109.5 . . ?
H15A C15 H15B 109.5 . . ?
C1 C15 H15C 109.5 . . ?
H15A C15 H15C 109.5 . . ?
H15B C15 H15C 109.5 . . ?
N1 C16 C10 108.7(9) . . ?
N1 C16 H16 125.6 . . ?
C10 C16 H16 125.6 . . ?
C18 C17 N4 106.2(15) . . ?
C18 C17 H17 126.9 . . ?
N4 C17 H17 126.9 . . ?
C17 C18 N3 111.3(17) . . ?
C17 C18 H18 124.4 . . ?
N3 C18 H18 124.4 . . ?
C4 C19 H19A 109.5 . . ?
C4 C19 H19B 109.5 . . ?
H19A C19 H19B 109.5 . . ?
C4 C19 H19C 109.5 . . ?
H19A C19 H19C 109.5 . . ?
H19B C19 H19C 109.5 . . ?
C5 C20 H20A 109.5 . . ?
C5 C20 H20B 109.5 . . ?
H20A C20 H20B 109.5 . . ?
C5 C20 H20C 109.5 . . ?
H20A C20 H20C 109.5 . . ?
H20B C20 H20C 109.5 . . ?
 
_refine_diff_density_max    0.193
_refine_diff_density_min   -0.226
_refine_diff_density_rms    0.066

_shelx_res_file
;

    5_1.res created by SHELXL-2014/7


TITL 14m_a.res in P2(1)/c
REM Old TITL 14m in P2(1)/c

REM SHELXT solution in P2(1)/c
REM R1 0.238,  Rweak 0.111,  Alpha 0.110,  Orientation as input
REM Formula found by SHELXT:  C27 N4 Cl3

CELL  0.02510  13.4619  14.6590  14.4487   90.000  118.122   90.000
ZERR   8.000    0.0019   0.0032   0.0024    0.000    0.011    0.000
LATT  1
SYMM -X, 1/2+Y, 1/2-Z
SFAC C  0.73070  36.99510   1.19510  11.29660   0.45630   2.81390 =
        0.12470   0.34560   0.00000   0.000   0.000   0.000   0.770  12.011
SFAC N  0.57170  28.84650   1.04250   9.05420   0.46470   2.42130 =
        0.13110   0.31670   0.00000   0.000   0.000   0.000   0.750  14.007
SFAC ZN 1.94180  54.16210   1.95010  12.51770   1.61920   2.41640 =
        0.54340   0.32950   0.00000   0.000   0.000   0.000   1.250  65.390
SFAC O  0.45480  23.78030   0.91730   7.62200   0.47190   2.14400 =
        0.13840   0.29590   0.00000   0.000   0.000   0.000   0.730  15.999
SFAC H      0.37540  15.49460   0.14080   4.12610   0.02160   0.02460 =
      -0.10120  46.88400   0.00000   0.000   0.000   0.000   0.320   1.008
UNIT 80 40 12 4 100

L.S. 30
BOND $H
LIST 3
FMAP 2
PLAN 20
ACTA
DFIX  1.49  C3  C7  C5  C20  C1  C15  C2  C6  C4  C19
DFIX  1.343  C3  N10  C3  N9  C1  N7  C1  N8  C5  N5
DFIX  1.343  C5  N6  C2  N3  C2  N4  C4  N2  C4  N1
DFIX  1.37  N10  C14  N9  C12  N8  C11  N7  C13  N5  C9
DFIX  1.37  N6  C8  N3  C18  N4  C17  N2  C10  N1  C16
DFIX  1.35  C14  C12  C13  C11  C9  C8  C17  C18  C10  C16
FLAT  C7  C3  N9  C12  C14  N10
FLAT  C20  C5  N5  C9  C8  N6
FLAT  C15  C1  N7  C13  C11  N8
FLAT  C6  C2  N4  C17  C18  N3
FLAT  C19  C4  N1  C16  C10  N2
WGHT    0.200000
FVAR       1.47195
ZN1   3    0.284215    0.371609    0.758794    11.00000    0.05159    0.04661 =
         0.04102    0.00184    0.01169    0.00648
ZN2   3    0.123804    0.647662    0.976746    11.00000    0.06646    0.06062 =
         0.04041   -0.00112    0.01591    0.01279
ZN3   3    0.299891    0.658034    0.457665    11.00000    0.04823    0.05755 =
         0.04442    0.00107    0.01377   -0.00557
N1    2    0.194697    0.614262    0.132582    11.00000    0.07471    0.06445 =
         0.03561   -0.00736    0.01009   -0.00052
N2    2    0.255359    0.616825    0.305544    11.00000    0.10189    0.05084 =
         0.04398   -0.00889    0.02043   -0.01803
N3    2    0.335781    0.548936    0.556852    11.00000    0.10553    0.06456 =
         0.05004    0.01432    0.01760   -0.02225
N4    2    0.334658    0.453962    0.678166    11.00000    0.08565    0.05418 =
         0.03794    0.01181    0.00339   -0.00400
N5    2    0.405333    0.311666    0.885839    11.00000    0.06718    0.05999 =
         0.02947    0.00960    0.00695    0.01704
N6    2    0.556383    0.228193    0.986343    11.00000    0.08185    0.07108 =
         0.03681    0.00642    0.01444    0.03446
N7    2    0.187022    0.276304    0.657924    11.00000    0.07904    0.07273 =
         0.03511   -0.01366    0.01835   -0.00864
N8    2    0.042515    0.181612    0.574919    11.00000    0.08935    0.05831 =
         0.04410   -0.00727    0.02782   -0.00631
N9    2    0.186790    0.444845    0.807453    11.00000    0.05689    0.05430 =
         0.05245   -0.01789    0.00896   -0.01603
N10   2    0.128002    0.546323    0.888050    11.00000    0.08792    0.06796 =
         0.03995   -0.00691    0.01163    0.01476
O1    4    0.178318    0.730394    0.454167    11.00000    0.08965    0.07651 =
         0.07911   -0.00373    0.05063   -0.01210
C1    1    0.108033    0.224417    0.665062    11.00000    0.04591    0.05603 =
         0.06365   -0.00897    0.03520   -0.01674
C2    1    0.273120    0.504955    0.590693    11.00000    0.04304    0.05987 =
         0.06822    0.01582    0.02327    0.00284
C3    1    0.217647    0.511331    0.883683    11.00000    0.08343    0.04114 =
         0.03639   -0.00664    0.01463   -0.00216
C4    1    0.216600    0.665792    0.218091    11.00000    0.07926    0.04552 =
         0.04652    0.00974    0.02458    0.00340
C5    1    0.491420    0.265186    0.891546    11.00000    0.08995    0.05839 =
         0.03487    0.00918    0.01475    0.01226
C6    1    0.148923    0.507531    0.538287    11.00000    0.06303    0.10341 =
         0.08163    0.04178   -0.00879   -0.01327
AFIX  33
H6A   5    0.122071    0.470664    0.576780    11.00000   -1.50000
H6B   5    0.124124    0.569309    0.535814    11.00000   -1.50000
H6C   5    0.119760    0.484297    0.468168    11.00000   -1.50000
AFIX   0
C7    1    0.334074    0.538905    0.949727    11.00000    0.09587    0.06910 =
         0.11033   -0.04198    0.00507   -0.00682
AFIX  33
H7A   5    0.382613    0.503860    0.931552    11.00000   -1.50000
H7B   5    0.342174    0.602553    0.939130    11.00000   -1.50000
H7C   5    0.354189    0.528479    1.022039    11.00000   -1.50000
AFIX   0
C8    1    0.501898    0.249438    1.045081    11.00000    0.12134    0.07750 =
         0.03146    0.01965    0.03437    0.02761
AFIX  43
H8    5    0.523132    0.231239    1.113547    11.00000   -1.20000
AFIX   0
C9    1    0.412232    0.301618    0.983169    11.00000    0.15851    0.09106 =
         0.03130    0.01384    0.02385    0.00780
AFIX  43
H9    5    0.362299    0.327101    1.003561    11.00000   -1.20000
AFIX   0
C10   1    0.257250    0.526888    0.277433    11.00000    0.07625    0.05378 =
         0.05101    0.00724    0.01627    0.00453
AFIX  43
H10   5    0.278174    0.476422    0.321634    11.00000   -1.20000
AFIX   0
C11   1    0.080749    0.203989    0.504549    11.00000    0.16139    0.08672 =
         0.03174   -0.02707    0.02732   -0.08377
AFIX  43
H11   5    0.051811    0.183795    0.435646    11.00000   -1.20000
AFIX   0
C12   1    0.071400    0.440995    0.760894    11.00000    0.11260    0.06696 =
         0.05476   -0.00901    0.02151    0.00354
AFIX  43
H12   5    0.024609    0.404428    0.704452    11.00000   -1.20000
AFIX   0
C13   1    0.169715    0.261805    0.556334    11.00000    0.13060    0.08531 =
         0.05971   -0.02112    0.04499    0.01137
AFIX  43
H13   5    0.212343    0.287613    0.527829    11.00000   -1.20000
AFIX   0
C14   1    0.038775    0.500574    0.812829    11.00000    0.09780    0.05964 =
         0.06235   -0.00215    0.01238   -0.01070
AFIX  43
H14   5   -0.035485    0.509129    0.798770    11.00000   -1.20000
AFIX   0
C15   1    0.100263    0.217263    0.765981    11.00000    0.13835    0.09261 =
         0.03485   -0.00530    0.00158   -0.03475
AFIX  33
H15A  5    0.157153    0.254907    0.818725    11.00000   -1.50000
H15B  5    0.027248    0.237350    0.753904    11.00000   -1.50000
H15C  5    0.111460    0.154995    0.789309    11.00000   -1.50000
AFIX   0
C16   1    0.221512    0.526731    0.169468    11.00000    0.16136    0.05250 =
         0.04926   -0.01448    0.04517    0.00627
AFIX  43
H16   5    0.216737    0.475683    0.129354    11.00000   -1.20000
AFIX   0
C17   1    0.445366    0.469600    0.704753    11.00000    0.05324    0.07102 =
         0.10825    0.01551    0.01911   -0.00973
AFIX  43
H17   5    0.508343    0.446360    0.762560    11.00000   -1.20000
AFIX   0
C18   1    0.444528    0.525914    0.629599    11.00000    0.22054    0.07821 =
         0.13012    0.04160    0.11279    0.01512
AFIX  43
H18   5    0.508811    0.546307    0.627420    11.00000   -1.20000
AFIX   0
C19   1    0.198697    0.765859    0.210368    11.00000    0.13312    0.05577 =
         0.06540    0.00442    0.05300    0.01862
AFIX  33
H19A  5    0.170149    0.784646    0.138662    11.00000   -1.50000
H19B  5    0.145432    0.781601    0.234344    11.00000   -1.50000
H19C  5    0.268916    0.796141    0.253096    11.00000   -1.50000
AFIX   0
C20   1    0.516343    0.252338    0.801125    11.00000    0.19316    0.13843 =
         0.06722    0.03998    0.08580    0.10610
AFIX  33
H20A  5    0.583185    0.216130    0.823527    11.00000   -1.50000
H20B  5    0.454131    0.221918    0.744671    11.00000   -1.50000
H20C  5    0.527599    0.310775    0.777540    11.00000   -1.50000
AFIX   0
HKLF 4

REM  14m_a.res in P2(1)/c
REM R1 =  0.2123 for    2080 Fo > 4sig(Fo)  and  0.2501 for all    3755 data
REM    307 parameters refined using     45 restraints

END

WGHT      0.2000      0.0000

REM Highest difference peak  0.193,  deepest hole -0.226,  1-sigma level  0.066
Q1    1   0.1701  0.4385  0.1160  11.00000  0.05    0.19
Q2    1   0.3687  0.3672  0.3753  11.00000  0.05    0.19
Q3    1   0.1132  0.5423  0.4036  11.00000  0.05    0.19
Q4    1   0.2221  0.1385  0.8028  11.00000  0.05    0.18
Q5    1   0.1916  0.4015  0.7337  11.00000  0.05    0.18
Q6    1   0.2615  0.3570  0.1608  11.00000  0.05    0.18
Q7    1   0.1423  0.8377  0.0834  11.00000  0.05    0.18
Q8    1   0.1782  0.1231  0.6736  11.00000  0.05    0.18
Q9    1   0.2909  0.3443  0.2617  11.00000  0.05    0.18
Q10   1   0.4789  0.3656  0.6700  11.00000  0.05    0.17
Q11   1   0.4303  0.6011  1.0884  11.00000  0.05    0.17
Q12   1   0.2206  0.6750  0.9901  11.00000  0.05    0.17
Q13   1   0.0883  0.6465  0.5064  11.00000  0.05    0.17
Q14   1   0.4362  0.5438  1.1260  11.00000  0.05    0.17
Q15   1   0.4726  0.6067  1.0313  11.00000  0.05    0.17
Q16   1   0.0837  0.6289  0.5430  11.00000  0.05    0.17
Q17   1   0.1731  0.6507  0.4244  11.00000  0.05    0.16
Q18   1  -0.0202  0.4482  0.6535  11.00000  0.05    0.16
Q19   1   0.1489  0.4936  0.3674  11.00000  0.05    0.16
Q20   1   0.1388  0.6346  0.4810  11.00000  0.05    0.16
;
_shelx_res_checksum    7220

_shelx_hkl_file
;
   0   0  -2   63.59   12.60
   0   0  -4 4356.66  805.02
   0   0  -6   22.70    6.50
   0   0  -8   75.49   15.90
   0   0 -10   21.00    7.30
   0   0 -12   50.69   12.90
   0   0 -14   45.20   12.20
   0   1   1  154.98   29.30
   0  -1  -1  136.49   25.90
   0   1   2  226.88   42.70
   0  -1  -2  239.38   45.20
   0   1  -2  129.89   24.50
   0  -1   2  145.49   27.40
   0   1   3  242.78   45.80
   0  -1  -3  300.07   56.39
   0   1  -3  415.26   77.19
   0  -1   3  296.87   55.39
   0   1   4 3013.50  557.24
   0  -1  -4 3220.08  595.54
   0   1  -4 3906.01  721.93
   0  -1   4 3719.53  687.53
   0   1   5    7.90    4.80
   0  -1  -5    8.20    4.30
   0   1  -5    5.70    4.10
   0  -1   5   17.30    6.10
   0   1   6  685.63  127.89
   0  -1  -6  611.44  114.09
   0   1  -6  726.73  135.09
   0  -1   6 1028.80  191.28
   0   1   7  232.38   44.40
   0  -1  -7  201.18   38.60
   0  -1   7  300.97   57.29
   0   1   8 1529.75  283.87
   0  -1  -8 1394.06  258.77
   0  -1   8 1788.02  331.47
   0   1   9  266.47   51.49
   0  -1  -9  225.28   43.80
   0  -1   9  238.08   46.30
   0   1  10  157.38   31.50
   0  -1 -10  139.29   28.10
   0  -1  10  120.59   25.00
   0   1  11    8.10    6.00
   0  -1 -11   19.70    6.90
   0  -1  11   -0.90    4.40
   0   1  12    8.20    6.60
   0  -1 -12    6.90    5.00
   0  -1  12    7.30    5.40
   0   1  13    2.10    7.60
   0  -1 -13    7.80    5.20
   0  -1  13   14.10    6.30
   0   1  14    4.10    7.60
   0  -1 -14    6.30    4.80
   0  -1  14    9.60    5.30
   0   1  15    4.00    6.30
   0  -1 -15    0.70    4.10
   0  -1  15    2.60    3.80
   0   2   0 1755.02  324.47
   0  -2   0 1934.41  357.46
   0   2   1 3986.40  736.43
   0  -2  -1 4623.54  854.21
   0   2   2 2350.46  434.76
   0  -2  -2 2372.06  438.66
   0   2   3 2900.11  536.15
   0  -2  -3 3072.29  567.94
   0   2   4 2049.20  379.26
   0  -2  -4 2105.09  389.86
   0   2  -4 1307.87  242.08
   0  -2   4 1352.76  250.57
   0   2   5   86.19   17.50
   0   2  -5   85.29   16.80
   0  -2   5  112.39   21.90
   0   2  -6   73.69   14.70
   0  -2   6   86.59   17.70
   0   2   7   64.49   14.80
   0  -2  -7   31.70    8.20
   0   2  -7   24.80    6.40
   0   2   8  129.09   25.80
   0  -2  -8  167.58   32.70
   0   2  -8  129.79   25.60
   0  -2   8  161.98   31.90
   0   2   9   29.90    9.60
   0  -2  -9   22.40    7.50
   0   2  -9   20.50    6.60
   0  -2   9   37.60    9.90
   0  -2 -10   27.20    7.90
   0   2 -10   29.80    7.80
   0  -2  10   41.20   11.30
   0   2  11   21.20    8.40
   0  -2 -11    6.50    4.40
   0   2 -11   16.00    5.50
   0  -2  11   27.50    8.70
   0   2  12   16.60    8.20
   0  -2 -12    3.20    4.80
   0   2 -12    7.70    4.60
   0  -2  12   13.00    7.10
   0   2  13    7.60    6.30
   0  -2 -13    1.30    5.60
   0   2 -13    5.30    4.30
   0  -2  13    4.90    5.10
   0   2  14   41.50   11.60
   0  -2 -14   27.00    8.90
   0   2 -14   21.00    6.50
   0  -2  14   30.10    9.20
   0   2  15   61.39   16.40
   0  -2 -15   25.50    8.60
   0   2 -15   38.20   10.40
   0  -2  15   42.40   11.80
   0   3   1 1479.45  273.97
   0  -3  -1 1379.46  255.47
   0   3  -1 1567.04  289.97
   0  -3   1 1423.06  263.37
   0  -3  -2   28.10    8.00
   0   3   3  345.37   64.99
   0  -3  -3  309.27   58.69
   0   3   4  258.17   49.40
   0  -3  -4  285.67   53.99
   0   3   5    0.30    4.70
   0  -3  -5   11.60    6.10
   0   3  -5    1.60    5.00
   0  -3   5    6.80    6.70
   0   3   6   47.40   11.20
   0  -3  -6   57.09   12.80
   0   3  -6   37.20    8.40
   0  -3   6   34.50    9.00
   0   3   7   20.30    7.00
   0  -3  -7   14.00    5.70
   0   3  -7    7.90    3.90
   0  -3   7   13.70    5.10
   0   3   8  137.79   28.00
   0  -3  -8  147.99   29.60
   0   3  -8  148.29   28.60
   0  -3   8  170.18   32.90
   0   3   9  351.16   66.79
   0  -3  -9  215.98   41.90
   0   3  -9  294.07   55.59
   0  -3   9  329.77   62.59
   0   3  10   89.59   20.50
   0   3 -10   62.59   13.40
   0  -3  10   42.50   10.20
   0   3  11   26.40    8.80
   0  -3 -11    8.20    5.00
   0   3 -11   24.50    7.10
   0  -3  11   15.30    6.10
   0   3  12  252.67   49.90
   0  -3 -12  170.58   34.20
   0   3 -12  183.78   36.10
   0  -3  12  229.18   45.00
   0   3  13   70.19   17.70
   0  -3 -13   52.79   13.80
   0   3 -13   37.00   10.10
   0  -3  13   61.09   15.00
   0   3  14    4.60    5.90
   0  -3 -14    1.80    5.50
   0   3 -14    0.90    3.40
   0  -3  14    2.80    4.10
   0   3  15    5.80    6.80
   0  -3 -15    2.20    4.90
   0   3 -15    3.30    4.50
   0  -3  15    4.50    4.40
   0   4   0 3426.76  633.54
   0  -4   0 3752.52  693.63
   0   4   1  455.75   85.19
   0  -4  -1  417.16   78.09
   0   4  -1  506.55   94.29
   0  -4   1  426.66   79.69
   0   4   2  819.82  152.38
   0  -4  -2  823.12  153.08
   0   4   3 4857.41  897.91
   0  -4  -3 4280.57  791.42
   0   4   4 1842.52  341.37
   0   4   5   33.90    9.50
   0  -4  -5   30.90    8.60
   0   4   6   81.49   17.30
   0  -4  -6   80.49   17.20
   0   4  -7   29.20    6.80
   0  -4   7   45.50   10.30
   0   4   8  236.78   45.60
   0  -4  -8  266.47   51.19
   0   4  -8  199.18   37.80
   0  -4   8  197.18   38.10
   0   4   9   40.40   11.60
   0  -4  -9   76.09   17.10
   0   4  -9   42.50    9.40
   0  -4   9   49.90   11.40
   0   4  10   51.09   12.80
   0  -4 -10   64.99   15.10
   0   4 -10   51.29   11.30
   0  -4  10   52.39   11.80
   0   4  11    8.80    7.00
   0  -4 -11   15.10    7.10
   0   4 -11    5.70    4.10
   0  -4  11   17.40    6.10
   0   4  12   26.40    9.50
   0   4 -12    2.80    4.30
   0  -4  12    8.70    4.70
   0   4  13   37.20   13.00
   0  -4 -13   14.00    6.80
   0   4 -13   25.80    7.40
   0  -4  13   30.90    8.50
   0   4  14   22.70    8.70
   0   4 -14   13.60    6.00
   0  -4  14    9.40    4.50
   0   4  15   13.60    7.90
   0  -4 -15    8.70    6.10
   0   4 -15    9.60    5.50
   0  -4  15    9.30    4.80
   0   5   1   35.50    9.50
   0  -5  -1   27.70    7.80
   0   5  -1   11.50    6.10
   0  -5   1   15.60    6.50
   0   5   2   10.40    6.10
   0  -5  -2    9.20    6.80
   0   5  -2    8.80    5.40
   0  -5   2   10.20    5.80
   0   5   3   81.29   17.10
   0  -5  -3   85.89   18.40
   0   5   4  316.47   60.29
   0  -5  -4  299.47   56.79
   0   5   5   27.50    8.80
   0   5   6  387.06   73.09
   0   5   7   34.00    9.20
   0  -5  -7   32.60    9.30
   0   5   8   95.29   20.20
   0  -5  -8  113.79   23.50
   0  -5  -9   26.80    9.40
   0   5  -9   15.10    5.20
   0  -5   9   11.30    4.90
   0   5  10   16.50    7.10
   0  -5 -10   17.80    6.70
   0   5 -10   10.30    4.60
   0  -5  10   27.30    7.60
   0   5  11  129.29   27.30
   0  -5 -11  176.18   36.40
   0   5 -11  139.19   27.10
   0  -5  11  140.29   28.00
   0   5  12   50.89   13.10
   0  -5 -12   60.99   15.10
   0   5 -12   51.99   11.40
   0  -5  12   50.19   11.70
   0   5  13    8.10    7.80
   0  -5 -13   14.80    7.00
   0   5 -13    9.70    4.60
   0  -5  13    6.80    3.60
   0   5  14    6.30    5.80
   0  -5 -14    4.20    5.40
   0   5 -14    6.00    4.00
   0  -5  14   -0.40    2.90
   0   5  15    6.10    7.00
   0  -5 -15    3.50    5.50
   0   5 -15    9.50    4.80
   0  -5  15    4.10    3.80
   0  -6   0 1290.07  239.18
   0   6   1  417.06   78.39
   0  -6  -1  452.35   84.89
   0   6  -1  345.97   65.09
   0  -6   1  441.26   82.79
   0   6   2  579.74  108.39
   0  -6  -2  444.96   83.59
   0   6  -2  592.94  110.39
   0  -6   2  583.64  108.99
   0   6   3   51.99   12.40
   0  -6  -3   24.80    9.00
   0   6   4  134.79   27.30
   0  -6  -4  139.49   27.70
   0   6   5  261.87   50.29
   0  -6  -5  203.68   39.70
   0   6   6   93.99   19.90
   0  -6  -6  106.69   22.90
   0   6   7  328.57   62.59
   0  -6  -7  361.06   68.89
   0   6   8   40.70   11.30
   0  -6  -8   29.90    8.80
   0  -6  -9   31.10   10.20
   0   6  10    2.90    5.50
   0  -6 -10    1.40    4.10
   0   6 -10    6.90    4.40
   0   6  11   17.80    8.60
   0  -6 -11   30.30   10.50
   0   6 -11   30.20    7.80
   0  -6  11   14.50    5.30
   0   6  12   14.80    7.30
   0  -6 -12   11.80    6.40
   0   6 -12   10.00    4.70
   0  -6  12   11.30    5.30
   0   6  13   10.30    7.30
   0  -6 -13   10.30    6.70
   0   6 -13    4.20    3.60
   0  -6  13   11.50    4.60
   0   6  14    9.70    6.10
   0  -6 -14   12.60    6.60
   0   6 -14    8.80    4.50
   0  -6  14    7.30    4.00
   0   7   1   13.40    8.10
   0  -7  -1   16.10    6.70
   0   7  -1   20.30    7.90
   0  -7   1    8.30    6.30
   0   7   2   22.40    9.40
   0  -7  -2   10.80    5.60
   0   7  -2   11.80    6.20
   0  -7   2   19.20    7.30
   0   7   3    6.50    7.00
   0  -7  -3    6.00    5.70
   0   7  -3    5.20    5.00
   0  -7   3    1.20    5.90
   0   7   4   14.60    7.30
   0  -7  -4   16.10    6.90
   0   7   5  183.08   36.00
   0   7   6   10.20    6.70
   0   7   7   16.70    7.30
   0  -7  -7   13.70    6.70
   0   7   8   25.20    8.80
   0  -7  -8   22.60    7.90
   0   7   9   13.30    8.50
   0  -7  -9    6.20    5.30
   0   7  10   38.30   11.00
   0  -7 -10   38.50   11.00
   0   7  11    2.90    6.00
   0  -7 -11    8.90    5.90
   0   7  12    1.70    5.80
   0  -7 -12    3.10    4.70
   0   7 -12    3.80    3.30
   0  -7  12   15.20    5.20
   0   7  13    8.10    6.00
   0  -7 -13    5.60    6.10
   0   7 -13   11.20    4.90
   0  -7  13    6.00    3.60
   0   7  14    1.30    4.90
   0  -7 -14    0.50    3.40
   0   7 -14    2.20    3.30
   0  -7  14    2.80    3.10
   0  -8   0  367.06   69.39
   0   8   1  101.59   21.10
   0  -8  -1  132.89   27.40
   0   8  -1  114.49   23.10
   0   8   2  106.99   22.30
   0   8  -2  116.19   23.30
   0  -8   2   96.69   20.40
   0   8   3 1072.69  199.88
   0  -8  -3  930.91  173.68
   0   8  -3  901.71  167.78
   0  -8   3 1462.25  271.77
   0   8   4   32.70    9.70
   0   8   5   58.69   14.30
   0  -8  -5   68.99   16.30
   0   8   6   81.69   18.80
   0  -8  -6   43.50   12.00
   0   8   7   21.40    9.20
   0   8   8   10.10    6.90
   0  -8  -8    7.60    5.70
   0   8   9   27.80    9.40
   0  -8  -9   23.90    8.10
   0   8  11   12.20    6.90
   0  -8 -11   13.40    6.50
   0   8  12   -2.10    6.60
   0   8  13   -1.30    4.90
   0  -8 -13    1.20    4.00
   0   8 -13    0.70    3.40
   0   8  14    1.80    6.20
   0  -8 -14    2.10    4.00
   0   8 -14    2.90    3.80
   0  -8  14    3.00    2.70
   0   9   1   31.90    9.60
   0  -9  -1   48.60   12.60
   0   9  -1   44.20   11.60
   0   9   2   64.29   15.60
   0  -9  -2   59.09   14.30
   0   9  -2   56.59   13.30
   0  -9   2   45.40   11.80
   0   9   3    5.10    7.30
   0  -9  -3    5.90    7.70
   0   9  -3    6.60    6.30
   0  -9   3    9.90    7.20
   0   9   4   64.69   16.30
   0  -9  -4   91.59   19.90
   0   9  -4   76.49   16.30
   0  -9   4   77.99   17.60
   0   9   5   23.20    8.80
   0  -9  -5   17.60    7.40
   0   9   6   95.59   21.20
   0  -9  -6  120.29   25.50
   0   9   7  101.99   22.80
   0  -9  -7   68.19   16.30
   0   9   8   38.90   13.30
   0   9   9   30.80   10.10
   0  -9  -9   22.90    8.80
   0   9  10   30.40   10.50
   0  -9 -10   31.80   10.40
   0   9  11    6.60    8.10
   0  -9 -11    3.70    4.70
   0   9  12    7.30    6.10
   0  -9 -12    6.40    5.00
   0  -9 -13   -0.20    3.40
   0 -10   0  418.16   79.39
   0  10   1  117.89   24.80
   0 -10  -1   76.19   17.60
   0  10  -1   83.99   19.10
   0 -10  -2   38.90   11.70
   0  10  -2   23.00    8.30
   0  10   3   59.49   14.70
   0 -10  -3   44.90   12.30
   0  10  -3  110.89   22.80
   0 -10   3   54.49   13.90
   0  10   4  119.89   25.20
   0 -10  -4  123.29   26.70
   0  10  -4   89.69   18.90
   0 -10   4  116.59   24.50
   0  10   5    2.40    6.60
   0  10  -5    2.40    4.30
   0  10   6    3.10    7.00
   0 -10  -6    2.30    6.10
   0  10   7   15.30    7.90
   0 -10  -7    8.20    6.30
   0  10   8   75.09   17.80
   0 -10  -8   89.39   20.40
   0  10   9    7.80    9.40
   0 -10  -9   -0.10    6.40
   0  10  10   27.10   10.40
   0 -10 -10   21.20    8.50
   0  10  11   17.10    8.70
   0 -10 -11   16.70    8.00
   0  10  12   15.20    8.10
   0 -10 -12    8.10    5.40
   0  10  13    1.80    5.20
   0  11   1   14.70    8.00
   0 -11  -1   24.80    9.60
   0  11  -1   25.20    9.10
   0  11   2   22.40    9.00
   0 -11  -2   19.10    9.00
   0  11  -2   11.00    8.00
   0 -11   2   24.60    9.00
   0  11   3   12.50    9.90
   0 -11  -3    9.50    6.70
   0  11  -3   10.50    6.70
   0 -11   3    9.20    6.90
   0  11   4  255.17   50.29
   0 -11  -4  301.67   59.19
   0  11  -4  155.08   31.20
   0 -11   4  245.38   48.10
   0  11   5   12.10    8.20
   0 -11  -5   17.90    7.80
   0  11  -5    9.40    5.40
   0 -11   5    7.30    6.40
   0  11   6    1.00    6.80
   0 -11  -6    4.80    5.20
   0  11   7    0.60    7.70
   0 -11  -7    2.20    5.60
   0  11   8  126.79   27.60
   0 -11  -8  123.69   28.00
   0  11   9    7.90    7.60
   0 -11  -9    2.90    4.90
   0  11  10   12.00    9.10
   0 -11 -10   11.00    7.20
   0  11  11   -1.20    5.70
   0 -11 -11    3.60    3.80
   0  11  12    1.80    5.90
   0 -11 -12    2.40    4.10
   0 -12   0  137.89   28.70
   0  12   1    3.60    8.10
   0 -12  -1   23.20   10.70
   0  12   2  144.19   29.90
   0 -12  -2  183.28   37.40
   0  12  -2  136.09   28.10
   0 -12   2  104.79   23.10
   0  12   3   21.50    9.60
   0 -12  -3   21.50    9.50
   0  12  -3   16.80    9.00
   0 -12   3   84.29   19.30
   0  12   4   13.20   10.00
   0  12  -4   12.20    7.20
   0 -12   4    4.50    6.90
   0  12   5   14.40    9.00
   0  12  -5    8.90    5.30
   0 -12   5   11.30    6.80
   0  12   6   -0.80    6.60
   0 -12  -6    1.50    5.40
   0  12  -6    1.10    3.70
   0  12   7    1.50    6.50
   0 -12  -7    4.30    5.10
   0  12   8   26.80   10.20
   0 -12  -8   38.80   11.90
   0  12   9    6.10    8.70
   0  12  10    2.10    6.70
   0 -12 -10   -0.40    3.10
   0  12  11    8.90    7.50
   0 -12 -11    4.00    5.10
   0  13   1   35.90   13.30
   0 -13  -1   30.60   12.60
   0  13  -1   29.90   10.80
   0  13   2    3.00    7.40
   0 -13  -2   -0.90    5.90
   0  13  -2    7.70    8.30
   0 -13   2   26.20    9.40
   0  13   3   35.10   11.20
   0 -13  -3   20.60    8.60
   0  13  -3   20.20    7.80
   0 -13   3   21.50    8.50
   0  13   4   14.60    8.40
   0 -13  -4    6.40    5.50
   0  13  -4    8.10    6.10
   0 -13   4   -0.50    5.00
   0  13   5   17.20    8.50
   0 -13  -5    7.60    6.10
   0  13  -5   10.00    5.50
   0 -13   5    8.00    6.10
   0  13   6   13.40    7.90
   0 -13  -6   18.60    7.90
   0  13  -6   11.30    5.70
   0 -13   6   10.10    6.30
   0  13   7    3.20    6.70
   0 -13  -7    4.00    5.30
   0 -13  -8   10.90    7.00
   0  13   9    8.60    6.60
   0 -13  -9    5.00    4.20
   0  13  10   -1.40    6.30
   0 -13 -10    2.90    4.70
   0  13  11    7.90    7.60
   0 -13 -11    1.60    3.30
   0 -14   0   24.40    9.90
   0  14   1   31.50   11.70
   0 -14  -1   19.60    9.00
   0  14  -1   21.40   10.00
   0  14   2   10.20    8.20
   0 -14  -2    5.00    6.80
   0  14  -2    5.00    7.60
   0 -14   2   18.90    8.60
   0  14   3   45.90   13.60
   0 -14  -3   37.00   11.80
   0  14  -3   35.80   10.80
   0 -14   3   24.30    9.00
   0  14   4   32.30   11.90
   0 -14  -4   22.10    8.90
   0  14  -4   20.00    8.70
   0 -14   4   55.59   14.80
   0  14   5   15.90    8.60
   0 -14  -5   18.90    8.20
   0  14  -5    5.50    4.80
   0 -14   5    5.70    5.10
   0  14   6    4.40    7.20
   0  14  -6   -2.60    3.60
   0 -14   6    1.80    4.10
   0  14   7    6.30    7.60
   0 -14  -7   12.70    6.90
   0  14  -7    5.80    3.70
   0  14   8    5.10    5.90
   0 -14  -8    2.20    4.00
   0  14   9    3.20    6.00
   0  14  10    3.10    6.60
   0 -14 -10    1.80    3.30
   0  15   1    8.60    7.80
   0 -15  -1    9.80    6.70
   0  15  -1    7.40    7.70
   0  15   2    6.30    7.90
   0 -15  -2    4.40    6.00
   0  15  -2    1.40    6.40
   0 -15   2    3.60    5.60
   0  15   3    1.30    7.40
   0 -15  -3    2.30    5.40
   0  15  -3   -3.00    4.30
   0 -15   3    2.60    4.80
   0  15   4    5.80    8.30
   0  15  -4    4.60    4.50
   0 -15   4   -0.50    5.00
   0 -15  -5    9.50    6.50
   0  15  -5    6.30    5.00
   0 -15   5    8.30    5.80
   0  15   6    2.10    6.00
   0 -15  -6   -1.30    3.40
   0  15  -6    1.60    2.80
   0 -15   6   -0.70    3.20
   0  15   7    1.60    5.00
   0 -15  -7    2.50    4.00
   0  15  -7    0.40    2.50
   0  15   8    2.00    5.70
   0  15   9    0.00    6.50
   0 -15  -9    0.90   15.70
   0 -16   0    5.40    5.70
   0  16   1    1.40    6.10
   0 -16  -1   -0.40    4.00
   0  16  -1   10.40    7.00
   0  16   2   23.50   10.60
   0 -16  -2   11.40    6.40
   0  16  -2   18.10    8.30
   0 -16   2    5.70    5.10
   0 -16  -3    0.10    4.50
   0  16  -3    1.50    4.70
   0 -16   3    2.50    4.00
   0  16   4    0.40    7.90
   0 -16  -4   -0.60    3.90
   0  16  -4    2.80    3.60
   0 -16   4    0.00    3.50
   0  16   5    3.90    6.40
   0 -16  -5   -1.20    3.00
   0  16  -5    1.20    3.40
   0 -16   5   10.50    5.80
   0  16   6   14.50    7.40
   0 -16  -6   12.50    6.10
   0  16  -6    2.20    2.80
   0 -16   6    4.70    4.10
   0  16   7    6.80    6.20
   0  16  -7    0.90    2.00
   0 -16   7   -0.20    6.00
   0  16  -8    0.10    1.60
   0  17   1    1.90    5.20
   0 -17  -1    2.00    3.50
   0  17  -1    4.00    4.90
   0  17   2    5.50    6.10
   0 -17  -2    2.10    4.20
   0  17  -2    5.00    6.80
   0 -17   2    3.50    3.80
   0  17   3    6.90    6.60
   0 -17  -3    7.30    5.40
   0  17  -3    4.60    4.50
   0 -17   3    2.20    3.60
   0  17   4    0.50    5.30
   0 -17  -4    1.10    3.70
   0  17  -4   -0.40   12.60
   0 -17   4   -0.90    3.20
   0  17   5   -2.20    5.10
   0 -17  -5   -0.40    2.60
   0  17  -5   -0.50    2.30
   0 -17   5   -0.50   30.70
   0  17   6    2.40    5.10
   0  17  -6    0.20   20.90
   0 -17   6    4.70    4.10
   0 -18   0    1.00    3.10
   0  18   1    1.20    5.00
   0 -18  -1    1.20    6.70
   0  18  -1    4.70    4.50
   0  18   2    6.20    5.80
   0 -18  -2    1.50    3.60
   0  18  -2    9.20    5.90
   0 -18   2    4.40    3.80
   0  18   3    5.80    5.60
   0 -18  -3    0.90    8.00
   0  18  -3    6.30    5.10
   0 -18   3   -0.40    3.50
   0  18  -4    1.60    4.10
   1   0 -16    0.70    3.50
   1   0 -14   11.20    6.40
   1   0 -12    5.20    4.40
  -1   0   8    9.60    6.10
  -1   0   6  676.73  126.09
  -1   0   4  156.38   30.10
  -1   0  -2  239.98   45.40
   1   0   2  200.08   37.90
  -1   0  -4  874.91  162.58
   1   0   4  843.82  156.88
  -1   0  -6  926.31  172.38
   1   0   6  875.61  163.18
  -1   0  -8   38.90   10.60
   1   0   8   36.40   11.30
  -1   0 -10  215.98   42.00
   1   0  10  268.47   52.89
  -1   0 -12   75.89   17.70
   1   0  12   78.49   18.40
  -1   0 -14    8.00    5.00
   1   0  14    7.00    7.80
   1   1 -16    1.60    4.20
  -1  -1  16    0.50    3.70
  -1   1  16    4.30    7.30
   1  -1 -16    4.30    4.90
   1   1 -15    7.60    4.60
  -1  -1  15   16.80    6.50
  -1   1  15    8.80    6.80
   1  -1 -15    4.00    5.80
   1   1 -14    7.90    4.80
  -1  -1  14   19.90    7.50
  -1   1  14   42.10   12.40
   1  -1 -14   19.30    7.20
   1   1 -13   87.39   18.50
  -1  -1  13  115.89   24.90
  -1   1  13  107.59   23.50
   1  -1 -13   61.99   14.30
   1   1 -12   28.50    8.30
  -1   1  12   46.60   12.30
   1  -1 -12   30.70    9.30
   1   1 -11    3.20    4.20
  -1  -1  11   35.60    9.70
  -1   1  11   13.20    6.70
   1  -1 -11    8.20    5.00
   1   1 -10   46.00   10.40
  -1  -1  10  131.59   27.00
  -1   1  10   83.79   18.90
   1  -1 -10   48.20   11.90
   1   1  -9   13.90    5.20
  -1  -1   9    9.00    5.40
  -1   1   9    3.60    6.00
   1  -1  -9   15.60    6.50
   1   1  -8   86.79   17.30
  -1   1   8   49.00   12.10
   1  -1  -8   31.90    8.60
   1   1  -7  197.88   37.50
  -1  -1   7  214.38   40.90
  -1   1   7  235.88   45.10
   1  -1  -7  194.78   37.70
   1   1  -6   42.40    9.10
  -1  -1   6   51.29   11.10
  -1   1   6   72.79   15.80
   1  -1  -6   37.70    8.80
   1   1  -5   97.79   18.80
  -1  -1   5   57.99   12.10
  -1   1   5   73.79   15.40
   1  -1  -5   50.99   11.10
   1   1  -4  899.71  166.58
  -1  -1   4  902.31  166.98
  -1   1   4  990.10  183.68
   1  -1  -4  850.21  157.88
   1   1  -3 2308.87  426.66
  -1  -1   3 4102.59  757.92
  -1   1   3 2297.37  424.76
   1  -1  -3 1637.34  303.07
  -1   1   2 6592.34 1217.78
   1  -1  -2 9450.85 1746.43
  -1  -1  -1 1694.73  313.37
   1   1   2  106.29   21.10
  -1  -1  -2  122.89   24.10
  -1  -1  -3   87.79   17.80
  -1  -1  -4   16.30    5.70
   1   1   5  998.00  185.58
  -1  -1  -5 1007.50  187.28
   1   1   6  112.39   22.80
  -1  -1  -6   92.99   19.10
   1   1   7  154.68   30.20
  -1  -1  -7  127.89   25.20
   1   1   8  246.98   47.60
  -1  -1  -8  213.68   41.10
   1   1   9   14.90    8.10
   1   1  10    5.10    5.60
  -1  -1 -10   14.90    5.90
   1   1  11    6.70    5.90
  -1  -1 -11    9.60    5.60
  -1   1 -11    6.10    5.10
   1   1  12  360.66   68.99
  -1  -1 -12  394.06   75.59
   1   1  13   14.40    7.00
  -1   1 -13    9.30    5.70
   1   1  14   10.20    6.40
  -1  -1 -14    8.90    5.80
  -1   1 -14    8.00    6.00
   1   1  15    1.80    5.30
  -1  -1 -15    3.90    4.80
  -1   1 -15    1.50   12.10
   1   2 -16    1.30    4.10
  -1  -2  16   -1.50    3.50
   1  -2 -16    0.60    4.50
   1   2 -15   13.50    5.70
  -1  -2  15    2.40    4.20
  -1   2  15    4.40    6.00
   1  -2 -15    5.30    5.90
   1   2 -14    8.80    5.10
  -1  -2  14   19.20    7.40
  -1   2  14   13.50    8.50
   1  -2 -14   11.60    6.10
   1   2 -13   35.80    9.30
  -1  -2  13   35.60   10.50
  -1   2  13   35.00   10.30
   1  -2 -13   27.20    9.10
   1   2 -12    9.80    4.80
  -1  -2  12   42.30   11.20
  -1   2  12    9.60    8.30
   1  -2 -12   18.30    6.90
   1   2 -11   71.09   15.00
  -1  -2  11  169.38   33.40
  -1   2  11   64.99   15.20
   1  -2 -11   86.89   18.90
   1   2 -10   47.40   10.80
  -1  -2  10   62.29   14.10
  -1   2  10   56.79   13.40
   1  -2 -10   29.20    8.40
   1   2  -9   97.99   19.40
  -1  -2   9  151.58   29.80
  -1   2   9  127.69   25.60
   1  -2  -9  116.69   23.50
   1   2  -8  381.16   71.19
  -1  -2   8  546.05  102.19
  -1   2   8  476.75   89.49
   1  -2  -8  425.06   79.99
   1   2  -7  680.93  126.39
  -1  -2   7  914.91  170.08
  -1   2   7  881.91  164.28
   1  -2  -7  681.43  127.09
  -1   2   6   26.70    7.60
   1  -2  -6   24.90    7.60
  -1  -2   5  128.79   24.40
  -1   2   5   99.39   20.10
   1  -2  -5  150.98   29.40
   1   2  -4 1551.24  286.67
  -1  -2   4 1661.73  307.27
  -1   2   4 1895.61  350.86
   1  -2  -4 1910.01  353.76
   1   2  -3   46.50    8.90
  -1  -2   3   48.10    9.20
  -1   2   3   51.89   12.60
   1  -2  -3   75.89   16.30
  -1   2   2    9.70    6.90
   1  -2  -2   12.50    6.70
   1   2  -1   65.49   13.00
  -1   2   1   38.50   10.30
   1  -2  -1   38.90   10.40
  -1  -2   0  138.39   26.40
   1   2   1  653.23  121.39
  -1  -2  -1  670.03  124.39
   1   2   2  122.59   24.00
  -1  -2  -2  122.59   24.20
   1   2   3  532.85   99.59
  -1  -2  -3  584.04  108.89
  -1  -2  -4 1074.99  199.48
  -1  -2  -5  444.76   83.39
  -1   2  -5  399.06   74.89
   1  -2   5  226.88   43.50
   1   2   6   11.10    6.50
  -1  -2  -6   11.90    6.00
  -1   2  -6    5.40    4.60
   1  -2   6    8.00    4.70
   1   2   7  116.39   23.60
  -1  -2  -7  134.59   27.10
  -1   2  -7   96.99   19.60
   1  -2   7  136.69   27.00
   1   2   8   31.50    9.10
  -1   2  -8   13.60    6.10
   1  -2   8   15.70    5.80
   1   2   9   46.20   11.90
  -1   2  -9   39.00    9.50
   1  -2   9   36.50    9.70
   1   2  10   64.99   15.30
  -1  -2 -10   56.39   13.10
  -1   2 -10   67.09   14.60
   1  -2  10   77.69   16.80
   1   2  11   24.80    9.40
  -1  -2 -11    5.50    4.80
  -1   2 -11    7.50    5.10
   1  -2  11    8.90    5.70
   1   2  12   35.30   11.70
  -1  -2 -12   35.70   10.00
  -1   2 -12   37.70   10.10
   1  -2  12   22.70    8.10
   1   2  13    4.50    7.80
  -1  -2 -13    8.40    5.70
  -1   2 -13   11.60    5.80
   1  -2  13    8.30    4.80
   1   2  14   19.10    9.40
  -1  -2 -14   16.70    7.00
   1  -2  14    3.80    5.10
  -1  -2 -15   -0.70    4.40
  -1   2 -15    2.90    4.60
   1  -2  15    2.40    4.00
   1   3 -15   12.30    5.60
  -1  -3  15   12.90    5.50
  -1   3  15   10.60    6.70
   1  -3 -15   15.00    7.80
   1   3 -14    1.70    4.00
  -1  -3  14    1.50    3.80
  -1   3  14    8.90    7.90
   1  -3 -14    7.90    5.70
   1   3 -13   41.40    9.90
  -1  -3  13   53.09   12.70
  -1   3  13   23.80    8.90
   1  -3 -13   33.00   10.60
   1   3 -12   48.30   10.80
  -1  -3  12   83.19   17.70
  -1   3  12   29.90   10.00
   1  -3 -12   41.80   10.80
   1   3 -11   15.40    5.30
  -1  -3  11   11.40    5.60
  -1   3  11    9.60    7.20
   1  -3 -11    6.20    5.80
   1   3 -10    6.00    4.00
  -1  -3  10    9.70    5.70
  -1   3  10    6.60    6.50
   1  -3 -10    4.80    4.90
   1   3  -9  362.16   67.69
  -1  -3   9  443.86   83.39
  -1   3   9  353.76   67.19
   1  -3  -9  303.67   57.89
   1   3  -8   35.70    7.80
  -1  -3   8   21.30    6.60
  -1   3   8   18.60    7.50
   1  -3  -8   15.90    6.20
   1   3  -7  279.07   52.19
  -1  -3   7  436.26   81.69
  -1   3   7  339.97   64.69
   1  -3  -7  324.47   61.39
   1   3  -6   65.69   12.90
  -1  -3   6   64.19   13.20
  -1   3   6   49.50   11.70
   1  -3  -6   62.19   13.70
   1   3  -5  144.69   27.10
  -1  -3   5  141.99   26.70
  -1   3   5  179.98   34.90
   1  -3  -5  167.78   32.60
  -1   3   4  640.74  119.69
   1  -3  -4  546.35  101.99
   1   3  -3 9999.00 1849.71
  -1   3   3 4781.42  883.71
   1  -3  -3 4164.38  769.92
   1   3  -2  455.45   84.39
  -1  -3   2  485.45   89.99
  -1   3   2  398.46   74.99
   1  -3  -2  440.26   82.39
   1   3  -1 1405.96  260.17
  -1   3   1 1561.24  289.27
   1  -3  -1 1833.92  339.67
  -1  -3   0 1217.88  225.48
   1   3   1   62.19   13.00
  -1  -3  -1   59.59   12.60
   1   3   2 4104.09  758.72
  -1  -3  -2 4401.16  813.62
   1   3   3  157.38   30.50
  -1  -3  -3  144.49   28.10
  -1  -3  -4 1222.58  226.78
   1   3   5   21.30    7.20
  -1  -3  -5   15.90    6.00
  -1   3  -6   61.59   13.10
   1  -3   6   66.39   14.20
  -1   3  -7   25.70    7.10
   1  -3   7   33.60    9.00
   1   3   8   25.20    8.70
  -1   3  -8    3.40    4.20
   1  -3   8    8.90    5.70
  -1  -3  -9   13.10    6.90
  -1   3  -9    9.10    4.60
   1  -3   9    8.70    5.50
   1   3  10   22.10    9.00
  -1  -3 -10   12.40    6.30
  -1   3 -10   29.70    7.70
   1  -3  10   20.80    6.70
   1   3  11   44.90   12.30
  -1  -3 -11   32.40    9.90
  -1   3 -11   29.60    8.10
   1  -3  11   22.10    7.60
   1   3  12    5.40    6.60
  -1  -3 -12   -1.10    5.00
  -1   3 -12    8.60    5.50
   1  -3  12    5.90    4.80
   1   3  13   31.20   10.40
  -1  -3 -13   38.50   11.80
  -1   3 -13   41.20   10.90
   1  -3  13   37.20   10.10
   1   3  14    4.40    6.00
  -1  -3 -14    2.40    5.60
  -1   3 -14    1.60    4.30
   1  -3  14    7.00    4.20
   1   4 -15    6.90    4.30
  -1  -4  15   14.10    5.90
  -1   4  15    1.50    5.30
   1  -4 -15    2.30    5.70
   1   4 -14   21.20    6.10
  -1  -4  14   21.20    7.50
  -1   4  14    1.80    7.00
   1  -4 -14    9.90    6.10
   1   4 -13   26.20    7.20
  -1  -4  13   26.60    8.30
  -1   4  13   19.90    8.20
   1  -4 -13   33.70   10.40
   1   4 -12   33.70    8.00
  -1  -4  12   42.30   11.00
  -1   4  12   19.60    9.00
   1  -4 -12   32.60    9.60
   1   4 -11    1.60    3.00
  -1  -4  11    6.50    4.30
  -1   4  11   14.60    8.20
   1  -4 -11    3.70    5.30
   1   4 -10  101.99   20.10
  -1  -4  10  250.07   47.80
  -1   4  10   89.69   19.70
   1  -4 -10   86.49   18.90
   1   4  -9  157.38   30.20
  -1  -4   9  137.79   26.90
  -1   4   9  119.69   24.60
   1  -4  -9  174.78   34.50
   1   4  -8   41.90    8.90
  -1  -4   8   52.59   11.10
  -1   4   8   59.29   14.00
   1  -4  -8   45.40   10.90
   1   4  -7  154.28   29.10
  -1  -4   7  149.49   28.40
  -1   4   7  181.28   36.00
   1  -4  -7  198.28   38.40
   1   4  -6  434.66   80.69
  -1  -4   6  298.47   55.69
  -1   4   6  506.95   95.09
   1  -4  -6  712.73  133.29
  -1   4   5  673.03  125.79
   1  -4  -5  667.83  124.99
  -1   4   4   11.70    7.80
   1  -4  -4    9.90    6.90
   1   4  -3  125.69   24.00
  -1  -4   3  173.48   32.70
  -1   4   3   97.19   20.60
   1  -4  -3   85.29   18.50
   1   4  -2   15.70    4.90
  -1  -4   2   15.00    5.00
  -1   4   2   12.40    7.50
   1  -4  -2   19.70    7.80
   1   4  -1   14.70    5.30
  -1   4   1   17.10    8.00
   1  -4  -1   10.40    7.30
  -1  -4   0  375.56   70.29
  -1   4   0  197.48   38.20
   1  -4   0  278.97   52.79
   1   4   1 2689.13  497.65
  -1  -4  -1 3557.34  657.63
   1   4   2 2399.26  443.96
  -1  -4  -2 2680.53  495.95
  -1  -4  -3  485.65   90.89
   1   4   4  376.16   70.79
  -1  -4  -4  239.48   46.20
   1   4   5   31.20    9.60
  -1  -4  -5   35.60    9.20
   1   4   6 1012.20  188.38
  -1  -4  -6  883.11  164.78
   1   4   7   97.09   20.30
  -1  -4  -7   84.19   18.50
  -1   4  -8   72.19   15.10
   1  -4   8   68.69   14.80
   1   4   9   11.40    6.50
  -1  -4  -9   18.50    6.70
  -1   4  -9    2.60    4.60
  -1  -4 -10   28.00    8.50
  -1   4 -10   24.40    6.90
   1  -4  10   21.80    7.20
   1   4  11   20.50    9.30
  -1  -4 -11   24.80    8.40
  -1   4 -11    3.70    4.10
   1  -4  11    8.00    4.70
   1   4  12   23.80    9.90
  -1   4 -12    2.40    4.60
   1  -4  12    6.50    4.60
   1   4  13    5.80    6.60
  -1  -4 -13    1.10    5.20
  -1   4 -13    2.30    3.90
   1  -4  13   -1.10    3.10
   1   4  14   28.70    9.70
  -1  -4 -14   19.70    8.30
  -1   4 -14   16.10    5.90
   1  -4  14   15.70    6.10
   1   5 -15    0.70    3.30
  -1  -5  15    0.90    3.20
  -1   5  15    0.00    5.30
   1  -5 -15    3.40    4.90
   1   5 -14    3.10    3.50
  -1  -5  14    2.00    3.70
  -1   5  14   -0.80    5.20
   1  -5 -14    0.20    4.40
   1   5 -13   25.20    7.10
  -1  -5  13   12.30    5.00
  -1   5  13    9.00    6.60
   1  -5 -13   11.10    6.10
   1   5 -12   25.50    6.70
  -1  -5  12   14.70    5.10
  -1   5  12   17.80    9.30
   1  -5 -12   18.60    8.20
   1   5 -11   19.40    5.50
  -1  -5  11   14.30    5.20
  -1   5  11   24.20    9.00
   1  -5 -11   39.70   10.80
   1   5 -10    8.10    3.60
  -1  -5  10    9.30    3.90
  -1   5  10    7.20    6.20
   1  -5 -10   13.20    5.90
   1   5  -9   10.50    3.80
  -1  -5   9    4.50    3.40
  -1   5   9   12.50    7.40
   1  -5  -9   10.80    5.90
   1   5  -8  134.69   25.60
  -1  -5   8   87.39   17.20
  -1   5   8  132.99   26.90
   1  -5  -8  138.19   27.90
  -1   5   7   23.30    8.80
   1  -5  -7   29.70    8.70
  -1   5   6 1418.36  263.47
   1  -5  -6 1955.90  362.86
   1  -5  -5  896.11  166.88
   1   5  -4   34.70    7.50
  -1  -5   4   12.00    5.00
  -1   5   4   22.20   10.00
   1  -5  -4   14.80    6.60
   1   5  -3 1069.39  197.88
  -1  -5   3 1376.86  254.87
  -1   5   3 1216.98  226.18
   1  -5  -3 1347.17  249.97
   1   5  -2   42.30    9.40
  -1  -5   2   70.89   14.30
  -1   5   1   16.70    9.00
   1  -5  -1   26.70    8.50
  -1  -5   0  185.58   35.40
  -1   5   0  180.28   35.10
   1  -5   0  207.18   39.80
   1   5   1  117.99   23.30
  -1  -5  -1   95.79   19.50
   1   5   2  894.91  166.58
  -1  -5  -2  915.21  170.18
   1   5   3  807.22  150.58
  -1  -5  -3  780.32  145.39
   1   5   4   75.89   16.10
  -1  -5  -4   62.69   14.30
   1   5   5  197.58   38.40
  -1  -5  -5  231.88   44.60
   1   5   6  112.59   23.20
  -1  -5  -6  101.39   21.30
   1   5   7   79.59   17.30
  -1  -5  -7   43.00   10.90
   1   5   8  162.28   32.50
  -1  -5  -8   83.89   18.80
   1   5   9   36.00   11.90
  -1  -5  -9   22.40    8.30
  -1   5  -9    5.40    4.60
   1   5  10   19.00    8.00
  -1  -5 -10    6.00    4.60
  -1   5 -10    3.10    4.70
   1  -5  10    4.90    4.70
   1   5  11  113.59   24.30
  -1  -5 -11   80.49   18.20
  -1   5 -11   86.29   17.80
   1  -5  11   97.89   20.50
   1   5  12   28.70   10.80
  -1  -5 -12   13.30    6.50
  -1   5 -12   21.20    6.40
   1  -5  12   34.90    9.60
   1   5  13    4.20    6.20
  -1  -5 -13    1.20    4.40
  -1   5 -13    1.20    3.90
   1  -5  13   13.00    5.90
   1   5  14   16.80    7.40
  -1   5 -14   14.20    5.60
   1  -5  14   12.80    5.40
   1   6 -15   13.60    5.10
  -1  -6  15   10.50    4.30
  -1   6  15   11.80    7.50
   1  -6 -15   19.80    7.70
   1   6 -14    4.30    3.40
  -1  -6  14    2.50    3.10
  -1   6  14   -1.40    4.60
   1  -6 -14    1.50    4.40
   1   6 -13    8.80    3.80
  -1  -6  13    2.40    2.90
  -1   6  13    7.90    7.60
   1  -6 -13    4.60    5.60
   1   6 -12    2.40    3.10
  -1  -6  12    6.20    3.40
  -1   6  12    4.00    6.30
   1  -6 -12   -1.20    5.40
   1   6 -11    4.70    3.40
  -1  -6  11    3.00    3.70
  -1   6  11   10.10    6.70
   1  -6 -11   21.50    7.60
  -1  -6  10    9.90    4.20
  -1   6  10   12.50    7.30
   1  -6 -10    5.20    4.80
  -1   6   8  263.37   50.89
  -1   6   7   66.69   15.30
   1  -6  -7  139.09   28.70
  -1   6   6    5.50    9.10
   1  -6  -6    7.80    6.20
  -1   6   5  167.78   33.50
   1   6  -4   38.90    8.70
  -1  -6   4   48.90   10.90
  -1   6   4   33.70   10.70
   1  -6  -4   45.50   12.30
   1   6  -3  217.98   41.10
  -1  -6   3  204.48   38.90
  -1   6   3  204.78   40.10
   1  -6  -3  207.78   40.50
   1   6  -2   21.00    6.20
  -1  -6   2    8.70    4.90
   1   6  -1    5.00    5.30
  -1   6   1   10.90    8.50
   1  -6  -1    6.20    6.20
  -1  -6   0  212.68   40.50
  -1   6   0  233.78   45.00
   1  -6   0  279.67   53.29
   1   6   1  524.65   98.19
  -1  -6  -1  416.56   78.09
  -1   6  -1  297.17   56.29
   1   6   2  744.63  138.89
  -1  -6  -2  806.32  150.28
   1   6   3  228.18   43.90
  -1  -6  -3  296.87   56.39
   1   6   4  258.97   50.19
  -1  -6  -4  317.27   60.29
   1   6   5  152.78   30.30
  -1  -6  -5  175.08   34.70
   1   6   6   81.69   17.40
  -1  -6  -6  101.49   21.30
  -1  -6  -7    7.50    5.70
   1   6   8   42.60   11.40
  -1  -6  -8   73.09   16.70
   1   6   9    9.10    6.80
  -1  -6  -9    5.50    5.70
   1   6  10  106.99   23.30
  -1  -6 -10  123.29   26.20
   1   6  11   18.20    8.00
  -1  -6 -11    3.70    4.70
  -1   6 -11    2.60    4.20
   1  -6  11    3.50    3.70
   1   6  12   19.00    9.10
  -1  -6 -12   -0.70    3.90
  -1   6 -12   12.80    5.20
   1  -6  12    0.50    3.30
   1   6  13    1.60    6.20
  -1  -6 -13    1.00    3.80
  -1   6 -13    0.50    4.10
   1  -6  13    2.10    3.90
   1   6  14    4.00    5.80
  -1   6 -14    2.40    3.90
   1  -6  14    3.10    4.00
   1   7 -15    4.90    3.80
  -1   7  15    4.30    5.60
   1   7 -14    8.00    3.70
  -1  -7  14    6.60    3.50
  -1   7  14    8.60    6.70
   1  -7 -14    1.30    3.70
   1   7 -13   71.39   14.40
  -1  -7  13   88.69   18.40
  -1   7  13   44.90   12.90
   1   7 -12    5.10    3.30
  -1  -7  12    3.80    3.30
  -1   7  12    4.10    6.20
   1  -7 -12    3.70    4.60
   1   7 -11    3.60    3.10
  -1  -7  11   10.20    4.30
  -1   7  11   -4.80    7.50
   1  -7 -11    3.10    5.00
  -1   7  10   52.39   14.90
   1  -7 -10   44.30   12.60
  -1   7   9   25.40   10.20
   1  -7  -9   35.30   10.50
  -1   7   8    6.50    7.60
   1  -7  -8   22.60    8.20
  -1   7   7  138.39   29.30
   1  -7  -7  229.18   45.10
  -1   7   6  851.41  159.38
   1   7  -5   71.29   14.40
  -1  -7   5   77.99   16.20
  -1   7   5   98.39   22.50
   1  -7  -5   76.99   17.40
   1   7  -4  576.04  107.19
  -1  -7   4  552.94  103.19
  -1   7   4  525.65   99.09
   1  -7  -4  693.13  129.99
   1   7  -3 1128.79  209.08
  -1   7   3 1171.78  218.08
   1  -7  -3 1404.96  261.07
   1   7  -2   50.09   11.30
  -1  -7   2   77.99   16.30
   1   7  -1  358.46   67.39
  -1   7   1  355.76   67.79
   1  -7  -1  332.37   62.89
  -1  -7   0  561.24  104.99
  -1   7   0  463.55   87.39
   1  -7   0  480.55   90.39
   1   7   1   45.00   10.80
  -1   7  -1   27.20    9.10
   1  -7   1   30.80    9.30
   1   7   2   10.10    6.40
  -1  -7  -2    9.80    5.90
   1   7   3   18.20    7.60
  -1  -7  -3   19.40    7.10
   1   7   4   23.90    8.00
  -1  -7  -4   25.10    8.90
   1   7   5   38.30   10.00
  -1  -7  -5   53.19   13.50
   1   7   6   23.20    8.30
  -1  -7  -6   46.90   11.90
   1   7   7  244.98   47.60
   1   7   8    3.10    5.60
  -1  -7  -8    5.30    5.00
   1   7   9   38.50   10.90
  -1  -7  -9   28.60    9.10
   1   7  10  100.69   22.40
  -1  -7 -10  128.19   27.40
   1   7  11   22.80    8.70
  -1  -7 -11   16.20    6.80
   1   7  12    7.50    8.00
  -1  -7 -12    2.00    4.50
  -1   7 -12    0.70    4.10
   1   7  13   21.50    9.10
  -1   7 -13    5.00    4.10
   1  -7  13    4.60    3.70
   1   7  14    7.90    6.90
  -1   7 -14    3.10    4.30
   1  -7  14    2.00    3.20
   1   8 -14    2.90    3.10
  -1  -8  14    4.10    3.10
  -1   8  14    5.50    5.90
   1   8 -13    4.40    3.50
  -1  -8  13    4.40    3.20
  -1   8  13    0.50    5.20
   1  -8 -13    1.50    4.00
   1   8 -12    2.50    3.20
  -1   8  12    4.80    8.30
   1  -8 -12   -0.50    4.90
  -1   8  11   90.49   21.10
   1  -8 -11   77.99   18.60
  -1   8  10    4.90    6.40
   1  -8 -10   -1.40    4.50
  -1   8   9   42.00   11.90
   1  -8  -9   56.29   14.30
  -1   8   8   16.30    7.90
   1  -8  -8   27.50    9.50
  -1   8   7  136.89   28.30
   1  -8  -7  177.38   36.20
  -1   8   6   23.00   10.40
   1  -8  -6   18.00    7.70
   1   8  -5  277.57   52.39
  -1  -8   5  334.47   63.39
  -1   8   5  420.06   80.59
   1  -8  -5  312.27   60.59
   1   8  -4    7.50    6.00
  -1  -8   4    6.90    5.40
  -1   8   4   10.30    8.40
   1  -8  -4   42.80   12.00
   1   8  -3   62.69   13.60
  -1  -8   3   33.30    8.90
  -1   8   3   52.69   14.20
   1  -8  -3   31.70   10.80
   1   8  -2  117.39   23.20
  -1  -8   2  167.58   32.70
  -1   8   2  112.09   24.20
   1  -8  -2   72.89   16.20
   1   8  -1   13.50    7.10
  -1   8   1   11.60    7.50
   1  -8  -1   27.90   10.10
  -1  -8   0    3.50    5.80
  -1   8   0   13.70    7.60
   1  -8   0   17.40    8.20
   1   8   1   29.80    8.50
  -1  -8  -1   33.00    9.00
  -1   8  -1   16.30    7.20
   1   8   2   13.30    6.50
  -1  -8  -2    5.90    6.50
  -1   8  -2   32.60    9.00
   1   8   3   77.39   16.90
  -1  -8  -3  105.99   22.60
   1   8   4   64.49   14.50
   1   8   5   14.90    6.70
  -1  -8  -5   11.80    6.30
   1   8   6  210.48   41.60
  -1  -8  -6  250.87   49.30
   1   8   7   11.00    6.60
   1   8   8   14.30    7.10
  -1  -8  -8   10.40    5.70
   1   8   9    6.10    6.20
  -1  -8  -9    4.70    5.40
   1   8  10    4.30    6.40
  -1  -8 -10    4.70    5.40
   1   8  11   11.90    7.00
  -1  -8 -11    7.30    5.20
   1   8  12    7.60    7.30
  -1  -8 -12    0.30    4.00
   1   8  13    1.60    5.50
  -1  -8 -13    1.40    4.40
  -1   9  14    3.30    5.70
   1  -9 -14    1.10    3.40
  -1   9  13    0.60    6.60
   1  -9 -13    3.60    4.60
  -1   9  12    9.40    7.20
   1  -9 -12    9.80    5.90
  -1   9  11   17.90    9.00
   1  -9 -11   20.70    8.50
  -1   9  10   25.20   11.50
  -1   9   9   13.70    8.60
   1  -9  -9   12.80    7.20
  -1   9   8    6.10    8.10
   1  -9  -8   19.90    8.30
  -1   9   7  117.99   26.40
   1  -9  -7  113.39   24.60
   1   9  -6   15.90    5.20
  -1   9   6   32.60   13.00
   1  -9  -6   18.50    8.10
   1   9  -5   96.79   19.70
  -1  -9   5  122.49   24.70
  -1   9   5  144.09   30.00
   1  -9  -5  131.09   28.80
   1   9  -4   19.70    7.40
  -1  -9   4   71.69   15.80
  -1   9   4   18.60   10.20
   1  -9  -4   14.10    8.00
   1   9  -3  438.36   82.19
  -1   9   3  623.64  117.49
   1  -9  -3  544.35  102.99
   1   9  -2  288.17   54.89
  -1  -9   2  385.86   73.29
  -1   9   2  665.13  125.09
   1  -9  -2  493.65   93.39
   1   9  -1  147.79   29.20
  -1   9   1  143.09   30.40
   1  -9  -1  149.49   30.30
  -1  -9   0  441.86   83.39
  -1   9   0  565.14  106.89
   1  -9   0  343.07   65.49
   1   9   1   61.89   13.90
  -1  -9  -1   64.59   15.00
  -1   9  -1   63.99   15.10
   1  -9   1   85.09   19.50
   1   9   2  393.76   74.49
  -1  -9  -2  282.87   54.79
  -1   9  -2  327.07   62.29
   1  -9   2  396.96   75.69
   1   9   3    4.80    6.50
  -1  -9  -3   10.10    6.70
   1   9   4    6.20    6.20
  -1  -9  -4   -3.10    6.60
   1   9   5  114.99   23.90
  -1  -9  -5  114.09   24.70
   1   9   6   68.49   16.10
  -1  -9  -6   67.89   16.20
   1   9   7    2.70    7.40
   1   9   8    0.30    5.70
  -1  -9  -8   -0.50    4.20
   1   9  10    3.20    5.90
  -1  -9 -10    5.60    5.30
   1   9  11    8.90    7.50
  -1  -9 -11    4.30    4.60
   1   9  12   21.20    8.40
   1   9  13    4.90    5.30
  -1  -9 -13    0.00   10.90
  -1  10  13    1.70    5.80
   1 -10 -13    0.20    3.20
  -1  10  12    0.70    7.50
   1 -10 -12    5.60    4.70
  -1  10  11   -1.00    6.40
   1 -10 -11    1.90    5.10
  -1  10  10   -1.30    6.10
   1 -10 -10    3.80    5.20
  -1  10   9   25.00    9.80
   1 -10  -9   53.79   14.80
  -1  10   8    5.40    7.20
   1 -10  -8    1.10    6.40
  -1  10   7   31.80   11.60
   1  10  -6   16.70    5.80
  -1 -10   6   24.50    8.10
  -1  10   6   50.39   14.40
   1 -10  -6   34.10   11.90
   1  10  -5   22.20    7.00
  -1 -10   5   19.60    7.20
  -1  10   5   30.30   11.10
   1 -10  -5   42.30   12.30
   1  10  -4   84.89   18.10
  -1 -10   4   94.99   20.40
  -1  10   4   61.09   17.00
   1 -10  -4   71.29   17.60
   1  10  -3   56.19   13.00
  -1 -10   3  104.59   21.80
  -1  10   3   70.79   17.30
   1 -10  -3   36.10   11.60
   1  10  -2    8.90    6.10
  -1 -10   2    9.20    6.40
  -1  10   2   34.60   12.00
   1 -10  -2   20.80    9.50
   1  10  -1  166.48   32.80
  -1  10   1  147.19   30.50
   1 -10  -1  202.18   40.50
  -1 -10   0   40.00   10.70
   1 -10   0   42.50   12.60
   1  10   1   -1.60    6.00
  -1 -10  -1   12.80    7.60
  -1  10  -1   20.50    8.70
   1 -10   1    0.30    6.40
   1  10   2   39.00   11.40
  -1 -10  -2   43.80   11.60
  -1  10  -2   24.40    8.80
   1 -10   2   24.80    9.80
   1  10   3  117.59   25.00
  -1 -10  -3  157.38   31.90
   1  10   4  135.29   29.10
  -1 -10  -4  130.69   28.00
   1  10   5   51.39   13.50
   1  10   6   17.20    7.80
  -1 -10  -6   11.30    6.50
   1  10   7   68.09   16.80
  -1 -10  -7   71.89   17.60
   1  10   8   66.69   16.20
  -1 -10  -8  110.09   24.60
   1  10   9    8.80    7.40
  -1 -10  -9   18.20    8.30
   1  10  10   15.80    8.10
  -1 -10 -10   17.20    7.70
   1  10  11    0.30    5.60
   1  10  12    1.30    4.90
  -1 -10 -12    1.00    3.50
  -1  11  13    0.40    6.80
  -1  11  12    0.20    5.60
   1 -11 -12    1.50    3.70
  -1  11  11    6.80    7.90
   1 -11 -11    5.80    5.20
  -1  11  10    5.00    7.80
   1 -11 -10   13.80    8.40
  -1  11   9   10.30    7.80
   1 -11  -9    4.50    5.50
  -1  11   8    6.90    7.30
   1 -11  -8    6.40    5.70
   1  11  -7    9.40    4.40
  -1  11   7   25.90   10.30
   1 -11  -7   12.00    7.10
   1  11  -6   17.50    6.40
  -1 -11   6   16.00    7.30
  -1  11   6    4.10    8.60
   1 -11  -6    4.60    6.40
   1  11  -5    5.00    5.20
  -1 -11   5   22.10    8.10
  -1  11   5   15.80    9.80
   1 -11  -5    5.30    6.50
   1  11  -4  145.49   29.20
  -1 -11   4  150.68   30.20
  -1  11   4  104.49   24.40
   1 -11  -4  124.89   28.20
   1  11  -3  156.28   30.80
  -1 -11   3  123.19   25.30
  -1  11   3  193.48   38.80
   1 -11  -3  131.79   27.70
   1  11  -2   62.79   14.00
  -1 -11   2   46.50   11.70
  -1  11   2   39.20   12.00
   1 -11  -2   33.00   11.60
   1  11  -1   42.40   11.00
  -1  11   1   43.80   13.30
   1 -11  -1   86.89   21.10
  -1 -11   0   22.90    9.40
   1 -11   0   33.90   11.30
   1  11   1  142.79   28.90
  -1 -11  -1  164.88   33.10
  -1  11  -1  124.69   25.80
   1  11   2   64.49   14.80
  -1 -11  -2   59.99   14.40
  -1  11  -2   74.89   16.60
   1 -11   2   68.09   16.40
   1  11   3   18.10    7.60
  -1 -11  -3   14.60    7.10
  -1  11  -3   14.70    7.60
   1 -11   3    6.50    7.80
   1  11   4  179.78   36.20
  -1 -11  -4  150.58   31.40
   1  11   5  117.79   26.00
  -1 -11  -5   87.09   20.40
   1  11   6    9.80    7.10
  -1 -11  -6    9.10    7.30
   1  11   7   56.89   14.60
  -1 -11  -7   51.39   13.90
   1  11   9   14.90    7.80
  -1 -11  -9   18.60    8.10
   1  11  10    5.30    7.70
   1  11  11    2.80    5.30
  -1 -11 -11   -1.10    3.10
  -1 -11 -12    0.60    3.40
  -1  12  12    1.30    6.40
  -1  12  11    7.40    6.30
   1 -12 -11    3.90    4.70
  -1  12  10    3.10    6.60
   1 -12 -10    0.80    4.00
  -1  12   9    6.30    8.20
  -1  12   8   88.89   22.20
   1 -12  -8  112.69   26.20
   1  12  -7    3.10    4.00
  -1 -12   7    7.60    5.40
  -1  12   7   17.80   10.60
   1 -12  -7    4.30    5.50
   1  12  -6   10.90    5.60
  -1 -12   6    4.30    5.20
  -1  12   6   22.10   10.90
   1 -12  -6   15.40    7.90
   1  12  -5    9.80    6.30
  -1 -12   5   20.20    7.50
  -1  12   5   20.30   11.70
   1 -12  -5   16.10    9.30
   1  12  -4   12.40    7.00
  -1 -12   4   14.80    7.30
  -1  12   4    3.40    9.10
   1 -12  -4   10.00    9.30
   1  12  -3   20.70    8.10
  -1 -12   3   18.00    7.70
  -1  12   3   25.50   10.80
   1 -12  -3    2.90    6.40
   1  12  -2   15.00    7.20
  -1 -12   2    3.30    5.80
  -1  12   2   54.99   16.50
   1  12  -1    4.60    7.00
  -1  12   1    3.90    8.80
   1 -12  -1    8.90    8.00
  -1 -12   0    4.90    6.00
   1 -12   0   23.40   10.50
   1  12   1    5.50    6.40
  -1 -12  -1    6.90    6.60
  -1  12  -1    0.40    8.30
   1  12   2    1.60    7.20
  -1  12  -2    8.50    7.40
   1 -12   2    1.60    6.90
   1  12   3    8.80    7.70
  -1  12  -3   25.70    9.50
   1 -12   3    6.10    6.80
   1  12   4   28.50    9.80
  -1 -12  -4   13.30    7.50
  -1  12  -4    1.60    5.10
   1  12   5   10.40    7.10
  -1 -12  -5    4.10    5.20
   1  12   6   11.20    8.00
  -1 -12  -6    3.60    5.20
   1  12   7   -0.60    6.70
  -1 -12  -7    1.30    4.70
   1  12   8   31.90   10.80
  -1 -12  -8   27.70    9.70
  -1 -12  -9   -0.10    4.60
   1  12  10    1.50    5.50
  -1 -12 -10    6.90    5.00
  -1 -12 -11    1.40    3.10
  -1  13  11   -0.40    5.90
  -1  13  10    7.70    6.30
   1 -13 -10    6.30    4.90
  -1  13   9   20.20    8.90
   1 -13  -9   21.10    8.20
   1  13  -8    0.80    2.90
  -1  13   8    6.20    8.90
   1 -13  -8    3.80    5.00
   1  13  -7    2.60    3.60
  -1 -13   7    3.50    4.60
  -1  13   7    8.40    9.80
   1  13  -6    7.00    6.10
  -1 -13   6   14.40    7.10
  -1  13   6   20.90   12.50
   1 -13  -6    2.70    7.70
   1  13  -5   43.10   11.50
  -1 -13   5   53.19   13.50
  -1  13   5   53.59   17.00
   1  13  -4   29.80    9.10
  -1 -13   4   14.30    6.90
  -1  13   4    7.10    7.70
   1 -13  -4   -1.40    5.70
   1  13  -3   70.49   15.80
  -1  13   3   69.79   17.50
   1 -13  -3  115.89   25.20
   1  13  -2   48.10   12.50
  -1 -13   2   43.30   12.90
  -1  13   2   31.40   13.30
   1 -13  -2   40.00   13.10
   1  13  -1   10.70    7.90
  -1  13   1   18.40   10.00
   1 -13  -1   52.29   14.80
  -1 -13   0  130.59   28.40
   1 -13   0   99.49   23.20
   1  13   1    6.70    6.60
  -1 -13  -1    6.80    6.10
  -1  13  -1   -0.30    7.30
   1  13   2   50.89   12.80
  -1 -13  -2   91.59   20.40
  -1  13  -2   68.29   16.70
   1 -13   2   70.79   17.90
   1  13   3    3.30    6.30
  -1 -13  -3   12.40    6.50
  -1  13  -3    0.20    5.10
   1 -13   3   15.40    7.80
   1  13   4   24.90    9.60
  -1 -13  -4   28.30    9.80
  -1  13  -4   17.00    7.50
   1 -13   4   21.10    8.60
   1  13   5   11.10    9.30
   1  13   6    7.00    7.10
  -1 -13  -6   -1.30    4.40
   1  13   7   10.20    7.70
  -1 -13  -7    8.50    6.00
   1  13   8   22.60   10.30
  -1 -13  -8    9.50    6.30
   1  13   9    3.50    6.00
  -1 -13  -9   -0.60    3.30
   1  13  10   -5.30    7.10
  -1 -13 -10    0.20    2.60
  -1  14  10   -1.60    5.80
  -1  14   9    1.40    5.70
   1 -14  -9   -0.40    3.00
   1  14  -8    0.70    2.70
  -1 -14   8    0.50    3.10
  -1  14   8    3.60    7.00
   1 -14  -8   -0.20    3.50
   1  14  -7    3.10    3.90
  -1 -14   7    6.10    4.90
  -1  14   7   -3.20    7.30
   1 -14  -7    4.70    4.90
   1  14  -6   -1.00    4.30
  -1 -14   6    2.80    4.20
  -1  14   6    2.20    8.70
   1 -14  -6    0.00    5.00
   1  14  -5    4.90    5.60
  -1 -14   5    4.50    4.90
  -1  14   5   11.40    9.50
   1 -14  -5    9.30    7.40
   1  14  -4    6.50    6.20
  -1 -14   4    8.10    6.30
  -1  14   4    9.00    8.60
   1 -14  -4    5.50    6.40
   1  14  -3   17.00    7.20
  -1 -14   3    3.50    5.60
  -1  14   3   23.50   10.30
   1 -14  -3    1.90    5.50
   1  14  -2    5.10    6.30
  -1 -14   2    5.50    6.20
  -1  14   2   -3.30    7.60
   1 -14  -2    2.90    5.70
   1  14  -1    5.30    6.50
  -1  14   1   14.00    9.20
   1 -14  -1    8.20    7.00
  -1 -14   0   33.70   11.80
   1 -14   0   43.10   14.60
   1  14   1    7.70    8.30
  -1 -14  -1    1.00    6.10
  -1  14  -1    5.80    7.60
   1  14   2    1.50    7.00
  -1  14  -2    4.70    6.80
   1 -14   2   -1.80    5.90
  -1 -14  -3   19.10    8.40
  -1  14  -3    9.30    6.80
   1 -14   3   11.70    7.50
   1  14   4    3.90    6.20
  -1 -14  -4    4.50    5.20
  -1  14  -4    2.80    5.20
   1 -14   4   -2.60    4.60
   1  14   5    4.30    6.00
  -1 -14  -5    3.70    4.70
  -1  14  -5    1.40    3.30
   1  14   6   28.90   11.00
  -1 -14  -6   18.00    8.70
   1  14   7    1.70    6.70
  -1 -14  -7    1.60    3.90
   1  14   8    4.40    6.20
  -1 -14  -8    3.60    4.30
  -1 -14  -9    1.70    3.30
   1  15  -9   -0.30    1.80
  -1  15   9   12.90    8.20
   1  15  -8    3.10    2.80
  -1 -15   8    0.50    2.80
  -1  15   8    5.90    7.00
   1 -15  -8    3.20    4.00
   1  15  -7    0.00    3.40
  -1 -15   7    1.60    3.50
  -1  15   7   -2.80    6.30
   1 -15  -7    1.90    3.70
   1  15  -6   -1.40    3.60
  -1 -15   6   -1.40    3.00
  -1  15   6    5.20    7.70
   1 -15  -6   -1.20    3.90
   1  15  -5   14.30    6.50
  -1 -15   5    7.50    5.80
  -1  15   5    3.70    7.10
   1 -15  -5   13.40    7.30
   1  15  -4    3.00    4.70
  -1 -15   4    7.30    5.00
  -1  15   4   10.80    7.40
   1 -15  -4    4.40    4.50
   1  15  -3    8.00    5.70
  -1 -15   3   15.80    7.10
  -1  15   3   14.90    8.20
   1 -15  -3   27.10    8.90
   1  15  -2   -0.40    5.40
  -1 -15   2    3.20    4.80
  -1  15   2    7.40    7.00
   1 -15  -2    3.90    4.50
   1  15  -1   45.30   12.30
  -1  15   1   29.70   12.60
   1 -15  -1   16.10    8.20
  -1 -15   0   26.20    9.80
   1 -15   0   12.80    9.60
   1  15   1   26.30    9.30
  -1 -15  -1   11.00    5.70
  -1  15  -1   26.70    9.20
   1  15   2    4.80    5.60
  -1 -15  -2    0.80    3.50
  -1  15  -2    2.50    6.10
   1 -15   2    5.40    5.60
   1  15   3    5.90    5.80
  -1 -15  -3   15.30    6.80
  -1  15  -3    0.90    4.50
   1 -15   3   -1.00    5.10
   1  15   4   11.60    7.10
  -1 -15  -4    8.50    6.00
  -1  15  -4    4.60    3.80
   1 -15   4    7.70    5.70
   1  15   5   11.90    8.30
  -1  15  -5    5.70    4.00
   1 -15   5    5.60    4.80
   1  15   6    4.70    5.90
  -1 -15  -6    0.50    3.30
   1  15   7    9.80    7.10
  -1 -15  -7    6.10    4.80
  -1 -15  -8    1.10   16.80
   1  16  -8    0.20    2.00
  -1 -16   8   -0.70    4.10
  -1  16   8    1.40    6.50
   1  16  -7   -0.50    2.50
  -1 -16   7    0.70    2.90
  -1  16   7    0.80    6.20
   1 -16  -7   -0.30    3.70
   1  16  -6   -0.90    2.60
  -1 -16   6    1.00    3.20
  -1  16   6   -1.70    6.00
   1 -16  -6    2.80    4.20
   1  16  -5    9.10    4.80
  -1 -16   5    7.10    4.40
  -1  16   5    7.40    6.70
   1 -16  -5    7.90    5.40
   1  16  -4   17.10    6.60
  -1 -16   4    5.20    4.50
  -1  16   4   12.70    7.50
   1 -16  -4   11.20    5.90
   1  16  -3   -0.80    3.90
  -1 -16   3    2.50    4.40
  -1  16   3    0.90    6.00
   1 -16  -3    0.40    3.70
   1  16  -2    4.00    6.10
  -1 -16   2    2.50    4.30
  -1  16   2    3.70    6.00
   1 -16  -2    2.00    3.90
   1  16  -1    3.50    5.70
  -1  16   1    0.90    7.50
   1 -16  -1    0.80    4.60
  -1 -16   0    6.50    6.20
   1 -16   0    4.80    5.50
   1  16   1    0.40    5.60
  -1 -16  -1    2.10    4.20
  -1  16  -1    1.50    6.00
   1  16   2    3.00    5.40
  -1 -16  -2    1.30    3.60
  -1  16  -2    1.60    5.50
   1 -16   2   -0.50    5.00
   1  16   3   -0.30    5.50
  -1  16  -3    0.80    3.90
   1 -16   3    0.10    4.50
  -1 -16  -4   13.40    6.40
  -1  16  -4    6.30    3.80
   1 -16   4    5.80    4.80
   1  16   5    5.20    5.70
  -1 -16  -5   -1.10    3.20
  -1  16  -5    0.30    2.40
   1 -16   5    1.80   59.59
   1  16   6    2.50    5.40
  -1 -16  -6    0.60    4.10
  -1  16  -6    0.10    5.90
   1  16   7    1.40    7.10
  -1 -16  -7    0.20    3.10
   1  17  -6    0.30    2.10
  -1 -17   6    0.10    2.40
  -1  17   6    2.90    5.70
   1 -17  -6    6.40    5.30
   1  17  -5    0.20    2.80
  -1 -17   5    0.90    3.10
  -1  17   5   -0.20    5.20
   1 -17  -5    0.40    3.60
   1  17  -4    5.20    3.80
  -1 -17   4    1.20    3.20
  -1  17   4    4.40    5.40
   1 -17  -4    1.10    3.40
   1  17  -3    5.10    4.70
  -1 -17   3    2.00    3.80
  -1  17   3    1.40    5.10
   1 -17  -3    2.50    3.80
   1  17  -2    2.00    5.50
  -1 -17   2    0.90    3.30
  -1  17   2    5.30    6.00
   1 -17  -2   -0.10    3.10
   1  17  -1    6.90    6.10
  -1  17   1   13.20    7.90
   1 -17  -1    4.70    5.20
  -1 -17   0    3.60    4.80
   1 -17   0    0.10    3.80
   1  17   1    6.50    6.70
  -1 -17  -1    1.40    4.20
  -1  17  -1   -0.10    5.00
   1  17   2    0.90    5.40
  -1 -17  -2    0.60    2.90
  -1  17  -2   -1.10    5.80
   1 -17   2    0.90    3.50
   1  17   3   -1.70    5.40
  -1 -17  -3    8.10    4.80
  -1  17  -3    2.30    3.90
   1 -17   3   -0.20    3.40
   1  17   4    5.20    4.80
  -1 -17  -4    3.40    3.70
  -1  17  -4    2.20    3.10
   1 -17   4    3.10    4.40
   1  17   5    0.10    4.40
  -1 -17  -5   -1.00    3.60
  -1  17  -5   -0.90    1.80
   1 -17   5   -0.30    3.20
   1  18  -4    1.30    4.40
  -1 -18   4    0.30    2.90
  -1  18   4   -1.70    3.80
   1 -18  -4   -0.70    3.30
   1  18  -3    0.50    4.20
  -1 -18   3    1.50    3.80
  -1  18   3    3.40    5.10
   1 -18  -3    3.30    3.70
   1  18  -2    2.30    4.90
  -1 -18   2    1.70    3.40
  -1  18   2    1.10    5.00
   1 -18  -2    0.80    3.40
   1  18  -1    2.00    5.00
  -1  18   1   -2.00    5.30
   1 -18  -1    0.30    3.10
  -1 -18   0    0.20    3.00
   1 -18   0    0.20    3.10
   1  18   1    1.50    6.90
  -1 -18  -1    2.50  258.97
  -1  18  -1    0.10    4.80
   1  18   2    2.20    7.00
  -1 -18  -2    2.20    3.00
  -1  18  -2    4.50    4.90
   1 -18   2    0.20    3.20
   1  18   3   -0.60    3.90
  -1 -18  -3   -0.80    2.70
  -1  18  -3   -2.70   13.20
  -2   0  16    4.30    3.70
  -2   0  14    7.10    5.30
  -2   0  12   75.49   16.70
  -2   0  10  216.08   42.20
  -2   0   8  258.17   49.30
  -2   0   6  377.56   70.99
  -2   0   4   71.09   15.70
  -2   0  -2   73.19   16.50
   2   0   2   92.29   19.20
  -2   0  -4  411.56   77.59
   2   0   4  430.96   80.89
   2   0   6  148.79   29.10
  -2   0  -8   46.00   11.10
   2   0   8   48.30   11.40
  -2   0 -10  219.98   43.10
   2   0  10  163.28   33.30
  -2   0 -12   79.69   18.10
   2   0  12   84.89   19.70
  -2   0 -14   16.70    7.10
   2   0  14   43.40   13.70
   2   1 -16    5.80    4.30
  -2  -1  16    1.40    3.90
  -2   1  16    5.60    6.10
   2  -1 -16    3.20    4.10
   2   1 -15    5.10    4.20
  -2  -1  15   -1.60    3.60
  -2   1  15   -1.50    5.50
   2  -1 -15    7.20    5.50
   2   1 -14    3.00    4.20
  -2  -1  14    5.40    4.60
  -2   1  14    2.50    6.60
   2  -1 -14    6.60    4.90
   2   1 -13   20.30    7.00
  -2  -1  13   16.30    7.40
  -2   1  13   10.30    7.50
   2  -1 -13   16.10    6.80
   2   1 -12  208.48   40.10
  -2  -1  12  230.18   45.10
  -2   1  12  185.08   37.00
   2  -1 -12  246.98   48.00
   2   1 -11   32.10    8.20
  -2  -1  11   25.90    8.70
  -2   1  11   59.99   15.10
   2  -1 -11   36.30   10.10
   2   1 -10   34.30    8.50
  -2  -1  10   48.50   11.60
  -2   1  10   45.60   12.60
   2  -1 -10   42.80   10.50
   2   1  -9  301.37   56.69
  -2  -1   9  381.16   72.09
  -2   1   9  182.38   35.90
   2  -1  -9  241.28   46.10
   2   1  -8   88.19   17.60
  -2  -1   8   40.90   10.00
  -2   1   8   27.20    9.00
   2  -1  -8   47.70   11.00
   2   1  -7  677.33  125.89
  -2  -1   7  611.14  113.99
  -2   1   7  858.51  159.98
   2  -1  -7  657.93  122.69
   2   1  -6  120.19   23.30
  -2  -1   6   84.19   17.50
  -2   1   6   74.09   16.30
   2  -1  -6  151.38   29.50
  -2  -1   5   46.90   10.90
  -2   1   5   65.39   14.90
   2  -1  -5  117.49   23.40
  -2   1   4  292.77   55.39
   2  -1  -4  232.88   44.20
   2   1   0   24.40    9.90
  -2  -1   0   12.80    8.30
   2   1   1   13.40    6.80
  -2  -1  -1   16.70    7.00
  -2  -1  -2  437.06   81.79
   2   1   3  354.16   66.59
  -2  -1  -4  181.28   35.20
  -2   1  -4   92.89   19.70
   2  -1   4   81.19   17.70
   2   1   5  156.28   30.70
  -2  -1  -5  132.09   26.10
  -2   1  -5  137.59   27.20
   2  -1   5   98.09   20.80
   2   1   6    4.00    5.30
  -2  -1  -6    7.60    4.70
  -2   1  -6    6.40    5.10
   2   1   7   19.00    6.80
  -2  -1  -7   30.40    8.30
  -2   1  -7   24.30    7.10
   2  -1   7   19.90    7.20
   2   1   8  584.04  109.79
  -2  -1  -8  450.55   85.39
  -2   1  -8  350.26   66.19
   2  -1   8  333.67   63.39
   2   1   9   29.90   10.20
  -2   1  -9   35.60    9.20
   2   1  10   32.10    9.90
  -2  -1 -10   30.40    8.80
  -2   1 -10   33.10    9.20
   2  -1  10   20.30    7.60
   2   1  11   96.19   21.50
  -2  -1 -11   46.00   13.20
  -2   1 -11   81.59   17.70
   2  -1  11   76.89   17.40
   2   1  12    4.10    8.30
  -2  -1 -12    7.40    5.30
  -2   1 -12   13.20    6.10
   2  -1  12   16.50    8.20
   2   1  13    7.20    6.40
  -2  -1 -13   -0.10    5.00
  -2   1 -13    5.40    5.00
   2  -1  13   -0.80    4.80
   2   1  14   16.70    8.20
  -2  -1 -14   11.50    5.90
  -2   1 -14   10.20    6.80
   2  -1  14   38.40   12.10
   2   2 -16    4.00    4.20
  -2  -2  16   -0.60    3.40
  -2   2  16    1.30    5.00
   2  -2 -16    2.80    4.60
   2   2 -15   36.00    8.90
  -2  -2  15   37.10   10.10
  -2   2  15   16.40    7.80
   2  -2 -15   41.00   11.20
   2   2 -14   26.50    7.50
  -2  -2  14   38.20   10.70
  -2   2  14   12.60    8.30
   2  -2 -14   21.30    7.50
   2   2 -13   25.60    7.10
  -2  -2  13   15.60    6.60
  -2   2  13    8.30    7.40
   2  -2 -13   26.00    9.30
   2   2 -12   21.90    6.60
  -2  -2  12   14.40    6.30
  -2   2  12   15.80    7.90
   2  -2 -12   13.50    6.90
   2   2 -11  181.68   34.90
  -2  -2  11  195.88   38.40
  -2   2  11  127.39   26.60
   2  -2 -11  189.68   37.50
   2   2 -10   54.89   11.80
  -2  -2  10   64.49   14.20
  -2   2  10   41.60   11.80
   2  -2 -10   41.50   11.20
   2   2  -9  440.26   82.19
  -2  -2   9  530.65   99.39
   2  -2  -9  398.96   75.29
  -2  -2   8   12.40    5.50
  -2   2   8   33.80    9.80
   2  -2  -8   22.20    7.50
   2   2  -7  463.25   86.19
  -2  -2   7  355.46   66.69
  -2   2   7  629.14  117.79
   2  -2  -7  503.25   94.29
   2   2  -6  714.63  132.49
  -2  -2   6  329.87   61.79
  -2   2   6  427.76   80.39
   2   2  -5 1424.96  263.57
  -2  -2   5 1783.72  329.77
  -2   2   5 1002.30  186.58
   2  -2  -5 1154.98  214.28
  -2   2   4 1953.00  361.66
   2  -2  -4 1221.58  226.78
  -2   2   3  109.39   22.90
   2  -2  -3  101.49   21.50
   2   2  -1 3499.95  646.94
  -2  -2   1 2409.36  445.76
   2   2   0 1862.61  344.67
  -2  -2   0 1615.84  299.17
   2   2   1   65.59   14.70
  -2  -2  -1   58.39   13.30
   2   2   2  340.97   64.69
  -2  -2  -2  492.45   92.19
   2   2   3 1316.47  244.38
  -2  -2  -3 1290.87  239.68
   2   2   4   35.20    9.70
  -2  -2  -4   61.89   14.50
   2   2   5  210.28   40.90
  -2  -2  -5  212.98   41.40
   2   2   6   37.60   10.50
  -2  -2  -6   31.90    8.60
   2   2   7   11.10    6.10
  -2  -2  -7   10.00    5.50
   2  -2   7    4.40    4.70
   2   2   8   62.79   15.30
  -2  -2  -8   45.40   11.50
   2  -2   8   38.30    9.70
   2   2   9   19.80    8.90
  -2  -2  -9    8.70    5.00
   2  -2   9   -1.10    4.70
   2   2  10  146.19   30.10
  -2  -2 -10  104.09   21.70
   2  -2  10   84.89   18.20
   2   2  11   47.10   13.10
  -2  -2 -11   32.10    9.80
   2  -2  11   12.50    5.70
   2   2  12    5.30    7.60
  -2  -2 -12   10.30    6.00
   2  -2  12    1.20    4.00
  -2  -2 -13   19.50    7.10
   2  -2  13    9.60    5.50
   2   2  14   11.60    7.70
  -2  -2 -14    5.90    5.10
   2   3 -16    3.90    3.50
  -2  -3  16   12.10    5.50
  -2   3  16    1.20    5.10
   2   3 -15    1.50    3.30
  -2  -3  15    4.70    3.90
  -2   3  15   -0.30    6.60
   2  -3 -15    5.50    4.80
   2   3 -14    1.10    3.40
  -2  -3  14   27.30    8.30
  -2   3  14    5.90    6.90
   2  -3 -14    4.60    5.40
   2   3 -13   57.69   12.50
  -2  -3  13   96.89   20.40
  -2   3  13   36.50   11.20
   2  -3 -13   48.70   12.80
   2   3 -12   58.09   12.40
  -2  -3  12  119.39   24.30
  -2   3  12   50.29   13.00
   2  -3 -12   98.69   20.90
   2   3 -11   13.20    4.50
  -2  -3  11   22.30    7.00
  -2   3  11    1.70    6.10
   2  -3 -11    8.50    5.40
   2   3 -10    6.20    3.80
  -2  -3  10   27.80    7.70
  -2   3  10    7.20    7.20
   2   3  -9  291.47   54.59
  -2  -3   9  360.16   67.69
   2  -3  -9  279.27   53.89
   2   3  -8  103.79   20.00
  -2  -3   8  123.19   23.90
  -2   3   8  109.39   23.60
   2  -3  -8  125.29   25.40
   2   3  -7  409.36   76.09
  -2  -3   7  496.05   92.29
  -2   3   7  470.55   89.09
   2  -3  -7  430.36   80.99
   2   3  -6  179.48   33.60
  -2  -3   6  355.76   66.19
  -2   3   6  180.68   35.50
   2  -3  -6  200.58   38.90
  -2   3   5  452.45   85.19
   2  -3  -5  322.27   61.29
  -2   3   4   85.39   18.80
   2  -3  -4   78.69   16.90
   2   3  -3   53.29   10.80
  -2  -3   3   73.69   14.50
  -2   3   3  115.99   24.30
   2   3  -2   65.39   13.20
  -2  -3   2   94.99   18.50
   2   3  -1 1627.24  301.37
  -2  -3   1 1462.25  270.67
   2   3   0  863.71  160.58
  -2  -3   0  828.02  153.88
   2   3   1  453.55   85.09
  -2  -3  -1  421.06   79.39
   2   3   2  467.05   87.79
  -2  -3  -2  398.66   75.39
   2   3   3  988.60  184.08
  -2  -3  -3  815.92  152.08
   2   3   4   19.70    7.20
  -2  -3  -4   34.90    8.90
   2   3   5   16.40    7.20
  -2  -3  -5    9.70    5.30
   2   3   6  294.17   55.89
  -2  -3  -6  251.37   48.40
  -2   3  -7  255.27   48.60
   2  -3   7  200.58   38.70
   2   3   8   54.89   14.30
  -2   3  -8   34.40    9.10
   2  -3   8   52.09   12.20
   2   3   9   29.40   10.30
  -2   3  -9   27.00    8.50
   2  -3   9   63.79   14.90
   2   3  10   12.80    7.20
  -2  -3 -10   17.20    6.60
  -2   3 -10    2.80    5.20
   2  -3  10    9.00    5.90
   2   3  11    2.60    5.70
  -2  -3 -11    3.90    4.80
  -2   3 -11    8.20    4.80
   2  -3  11    9.60    5.00
   2   3  12   13.60    7.00
  -2  -3 -12   11.40    6.80
  -2   3 -12    7.80    4.90
   2  -3  12   12.70    5.70
   2   3  13   22.30    8.10
  -2  -3 -13   13.10    7.60
  -2   3 -13   20.50    7.50
   2  -3  13   19.80    7.00
   2   3  14    8.30    6.10
  -2   3 -14    1.80    4.80
   2  -3  14    2.40    3.30
   2   4 -16   18.20    6.00
  -2  -4  16   21.60    7.20
  -2   4  16   18.90    9.30
   2  -4 -16   11.60    6.50
   2   4 -15    7.50    4.10
  -2  -4  15   21.30    6.70
  -2   4  15    8.90    6.80
   2  -4 -15    7.90    6.00
   2   4 -14   10.70    4.60
  -2  -4  14    0.50    3.70
  -2   4  14    2.70    6.30
   2  -4 -14    1.00    5.60
   2   4 -13   28.00    7.10
  -2  -4  13   27.60    7.90
  -2   4  13   32.60   10.90
   2  -4 -13   38.60   10.60
   2   4 -12    6.00    3.40
  -2  -4  12    7.20    4.50
  -2   4  12    0.10    6.50
   2  -4 -12    3.60    4.60
   2   4 -11   62.49   12.80
  -2  -4  11  113.89   22.60
  -2   4  11   42.20   11.90
   2  -4 -11   62.79   14.80
  -2  -4  10   49.70   11.00
  -2   4  10   43.10   11.70
   2  -4 -10   77.49   17.20
   2   4  -9   93.79   18.00
  -2  -4   9  153.88   29.50
  -2   4   9   81.69   18.90
   2  -4  -9  106.79   22.30
   2   4  -8  490.75   90.99
  -2  -4   8  573.04  106.49
  -2   4   8  634.54  119.19
   2  -4  -8  498.25   94.19
   2   4  -7   23.40    5.00
  -2  -4   7   19.10    4.60
  -2   4   7   20.80    8.60
   2  -4  -7   28.90   10.10
   2   4  -6  691.23  128.09
  -2   4   6 1145.39  213.08
   2  -4  -6  529.85   99.59
  -2   4   5 3555.94  658.13
   2  -4  -5 2528.45  467.95
   2   4  -4 1394.56  257.87
  -2  -4   4 1544.05  285.67
  -2   4   4 1865.51  345.97
   2  -4  -4 1772.22  328.57
   2   4  -3  748.93  138.89
  -2  -4   3  664.83  123.49
  -2   4   3  894.41  166.58
   2  -4  -3  804.72  149.99
   2   4  -2  865.31  160.48
  -2  -4   2  766.42  142.19
  -2   4   2  755.42  140.89
   2  -4  -2  905.61  168.48
   2   4  -1  868.21  161.18
  -2  -4   1  931.21  172.88
   2   4   0 1938.71  358.86
  -2  -4   0 2133.79  394.96
   2   4   1  363.36   68.49
  -2  -4  -1  424.86   79.69
   2   4   2  194.58   37.60
  -2  -4  -2  197.48   37.90
   2   4   3    8.00    5.40
  -2  -4  -3   10.80    5.90
   2   4   4  341.87   64.69
   2   4   5   23.30    7.60
  -2  -4  -5   23.50    7.80
   2   4   6   50.19   11.90
  -2  -4  -6   56.39   13.10
   2   4   7   18.70    7.50
  -2  -4  -7   19.40    7.00
   2   4   8   39.70   11.10
  -2  -4  -8   53.79   13.00
   2   4   9    8.00    6.50
  -2  -4  -9   10.10    5.50
  -2   4  -9    7.80    5.30
   2  -4   9   24.40    7.70
   2   4  10   12.30    7.20
  -2  -4 -10    6.30    5.90
  -2   4 -10   23.30    8.10
   2  -4  10    4.00    4.60
   2   4  11    1.10    6.30
  -2   4 -11    0.30    4.70
   2  -4  11    2.10    4.60
   2   4  12   17.20    8.30
  -2  -4 -12    6.10    6.50
  -2   4 -12   16.90    6.50
   2  -4  12   11.60    5.90
   2   4  13    4.20    6.10
  -2  -4 -13   -2.10    4.00
  -2   4 -13   -1.20    4.30
   2  -4  13    5.20    4.40
   2   4  14   20.60    8.80
  -2  -4 -14   13.70    7.10
  -2   4 -14   23.80    7.30
   2  -4  14   22.70    7.60
   2   5 -16    0.10    3.30
   2  -5 -16    3.90    5.70
   2   5 -15    1.20    3.10
  -2  -5  15    2.70    3.20
  -2   5  15    2.30    5.60
   2  -5 -15   -1.30    4.70
   2   5 -14   22.10    6.10
  -2  -5  14   25.50    7.20
  -2   5  14   24.90   10.30
   2  -5 -14   22.50    7.80
   2   5 -13   28.60    7.00
  -2  -5  13   35.10    8.70
  -2   5  13   22.70   10.00
   2  -5 -13   29.90    9.60
   2   5 -12    6.00    3.20
  -2  -5  12    6.20    3.80
  -2   5  12    6.60    7.40
   2  -5 -12   10.50    6.70
   2   5 -11    8.60    3.30
  -2  -5  11   11.80    4.50
  -2   5  11    4.80    7.50
   2  -5 -11    7.10    6.40
   2   5 -10   39.00    8.10
  -2  -5  10   49.80   10.60
  -2   5  10   15.90    9.20
   2  -5 -10   47.40   13.20
   2   5  -9   18.40    4.40
  -2  -5   9   25.20    6.20
  -2   5   9   10.90    7.70
   2  -5  -9    0.10    5.60
   2   5  -8   44.50    8.70
  -2   5   8   16.20   10.10
   2  -5  -8   19.60    8.00
   2   5  -7   51.79    9.80
  -2  -5   7   24.80    5.00
  -2   5   7   34.00   10.80
   2  -5  -7   30.10   10.10
  -2   5   6   86.09   19.30
   2  -5  -6   91.59   20.00
   2   5  -5   57.29   10.90
  -2   5   5  148.39   31.50
   2  -5  -5   81.39   17.80
   2   5  -4  280.37   52.19
  -2  -5   4  310.87   57.89
  -2   5   4  246.98   48.10
   2  -5  -4  300.07   57.29
   2   5  -3   69.59   13.70
  -2  -5   3   72.59   14.40
  -2   5   3   34.40   11.50
   2  -5  -3   44.30   11.60
   2   5  -2  225.58   42.60
  -2  -5   2  278.57   52.29
  -2   5   2  215.28   41.90
   2  -5  -2  161.58   31.80
   2   5  -1 1311.17  242.98
   2   5   0 1793.72  332.17
  -2  -5   0 1658.83  307.27
   2   5   1  405.36   76.39
  -2  -5  -1  338.97   63.89
  -2  -5  -2   15.70    6.20
   2   5   3    0.80    6.20
  -2  -5  -3    3.90    5.00
   2   5   4  656.33  122.99
  -2  -5  -4  633.84  118.69
   2   5   5   32.10    9.30
  -2  -5  -5   31.70    9.10
   2   5   6  180.28   35.40
  -2  -5  -6  145.99   29.40
   2   5   7   15.80    7.10
  -2  -5  -7   12.90    6.40
   2   5   8  349.17   66.69
  -2  -5  -8  356.46   68.69
   2   5   9    3.90    6.10
  -2  -5  -9    0.10    4.30
   2   5  10   38.10   11.20
  -2  -5 -10   49.80   12.90
  -2   5 -10   12.20    6.20
   2   5  11   18.30    8.60
  -2  -5 -11   10.40    6.20
  -2   5 -11    5.60    4.50
   2  -5  11    7.30    4.40
  -2  -5 -12   18.40    7.80
  -2   5 -12   18.50    6.60
   2  -5  12    6.70    4.30
  -2  -5 -13    1.50    3.90
  -2   5 -13    4.00    4.30
   2  -5  13    3.40    4.40
  -2  -5 -14    3.40    5.50
   2   6 -15   20.00    5.60
  -2  -6  15   25.00    7.10
  -2   6  15   16.30    8.70
   2  -6 -15   14.80    6.60
   2   6 -14    6.40    3.20
  -2  -6  14    0.10    3.10
  -2   6  14    7.70    6.90
   2  -6 -14    6.90    6.20
   2   6 -13    2.60    2.80
  -2  -6  13    3.60    3.30
  -2   6  13    1.40    5.70
   2  -6 -13    2.80    5.70
   2   6 -12   10.00    3.50
  -2  -6  12   11.30    4.30
  -2   6  12    1.80    5.90
   2  -6 -12    6.00    5.30
   2   6 -11   10.70    3.60
  -2  -6  11    9.50    3.90
  -2   6  11   10.40    6.80
   2  -6 -11   27.90    8.90
   2   6 -10    9.30    3.10
  -2  -6  10   10.10    3.40
  -2   6  10    5.10    6.80
   2  -6 -10   14.60    6.90
   2   6  -9   20.80    4.60
  -2  -6   9   50.69   10.30
  -2   6   9   12.70    8.50
   2  -6  -9   13.00    6.40
  -2   6   8   91.69   21.70
   2  -6  -8   70.19   17.20
  -2   6   7  374.66   71.99
   2  -6  -7  439.16   83.49
   2   6  -6  771.62  142.89
  -2  -6   6  689.23  127.79
  -2   6   6  633.74  119.19
   2  -6  -6  428.96   81.49
   2   6  -5 1786.52  330.37
  -2  -6   5 1264.67  234.08
  -2   6   5 2265.87  420.36
   2  -6  -5 1868.31  346.67
   2   6  -4   47.80    9.70
  -2   6   4   39.70   13.00
   2  -6  -4   53.59   13.00
   2   6  -3   82.09   16.20
  -2  -6   3   37.70    8.80
  -2   6   3   38.80   12.40
   2  -6  -3   41.60   11.40
   2   6  -2  311.37   58.39
  -2  -6   2  195.78   37.20
  -2   6   2  196.18   38.50
   2  -6  -2  247.38   48.00
   2   6  -1 1017.30  188.98
  -2   6   1  953.80  177.78
   2  -6  -1 1209.08  224.68
   2   6   0  864.71  160.88
  -2  -6   0  631.94  117.99
   2   6   1   49.20   11.40
  -2  -6  -1   38.70    9.70
   2   6   2   36.20    9.30
  -2  -6  -2   30.80    8.90
  -2  -6  -3   49.70   11.80
   2   6   4  470.15   88.39
  -2  -6  -4  429.06   81.09
   2   6   5   62.49   14.10
  -2  -6  -5   66.39   15.80
   2   6   6   23.40    8.10
  -2  -6  -7   50.49   12.80
   2   6   8   19.20    8.40
  -2  -6  -8   20.70    7.40
   2   6   9   68.99   16.20
  -2  -6  -9   77.99   17.40
   2   6  10   22.70    8.90
  -2  -6 -10   13.90    6.30
   2   6  11    2.00    6.20
  -2  -6 -11    8.00    5.20
  -2   6 -11    3.60    5.10
   2   6  12   19.40    8.50
  -2  -6 -12    5.90    4.80
  -2   6 -12   10.90    5.80
   2  -6  12   16.90    6.40
   2   6  13    4.40    7.10
  -2  -6 -13    1.10    3.30
  -2   6 -13    3.00    4.40
   2  -6  13    0.50    3.00
   2   7 -15    1.40    2.80
  -2  -7  15    2.90    2.60
  -2   7  15    5.30    5.90
   2  -7 -15    3.30    5.40
   2   7 -14    7.00    3.30
  -2  -7  14    4.40    2.80
  -2   7  14    2.60    5.40
   2  -7 -14    5.00    4.60
   2   7 -13   56.09   11.60
  -2  -7  13   40.20    8.80
  -2   7  13   40.60   13.00
   2  -7 -13   45.40   12.60
   2   7 -12   32.80    7.20
  -2  -7  12   31.70    7.10
  -2   7  12   10.20    7.70
   2   7 -11   15.70    4.30
  -2  -7  11   17.10    4.80
  -2   7  11   -1.70    6.70
   2  -7 -11   11.50    7.00
   2   7 -10   15.80    4.00
  -2   7  10    9.30    9.10
   2  -7 -10   17.90    7.80
  -2   7   9  228.28   46.50
   2  -7  -9  150.58   31.80
  -2   7   8    7.40    8.40
   2  -7  -8    9.90    7.80
   2   7  -7  397.96   73.99
  -2   7   7  361.66   70.19
   2  -7  -7  433.76   82.89
   2   7  -6  150.98   28.50
  -2  -7   6  241.48   45.40
  -2   7   6  186.08   37.70
   2  -7  -6  138.09   29.00
   2   7  -5  103.69   19.90
  -2  -7   5   82.29   16.30
  -2   7   5  135.89   28.70
   2  -7  -5   99.89   23.00
   2   7  -4  451.45   84.09
  -2  -7   4  329.37   61.79
  -2   7   4  304.97   58.99
   2  -7  -4  303.47   58.19
   2   7  -3  170.38   32.50
  -2  -7   3  170.58   32.90
  -2   7   3  180.98   36.40
   2  -7  -3  151.38   30.70
   2   7  -2    8.10    4.40
  -2  -7   2    6.50    4.20
   2  -7  -2   36.80   11.50
   2   7  -1   37.60    9.10
  -2   7   1   12.80    9.50
   2  -7  -1    6.20    6.50
   2   7   0   10.60    5.50
  -2  -7   0   28.30    8.70
   2   7   1  173.18   33.70
  -2  -7  -1  203.68   39.20
   2   7   2   18.30    7.00
  -2  -7  -2   14.90    6.50
   2   7   3 1018.70  189.68
  -2  -7  -3  895.01  166.98
   2   7   4  141.49   28.40
  -2  -7  -5  170.88   34.00
   2   7   6   26.80    8.90
  -2  -7  -6   24.80    8.10
   2   7   7  217.88   42.80
  -2  -7  -7  143.79   29.90
   2   7   8   17.80    9.00
   2   7   9   13.40    8.10
  -2  -7  -9   11.40    6.50
   2   7  10  162.48   33.10
  -2  -7 -10  182.28   37.40
   2   7  11   35.50   10.70
  -2  -7 -11   20.00    7.60
   2   7  12   22.20    8.40
  -2  -7 -12    1.20    3.70
   2   7  13    8.70    7.50
  -2  -7 -13   -0.90    3.00
  -2   7 -13    0.30    4.30
   2   8 -15    7.20    3.80
  -2  -8  15    8.00    3.60
   2  -8 -15    8.20    5.80
   2   8 -14    3.80    2.70
  -2  -8  14    3.50    2.50
  -2   8  14    2.70    5.30
   2   8 -13   13.50    4.00
  -2  -8  13   16.40    4.80
  -2   8  13    2.60    5.90
   2  -8 -13    6.40    5.50
   2   8 -12   66.79   13.30
  -2  -8  12   39.10    8.40
  -2   8  12   31.10   10.20
   2  -8 -12   67.39   16.30
  -2   8  11    4.90    7.10
   2  -8 -11    4.00    5.80
  -2   8  10    6.70    7.70
   2  -8 -10    6.10    5.80
  -2   8   9    9.00    8.80
   2  -8  -9    3.60    6.20
  -2   8   8  192.28   38.90
   2  -8  -8  200.48   40.40
   2   8  -7   24.80    6.00
  -2  -8   7   24.50    6.60
  -2   8   7   21.30   11.40
   2  -8  -7   19.30    8.90
   2   8  -6  245.68   46.10
  -2  -8   6  415.76   77.79
  -2   8   6  251.27   49.60
   2  -8  -6  213.98   43.00
   2   8  -5  141.19   27.00
  -2  -8   5  197.18   37.80
  -2   8   5  281.57   55.29
   2  -8  -5  255.27   51.19
   2   8  -4  320.77   59.99
  -2  -8   4  357.36   67.09
  -2   8   4  266.37   52.09
   2  -8  -4  199.28   40.60
   2   8  -3   46.00   10.40
  -2  -8   3   20.70    6.10
  -2   8   3   39.60   12.40
   2  -8  -3   36.20   11.20
   2   8  -2  186.88   35.60
  -2  -8   2  166.48   32.20
  -2   8   2  144.39   29.70
   2  -8  -2  172.78   35.30
   2   8  -1  662.93  123.59
  -2   8   1  478.15   90.39
   2  -8  -1  659.13  123.99
   2   8   0  385.16   72.59
  -2  -8   0  419.76   79.49
   2  -8   0  466.35   88.19
   2   8   1   23.30    7.10
  -2  -8  -1   39.80   10.80
   2   8   2   27.30    8.20
  -2  -8  -2   28.80    8.60
   2   8   3  216.38   41.90
  -2  -8  -3  215.38   42.40
   2   8   4   36.10    9.90
  -2  -8  -4   32.50    9.40
   2   8   5   21.50    8.10
   2   8   6   62.59   16.20
  -2  -8  -6   52.19   13.30
   2   8   7  129.59   26.90
  -2  -8  -7   70.99   16.50
   2   8   8   57.89   14.60
  -2  -8  -8   30.50    9.90
   2   8   9   20.80   10.50
   2   8  10   23.50    9.50
  -2  -8 -10    8.30    6.10
   2   8  11   25.60    9.40
  -2  -8 -11   12.20    5.90
   2   8  12    2.90    6.20
  -2  -8 -12    0.40   49.50
  -2  -8 -13    1.10    3.40
   2   9 -14    5.70    3.00
  -2  -9  14    0.50    2.10
  -2   9  14    5.20    6.50
   2  -9 -14    8.10    5.00
   2   9 -13    5.60    3.20
  -2   9  13    4.10    6.20
  -2   9  12    9.20    6.90
   2  -9 -12   11.90    6.90
  -2   9  11   39.40   12.00
   2  -9 -11   65.99   16.60
  -2   9  10    6.90    8.20
   2  -9 -10    8.70    6.10
  -2   9   9   68.69   17.70
   2  -9  -9   68.99   17.00
   2   9  -8    7.70    3.20
  -2   9   8    9.80    9.30
   2  -9  -8    6.40    6.50
   2   9  -7   25.70    6.40
  -2  -9   7   21.40    6.40
  -2   9   7   22.50   11.50
   2  -9  -7   39.30   12.10
   2   9  -6   54.79   11.40
  -2  -9   6   25.20    6.90
  -2   9   6   54.09   15.00
   2  -9  -6   53.29   14.60
   2   9  -5  164.28   31.50
  -2  -9   5  229.18   43.90
  -2   9   5  157.28   33.30
   2  -9  -5  172.88   36.00
   2   9  -4   18.10    5.90
  -2  -9   4   12.40    5.20
  -2   9   4    9.00   11.90
   2  -9  -4   17.50    9.70
   2   9  -3  190.98   36.50
  -2  -9   3  197.58   38.20
  -2   9   3  162.18   34.20
   2  -9  -3  161.68   33.60
   2   9  -2   99.99   20.50
  -2  -9   2   63.59   14.20
  -2   9   2   43.90   12.80
   2  -9  -2   53.29   14.70
   2   9  -1   17.20    6.40
  -2   9   1    8.90    8.30
   2  -9  -1   43.40   14.70
   2   9   0   89.99   18.70
  -2  -9   0   82.29   17.50
   2  -9   0   92.09   21.60
   2   9   1   32.90    9.10
  -2  -9  -1   30.70    8.70
   2   9   2    7.70    6.40
  -2  -9  -2    9.50    6.50
   2   9   3   81.19   17.40
  -2  -9  -3  110.89   23.60
   2   9   4  116.59   24.60
  -2  -9  -4  173.68   35.10
   2   9   5   14.50    7.00
  -2  -9  -5   14.80    7.00
  -2  -9  -6    3.00    5.00
   2   9   7   12.30    7.10
  -2  -9  -7   12.50    6.10
   2   9   8   20.80    8.90
  -2  -9  -8   13.50    7.00
   2   9   9   45.40   14.10
   2   9  10   11.10    7.70
  -2  -9 -10    4.70    4.80
   2   9  11   16.40    7.90
  -2  -9 -11    5.00    4.40
  -2  -9 -12    5.90    4.30
  -2  10  14    1.10    5.00
   2 -10 -14    0.80    3.70
  -2  10  13    2.70    6.10
   2 -10 -13   10.90    5.70
  -2  10  12    5.60    7.80
   2 -10 -12   17.60    7.80
  -2  10  11   19.60   10.40
   2 -10 -11   17.20    8.90
  -2  10  10    5.80    9.60
   2 -10 -10   -0.20    5.60
  -2  10   9   83.39   21.40
   2 -10  -9   76.99   19.20
   2  10  -8   10.70    4.20
  -2 -10   8    3.80    4.40
  -2  10   8   -4.90    9.50
   2 -10  -8    0.10    6.30
   2  10  -7    6.20    4.70
  -2  10   7   -1.70    9.10
   2  10  -6   82.29   16.50
  -2  10   6  113.69   25.30
   2 -10  -6   77.69   19.00
   2  10  -5   11.00    5.10
  -2 -10   5   19.20    6.90
  -2  10   5   18.80   11.50
   2 -10  -5   12.00    7.80
   2  10  -4   78.69   16.30
  -2 -10   4   72.99   15.70
  -2  10   4  128.79   28.30
   2  10  -3  168.78   32.60
  -2 -10   3  134.29   27.00
  -2  10   3  130.49   28.00
   2 -10  -3  217.88   43.50
   2  10  -2  290.57   55.09
  -2 -10   2  106.39   21.80
  -2  10   2  141.59   30.30
   2 -10  -2  106.49   23.40
   2  10  -1  115.49   23.50
  -2  10   1  144.79   30.50
   2 -10  -1  105.49   24.70
   2  10   0   60.99   14.10
  -2 -10   0   73.49   16.20
   2 -10   0   66.89   17.60
   2  10   1   93.39   20.10
  -2 -10  -1  128.99   26.40
  -2  10  -1   78.79   18.30
   2  10   2   30.80    8.80
   2  10   3   70.39   15.70
  -2 -10  -3   88.09   19.70
   2  10   4   62.09   15.80
  -2 -10  -4   78.69   18.70
   2  10   5    9.60    6.10
  -2 -10  -5    3.80    5.40
   2  10   6   11.70    8.00
  -2 -10  -6   11.30    6.80
   2  10   7   10.50    6.70
  -2 -10  -7   10.60    6.40
   2  10   8   65.09   16.80
  -2 -10  -8   71.59   18.60
   2  10   9    3.10    7.10
  -2 -10  -9    7.90    6.50
   2  10  10   19.00    8.60
  -2 -10 -10   21.10    8.20
   2  10  11   14.20    8.10
  -2 -10 -11    6.40    4.90
   2  10  12   19.40   10.10
  -2 -10 -12   20.60    8.20
  -2  11  13   -1.90    4.80
   2 -11 -13    5.00    4.50
  -2  11  12    2.30    5.50
   2 -11 -12    3.80    4.20
  -2  11  11   20.10   10.80
   2 -11 -11   17.90    7.90
  -2  11  10    8.40   10.30
   2  11  -9    0.70    2.80
  -2  11   9    4.70   11.40
   2  11  -8    8.50    4.40
  -2 -11   8    5.90    4.40
  -2  11   8    6.90   10.70
   2  11  -7    5.40    4.50
  -2 -11   7    8.20    5.20
  -2  11   7   11.70    9.30
   2 -11  -7   14.20    8.70
   2  11  -6   41.80    9.90
  -2  11   6   59.49   17.10
   2 -11  -6   64.89   17.30
   2  11  -5   30.40    8.20
  -2 -11   5    0.80    4.70
  -2  11   5    2.00   10.20
   2 -11  -5    2.10    6.20
   2  11  -4   17.70    6.30
  -2 -11   4    9.00    4.90
  -2  11   4    5.20    8.40
   2 -11  -4    1.80    7.10
   2  11  -3   13.40    5.80
  -2 -11   3   16.70    6.20
  -2  11   3   22.70   10.50
   2 -11  -3   26.50   11.20
   2  11  -2    2.20    5.40
  -2 -11   2    0.30    4.50
  -2  11   2   -4.40    7.80
   2 -11  -2   -2.30    8.00
   2  11  -1   17.20    7.10
  -2  11   1    2.10    6.70
   2 -11  -1    2.60    7.60
   2  11   0   23.00    8.40
  -2 -11   0   13.30    7.00
   2 -11   0   16.40    9.50
   2  11   1    3.60    6.20
  -2 -11  -1    1.00    5.40
  -2  11  -1    4.80    6.20
   2  11   2   16.90    7.60
   2  11   3    6.80    5.40
  -2 -11  -3    4.90    6.00
   2  11   4   37.30   11.00
  -2 -11  -4   38.60   11.60
   2  11   5    0.30    5.60
  -2 -11  -5    5.40    5.30
   2  11   6   18.40    8.10
  -2 -11  -6   21.90    8.50
   2  11   7    5.40    6.30
  -2 -11  -7   -2.30    4.80
   2  11   8   28.90   11.30
   2  11   9    0.70    5.70
  -2 -11  -9    3.30    4.40
   2  11  10    3.70    6.10
  -2 -11 -10    8.30    5.10
   2  11  11   10.40    7.70
  -2 -11 -11   14.60    7.00
  -2  12  12    2.70    5.80
   2 -12 -12    7.70    5.20
  -2  12  11    8.70    7.60
   2 -12 -11    5.10    4.50
  -2  12  10    1.10    8.10
   2 -12 -10    1.90    4.70
   2  12  -9    0.80    2.70
  -2 -12   9    2.20    3.10
  -2  12   9   10.30   10.20
   2 -12  -9    1.90    5.60
   2  12  -8    4.80    4.30
  -2 -12   8   32.10    8.70
  -2  12   8   -2.70    8.70
   2 -12  -8    2.80    6.80
   2  12  -7    4.80    4.80
  -2 -12   7    7.90    5.10
  -2  12   7    7.50    8.60
   2 -12  -7    8.30    6.90
   2  12  -6   29.00    7.80
  -2  12   6   44.50   14.20
   2 -12  -6   25.90   10.00
   2  12  -5   55.09   12.90
  -2 -12   5   27.80    8.70
  -2  12   5   35.50   14.20
   2 -12  -5   23.60   10.00
   2  12  -4   20.00    7.40
  -2 -12   4    7.80    5.50
  -2  12   4   33.90   13.60
   2 -12  -4   37.50   13.40
   2  12  -3  143.39   28.60
  -2 -12   3  139.69   28.30
  -2  12   3  121.69   28.30
   2 -12  -3  145.09   31.50
   2  12  -2   91.29   19.30
  -2 -12   2   44.20   11.80
  -2  12   2   94.79   22.30
   2 -12  -2  102.69   23.10
   2  12  -1   28.60    8.40
  -2 -12   1   23.30    9.00
  -2  12   1   54.29   14.80
   2 -12  -1   42.70   13.50
   2  12   0   23.90    8.30
  -2 -12   0   30.30    9.40
   2 -12   0   24.30   12.70
   2  12   1   42.90   11.30
  -2 -12  -1   31.40    9.80
  -2  12  -1   32.40   10.80
   2  12   2  115.79   24.80
  -2 -12  -2  102.19   23.00
  -2  12  -2   62.59   16.30
   2 -12   2  120.59   27.10
   2  12   3   62.19   14.60
  -2 -12  -3   71.69   17.30
   2  12   4    6.20    5.80
  -2 -12  -4    3.40    4.80
   2  12   6   29.20    9.60
  -2 -12  -6   31.10   10.20
   2  12   7    5.10    7.40
  -2 -12  -7    7.60    6.60
   2  12   8    5.30    6.50
  -2 -12  -8    2.80    4.70
   2  12   9   13.00    7.10
  -2 -12  -9   14.40    6.60
   2  12  10    4.80    6.60
  -2 -12 -10   -0.10    3.70
  -2  13  12    2.00    6.70
  -2  13  11   15.20    8.70
   2 -13 -11    8.90    5.90
   2  13 -10   -0.30    2.00
  -2  13  10    8.20    7.50
   2 -13 -10    4.70    4.30
   2  13  -9   14.20    4.80
  -2 -13   9    9.60    4.40
  -2  13   9   39.60   13.50
   2 -13  -9   32.00   10.70
   2  13  -8    0.40    3.70
  -2 -13   8   -1.50    3.30
  -2  13   8    4.60    7.30
   2 -13  -8    1.10    4.90
   2  13  -7   35.40    9.40
  -2 -13   7   21.50    7.30
  -2  13   7   19.70   10.20
   2 -13  -7   21.00    9.10
   2  13  -6   16.50    6.40
  -2 -13   6    3.20    4.10
  -2  13   6   30.70   12.50
   2 -13  -6   12.80    7.70
   2  13  -5   22.30    7.50
  -2 -13   5   12.90    6.60
  -2  13   5    7.50    9.50
   2 -13  -5   13.50    7.80
   2  13  -4   30.60    8.80
  -2 -13   4    2.30    4.80
  -2  13   4   10.70   11.90
   2  13  -3   23.50    7.80
  -2 -13   3    9.80    6.00
  -2  13   3   22.10   10.30
   2 -13  -3   21.40    9.20
   2  13  -2   17.00    6.80
  -2 -13   2    4.70    4.20
  -2  13   2    7.60    8.70
   2 -13  -2   10.00    7.50
   2  13  -1    2.20    5.00
  -2 -13   1    0.30    5.40
  -2  13   1   -0.80    9.80
   2 -13  -1   18.70   11.00
   2  13   0   26.30    8.60
  -2 -13   0    0.80    5.60
   2 -13   0    9.40    9.80
   2  13   1  105.29   22.20
  -2 -13  -1   79.79   17.90
  -2  13  -1   43.30   12.10
   2  13   2    5.90    6.10
  -2 -13  -2    3.50    4.80
  -2  13  -2    0.10    6.50
   2 -13   2    6.30    7.70
   2  13   4    2.20    5.60
  -2 -13  -4    1.50    4.50
   2  13   5    6.90    6.80
  -2 -13  -5   13.60    7.00
   2  13   6    1.00    5.60
  -2 -13  -6    3.70    4.70
   2  13   7    0.80    6.20
  -2 -13  -7    4.20    5.60
   2  13   8    3.10    5.40
  -2 -13  -8    5.00    4.50
   2  13   9   -0.20    6.60
  -2 -13  -9   -0.20    3.50
   2  13  10   -1.00    5.20
  -2 -13 -10   -1.00    6.00
  -2  14  11   -0.90    7.00
   2  14 -10   -1.50    1.90
  -2  14  10   -0.60    6.50
   2 -14 -10    2.40    3.70
   2  14  -9    2.20    3.00
  -2 -14   9    0.50    2.60
  -2  14   9    2.00    6.70
   2 -14  -9    3.30    4.20
   2  14  -8    4.30    3.90
  -2 -14   8    1.40    3.00
  -2  14   8    2.20    6.90
   2 -14  -8   -0.80    3.80
   2  14  -7   49.80   11.80
  -2 -14   7   20.90    6.80
  -2  14   7   14.70    8.80
   2 -14  -7   11.80    6.60
   2  14  -6   17.80    6.30
  -2 -14   6   -0.30    3.20
  -2  14   6    7.80    8.60
   2 -14  -6    9.80    6.30
   2  14  -5    9.80    5.30
  -2 -14   5    7.60    5.80
  -2  14   5   10.40    8.90
   2 -14  -5    9.90    7.10
   2  14  -4   18.20    7.30
  -2 -14   4    0.40    5.00
  -2  14   4   11.60   11.30
   2 -14  -4    2.00    7.00
   2  14  -3   32.50   10.00
  -2 -14   3   33.30    9.60
  -2  14   3   29.40   11.90
   2 -14  -3   37.70   12.00
   2  14  -2    9.40    6.70
  -2 -14   2    9.80    5.30
  -2  14   2    8.90    8.80
   2 -14  -2    3.70    7.20
   2  14  -1    7.50    6.20
  -2  14   1    4.70    8.00
   2 -14  -1    8.90    7.70
   2  14   0    0.30    6.00
   2 -14   0    1.20    7.40
   2  14   1   32.20   10.90
  -2 -14  -1   22.60    8.40
  -2  14  -1   10.80    7.30
   2  14   2    4.30    5.90
  -2 -14  -2    5.80    4.80
  -2  14  -2   -0.20    6.70
   2 -14   2    1.80    6.70
   2  14   3    9.80    6.50
  -2 -14  -3    7.00    5.20
  -2  14  -3    6.00    6.00
   2  14   5    0.50    5.60
  -2 -14  -5    3.20    4.80
   2  14   6   17.00    8.80
   2  14   7    4.50    5.50
  -2 -14  -7    4.40    4.20
   2  14   8    1.10    6.20
  -2 -14  -8   -2.00    3.20
   2  14   9    1.00    4.90
  -2 -14  -9    3.30    3.80
   2  15 -10   -0.40    1.90
  -2 -15  10    1.10    4.70
  -2  15  10   -0.80    7.00
   2  15  -9    2.20    2.70
  -2 -15   9    2.60    2.70
  -2  15   9   -1.00    6.00
   2 -15  -9   -0.30    3.30
   2  15  -8    2.20    3.40
  -2 -15   8    0.60    2.60
  -2  15   8    6.50    6.50
   2 -15  -8    3.70    4.20
   2  15  -7    2.50    3.70
  -2 -15   7    0.60    2.90
  -2  15   7    0.10    5.60
   2 -15  -7   -0.20    3.40
   2  15  -6    3.30    4.20
  -2 -15   6    0.50    2.90
  -2  15   6    7.60    7.70
   2 -15  -6    3.80    4.60
   2  15  -5    3.10    3.50
  -2 -15   5    2.80    4.20
  -2  15   5    7.30    7.10
   2 -15  -5    2.80    4.40
   2  15  -4    0.00    4.40
  -2 -15   4    1.10    4.00
  -2  15   4    1.50    7.30
   2 -15  -4    2.60    4.40
   2  15  -3    3.80    5.00
  -2 -15   3    2.50    4.60
  -2  15   3   -4.10    8.40
   2 -15  -3    1.70    5.10
   2  15  -2    1.70    4.90
  -2 -15   2    2.80    3.70
  -2  15   2    2.10    6.40
   2 -15  -2    1.60    4.60
   2  15  -1    1.30    4.90
  -2 -15   1    4.50    5.20
  -2  15   1    1.40    8.20
   2 -15  -1   -1.40    5.50
   2  15   0   -2.40    4.80
  -2 -15   0   -4.10    4.50
   2 -15   0   -0.60    7.40
   2  15   1    2.40    5.00
  -2 -15  -1    1.90    3.90
  -2  15  -1   -0.90    5.70
   2  15   2   19.80    8.40
  -2  15  -2    5.70    5.50
   2 -15   2    8.10    6.20
   2  15   3   -1.60    7.00
  -2 -15  -3   -0.60    3.10
  -2  15  -3   -3.00    4.10
   2 -15   3   -1.20    4.10
   2  15   4   24.30    8.80
  -2 -15  -4    8.40    5.50
   2  15   5    4.20    6.60
  -2 -15  -5    0.40    4.20
   2  15   6    1.80    4.90
  -2 -15  -6    0.00    3.30
   2  15   7   11.10    7.90
  -2 -15  -7    5.40    4.90
   2  15   8    2.10    4.80
  -2 -15  -8   -0.60    2.80
   2  16  -8    3.10    3.20
  -2 -16   8    1.30    2.70
  -2  16   8    4.90    5.70
   2 -16  -8    5.50    4.50
   2  16  -7    0.50    2.80
  -2 -16   7    0.60    2.50
  -2  16   7    1.20    5.70
   2 -16  -7    1.60    3.30
   2  16  -6    9.10    4.50
  -2 -16   6    1.90    2.90
  -2  16   6    7.40    7.30
   2 -16  -6    0.40    3.70
   2  16  -5    9.30    4.20
  -2 -16   5    1.20    3.50
  -2  16   5    5.60    6.30
   2 -16  -5    0.40    3.60
   2  16  -4    2.40    4.00
  -2 -16   4   -1.00    4.00
  -2  16   4    1.30    6.70
   2 -16  -4    1.90    3.90
   2  16  -3   20.50    8.00
  -2 -16   3    3.70    4.20
  -2  16   3    1.80    7.50
   2  16  -2    5.30    5.80
  -2 -16   2    1.50    3.40
  -2  16   2    2.20    7.20
   2 -16  -2    6.60    5.00
   2  16  -1    0.10    4.80
  -2 -16   1   -0.30    5.50
  -2  16   1    2.00    6.10
   2 -16  -1    3.40    6.00
   2  16   0    0.80    5.80
  -2 -16   0    1.30    4.70
   2 -16   0   -1.90    5.30
   2  16   1    0.20    6.60
  -2 -16  -1    3.70    3.90
  -2  16  -1    2.80    6.40
   2  16   2    9.40    6.20
  -2 -16  -2    3.70    4.20
  -2  16  -2    3.40    5.10
   2 -16   2    5.30    5.00
   2  16   3    7.40    5.90
  -2 -16  -3    1.50    3.90
  -2  16  -3   -0.30    3.80
   2 -16   3   -1.30    3.50
  -2 -16  -4    1.00    3.40
  -2  16  -4   -0.60    1.80
   2  16   5   -1.70    5.00
  -2 -16  -5    0.30    3.20
   2  16   6    1.70    6.20
  -2 -16  -6    2.60    3.70
   2  17  -7   -0.10    2.40
  -2 -17   7   -0.20    3.70
  -2  17   7    3.40    6.00
   2 -17  -7   -0.20    3.00
   2  17  -6    2.40    2.70
  -2 -17   6    2.40    2.80
  -2  17   6    0.60    6.00
   2 -17  -6    1.00    3.30
   2  17  -5    0.00    2.00
  -2 -17   5    0.70    2.90
  -2  17   5   -2.40    4.60
   2 -17  -5    0.50    2.70
   2  17  -4    0.00  156.68
  -2 -17   4    1.80    4.20
  -2  17   4    7.40    6.40
   2 -17  -4    3.50    3.70
   2  17  -3    3.30    5.80
  -2 -17   3    1.60    3.70
  -2  17   3   -4.10    5.10
   2 -17  -3    5.00    5.00
   2  17  -2    2.20    6.20
  -2 -17   2    0.00    2.80
  -2  17   2   -0.60    6.40
   2 -17  -2   -1.40    3.60
   2  17  -1   -3.30    5.30
  -2 -17   1    2.50    4.20
  -2  17   1   -0.80    5.60
   2 -17  -1   -1.30    3.40
   2  17   0    5.80    5.30
  -2 -17   0    2.10    3.30
   2 -17   0    1.10    4.60
   2  17   1    1.00    4.70
  -2 -17  -1    0.00    3.10
  -2  17  -1   -0.90    4.60
   2  17   2   -4.30    4.00
  -2  17  -2    2.90    5.40
   2 -17   2    2.60    4.20
  -2 -17  -3    4.00    4.20
  -2  17  -3    0.50    3.80
   2 -17   3   -0.10    3.50
   2  17   4   10.10    5.90
  -2 -17  -4    5.90    4.70
  -2  17  -4   -1.20    2.70
   2 -17   4    0.00    3.50
  -2 -17  -5    1.30    5.80
  -2  17  -5    1.00    2.60
   2  18  -4   -1.00    3.90
  -2 -18   4    0.30    2.80
  -2  18   4   -0.20    4.80
   2 -18  -4    2.10    3.50
   2  18  -3    8.00    5.70
  -2 -18   3    5.80    5.10
  -2  18   3   12.80    7.90
   2 -18  -3    3.40    4.10
   2  18  -2    3.20    5.20
  -2 -18   2    0.40    3.70
  -2  18   2    0.10    5.40
   2 -18  -2    3.00    4.50
   2  18  -1    4.60    4.70
  -2 -18   1    0.10   16.30
  -2  18   1   -4.10    5.20
   2 -18  -1   -1.20   74.09
   2  18   0    1.40    4.30
  -2 -18   0   -0.40    3.60
   2 -18   0    1.30    3.70
   2  18   1    3.60    5.60
  -2 -18  -1    0.50    3.30
  -2  18  -1    4.00    4.70
   2  18   2   -2.10    5.40
  -2 -18  -2    0.70    3.00
  -2  18  -2    0.90    4.00
  -3   0  16    1.60    3.30
  -3   0  14   23.30    8.10
  -3   0  12   23.50    8.10
  -3   0  10  583.94  110.09
  -3   0   8  246.28   47.60
  -3   0   6   69.49   16.20
  -3   0  -4  360.16   68.49
   3   0   4  306.97   58.39
  -3   0  -6  579.74  108.99
   3   0   6  692.53  129.29
   3   0   8   38.70   10.70
  -3   0 -10   13.50    6.40
   3   0  10    8.30    6.50
  -3   0 -12   32.40    9.80
   3   0  12   42.40   11.20
   3   1 -16    2.10    4.10
  -3  -1  16    2.40    3.50
   3  -1 -16    5.20    4.80
   3   1 -15   -1.20    3.80
  -3  -1  15    0.20    3.80
   3  -1 -15    0.20    4.60
   3   1 -14   48.90   11.50
  -3  -1  14   23.80    8.30
   3  -1 -14   51.39   12.90
   3   1 -13   52.49   12.10
  -3  -1  13   36.00   10.30
   3  -1 -13   55.89   13.50
   3   1 -12   73.29   15.70
  -3  -1  12   32.90    9.50
   3  -1 -12   48.10   11.70
   3   1 -11  133.99   26.50
  -3  -1  11   81.79   17.90
   3  -1 -11  149.09   30.00
  -3  -1  10   13.60    7.70
   3  -1 -10   27.40    8.70
   3   1  -9  250.07   47.50
   3  -1  -9  301.77   57.49
   3   1  -8  152.38   29.50
   3  -1  -8  224.18   43.20
   3   1  -7 1094.29  202.88
  -3  -1   7  800.12  149.29
  -3   1   7  939.51  175.08
   3  -1  -7 1162.38  215.78
  -3  -1   6   21.00    8.30
  -3   1   6   41.80   11.70
   3  -1  -6   31.10    8.90
  -3   1   5   21.40    8.90
   3  -1  -5   41.40   10.40
   3   1   1  109.09   22.60
  -3  -1  -1   59.19   15.40
   3   1   2    6.40    7.00
  -3  -1  -2   13.40    6.60
   3   1   3  155.28   30.70
  -3  -1  -3  109.59   22.90
   3   1   4  235.68   45.20
  -3  -1  -4  225.28   43.40
   3   1   5    3.70    4.40
  -3   1  -5   12.00    6.40
   3  -1   5   12.30    6.60
   3   1   6   15.00    5.80
  -3  -1  -6   11.10    5.30
  -3   1  -6   14.40    6.20
   3  -1   6   18.60    6.60
   3   1   7   81.09   17.40
  -3  -1  -7  112.29   23.10
  -3   1  -7  100.79   20.90
   3  -1   7   88.59   19.00
   3   1   8  215.38   41.80
  -3  -1  -8  155.58   31.10
  -3   1  -8  144.79   29.70
   3  -1   8  174.38   34.80
   3   1   9   10.10    5.70
  -3  -1  -9   12.60    5.70
  -3   1  -9    2.80    4.60
   3  -1   9    8.60    5.40
   3   1  10   17.20    7.70
  -3  -1 -10   10.20    5.50
  -3   1 -10   16.20    6.80
   3  -1  10    5.20    4.80
   3   1  11   22.60    8.30
  -3   1 -11   25.10    8.40
   3  -1  11   21.90    7.10
   3   1  12    2.40    5.40
  -3  -1 -12    4.80    5.00
  -3   1 -12    8.90    5.40
   3  -1  12    2.70    5.00
   3   1  13    5.10    5.90
  -3  -1 -13    9.00    5.90
  -3   1 -13    2.20    4.50
   3  -1  13    6.00    5.80
   3   2 -16    0.80    3.80
  -3  -2  16    0.70    3.00
  -3   2  16    1.80    5.80
   3  -2 -16    6.10    5.80
   3   2 -15   12.90    5.30
  -3  -2  15    1.30    3.80
  -3   2  15    9.10    6.90
   3  -2 -15    3.90    5.20
   3   2 -14    3.80    4.10
  -3  -2  14    3.20    4.40
  -3   2  14   -1.90    5.90
   3  -2 -14    3.60    5.10
   3   2 -13  137.49   27.10
  -3  -2  13  127.09   26.20
   3  -2 -13  164.58   33.10
   3   2 -12   12.50    5.00
  -3  -2  12    6.10    5.10
  -3   2  12   13.20    8.00
   3  -2 -12   37.10   10.90
   3   2 -11   79.89   16.40
  -3  -2  11   53.39   12.60
  -3   2  11   86.69   19.90
   3  -2 -11  109.89   23.00
   3   2 -10  220.28   41.80
  -3  -2  10  105.59   22.10
  -3   2  10  100.19   22.70
   3  -2 -10   90.69   19.80
   3   2  -9  273.47   51.59
  -3  -2   9  474.85   89.59
  -3   2   9  356.06   68.19
   3  -2  -9  216.58   42.30
   3   2  -8  884.71  164.18
  -3  -2   8  729.53  136.19
  -3   2   8  732.73  137.39
   3  -2  -8  633.24  118.49
   3   2  -7  457.15   85.19
  -3  -2   7  531.35   99.39
  -3   2   7  397.66   75.59
   3  -2  -7  484.05   90.79
  -3   2   6   42.80   11.90
   3  -2  -6   73.59   15.90
  -3   2   5    3.10    7.60
   3  -2  -5    7.30    5.80
  -3  -2   1    3.20   10.60
   3   2   0 1371.16  254.17
  -3  -2   0 1574.14  291.77
   3   2   1  214.98   41.50
  -3  -2  -1  197.48   38.80
   3   2   2   17.80    7.60
  -3  -2  -2   12.30    6.50
   3   2   3   15.80    8.00
  -3  -2  -3   27.80    8.30
   3   2   4  326.57   61.79
  -3  -2  -4  206.18   40.30
   3   2   5  754.22  140.69
  -3  -2  -5  807.92  150.68
   3   2   6   54.59   12.50
  -3  -2  -6   59.69   13.60
   3   2   7   14.10    6.30
  -3  -2  -7   16.00    6.40
  -3   2  -7   19.30    6.60
   3  -2   7   14.50    6.50
   3   2   8   33.50   10.10
  -3  -2  -8    9.10    6.30
  -3   2  -8   13.80    6.50
   3  -2   8   10.90    6.60
   3   2   9  100.89   21.40
  -3  -2  -9   69.39   16.10
  -3   2  -9   61.19   13.80
   3   2  10   80.09   18.40
  -3  -2 -10  100.29   21.70
  -3   2 -10   65.69   15.70
   3  -2  10   38.90   11.20
   3   2  11   14.20    7.60
  -3  -2 -11    4.30    6.20
  -3   2 -11    8.50    5.20
  -3  -2 -12    1.20    4.60
  -3   2 -12    6.50    4.60
   3   2  13    4.00    6.10
  -3  -2 -13    4.80    5.40
  -3   2 -13   -0.30    4.10
   3   3 -16    2.10    3.60
  -3  -3  16    1.60    3.40
  -3   3  16    5.60    6.70
   3  -3 -16    5.80    5.00
   3   3 -15    0.30    3.40
  -3  -3  15    0.70    3.50
  -3   3  15    0.70    6.00
   3  -3 -15    7.90    5.60
   3   3 -14   33.00    8.30
  -3  -3  14   23.20    7.60
  -3   3  14   13.20    7.80
   3  -3 -14   14.80    6.90
   3   3 -13   49.70   11.10
  -3  -3  13   44.90   11.10
  -3   3  13   24.30    9.70
   3  -3 -13   43.40   11.60
   3   3 -12    3.30    3.70
  -3  -3  12    3.80    4.30
  -3   3  12    1.60    7.30
   3  -3 -12    4.20    4.80
   3   3 -11   92.99   18.50
  -3  -3  11   78.19   16.60
  -3   3  11  121.09   26.20
   3  -3 -11   92.29   20.00
   3   3 -10  131.19   25.40
  -3  -3  10   77.49   16.40
  -3   3  10  124.59   26.50
   3  -3 -10  171.48   34.20
   3   3  -9  119.39   23.20
  -3   3   9   77.69   18.50
   3   3  -8 1866.91  345.37
  -3  -3   8 1147.09  212.98
  -3   3   8 1336.07  248.68
   3  -3  -8 1252.87  233.08
  -3  -3   7  701.33  130.49
  -3   3   7  405.06   76.99
   3  -3  -7  483.15   90.99
  -3   3   6  361.06   68.59
   3  -3  -6  291.57   55.89
  -3   3   5  397.46   75.19
   3  -3  -5  581.14  108.89
  -3   3   4  174.48   35.10
   3   3  -2  320.77   60.29
  -3  -3   1   80.79   17.40
   3   3   0  454.35   85.29
  -3  -3   0  353.46   66.69
  -3  -3  -1 1295.97  240.38
   3   3   2  107.29   21.70
   3   3   3  397.46   75.29
  -3  -3  -3  414.96   78.29
   3   3   4   27.50    9.20
  -3  -3  -4   32.20    8.90
   3   3   5   74.89   16.20
  -3  -3  -5   76.39   16.60
   3   3   6  126.29   25.70
   3   3   7   43.10   12.30
  -3  -3  -7   30.50    9.30
   3   3   8   45.30   11.90
  -3  -3  -8   25.50    8.70
   3   3   9   33.20   10.30
  -3  -3  -9   32.40    9.70
  -3  -3 -10    8.30    6.10
   3  -3  10   20.40    7.60
   3   3  11  239.48   47.70
  -3  -3 -11  160.98   33.30
   3  -3  11  158.18   33.40
   3   3  12   17.40    8.20
   3  -3  12   11.90    5.80
   3   3  13   10.60    7.90
  -3  -3 -13   17.80    7.10
   3  -3  13   17.20    6.20
   3   4 -16    9.10    4.30
  -3  -4  16   10.00    4.60
  -3   4  16    5.00    5.80
   3  -4 -16   20.50    8.90
   3   4 -15   17.30    5.40
  -3  -4  15    5.60    3.70
  -3   4  15    5.00    5.70
   3  -4 -15    7.70    6.20
   3   4 -14   15.80    5.30
  -3  -4  14   14.20    5.60
  -3   4  14    6.70    6.60
   3  -4 -14   29.20    9.60
   3   4 -13    8.30    4.20
  -3  -4  13    1.80    3.90
  -3   4  13    2.40    6.80
   3  -4 -13    5.60    5.30
   3   4 -12   47.40   10.10
  -3  -4  12   41.90    9.90
  -3   4  12   36.80   11.60
   3  -4 -12   48.50   12.40
   3   4 -11  193.98   36.70
  -3  -4  11  151.68   29.60
  -3   4  11  212.08   43.30
   3  -4 -11  177.08   36.20
   3   4 -10  378.96   70.69
  -3   4  10  325.07   62.89
   3  -4 -10  253.37   49.20
   3   4  -9  225.58   42.40
  -3  -4   9  271.07   51.19
  -3   4   9  270.47   52.89
   3  -4  -9  206.68   40.90
   3   4  -8  196.98   37.00
  -3  -4   8  163.78   31.40
  -3   4   8  117.29   25.20
   3  -4  -8   85.99   19.50
  -3   4   7  471.95   89.69
   3  -4  -7  376.66   71.29
  -3   4   6   66.49   16.60
   3  -4  -6   56.19   13.50
  -3   4   5  707.13  132.99
   3  -4  -5  681.33  127.19
   3   4  -4   -0.20    5.50
  -3  -4   4   10.90    5.90
  -3   4   4   21.90   11.70
   3  -4  -4   33.00    9.90
   3   4  -3   21.90    6.60
  -3  -4   3   15.20    5.60
   3   4  -2    8.70    4.80
  -3  -4   1  335.77   63.19
   3   4   0 1284.77  238.78
  -3  -4   0 1305.27  242.28
   3   4   1  182.28   35.60
  -3  -4  -1  206.08   39.80
   3   4   2   14.90    7.00
  -3  -4  -2   11.50    5.80
  -3  -4  -3  121.79   24.90
   3   4   4   56.39   13.50
  -3  -4  -4   42.70   11.30
   3   4   5  222.28   43.70
  -3  -4  -5  157.38   31.90
   3   4   6  165.88   33.20
  -3  -4  -6  133.69   27.60
  -3  -4  -7  102.99   22.30
   3   4   8   34.70   10.60
  -3  -4  -8   16.00    6.90
   3   4   9   17.70    8.00
  -3  -4  -9   12.00    5.60
  -3   4  -9    1.10    5.50
   3   4  10    5.40    6.70
  -3  -4 -10    5.10    5.00
  -3   4 -10    3.30    5.10
   3  -4  10    1.10    4.50
   3   4  11   18.40    9.30
  -3  -4 -11   23.60    8.90
  -3   4 -11   16.70    6.80
   3  -4  11    8.40    5.40
  -3  -4 -12    1.90    4.30
  -3   4 -12   13.90    6.40
   3  -4  12    2.80    4.40
   3   4  13    7.60    6.60
  -3  -4 -13   15.40    6.50
  -3   4 -13    5.30    5.30
   3  -4  13    3.90    4.30
   3   5 -16   14.20    4.70
  -3  -5  16   22.70    6.60
  -3   5  16   10.00    7.10
   3  -5 -16   13.70    6.70
   3   5 -15   11.80    4.20
  -3  -5  15   12.60    4.80
  -3   5  15    4.70    5.90
   3  -5 -15   13.30    6.50
   3   5 -14   54.99   11.70
  -3  -5  14   70.39   15.20
   3  -5 -14   47.50   13.40
   3   5 -13    9.50    3.90
  -3  -5  13    5.80    3.90
  -3   5  13   -3.20    7.10
   3  -5 -13    1.10    6.40
   3   5 -12    7.50    3.40
  -3  -5  12    8.20    3.90
  -3   5  12    1.10    8.60
   3  -5 -12    4.70    6.10
   3   5 -11   25.20    5.90
  -3  -5  11   19.10    5.30
  -3   5  11   21.70   10.80
   3  -5 -11   26.20    9.30
   3   5 -10   61.39   12.20
  -3  -5  10   57.89   11.90
  -3   5  10   58.39   15.70
   3  -5 -10   40.80   11.40
   3   5  -9  122.29   23.20
  -3  -5   9  173.18   32.70
  -3   5   9  114.29   24.90
   3  -5  -9  191.88   38.40
  -3  -5   8  493.25   91.69
  -3   5   8  285.67   55.79
   3  -5  -8  430.36   82.69
  -3   5   6   28.30   12.40
   3  -5  -6   22.60    8.10
   3   5  -5    8.30    3.90
  -3  -5   5    5.30    3.80
  -3   5   5   37.50   13.70
   3  -5  -5   16.70    7.40
   3   5  -4 2641.84  488.45
  -3  -5   4 3010.60  556.74
  -3   5   4 4589.14  849.12
   3  -5  -4 3933.31  727.73
   3   5  -3  346.87   64.99
  -3  -5   3  203.38   38.70
  -3   5   3  163.88   33.20
   3   5  -2  506.45   94.59
  -3  -5   1  376.66   71.09
  -3  -5   0  155.58   30.70
   3   5   1  612.04  114.79
  -3  -5  -1  618.34  115.99
   3   5   2 1016.70  189.58
  -3  -5  -2  894.71  166.98
   3   5   3   55.59   13.50
  -3  -5  -3   62.49   14.10
   3   5   4   33.80   10.10
  -3  -5  -4   24.30    7.70
   3   5   5  175.38   34.40
   3   5   6   16.10    6.80
  -3  -5  -6   19.20    7.00
   3   5   7   20.70    7.90
  -3  -5  -7   45.10   11.60
  -3  -5  -8   43.20   11.80
   3   5   9   13.30    7.60
  -3  -5  -9   32.70   10.40
   3   5  10    5.80    5.70
  -3  -5 -10    9.90    5.80
   3   5  11    2.90    5.20
  -3  -5 -11    0.30    4.40
  -3   5 -11    3.40    4.70
   3  -5  11   11.40    5.60
   3   5  12   50.39   12.80
  -3  -5 -12   65.59   15.70
  -3   5 -12   30.40    8.80
   3  -5  12   20.80    6.90
   3   5  13    6.60    5.30
  -3  -5 -13    4.10    5.60
  -3   5 -13    0.90    5.00
   3  -5  13   -1.30    3.20
   3   6 -16    4.20    2.90
  -3  -6  16    3.50    3.20
  -3   6  16    0.40    4.80
   3  -6 -16   -1.00    5.80
   3   6 -15    1.40    2.50
  -3  -6  15   11.00    4.20
  -3   6  15    0.20    5.20
   3  -6 -15    3.40    4.60
   3   6 -14   19.90    5.30
  -3  -6  14   31.20    7.80
  -3   6  14    6.60    6.60
   3  -6 -14   20.40    7.70
   3   6 -13    5.40    2.90
  -3  -6  13    8.80    3.70
  -3   6  13    2.50    7.20
   3  -6 -13    1.10    4.80
   3   6 -12  149.49   28.30
  -3  -6  12  178.18   34.00
  -3   6  12  128.09   27.90
   3  -6 -12  136.69   28.80
   3   6 -11   57.39   11.20
  -3  -6  11  102.69   19.80
  -3   6  11   42.90   13.30
   3  -6 -11   49.10   12.80
   3   6 -10   10.50    2.90
  -3  -6  10   13.60    3.70
  -3   6  10   36.60   13.00
   3  -6 -10   41.40   12.00
   3   6  -9   63.89   12.20
  -3   6   9   85.09   19.90
  -3   6   8  139.09   30.10
   3  -6  -8  228.18   45.60
   3   6  -7   37.70    7.40
  -3  -6   7   22.80    4.80
  -3   6   7   13.90   11.70
   3  -6  -7    8.10    7.90
   3   6  -6   64.09   12.50
  -3  -6   6   78.39   15.30
  -3   6   6   57.69   15.90
   3  -6  -6   59.99   16.60
   3   6  -5  287.57   53.79
  -3  -6   5  278.57   52.39
   3  -6  -5  178.68   35.50
   3   6  -4   31.30    7.50
  -3  -6   4   58.09   12.40
  -3   6   4    9.60   10.90
   3  -6  -4   22.10    8.80
   3   6  -3   67.49   14.00
  -3  -6   3   60.09   12.70
  -3   6   3   40.00   12.30
   3  -6  -3   42.80   11.80
   3   6  -2   16.90    5.60
  -3  -6   2    7.10    5.30
  -3  -6   1  354.26   66.69
   3   6   0 1185.28  220.18
   3   6   1 1332.87  247.38
  -3  -6  -1 1539.75  285.87
   3   6   2   52.89   13.10
  -3  -6  -2   58.89   13.60
  -3  -6  -3  165.88   32.70
   3   6   4   68.89   15.50
  -3  -6  -4   70.89   16.40
   3   6   5  799.12  149.39
   3   6   6    8.00    6.20
  -3  -6  -6   11.50    6.70
   3   6   7  245.08   47.60
  -3  -6  -7  224.88   44.60
   3   6   8   26.00    8.60
  -3  -6  -8   31.20    9.40
   3   6   9   11.00    6.60
  -3  -6  -9    9.60    5.60
   3   6  10   14.80    7.30
  -3  -6 -10   16.40    6.90
   3   6  11    4.50    5.60
  -3  -6 -11    2.20    4.10
   3   6  12    6.00    5.50
  -3  -6 -12    1.70    4.20
  -3   6 -12    4.40    5.10
   3   6  13    0.20    4.70
  -3   6 -13    3.60    5.20
   3  -6  13    2.90    3.90
   3   7 -15    1.00    2.30
  -3  -7  15    3.00    2.40
  -3   7  15    0.80    5.00
   3  -7 -15    6.90    5.70
   3   7 -14    2.80    2.30
  -3  -7  14    4.60    2.70
  -3   7  14    2.00    5.00
   3  -7 -14    0.90    4.20
   3   7 -13    9.70    3.20
  -3  -7  13   12.70    4.00
  -3   7  13    3.40    6.30
   3  -7 -13    7.30    5.10
   3   7 -12   74.49   14.40
  -3  -7  12   92.59   18.00
  -3   7  12   48.00   14.50
   3  -7 -12   55.39   14.60
   3   7 -11   11.20    2.90
  -3  -7  11   17.60    4.30
  -3   7  11   18.70    9.90
   3  -7 -11    6.50    5.70
   3   7 -10   17.40    3.60
  -3  -7  10   21.70    4.50
  -3   7  10    6.50    9.90
   3  -7 -10    8.40    7.30
  -3   7   9   64.69   16.70
   3  -7  -9   54.99   14.40
   3   7  -8   17.30    3.60
  -3  -7   8   21.10    4.30
  -3   7   8    7.00   10.40
   3  -7  -8    9.20    6.90
   3   7  -7  741.63  137.29
  -3  -7   7  762.42  141.29
  -3   7   7 1124.59  210.98
   3  -7  -7  629.64  119.09
   3   7  -6  836.02  154.88
  -3  -7   6  757.42  140.49
  -3   7   6  779.32  147.19
   3  -7  -6  899.31  168.48
   3   7  -5   12.90    4.30
  -3  -7   5   11.20    4.30
  -3   7   5   -1.80    9.40
   3  -7  -5    5.90    8.30
   3   7  -4  148.29   28.50
  -3  -7   4  188.18   36.10
  -3   7   4  209.68   42.30
   3  -7  -4  220.38   43.10
   3   7  -3  433.56   81.19
  -3  -7   3  373.66   70.49
  -3   7   3  446.16   85.19
   3  -7  -3  306.27   58.79
   3   7  -2  207.08   39.90
  -3   7   2  313.27   60.69
  -3  -7   1  683.03  127.59
   3   7   0  864.61  161.28
  -3  -7   0  636.54  119.09
   3   7   1  309.67   59.29
  -3  -7  -1  176.18   34.50
  -3  -7  -2   30.50    9.20
  -3  -7  -3  197.58   39.00
  -3  -7  -4  378.86   72.39
  -3  -7  -5   27.00    9.00
  -3  -7  -6   52.79   13.60
   3   7   7  219.28   43.80
  -3  -7  -7  179.78   36.60
   3   7   8   46.50   13.30
  -3  -7  -8   35.60   10.90
   3   7   9   -4.00    6.70
  -3  -7  -9    2.00    4.80
   3   7  10   30.90   10.70
  -3  -7 -10   13.80    7.50
   3   7  11   29.60   10.20
  -3  -7 -11   22.40    9.20
   3   7  12    5.10    6.00
   3   8 -15   10.50    3.40
  -3  -8  15    2.30    2.30
  -3   8  15   -0.20    5.60
   3  -8 -15    0.60    3.50
   3   8 -14   12.50    3.50
  -3  -8  14    4.00    2.40
  -3   8  14    5.60    6.10
   3   8 -13   15.00    3.80
  -3  -8  13   13.00    3.50
  -3   8  13    7.60    7.50
   3  -8 -13    5.20    5.50
   3   8 -12    7.20    2.50
  -3  -8  12   16.20    3.80
  -3   8  12    7.50    8.80
   3  -8 -12    6.70    6.00
   3   8 -11   13.80    3.10
  -3   8  11    5.60    9.10
   3  -8 -11    9.00    7.50
  -3   8  10   62.19   17.80
   3  -8 -10   53.29   15.40
   3   8  -9   64.19   12.20
  -3  -8   9   45.60    9.10
  -3   8   9   55.99   15.90
   3  -8  -9   59.19   15.70
   3   8  -8    4.50    2.10
  -3  -8   8    6.20    2.50
  -3   8   8    3.00    9.10
   3  -8  -8    0.90    5.50
   3   8  -7   13.20    3.60
  -3  -8   7    8.00    3.20
   3  -8  -7   30.60   10.70
   3   8  -6   14.60    4.30
  -3  -8   6    9.20    3.80
  -3   8   6    8.80    9.70
   3  -8  -6   13.90    9.90
   3   8  -5   72.69   14.50
  -3  -8   5   47.60   10.30
  -3   8   5   30.60   12.80
   3  -8  -5   23.50   11.00
   3   8  -4    5.00    3.70
  -3   8   4    7.50   10.40
   3  -8  -4    3.90    7.40
   3   8  -3   34.80    8.20
  -3  -8   3   42.90   10.00
  -3   8   3   19.70    9.30
   3  -8  -3   34.50   11.90
   3   8  -2  457.75   85.79
  -3  -8   2  379.86   71.79
  -3   8   2  312.57   60.49
   3  -8  -2  491.05   93.29
  -3  -8   1  147.19   29.10
   3   8   0  344.37   65.09
   3   8   1  481.05   90.79
  -3  -8  -1  435.26   82.19
   3   8   2  541.15  101.99
  -3  -8  -2  490.35   92.49
   3   8   3  754.42  141.19
  -3  -8  -3  606.14  114.19
   3   8   4  132.59   27.10
  -3  -8  -4  109.99   23.40
   3   8   5  123.99   25.80
  -3  -8  -5   90.59   20.20
   3   8   6    9.40    6.70
  -3  -8  -6    9.40    5.80
   3   8   7   75.89   17.90
  -3  -8  -7   75.69   18.40
   3   8   8   77.89   19.60
   3   8  10   12.70    8.90
   3   8  11    7.80    6.80
   3   8  12   11.10    7.20
   3   9 -14    9.10    3.10
  -3  -9  14    8.90    2.80
  -3   9  14    3.80    7.30
   3  -9 -14    2.20    3.80
   3   9 -13    4.60    2.20
  -3  -9  13    0.50    1.70
  -3   9  13    0.00    7.90
   3  -9 -13    4.50    4.60
  -3   9  12   29.60   12.60
   3  -9 -12   14.50    8.40
  -3   9  11   23.90   12.90
  -3   9  10    6.10    9.20
   3  -9 -10    1.70    6.30
   3   9  -9   27.60    5.90
  -3  -9   9   31.90    7.20
  -3   9   9   47.30   15.00
   3  -9  -9   58.49   16.10
   3   9  -8  108.89   20.70
  -3  -9   8   82.29   16.20
  -3   9   8   47.50   15.30
   3  -9  -8   49.20   13.60
   3   9  -7  138.89   26.30
  -3  -9   7   98.99   19.40
  -3   9   7  110.89   25.00
   3  -9  -7   65.29   17.00
   3   9  -6   19.30    5.00
  -3  -9   6   22.40    5.90
  -3   9   6   40.50   15.00
   3  -9  -6   54.89   15.30
   3   9  -5  686.93  127.59
  -3  -9   5  890.41  165.58
  -3   9   5  911.81  172.38
   3  -9  -5  748.33  141.49
   3   9  -4    8.70    4.00
  -3  -9   4   14.50    5.30
  -3   9   4   25.00   11.70
   3  -9  -4   25.60   11.30
   3   9  -3   14.20    4.90
  -3  -9   3    8.40    4.40
  -3   9   3   12.30    8.70
   3  -9  -3   17.70   10.70
   3   9  -2  111.19   22.50
  -3  -9   2  109.39   22.70
  -3   9   2   92.99   22.20
   3  -9  -2  115.79   26.70
   3   9  -1 1065.59  198.48
  -3  -9   1 1013.10  188.68
  -3   9   1  577.74  109.79
   3   9   0  294.07   56.09
  -3  -9   0  151.68   30.80
   3   9   1   20.70    7.40
  -3  -9  -1   21.00    7.20
   3   9   2   58.69   13.40
  -3  -9  -2   27.70    8.90
   3   9   3   36.90   10.50
  -3  -9  -4  162.18   33.70
   3   9   5   54.99   13.90
  -3  -9  -5   55.19   13.90
   3   9   6   10.50    6.80
  -3  -9  -6    3.70    4.70
   3   9   7   16.00    7.90
  -3  -9  -7    9.40    6.20
   3   9   8   83.19   19.50
  -3  -9  -8   77.69   19.10
  -3  -9  -9   69.79   18.00
   3   9  10   15.00    8.90
   3   9  11   22.50    9.40
   3  10 -14    3.70    2.30
  -3  10  14   -1.60    5.50
   3 -10 -14   -0.10  245.38
  -3  10  13   -1.60    6.80
   3 -10 -13    1.90    3.30
  -3  10  12    1.10    8.60
   3 -10 -12    2.10    4.80
  -3  10  11    2.50    8.90
   3 -10 -11    1.40    5.20
   3  10 -10   56.59   11.20
  -3  10  10   33.90   13.00
   3 -10 -10   60.19   16.60
   3  10  -9  116.69   22.20
  -3 -10   9  116.99   22.60
  -3  10   9   76.99   19.70
   3 -10  -9   72.29   18.40
   3  10  -8    6.80    3.50
  -3 -10   8   14.70    5.00
  -3  10   8   -1.80    9.30
   3 -10  -8    6.40    6.70
   3  10  -7   45.50    9.60
  -3 -10   7   19.70    5.50
  -3  10   7   60.09   18.40
   3  10  -6    2.90    3.40
  -3 -10   6    2.00    3.30
  -3  10   6    6.90    9.70
   3 -10  -6   23.00    9.30
   3  10  -5    2.60    3.30
  -3 -10   5    2.10    3.20
  -3  10   5    0.90    8.40
   3 -10  -5   -2.50    6.50
   3  10  -4    4.10    3.50
  -3 -10   4    1.80    4.00
  -3  10   4   14.50    9.30
   3 -10  -4   23.10   10.40
   3  10  -3   55.09   11.80
  -3 -10   3   77.09   16.30
  -3  10   3   67.69   17.40
   3 -10  -3   58.09   15.60
   3  10  -2   30.00    7.90
  -3 -10   2   20.20    7.10
  -3  10   2   10.60    9.80
   3 -10  -2   13.50    9.60
  -3 -10   1   50.59   12.60
  -3  10   1   32.40   11.10
   3 -10  -1   52.19   14.80
   3  10   0   22.30    7.10
  -3 -10   0   41.20   10.50
   3  10   1   11.00    5.60
   3  10   2   19.90    8.20
  -3 -10  -2    7.60    5.70
   3  10   3  205.88   40.50
  -3 -10  -3  199.48   40.30
   3  10   4   38.50   11.10
   3  10   5   39.70   12.40
  -3 -10  -5   25.80    9.20
   3  10   6    9.00    7.00
  -3 -10  -6    5.50    4.90
   3  10   7  179.68   36.60
  -3 -10  -7  137.09   29.60
   3  10   8    3.70    7.10
  -3 -10  -8   -1.60    4.00
  -3 -10  -9   19.00    8.50
   3  10  10   14.90    8.30
   3  10  11    5.60    6.20
  -3 -10 -11    3.20    4.10
  -3  11  13    3.40    7.10
   3 -11 -13    2.10    3.40
  -3  11  12    0.60    7.10
   3 -11 -12    1.10    3.70
   3  11 -11   13.30    3.30
  -3  11  11   30.20   11.80
   3 -11 -11   35.40   11.80
   3  11 -10   22.60    5.40
  -3 -11  10   10.20    3.70
  -3  11  10   13.70    9.10
   3 -11 -10   12.70    7.10
   3  11  -9   22.40    5.80
  -3 -11   9   55.49   11.80
  -3  11   9   26.00   12.20
   3 -11  -9   12.80    8.40
  -3 -11   8    5.10    3.70
  -3  11   8    4.30    8.60
   3 -11  -8    1.20    5.50
   3  11  -7   15.60    5.00
  -3 -11   7    8.60    4.00
  -3  11   7   24.00   15.00
   3 -11  -7   14.40    8.90
   3  11  -6   78.29   15.90
  -3 -11   6   66.99   14.50
  -3  11   6   94.89   23.60
   3 -11  -6  110.49   25.60
   3  11  -5    2.30    3.50
  -3 -11   5    4.50    3.60
  -3  11   5   11.80   11.90
   3 -11  -5    7.40    9.10
   3  11  -4   43.80   10.30
  -3 -11   4   35.60    8.90
  -3  11   4   72.79   20.00
   3 -11  -4   61.59   16.60
   3  11  -3   72.09   15.50
  -3 -11   3  114.29   23.30
  -3  11   3   89.19   21.70
   3 -11  -3   68.19   17.40
   3  11  -2    8.40    4.60
  -3 -11   2   12.70    5.80
  -3  11   2    5.00    8.00
   3 -11  -2   21.20   11.10
  -3 -11   1    6.10    5.30
  -3  11   1   -0.80    6.70
   3 -11  -1   10.80    8.00
   3  11   0   34.70   10.00
  -3 -11   0   39.10   11.80
   3  11   1   42.70   10.60
  -3 -11  -1   78.49   17.60
  -3 -11  -2    4.00    6.00
   3  11   3  108.59   22.70
  -3 -11  -3  105.59   22.90
   3  11   4    5.50    6.30
  -3 -11  -4    3.70    5.30
  -3 -11  -5    7.90    6.50
   3  11   6   50.99   13.70
  -3 -11  -6   34.10   10.60
   3  11   7   18.10    9.00
  -3 -11  -7   14.60    7.20
   3  11   8    5.50    8.30
  -3 -11  -8    2.80    4.40
   3  11   9    3.20    7.30
   3  11  10   11.30    7.70
  -3 -11 -10    6.40    5.60
  -3  12  13    6.20    7.10
   3 -12 -13    4.80    4.70
  -3  12  12    0.40    7.20
   3 -12 -12   -1.20    3.20
   3  12 -11    2.70    2.00
  -3  12  11    5.40    7.10
   3 -12 -11    3.20    4.70
   3  12 -10    3.40    3.00
  -3 -12  10   -0.10    2.60
  -3  12  10    8.60    8.00
   3 -12 -10    2.80    4.50
   3  12  -9   19.20    5.20
  -3 -12   9    8.50    3.60
  -3  12   9   19.40   10.30
   3 -12  -9   12.40    7.50
  -3 -12   8   10.60    4.80
  -3  12   8   17.50   10.60
   3 -12  -8   15.40    7.90
   3  12  -7    1.00    3.70
  -3 -12   7    3.60    3.40
  -3  12   7   18.90   12.70
   3 -12  -7    3.80    6.50
   3  12  -6    4.10    3.70
  -3 -12   6    2.90    3.50
  -3  12   6    0.50   10.10
   3 -12  -6    4.30    7.70
   3  12  -5   23.90    6.90
  -3 -12   5    9.70    4.60
  -3  12   5   19.40   12.00
   3 -12  -5   16.80    9.20
   3  12  -4    4.20    4.00
  -3 -12   4    3.90    3.80
  -3  12   4    9.50   10.80
   3 -12  -4    2.90    7.30
   3  12  -3   21.50    6.60
  -3 -12   3   19.60    6.50
  -3  12   3   11.90    9.80
   3 -12  -3   19.70   10.70
   3  12  -2    2.00    4.10
  -3 -12   2    2.30    3.80
  -3  12   2    4.50    8.80
   3 -12  -2    4.60    9.00
  -3 -12   1   66.69   15.80
  -3  12   1   47.00   14.10
   3 -12  -1   36.30   12.70
   3  12   0   16.90    7.10
  -3 -12   0   19.80    8.80
   3 -12   0   10.40   11.40
   3  12   1   49.60   11.90
  -3 -12  -1   79.19   17.70
   3  12   3    6.10    5.40
  -3 -12  -3    4.30    5.20
   3  12   4   76.99   17.60
  -3 -12  -4   97.69   22.20
   3  12   5   24.20    9.80
  -3 -12  -5   17.00    8.10
   3  12   6   21.60    8.80
  -3 -12  -6   17.80    7.80
   3  12   7   11.40    7.60
  -3 -12  -7    8.10    5.60
   3  12   9    1.60    6.30
  -3 -12  -9    3.50    4.80
   3  12  10    3.50    6.30
  -3 -12 -10    0.10    2.80
   3  13 -12    1.20    1.50
  -3  13  12   -2.70    6.00
   3 -13 -12   -1.50    8.10
   3  13 -11   -1.40    2.10
  -3 -13  11   -0.90    3.90
  -3  13  11   -5.40    6.00
   3 -13 -11   -0.40    3.40
   3  13 -10    4.00    3.00
  -3 -13  10    1.10    2.30
  -3  13  10    4.60    6.90
   3 -13 -10    3.20    3.90
   3  13  -9    7.70    3.80
  -3 -13   9    5.30    3.10
  -3  13   9    6.10    8.60
   3 -13  -9    8.40    6.00
   3  13  -8   -0.40    3.50
  -3 -13   8   -0.90    3.10
  -3  13   8    0.90    7.10
   3 -13  -8    3.50    4.90
   3  13  -7   13.40    5.40
  -3 -13   7    5.70    4.60
  -3  13   7   37.20   14.50
   3 -13  -7   30.40   11.30
   3  13  -6   19.00    6.30
  -3 -13   6    7.70    4.30
  -3  13   6    9.70   13.30
   3 -13  -6    9.90    9.50
   3  13  -5   63.39   13.80
  -3 -13   5   53.19   12.30
  -3  13   5   29.30   12.40
   3 -13  -5   42.00   13.50
   3  13  -4    1.80    3.80
  -3 -13   4    8.30    4.90
  -3  13   4    7.20   11.60
   3 -13  -4    2.90    7.40
   3  13  -3   15.50    6.00
  -3 -13   3    9.70    4.90
  -3  13   3    9.00    8.40
   3 -13  -3    8.60    7.60
   3  13  -2   22.30    6.90
  -3 -13   2   11.50    5.60
  -3  13   2   15.30    9.00
   3 -13  -2   18.00    8.50
  -3 -13   1    3.60    6.40
  -3  13   1    3.00    6.30
   3 -13  -1   12.10    8.70
   3  13   0   53.29   13.40
  -3 -13   0   70.79   16.90
   3 -13   0   46.30   15.00
   3  13   1   27.80    8.20
  -3 -13  -1   26.10    8.40
  -3  13  -1    7.80    7.40
   3  13   3   31.30    9.20
  -3 -13  -3   24.10    8.60
  -3 -13  -4   16.30    8.20
   3  13   5   41.20   11.70
  -3 -13  -5   72.09   18.20
   3  13   6    1.90    5.50
  -3 -13  -6    2.80    4.20
  -3 -13  -7    7.50    5.70
   3  13   8    1.80    5.60
  -3 -13  -8    5.40    5.30
   3  13   9    2.10    5.70
  -3 -13  -9    2.00    3.30
   3  14 -11    5.40    2.80
  -3 -14  11    0.70    2.00
  -3  14  11    3.20    6.30
   3 -14 -11   -0.20    3.10
   3  14 -10    2.10    2.80
  -3 -14  10    0.60    2.00
  -3  14  10    4.10    6.10
   3 -14 -10    0.40    3.10
   3  14  -9    7.50    3.70
  -3 -14   9   -0.50    2.10
  -3  14   9    5.30    7.80
   3 -14  -9    4.50    4.60
   3  14  -8    0.60    3.00
  -3 -14   8    1.20    2.90
  -3  14   8    2.40    7.00
   3 -14  -8    3.90    4.30
   3  14  -7   23.50    7.10
  -3 -14   7   11.70    5.40
  -3  14   7   18.10   10.20
   3 -14  -7   16.10    7.90
   3  14  -6   17.30    6.00
  -3 -14   6   16.70    5.80
  -3  14   6   23.50   11.90
   3 -14  -6   16.00    8.50
   3  14  -5    8.20    4.50
  -3 -14   5    3.60    4.10
   3 -14  -5    2.00    6.80
   3  14  -4    9.00    5.30
  -3 -14   4    0.20    3.60
  -3  14   4   -0.40    8.10
   3 -14  -4    2.50    5.70
   3  14  -3    5.60    5.20
  -3 -14   3    2.10    3.70
  -3  14   3    1.10   10.20
   3 -14  -3    5.80    7.20
   3  14  -2    5.20    4.90
  -3 -14   2    5.30    4.40
  -3  14   2    6.60    8.30
   3 -14  -2    6.90    7.60
  -3 -14   1   17.70    8.00
  -3  14   1    9.00    7.60
   3 -14  -1   16.80   10.00
   3  14   0    4.40    5.50
   3 -14   0    2.10    9.90
   3  14   1    8.50    5.50
  -3 -14  -1    3.50    3.90
  -3  14  -1    2.70    6.60
   3  14   2    2.30    5.10
  -3 -14  -2    7.30    6.40
   3  14   3   54.69   13.60
  -3 -14  -3   74.99   17.90
   3  14   4    5.50    6.20
   3  14   5    4.40    5.30
  -3 -14  -5    4.70    4.80
  -3 -14  -6   -0.30    3.60
   3  14   7    4.70    5.50
  -3 -14  -7    4.80    5.60
   3  14   8   -0.80    4.70
  -3 -14  -8   -0.20    8.90
   3  15 -10    3.50    3.10
  -3 -15  10    1.40    2.80
  -3  15  10    1.60    6.00
   3 -15 -10   -0.40    3.20
   3  15  -9    5.60    3.20
  -3 -15   9    1.20    2.10
  -3  15   9   11.00    7.90
   3 -15  -9    0.30    3.20
   3  15  -8   -0.50    2.70
  -3 -15   8    0.70    2.60
  -3  15   8   -7.80    5.70
   3 -15  -8   -0.30    2.90
   3  15  -7    9.20    4.60
  -3 -15   7    1.90    3.20
  -3  15   7    1.40    6.80
   3 -15  -7    1.40    3.40
   3  15  -6   18.40    6.10
  -3 -15   6    3.40    3.40
  -3  15   6    8.80    9.00
   3 -15  -6    1.10    4.90
   3  15  -5    7.30    4.80
  -3 -15   5   10.30    4.90
  -3  15   5    9.20    8.70
   3 -15  -5    7.80    7.50
   3  15  -4    4.30    4.40
  -3 -15   4    2.80    3.70
  -3  15   4    3.00    7.80
   3 -15  -4    5.30    5.20
   3  15  -3   16.90    7.20
  -3 -15   3    3.60    3.70
  -3  15   3    2.50    6.90
   3 -15  -3    2.40    4.50
   3  15  -2   -0.40    5.80
  -3 -15   2    2.50    3.30
  -3  15   2   -2.10    5.70
   3 -15  -2   -1.00    3.70
  -3 -15   1    8.20    5.90
  -3  15   1   11.00    8.20
   3 -15  -1   11.90    8.50
   3  15   0   -0.70    4.60
  -3 -15   0    3.10    5.20
   3 -15   0    0.00    7.30
  -3 -15  -1   10.80    5.50
  -3  15  -1    7.50    6.70
   3  15   2   12.30    6.20
  -3 -15  -2   16.70    7.00
  -3  15  -2    9.50    6.60
  -3 -15  -3    3.60    4.70
   3  15   4    4.70    5.20
  -3 -15  -4   10.30    5.90
   3  15   5   -0.50    5.20
  -3 -15  -5    4.30    4.30
   3  15   6    2.00    5.00
   3  15   7    3.10    4.80
  -3 -15  -7   -0.60    3.40
  -3  16   9    0.20    7.10
   3 -16  -9    0.50    3.40
   3  16  -8    0.20    2.20
  -3 -16   8   -0.50    2.20
  -3  16   8    0.80    6.40
   3 -16  -8    0.40    3.20
   3  16  -7    1.20    3.00
  -3 -16   7   -0.20    2.80
  -3  16   7   -0.20    6.20
   3 -16  -7    0.20    2.70
   3  16  -6   10.60    4.60
  -3 -16   6   -0.70    2.80
  -3  16   6    7.30    7.90
   3 -16  -6    8.70    5.40
   3  16  -5    3.30    3.10
  -3 -16   5    1.30    2.50
  -3  16   5    1.80    6.60
   3 -16  -5    5.40    5.10
   3  16  -4    0.40    2.70
  -3 -16   4   -0.70    3.00
  -3  16   4    1.10    6.20
   3  16  -3    3.40    4.60
  -3 -16   3    2.60    4.60
  -3  16   3   -1.80    6.30
   3 -16  -3   -0.20    3.60
   3  16  -2    9.30    6.20
  -3 -16   2    5.80    4.80
  -3  16   2    1.60    5.80
   3 -16  -2    4.40    5.90
  -3 -16   1   -1.10    3.70
  -3  16   1    6.00    7.00
   3 -16  -1    2.80    5.00
   3  16   0    6.50    5.20
  -3 -16   0    5.50    4.40
   3 -16   0   -2.20    4.20
   3  16   1    2.00    4.90
  -3 -16  -1    1.30    4.10
  -3  16  -1    4.90    6.40
   3  16   2   -0.30    4.60
  -3 -16  -2    1.60    3.20
  -3  16  -2    4.20    4.90
   3  16   3    4.70    5.00
  -3 -16  -3    6.80    5.10
   3  16   4    1.20    4.60
  -3 -16  -4   -1.90    3.20
   3  16   5    1.80    4.70
   3  16   6    2.00    5.10
  -3 -16  -6    2.10    3.90
   3  17  -7    1.50    2.40
  -3 -17   7    0.30    2.80
  -3  17   7   -2.40    5.50
   3 -17  -7    0.70   11.10
   3  17  -6    6.50    3.90
  -3 -17   6    3.10    3.40
  -3  17   6    5.30    7.30
   3 -17  -6    3.80    4.00
   3  17  -5    8.00    4.20
  -3 -17   5    1.90    3.30
  -3  17   5    3.00    6.20
   3 -17  -5    2.90    4.30
   3  17  -4    0.80    3.60
  -3 -17   4    0.30    2.80
  -3  17   4    5.40    5.10
   3 -17  -4    4.50    4.90
   3  17  -3    9.70    6.20
  -3 -17   3    5.20    4.10
  -3  17   3    0.20    5.20
   3 -17  -3    3.80    4.80
   3  17  -2   19.10    7.30
  -3 -17   2    1.90    4.00
  -3  17   2    0.00    6.10
   3 -17  -2   -0.50    4.00
  -3 -17   1    2.50    4.10
  -3  17   1    3.20    5.90
   3 -17  -1    3.50    5.00
   3  17   0    5.30    5.70
  -3 -17   0    0.90    3.00
   3 -17   0    0.40    4.00
   3  17   1    3.80    5.20
  -3 -17  -1    1.00    3.00
  -3  17  -1    5.60    5.60
   3  17   2    4.20    4.50
  -3  17  -2    0.00    4.40
   3 -17   2    1.00    3.50
   3  17   3    3.70    4.30
  -3 -17  -3   -1.10    2.70
  -3  17  -3    0.80    3.30
   3  17   4    3.20    4.50
   3  18  -4   -1.00    3.60
  -3 -18   4   -0.60    2.60
  -3  18   4    5.60    5.30
   3 -18  -4    0.30    3.30
   3  18  -3    1.00    3.90
  -3 -18   3    0.80    2.70
  -3  18   3    1.70    5.80
   3 -18  -3    1.90    4.10
   3  18  -2    8.30    4.90
  -3  18   2    1.60    6.40
   3 -18  -2    0.40    4.10
  -3 -18   1    1.40    3.20
  -3  18   1   -1.00    5.00
   3 -18  -1    0.60    2.90
   3  18   0   -1.80    4.80
   3  18   1    4.00    5.90
  -3  18  -1   -0.20    3.10
  -4   0  16    2.40    3.20
  -4   0  14    6.80    6.90
  -4   0  12   49.40   14.40
  -4   0  10  317.57   61.69
  -4   0   8  389.76   74.49
  -4   0  -4  108.49   22.70
   4   0   4  109.79   22.10
  -4   0  -6   14.30    7.10
   4   0   6   15.40    6.90
  -4   0  -8    0.40    4.70
   4   0   8    5.00    5.60
  -4   0 -10   71.79   15.70
   4   0  10   71.29   15.90
  -4   0 -12   22.00    7.80
   4   0  12   13.50    6.80
   4   1 -17    0.20    3.80
  -4  -1  17    1.70    2.90
   4  -1 -17    3.70    4.30
   4   1 -16   20.60    6.90
  -4  -1  16    3.00    3.10
   4  -1 -16   10.20    5.40
   4   1 -15    8.70    5.40
  -4  -1  15    1.20    3.40
   4  -1 -15    8.70    5.40
   4   1 -14  111.89   23.00
  -4  -1  14   54.89   13.90
   4  -1 -14  119.19   25.30
   4   1 -13   15.10    6.30
  -4  -1  13   30.50   10.10
   4   1 -12  223.48   43.10
  -4  -1  12  124.49   27.20
   4  -1 -12  169.88   33.90
   4   1 -11   92.79   19.10
  -4  -1  11   95.19   21.10
   4  -1 -11   89.09   18.70
   4   1 -10  170.58   33.30
  -4  -1  10  166.28   34.40
  -4   1  10  209.08   43.30
   4  -1 -10  202.18   39.50
   4   1  -9  110.39   22.20
  -4  -1   9  178.38   36.10
  -4   1   9   80.19   20.20
   4  -1  -9  143.39   28.90
   4   1  -8  372.86   70.09
  -4  -1   8  370.56   70.69
  -4   1   8  276.07   53.49
   4  -1  -8  384.16   72.59
  -4   1   7   40.60   12.50
   4  -1  -7   45.80   11.20
   4   1   2  278.07   53.39
  -4  -1  -2  128.49   26.70
   4   1   3  199.88   38.80
  -4  -1  -3  219.68   42.40
   4   1   4  249.97   48.20
  -4  -1  -4  286.87   55.59
  -4   1  -5    4.40    5.40
   4  -1   5    7.70    6.30
   4   1   6   22.30    7.40
  -4  -1  -6   41.50   10.90
  -4   1  -6   23.90    8.20
   4  -1   6   18.60    7.10
   4   1   7   25.00    7.80
  -4  -1  -7   47.40   11.70
  -4   1  -7   48.70   12.40
   4  -1   7   25.90    8.20
   4   1   8   25.20    7.70
  -4  -1  -8   20.00    7.40
  -4   1  -8   19.30    7.30
   4  -1   8   18.00    7.70
   4   1   9   12.30    6.10
  -4  -1  -9    5.20    5.60
  -4   1  -9   10.80    7.30
   4  -1   9    9.10    6.30
   4   1  10    1.20    4.40
  -4  -1 -10    3.90    4.50
  -4   1 -10    4.20    5.20
   4  -1  10    6.00    5.30
   4   1  11   28.60    9.50
  -4  -1 -11   20.40    7.40
  -4   1 -11   18.60    6.90
   4  -1  11   30.90    9.50
   4   1  12    6.90    6.00
  -4  -1 -12    7.00    5.90
  -4   1 -12    1.00    4.40
   4  -1  12    4.40    5.10
   4   1  13   12.60    6.70
  -4  -1 -13   11.50    7.20
  -4   1 -13   11.20    6.20
   4  -1  13   12.80    6.00
   4   2 -17    7.20    4.80
  -4  -2  17    2.30    3.00
  -4   2  17    0.20    5.10
   4  -2 -17    3.90    5.60
   4   2 -16    8.40    4.90
  -4  -2  16    0.90    2.70
  -4   2  16    1.30    5.30
   4  -2 -16    2.50    5.20
   4   2 -15   14.60    5.60
  -4  -2  15    1.80    3.30
  -4   2  15    7.60    7.00
   4  -2 -15   10.30    6.60
  -4  -2  14    1.00    4.10
  -4   2  14    5.80    8.90
   4  -2 -14   12.60    7.00
   4   2 -13   50.29   11.70
  -4  -2  13   39.20   11.30
  -4   2  13   64.89   16.90
   4  -2 -13   44.60   11.90
   4   2 -12   40.60   10.10
  -4  -2  12   21.20    9.30
  -4   2  12   43.00   15.10
   4  -2 -12   57.99   14.50
   4   2 -11   57.89   12.50
  -4  -2  11   67.59   15.90
  -4   2  11   42.00   13.50
   4  -2 -11   57.19   13.80
   4   2 -10   54.09   12.00
  -4   2  10   23.80   11.00
   4  -2 -10   12.70    6.70
   4   2  -9  112.39   22.30
  -4  -2   9  138.29   28.70
  -4   2   9  237.68   47.60
   4  -2  -9  174.48   35.10
  -4   2   8   62.89   16.30
   4  -2  -8   40.40   11.40
  -4   2   7   14.50   10.40
   4  -2  -7   11.10    5.80
   4   2   0   35.20   12.50
  -4  -2   0   15.70    9.60
   4   2   1  137.39   28.10
  -4  -2  -1   96.19   20.40
   4   2   2  207.18   40.60
  -4  -2  -2  240.68   46.60
   4   2   3   44.50   11.70
  -4  -2  -3   39.30   10.30
   4   2   4    7.40    5.60
  -4  -2  -4    7.40    5.70
   4   2   5  147.19   29.30
  -4  -2  -5  144.79   29.30
   4   2   6   17.40    6.60
  -4  -2  -6   23.90    8.60
   4   2   7  101.59   21.10
  -4  -2  -7  138.89   28.70
  -4   2  -7   49.50   12.30
   4  -2   7   61.59   14.20
   4   2   8   12.50    6.90
  -4  -2  -8    9.00    5.90
  -4   2  -8    8.60    5.70
   4  -2   8    6.30    5.80
   4   2   9   71.49   16.40
  -4   2  -9   58.69   15.20
   4  -2   9   49.60   12.60
   4   2  10    5.60    4.90
  -4  -2 -10    1.70    4.70
  -4   2 -10    1.10    5.00
   4  -2  10    6.10    6.20
  -4  -2 -11   46.60   12.10
  -4   2 -11   56.89   14.50
   4  -2  11   70.49   16.40
   4   2  12    5.70    5.20
  -4  -2 -12    0.30    5.40
  -4   2 -12    5.80    5.70
   4  -2  12    6.10    5.40
   4   2  13    4.80    6.30
  -4  -2 -13    0.40    4.30
  -4   2 -13   -0.10    4.60
   4  -2  13   -0.40    4.20
   4   3 -17    1.70    3.60
  -4  -3  17    0.90    2.90
  -4   3  17   -2.00    4.70
   4  -3 -17    3.70    5.10
   4   3 -16   -0.80    3.40
  -4  -3  16    0.10    2.80
  -4   3  16   -0.70    5.20
   4  -3 -16    3.20    4.70
   4   3 -15    7.80    4.50
  -4  -3  15    1.20    2.80
  -4   3  15    4.90    7.40
   4  -3 -15   19.10    7.60
   4   3 -14    5.90    4.10
  -4  -3  14    0.80    3.50
  -4   3  14    9.30    9.20
   4  -3 -14   11.00    5.90
  -4  -3  13   78.59   17.40
  -4   3  13   57.99   15.90
   4  -3 -13  110.59   23.60
   4   3 -12   48.90   11.10
  -4  -3  12   39.20   11.20
  -4   3  12   44.60   15.20
   4  -3 -12   55.99   14.10
   4   3 -11   46.60   10.40
  -4  -3  11   42.00   11.40
  -4   3  11   45.00   14.40
   4  -3 -11   49.90   13.20
   4   3 -10   20.00    6.30
  -4  -3  10   23.70    8.90
  -4   3  10   13.10   11.60
   4  -3 -10    9.60    7.60
   4   3  -9   66.49   13.90
  -4  -3   9  109.19   23.00
  -4   3   9   67.59   17.40
   4  -3  -9   77.19   17.60
  -4   3   8  412.26   78.69
   4  -3  -8  634.44  119.49
  -4   3   7    4.80    8.10
   4  -3  -7    5.30    6.10
  -4   3   6  100.29   22.00
   4  -3  -6  106.19   21.90
   4   3  -1  412.56   77.99
  -4  -3   1  455.75   85.59
   4   3   0  142.49   29.10
  -4  -3   0  202.48   39.50
   4   3   1  516.65   96.99
  -4  -3  -1  590.04  110.89
   4   3   2  330.87   62.89
  -4  -3  -2  349.47   66.29
   4   3   3  962.90  179.28
  -4  -3  -3  954.70  177.78
  -4  -3  -4  361.66   68.49
  -4  -3  -5  420.76   79.69
   4   3   6   10.40    6.80
  -4  -3  -6   12.40    6.50
   4   3   7  454.45   85.79
  -4  -3  -7  378.96   72.59
   4   3   8   31.00    9.30
  -4  -3  -8   22.20    7.70
  -4   3  -8    4.90    6.50
   4   3   9   26.30    9.20
  -4  -3  -9   39.50   11.80
  -4   3  -9   11.30    7.40
   4  -3   9   27.10    8.60
   4   3  10   90.29   19.70
  -4  -3 -10   50.29   13.10
  -4   3 -10   31.80   10.00
   4  -3  10   27.70    9.00
   4   3  11   10.00    6.20
  -4   3 -11    3.30    4.90
   4  -3  11    6.90    6.80
  -4  -3 -12    1.60    4.30
  -4   3 -12    2.20    6.10
   4   3  13   10.00    7.20
  -4  -3 -13    2.70    5.90
  -4   3 -13   12.30    7.40
   4   4 -16   42.50    9.80
  -4  -4  16   13.50    5.20
  -4   4  16    6.10    7.10
   4  -4 -16   24.70    8.20
   4   4 -15    9.60    4.50
  -4  -4  15    1.60    2.80
  -4   4  15   -2.60    7.10
   4  -4 -15    8.90    5.90
   4   4 -14   25.70    6.80
  -4  -4  14    1.40    2.90
  -4   4  14    7.40    8.10
   4  -4 -14    7.40    6.00
   4   4 -13    7.30    3.90
  -4  -4  13    8.10    4.80
  -4   4  13   14.30    9.70
   4  -4 -13    0.20    5.70
   4   4 -12   40.30    9.00
  -4  -4  12   24.80    8.00
  -4   4  12   28.10   12.20
   4  -4 -12   61.09   15.00
   4   4 -11   10.30    4.30
  -4  -4  11   44.00   11.10
  -4   4  11    6.80    9.80
   4  -4 -11    6.30    6.60
   4   4 -10  300.07   56.19
  -4  -4  10  245.58   47.00
  -4   4  10  707.13  133.69
   4  -4 -10  324.87   62.49
  -4   4   9   96.99   23.40
   4  -4  -9   49.20   13.40
  -4   4   8   64.99   16.40
   4  -4  -8   55.09   14.40
  -4   4   7   18.10    9.30
   4  -4  -7   12.60    8.60
  -4   4   6   40.10   12.90
   4  -4  -6   31.40   10.30
   4   4  -3   20.60    8.40
  -4  -4   3   31.30   10.00
   4   4  -2  343.87   65.29
  -4  -4   2  369.06   69.89
   4   4  -1  217.98   41.90
  -4  -4   1  211.38   41.30
   4   4   0   68.89   15.30
  -4  -4   0  105.29   21.90
   4   4   1  205.68   39.70
  -4  -4  -1  217.08   42.20
   4   4   2   97.99   20.50
  -4  -4  -2   99.69   20.70
   4   4   3   69.49   15.70
  -4  -4  -3   65.29   14.60
   4   4   4  255.17   49.10
  -4  -4  -4  170.18   33.70
   4   4   5   14.00    6.60
  -4  -4  -5   14.20    6.70
   4   4   6   43.30   11.80
   4   4   7   44.20   11.50
  -4  -4  -7   38.20   10.70
   4   4   8   19.50    8.40
  -4  -4  -8    3.60    4.80
   4   4   9  109.99   23.70
  -4  -4  -9   86.99   19.90
  -4  -4 -10    5.30    6.40
   4   4  11    4.90    5.80
  -4  -4 -11    1.40    4.20
   4   4  12    3.80    5.80
  -4  -4 -12    8.40    6.30
   4   5 -16   11.20    4.30
  -4  -5  16    7.10    3.60
  -4   5  16    5.90    6.50
   4  -5 -16    6.70    5.80
   4   5 -15    3.00    3.20
  -4  -5  15    2.80    2.80
  -4   5  15    9.10    7.30
   4  -5 -15    9.20    5.80
   4   5 -14   86.09   17.20
  -4  -5  14   36.20    8.70
  -4   5  14   63.09   16.60
   4  -5 -14   55.89   14.50
   4   5 -13    8.90    3.90
  -4  -5  13    2.50    3.00
  -4   5  13    7.90    9.30
   4  -5 -13   17.10    8.80
   4   5 -12   71.39   14.20
  -4   5  12   93.79   22.20
   4  -5 -12   34.50   10.40
   4   5 -11    9.80    3.90
  -4   5  11   10.50   10.10
   4  -5 -11    6.40    6.80
   4   5 -10  113.99   21.80
  -4  -5  10  124.79   24.60
  -4   5  10  146.09   31.10
   4  -5 -10  131.19   27.00
  -4   5   9   63.39   16.70
   4  -5  -9   97.09   21.50
  -4   5   8   19.10   12.00
   4  -5  -8   15.30    8.20
  -4   5   7  321.87   62.49
   4  -5  -7  275.37   54.09
  -4   5   6   16.00   10.30
   4  -5  -6    4.70    6.90
  -4   5   5  125.29   26.80
   4  -5  -5  180.48   36.50
   4   5  -4   35.60    9.20
  -4  -5   4   66.89   14.70
   4   5  -2  939.31  174.68
  -4  -5   2 1121.89  208.68
   4   5  -1  614.94  114.99
  -4  -5   1  602.84  112.79
   4   5   0   37.70   10.00
  -4  -5   0   39.90   10.70
   4   5   1  199.88   39.30
  -4  -5  -1  221.98   42.90
   4   5   2   10.60    6.70
  -4  -5  -2   14.20    6.40
   4   5   3  109.99   22.60
  -4  -5  -3  133.29   27.40
   4   5   4   92.89   20.00
  -4  -5  -4   68.99   16.40
   4   5   5   26.20    9.20
  -4  -5  -5   29.20    9.50
   4   5   6  405.56   77.69
   4   5   7    4.50    6.20
  -4  -5  -7    8.70    5.70
   4   5   8   14.90    9.40
   4   5   9  142.09   30.10
  -4  -5  -9   84.39   19.50
   4   5  10   37.40   11.50
  -4  -5 -10   23.50    8.50
   4   5  11   -1.70    5.90
  -4   5 -11    0.70    6.20
   4   5  12   16.10    9.00
  -4  -5 -12    9.40    5.40
  -4   5 -12    4.70    5.60
   4  -5  12    4.70    4.30
   4   6 -16   10.80    3.80
  -4  -6  16    4.70    2.80
  -4   6  16    4.50    5.90
   4  -6 -16    5.30    6.10
   4   6 -15    1.50    2.50
  -4  -6  15    1.90    2.30
  -4   6  15    2.50    6.30
   4  -6 -15    8.50    5.80
   4   6 -14   22.70    5.90
  -4  -6  14    9.30    3.80
  -4   6  14   10.70    8.50
   4  -6 -14   13.30    8.10
   4   6 -13   11.10    3.90
  -4  -6  13    0.40    2.30
  -4   6  13    7.40    8.70
   4  -6 -13    3.70    6.30
   4   6 -12   13.30    4.10
  -4  -6  12   14.30    4.80
  -4   6  12   15.80   10.00
   4  -6 -12   32.80   10.50
   4   6 -11    5.60    2.90
  -4   6  11    7.70    9.80
   4  -6 -11   24.20    8.70
  -4   6  10   98.39   23.30
   4  -6 -10   35.80   11.20
  -4   6   9   83.29   20.10
   4  -6  -9  172.08   35.70
  -4   6   8  326.57   64.09
   4  -6  -8  289.57   57.59
  -4   6   7   11.40    9.70
   4  -6  -7   16.80    9.70
   4   6  -6  379.86   70.79
  -4  -6   6  529.35   98.69
  -4   6   6  431.36   83.19
   4  -6  -6  801.32  150.38
   4   6  -5  187.58   35.60
  -4  -6   5  145.69   28.20
  -4   6   5  223.28   45.50
   4  -6  -5  256.17   49.70
   4   6  -4  154.28   29.90
  -4  -6   4  137.39   26.90
   4   6  -3   44.90   10.60
  -4  -6   3   48.70   11.70
   4   6  -2  526.35   98.49
  -4  -6   2  386.56   73.09
   4   6  -1  294.87   56.89
  -4  -6   1  418.06   78.89
  -4  -6   0   19.40    7.20
   4   6   1   13.10    7.20
  -4  -6  -1   10.50    6.10
   4   6   2  236.78   45.90
  -4  -6  -3   13.30    6.70
   4   6   4   42.80   11.90
   4   6   5   17.80    8.10
  -4  -6  -5   15.00    6.90
  -4  -6  -6   19.00    7.90
   4   6   7   39.70   11.50
  -4  -6  -7   19.70    7.30
   4   6   8   14.40    7.70
  -4  -6  -8    9.40    5.40
   4   6   9    9.20    6.60
  -4  -6  -9    2.20    4.30
   4   6  10    2.80    6.70
  -4  -6 -11   16.30    6.80
   4   6  12    0.10    5.90
  -4  -6 -12   -0.50    3.30
   4   7 -16    1.70    2.40
  -4  -7  16    0.70    2.30
  -4   7  16    2.50    6.30
   4  -7 -16    7.00    5.90
   4   7 -15    4.20    2.60
  -4  -7  15    3.50    2.50
  -4   7  15    5.20    6.90
   4  -7 -15    1.10    4.10
   4   7 -14   10.40    3.40
  -4  -7  14    3.10    2.40
  -4   7  14   -2.20    7.10
   4  -7 -14    6.00    5.90
  -4  -7  13    6.70    2.80
  -4   7  13    3.80    7.90
   4  -7 -13   21.20    8.20
   4   7 -12  103.09   19.60
  -4  -7  12   54.49   11.00
  -4   7  12   57.39   16.50
   4  -7 -12   67.29   16.70
   4   7 -11    6.40    2.20
  -4  -7  11   13.60    4.20
  -4   7  11    2.70    7.70
   4  -7 -11    1.40    4.60
  -4   7  10   74.99   20.40
   4  -7 -10   28.20   11.10
  -4   7   9   11.20   10.40
   4  -7  -9    3.90    6.10
  -4  -7   8   30.60    6.70
  -4   7   8    3.80   10.30
   4  -7  -8    4.80    6.30
   4   7  -7   48.30    9.80
  -4  -7   7   53.79   11.00
  -4   7   7   53.59   16.80
   4  -7  -7   76.29   18.80
   4   7  -6   28.80    6.70
  -4  -7   6   12.20    4.50
  -4   7   6   13.80   12.00
   4  -7  -6   36.30   12.80
   4   7  -5  206.48   39.00
  -4  -7   5   78.79   16.20
  -4   7   5   84.49   21.10
   4  -7  -5   66.19   16.50
   4   7  -4  483.75   90.39
  -4  -7   4  483.35   90.59
  -4   7   4  264.37   51.99
   4  -7  -4  372.96   71.69
   4   7  -3    5.40    4.80
  -4  -7   3    9.30    4.80
   4   7  -2   62.59   14.00
   4   7  -1  718.33  134.59
   4   7   0  377.56   71.99
  -4  -7   0  363.16   69.09
   4   7   1   73.39   16.30
   4   7   2    3.70    5.90
  -4  -7  -2    5.30    5.50
  -4  -7  -3  551.14  104.09
   4   7   4   33.10    9.80
   4   7   5   53.29   13.10
  -4  -7  -5   53.89   13.40
   4   7   6   78.99   17.50
  -4  -7  -6   72.09   16.60
   4   7   7   18.70    8.30
  -4  -7  -7   58.89   14.50
  -4  -7  -9    2.80    5.20
   4   7  10   11.40    7.00
  -4  -7 -10    2.60    4.30
   4   7  11    4.90    5.50
  -4  -7 -11    3.90    4.30
   4   7  12    0.70    4.90
  -4  -7 -12    0.90    3.40
   4   8 -15    0.40    1.80
  -4  -8  15    2.90    2.00
  -4   8  15    0.40    7.40
   4  -8 -15    2.70    3.60
   4   8 -14    8.90    2.80
  -4  -8  14    8.10    2.60
  -4   8  14   -0.30    7.20
   4  -8 -14    3.80    4.50
   4   8 -13   12.60    3.30
  -4  -8  13    2.90    1.90
  -4   8  13   -7.20    7.70
   4  -8 -13    4.90    4.80
   4   8 -12    6.90    2.20
  -4  -8  12    0.30    1.50
  -4   8  12   12.70    9.70
   4  -8 -12   15.80    7.90
  -4   8  11   -0.20    7.90
   4  -8 -11    1.10    5.00
  -4  -8  10   12.20    3.00
  -4   8  10   23.00   14.30
   4  -8 -10    7.50    7.40
   4   8  -9   62.19   12.00
  -4  -8   9   80.49   15.40
  -4   8   9   77.69   19.90
   4  -8  -9   82.39   19.50
   4   8  -8   18.30    4.50
  -4  -8   8   58.99   11.90
  -4   8   8   18.20   10.10
   4  -8  -8   19.60    9.50
   4   8  -7    4.70    3.10
  -4  -8   7    2.20    3.20
  -4   8   7    6.90   10.20
   4  -8  -7   -6.30    7.90
   4   8  -6  330.17   61.99
  -4  -8   6  335.27   63.19
  -4   8   6  543.05  103.89
   4   8  -5  737.63  137.19
  -4  -8   5  656.63  122.49
  -4   8   5  374.86   72.89
   4  -8  -5  540.75  103.19
   4   8  -4    6.10    4.10
  -4  -8   4    6.20    4.20
  -4   8   4    3.00    9.00
   4  -8  -4    2.20    9.80
   4   8  -3  337.07   63.59
  -4  -8   3  331.37   62.89
   4   8  -2  872.21  162.28
  -4  -8   1  211.48   41.00
   4   8   0  543.25  101.79
   4   8   1   54.09   12.40
  -4  -8  -1   80.39   17.70
   4   8   2   25.20    7.90
  -4  -8  -2   49.20   12.60
   4   8   3   45.40   11.90
  -4  -8  -3   57.79   14.10
  -4  -8  -4   48.50   12.90
  -4  -8  -5   39.60   12.20
   4   8   6    9.70    6.80
   4   8   7  105.59   22.80
  -4  -8  -7  114.69   25.50
   4   8   8   13.70    7.30
  -4  -8  -8   16.00    7.30
   4   8   9   25.90    9.20
  -4  -8  -9   51.79   14.00
   4   8  10   14.40    7.20
  -4  -8 -10    8.50    5.30
   4   8  11   15.90    7.30
  -4  -8 -11   11.40    5.80
   4   9 -15    3.40    2.00
  -4  -9  15    2.30    1.70
  -4   9  15    2.60    6.70
   4  -9 -15   -0.50    3.30
   4   9 -14    8.70    2.50
  -4  -9  14    8.40    2.40
  -4   9  14    3.20    6.90
   4  -9 -14    3.10    4.10
   4   9 -13    8.90    2.20
  -4  -9  13    9.40    2.40
  -4   9  13    1.90    7.00
   4  -9 -13    8.90    5.30
  -4   9  12   24.20   10.70
   4  -9 -12   25.50    8.90
  -4   9  11   23.70   10.80
   4  -9 -11   26.90    9.70
   4   9 -10   23.00    4.80
  -4  -9  10   34.80    7.00
  -4   9  10   16.90   12.10
   4  -9 -10   13.30    7.60
   4   9  -9   25.00    5.40
  -4  -9   9   22.60    5.20
  -4   9   9   11.30   11.00
   4  -9  -9   13.50    8.50
   4   9  -8   89.39   17.20
  -4  -9   8   94.89   18.50
  -4   9   8   50.59   17.00
   4  -9  -8   55.59   15.50
   4   9  -7   10.40    3.70
  -4  -9   7   12.60    4.30
  -4   9   7   15.40   10.80
   4  -9  -7    9.50    7.00
   4   9  -6   27.70    6.60
  -4  -9   6    6.40    3.80
  -4   9   6    5.30    9.00
   4  -9  -6    6.80    6.60
   4   9  -5   65.59   13.40
  -4  -9   5   59.89   13.00
  -4   9   5   38.40   13.50
   4  -9  -5   60.19   16.20
   4   9  -4   15.40    5.50
  -4  -9   4    9.80    4.80
  -4   9   4   -2.70   10.50
   4  -9  -4   -8.10    8.20
   4   9  -3   32.50    8.50
  -4  -9   3    5.30    4.50
  -4   9   3   20.10    9.80
   4  -9  -3    9.00    8.10
   4   9  -2   20.20    6.50
  -4  -9   1   57.29   13.50
   4   9   0   29.90    8.20
  -4  -9   0   19.50    7.40
   4   9   1   59.69   13.60
  -4  -9  -1   42.50   11.40
   4   9   2  241.08   46.60
  -4  -9  -2  270.37   52.89
   4   9   3   72.69   16.60
  -4  -9  -3   78.09   18.30
   4   9   4   14.20    7.20
  -4  -9  -4    9.00    5.80
   4   9   5   10.80    6.70
  -4  -9  -5    9.50    6.00
   4   9   6   37.50   10.90
  -4  -9  -6   33.70   10.30
   4   9   7    6.60    6.70
  -4  -9  -7    5.70    5.70
   4   9   8   26.30    9.60
  -4  -9  -8   17.20    7.80
   4   9   9    7.90    6.60
  -4  -9  -9    0.10    4.10
   4   9  10    3.90    6.00
  -4  -9 -10    2.70    3.70
   4   9  11    3.60    6.00
  -4  -9 -11    3.40    4.00
   4  10 -14    3.20    1.50
  -4 -10  14    2.40    1.20
  -4  10  14    3.30    6.40
   4 -10 -14    1.80    3.10
  -4  10  13    6.20    7.10
   4 -10 -13    5.90    4.60
  -4  10  12    4.00    8.10
   4 -10 -12    7.20    5.80
   4  10 -11    0.40    1.30
  -4 -10  11    2.80    1.50
  -4  10  11    1.00    7.20
   4 -10 -11    4.20    4.80
   4  10 -10   33.30    6.80
  -4 -10  10   28.90    6.20
   4 -10 -10   75.99   19.20
   4  10  -9    4.40    2.40
  -4 -10   9    3.70    2.50
  -4  10   9   10.70   13.10
   4  10  -8    5.60    2.90
  -4 -10   8   10.40    3.60
  -4  10   8    6.90   10.30
   4 -10  -8    7.80    7.50
   4  10  -7    6.60    3.40
  -4 -10   7   23.90    6.20
  -4  10   7   13.20   12.10
   4  10  -6   39.80    9.00
  -4 -10   6   56.99   12.30
  -4  10   6   22.30   13.10
   4 -10  -6   34.50   12.50
   4  10  -5   11.90    4.80
  -4  10   5   -0.50   10.60
   4 -10  -5    7.50    7.50
   4  10  -4   55.19   12.10
  -4 -10   4   37.10    9.50
  -4  10   4   25.90   12.30
   4 -10  -4   14.60    9.40
   4  10  -3  417.46   78.39
  -4 -10   3  316.27   60.09
  -4  10   3  272.37   53.79
   4 -10  -3  455.35   88.09
   4  10  -2   56.49   12.60
  -4 -10   1   53.99   13.10
   4  10   0   27.10    8.70
  -4 -10  -1  277.07   54.69
  -4 -10  -2   11.40    6.90
   4  10   3   20.40    9.50
  -4 -10  -3   21.90    8.50
   4  10   4   82.49   19.00
  -4 -10  -4   53.09   13.80
   4  10   5   13.70    7.40
  -4 -10  -5   15.20    7.00
   4  10   6    4.00    6.30
  -4 -10  -6    4.90    4.80
   4  10   7   22.60    9.50
  -4 -10  -7   12.70    6.70
   4  10   8    2.60    6.30
  -4 -10  -8    1.80    4.10
   4  10   9    0.40    5.50
  -4 -10  -9    3.00    3.90
   4  10  10    3.40    5.90
  -4 -10 -10    0.60   45.80
  -4  11  14    3.20    6.20
   4 -11 -14    1.00    3.30
  -4  11  13    3.80    6.70
   4 -11 -13   -1.40    2.60
   4  11 -12    9.60    2.40
  -4 -11  12    2.60    1.40
  -4  11  12    9.70    8.60
   4 -11 -12    9.50    5.90
   4  11 -11    5.40    2.20
  -4 -11  11    1.00    1.80
  -4  11  11    0.90    7.00
   4 -11 -11    4.30    5.10
   4  11 -10   69.49   13.50
  -4 -11  10   40.10    8.50
  -4  11  10   47.00   14.80
   4 -11 -10   48.90   13.90
   4  11  -9   14.80    4.00
  -4 -11   9    6.70    3.20
  -4  11   9   17.60   13.70
   4 -11  -9   11.80    8.70
   4  11  -8    5.00    2.90
  -4 -11   8    7.10    3.40
  -4  11   8    8.30    9.80
   4 -11  -8    4.80    7.60
   4  11  -7   11.20    4.10
  -4 -11   7    3.30    3.30
  -4  11   7   10.30   12.00
   4 -11  -7    4.40    6.70
   4  11  -6   15.90    5.10
  -4 -11   6   23.70    6.40
  -4  11   6   10.90   11.00
   4 -11  -6   21.10   11.20
   4  11  -5  149.99   29.30
  -4 -11   5  164.58   32.30
  -4  11   5  140.49   31.90
   4 -11  -5  103.19   26.00
   4  11  -4    1.20    3.90
  -4 -11   4   13.10    5.80
  -4  11   4   -1.80    8.00
   4 -11  -4   -0.30    8.60
   4  11  -3   28.60    7.70
  -4 -11   3   24.00    7.10
  -4  11   3   24.40   11.10
   4 -11  -3   12.70    9.50
   4  11  -2    5.80    5.10
  -4  11   2    0.60    7.00
  -4 -11   1   20.90    8.70
   4  11   0   54.19   12.60
  -4 -11   0  105.99   22.60
   4  11   1   11.70    6.00
  -4 -11  -1    3.60    4.70
   4  11   5   13.10    8.50
  -4 -11  -5    9.00    6.10
   4  11   6    6.60    7.20
  -4 -11  -6    3.50    5.00
   4  11   7   54.49   14.50
  -4 -11  -7   38.90   11.50
   4  11   8   13.90    7.80
  -4 -11  -8    8.30    5.10
   4  11   9   14.20    7.90
  -4 -11  -9    3.80    4.10
   4  11  10    0.60    6.00
  -4 -11 -10    0.90    3.20
   4  12 -13    0.30    1.20
  -4  12  13   -0.90    5.90
   4 -12 -13    3.60    3.40
   4  12 -12   10.40    2.80
  -4 -12  12    2.50    1.60
  -4  12  12   10.10    8.10
   4 -12 -12    3.20    4.30
   4  12 -11    4.20    2.40
  -4 -12  11    0.80    1.70
  -4  12  11    6.40    7.10
   4 -12 -11   -2.60    3.50
   4  12 -10   10.80    3.50
  -4 -12  10    0.90    2.00
  -4  12  10   10.30    9.50
   4 -12 -10    6.80    5.60
   4  12  -9    3.20    2.80
  -4 -12   9    0.60    2.50
  -4  12   9    4.20    9.20
   4 -12  -9    2.20    5.20
   4  12  -8   21.20    5.40
  -4 -12   8   15.00    4.80
  -4  12   8   16.10   13.80
   4 -12  -8   14.90   10.40
   4  12  -7   15.20    4.60
  -4 -12   7    6.80    3.70
  -4  12   7    7.50    9.90
   4 -12  -7    1.30    6.00
   4  12  -6   30.20    7.40
  -4 -12   6   51.29   11.60
  -4  12   6   28.10   14.90
   4 -12  -6   50.69   15.80
   4  12  -5   -0.90    3.70
  -4 -12   5    4.40    3.90
  -4  12   5    0.50    9.10
   4 -12  -5   -0.20    6.40
   4  12  -4   21.10    6.30
  -4 -12   4   21.30    7.10
  -4  12   4   15.00   10.20
   4 -12  -4   34.00   13.20
   4  12  -3  100.99   21.10
  -4 -12   3   82.19   17.60
  -4  12   3   59.49   17.30
   4 -12  -3   45.60   15.10
   4  12  -2   24.50    7.60
  -4  12   2   21.60   10.50
   4 -12  -2   23.60   10.80
  -4 -12   1   62.99   14.90
   4  12   1    6.10    5.70
  -4 -12  -1    4.50    4.90
   4  12   2   14.80    6.70
  -4 -12  -2    7.10    5.40
   4  12   3   17.60    7.60
  -4 -12  -3    9.20    5.90
   4  12   4   12.00    8.20
  -4 -12  -4   13.60    7.90
   4  12   5   12.80    8.60
   4  12   6   15.70    8.30
  -4 -12  -6   10.20    6.70
   4  12   7    4.50    6.30
  -4 -12  -7    0.80    3.60
   4  12   8    3.50    5.90
  -4 -12  -8    2.00    3.50
   4  12   9   16.40    8.20
  -4 -12  -9   10.50    5.60
   4  13 -12    7.40    2.70
  -4 -13  12    1.60    1.90
  -4  13  12    4.50    7.70
   4 -13 -12    2.10    4.00
   4  13 -11   -0.50    2.30
  -4 -13  11    1.00    1.80
  -4  13  11   -3.20    6.50
   4 -13 -11    2.80    3.90
   4  13 -10   -0.40    2.50
  -4 -13  10    1.10    2.00
  -4  13  10    0.70    7.00
   4 -13 -10    0.30    3.40
   4  13  -9   30.30    7.20
  -4 -13   9   24.40    6.40
  -4  13   9   44.50   15.00
   4 -13  -9   32.80   10.80
   4  13  -8   38.90    8.70
  -4 -13   8   19.10    5.70
  -4  13   8   18.60   10.50
   4 -13  -8   26.10   10.10
   4  13  -7    4.20    3.30
  -4 -13   7    1.80    3.00
  -4  13   7    4.60   11.70
   4 -13  -7   -0.80    7.10
   4  13  -6    4.30    3.30
  -4 -13   6    3.10    3.40
  -4  13   6    2.10   10.00
   4 -13  -6    0.20    6.20
   4  13  -5    5.50    3.60
  -4 -13   5    3.40    3.60
   4 -13  -5   -0.20    7.40
   4  13  -4   64.09   14.00
  -4 -13   4   53.99   12.50
  -4  13   4   56.09   16.70
   4 -13  -4   39.80   13.30
   4  13  -3    8.80    4.90
  -4 -13   3    3.10    4.30
  -4  13   3    0.50    6.80
   4 -13  -3    7.80    6.90
   4  13  -2    1.40    4.80
  -4  13   2    0.50    7.10
   4 -13  -2   -2.20    5.70
  -4 -13   1    1.20    5.30
  -4  13   1   -0.70    6.30
   4  13   0    2.40    4.90
  -4 -13   0   10.20    5.60
   4  13   1   19.80    8.20
   4  13   2   27.80    9.00
  -4 -13  -2   13.50    6.50
   4  13   3   29.60    9.70
  -4 -13  -3   17.30    7.50
  -4 -13  -4    4.60    5.30
   4  13   5   23.20    9.90
   4  13   6   12.40    7.10
  -4 -13  -6    6.60    4.90
   4  13   7   10.50    6.90
  -4 -13  -7    7.00    4.70
   4  13   8    1.90    5.80
  -4 -13  -8    1.80    3.20
   4  14 -11    3.50    2.80
  -4 -14  11    0.70    1.80
  -4  14  11    2.50    6.80
   4 -14 -11    1.80    3.30
   4  14 -10    2.40    2.80
  -4 -14  10    1.50    2.20
  -4  14  10    2.10    7.30
   4 -14 -10    2.00    3.40
   4  14  -9   16.00    4.90
  -4 -14   9    0.70    2.00
  -4  14   9   12.40    9.50
   4 -14  -9    6.70    5.20
   4  14  -8   -2.00    2.70
  -4 -14   8    0.90    2.70
  -4  14   8    3.80    8.00
   4 -14  -8   -0.40    4.50
   4  14  -7   21.70    6.10
  -4 -14   7    5.80    3.80
  -4  14   7    8.40    9.30
   4 -14  -7   20.10    9.10
   4  14  -6   27.10    7.30
  -4 -14   6   20.60    6.50
  -4  14   6   22.90   12.70
   4 -14  -6   13.00    7.90
   4  14  -5    1.90    3.50
  -4 -14   5    0.20    3.10
  -4  14   5    3.90    7.40
   4 -14  -5    2.00    5.60
   4  14  -4   16.50    5.90
  -4 -14   4   16.70    6.50
  -4  14   4   11.10   11.20
   4 -14  -4    4.80    7.40
   4  14  -3   12.40    5.40
  -4 -14   3    4.10    5.10
  -4  14   3    2.10    7.60
   4 -14  -3   16.30   10.00
   4  14  -2    6.70    5.50
  -4  14   2    4.70    8.70
   4 -14  -2   -2.20    5.70
  -4 -14   1    4.20    6.60
  -4  14   1    2.10    7.00
   4 -14  -1   11.00    8.70
   4  14   0   30.40    8.90
  -4 -14   0    6.70    5.10
   4  14   1   10.60    6.40
   4  14   2    3.90    5.00
  -4 -14  -2    4.60    4.40
   4  14   3   16.60    7.50
  -4 -14  -3   18.20    7.50
   4  14   4    7.50    8.20
   4  14   5    7.00    5.90
  -4 -14  -5    2.10    4.40
   4  14   6    2.00    5.70
  -4 -14  -6    2.90    3.70
   4  14   7   13.00    7.30
  -4 -14  -7    3.50    3.50
   4  15 -10    4.70    3.20
  -4 -15  10    3.00    2.70
  -4  15  10    5.90    7.90
   4 -15 -10   -0.40    2.30
   4  15  -9   -0.30    2.60
  -4 -15   9    1.50   26.00
  -4  15   9    3.70    8.50
   4 -15  -9    3.50    3.90
   4  15  -8    5.40    3.50
  -4 -15   8    2.50    2.70
  -4  15   8    3.40    7.30
   4 -15  -8    2.30    4.00
   4  15  -7    2.20    3.00
  -4 -15   7    1.60    2.60
  -4  15   7    2.50    6.40
   4 -15  -7    0.90    3.70
   4  15  -6    7.50    4.20
  -4 -15   6    3.50    3.50
  -4  15   6    5.90    8.10
   4 -15  -6    7.10    6.40
   4  15  -5    3.80    3.70
  -4 -15   5    3.90    3.80
  -4  15   5    1.10    9.60
   4 -15  -5    3.50    5.60
   4  15  -4    0.20    3.10
  -4 -15   4    1.40    4.00
  -4  15   4   -0.20    6.40
   4 -15  -4   -0.80    4.50
   4  15  -3    2.20    4.10
  -4 -15   3    1.20    4.30
  -4  15   3   -1.50    6.80
   4 -15  -3   -0.70    5.20
   4  15  -2   -1.50    5.10
  -4  15   2    3.10    6.50
   4 -15  -2    0.60    5.30
  -4 -15   1   17.00    8.30
  -4  15   1    7.70    6.90
   4 -15  -1    2.70    7.90
   4  15   0    3.20    5.10
  -4 -15   0    4.60    4.30
   4  15   1    5.90    5.60
   4  15   2    0.80    4.80
  -4 -15  -2    1.80    4.10
  -4 -15  -3    5.80    4.70
   4  15   4    6.30    5.60
   4  15   5   12.90    6.60
  -4 -15  -5    4.10    4.00
   4  15   6    1.00    5.40
  -4 -15  -6   -1.10    2.80
  -4 -16   9    1.60    2.20
   4 -16  -9    4.60    4.70
   4  16  -8    3.50    3.00
  -4 -16   8    0.30    1.90
  -4  16   8    0.90    8.50
   4 -16  -8    0.10    3.90
   4  16  -7    0.80    2.30
  -4 -16   7    2.50    2.90
  -4  16   7    3.40    6.60
   4 -16  -7    0.60    3.80
   4  16  -6    0.70    2.70
  -4 -16   6    0.40    2.30
  -4  16   6    3.20    6.50
   4 -16  -6    2.20    3.90
   4  16  -5    8.30    4.30
  -4 -16   5    3.50    3.40
  -4  16   5    3.80    7.40
   4 -16  -5    6.20    5.70
   4  16  -4   10.40    5.30
  -4 -16   4    7.50    4.70
  -4  16   4    0.50    7.40
   4 -16  -4    4.20    4.70
   4  16  -3    9.20    5.00
  -4 -16   3    8.60    5.40
  -4  16   3    5.30    6.30
   4 -16  -3    1.30    5.20
   4  16  -2   -0.10    5.00
  -4  16   2    3.30    5.60
   4 -16  -2   -0.20    3.80
  -4 -16   1    0.50    4.10
  -4  16   1   -1.60    6.60
   4 -16  -1   -1.70    4.90
   4  16   0    4.70    5.50
  -4 -16   0    7.10    4.80
   4 -16   0   -0.20    4.70
   4  16   1    1.90    3.60
  -4 -16  -1   -0.10    3.30
   4  16   2    7.20    5.30
  -4 -16  -2    9.70    5.30
   4  16   3    2.10    4.50
   4  16   4    0.40    4.10
  -4 -16  -4   -0.80    3.30
   4  16   5    0.10    4.70
  -4 -16  -5    1.00    3.10
   4  17  -7    0.30    2.20
  -4 -17   7    0.80    2.50
  -4  17   7   -3.30    6.50
   4 -17  -7    0.70    3.90
   4  17  -6    0.50    2.30
  -4 -17   6   -0.20    2.00
  -4  17   6    2.90    6.70
   4 -17  -6    0.10    2.70
   4  17  -5    1.00  274.97
  -4 -17   5    1.60    2.40
  -4  17   5    1.50    6.00
   4 -17  -5   -0.70    3.30
   4  17  -4    5.60    4.50
  -4 -17   4    4.30    3.40
  -4  17   4    2.80    4.60
   4 -17  -4    0.90    4.00
   4  17  -3    6.90    5.00
  -4 -17   3    2.20    4.00
  -4  17   3    3.60    6.00
   4 -17  -3    1.80    4.10
   4  17  -2    2.00    4.10
  -4  17   2   -0.80    4.80
   4 -17  -2    5.10    5.50
  -4 -17   1    0.30    2.90
  -4  17   1    4.00    6.30
   4 -17  -1    0.30    3.60
   4  17   0    3.00    4.50
  -4 -17   0   -1.40    3.90
   4 -17   0   -2.30    3.50
   4  17   1    3.90    4.90
  -4 -17  -1    3.30    3.90
  -4  17  -1    0.60    3.60
   4  17   2   -0.60    3.90
  -4 -17  -2   -0.90    3.20
   4  17   3    0.30    3.00
  -4 -17  -3    0.70    4.60
  -4  18   3    4.70    5.40
   4  18  -2    4.30    4.00
  -4  18   2   -0.60    6.40
  -4  18   1   -0.10    4.00
  -5   0  16   11.80    6.10
   5   0 -16   16.60    6.80
  -5   0  14   59.19   15.60
  -5   0  12   36.30   13.00
  -5   0  10  409.36   79.09
   5   0   6   64.69   15.60
  -5   0  -8   12.00    7.90
   5   0   8   15.50    8.20
  -5   0 -10   33.70    9.90
  -5   0 -12   12.50    6.20
   5   0  12    6.70    5.30
   5   1 -17    1.90    3.40
  -5  -1  17    2.50    3.20
   5  -1 -17    2.10    4.00
   5   1 -16    3.50    3.70
  -5  -1  16    0.90    4.00
   5  -1 -16    2.70    4.40
   5   1 -15   22.30    7.20
  -5  -1  15    7.20    5.60
   5  -1 -15   17.70    7.10
   5   1 -14   19.30    7.20
  -5  -1  14    7.40    6.60
   5  -1 -14   17.10    8.00
   5   1 -13   39.70   10.10
  -5  -1  13   33.80   11.40
   5  -1 -13   52.19   12.90
   5   1 -12  130.99   26.50
  -5  -1  12  168.58   35.80
   5  -1 -12  160.28   32.20
   5   1 -11   19.50    6.80
  -5  -1  11   20.50    9.60
  -5   1  11   13.90   10.40
   5  -1 -11    4.80    5.40
   5   1 -10   46.80   11.30
  -5  -1  10   55.39   15.60
  -5   1  10   34.90   13.20
   5  -1 -10   65.39   15.00
  -5   1   9  169.18   35.00
   5  -1  -9  160.68   32.20
   5   1   3  104.09   21.40
  -5  -1  -3  149.79   29.80
   5   1   4   21.70    7.70
  -5  -1  -4    9.20    6.20
   5   1   5   38.10   10.10
  -5  -1  -5   40.70   11.30
  -5   1  -6   62.89   15.40
   5  -1   6   99.89   21.80
   5   1   7  123.89   25.60
  -5  -1  -7  120.89   25.50
  -5   1  -7  100.59   21.50
   5  -1   7  102.79   21.20
   5   1   8   25.70    8.30
  -5  -1  -8   40.70   11.30
  -5   1  -8   18.10    7.20
   5  -1   8   14.60    7.20
   5   1   9    6.50    4.90
  -5  -1  -9    1.30    4.10
  -5   1  -9    3.20    5.00
   5  -1   9    3.60    5.40
   5   1  10   12.90    6.70
  -5  -1 -10   39.00   10.40
  -5   1 -10   51.09   13.50
   5  -1  10   24.10    9.00
   5   1  11    3.10    5.50
  -5  -1 -11   10.00    6.10
  -5   1 -11    6.70    5.80
   5  -1  11    0.20    5.80
   5   1  12    6.50    5.00
  -5  -1 -12   16.10    7.90
  -5   1 -12   11.30    6.10
   5  -1  12    4.80    5.50
   5   2 -17    3.70    3.70
  -5  -2  17    1.30    5.40
  -5   2  17    7.40    7.40
   5  -2 -17    5.40    4.90
   5   2 -16    7.00    3.90
  -5  -2  16    3.20    3.60
  -5   2  16    1.90    6.10
   5  -2 -16    4.40    4.80
  -5  -2  15   12.90    6.30
  -5   2  15   26.80   11.60
   5  -2 -15   34.70   10.00
   5   2 -14   33.50    8.90
  -5  -2  14    7.60    6.20
  -5   2  14   11.60    9.10
   5  -2 -14   34.60   10.80
   5   2 -13    2.50    4.10
  -5  -2  13   20.10    8.70
  -5   2  13   34.10   12.60
   5  -2 -13    0.70    5.60
   5   2 -12   14.60    6.10
  -5  -2  12   21.90   10.70
  -5   2  12   22.00   12.30
   5  -2 -12   32.30   10.40
   5   2 -11  132.89   26.00
  -5  -2  11  116.49   25.40
  -5   2  11  119.59   27.10
   5  -2 -11  168.28   34.00
  -5  -2  10    7.90    7.50
  -5   2  10   34.10   13.40
   5  -2 -10   12.90    6.60
  -5   2   9   45.40   15.10
   5  -2  -9   30.90    9.40
   5   2   1  101.39   22.80
  -5  -2  -1   93.99   19.80
   5   2   2   19.20    7.60
  -5  -2  -2   25.70    9.00
   5   2   3   90.29   19.00
  -5  -2  -3  166.18   34.00
  -5  -2  -4    4.60    5.60
   5   2   5  220.98   43.00
  -5  -2  -5  292.77   56.89
   5   2   6  231.08   44.80
  -5  -2  -6  244.28   47.80
   5   2   7   15.50    6.30
  -5  -2  -7    6.50    5.20
  -5   2  -7   -0.40    6.50
   5   2   8    0.90    4.50
  -5  -2  -8   22.40    7.90
  -5   2  -8    6.30    5.90
   5  -2   8   22.00    8.10
   5   2   9   19.90    6.60
  -5  -2  -9    9.70    5.40
  -5   2  -9   13.50    6.20
   5  -2   9    7.60    6.40
   5   2  10    2.70    5.40
  -5  -2 -10    6.30    4.80
  -5   2 -10    5.90    5.80
   5  -2  10   10.20    5.90
   5   2  11   19.20    7.50
  -5  -2 -11   18.20    8.20
  -5   2 -11   22.80    9.50
   5  -2  11   17.80    8.10
   5   2  12    2.40    4.60
  -5  -2 -12    3.20    4.80
  -5   2 -12   13.50    6.60
   5  -2  12    3.00    5.60
   5   3 -17    2.80    3.40
  -5  -3  17   -0.30    2.10
  -5   3  17   -1.10    6.00
   5  -3 -17    1.20    5.30
   5   3 -16    4.00    3.40
  -5  -3  16    1.10    3.20
  -5   3  16    2.80    6.10
   5  -3 -16    3.80    4.50
   5   3 -15   15.80    5.50
  -5  -3  15    2.90    4.40
  -5   3  15   20.10   10.40
   5  -3 -15   12.00    6.50
   5   3 -14    8.70    4.60
  -5  -3  14    6.50    5.40
  -5   3  14    6.80    7.80
   5  -3 -14    8.70    6.30
   5   3 -13   25.20    7.10
  -5  -3  13   54.49   13.80
  -5   3  13   37.00   13.40
   5  -3 -13   18.00    7.40
   5   3 -12   55.59   12.20
  -5  -3  12   31.90   11.10
  -5   3  12   35.60   14.10
   5  -3 -12   29.00    9.50
   5   3 -11   31.90    8.00
  -5  -3  11   43.00   12.80
  -5   3  11   44.50   15.00
   5  -3 -11   28.50    9.50
  -5   3  10   51.19   15.90
   5  -3 -10   89.29   19.50
  -5   3   9   28.10   11.70
   5  -3  -9   27.50    8.90
  -5   3   8  101.89   23.10
   5  -3  -8  136.09   27.80
  -5  -3   1   10.30   10.20
   5   3   0  111.69   24.00
  -5  -3   0   96.69   20.20
   5   3   1    7.70    7.10
  -5  -3  -1   19.60    7.70
  -5  -3  -2   21.40    8.20
   5   3   3    7.10    5.40
  -5  -3  -3   12.60    6.50
   5   3   4   28.70    9.30
  -5  -3  -4   34.20    9.70
  -5  -3  -5   12.50    6.70
  -5  -3  -6   18.30    8.70
   5   3   7   15.90    7.30
  -5  -3  -7    6.40    5.90
   5   3   8    5.10    5.30
  -5  -3  -8    3.30    4.80
   5   3   9    6.20    5.20
  -5  -3  -9    3.50    4.60
  -5   3  -9    4.40    5.40
   5   3  10    9.80    6.10
  -5  -3 -10   23.30    9.00
  -5   3 -10    9.10    6.30
   5  -3  10    7.00    5.30
   5   3  11   22.40    7.80
  -5  -3 -11   17.10    7.30
  -5   3 -11   22.10    8.40
   5  -3  11   14.70    7.50
   5   3  12    6.10    5.40
  -5  -3 -12    9.90    6.40
  -5   3 -12    7.30    6.40
   5  -3  12    4.40    5.50
   5   4 -17    0.90    2.90
  -5  -4  17   -0.50    4.00
  -5   4  17    3.30    6.70
   5  -4 -17    0.70    5.30
   5   4 -16    5.60    3.30
  -5  -4  16    1.50    3.20
  -5   4  16   -1.70    6.20
   5  -4 -16    3.40    4.80
   5   4 -15   38.20    8.80
  -5  -4  15   10.60    5.20
  -5   4  15   40.00   13.60
   5  -4 -15   23.00    8.40
   5   4 -14   16.10    4.90
  -5  -4  14    5.60    4.40
  -5   4  14    9.60    7.80
   5  -4 -14    9.40    6.20
   5   4 -13   33.60    8.10
  -5  -4  13   16.30    7.30
  -5   4  13   43.30   15.60
   5  -4 -13   36.00   10.70
   5   4 -12    8.30    3.90
  -5  -4  12   15.10    7.50
  -5   4  12   10.00   11.40
   5  -4 -12    1.80    6.50
  -5  -4  11   10.30    7.00
  -5   4  11   27.50   13.70
   5  -4 -11   17.20    8.40
  -5   4  10   95.99   23.20
   5  -4 -10  162.88   33.50
  -5   4   9   14.10    9.80
   5  -4  -9   21.40    8.80
  -5   4   8   95.19   22.30
   5  -4  -8   94.59   21.80
  -5  -4   2   30.60   10.80
   5   4  -1  257.97   49.80
  -5  -4   1  230.48   44.60
   5   4   0  380.96   72.99
  -5  -4   0  349.67   66.59
   5   4   1   21.60    8.10
  -5  -4  -1   18.30    7.40
   5   4   2   30.00    8.70
  -5  -4  -2   32.60    9.90
   5   4   3  369.66   69.99
  -5  -4  -3  329.67   63.29
   5   4   4  475.25   89.49
  -5  -4  -4  556.04  104.89
   5   4   5   16.40    6.90
  -5  -4  -5   25.00    8.40
   5   4   6   16.10    6.90
  -5  -4  -6   14.60    7.60
  -5  -4  -7   30.30   10.00
   5   4   8   27.50    8.70
  -5  -4  -8   24.90    8.70
   5   4   9   14.00    8.00
  -5  -4  -9   15.80    7.20
   5   4  10   15.30    6.70
  -5  -4 -10   11.50    5.90
  -5   4 -10    4.60    6.20
  -5  -4 -11    4.70    4.30
  -5   4 -11    2.30    5.60
   5  -4  11    6.20    7.20
   5   4  12    4.30    5.40
  -5  -4 -12    1.10    4.30
  -5   4 -12    1.50    5.50
   5  -4  12    5.10    6.40
   5   5 -16    4.50    3.00
  -5  -5  16    1.50    2.30
  -5   5  16   -0.40    6.50
   5  -5 -16    4.20    4.50
   5   5 -15    9.00    3.70
  -5  -5  15    6.30    3.90
  -5   5  15    9.30    9.20
   5  -5 -15    6.20    5.50
   5   5 -14    4.90    3.00
  -5  -5  14    2.30    3.30
  -5   5  14    6.20    7.20
   5  -5 -14    9.70    5.90
   5   5 -13    4.80    3.50
  -5  -5  13    7.00    5.50
  -5   5  13   11.90   11.80
   5  -5 -13    7.10    7.50
   5   5 -12   26.50    6.20
  -5  -5  12   25.60    8.10
  -5   5  12   61.99   16.90
   5  -5 -12   48.30   12.70
  -5   5  11   52.99   16.60
   5  -5 -11  111.19   24.10
  -5   5  10   62.69   16.70
   5  -5 -10  113.19   24.50
  -5   5   9  269.97   53.79
   5  -5  -9  220.38   43.70
  -5   5   8  283.67   56.39
   5  -5  -8  204.78   41.60
  -5   5   7  109.09   25.50
   5  -5  -7  182.68   36.60
   5   5  -4  275.37   52.39
  -5  -5   4  270.07   51.29
   5   5  -3   25.60    7.70
  -5  -5   2  133.69   26.90
  -5  -5   1   35.30    9.60
   5   5   0  250.07   48.10
  -5  -5   0  247.08   47.70
  -5  -5  -1   45.90   11.20
   5   5   2   95.59   20.20
  -5  -5  -2  104.99   22.10
   5   5   3   28.50    9.40
  -5  -5  -3   28.60    9.10
  -5  -5  -4   94.39   20.50
   5   5   5   31.80    9.60
  -5  -5  -5   29.50    9.40
   5   5   6    2.70    5.60
  -5  -5  -6    3.50    5.30
   5   5   7   29.40   10.10
  -5  -5  -7   31.30    9.90
   5   5   8   18.90    7.60
  -5  -5  -8   21.90    8.00
   5   5   9   14.90    7.40
  -5  -5  -9    2.10    4.60
  -5  -5 -10   14.40    6.80
   5   5  11   -0.80    5.20
  -5  -5 -11    3.50    4.20
   5   6 -16    6.50    3.00
  -5  -6  16   -0.10    1.70
  -5   6  16    5.50    7.20
   5  -6 -16    4.40    4.40
   5   6 -15    7.30    3.10
  -5  -6  15    2.20    2.70
  -5   6  15    8.20    8.20
   5  -6 -15   10.80    5.70
   5   6 -14    8.10    3.20
  -5  -6  14    5.10    3.20
  -5   6  14    8.90    7.50
   5  -6 -14   17.70    7.30
   5   6 -13   18.60    4.90
  -5  -6  13   10.20    4.90
   5  -6 -13   26.40   10.10
  -5  -6  12    2.50    4.40
  -5   6  12   12.70    9.90
   5  -6 -12   11.20    6.30
  -5   6  11   27.70   14.20
   5  -6 -11   37.10   12.30
  -5   6  10   42.70   15.70
   5  -6 -10   48.40   13.50
  -5   6   9   58.39   17.50
   5  -6  -9   57.09   14.40
  -5   6   8   11.90    9.60
   5  -6  -8   32.90   12.30
  -5   6   7  100.19   24.10
   5  -6  -7  110.29   24.40
   5   6  -5    6.80    4.80
  -5  -6   5   19.00    6.10
   5   6  -4   69.69   14.80
  -5  -6   4   96.29   19.70
  -5  -6   2  144.49   28.60
   5   6  -1  436.86   82.09
  -5  -6   1  448.86   84.59
   5   6   0   17.20    6.90
  -5  -6   0   28.60    8.50
   5   6   1  145.69   29.40
  -5  -6  -1  110.39   22.80
   5   6   2  181.48   35.70
  -5  -6  -2  186.88   37.10
   5   6   3   42.10   11.10
  -5  -6  -3   38.70   10.80
   5   6   4  193.88   39.00
  -5  -6  -4  215.58   43.70
   5   6   5  103.39   22.00
  -5  -6  -5   99.09   21.90
   5   6   6   20.30    8.90
   5   6   7    4.30    6.30
  -5  -6  -7    6.80    5.20
   5   6   8    9.00    7.70
   5   6   9    6.60    7.10
  -5  -6  -9    3.20    4.40
   5   6  10   14.90    7.90
  -5  -6 -10   19.60    7.80
   5   6  11   21.50    9.00
   5   7 -16    4.10    2.40
  -5  -7  16    0.10    2.00
  -5   7  16   -0.30    6.20
   5  -7 -16    5.80    4.60
   5   7 -15    7.80    2.90
  -5  -7  15    3.00    2.20
  -5   7  15    9.20    7.90
   5  -7 -15    6.10    4.90
   5   7 -14    2.30    2.20
  -5  -7  14    1.00    2.30
  -5   7  14   -0.70    6.10
   5  -7 -14    1.90    3.90
  -5  -7  13   11.30    4.00
  -5   7  13   35.50   12.20
   5  -7 -13   39.60   10.90
  -5   7  12   12.10   12.50
   5  -7 -12    5.20    6.60
  -5   7  11   13.00    9.50
   5  -7 -11   22.20    8.30
  -5   7  10   34.60   14.10
   5  -7 -10   43.20   13.00
  -5   7   9    6.60    8.70
   5  -7  -9    6.10    6.80
  -5   7   8   45.70   14.30
   5  -7  -8   69.89   18.30
  -5  -7   7  118.09   23.20
  -5   7   7  136.59   30.60
   5  -7  -7   99.69   22.80
   5   7  -6   86.49   17.50
  -5  -7   6   76.49   15.80
  -5   7   6   61.29   17.80
   5  -7  -6  123.99   27.50
   5   7  -5    6.70    4.50
  -5  -7   5    6.60    4.10
   5   7  -4    8.80    4.50
  -5  -7   4   12.90    5.00
   5   7  -3   76.99   16.10
  -5  -7   2  807.62  150.68
   5   7  -1  108.69   22.20
  -5  -7   1  167.88   33.20
   5   7   0   92.49   19.30
  -5  -7   0   67.59   15.20
   5   7   1  269.67   51.79
  -5  -7  -1  327.07   63.39
  -5  -7  -2   24.00    8.90
   5   7   3   19.80    8.40
  -5  -7  -3   13.60    6.80
  -5  -7  -4    3.50    5.90
   5   7   5   83.89   19.00
  -5  -7  -5   59.09   15.10
   5   7   6   52.29   14.50
  -5  -7  -6   31.10   10.10
   5   7   7   41.10   14.00
  -5  -7  -7   21.30    9.80
   5   7   8   17.80    8.80
  -5  -7  -8    7.70    5.60
   5   7   9   33.60   11.30
  -5  -7  -9   24.40    9.00
   5   7  10    6.40    7.40
  -5  -7 -11    8.30    5.10
   5   8 -15    4.60    2.20
  -5  -8  15    0.60    1.40
  -5   8  15    7.70    7.40
   5  -8 -15    9.00    4.90
   5   8 -14    8.60    2.50
  -5  -8  14    4.10    2.00
  -5   8  14    7.20    6.60
   5  -8 -14    4.40    4.40
  -5  -8  13    5.70    2.70
  -5   8  13   15.90    9.10
   5  -8 -13   12.40    6.10
  -5   8  12    6.20   11.60
   5  -8 -12    6.30    6.70
  -5   8  11    8.50    9.20
   5  -8 -11   14.90    7.90
  -5   8  10    0.90   12.00
   5  -8 -10    1.90    6.60
  -5  -8   9   13.90    4.20
  -5   8   9    9.80   11.00
   5  -8  -9   20.70    9.00
   5   8  -8    9.90    3.90
  -5  -8   8    9.00    3.80
  -5   8   8    8.50   10.50
   5  -8  -8   11.20    7.00
   5   8  -7   23.00    6.00
  -5  -8   7   20.30    5.70
  -5   8   7   11.80    9.90
   5  -8  -7   22.70    9.60
   5   8  -6   21.40    6.20
  -5  -8   6   13.10    4.90
  -5   8   6    3.60   11.90
   5  -8  -6   10.10    8.00
   5   8  -5   69.39   14.50
  -5  -8   5   63.39   13.50
   5   8  -3   15.70    6.30
  -5  -8   3   17.30    6.30
  -5  -8   2   20.20    7.30
   5   8   0  126.69   26.30
  -5  -8   0   58.79   15.10
   5   8   1   63.59   15.00
  -5  -8  -1   51.89   13.70
   5   8   2  108.89   24.20
  -5  -8  -2   86.19   20.80
   5   8   3   15.00    7.80
  -5  -8  -3   11.70    7.00
   5   8   4  100.89   22.60
  -5  -8  -4   79.89   18.90
   5   8   6   30.60   10.60
  -5  -8  -6   19.40    7.80
   5   8   7    6.50    6.80
  -5  -8  -7    6.40    5.30
   5   8   8   28.00   10.00
  -5  -8  -8    9.10    5.70
   5   8   9    8.70    8.00
  -5  -8 -10    3.30    3.80
   5   9 -15    1.50    1.60
  -5  -9  15    0.70    1.10
  -5   9  15    3.40    6.70
   5  -9 -15    2.50    3.90
   5   9 -14    1.20    1.20
  -5  -9  14    0.70    1.20
  -5   9  14   -1.60    6.00
   5  -9 -14    3.80    4.00
  -5   9  13    4.40    7.50
   5  -9 -13    5.60    4.50
  -5   9  12    4.10    9.20
   5  -9 -12    3.00    5.00
  -5  -9  11    3.20    2.10
  -5   9  11    2.60   11.50
   5  -9 -11   -1.80    7.10
   5   9 -10    8.80    3.40
  -5  -9  10    6.70    2.80
  -5   9  10    4.20    9.40
   5  -9 -10    5.20    6.10
   5   9  -9   27.80    6.30
  -5  -9   9   35.50    7.70
  -5   9   9   17.20   12.60
   5  -9  -9   36.10   14.00
  -5  -9   8   58.49   12.00
  -5   9   8   99.59   26.10
   5  -9  -8   84.99   21.30
   5   9  -7   40.20    9.00
  -5  -9   7   33.40    8.00
  -5   9   7   24.40   12.50
   5  -9  -7   88.59   21.30
   5   9  -6   47.30   10.80
  -5  -9   6   96.59   19.70
  -5   9   6   47.10   16.50
   5  -9  -6   37.50   12.30
   5   9  -5  328.07   62.09
  -5  -9   5  246.58   47.40
   5  -9  -5  192.18   41.20
   5   9  -4  142.29   28.50
  -5  -9   4  148.39   29.90
   5   9  -3  114.79   23.50
  -5  -9   3   63.09   14.60
   5   9  -2    9.40    6.30
  -5  -9   2    8.00    6.00
   5   9  -1  351.16   67.59
  -5  -9   1  364.76   69.89
   5   9   0   33.20    9.50
  -5  -9   0   28.90    9.80
   5   9   1    1.20    5.30
  -5  -9  -1    3.90    5.00
  -5  -9  -2    4.80    5.40
   5   9   3   48.70   12.80
   5   9   4   13.30    6.70
  -5  -9  -4   17.60    7.20
   5   9   5   10.20    6.50
  -5  -9  -5    7.60    5.40
   5   9   6   56.79   14.10
  -5  -9  -6   49.30   13.30
   5   9   7   13.10    7.90
  -5  -9  -7   14.90    7.70
   5   9   8   14.90    8.80
  -5  -9  -9    3.30    4.30
   5   9  10   11.50    7.80
  -5  -9 -10    4.70    4.10
  -5  10  14    7.30    7.20
   5 -10 -14    5.80    4.10
  -5  10  13    0.00    6.60
   5 -10 -13   -1.10    2.70
  -5 -10  12   71.09   13.60
  -5  10  12   52.09   16.10
   5 -10 -12   27.90    9.40
   5  10 -11    8.00    2.60
  -5 -10  11    8.60    2.60
  -5  10  11    9.00    9.50
   5 -10 -11    4.10    6.00
   5  10 -10   66.09   12.90
  -5 -10  10   86.79   17.00
  -5  10  10   34.60   14.60
   5 -10 -10   34.80   13.20
   5  10  -9   46.20    9.70
  -5 -10   9   60.49   12.60
  -5  10   9   23.60   13.40
   5 -10  -9   19.90    9.70
   5  10  -8    4.70    3.30
  -5 -10   8    5.30    3.60
  -5  10   8    0.70    9.60
   5 -10  -8    1.10    7.20
   5  10  -7  220.88   42.20
  -5 -10   7  212.48   40.90
  -5  10   7  145.19   33.50
   5  10  -6   10.10    4.60
  -5 -10   6    6.00    3.90
  -5  10   6    3.10   12.20
   5 -10  -6   -1.30    8.70
   5  10  -5    3.70    3.80
  -5 -10   5    2.40    3.80
  -5  10   5    4.00    9.90
   5 -10  -5    5.90    9.60
   5  10  -4   13.30    6.20
  -5 -10   4   12.90    5.40
   5  10  -3   86.79   17.90
  -5 -10   3   96.39   20.10
   5  10  -2   31.30    8.90
  -5 -10   2   32.10    9.40
  -5 -10   1   51.29   13.80
   5  10   0  185.38   36.40
  -5 -10   0  250.27   49.50
   5  10   1   42.30   10.70
  -5 -10  -1   33.10   10.30
   5  10   2  123.99   25.40
  -5 -10  -2  134.59   28.30
   5  10   3   33.20    9.60
  -5 -10  -3   36.00   10.70
   5  10   4    1.90    5.50
  -5 -10  -4    4.00    5.00
   5  10   5   35.90   11.20
  -5 -10  -5   53.09   14.90
  -5 -10  -7   39.10   12.80
  -5 -10  -8   19.50    8.00
   5  10   9    0.20    6.80
  -5 -10  -9   -0.30    3.50
  -5  11  14    1.20    6.60
   5 -11 -14    0.80    3.20
   5  11 -13    2.60    1.40
  -5 -11  13    2.10    1.10
  -5  11  13   -0.40    6.80
   5 -11 -13    0.60    2.90
   5  11 -12    8.10    2.40
  -5 -11  12    4.90    1.90
  -5  11  12   16.90   10.30
   5 -11 -12   21.30    7.80
   5  11 -11   23.20    5.30
  -5 -11  11   15.00    3.90
  -5  11  11    4.50    8.40
   5  11 -10   30.20    6.90
  -5 -11  10   26.30    6.30
  -5  11  10   15.00   11.00
   5 -11 -10   12.50    8.50
   5  11  -9   60.09   12.30
  -5 -11   9   41.00    9.10
  -5  11   9   46.70   17.60
   5 -11  -9   39.70   13.80
   5  11  -8   19.50    5.30
  -5 -11   8    9.70    4.00
  -5  11   8    0.80   10.40
   5 -11  -8   22.40   10.30
   5  11  -7   34.90    8.00
  -5 -11   7   10.40    4.30
  -5  11   7    8.00   10.70
   5 -11  -7    6.60    7.50
   5  11  -6   80.59   16.50
  -5 -11   6  109.09   22.00
  -5  11   6   36.30   14.20
   5 -11  -6   77.59   21.50
   5  11  -5   11.00    4.80
  -5 -11   5   16.70    5.70
  -5  11   5   16.50   12.90
   5 -11  -5    8.00   10.10
   5  11  -4    2.90    3.80
  -5 -11   4    2.20    3.70
  -5  11   4   11.40    9.30
   5 -11  -4   -2.20    7.70
   5  11  -3   48.10   11.00
  -5 -11   3   58.89   13.60
   5  11  -2    3.70    4.70
  -5 -11   2    3.70    5.60
   5  11  -1   54.49   13.00
  -5 -11   1   64.89   15.70
   5  11   0   18.80    8.00
  -5 -11   0   19.60    7.90
  -5 -11  -1  157.68   33.50
   5  11   5   20.00    9.80
  -5 -11  -5    9.90    7.10
   5  11   6   45.30   13.80
  -5 -11  -6   23.20    9.20
   5  11   7    7.90    7.80
  -5 -11  -7    5.50    5.10
   5  11   8    8.40    7.80
  -5 -11  -8    3.00    4.20
   5  11   9    1.30    7.40
  -5 -11  -9   -0.10    3.20
   5  12 -13    1.70    1.40
  -5 -12  13    0.10    0.90
  -5  12  13   -0.50    7.40
   5 -12 -13    0.30    2.60
   5  12 -12    8.70    2.60
  -5 -12  12    5.30    2.10
  -5  12  12   11.60    9.70
   5 -12 -12    4.60    4.10
   5  12 -11    3.90    2.30
  -5 -12  11    3.80    2.10
  -5  12  11    4.10    7.60
   5 -12 -11    2.00    4.00
   5  12 -10    1.10    2.50
  -5 -12  10    7.30    3.10
  -5  12  10    0.40    7.80
   5 -12 -10    3.50    5.40
   5  12  -9    2.30    2.90
  -5 -12   9    8.10    3.60
  -5  12   9    1.20   10.90
   5 -12  -9   -3.90    6.80
   5  12  -8    7.80    3.70
  -5 -12   8   22.40    6.30
  -5  12   8    5.80   10.60
   5 -12  -8    2.80    7.30
   5  12  -7   78.09   16.00
  -5 -12   7   86.09   17.70
  -5  12   7   50.69   18.70
   5 -12  -7   51.29   16.40
   5  12  -6   14.50    5.00
  -5 -12   6   31.20    8.10
  -5  12   6   -3.00    8.60
   5 -12  -6    4.50    7.30
   5  12  -5    3.20    3.50
  -5 -12   5    7.30    4.90
  -5  12   5   -0.90    9.10
   5 -12  -5    0.60    6.50
   5  12  -4   15.20    5.60
  -5 -12   4   10.40    5.20
  -5  12   4   -0.40    8.10
   5 -12  -4   11.40    9.10
   5  12  -3   24.80    7.30
  -5 -12   3   18.90    6.50
  -5  12   3    5.20    8.00
   5  12  -2   72.89   15.90
  -5 -12   2   74.89   17.10
   5  12  -1    1.10    4.50
  -5 -12   1    6.00    5.80
   5  12   0   16.60    6.60
  -5 -12   0    6.40    5.10
   5  12   1    8.40    6.00
  -5 -12  -1    7.10    5.20
   5  12   2   52.29   13.00
  -5 -12  -2   41.60   11.80
   5  12   3    5.50    5.90
  -5 -12  -3    8.80    6.00
   5  12   4   43.60   12.20
  -5 -12  -4   43.80   12.80
   5  12   5   23.40    9.20
  -5 -12  -5   11.60    6.60
   5  12   6   16.90    8.50
  -5 -12  -6   15.20    7.40
   5  12   7   14.50    8.60
  -5 -12  -7    2.80    3.90
  -5 -12  -8   19.80    8.00
   5  13 -12   13.60    3.70
  -5 -13  12    5.90    6.50
  -5  13  12   10.20   10.80
   5 -13 -12    3.40    4.10
   5  13 -11    2.20    2.30
  -5 -13  11    2.40    2.10
  -5  13  11    0.20    8.60
   5 -13 -11   -0.30    3.50
   5  13 -10    7.60    3.20
  -5 -13  10    5.50    2.90
  -5  13  10    3.10    7.50
   5 -13 -10    1.60    4.00
   5  13  -9    8.90    3.80
  -5 -13   9   13.00    4.40
  -5  13   9   11.20    9.50
   5 -13  -9   15.00    7.50
   5  13  -8   31.00    7.70
  -5 -13   8   32.30    8.10
  -5  13   8   15.50   11.80
   5  13  -7   13.50    4.90
  -5 -13   7   22.60    6.90
  -5  13   7    4.50    8.60
   5 -13  -7    6.00    6.20
   5  13  -6   35.20    8.50
  -5 -13   6   17.60    5.80
  -5  13   6   19.50   14.20
   5 -13  -6   22.00   12.60
   5  13  -5    4.00    3.50
  -5 -13   5   -0.90    3.50
  -5  13   5    3.90    7.70
   5 -13  -5    9.80    7.80
   5  13  -4    9.00    4.90
  -5 -13   4   21.70    6.90
  -5  13   4    7.20    9.30
   5 -13  -4    4.30    6.80
   5  13  -3    6.80    5.90
  -5 -13   3    7.30    4.70
  -5  13   3   -0.20    6.50
   5 -13  -3    2.60    5.60
   5  13  -2    5.30    5.60
  -5 -13   2    8.40    6.60
   5  13  -1   22.50    7.90
  -5 -13   1   24.00    9.70
   5  13   0   33.30    9.50
  -5 -13   0   17.90    7.00
   5  13   1   20.90    7.60
  -5 -13  -1   16.30    6.70
   5  13   2   15.10    7.10
  -5 -13  -2   12.60    6.30
   5  13   3   80.39   18.40
  -5 -13  -3   45.80   12.50
   5  13   4    8.20    6.80
  -5 -13  -4    5.00    4.70
   5  13   5    4.70    6.80
  -5 -13  -5    1.40    3.40
   5  13   6    5.60    7.10
  -5 -13  -6    0.20    3.10
  -5 -13  -7    4.10    4.00
   5  14 -11   11.10    3.60
  -5 -14  11    5.20    2.50
  -5  14  11   13.20   10.60
   5 -14 -11    6.30    5.00
   5  14 -10    5.50    2.90
  -5 -14  10    1.20    2.30
  -5  14  10   -1.00    8.50
   5 -14 -10    1.70    3.90
   5  14  -9   -0.60    2.40
  -5 -14   9    1.40    2.30
  -5  14   9   -2.50    6.70
   5 -14  -9    1.30    3.70
   5  14  -8    6.10    3.80
  -5 -14   8    1.10    2.90
  -5  14   8    3.20    8.00
   5 -14  -8   -1.20    4.30
   5  14  -7    2.60    3.30
  -5 -14   7   -0.80    2.90
  -5  14   7    8.90    9.10
   5 -14  -7    0.10    6.20
   5  14  -6    1.30    3.30
  -5 -14   6    2.80    3.90
  -5  14   6    4.70    9.00
   5 -14  -6   -0.30    5.10
   5  14  -5   -3.20    3.90
  -5 -14   5    5.40    4.00
  -5  14   5    2.10    7.30
   5  14  -4    1.20    4.10
  -5 -14   4    5.50    4.50
  -5  14   4   -0.70    7.30
   5 -14  -4    0.80    5.20
   5  14  -3   13.50    5.90
  -5 -14   3    6.00    4.80
  -5  14   3    3.60    6.70
   5 -14  -3    3.80    6.10
   5  14  -2    7.30    5.30
  -5 -14   2    7.10    5.80
  -5  14   2    2.50    6.20
  -5 -14   1    4.30    5.30
   5  14   0   32.40   10.00
   5  14   1    2.30    4.90
  -5 -14  -1    1.70    4.50
   5  14   2    4.30    5.40
  -5 -14  -2    6.30    5.00
   5  14   3   53.29   13.60
  -5 -14  -3   55.79   14.60
   5  14   4    2.70    5.50
  -5 -14  -4    3.20    3.80
   5  14   5    8.90    6.80
  -5 -14  -5    3.80    4.10
  -5 -14  -6    1.40    3.10
   5  15 -10    0.00    2.00
  -5 -15  10    0.70    2.50
  -5  15  10    0.00    7.30
   5 -15 -10   -0.40    4.00
   5  15  -9    1.20    2.10
  -5 -15   9    0.50    2.10
  -5  15   9    2.90    8.20
   5 -15  -9   -1.10    3.00
   5  15  -8    0.10    2.20
  -5 -15   8    0.20    2.40
  -5  15   8    8.60    8.20
   5 -15  -8    0.60    3.50
   5  15  -7    8.50    3.70
  -5 -15   7    4.00    3.10
  -5  15   7    0.80    6.00
   5 -15  -7    2.30    4.40
   5  15  -6   63.59   14.10
  -5  15   6   19.50   10.40
   5 -15  -6   19.20    9.80
   5  15  -5   13.80    5.30
  -5 -15   5   18.80    7.10
  -5  15   5    7.10    7.30
   5 -15  -5   12.40    7.60
   5  15  -4   13.30    6.30
  -5 -15   4   10.40    5.20
  -5  15   4    1.30    7.30
   5 -15  -4    9.00    6.90
   5  15  -3    6.20    5.20
  -5 -15   3    7.40    5.10
  -5  15   3    2.40    6.50
   5 -15  -3   -1.30    4.40
   5  15  -2   11.20    6.00
  -5 -15   2    5.90    5.80
  -5  15   2    2.40    5.50
   5  15  -1    7.10    6.20
  -5 -15   1   14.10    6.50
   5  15   0    6.50    6.50
  -5 -15   0    0.10    3.40
   5  15   1    8.70    6.10
  -5 -15  -1    5.70    5.70
   5  15   2    4.70    5.20
  -5 -15  -2    3.50    3.80
   5  15   3   12.30    6.80
  -5 -15  -3    6.40    4.60
   5  15   4   -0.50    5.30
  -5 -15  -4    1.90    3.50
  -5 -15  -5   -0.90    2.70
   5  16  -9    3.20    3.80
  -5  16   9    1.60    6.60
   5  16  -8    2.90    2.40
  -5 -16   8    2.80    2.60
  -5  16   8    1.70    8.00
   5 -16  -8    2.00    4.40
   5  16  -7   -0.70    1.70
  -5 -16   7    1.70    3.00
  -5  16   7    0.30    7.70
   5 -16  -7    1.00    4.00
   5  16  -6   -1.00    2.20
  -5 -16   6    0.10    3.30
  -5  16   6    3.60    5.90
   5 -16  -6    1.40    3.50
   5  16  -5    1.60    2.50
  -5 -16   5    1.10    3.20
  -5  16   5   -0.50    6.50
   5  16  -4    2.20    3.90
  -5 -16   4    1.50    3.40
  -5  16   4    2.70    5.00
   5 -16  -4   -1.50    3.50
   5  16  -3    4.20    4.50
  -5 -16   3    0.70    3.20
  -5  16   3   -1.20    5.60
   5 -16  -3   -0.30    4.30
   5  16  -2   10.20    5.40
  -5 -16   2    5.30    5.20
  -5  16   2    2.90    5.30
   5 -16  -2   -1.00    3.90
   5  16  -1    4.60    5.80
  -5 -16   1    4.50    4.00
  -5  16   1   -1.40    4.30
   5  16   0    0.10    5.30
  -5 -16   0    1.20    3.10
   5  16   1   -2.10    3.70
  -5 -16  -1   -1.40    3.60
   5  16   2   17.10    7.10
  -5 -16  -2    6.60    4.80
   5  16   3   14.20    7.10
  -5 -16  -3   -0.10    3.10
  -5 -16  -4    2.40    3.40
   5  17  -6   -0.90    2.60
  -5 -17   6    0.40    3.00
  -5  17   6    2.70    5.90
   5 -17  -6   -0.20    3.80
   5  17  -5    4.90    3.40
  -5 -17   5   -0.40    2.40
  -5  17   5    3.40    5.70
   5 -17  -5    1.30    3.50
   5  17  -4    4.60    4.50
  -5 -17   4    2.70    3.80
  -5  17   4   -0.60    3.30
   5 -17  -4   -0.60    4.50
   5  17  -3    2.40    3.80
  -5 -17   3    2.90    3.60
  -5  17   3    3.20    5.20
   5 -17  -3    1.20    3.30
   5  17  -2    6.00    4.50
  -5 -17   2    5.60    5.00
  -5  17   2    3.80    5.60
   5 -17  -2    1.80    4.80
   5  17  -1    1.40    4.90
  -5 -17   1   -0.20    3.00
  -5  17   1    1.30    4.40
   5  17   0   -1.10    4.20
  -5 -17   0    5.60    5.00
   5  17   1    0.30    4.20
  -5 -17  -1    2.10    3.70
  -6   0  16    3.00    4.30
  -6   0  14   19.90   10.00
  -6   0  12  289.97   58.19
  -6   0  -6   34.80   11.00
   6   0   6   32.60    9.30
  -6   0  -8   95.29   21.70
  -6   0 -10   98.69   21.60
   6   0  10   72.69   18.10
   6   1 -17   13.20    5.20
  -6  -1  17   -0.10    3.20
   6  -1 -17    9.00    5.20
   6   1 -16    4.70    4.10
  -6  -1  16    0.10    3.90
   6  -1 -16    6.20    4.50
   6   1 -15   26.60    7.60
  -6  -1  15    7.50    5.70
   6  -1 -15   27.10    8.50
   6   1 -14    7.80    5.40
  -6  -1  14   20.40   10.10
   6  -1 -14   22.10    8.30
   6   1 -13   12.30    5.50
  -6  -1  13   22.30   10.10
  -6   1  13    6.50   10.50
   6  -1 -13   19.00    6.70
   6   1 -12    6.90    5.10
  -6  -1  12    3.70    9.60
  -6   1  12    7.40   11.40
   6  -1 -12    6.50    6.40
  -6   1  11    9.90   10.70
   6  -1 -11   -0.90    5.40
  -6  -1  -3   24.80    9.50
   6   1   4   21.20    8.20
  -6  -1  -4   37.50   10.60
   6   1   5   16.90    7.30
  -6  -1  -5   12.60    6.80
   6   1   6   56.99   13.90
  -6  -1  -6   64.09   15.80
  -6   1  -6   52.79   15.30
   6   1   7   11.60    7.90
  -6  -1  -7   17.10    8.50
  -6   1  -7    3.50    7.20
   6  -1   7    7.00    7.50
   6   1   8    5.30    5.60
  -6  -1  -8    5.00    5.10
  -6   1  -8    1.80    5.10
   6  -1   8    1.60    4.60
   6   1   9    3.30    4.80
  -6  -1  -9    2.70    5.00
  -6   1  -9   12.90    6.90
   6  -1   9    6.80    6.00
   6   1  10    1.80    5.20
  -6  -1 -10    2.90    4.60
  -6   1 -10    8.20    6.20
   6  -1  10    3.80    6.80
  -6  -1 -11    3.00    4.60
  -6   1 -11   -0.30    5.10
   6  -1  11    4.10    7.30
   6   2 -17    6.20    4.00
  -6  -2  17    3.50    3.80
  -6   2  17    3.00    6.80
   6  -2 -17    8.40    5.60
   6   2 -16    5.00    3.70
  -6  -2  16    5.00    4.20
  -6   2  16    4.20    6.90
   6  -2 -16    8.60    4.90
   6   2 -15    4.80    4.50
  -6  -2  15    5.90    5.70
  -6   2  15    9.90    8.50
   6  -2 -15   11.00    6.90
   6   2 -14    4.80    4.00
  -6  -2  14    6.60    6.90
  -6   2  14   10.90   10.40
   6  -2 -14    6.10    6.30
   6   2 -13    1.30    3.30
  -6  -2  13    1.10    7.00
  -6   2  13    5.40    9.30
   6  -2 -13    2.80    5.70
  -6  -2  12   36.80   12.80
  -6   2  12   62.19   19.10
   6  -2 -12  103.09   23.10
  -6   2  11  227.48   46.30
   6  -2 -11  152.08   30.80
  -6   2  10    7.90    9.60
   6   2   2  127.09   25.90
  -6  -2  -2  107.09   22.70
   6   2   3    4.00    6.50
  -6  -2  -3    1.80    5.80
   6   2   4   33.60    9.60
  -6  -2  -4   49.50   12.90
   6   2   5   17.90    8.90
   6   2   6  144.99   29.40
  -6  -2  -6  164.88   33.60
   6   2   7    7.50    5.80
  -6  -2  -7    4.60    5.30
   6   2   8    5.80    4.80
  -6  -2  -8    3.60    4.60
  -6   2  -8    4.10    5.80
   6   2   9    3.90    4.30
  -6  -2  -9    0.70    4.00
  -6   2  -9   10.20    6.60
   6  -2   9    9.80    6.00
  -6  -2 -10   11.30    5.80
  -6   2 -10    3.60    5.40
   6  -2  10    5.10    5.30
   6   2  11   15.80    6.30
  -6  -2 -11   16.40    7.40
  -6   2 -11    9.80    6.60
   6  -2  11    6.60    7.10
   6   3 -17   18.80    5.90
  -6  -3  17    3.70    3.70
  -6   3  17    5.50    7.40
   6  -3 -17   25.20    8.30
   6   3 -16    2.70    3.30
  -6  -3  16    0.70    3.20
  -6   3  16    2.70    6.60
   6  -3 -16    1.30    4.60
   6   3 -15   15.60    5.50
  -6  -3  15    8.30    5.60
  -6   3  15   10.60    9.40
   6  -3 -15   27.00    8.90
   6   3 -14   21.30    6.60
  -6  -3  14   11.10    6.60
  -6   3  14   18.00   11.50
   6  -3 -14   27.70    9.10
   6   3 -13    6.60    3.90
  -6  -3  13    7.30    7.50
  -6   3  13   40.50   15.10
   6  -3 -13   14.20    7.50
  -6   3  12   73.69   21.00
   6  -3 -12   78.99   18.30
  -6   3  11   12.70   10.30
   6  -3 -11   22.20    7.70
  -6   3  10   28.70   12.40
   6  -3 -10   39.40   11.40
   6   3   0    5.00    7.30
  -6  -3   0    0.20    7.40
   6   3   1  131.39   26.40
  -6  -3  -1  127.49   26.00
   6   3   2    4.50    5.40
  -6  -3  -2    4.10    6.30
  -6  -3  -3   53.29   14.00
   6   3   4   26.70    9.00
  -6  -3  -4   31.60    9.70
   6   3   5   27.00    8.40
  -6  -3  -5   30.00    9.40
   6   3   6   19.10    7.10
  -6  -3  -6   16.00    6.90
   6   3   7   22.30    7.70
  -6  -3  -7   16.30    6.90
   6   3   8   13.90    5.90
  -6  -3  -8   41.00   10.80
   6   3   9   26.90    9.20
  -6  -3  -9   23.20    8.00
  -6   3  -9   12.90    8.90
   6   3  10    3.60    4.80
  -6  -3 -10   -0.20    5.50
  -6   3 -10    2.00    6.50
   6  -3  10   10.60    8.40
   6   3  11    2.20    4.50
  -6  -3 -11    3.60    4.60
  -6   3 -11   -2.30    5.20
   6  -3  11    4.30    5.20
   6   4 -17    4.70    3.30
  -6  -4  17   -0.60    2.40
  -6   4  17    0.10    6.90
   6  -4 -17    1.20    4.90
   6   4 -16   -0.50    2.60
  -6  -4  16    3.70    3.30
  -6   4  16   -4.10    6.10
   6  -4 -16    0.70    4.80
   6   4 -15    3.00    3.30
  -6  -4  15    3.20    4.10
  -6   4  15    4.00    9.40
   6  -4 -15    2.90    5.20
   6   4 -14    5.70    3.00
  -6  -4  14   16.80    7.00
  -6   4  14   13.40    9.50
   6  -4 -14   26.10    9.20
  -6  -4  13    1.30    5.80
  -6   4  13    7.30   10.40
   6  -4 -13    1.60    5.60
  -6   4  12   31.20   13.00
   6  -4 -12   67.69   16.00
  -6   4  11   14.30   11.20
   6  -4 -11   20.40    8.50
  -6   4  10  463.35   89.69
   6  -4 -10  396.16   76.59
  -6   4   9   23.00   11.40
  -6  -4   2  244.38   50.59
   6   4  -1    9.40    9.00
  -6  -4   1   23.30    8.30
   6   4   0   52.59   12.60
  -6  -4   0   69.09   15.90
  -6  -4  -1   28.00    9.30
   6   4   2  241.28   46.80
  -6  -4  -2  240.68   47.20
   6   4   3   -0.20    5.20
  -6  -4  -3   -3.80    5.00
  -6  -4  -4   29.30    9.50
  -6  -4  -5   83.39   18.70
   6   4   6   42.30   10.80
  -6  -4  -6   50.09   12.70
   6   4   7    8.50    5.50
  -6  -4  -7   21.70    7.60
   6   4   8    7.90    5.60
  -6  -4  -8    8.30    5.50
   6   4   9    0.30    4.80
   6   4  10   14.50    6.70
  -6  -4 -10    5.60    5.00
   6   4  11    7.40    6.20
  -6  -4 -11   11.20    6.10
  -6   4 -11   -1.70    6.30
   6   5 -17    1.00    2.60
  -6  -5  17   -1.20    3.00
   6  -5 -17    4.10    5.30
   6   5 -16   11.00    3.80
  -6  -5  16    2.00   22.90
  -6   5  16    7.60    6.80
   6  -5 -16   10.80    5.70
   6   5 -15    2.30    2.60
  -6  -5  15    2.00    3.30
  -6   5  15    5.80    8.50
   6  -5 -15    0.40    5.10
   6   5 -14    2.60    2.30
  -6  -5  14    1.80    4.10
  -6   5  14    2.70    7.80
   6  -5 -14   12.40    6.20
  -6   5  13   15.10   12.70
   6  -5 -13   10.70    7.80
  -6   5  12   27.50   12.80
   6  -5 -12   69.19   16.90
  -6   5  11    3.10   11.90
   6  -5 -11    4.00    6.70
  -6   5  10   62.69   18.30
   6  -5 -10   50.19   13.90
  -6   5   9   33.90   12.60
   6  -5  -9   39.50   11.70
  -6  -5   3   40.80   11.90
   6   5  -2  473.25   88.99
  -6  -5   2  428.16   80.79
   6   5  -1  268.67   51.69
  -6  -5   1  349.17   66.69
   6   5   0   16.60    6.90
  -6  -5   0   21.00    8.20
  -6  -5  -1    2.50    5.00
   6   5   2  274.67   52.79
   6   5   3   24.20    8.10
   6   5   4   10.10    6.10
   6   5   6   27.10    9.00
  -6  -5  -6   24.30    8.70
   6   5   7   26.80    8.60
  -6  -5  -7   34.00   10.10
   6   5   9   17.10    7.00
  -6  -5  -9   11.40    6.00
   6   5  10    9.50    7.40
  -6  -5 -10    1.30    4.50
   6   5  11    2.20    5.00
  -6  -5 -11    3.10    4.40
   6   6 -16   -0.20    2.00
  -6  -6  16    1.80    2.20
  -6   6  16    0.80    5.80
   6  -6 -16    5.20    4.60
   6   6 -15    0.30    1.70
  -6  -6  15   -1.40    2.40
  -6   6  15   -0.40    6.80
   6  -6 -15    6.90    5.30
  -6  -6  14    1.90    3.50
  -6   6  14    6.90    9.10
   6  -6 -14    6.30    6.00
  -6   6  13   13.20   11.10
   6  -6 -13   17.70    8.30
  -6   6  12    6.60    9.20
   6  -6 -12    2.40    6.10
  -6   6  11   81.89   22.20
   6  -6 -11   55.69   15.40
  -6   6  10   -1.50    8.70
   6  -6 -10    4.60    6.30
  -6   6   9   16.30   10.20
   6  -6  -9   12.40    7.00
  -6   6   8  140.19   31.30
  -6  -6   5   40.60   10.80
   6   6  -4  125.29   25.40
  -6  -6   3  177.18   35.20
   6   6  -2   26.40    7.80
  -6  -6   2   16.50    6.70
   6   6  -1   24.50    7.70
  -6  -6   1   36.60   10.60
   6   6   0  405.66   76.69
  -6  -6   0  390.86   74.29
   6   6   1   17.90    6.60
  -6  -6  -1   31.50    9.30
   6   6   2   16.90    7.20
  -6  -6  -2    7.30    6.30
   6   6   3    0.80    5.00
  -6  -6  -3    0.80    4.60
   6   6   4    1.30    5.30
  -6  -6  -4    3.30    5.10
  -6  -6  -5   17.30    8.20
   6   6   6   46.90   12.30
  -6  -6  -6   30.30   10.10
   6   6   7   29.50   10.60
  -6  -6  -7   27.90   10.00
   6   6   8   15.30    7.10
  -6  -6  -8   10.70    6.00
  -6  -6  -9   25.00    9.30
   6   6  10    8.30    6.40
  -6  -6 -10   11.50    5.90
   6   7 -16    1.90    2.00
  -6  -7  16    1.20    7.30
  -6   7  16    1.00    6.30
   6  -7 -16    0.30    3.90
   6   7 -15    2.80    1.80
  -6  -7  15    2.30    7.90
  -6   7  15   14.50    8.60
   6  -7 -15    3.30    4.20
  -6   7  14    7.30    8.20
   6  -7 -14    0.00    5.40
  -6   7  13   24.80   10.60
   6  -7 -13   42.40   11.70
  -6   7  12   31.00   14.60
   6  -7 -12   51.29   15.20
  -6   7  11    4.80    8.70
   6  -7 -11    8.90    5.90
  -6   7  10   19.20   11.50
   6  -7 -10   29.40   10.80
  -6   7   9   10.70   10.90
   6  -7  -9    5.70    5.80
  -6   7   8   21.50   11.20
   6  -7  -8   55.69   14.50
   6   7  -5   37.90    9.70
  -6  -7   5   32.50    9.20
   6   7  -4   94.39   19.20
  -6  -7   4   78.89   16.60
   6   7  -3  168.28   32.70
  -6  -7   3  202.48   39.80
   6   7  -1  312.07   59.39
   6   7   0  242.48   46.70
   6   7   1  140.69   28.50
  -6  -7  -2   77.49   18.00
   6   7   3  130.59   26.80
  -6  -7  -3  117.99   25.60
   6   7   4   14.80    7.10
  -6  -7  -4    9.10    6.60
   6   7   5   11.80    7.90
  -6  -7  -5   12.60    6.80
   6   7   6  119.09   25.40
  -6  -7  -6  135.89   29.50
   6   7   7   11.80    7.10
  -6  -7  -7    7.20    5.80
  -6  -7  -8    2.60    4.20
   6   7   9   10.10    6.90
  -6  -7  -9    5.70    5.20
   6   7  10   11.40    7.10
   6   8 -16    0.50    1.50
   6  -8 -16   -1.90    3.50
  -6  -8  15    0.70    1.80
  -6   8  15    3.80    7.10
   6  -8 -15    5.70    3.90
  -6   8  14    5.60    7.00
   6  -8 -14    3.60    4.60
  -6   8  13    5.00    8.70
   6  -8 -13    2.50    5.20
  -6   8  12   19.10   12.00
   6  -8 -12   22.70    9.40
  -6   8  11   29.00   13.70
   6  -8 -11   48.30   14.80
  -6   8  10   11.80   12.00
   6  -8 -10   15.00    8.00
  -6   8   9    7.00   10.30
   6  -8  -9    1.00    5.70
   6   8  -8   19.10    6.60
  -6  -8   8   12.50    4.90
  -6   8   8   23.90   12.50
   6  -8  -8   18.90    8.90
   6   8  -7   47.40   10.40
  -6   8   7   49.10   16.30
   6   8  -6   11.20    5.30
  -6  -8   6    5.10    3.70
   6   8  -5    9.60    4.60
  -6  -8   5    2.60    3.60
   6   8  -4   27.10    7.50
  -6  -8   4   31.10    8.00
   6   8  -2   18.60    7.40
  -6  -8   2   19.30    7.20
   6   8  -1   29.20    9.00
  -6  -8   1   43.20   11.40
   6   8   0   56.89   13.30
  -6  -8   0   27.40    9.30
   6   8   1   60.89   14.20
  -6  -8  -1   37.00   10.90
  -6  -8  -2   47.50   13.50
   6   8   3   12.90    6.90
  -6  -8  -3   16.50    7.40
   6   8   5   14.30    7.90
  -6  -8  -5   13.10    6.90
   6   8   6   15.10    8.30
  -6  -8  -6    8.90    6.20
   6   8   7   30.70   11.80
  -6  -8  -7   13.90    7.80
   6   8   8    3.60    6.30
  -6  -8  -8    3.80    4.60
   6   8   9    6.20    6.80
  -6  -8  -9    4.60    5.00
   6   8  10    7.80    8.90
  -6  -8 -10    4.00    4.70
  -6  -9  15    0.30    1.20
  -6   9  15    6.40    8.40
   6  -9 -15    3.80    3.80
  -6   9  14    2.90    6.80
   6  -9 -14    2.50    3.70
  -6   9  13   -1.40    6.90
   6  -9 -13   -2.20    3.70
  -6   9  12    1.30   10.20
   6  -9 -12   -1.30    4.80
  -6   9  11    5.20    9.20
   6  -9 -11    0.50    6.60
  -6  -9  10   14.00    4.40
  -6   9  10   36.60   15.40
   6  -9 -10   29.00   11.80
   6   9  -9   40.80    9.20
  -6  -9   9   64.69   13.70
  -6   9   9   27.50   14.00
   6  -9  -9   50.59   15.50
   6   9  -8   61.09   12.90
  -6  -9   8   53.89   11.60
  -6   9   8   68.69   21.50
   6  -9  -8   50.19   15.40
   6   9  -7   16.90    5.20
  -6  -9   7   14.70    5.00
  -6   9   7   20.50   12.80
   6  -9  -7   34.70   12.50
   6   9  -6   16.80    5.40
  -6  -9   6   20.10    6.40
   6   9  -5   82.99   17.10
  -6  -9   5  104.49   21.20
   6   9  -4   35.70    9.00
  -6  -9   4   27.20    7.60
   6   9  -3   54.69   12.50
   6   9  -2  167.78   33.00
  -6  -9   2  154.98   31.20
   6   9  -1   27.60    8.70
  -6  -9   1   12.70    7.30
   6   9   0    1.60    6.30
  -6  -9   0    5.60    5.50
   6   9   1    9.60    6.60
  -6  -9  -1   39.30   11.50
   6   9   2  184.08   37.60
  -6  -9  -2  115.89   25.70
   6   9   3   18.30    8.20
  -6  -9  -3   10.20    7.40
   6   9   4   38.00   11.80
  -6  -9  -4   23.40    9.20
   6   9   6   57.09   16.20
  -6  -9  -6   31.20   10.80
   6   9   7    3.30    7.30
  -6  -9  -7   -0.50    3.60
   6   9   8   -1.80    6.70
  -6  -9  -8    5.60    5.30
   6   9   9    3.80    7.40
  -6  10  14   -0.40    7.30
   6 -10 -14    1.60    2.90
  -6  10  13    3.10    6.40
   6 -10 -13    3.40    3.80
  -6  10  12    8.80    9.20
   6 -10 -12    3.50    4.80
   6  10 -11   -0.10    3.00
  -6 -10  11   11.60    3.80
  -6  10  11    6.50   10.10
   6 -10 -11   -1.00    5.40
   6  10 -10   57.09   11.80
  -6 -10  10   83.99   16.70
  -6  10  10   43.40   16.20
   6 -10 -10   64.19   18.00
   6  10  -9    1.30    2.80
  -6 -10   9    5.50    3.20
  -6  10   9    1.80    9.90
   6 -10  -9   -4.30    7.50
   6  10  -8    7.10    4.00
  -6 -10   8    9.20    4.10
  -6  10   8   24.90   14.10
   6 -10  -8    6.70    8.40
   6  10  -7   45.10   10.30
  -6 -10   7   34.10    8.40
  -6  10   7   29.00   15.90
   6 -10  -7   27.90   12.80
   6  10  -6   55.59   12.10
  -6 -10   6   33.40    8.90
  -6  10   6   22.80   13.50
   6  10  -5    8.90    4.70
  -6 -10   5   11.10    5.40
   6  10  -4   71.49   15.40
  -6 -10   4  113.89   23.50
   6  10  -3  301.17   57.69
  -6 -10   2  245.28   48.50
   6  10  -1    2.30    5.60
  -6 -10   1    6.30    6.10
   6  10   0  268.67   52.49
  -6 -10   0  224.28   45.00
   6  10   1   15.20    8.30
  -6 -10  -1    7.40    6.80
   6  10   2   12.50    8.00
  -6 -10  -2    3.90    5.80
   6  10   3   20.10    9.70
  -6 -10  -3   16.20    7.90
   6  10   4   47.90   15.20
   6  10   5   21.20    9.60
  -6 -10  -5   11.60    6.30
   6  10   6   16.10    8.60
  -6 -10  -6   16.00    7.10
   6  10   7   -0.70    6.10
  -6 -10  -7    0.70    3.50
   6  10   8   41.40   13.30
  -6 -10  -9    2.20    3.90
  -6  11  14    2.50    9.00
   6 -11 -14    0.60    3.30
  -6 -11  13    7.40    2.50
  -6  11  13   -0.20    7.30
   6 -11 -13   -1.40    3.00
   6  11 -12    2.70    2.20
  -6 -11  12    7.80    2.70
  -6  11  12   -3.90    6.60
   6 -11 -12    1.50    3.90
   6  11 -11   16.20    4.20
  -6 -11  11   10.20    3.30
  -6  11  11   26.10   12.60
   6 -11 -11   22.40    9.70
   6  11 -10   37.40    8.10
  -6 -11  10   26.00    6.30
  -6  11  10   12.20    9.70
   6 -11 -10   16.40    8.70
   6  11  -9  198.48   37.70
  -6 -11   9  195.58   37.50
  -6  11   9  167.28   38.20
   6 -11  -9  186.58   40.90
   6  11  -8    9.20    4.10
  -6 -11   8   11.40    4.70
  -6  11   8   -4.50    8.20
   6 -11  -8    0.10    6.90
   6  11  -7    5.50    3.80
  -6 -11   7    5.50    4.00
  -6  11   7    5.50   11.80
   6 -11  -7    4.10    8.40
   6  11  -6    8.90    4.60
  -6 -11   6    5.40    4.40
  -6  11   6    4.30   10.90
   6 -11  -6   10.30    9.80
   6  11  -5   11.50    5.30
  -6 -11   5    9.00    4.80
   6  11  -4   49.10   12.80
  -6 -11   4   14.90    6.50
   6  11  -3    7.90    5.60
   6  11  -1    1.10    5.40
  -6 -11   1    0.70    4.70
   6  11   0  177.08   35.40
  -6 -11   0  141.39   29.30
   6  11   1   17.40    8.30
  -6 -11  -1    9.80    6.20
   6  11   3    8.80    6.50
  -6 -11  -3    3.70    4.50
   6  11   4   24.00    8.70
  -6 -11  -4   33.00   10.40
   6  11   5   13.40    7.20
  -6 -11  -5   11.80    6.20
   6  11   6   12.00    6.90
  -6 -11  -6   14.00    6.90
   6  11   7   12.00    7.10
   6  11   8    1.70    6.30
  -6 -11  -8    4.30    4.40
   6  12 -13    4.70    2.20
  -6 -12  13    9.30    2.70
  -6  12  13    3.10    7.80
   6 -12 -13    1.20    3.80
   6  12 -12   -1.80    2.00
  -6 -12  12    1.20    2.00
  -6  12  12   -6.20    8.00
   6 -12 -12   -1.30    2.80
   6  12 -11   -1.10    2.50
  -6 -12  11    4.00    2.50
  -6  12  11    0.10    8.60
   6 -12 -11    0.70    4.60
   6  12 -10    3.30    2.80
  -6 -12  10   18.20    5.30
  -6  12  10    5.80    8.80
   6 -12 -10    4.80    5.90
   6  12  -9   13.40    4.90
  -6 -12   9    9.10    4.30
  -6  12   9    3.90   10.20
   6 -12  -9    2.70    6.60
   6  12  -8   33.70    8.70
  -6 -12   8   51.89   11.60
  -6  12   8   14.30   10.90
   6 -12  -8   36.80   13.70
   6  12  -7   60.59   13.40
  -6 -12   7   58.79   13.00
  -6  12   7   54.49   17.90
   6 -12  -7   52.69   16.00
   6  12  -6   34.90    9.10
  -6 -12   6   39.60   10.30
  -6  12   6   13.20   12.10
   6 -12  -6   17.10   11.30
   6  12  -5    8.20    4.70
  -6 -12   5    7.50    4.40
  -6  12   5   10.50   11.00
   6  12  -4   87.39   18.80
  -6 -12   4   97.69   20.50
   6  12  -3    6.90    4.70
  -6 -12   2   60.09   15.00
   6  12   0   18.50    7.40
  -6 -12   0   38.80   11.10
   6  12   1   10.50    5.70
  -6 -12  -1   14.00    6.50
   6  12   2    5.00    5.30
  -6 -12  -2    1.60    4.60
   6  12   3    7.90    6.00
  -6 -12  -3    3.00    4.70
   6  12   4    0.50    4.80
  -6 -12  -4    6.30    5.20
   6  12   5    6.60    5.60
  -6 -12  -5    3.80    4.60
   6  12   6    8.70    6.30
   6  12   7    1.40    5.70
   6  13 -12    4.60    3.00
  -6 -13  12    1.20    1.90
  -6  13  12   -1.90    7.10
   6 -13 -12    3.50    4.60
   6  13 -11   47.20   10.40
  -6 -13  11   37.90    8.50
  -6  13  11   23.30   12.90
   6  13 -10    3.60    3.00
  -6 -13  10    5.10    3.00
  -6  13  10    2.90    7.60
   6 -13 -10   -1.70    4.20
   6  13  -9    5.00    3.20
  -6 -13   9    7.20    3.50
  -6  13   9    4.40    8.00
   6 -13  -9    2.90    4.80
   6  13  -8   12.00    4.50
  -6 -13   8    4.10    3.20
  -6  13   8    2.20    9.40
   6 -13  -8    0.20    6.30
   6  13  -7   40.60    9.50
  -6 -13   7   15.90    5.70
  -6  13   7    8.00    8.10
   6 -13  -7    6.30    6.50
   6  13  -6   37.40    9.20
  -6 -13   6   42.40   10.40
  -6  13   6   24.10   12.50
   6 -13  -6   20.30   10.10
   6  13  -5    3.50    4.10
  -6 -13   5    4.00    3.90
  -6  13   5    3.70    9.50
   6 -13  -5    3.30    8.20
   6  13  -4   -0.10    4.90
  -6 -13   4    1.40    3.50
   6  13  -3    6.90    4.90
  -6 -13   2    8.10    5.70
   6  13  -1   44.20   11.00
  -6 -13   1   46.40   12.20
   6  13   0    3.20    4.60
  -6 -13   0    0.40    3.40
   6  13   1   15.50    6.80
  -6 -13  -1   15.20    6.70
   6  13   2    6.90    5.80
  -6 -13  -2    1.30    4.20
   6  13   3    0.70    5.00
  -6 -13  -3    0.60    4.60
   6  13   4    3.10    5.50
  -6 -13  -4    8.20    6.00
   6  13   5    1.90    5.50
   6  13   6    5.60    6.20
   6  14 -11    0.20    2.00
  -6 -14  11    2.10    2.10
  -6  14  11    3.60    7.70
   6 -14 -11    0.20    4.40
   6  14 -10   12.30    4.10
  -6 -14  10    8.20    3.50
  -6  14  10    1.00    8.90
   6 -14 -10    8.50    6.40
   6  14  -9   12.10    4.40
  -6 -14   9   12.60    4.60
  -6  14   9   -5.20    6.30
   6 -14  -9    3.80    4.10
   6  14  -8    6.20    3.60
  -6 -14   8    9.50    4.40
  -6  14   8    5.70    8.40
   6 -14  -8    3.00    5.20
   6  14  -7   15.40    5.20
  -6 -14   7    4.40    3.70
  -6  14   7    1.10    7.60
   6 -14  -7    6.40    6.90
   6  14  -6   25.60    7.20
  -6 -14   6   12.00    5.20
  -6  14   6   10.70   10.10
   6 -14  -6    7.10    6.90
   6  14  -5   26.70    7.60
  -6 -14   5   16.60    6.40
  -6  14   5    0.50    7.70
   6 -14  -5    5.70    6.90
   6  14  -4    7.90    5.40
  -6 -14   4   11.50    5.70
  -6  14   4    2.10    7.60
   6  14  -3   51.19   12.50
  -6 -14   2   15.90    8.90
   6  14  -1    5.10    5.30
   6  14   0   12.20    6.70
   6  14   1   27.90    9.30
   6  14   2    7.50    6.40
   6  14   3    1.30    5.20
   6  14   4    8.40    6.60
   6  14   5    2.10    5.50
   6  15 -10    3.10    2.60
  -6 -15  10    1.30    2.30
  -6  15  10    0.50    7.10
   6 -15 -10   -0.40    3.80
   6  15  -9    2.30    2.40
  -6 -15   9    1.20    2.50
  -6  15   9    0.50    7.00
   6 -15  -9   -0.60   32.30
   6  15  -8    1.00    2.40
  -6 -15   8    4.70    3.40
  -6  15   8    3.90    8.60
   6 -15  -8    0.70    4.10
   6  15  -7    1.10    2.40
  -6 -15   7    6.70    3.70
  -6  15   7   -0.60    5.60
   6 -15  -7    0.50    4.60
   6  15  -6    2.70    3.00
  -6 -15   6    8.30    4.50
  -6  15   6    0.00    6.60
   6 -15  -6    0.50    5.10
   6  15  -5    7.80    4.40
  -6 -15   5   10.40    5.60
  -6  15   5    4.60    7.10
   6 -15  -5    6.90    5.70
   6  15  -4   30.50    9.40
  -6 -15   4   24.70    8.00
  -6  15   4    3.80    6.90
   6 -15  -4    2.70    5.20
   6  15  -3   10.50    6.80
  -6 -15   2    7.20    5.00
  -6 -15   1    3.00    4.10
   6  15   0   12.40    7.30
  -6 -15   0    8.20    5.00
   6  15   1    7.20    6.00
  -6 -15  -1    2.10    3.70
   6  15   2    9.40    6.70
  -6 -15  -2    8.50    6.20
   6  15   3    3.10    5.50
   6  15   4    4.70    5.70
   6  16  -8    5.50    3.20
  -6 -16   8    9.50    4.20
  -6  16   8   -0.60    5.70
   6 -16  -8    3.10    4.30
   6  16  -7    0.50    2.20
  -6 -16   7    0.30    2.90
  -6  16   7    1.00    7.70
   6 -16  -7    1.80    4.90
   6  16  -6    4.10    3.00
  -6 -16   6    0.90    2.90
  -6  16   6    0.60    4.70
   6 -16  -6   -0.80    3.40
   6  16  -5    5.10    3.50
  -6 -16   5    2.70    3.30
  -6  16   5   -1.20    5.90
   6 -16  -5    5.10    5.80
   6  16  -4    9.10    4.90
  -6 -16   4    3.70    4.20
  -6  16   4   -0.90    4.90
   6 -16  -4    3.50    4.30
   6  16  -3    4.70    4.60
  -6  16   3   -0.40    4.20
  -6 -16   2    6.80    4.60
  -6 -16   1    2.80    3.70
  -6 -16   0    1.80    3.30
   6  16   1    2.70    4.70
  -6 -16  -1    3.00    3.90
   6  16   2    1.10    3.90
  -6 -16  -2    2.80    4.30
  -6  17   6   -1.40    3.40
   6  17  -5    4.70    4.40
  -6 -17   5    1.10    2.80
  -6  17   5    0.50    4.60
   6 -17  -5   -0.40    2.80
   6  17  -4    2.00    3.70
  -6 -17   4    1.70    3.40
  -6  17   4   -0.60    3.80
   6 -17  -4    0.80    6.40
   6  17  -3    2.80    3.90
  -6  17   3    2.50    5.10
   6 -17  -3   -0.20    3.00
  -6 -17   2   -0.20    3.10
  -6 -17   1    0.90    2.80
  -7   0  16    3.30    4.90
  -7   0  14    8.30    8.70
  -7   0  -6   -1.20    6.00
   7   0   6    9.40    7.50
  -7   0  -8   10.80    6.60
   7   0   8    7.80    5.30
   7   0  10   16.80    7.60
   7   1 -17    0.10    3.40
  -7  -1  17    1.90    3.40
   7  -1 -17    0.90    3.30
   7   1 -16    2.30    2.90
  -7  -1  16    2.20    4.00
   7  -1 -16    3.70    4.80
   7   1 -15    1.20    3.60
  -7  -1  15    0.00    5.50
  -7   1  15   -2.10    8.60
   7  -1 -15   -0.80    4.10
   7   1 -14   14.70    6.00
  -7  -1  14   18.50   10.40
  -7   1  14   -0.60   10.80
   7  -1 -14   16.50    6.70
  -7   1  13   15.10   11.30
   7  -1 -13   18.80    7.20
   7   1   4    3.70    8.20
   7   1   5    7.20    6.30
  -7  -1  -5    6.60    6.10
   7   1   6   16.80    8.30
  -7  -1  -6   17.90    7.90
   7   1   7   20.60    7.40
  -7  -1  -7   49.70   13.10
  -7   1  -7    5.70    7.10
   7   1   8    2.70    5.20
  -7  -1  -8    5.30    5.90
  -7   1  -8    5.10    5.10
   7  -1   8    6.10    6.30
   7   1   9    9.60    6.30
  -7  -1  -9    9.00    6.80
  -7   1  -9   10.80    6.70
   7  -1   9    1.90    4.40
   7   1  10    3.80    5.60
  -7  -1 -10    8.40    6.80
   7  -1  10    4.90    5.40
   7   2 -17    8.30    4.40
  -7  -2  17    0.30    3.10
  -7   2  17   -1.60    6.30
   7  -2 -17    1.70    4.10
   7   2 -16   14.10    4.90
  -7  -2  16   -1.50    3.10
  -7   2  16    5.50    8.30
   7  -2 -16   17.80    6.90
   7   2 -15   16.20    5.30
  -7  -2  15    3.70    5.50
  -7   2  15    8.20    9.10
   7  -2 -15   26.50    8.20
  -7  -2  14    3.00    6.80
  -7   2  14   -1.60   10.80
   7  -2 -14    4.50    5.70
  -7   2  13    1.10    9.60
   7  -2 -13    1.10    4.40
  -7   2  12   13.80   12.20
   7  -2 -12   10.60    6.40
  -7  -2  -2    7.90    8.20
   7   2   3   82.49   18.20
  -7  -2  -3   50.79   14.20
   7   2   4    5.40    6.40
  -7  -2  -4   14.50    7.30
   7   2   5   37.00   10.20
  -7  -2  -5   42.10   11.80
   7   2   6   11.30    6.70
  -7  -2  -6    6.60    6.60
   7   2   7    0.50    5.00
  -7  -2  -7   -0.90    4.50
   7   2   8    2.40    5.00
  -7  -2  -8    5.20    5.20
   7   2   9    6.90    5.30
  -7  -2  -9    3.50    4.70
  -7   2  -9    5.10    6.00
   7   2  10    2.40    4.40
  -7  -2 -10    3.50    4.60
  -7   2 -10    2.30    6.90
   7  -2  10    4.90    5.30
   7   3 -17    1.60    3.00
  -7  -3  17    0.90    3.30
  -7   3  17    4.80    7.20
   7  -3 -17    4.80    4.50
   7   3 -16    3.00    2.90
  -7  -3  16    0.30    3.60
  -7   3  16   -1.80    6.80
   7  -3 -16    1.90    5.00
   7   3 -15    3.20    3.20
  -7  -3  15    5.90    5.60
  -7   3  15    4.40    8.50
   7  -3 -15    7.50    6.10
  -7  -3  14    0.60    5.20
  -7   3  14   10.30   10.60
   7  -3 -14    9.50    5.90
  -7   3  13    2.10    9.30
   7  -3 -13   11.60    5.40
  -7   3  12   13.80   12.70
   7  -3 -12   14.40    7.50
   7   3   1   11.50    7.90
  -7  -3  -1   11.50    6.60
   7   3   2    9.20    6.40
  -7  -3  -2    6.40    6.50
   7   3   3  114.89   24.80
  -7  -3  -3  191.28   39.10
   7   3   4   16.50    7.20
  -7  -3  -4   27.90    9.90
   7   3   5   22.90    8.40
  -7  -3  -5   30.00    9.70
   7   3   6   41.60   11.70
  -7  -3  -6   34.40   10.40
   7   3   7   17.30    6.80
  -7  -3  -7   21.20    7.80
   7   3   8    7.50    5.10
  -7  -3  -8   12.90    6.20
   7   3   9    3.00    4.80
  -7  -3  -9   -0.20    4.10
   7   3  10   17.50    7.80
  -7  -3 -10    6.10    4.70
  -7   3 -10    5.10    7.30
   7   4 -17    1.20    2.40
  -7  -4  17    2.40   11.60
  -7   4  17    5.20    6.80
   7  -4 -17   10.20    5.70
   7   4 -16    0.70    2.00
  -7  -4  16    2.20    3.30
  -7   4  16    5.60    7.60
   7  -4 -16    2.70    4.40
  -7  -4  15    5.70    5.00
  -7   4  15   10.70    9.90
   7  -4 -15   15.50    7.60
  -7   4  14   13.70    9.90
   7  -4 -14   22.10    8.40
  -7   4  13    0.50    9.30
   7  -4 -13    7.70    5.90
  -7   4  12   25.00   14.10
   7  -4 -12   14.40    7.60
  -7   4  11   10.50   10.20
   7  -4 -11   17.40    7.70
  -7  -4   1   66.49   15.90
   7   4   0   85.09   18.90
  -7  -4   0  117.89   24.50
   7   4   1   12.50    7.20
  -7  -4  -1    4.50    6.30
   7   4   2   22.50    8.20
   7   4   3   18.80    8.00
  -7  -4  -3   11.20    6.70
   7   4   4   61.29   15.00
  -7  -4  -4   71.99   17.00
   7   4   5    8.80    6.10
  -7  -4  -5    9.40    6.20
   7   4   6    9.60    6.00
  -7  -4  -6    5.20    5.30
   7   4   7    3.70    5.00
  -7  -4  -7    4.80    4.40
   7   4   8   -0.60    4.10
  -7  -4  -8    0.80    3.80
   7   4   9    2.40    5.40
  -7  -4  -9    4.90    5.20
   7   4  10    6.00    4.70
  -7  -4 -10    5.40    5.20
   7   5 -17   -0.30    1.90
  -7  -5  17   -1.20    2.00
  -7   5  17    3.00    6.30
   7  -5 -17    0.30    5.20
   7   5 -16    1.80    1.90
  -7  -5  16   -0.90    2.80
  -7   5  16   -1.10    7.00
   7  -5 -16    1.40    3.60
  -7  -5  15   -1.60    2.80
  -7   5  15    0.40    8.20
   7  -5 -15   -4.20    5.40
  -7   5  14    2.10    7.80
   7  -5 -14    7.70    4.80
  -7   5  13   -5.70   10.80
   7  -5 -13    5.10    6.60
  -7   5  12   14.90   12.00
   7  -5 -12    7.90    5.70
  -7   5  11   -1.10   11.00
   7  -5 -11   13.40    8.20
   7   5  -2   28.40    8.50
  -7  -5   2   22.00    8.80
   7   5  -1  166.28   32.70
  -7  -5   1  122.89   25.40
   7   5   0   12.90    6.90
  -7  -5   0   23.80    9.40
   7   5   1   20.10    8.00
  -7  -5  -1   17.40    7.70
   7   5   2   95.19   21.40
  -7  -5  -2  105.59   22.90
  -7  -5  -3   53.09   14.00
  -7  -5  -4  152.08   32.00
   7   5   5   11.10    7.00
  -7  -5  -5    7.50    6.00
   7   5   6   16.30    6.60
  -7  -5  -6   13.20    6.30
   7   5   7   10.10    6.00
  -7  -5  -7    8.90    5.90
  -7  -5  -8   49.10   13.80
   7   5   9    3.90    5.10
  -7  -5  -9    4.80    4.50
  -7  -5 -10   11.60    6.20
  -7  -6  16    0.00    2.20
  -7   6  16   -2.50    5.70
   7  -6 -16    0.10    4.20
  -7   6  15   24.60   11.30
   7  -6 -15   30.70    9.60
  -7   6  14    6.60    7.90
   7  -6 -14    7.40    6.40
  -7   6  13   33.70   13.60
   7  -6 -13   17.70    8.50
  -7   6  12   -0.60    8.60
   7  -6 -12    0.10    4.70
  -7   6  11   18.80   12.00
   7  -6 -11   21.80    9.00
  -7   6  10   -0.10    8.70
   7  -6 -10   -2.50    4.70
   7   6  -4   53.99   13.20
  -7  -6   4   36.30    9.80
   7   6  -3   21.40    7.90
  -7  -6   3   59.59   13.90
   7   6  -2   43.30   11.00
  -7  -6   2   56.39   13.70
   7   6  -1  236.38   45.90
  -7  -6   1  204.08   40.80
   7   6   0  322.47   62.29
  -7  -6   0  326.47   63.19
   7   6   1   40.00   10.90
   7   6   2   34.50   10.10
   7   6   3   60.09   14.40
  -7  -6  -4   17.50    8.80
   7   6   5    5.80    5.90
  -7  -6  -5    0.30    4.70
   7   6   6    0.40    4.80
  -7  -6  -6    2.70    4.70
   7   6   8    0.10    5.10
  -7  -6  -8   -0.60    4.10
  -7  -6  -9   20.30    8.00
  -7  -7  16   -0.40    7.40
  -7   7  16    0.10    5.70
   7  -7 -16   -0.70    4.00
  -7   7  15    3.60    7.40
   7  -7 -15    0.80    4.30
  -7   7  14    3.80    7.30
   7  -7 -14   -1.00    4.30
  -7   7  13   31.10   12.80
   7  -7 -13   33.60   11.30
  -7   7  12    1.20    8.90
   7  -7 -12   12.50    7.60
  -7   7  11    1.80    9.40
   7  -7 -11   -1.70    4.10
  -7   7  10    2.40    9.90
   7  -7 -10    7.60    6.90
  -7  -7   6   54.39   12.90
   7   7  -5   41.40   10.50
  -7  -7   5   96.89   20.20
   7   7  -4    5.60    4.90
   7   7  -3  157.88   31.70
  -7  -7   3  143.29   29.30
   7   7  -2   49.40   12.70
  -7  -7   2   20.40    8.10
   7   7  -1    8.20    5.10
  -7  -7   1    0.50    6.10
   7   7   0    9.40    6.00
  -7  -7   0   15.60    7.20
   7   7   1   68.09   15.30
  -7  -7  -1   80.99   18.50
   7   7   2   89.19   19.10
  -7  -7  -2  103.79   22.80
   7   7   3   10.60    6.70
   7   7   4   -4.60    6.60
  -7  -7  -4    6.30    6.00
   7   7   5    3.50    5.70
  -7  -7  -5    3.20    5.00
   7   7   7   16.00    7.30
  -7  -7  -7    7.60    5.60
  -7  -7  -8    5.70    5.90
   7   7   9    0.90    5.10
  -7  -7  -9    0.50    3.20
  -7   8  16    0.40    6.40
   7  -8 -16    2.40    3.90
  -7   8  15    0.50    6.20
   7  -8 -15    8.60    4.90
  -7   8  14    2.80    8.00
   7  -8 -14    2.90    5.80
  -7   8  13    2.50    7.70
   7  -8 -13    2.10    3.90
  -7   8  12   41.80   16.60
   7  -8 -12   54.59   16.60
  -7   8  11    4.50    9.30
   7  -8 -11    2.50    5.30
  -7   8  10   -1.30    9.10
   7  -8 -10   -0.30    4.90
  -7   8   9    6.60   10.10
   7  -8  -9   10.60    7.70
   7   8  -7    6.70    5.30
  -7  -8   7    9.70    5.00
   7   8  -6   13.80    5.90
  -7  -8   6   29.40    8.60
   7   8  -5   35.30    9.90
  -7  -8   5   43.80   11.20
   7   8  -4  117.19   24.00
  -7  -8   3   18.40    7.40
   7   8  -2  124.99   25.20
  -7  -8   2   53.69   13.00
   7   8  -1  120.19   24.70
  -7  -8   1   90.49   19.70
   7   8   1  101.69   21.40
  -7  -8  -1  138.29   28.80
   7   8   2   23.70    8.10
  -7  -8  -2   13.40    6.70
   7   8   4  137.19   28.40
  -7  -8  -4  105.69   23.80
   7   8   5    4.30    7.40
  -7  -8  -5    2.10    5.10
   7   8   6   43.00   12.00
  -7  -8  -6   27.90    9.40
  -7  -8  -7    3.20    5.10
   7   8   8    7.30    6.50
  -7  -8  -8    0.00    3.30
   7   8   9   10.40    7.00
  -7   9  15    0.00    6.50
   7  -9 -15    0.80    2.80
  -7   9  14    0.50    7.10
   7  -9 -14    0.90    3.90
  -7   9  13    2.20    7.90
   7  -9 -13    9.00    6.30
  -7   9  12   18.30   10.90
   7  -9 -12    8.30    6.00
  -7   9  11    4.90   11.20
   7  -9 -11   17.70   10.70
  -7   9  10   18.00   13.30
   7  -9 -10    8.10    7.60
  -7  -9   9    8.20    4.60
  -7   9   9   18.60   10.90
   7  -9  -9   32.50   11.70
   7   9  -8   -0.40    4.30
  -7  -9   8   12.20    5.40
   7   9  -7   71.19   15.00
  -7  -9   7  132.29   26.50
   7   9  -6    5.10    4.60
  -7  -9   6    1.20    3.70
   7   9  -5   27.50    7.40
  -7  -9   5   22.90    7.30
  -7  -9   3   14.30    6.90
   7   9  -2    8.30    5.10
  -7  -9   2   33.90   10.00
   7   9  -1  110.69   22.90
  -7  -9   1  109.29   23.90
  -7  -9   0   45.50   12.70
   7   9   1   45.70   11.70
  -7  -9  -1   40.80   11.70
   7   9   2    3.60    6.50
  -7  -9  -2    1.10    5.30
   7   9   3    3.70    6.30
  -7  -9  -3    3.90    5.60
   7   9   4   19.40    8.40
  -7  -9  -4    9.20    6.10
   7   9   5   22.80    9.10
  -7  -9  -5   20.10    8.30
   7   9   7   20.70    8.90
  -7  -9  -7   19.80    8.20
   7   9   8   12.00    7.50
  -7  -9  -8    0.70    3.50
  -7  10  15    2.50    7.00
  -7  10  14    0.40    8.20
   7 -10 -14    0.70    3.00
  -7  10  13   -1.50    6.50
   7 -10 -13   -0.20    3.80
  -7  10  12    1.90    9.20
   7 -10 -12   -0.20    4.50
  -7 -10  11    2.50    2.80
  -7  10  11    4.70    8.20
   7 -10 -11    3.00    5.50
   7  10 -10    2.40    3.30
  -7 -10  10    7.70    3.60
  -7  10  10   -0.10   13.10
   7 -10 -10    8.80    9.20
   7  10  -9   17.60    5.60
  -7 -10   9   33.10    8.20
  -7  10   9   16.80   12.40
   7 -10  -9   24.20   11.10
   7  10  -8   28.70    7.60
  -7 -10   8   27.10    7.40
  -7  10   8   12.80    9.80
   7  10  -7    7.90    4.00
  -7 -10   7    8.50    4.20
   7  10  -6   32.10    8.10
  -7 -10   6   18.30    6.10
   7  10  -4    4.70    5.00
  -7 -10   3   80.09   18.10
   7  10  -2   56.49   13.00
  -7 -10   2   43.00   11.40
   7  10  -1   12.00    6.10
  -7 -10   1    9.70    5.60
   7  10   0    2.60    6.90
  -7 -10   0   19.70    8.60
   7  10   1   69.39   16.20
  -7 -10  -1   94.89   21.80
   7  10   2   37.70   12.30
  -7 -10  -2   23.50    9.90
   7  10   3  224.68   44.60
  -7 -10  -3  199.28   41.30
   7  10   4   15.00    8.20
  -7 -10  -4    4.50    4.80
   7  10   6    2.30    6.70
  -7 -10  -6    0.40    3.70
   7  10   7   21.60    9.60
  -7 -10  -7    8.20    5.70
   7  10   8    3.50    7.30
  -7  11  14    3.80    7.90
   7 -11 -14   -0.40    7.30
  -7  11  13   -4.20    8.60
   7 -11 -13    0.70    3.80
  -7 -11  12    3.00    2.30
  -7  11  12   -2.90    6.20
   7 -11 -12    1.70    3.90
   7  11 -11    1.90    2.60
  -7 -11  11    5.60    2.90
  -7  11  11   -0.20    9.70
   7 -11 -11   -0.60    5.90
   7  11 -10   24.10    6.40
  -7 -11  10   29.40    7.20
  -7  11  10    3.60    7.30
   7 -11 -10    8.30    6.30
   7  11  -9   20.60    5.70
  -7 -11   9   18.30    5.30
  -7  11   9   21.20   15.60
   7 -11  -9   19.20   12.50
   7  11  -8   22.00    6.10
  -7 -11   8   38.00    9.00
  -7  11   8    4.10   10.30
   7 -11  -8   13.20    9.40
   7  11  -7   12.80    5.20
  -7 -11   7   11.20    4.90
   7  11  -6   12.50    5.20
  -7 -11   6   14.10    6.00
   7  11  -5   25.90    7.70
  -7 -11   5   27.60    8.40
   7  11  -4   30.50    8.60
  -7 -11   4   19.10    6.70
  -7 -11   3   20.20    8.40
   7  11  -2    1.50    5.30
  -7 -11   2    8.40    7.00
   7  11  -1   15.80    7.30
  -7 -11   1   17.50    7.50
   7  11   0    0.70    5.40
  -7 -11   0   -0.20    4.10
  -7 -11  -1   35.20   12.40
   7  11   2   31.10   10.40
  -7 -11  -2   42.70   12.90
   7  11   3    3.10    6.70
  -7 -11  -3    0.60    4.30
  -7 -11  -4    1.40    4.50
   7  11   5    5.90    7.00
  -7 -11  -5    3.20    4.20
   7  11   6   17.40    9.10
  -7 -11  -6    8.20    5.40
   7  11   7    7.80    7.10
   7  12 -13   11.70    4.10
  -7 -12  13   31.20    6.90
  -7  12  13    3.20    8.60
   7 -12 -13   19.90    8.90
   7  12 -12    2.40    2.70
  -7 -12  12    5.90    2.70
  -7  12  12   -3.20    7.90
   7 -12 -12    1.70    4.10
   7  12 -11   32.60    7.70
  -7 -12  11   33.10    7.60
  -7  12  11   15.50   10.40
   7 -12 -11   15.20    7.60
   7  12 -10    3.40    2.90
  -7 -12  10    9.40    3.60
  -7  12  10   -1.20    7.50
   7 -12 -10    3.70    6.00
   7  12  -9    3.20    3.20
  -7 -12   9   13.20    4.50
  -7  12   9    5.20    9.20
   7 -12  -9    8.60    6.50
   7  12  -8   20.90    6.50
  -7 -12   8   19.70    6.00
  -7  12   8    7.20   10.60
   7 -12  -8    8.90    8.90
   7  12  -7    9.30    4.60
  -7 -12   7   -0.50    3.30
  -7  12   7    1.00    8.70
   7  12  -6   20.40    7.00
  -7 -12   6   18.10    6.40
   7  12  -5   50.19   12.70
  -7 -12   5   36.10    9.90
   7  12  -4    1.20    4.70
  -7 -12   4    4.50    4.90
  -7 -12   3   14.70    8.10
   7  12  -2   33.10    9.80
  -7 -12   2   32.30   10.50
   7  12  -1   28.10   10.40
   7  12   0    5.90    6.30
  -7 -12   0    3.00    4.70
   7  12   1   57.19   14.80
  -7 -12  -1   26.50    9.40
   7  12   2  127.29   27.90
  -7 -12  -3    8.00    5.80
   7  12   4    5.90    6.60
  -7 -12  -4    3.70    4.20
   7  12   5    5.80    6.60
  -7 -12  -5    1.20    3.30
   7  12   6   12.50    7.70
  -7 -12  -6    4.00    4.40
   7  13 -12    8.00    3.10
  -7 -13  12    8.70    3.20
  -7  13  12    2.10    6.30
   7 -13 -12    3.80    4.10
   7  13 -11    6.40    3.30
  -7 -13  11    7.90    3.50
  -7  13  11    0.70    8.50
   7 -13 -11    4.60    5.60
   7  13 -10    3.80    3.40
  -7 -13  10    5.60    3.70
  -7  13  10    0.00    7.40
   7 -13 -10    1.90    4.40
   7  13  -9    4.10    3.50
  -7 -13   9    5.00    3.30
  -7  13   9    6.70    7.40
   7 -13  -9    6.00    5.30
   7  13  -8    9.20    4.50
  -7 -13   8    2.10    3.20
  -7  13   8   -1.90    9.10
   7 -13  -8   -1.50    5.40
   7  13  -7   47.20   11.60
  -7 -13   7   40.50   10.70
   7 -13  -7   16.90    9.50
   7  13  -6   40.10   10.40
  -7 -13   6   52.49   13.20
   7  13  -5   81.09   19.10
  -7 -13   5   62.89   14.90
   7  13  -4   18.50    7.40
  -7 -13   4   22.50    8.40
   7  13  -3   11.90    7.20
  -7 -13   3   13.00    7.40
   7  13  -2    6.40    5.70
  -7 -13   2    3.30    4.80
   7  13  -1   16.70    7.30
  -7 -13   1    4.50    4.50
   7  13   0    3.90    5.60
  -7 -13   0   -1.70    4.20
   7  13   1   18.70    9.00
  -7 -13  -1    7.00    5.80
   7  13   2    4.90    6.40
  -7 -13  -2    3.20    4.30
   7  13   3    3.10    5.10
  -7 -13  -3    3.30    4.30
   7  13   4   10.90    6.20
  -7 -13  -4    2.80    3.80
   7  13   5    6.80    5.90
  -7 -13  -5    2.50    3.90
   7  14 -11    2.00    2.70
  -7 -14  11    6.00    3.20
  -7  14  11    2.30    6.20
   7 -14 -11    1.60    3.40
   7  14 -10    0.80    2.60
  -7 -14  10    4.20    3.00
  -7  14  10    4.80    8.10
   7 -14 -10    6.90    6.10
   7  14  -9    6.50    4.20
  -7 -14   9    5.10    3.20
  -7  14   9    4.10    6.80
   7 -14  -9    1.80    4.20
   7  14  -8    5.80    3.50
  -7 -14   8    2.10    3.30
  -7  14   8    1.70    7.50
   7 -14  -8   -0.60    3.10
   7  14  -7   13.40    5.60
  -7 -14   7   13.90    5.60
  -7  14   7    4.20    8.90
   7 -14  -7   12.20    8.30
   7  14  -6    5.00    3.90
  -7 -14   6    0.20    3.20
  -7  14   6    1.80    6.20
   7  14  -5    6.40    5.60
  -7 -14   5    1.30    3.30
   7  14  -4   26.00    8.30
  -7 -14   4   15.40    6.30
   7  14  -3   26.40    8.00
  -7 -14   3   29.80   10.50
   7  14  -2   48.20   11.90
   7  14  -1   11.50    6.50
  -7 -14   1   26.70    9.00
  -7 -14   0    4.60    4.40
   7  14   1   10.90    6.20
  -7 -14  -1    8.70    5.40
   7  14   2    8.60    5.60
  -7 -14  -2    5.80    4.80
   7  14   3    3.20    4.80
  -7 -14  -3    2.10    3.80
   7  14   4    0.60    4.40
  -7 -14  -4   -0.70    3.40
   7  15 -10    0.70    2.30
  -7  15  10    1.80    7.80
   7 -15 -10    0.10    3.80
   7  15  -9    0.70    2.10
  -7 -15   9    0.60    2.70
  -7  15   9    0.60    5.90
   7 -15  -9    0.70    3.80
   7  15  -8    3.40    2.90
  -7 -15   8   -1.60    2.60
  -7  15   8   -2.30    6.20
   7 -15  -8   -1.00    4.00
   7  15  -7    2.40    2.80
  -7 -15   7    0.40    2.90
  -7  15   7   -1.20    6.30
   7 -15  -7    1.50    3.80
   7  15  -6   10.60    4.10
  -7 -15   6    8.50    4.50
  -7  15   6    2.10    6.10
   7 -15  -6    0.00    4.90
   7  15  -5    2.30    3.40
  -7 -15   5   -0.10    2.90
  -7  15   5    0.10    5.40
   7  15  -4    0.10    4.10
  -7 -15   4    0.00    3.10
   7  15  -3    2.20    5.10
  -7 -15   3    1.40    3.50
  -7 -15   2    4.10    4.20
   7  15  -1    8.00    5.70
  -7 -15   1   10.20    5.30
   7  15   0    0.80    3.90
  -7 -15   0   -0.40    3.00
   7  15   1    4.40    4.10
  -7 -15  -1    2.30    3.70
   7  15   2    6.00    4.70
  -7 -15  -2    1.30    3.50
   7  15   3    2.00    4.20
  -7 -15  -3   -0.10    3.50
   7  16  -8    4.40    2.90
  -7 -16   8    2.40    3.60
  -7  16   8    0.30    4.80
   7 -16  -8   -0.10    3.00
   7  16  -7   -0.80    2.40
  -7 -16   7    0.90    5.70
  -7  16   7    5.00    6.90
   7 -16  -7   -0.30    4.10
   7  16  -6    1.10    3.40
  -7 -16   6    2.00    3.80
  -7  16   6    1.00    6.20
   7 -16  -6    0.60    4.00
   7  16  -5    8.40    5.60
  -7 -16   5   -0.60    3.50
  -7  16   5   -1.30    4.00
   7  16  -4    6.40    4.80
  -7 -16   4    0.40    3.40
   7  16  -3    2.80    4.40
   7  16  -2    5.20    5.00
  -7 -16   2    0.50    3.60
   7  16  -1    3.00    4.60
  -7 -16   1   -0.80    3.30
   7  16   0    3.80    4.80
  -7 -16   0    0.40    3.10
   7  16   1    4.10    4.40
  -7 -16  -1    5.30    4.80
  -8   0  16    2.60    4.50
  -8   0  -6    6.40    6.90
  -8   0  -8    7.10    5.70
   8   0   8    5.60    5.90
   8   1 -17    0.10    2.20
  -8  -1  17   -0.30    3.50
   8  -1 -17    3.00    3.50
   8   1 -16    1.20    2.80
  -8  -1  16   -4.10    4.20
  -8   1  16    1.50    7.40
   8  -1 -16    2.20    2.80
  -8  -1  15    1.00    4.70
  -8   1  15   -1.60    9.00
   8  -1 -15    6.50    4.70
  -8   1  14    3.30    9.50
   8   1   5    4.10    7.20
  -8  -1  -5    0.20    5.50
   8   1   6    4.10    5.40
  -8  -1  -6    1.10    5.60
   8   1   7    1.30    5.30
  -8  -1  -7    3.30    5.40
   8   1   8    9.10    7.20
  -8  -1  -8    4.10    5.10
  -8   1  -8    4.80    5.60
  -8  -1  -9    0.30    4.50
  -8   1  -9    2.70    5.60
   8  -1   9    0.60    5.10
   8   2 -17    0.50    1.90
  -8  -2  17    0.60    3.30
  -8   2  17   -3.20    6.10
   8  -2 -17    0.80    3.70
   8   2 -16    1.70    2.50
  -8  -2  16   -1.60   36.10
  -8   2  16   -2.30    7.50
   8  -2 -16   -0.30    3.50
  -8   2  15   12.30    9.60
   8  -2 -15    6.60    4.90
  -8   2  14    9.40   10.00
   8  -2 -14   15.20    7.00
  -8  -2  -3    0.90    6.20
   8   2   4   15.70    7.10
  -8  -2  -4   12.00    6.80
   8   2   5   22.70    8.10
  -8  -2  -5   30.20    9.90
   8   2   6    7.20    6.40
  -8  -2  -7   31.40   10.90
   8   2   8    1.60    6.80
  -8  -2  -8    1.40    4.60
   8   2   9   18.30    8.40
  -8  -2  -9   20.50    7.90
  -8   2  -9   12.40    8.20
   8   3 -17    1.00    2.30
  -8  -3  17    3.00    3.70
  -8   3  17    0.40    6.60
   8  -3 -17    8.00    4.40
  -8  -3  16    0.10   95.39
  -8   3  16    3.60    7.40
   8  -3 -16   -1.40    4.60
  -8   3  15    1.30    8.00
   8  -3 -15   12.80    5.80
  -8   3  14    5.30    9.40
   8  -3 -14   -3.10    3.90
  -8   3  13    1.50   10.20
  -8  -3  -2    4.80    6.70
   8   3   3    3.00    5.70
  -8  -3  -3    3.80    5.80
   8   3   4   15.50    7.60
  -8  -3  -4    6.40    5.80
   8   3   5   18.60    8.70
  -8  -3  -5   43.00   13.60
   8   3   7   35.50   11.40
  -8  -3  -7   20.70    9.10
   8   3   8    4.90    5.60
   8   3   9    5.40    4.90
  -8  -3  -9    1.10    4.90
   8   4 -17   -0.60    1.70
  -8  -4  17   -0.90    2.80
  -8   4  17    3.30    7.20
   8  -4 -17    2.30    4.60
  -8   4  16    4.30    8.50
   8  -4 -16    5.10    4.70
  -8   4  15   -1.70    7.50
   8  -4 -15    6.70    5.30
  -8   4  14    3.10   10.00
   8  -4 -14    2.30    4.60
  -8   4  13    0.00    9.60
   8  -4 -13    0.70    4.90
   8   4   0    8.70    7.90
  -8  -4   0    3.20    6.50
   8   4   1    2.20    7.40
  -8  -4  -1    4.80    6.60
   8   4   2    4.80    6.20
  -8  -4  -2    8.00    6.30
   8   4   3   37.30   10.80
  -8  -4  -3   32.40   10.40
  -8  -4  -4  175.38   37.80
   8   4   6   27.70   10.30
   8   4   7    3.20    5.00
  -8  -4  -7   -2.50    5.30
   8   4   8    4.30    5.10
  -8  -4  -8    5.40    5.10
   8   4   9   13.40    6.60
  -8  -4  -9    9.90    5.50
  -8  -5  17   17.90   18.10
  -8   5  17    1.10    7.90
   8  -5 -17   -0.40    4.70
  -8   5  16    0.50    6.10
   8  -5 -16   -1.50    3.70
  -8   5  15    2.60    8.40
   8  -5 -15    0.60    3.80
  -8   5  14   13.60   10.20
   8  -5 -14    8.70    5.40
  -8   5  13   18.50   13.20
   8  -5 -13   24.20   10.10
  -8   5  12   -1.40    9.90
  -8  -5   2  137.29   29.30
   8   5  -1    7.20    6.00
  -8  -5   1    8.70    6.90
   8   5   0   18.90    8.10
   8   5   1   10.40    6.50
  -8  -5  -1   16.80    7.70
   8   5   2  107.99   24.10
  -8  -5  -2  115.99   25.90
  -8  -5  -3   10.90    7.70
   8   5   6   15.00    6.80
  -8  -5  -6   14.40    7.30
   8   5   7    5.80    5.20
  -8  -5  -7    9.60    5.30
   8   5   8   13.10    7.20
  -8  -5  -8    9.70    5.50
   8   5   9    3.30    4.80
  -8   6  16    0.20    6.70
   8  -6 -16   -0.60    2.90
  -8   6  15    8.00    7.70
   8  -6 -15   11.30    6.20
  -8   6  14   -1.70    7.10
   8  -6 -14    3.40    3.80
  -8   6  13    4.30   10.50
   8  -6 -13    3.40    5.50
  -8   6  12    0.80   10.10
   8  -6 -12   14.60    7.70
  -8  -6   3   11.00    7.70
   8   6  -2    8.00    6.20
  -8  -6   2    4.00    5.90
   8   6  -1   54.79   13.00
  -8  -6   1   24.10    8.90
   8   6   0   20.40    8.40
  -8  -6   0   20.10    8.70
  -8  -6  -1   20.50    9.80
   8   6   2    3.50    6.10
   8   6   3   20.40    9.30
   8   6   5   27.50    8.90
  -8  -6  -5   37.90   11.20
   8   6   6   14.60    6.50
  -8  -6  -6   14.10    6.50
  -8  -6  -7    6.00    5.40
   8   6   8    2.30    5.00
  -8  -6  -8    7.40    6.20
  -8   7  16   -1.40    5.90
   8  -7 -16   -0.30    3.90
  -8   7  15   -0.10    7.70
   8  -7 -15    1.80    3.30
  -8   7  14   -1.10    6.60
   8  -7 -14    4.10    4.70
  -8   7  13    6.00    8.60
   8  -7 -13    2.30    3.80
  -8   7  12   10.50   11.70
   8  -7 -12   -1.70    6.00
  -8   7  11    5.60   10.40
  -8  -7   4   54.69   13.80
   8   7  -3  196.78   39.00
   8   7  -2   37.90   10.30
  -8  -7   2   21.90    8.60
  -8  -7   1    9.90    7.10
   8   7   0    3.10    4.90
   8   7   1   37.30   10.30
  -8  -7  -1   58.49   15.40
   8   7   2   13.00    6.80
  -8  -7  -2   30.40   11.10
   8   7   4   36.80   10.30
  -8  -7  -4   35.20   10.90
   8   7   5   35.40   10.40
  -8  -7  -5   40.30   11.90
  -8  -7  -6   10.70    6.30
   8   7   7    2.00    5.10
  -8  -7  -7    4.30    4.50
   8   7   8    6.30    7.00
  -8  -7  -8    3.80    4.10
  -8   8  16   -5.10    6.40
   8  -8 -16    1.70    4.10
  -8   8  15    0.30    5.70
   8  -8 -15    0.10    2.90
  -8   8  14   -1.60    7.90
   8  -8 -14    1.40    4.50
  -8   8  13    0.20    7.10
   8  -8 -13    2.40    3.80
  -8   8  12   21.20   11.40
   8  -8 -12   22.00    8.60
  -8   8  11   30.80   13.70
   8  -8 -11   61.99   17.50
  -8  -8   7   56.89   14.00
   8   8  -6   -0.20    4.60
  -8  -8   6    8.50    5.00
   8   8  -5   15.70    6.30
  -8  -8   5   13.90    6.60
  -8  -8   4   89.79   19.90
   8   8  -3   38.40   10.90
  -8  -8   3   29.90   10.40
   8   8  -2   18.30    6.60
  -8  -8   2   20.90    7.80
   8   8  -1   39.70   10.10
  -8  -8   1   33.20   10.30
   8   8   0   13.00    6.10
  -8  -8   0   11.50    6.50
   8   8   1   52.49   12.90
  -8  -8  -1  112.69   24.30
   8   8   2   12.50    7.70
  -8  -8  -2    6.80    7.40
   8   8   3    4.20    6.10
  -8  -8  -3    8.50    6.30
   8   8   4    7.10    6.00
  -8  -8  -4    8.50    5.70
  -8  -8  -5   38.60   12.40
   8   8   6   11.20    6.70
  -8  -8  -6    6.90    5.20
  -8  -8  -7   11.50    6.80
   8   8   8    7.10    6.50
  -8  -8  -8    6.30    5.00
  -8   9  15    4.10    6.40
   8  -9 -15    3.90    3.20
  -8   9  14    7.10    7.90
   8  -9 -14    4.20    4.50
  -8   9  13    1.00    7.90
   8  -9 -13    3.10    4.10
  -8   9  12    4.70    9.50
   8  -9 -12   -1.90    3.30
  -8   9  11   17.80   11.00
   8  -9 -11   43.30   13.70
  -8   9  10   29.90   14.00
   8   9  -8    4.20    5.10
  -8  -9   8    4.60    4.60
   8   9  -7   13.10    5.80
  -8  -9   7   35.40    9.10
  -8  -9   6    8.10    4.90
   8   9  -5   54.89   12.80
  -8  -9   5   46.90   12.20
   8   9  -4   24.00    7.50
  -8  -9   4   17.40    7.10
   8   9  -3   13.80    5.70
  -8  -9   3   12.40    6.50
   8   9  -2   38.20    9.90
  -8  -9   2   25.20    8.00
   8   9  -1   95.59   20.00
  -8  -9   1  122.09   25.60
   8   9   0   44.30   11.30
  -8  -9   0   31.40   10.00
   8   9   1   19.80    7.80
  -8  -9  -1   28.70    9.90
   8   9   3    4.80    5.60
  -8  -9  -3    4.60    4.80
  -8  -9  -4   11.30    7.60
   8   9   5   11.30    6.70
  -8  -9  -5    6.50    5.10
  -8  -9  -6    6.10    5.70
   8   9   7    0.90    5.40
  -8  -9  -7    1.70    3.70
  -8  10  14   -0.60    8.20
   8 -10 -14   -1.30    2.70
  -8  10  13   -2.20    6.40
   8 -10 -13    1.20    3.80
  -8  10  12   -2.30    8.80
   8 -10 -12    2.60    4.60
  -8  10  11    5.50    8.90
   8 -10 -11    0.30    4.70
  -8 -10  10    7.60    4.10
  -8  10  10    1.50    8.40
   8 -10 -10    6.40    6.80
   8  10  -9    1.90    4.10
  -8 -10   9    3.70    3.30
   8  10  -8   26.40    7.30
  -8 -10   8   47.90   11.60
   8  10  -7   16.40    5.90
  -8 -10   7    2.70    4.20
   8  10  -6    4.40    4.60
  -8 -10   6    2.60    3.80
   8  10  -5   25.10    7.50
  -8 -10   5   14.70    6.50
   8  10  -4    6.40    5.60
   8  10  -3   12.30    6.40
  -8 -10   3    9.30    7.80
   8  10  -2    7.30    6.50
   8  10  -1    1.40    4.80
  -8 -10   1   -2.30    4.60
   8  10   0    1.70    5.10
  -8 -10   0    7.20    5.30
   8  10   2   47.40   12.30
  -8 -10  -2   36.00   11.00
  -8 -10  -3    2.70    5.00
   8  10   4    1.30    5.40
  -8 -10  -4    1.50    3.40
   8  10   5   10.30    8.30
   8  10   6   16.80    7.90
  -8 -10  -6   18.10    7.60
  -8 -10  -7    0.70    3.50
  -8  11  14   -2.90    5.90
   8 -11 -14   -0.80    2.90
  -8  11  13    1.20    8.90
   8 -11 -13    1.60    4.50
  -8 -11  12    0.70    2.70
  -8  11  12    4.20    6.50
   8 -11 -12    1.30    3.10
   8  11 -11    5.00    3.70
  -8 -11  11    8.20    3.50
  -8  11  11    2.40   10.20
   8 -11 -11    5.30    7.00
   8  11 -10    2.30    3.50
  -8 -11  10   10.10    4.30
  -8  11  10   -2.20    7.50
   8 -11 -10    1.30    5.10
   8  11  -9   17.30    6.00
  -8 -11   9   15.10    5.10
  -8  11   9   13.30    9.60
   8  11  -8   12.30    5.20
  -8 -11   8   17.30    6.10
   8  11  -7   62.39   13.60
  -8 -11   7   89.29   18.50
   8  11  -6   10.70    5.60
  -8 -11   6    8.30    4.30
   8  11  -4   22.00    7.30
   8  11  -3   44.60   12.00
  -8 -11   3   51.79   13.10
   8  11  -2   16.10    7.60
   8  11  -1   59.29   13.70
  -8 -11   1   40.20   11.20
   8  11   0   12.80    7.40
  -8 -11   0   11.30    6.40
   8  11   1   71.69   16.70
  -8 -11  -1   64.09   16.20
   8  11   2    9.90    7.90
  -8 -11  -2    6.30    5.80
   8  11   3    6.80    5.90
  -8 -11  -3    6.80    4.90
   8  11   4   -2.10    6.00
   8  11   5    4.50    6.70
  -8 -11  -5    1.40    3.50
   8  11   6    2.50    6.10
  -8 -11  -6    1.00    2.80
  -8 -12  13    2.10    2.20
  -8  12  13   -0.60    7.20
   8 -12 -13    0.70    3.60
   8  12 -12    0.60    2.90
  -8 -12  12    0.10    2.40
  -8  12  12    0.00    7.00
   8 -12 -12    3.80    5.00
   8  12 -11    7.00    3.80
  -8 -12  11    3.20    3.00
  -8  12  11    3.10    8.30
   8 -12 -11    0.90    3.20
   8  12 -10    2.20    3.10
  -8 -12  10    1.80    2.60
  -8  12  10   -1.20    7.80
   8 -12 -10    1.40    4.90
   8  12  -9    9.60    4.20
  -8 -12   9    7.80    3.90
  -8  12   9    1.30    7.00
   8 -12  -9    5.60    6.10
   8  12  -8    1.30    3.10
  -8 -12   8    1.50    3.30
   8  12  -7   58.99   13.10
  -8 -12   7   35.20    9.10
   8  12  -6    4.60    4.20
  -8 -12   6   23.10    7.10
   8  12  -5   19.90    6.70
  -8 -12   5    8.70    5.30
   8  12  -4   12.20    5.40
  -8 -12   3   17.50    7.10
   8  12  -2    2.80    5.20
   8  12  -1   44.70   11.90
  -8 -12   1   55.09   14.30
   8  12   0    3.00    5.70
  -8 -12   0    5.50    5.70
   8  12   1   -1.20    5.90
  -8 -12  -1   11.10    6.40
   8  12   2    4.50    5.60
  -8 -12  -2    2.60    4.20
   8  12   3   13.40    8.20
   8  12   4    1.00    7.00
  -8 -12  -4    2.50    3.80
   8  12   5   14.40    7.80
  -8 -12  -5    3.40    4.00
   8  13 -12    0.80    2.50
  -8 -13  12    3.10    2.40
  -8  13  12    1.20    6.60
   8 -13 -12    0.30    3.30
   8  13 -11    5.10    3.20
  -8 -13  11    2.70    2.70
  -8  13  11    0.70    6.00
   8 -13 -11   -0.30    2.70
   8  13 -10    3.00    3.00
  -8 -13  10    7.20    3.50
  -8  13  10    3.10    9.50
   8 -13 -10    0.80    4.00
   8  13  -9    9.40    4.40
  -8 -13   9   13.80    5.00
  -8  13   9   -2.20    6.00
   8 -13  -9    4.70    5.10
   8  13  -8    1.60    3.00
  -8 -13   8    4.30    3.30
  -8  13   8   -2.70    7.10
   8  13  -7   11.10    5.00
  -8 -13   7    5.70    4.30
   8  13  -6   24.40    7.80
  -8 -13   6   33.20    9.30
   8  13  -5   34.70   10.00
  -8 -13   5   34.90   10.00
   8  13  -4   19.70    7.30
  -8 -13   3   32.10   10.40
   8  13  -2   -1.00    4.80
  -8 -13   2    0.70    4.10
   8  13  -1   43.80   12.30
  -8 -13   1   30.90   11.30
   8  13   0    4.80    6.40
  -8 -13   0    6.40    5.10
   8  13   1   26.10    9.60
  -8 -13  -1   33.00   10.80
   8  13   2    3.90    7.00
  -8 -13  -3    4.90    4.80
   8  13   4   19.90    9.20
  -8 -13  -4    7.50    5.20
   8  14 -11   -0.30    2.40
  -8 -14  11    3.00    2.40
  -8  14  11    5.90    7.00
   8 -14 -11    0.30    2.60
  -8 -14  10   17.80    5.40
  -8  14  10   -2.00    6.90
   8 -14 -10    2.80    3.60
   8  14  -9    4.30    3.30
  -8 -14   9   12.50    4.90
  -8  14   9    1.10    7.00
   8 -14  -9    1.90    5.30
   8  14  -8    0.00    3.00
  -8 -14   8    2.80    3.90
  -8  14   8   -0.10    5.20
   8  14  -7   33.60    9.00
  -8 -14   7   33.30    9.50
   8  14  -6    6.00    4.90
  -8 -14   6    3.20    4.80
   8  14  -5    6.10    5.50
  -8 -14   5    6.90    5.10
   8  14  -4    3.00    5.50
  -8 -14   2   13.40    6.50
   8  14  -1   11.50    7.10
  -8 -14   1    6.60    4.80
   8  14   0    3.40    5.70
  -8 -14   0    3.00    4.70
   8  14   1    1.60    6.00
  -8 -14  -1    2.10    4.70
  -8 -14  -2    1.00    3.50
   8  14   3   11.90    7.90
  -8 -14  -3   10.10    5.90
   8  15  -9    0.30    2.20
  -8 -15   9    1.80    3.00
  -8  15   9    3.70    7.40
   8 -15  -9   -0.60    2.80
   8  15  -8    0.80    2.80
  -8 -15   8    1.10    3.00
  -8  15   8   -4.10    5.20
   8 -15  -8   -0.30    3.80
   8  15  -7    2.40    3.20
  -8 -15   7   -1.70    2.70
  -8  15   7    0.80    6.00
   8  15  -6   21.60    8.30
  -8 -15   6    4.50    4.60
   8  15  -5   24.70    8.50
  -8 -15   5   24.50    8.30
   8  15  -4    9.10    6.60
  -8 -15   3    4.40    4.00
   8  15  -2    3.40    5.40
  -8 -15   2    4.50    4.60
   8  15  -1   47.50   12.80
   8  15   0    4.70    5.10
  -8 -15   0   12.50    6.20
  -8 -15  -1    1.10    3.20
   8  16  -7   -1.30    3.60
  -8 -16   7    8.10    4.70
  -8  16   7   -1.60    4.00
   8  16  -6    6.10    4.80
  -8 -16   6    2.60    4.50
  -8 -16   5    2.20   23.50
   8  16  -4    9.60    5.20
   8  16  -2   21.50    7.40
   8  16  -1    1.00    4.50
  -9   0  -8   -1.90    4.90
   9   0   8    6.00    7.00
  -9  -1  17    1.90    3.20
  -9   1  17    4.10    8.10
   9  -1 -17    1.20    2.90
  -9   1  16   -0.20    6.80
  -9  -1  -5    3.40    6.10
   9   1   6   16.50    8.10
  -9  -1  -6    3.40    5.10
   9   1   7   10.90    6.60
  -9  -1  -7   14.20    7.90
   9   1   8    1.60    5.20
  -9  -1  -8    4.50    5.30
  -9   1  -8   -0.40    6.20
  -9  -2  17   -0.40   36.90
  -9   2  17    3.80    7.50
   9  -2 -17    2.20    3.10
  -9   2  16    1.70    7.20
   9  -2 -16    1.20    3.40
   9   2   4   -2.60    8.50
  -9  -2  -4   -1.50    6.20
   9   2   5   14.80    7.00
  -9  -2  -5    2.40    5.50
   9   2   6    4.60    5.10
  -9  -2  -6    1.80    5.00
   9   2   7    0.10    5.10
  -9  -2  -7    1.40    6.00
   9   2   8    8.50    5.50
  -9  -2  -8    5.00    6.10
  -9   3  17    1.70    6.40
   9  -3 -17   -0.60    2.30
  -9   3  16    0.70    7.50
   9  -3 -16    2.40    4.20
  -9   3  15   -2.50    7.00
  -9  -3  -2   12.10    7.80
   9   3   3    6.70    7.90
   9   3   4    5.80    6.10
  -9  -3  -4    5.80    5.80
   9   3   5   50.39   13.10
  -9  -3  -5   43.80   12.40
   9   3   6   38.30   10.50
  -9  -3  -6   16.00    7.50
   9   3   7   12.80    7.10
  -9  -3  -7   21.70    9.20
   9   3   8   -0.80    5.10
  -9  -3  -8    3.50    4.40
  -9   4  17    2.10    6.90
   9  -4 -17    1.30    2.80
  -9   4  16   16.10    9.80
   9  -4 -16   18.80    7.50
  -9   4  15    0.00    7.30
   9  -4 -15    1.20    3.90
   9   4   1   13.30    7.90
  -9  -4  -1    7.40    6.50
  -9  -4  -2   31.70   11.30
   9   4   3   17.80    8.20
  -9  -4  -3   22.10    9.00
   9   4   4    6.40    5.90
  -9  -4  -4    4.90    5.70
   9   4   5    9.40    6.60
  -9  -4  -5    2.10    5.30
   9   4   6    3.30    5.50
  -9  -4  -6    0.50    4.10
   9   4   7    8.00    6.80
  -9  -4  -7    6.30    5.40
  -9  -4  -8    3.70    3.80
  -9   5  17    2.50    6.70
   9  -5 -17    0.50    3.60
  -9   5  16   -1.10    7.30
   9  -5 -16    1.20    2.70
  -9   5  15    7.10    8.00
   9  -5 -15   -1.00    3.80
  -9   5  14    1.00    7.00
   9   5   0   16.70    7.50
  -9  -5   0   26.20    9.30
  -9  -5  -1   -1.40    6.00
   9   5   2    6.00    6.80
  -9  -5  -2   12.90    7.60
   9   5   3   11.10    7.10
  -9  -5  -3   11.30    7.40
   9   5   4    4.80    6.10
  -9  -5  -4    6.90    5.80
   9   5   5   20.20    8.50
  -9  -5  -5   22.50    8.70
   9   5   6    3.90    6.50
  -9  -5  -6    5.30    4.70
   9   5   7    3.60    5.90
  -9  -5  -7    1.30    4.60
   9   5   8    2.70    5.10
  -9  -5  -8    4.30    4.70
  -9   6  16    0.30    6.00
   9  -6 -16   -0.90    2.30
  -9   6  15    2.70    8.50
   9  -6 -15    5.70    4.20
  -9   6  14    0.10    7.30
   9  -6 -14    1.40    4.50
  -9  -6   3   12.10    9.10
   9   6  -2   11.30    7.40
   9   6  -1    8.30    6.10
  -9  -6   1    7.40    6.20
   9   6   0    2.90    7.80
   9   6   1   13.80    7.10
  -9  -6  -1   10.60    7.60
   9   6   2   21.30    9.00
  -9  -6  -2   26.50    9.90
   9   6   3   76.39   17.90
  -9  -6  -3   89.39   20.90
   9   6   4    8.30    6.20
  -9  -6  -4    9.60    6.30
  -9  -6  -5   -0.20    5.00
   9   6   6    5.50    5.90
   9   6   7    4.40    5.00
  -9  -6  -7    2.60    3.80
  -9   7  16    0.60    5.90
   9  -7 -16    1.40    3.80
  -9   7  15    0.20    6.70
   9  -7 -15   -0.20    2.40
  -9   7  14   -4.00    7.50
   9  -7 -14    3.10    4.60
  -9   7  13    6.30    8.10
   9   7  -4    0.60    6.00
  -9  -7   4    3.10    6.00
   9   7  -3    2.50    5.70
  -9  -7   3    9.70    6.80
   9   7  -2  124.39   25.50
  -9  -7   2  104.59   22.90
   9   7  -1   16.00    7.90
   9   7   0    8.70    6.40
  -9  -7   0   14.90    7.90
   9   7   1  112.19   24.40
  -9  -7  -1  132.39   28.80
   9   7   2    4.10    5.50
  -9  -7  -2    1.70    5.20
   9   7   3   27.40    9.10
  -9  -7  -3   32.60   10.60
   9   7   5   11.40    6.10
  -9  -7  -5    9.60    5.70
   9   7   6   -0.30    4.80
  -9  -7  -6    2.90    4.30
   9   7   7   25.20    9.40
  -9  -7  -7   28.00    9.70
  -9   8  15   -0.70    6.10
   9  -8 -15   -0.70    2.40
  -9   8  14    0.00    7.80
   9  -8 -14    0.80    3.00
  -9   8  13    2.70    7.90
   9  -8 -13    4.50    5.30
  -9  -8   6   10.90    6.80
   9   8  -5   12.00    6.00
  -9  -8   5   30.20    9.60
   9   8  -4   16.40    6.80
  -9  -8   4   13.70    7.20
   9   8  -3   39.70   10.60
  -9  -8   3   27.00    9.50
   9   8  -2   11.40    6.60
  -9  -8   2   21.10    8.60
   9   8  -1   15.00    7.10
  -9  -8   1   11.70    6.90
   9   8   0   47.50   12.40
  -9  -8   0   58.59   15.20
   9   8   1   43.00   11.50
  -9  -8  -1   75.89   18.40
   9   8   2   33.70   10.10
  -9  -8  -2   49.30   13.30
   9   8   4   15.70    6.60
  -9  -8  -4   14.20    6.70
   9   8   5    5.90    6.30
  -9  -8  -5    7.70    5.60
   9   8   6   18.50    8.00
  -9  -8  -7    2.80    4.50
  -9   9  15   -0.70    6.30
   9  -9 -15    1.30    2.50
  -9   9  14    5.00    7.80
   9  -9 -14    1.50    3.10
  -9   9  13   -1.60    7.90
   9  -9 -13   -1.90    3.60
  -9   9  12   -3.40    7.20
  -9  -9   8   12.40    7.80
   9   9  -7   -2.30    5.50
  -9  -9   7    6.10    5.10
   9   9  -6    1.50    5.40
  -9  -9   6   20.20    7.20
   9   9  -5    8.40    5.30
  -9  -9   4   15.10    8.70
   9   9  -3    9.00    6.00
  -9  -9   3    8.20    5.90
   9   9  -2    4.10    5.10
  -9  -9   2    6.40    5.20
   9   9  -1    2.90    4.70
  -9  -9   1    4.30    5.30
   9   9   0    0.20    4.70
  -9  -9   0    2.30    4.60
   9   9   1   20.30    7.60
  -9  -9  -1    4.80    4.90
   9   9   2   22.50    9.10
   9   9   3   27.50    8.70
  -9  -9  -3   10.90    6.00
   9   9   4    3.60    5.80
  -9  -9  -4    2.40    4.10
   9   9   5   10.40    6.50
  -9  -9  -5    4.90    5.00
   9   9   6    4.30    6.20
  -9  -9  -6    5.70    4.60
  -9  10  14   -3.70    6.90
   9 -10 -14   -0.60    2.80
  -9  10  13    1.70    7.50
   9 -10 -13    4.20    4.70
  -9  10  12    3.10    7.90
   9 -10 -12    1.60    4.90
  -9 -10   9   12.50    5.10
   9  10  -8    0.90    4.30
  -9 -10   8    6.50    4.40
   9  10  -7   15.10    6.10
  -9 -10   7   35.00    9.50
   9  10  -6   30.20    9.00
  -9 -10   6   41.20   11.70
   9  10  -5   22.00    7.70
  -9 -10   4   19.70    7.80
   9  10  -3    0.80    4.30
  -9 -10   3   -0.50    4.30
   9  10  -2   12.40    5.80
  -9 -10   2   31.10    9.40
   9  10  -1   12.50    5.70
  -9 -10   1   12.30    5.80
   9  10   0   13.70    6.30
  -9 -10   0   49.60   12.80
   9  10   1   32.90   10.90
   9  10   2    1.60    4.70
  -9 -10  -2    5.20    4.50
   9  10   3    8.50    7.20
  -9 -10  -3    1.90    4.40
   9  10   4    6.40    5.90
  -9 -10  -4    2.90    4.00
  -9 -10  -5   12.30    6.40
  -9  11  14    2.00    6.20
   9 -11 -14   -1.50    2.60
  -9  11  13   -2.00    7.60
   9 -11 -13    0.10    3.90
  -9  11  12    5.40    8.10
   9 -11 -12    2.40    4.00
  -9 -11  11    6.20    3.80
  -9  11  11    1.70    7.50
   9  11 -10   -0.10    3.20
  -9 -11  10    2.80    3.10
   9  11  -9   13.60    5.30
  -9 -11   9   23.30    6.80
   9  11  -8    8.50    4.50
  -9 -11   8   28.80    8.70
   9  11  -7    2.60    4.90
  -9 -11   7    3.00    3.90
   9  11  -6    3.20    4.10
  -9 -11   6    3.20    4.20
   9  11  -5    2.80    4.00
   9  11  -3   22.40    7.10
   9  11  -2   26.20    7.80
  -9 -11   2   31.00    9.10
   9  11  -1   14.40    6.60
  -9 -11   1    5.50    5.10
   9  11   1    6.40    5.30
  -9 -11  -1    2.50    4.20
  -9 -11  -2    3.50    4.80
   9  11   3   14.60    7.10
  -9 -11  -3    7.10    5.30
   9  11   4    4.80    7.20
  -9 -11  -4    0.00    3.80
   9  11   5   -1.90    5.10
  -9 -11  -5    0.40    2.80
  -9 -12  13    1.40    2.40
  -9  12  13   -6.00    7.30
   9 -12 -13    0.00    2.30
  -9 -12  12    1.60    2.70
  -9  12  12   -4.40    6.80
   9 -12 -12   -0.10    3.60
   9  12 -11    3.00    3.20
  -9 -12  11    5.60    3.50
  -9  12  11   -1.90    7.60
   9 -12 -11    3.00    4.90
   9  12 -10    5.80    4.00
  -9 -12  10    2.80    3.50
   9  12  -9    2.30    3.20
  -9 -12   9    8.50    4.50
   9  12  -8   50.79   11.50
  -9 -12   8   56.39   12.90
   9  12  -7    0.80    3.00
  -9 -12   7   -1.30    3.00
   9  12  -6   14.10    6.30
  -9 -12   6    4.10    3.80
   9  12  -5   35.20   10.00
  -9 -12   4   21.00    8.30
   9  12  -3   14.30    6.00
   9  12  -2    9.40    5.40
  -9 -12   2    6.30    4.60
  -9 -12   1   22.20    8.30
   9  12   0   11.30    6.10
  -9 -12   0    8.80    5.50
  -9 -12  -1    2.40    4.30
   9  12   2   24.40    8.70
  -9 -12  -2   21.50    8.20
   9  12   3    3.40    6.10
   9  12   4    4.00    6.10
  -9 -12  -4    0.10    3.20
  -9  13  12    2.10    8.80
   9  13 -11    4.60    3.10
  -9 -13  11    9.70    3.90
  -9  13  11    1.10    5.80
   9 -13 -11    3.50    4.20
   9  13 -10    0.00    2.20
  -9 -13  10    6.80    3.90
  -9  13  10    1.30    6.90
   9  13  -9   10.30    4.40
  -9 -13   9   11.60    4.90
   9  13  -8    4.90    4.00
  -9 -13   8    2.50    3.90
   9  13  -7   17.40    5.60
  -9 -13   7   14.10    6.00
   9  13  -6   17.00    6.50
  -9 -13   6    8.70    5.00
   9  13  -5   20.90    7.80
  -9 -13   5   14.70    6.00
   9  13  -4   24.10    8.30
  -9 -13   4   13.60    6.50
   9  13  -3    7.50    5.00
  -9 -13   3    2.10    4.30
  -9 -13   2    4.40    4.00
   9  13  -1    5.90    5.40
  -9 -13   1    4.40    4.70
  -9 -13   0   11.70    6.40
   9  13   1   23.10    8.70
  -9 -13  -1   13.80    6.70
   9  13   2    3.80    5.50
  -9 -13  -3    0.50    3.20
   9  14 -10    0.00    2.10
  -9 -14  10    2.60    3.00
  -9  14  10    0.30    6.20
   9 -14 -10    1.00    2.50
   9  14  -9    9.70    3.80
  -9 -14   9    3.00    3.50
   9  14  -8   -0.20    2.50
  -9 -14   8    0.80    3.10
   9  14  -7    1.60    3.00
  -9 -14   7    3.50    3.40
   9  14  -6    8.90    5.40
   9  14  -5    8.40    6.50
  -9 -14   5    1.60    3.50
   9  14  -4    2.50    4.80
  -9 -14   4   -1.50    4.40
   9  14  -3   53.09   14.50
  -9 -14   3   35.80   10.80
   9  14  -2   10.30    6.50
  -9 -14   1    6.30    4.90
   9  14   0   -1.10    4.30
  -9 -14   0    1.80    3.60
   9  14   1   10.50    6.20
   9  15  -8    1.10    3.60
  -9 -15   8    7.50    4.90
   9  15  -7    6.40    4.40
  -9 -15   7    3.40    3.30
   9  15  -6    3.00    5.00
   9  15  -5    4.90    5.00
  -9 -15   5    1.90    3.50
   9  15  -4    7.00    6.10
  -9 -15   4    5.40    4.70
   9  15  -3    0.40    4.80
  -9 -15   3    0.40    4.70
  -9 -15   2    1.10  155.68
   9  15  -1    3.80    5.60
  -9 -15   1    1.00    4.40
 -10  -1  -6    3.70    6.10
  10   1   7    6.20    6.90
 -10  -1  -7    0.90    6.00
 -10   2  17   -0.40    6.20
 -10  -2  -4   12.00    9.60
  10   2   5   67.09   18.80
 -10  -2  -5   18.80    8.20
  10   2   6    4.80    5.70
 -10  -2  -6    3.20    5.30
  10   2   7    3.10    5.10
 -10  -2  -7    5.30    5.00
 -10   3  17    2.90    7.10
  10   3   4    2.80    6.90
 -10  -3  -4    5.30    5.70
  10   3   5    2.00    5.60
 -10  -3  -5    1.60    4.70
  10   3   6    5.00    6.10
 -10  -3  -6    4.20    5.10
  10   3   7   16.70    7.40
 -10  -3  -7    3.90    4.80
 -10   4  17   -2.20    7.00
  10  -4 -17   -0.80    2.90
 -10   4  16    9.30    7.90
 -10  -4  -1    8.00    7.90
  10   4   2    6.20    7.70
 -10  -4  -2   -1.80    5.90
  10   4   4   14.50    8.60
 -10  -4  -4   19.00    8.30
  10   4   5    2.70    6.90
 -10  -4  -5   10.60    6.30
 -10  -4  -6    4.20    5.00
  10   4   7   -1.20    6.00
 -10  -4  -7    2.20    4.80
 -10   5  16   -0.40    6.30
  10   5   0    9.30    9.20
 -10  -5   0    2.30    6.20
  10   5   1    4.80    6.30
 -10  -5  -1    8.80    6.70
  10   5   2    5.10    7.30
 -10  -5  -2    8.00    7.30
  10   5   3    2.10    7.00
  10   5   5    6.40    6.80
  10   5   6    5.20    5.70
 -10  -5  -6    5.20    5.80
 -10  -5  -7    4.70    5.40
 -10   6  16   -0.50    5.70
  10  -6 -16   -0.20    3.00
 -10   6  15    1.40    6.60
 -10  -6   2    2.80    6.30
  10   6  -1    3.00    6.30
 -10  -6   1    2.50    6.60
  10   6   0    3.90    6.10
 -10  -6   0    7.90    6.80
  10   6   1   25.20    9.50
 -10  -6  -1   13.30    7.30
  10   6   2   31.80   10.30
 -10  -6  -2   36.80   12.40
  10   6   3   42.70   12.70
 -10  -6  -3   18.30    9.30
  10   6   4   15.80    7.90
 -10  -6  -4   17.40    7.90
  10   6   5   10.20    7.10
 -10  -6  -5    6.10    5.50
  10   6   6    0.40    4.90
 -10  -6  -6   -1.40    3.40
 -10   7  16    4.40    6.50
  10  -7 -16   -2.20    3.40
 -10   7  15   -1.80    5.90
 -10  -7   4   36.20   15.10
  10   7  -3    9.50    7.30
 -10  -7   3    3.40    6.10
  10   7  -2   -5.20    6.20
 -10  -7   2    4.70    6.70
  10   7  -1   19.00    8.00
 -10  -7   1   20.10    8.60
  10   7   0    2.30    5.30
 -10  -7   0    5.70    5.60
  10   7   1   51.19   13.40
 -10  -7  -1   28.90   10.60
  10   7   2    2.20    6.20
 -10  -7  -2    2.90    5.10
  10   7   3   13.60    7.20
 -10  -7  -3    8.80    5.90
  10   7   4    5.70    6.10
 -10  -7  -4    6.70    5.50
  10   7   5    3.00    6.50
 -10  -7  -5    2.00    4.10
  10   7   6    5.30    5.60
 -10   8  15    1.60    5.50
  10  -8 -15   -0.90    2.70
 -10   8  14   -0.70    6.40
 -10  -8   5    5.60    7.40
  10   8  -4    1.90    5.40
 -10  -8   4    0.70    5.90
  10   8  -3    8.10    6.90
 -10  -8   3   11.70    6.60
  10   8  -2    8.40    5.80
 -10  -8   2    8.80    6.00
  10   8  -1   11.20    6.60
 -10  -8   1   13.10    7.50
  10   8   0    7.20    6.10
 -10  -8   0    4.40    5.10
  10   8   1   29.40    9.80
 -10  -8  -1   30.80   10.20
  10   8   2    4.30    5.40
 -10  -8  -2    7.10    5.10
  10   8   3    1.20    4.70
 -10  -8  -3   -0.30    3.50
 -10  -8  -4    5.80    5.80
  10   8   5   31.30   10.00
 -10  -8  -5   25.30    8.80
 -10   9  15    0.10    7.60
  10  -9 -15    0.10    2.70
 -10   9  14    1.60    5.70
 -10  -9   7    8.70    6.00
  10   9  -6   -0.90    5.60
 -10  -9   5   19.20    9.40
  10   9  -4   41.60   11.00
 -10  -9   4   77.89   17.80
  10   9  -3   83.79   18.30
 -10  -9   3  110.19   24.30
  10   9  -2    9.40    5.70
 -10  -9   2   15.30    6.60
  10   9  -1   55.09   13.40
 -10  -9   1   55.49   14.30
  10   9   0   30.20    9.30
 -10  -9   0   51.79   13.90
  10   9   1   10.10    5.90
 -10  -9  -1   16.00    7.10
  10   9   2    4.70    5.40
 -10  -9  -2    5.10    4.70
  10   9   3   12.30    6.70
  10   9   4    3.00    4.90
 -10  -9  -4    2.50    4.10
 -10  -9  -5    4.30    4.40
 -10  10  14    2.20    6.10
  10 -10 -14   -0.20    3.10
 -10  10  13   -3.00    5.90
  10  10  -8   27.10    9.70
  10  10  -7   12.10    6.60
 -10 -10   7   15.20    6.10
  10  10  -6    3.00    5.30
 -10 -10   5    1.40    5.40
  10  10  -4    2.90    4.60
 -10 -10   4    4.50    5.20
  10  10  -3    1.20    4.80
 -10 -10   3    0.20    3.70
  10  10  -2    9.50    5.50
 -10 -10   2    6.90    5.20
  10  10  -1    8.90    5.40
 -10 -10   1    9.70    5.80
  10  10   0   10.60    5.70
 -10 -10   0   11.20    6.00
 -10 -10  -1    3.90    4.40
  10  10   2   12.30    6.50
 -10 -10  -2   14.80    7.70
  10  10   3    1.60    4.90
 -10 -10  -3    0.40    3.60
  10  10   4   12.60    7.30
 -10 -10  -4    5.90    5.80
 -10  11  13    0.00    5.30
 -10 -11  10    4.00    3.60
  10  11  -9   -1.70    3.10
 -10 -11   9    2.00    3.70
  10  11  -8    6.10    4.40
 -10 -11   8   12.50    5.90
  10  11  -7   11.00    6.20
 -10 -11   7    9.30    5.40
  10  11  -6   21.30    7.70
 -10 -11   6   23.80    8.30
  10  11  -5    3.10    5.00
 -10 -11   5    6.30    6.40
  10  11  -4    9.50    5.10
 -10 -11   4    6.70    6.40
  10  11  -3   25.50    7.90
 -10 -11   3   30.10    9.80
  10  11  -2   12.60    5.80
 -10 -11   2   11.80    5.70
  10  11  -1   11.30    5.60
 -10 -11   1    5.70    4.40
 -10 -11   0    2.60    4.50
  10  11   1    0.30    4.70
 -10 -11  -1    0.20    4.40
  10  11   2    4.40    5.30
 -10 -11  -2    1.10    3.70
  10  11   3    5.40    5.10
 -10 -12  12    4.30    3.60
 -10  12  12    5.50    7.10
  10  12 -11    0.10    3.00
 -10 -12  11   -1.00    3.00
  10  12 -10    1.50    3.00
 -10 -12  10    5.00    4.00
  10  12  -9   13.10    5.10
 -10 -12   9    1.60    3.60
  10  12  -8    7.90    4.60
 -10 -12   8    7.00    4.60
  10  12  -7    5.70    4.40
 -10 -12   7    1.00    3.50
  10  12  -6    3.00    4.10
 -10 -12   6    0.60    3.60
  10  12  -5    3.50    4.40
 -10 -12   5    1.50    4.60
  10  12  -4    2.20    4.10
  10  12  -3   20.90    6.90
 -10 -12   3   10.80    5.50
  10  12  -2    5.00    4.40
 -10 -12   2    4.00    4.20
 -10 -12   1   -1.30    4.20
  10  12   0    1.70    4.60
 -10 -12   0    2.60    4.00
 -10 -12  -1    1.00    3.60
  10  12   2    7.20    5.60
 -10 -12  -2    6.10    5.10
 -10 -13  11    1.20    3.00
  10  13 -10    6.40    3.50
 -10 -13  10    2.60    3.00
  10  13  -9    5.10    3.30
 -10 -13   9    4.80    3.60
  10  13  -8    6.50    3.60
 -10 -13   8    0.30    3.00
  10  13  -7    2.30    4.10
 -10 -13   7    3.70    3.40
  10  13  -6   16.50    7.00
 -10 -13   6    5.00    3.90
  10  13  -5   32.00    9.20
  10  13  -4   11.20    5.90
 -10 -13   4    5.00    5.90
  10  13  -3   12.20    6.40
 -10 -13   3   10.90    5.40
  10  13  -2   -1.20    4.50
 -10 -13   2    3.40    3.90
  10  13  -1   -1.80    3.90
 -10 -13   1    1.80    3.60
 -10 -13   0    9.20    5.60
  10  13   1    1.00    4.30
 -10 -13  -1    3.30    4.20
  10  14  -9    1.80    3.10
 -10 -14   9    2.00    3.30
  10  14  -8    6.40    4.40
 -10 -14   8    4.00    4.00
  10  14  -7    7.60    5.10
 -10 -14   7    7.70    4.50
  10  14  -6    9.50    5.50
 -10 -14   6    4.10    3.70
  10  14  -5    5.50    4.60
 -10 -14   4    0.70    3.30
  10  14  -3    4.40    5.70
 -10 -14   3    6.30    4.50
  10  14  -2    8.30    5.60
 -10 -14   2    2.80    4.10
  10  14  -1    2.30    5.30
 -10 -14   1    4.30    4.00
 -11  -2  -5    4.40    6.20
  11   2   6    3.70    7.40
 -11  -2  -6   -1.20    3.80
 -11  -3  -4    2.70    5.20
  11   3   5    5.20    6.70
 -11  -3  -5    7.30    5.50
  11   3   6    3.80    6.30
 -11  -3  -6   -0.40    4.20
 -11  -4  -2    2.50    6.30
  11   4   3    5.50    7.40
  11   4   4    0.80    7.40
 -11  -4  -4    0.20    6.20
  11   4   5    4.70    6.30
 -11  -4  -5    3.10    4.70
 -11  -4  -6    0.50    4.20
 -11  -5   0   17.70   10.00
  11   5   1   29.10   11.30
 -11  -5  -1   18.20    8.30
  11   5   2   24.20    9.10
 -11  -5  -2   42.20   12.40
  11   5   3   11.70    6.70
 -11  -5  -3   16.30    8.50
  11   5   4    5.10    6.70
 -11  -5  -4    7.00    6.60
  11   5   5    3.50    5.40
 -11  -5  -5    8.20    6.10
 -11  -6   1    2.10    6.50
  11   6   0   29.10    9.50
 -11  -6   0   23.20    8.70
  11   6   1   -3.60    5.50
 -11  -6  -1    0.20    5.10
  11   6   2   11.50    6.90
 -11  -6  -2    6.80    5.90
  11   6   3    9.10    6.70
 -11  -6  -3    4.60    5.40
  11   6   4    3.50    6.00
 -11  -6  -4    0.50    4.30
  11   6   5    0.80    6.80
 -11  -6  -5   -1.30    3.60
 -11  -7   3   13.30    7.80
  11   7  -2    5.60    6.70
  11   7  -1    9.90    6.80
 -11  -7   1    8.60    6.50
  11   7   0    3.40    6.20
 -11  -7   0    6.90    6.20
  11   7   1    6.60    6.00
 -11  -7  -1   10.30    6.20
  11   7   2    4.20    5.60
 -11  -7  -2    1.70    4.40
  11   7   3    0.70    6.30
 -11  -7  -3    5.70    4.90
 -11  -7  -4    8.50    5.50
  11   8  -4   14.50    8.30
 -11  -8   4    3.20    4.90
  11   8  -3    0.40    5.10
 -11  -8   3    2.80    5.10
 -11  -8   2   14.20    6.80
  11   8  -1   -1.40    5.40
 -11  -8   1    8.30    6.00
  11   8   0    9.90    6.40
 -11  -8   0    6.00    5.50
  11   8   1    2.60    6.40
 -11  -8  -1    3.30    4.40
 -11  -8  -2    8.60    6.10
  11   8   3    0.50    5.60
  11   8   4    3.80    5.50
 -11  -8  -4    1.10    3.60
 -11  -9   6    1.00    7.10
  11   9  -5   10.30    6.20
 -11  -9   5   17.40    7.00
  11   9  -4    2.10    5.00
 -11  -9   4    5.80    5.50
  11   9  -3    4.70    5.60
 -11  -9   3    2.80    5.40
 -11  -9   2    0.80    4.50
 -11  -9   1    7.40    5.90
 -11  -9   0    8.20    6.20
  11   9   1    5.10    6.20
  11   9   2    7.00    5.60
 -11  -9  -2    5.70    5.40
  11   9   3    4.40    5.10
 -11  -9  -3    2.10    3.60
 -11 -10   8   24.10    8.20
  11  10  -7    2.50    6.00
 -11 -10   7    1.60    5.20
  11  10  -6   11.50    6.90
 -11 -10   6    8.60    6.30
  11  10  -5    6.80    5.40
 -11 -10   5    1.70    6.00
  11  10  -4    7.30    5.50
 -11 -10   4    7.60    6.20
 -11 -10   3   12.80    6.90
  11  10  -2   42.70   12.80
 -11 -10   2   23.10    8.70
  11  10  -1    4.20    5.50
  11  10   0    1.70    4.80
 -11 -10   0    4.40    5.70
  11  10   1   16.00    6.80
 -11 -10  -1   19.80    7.90
  11  10   2    4.70    6.00
 -11 -10  -2   -0.70    3.40
  11  10   3    0.80    5.00
 -11 -11   9    2.40    3.80
  11  11  -8    6.10    4.50
 -11 -11   8   10.90    5.40
  11  11  -7    2.90    5.30
 -11 -11   7    6.80    4.70
  11  11  -6    4.70    4.80
  11  11  -5    9.10    5.90
 -11 -11   5    9.70    6.80
  11  11  -4   25.30    9.10
 -11 -11   4   24.50    8.10
  11  11  -3   -1.60    4.50
 -11 -11   3   -0.80    3.70
  11  11  -2    2.80    4.80
  11  11  -1    3.70    5.00
 -11 -11   1    3.00    4.40
  11  11   0   35.10   10.30
 -11 -11   0   30.50    9.70
 -11 -11  -1    2.10    4.00
  11  11   2    5.40    5.20
 -11 -11  -2    3.30    4.10
 -11 -12  11   -0.70    2.90
  11  12 -10   -0.90    3.30
 -11 -12  10    0.00    3.60
  11  12  -9    0.00    2.90
 -11 -12   9    0.80    3.30
  11  12  -8    5.90    4.70
 -11 -12   8   26.20    9.00
  11  12  -7    5.00    5.00
 -11 -12   7   31.50   10.20
  11  12  -6   -1.30    4.90
 -11 -12   5   -1.20    3.60
  11  12  -4   26.70    8.70
 -11 -12   4   28.50    9.60
  11  12  -3    4.70    4.50
  11  12  -2   -1.10    3.40
 -11 -12   2    3.30    3.90
  11  12  -1    1.30    4.60
 -11 -12   1   -0.90    3.10
  11  12   0   11.40    5.80
 -11 -12   0    9.30    6.50
  11  13  -9    0.70    3.50
 -11 -13   9    9.70    5.30
  11  13  -8    7.20    4.70
 -11 -13   8    3.50    3.50
  11  13  -7    1.30    4.00
 -11 -13   7    3.50    3.50
  11  13  -6    2.10    4.20
 -11 -13   5    0.30    3.30
  11  13  -4    2.30    4.20
  11  13  -3   11.30    5.70
 -11 -13   3    4.80    4.10
 -11 -13   2    2.50    3.90
  11  13  -1    4.80    4.30
  11  14  -7    5.10    4.40
  11  14  -6   20.90    7.30
  11  14  -4    3.40    4.40
 -12  -3  -4   -1.00   79.79
 -12  -4  -3    0.60    5.40
  12   4   4   23.10   10.30
 -12  -4  -4    9.70    6.70
 -12  -5  -1    2.30    5.40
  12   5   2    8.00    7.80
 -12  -5  -2    1.30    5.00
  12   5   3   -2.20    5.30
 -12  -5  -3    1.90    4.80
  12   5   4    1.30    5.40
 -12  -5  -4   -0.70   10.50
 -12  -6   1   22.50   13.60
  12   6   0   34.30   14.40
 -12  -6   0   21.20    8.50
  12   6   1    2.70    5.90
 -12  -6  -1    1.20    4.40
  12   6   2    4.30    6.10
 -12  -6  -2    2.00    4.80
  12   6   3   11.50    7.10
 -12  -6  -3    8.30    5.50
 -12  -7   2   11.20    8.40
 -12  -7   1    7.80    7.00
  12   7   0    7.70    6.80
 -12  -7   0   -1.90    4.40
  12   7   1   -0.50    6.60
 -12  -7  -1    0.20    4.30
  12   7   2    6.50    7.40
 -12  -7  -2    3.20    4.50
  12   7   3    0.40    6.30
 -12  -7  -3    3.50    4.60
 -12  -8   4   10.90    7.10
  12   8  -3   14.80    8.20
 -12  -8   3    3.70    5.20
  12   8  -2   12.80    6.60
  12   8  -1    4.60    6.10
 -12  -8   1    0.10    5.30
  12   8   0   11.10    7.60
 -12  -8   0    6.60    6.30
  12   8   1    7.80    6.40
  12   8   2    4.60    5.90
 -12  -8  -2    3.50    5.50
 -12  -9   5    0.10    3.90
  12   9  -4    4.30    4.90
 -12  -9   4   -0.20    4.10
  12   9  -3    1.00    4.60
 -12  -9   3    8.00    5.70
  12   9  -2    2.20    5.50
 -12  -9   2    3.30    5.00
  12   9  -1    1.60    4.90
 -12  -9   1    0.50    5.10
  12   9   0    6.00    5.60
 -12  -9   0    6.30    5.70
  12   9   1    0.50    5.20
 -12  -9  -1    0.30    3.50
  12   9   2    1.70    6.20
 -12  -9  -2    0.90    3.80
 -12 -10   7    3.90    5.70
 -12 -10   6   -2.90    4.30
  12  10  -5    3.80    6.10
 -12 -10   5    3.10    4.20
  12  10  -4    2.60    5.00
 -12 -10   4    6.40    5.00
  12  10  -3    8.50    5.70
 -12 -10   3    1.60    4.20
  12  10  -2    0.10    5.10
 -12 -10   2    9.20    6.10
  12  10  -1    2.20    5.20
 -12 -10   1    3.70    4.30
  12  10   0    9.30    6.30
 -12 -10   0    2.60    4.40
 -12 -10  -1    0.60    3.70
 -12 -11   9    6.50    5.10
  12  11  -8    4.60    7.10
 -12 -11   8   -0.30    4.40
  12  11  -7    1.20    5.10
 -12 -11   6    0.50    4.00
  12  11  -5    6.50    5.60
 -12 -11   5   12.70    6.20
  12  11  -4    2.80    4.70
 -12 -11   4    1.70    4.10
  12  11  -3   -1.80    3.70
 -12 -11   3    3.60    4.20
  12  11  -2    5.10    5.20
 -12 -11   2    9.30    5.50
 -12 -11   1    6.30    4.90
  12  11   0    2.30    4.20
 -12 -12  10    2.80    3.60
  12  12  -9    9.30    5.50
  12  12  -8    4.60    4.90
 -12 -12   8    2.60    3.60
  12  12  -7    5.40    5.40
 -12 -12   6    1.80    3.80
  12  12  -5   -1.00    5.10
 -12 -12   5   -0.10    3.10
  12  12  -4    2.20    5.60
 -12 -12   4    0.10    3.00
 -12 -12   3    2.20    3.70
  12  12  -2    2.80    4.20
 -12 -12   2    1.20    4.00
 -13  -4  -3    1.90    5.30
 -13  -6   0    2.20    4.90
  13   6   1    2.70    7.70
 -13  -6  -1    0.40    4.00
  13   6   2    1.70    6.00
 -13  -6  -2    0.70    3.70
 -13  -7   1    0.30    4.90
  13   7   0    1.40    6.80
 -13  -7   0    3.60    4.90
  13   7   1    4.50    7.30
 -13  -7  -1    8.20    5.40
 -13  -8   3    4.80    6.10
  13   8  -2    6.70    7.00
  13   8  -1    2.60    5.80
  13   8   0    0.50    5.40
  13   8   1    3.80    6.50
 -13  -9   5    3.80    5.30
  13   9  -4   11.30    8.20
 -13  -9   4    4.20    4.90
  13   9  -3    1.20    4.50
 -13  -9   3    1.50    4.40
  13   9  -2   10.30    6.00
 -13  -9   2    7.50    5.60
  13   9  -1   15.30    7.30
 -13  -9   1   14.70    7.20
  13   9   0    2.90    5.20
 -13  -9   0    3.80    4.70
 -13 -10   6    2.40    4.60
 -13 -10   5    2.30    4.40
  13  10  -4    4.60    5.20
 -13 -10   4    0.80    4.10
  13  10  -3    3.00    4.90
 -13 -10   3    0.10    3.70
  13  10  -2    0.90    4.60
 -13 -10   2    2.90    4.30
 -13 -10   1    0.50    3.80
 -13 -11   7    2.90    4.40
  13  11  -6    2.90    5.40
 -13 -11   6    3.30    4.30
  13  11  -5    7.60    6.80
 -13 -11   5    0.80    3.90
 -13 -11   4   -0.30    3.90
 -13 -11   3    3.30    4.70
 -14  -7   1    1.50    5.10
 -14  -8   2   -0.90    5.10
 -14  -9   4    1.50    4.10
  14   9  -3    8.00    7.10
 -14  -9   3    2.20    4.80
 -14 -10   6    2.60    5.30
 -14 -10   5   -1.50    4.00
 -14 -10   4    1.30    4.20
   0   0   0    0.00    0.00

_computing_structure_solution     'SHELXT 2014/5 (Sheldrick, 2014)'
;
_shelx_hkl_checksum   93434
#
data_ZIF-EC1_2
 
_audit_creation_method            'SHELXL-2014/7'
_shelx_SHELXL_version_number      '2014/7'
_chemical_name_systematic         ?
_chemical_name_common             ?
_chemical_melting_point           ?
_chemical_formula_moiety          ?
_chemical_formula_sum
 'C10 H12.50 N5 O0.50 Zn1.50' 
_chemical_formula_weight          308.83

loop_
 _atom_type_symbol
 _atom_type_description
 _atom_type_scat_dispersion_real
 _atom_type_scat_dispersion_imag
 _atom_type_scat_source
 'C'  'C'   0.0000   0.0000
 'International Tables Vol C Tables 4.2.6.8 and 6.1.1.4'
 'N'  'N'   0.0000   0.0000
 'International Tables Vol C Tables 4.2.6.8 and 6.1.1.4'
 'Zn'  'Zn'   0.0000   0.0000
 'International Tables Vol C Tables 4.2.6.8 and 6.1.1.4'
 'O'  'O'   0.0000   0.0000
 'International Tables Vol C Tables 4.2.6.8 and 6.1.1.4'
 'H'  'H'   0.0000   0.0000
 'International Tables Vol C Tables 4.2.6.8 and 6.1.1.4'
 
_space_group_crystal_system       monoclinic
_space_group_IT_number            14
_space_group_name_H-M_alt         'P 21/c'
_space_group_name_Hall            '-P 2ybc'
 
_shelx_space_group_comment
;
The symmetry employed for this shelxl refinement is uniquely defined
by the following loop, which should always be used as a source of
symmetry information in preference to the above space-group names.
They are only intended as comments.
;
 
loop_
 _space_group_symop_operation_xyz
 'x, y, z'
 '-x, y+1/2, -z+1/2'
 '-x, -y, -z'
 'x, -y-1/2, z-1/2'
 
_cell_length_a                    13.4619(19)
_cell_length_b                    14.659(3)
_cell_length_c                    14.449(2)
_cell_angle_alpha                 90
_cell_angle_beta                  118.122(11)
_cell_angle_gamma                 90
_cell_volume                      2514.7(8)
_cell_formula_units_Z             8
_cell_measurement_temperature     293(2)
_cell_measurement_reflns_used     ?
_cell_measurement_theta_min       ?
_cell_measurement_theta_max       ?
 
_exptl_crystal_description        ?
_exptl_crystal_colour             ?
_exptl_crystal_density_meas       ?
_exptl_crystal_density_method     ?
_exptl_crystal_density_diffrn     1.631          
_exptl_crystal_F_000              413
_exptl_transmission_factor_min    ?
_exptl_transmission_factor_max    ?
_exptl_crystal_size_max           ?
_exptl_crystal_size_mid           ?
_exptl_crystal_size_min           ?
_exptl_absorpt_coefficient_mu     0.000
_shelx_estimated_absorpt_T_min    ?
_shelx_estimated_absorpt_T_max    ?
_exptl_absorpt_correction_type    ?
_exptl_absorpt_correction_T_min   ?
_exptl_absorpt_correction_T_max   ?
_exptl_absorpt_process_details    ?
_exptl_absorpt_special_details    ?
_diffrn_ambient_temperature       293(2)
_diffrn_radiation_wavelength      0.0251
_diffrn_radiation_type            ?
_diffrn_source                    ?
_diffrn_measurement_device_type   ?
_diffrn_measurement_method        ?
_diffrn_detector_area_resol_mean  ?
_diffrn_reflns_number             5092
_diffrn_reflns_av_unetI/netI      0.1223
_diffrn_reflns_av_R_equivalents   0.0691
_diffrn_reflns_limit_h_min        -14
_diffrn_reflns_limit_h_max        14
_diffrn_reflns_limit_k_min        -18
_diffrn_reflns_limit_k_max        18
_diffrn_reflns_limit_l_min        -18
_diffrn_reflns_limit_l_max        18
_diffrn_reflns_theta_min          0.078
_diffrn_reflns_theta_max          0.946
_diffrn_reflns_theta_full         0.863
_diffrn_measured_fraction_theta_max   0.572
_diffrn_measured_fraction_theta_full  0.591
_diffrn_reflns_Laue_measured_fraction_max    0.572
_diffrn_reflns_Laue_measured_fraction_full   0.591
_diffrn_reflns_point_group_measured_fraction_max   0.572
_diffrn_reflns_point_group_measured_fraction_full  0.591
_reflns_number_total              3427
_reflns_number_gt                 1897
_reflns_threshold_expression      'I > 2\s(I)'
_reflns_Friedel_coverage          0.000
_reflns_Friedel_fraction_max      .
_reflns_Friedel_fraction_full     .
 
_reflns_special_details
;
 Reflections were merged by SHELXL according to the crystal
 class for the calculation of statistics and refinement.
 
 _reflns_Friedel_fraction is defined as the number of unique
 Friedel pairs measured divided by the number that would be
 possible theoretically, ignoring centric projections and
 systematic absences.
;
 
_computing_data_collection        ?
_computing_cell_refinement        ?
_computing_data_reduction         ?
_computing_structure_solution     ?
_computing_structure_refinement 'SHELXL-2014/7 (Sheldrick, 2014)'
_computing_molecular_graphics     ?
_computing_publication_material   ?
_refine_special_details           ?
_refine_ls_structure_factor_coef  Fsqd
_refine_ls_matrix_type            full
_refine_ls_weighting_scheme       calc
_refine_ls_weighting_details
'w=1/[\s^2^(Fo^2^)+(0.2000P)^2^] where P=(Fo^2^+2Fc^2^)/3'
_atom_sites_solution_primary      ?
_atom_sites_solution_secondary    ?
_atom_sites_solution_hydrogens    geom
_refine_ls_hydrogen_treatment     constr
_refine_ls_extinction_method      none
_refine_ls_extinction_coef        .
_refine_ls_number_reflns          3427
_refine_ls_number_parameters      307
_refine_ls_number_restraints      45
_refine_ls_R_factor_all           0.2394
_refine_ls_R_factor_gt            0.1867
_refine_ls_wR_factor_ref          0.4882
_refine_ls_wR_factor_gt           0.4622
_refine_ls_goodness_of_fit_ref    1.529
_refine_ls_restrained_S_all       1.525
_refine_ls_shift/su_max           0.080
_refine_ls_shift/su_mean          0.018
 
loop_
 _atom_site_label
 _atom_site_type_symbol
 _atom_site_fract_x
 _atom_site_fract_y
 _atom_site_fract_z
 _atom_site_U_iso_or_equiv
 _atom_site_adp_type
 _atom_site_occupancy
 _atom_site_site_symmetry_order  
 _atom_site_calc_flag
 _atom_site_refinement_flags_posn
 _atom_site_refinement_flags_adp
 _atom_site_refinement_flags_occupancy
 _atom_site_disorder_assembly
 _atom_site_disorder_group
Zn1 Zn 0.2839(4) 0.3719(2) 0.7588(3) 0.0361(12) Uani 1 1 d . . . . .
Zn2 Zn 0.1233(5) 0.6476(3) 0.9761(3) 0.0427(14) Uani 1 1 d . . . . .
Zn3 Zn 0.3004(4) 0.6582(3) 0.4579(3) 0.0426(14) Uani 1 1 d . . . . .
N1 N 0.1978(13) 0.6167(7) 0.1325(7) 0.044(4) Uani 1 1 d D . . . .
N2 N 0.2548(13) 0.6160(7) 0.3063(7) 0.049(4) Uani 1 1 d D . . . .
N3 N 0.3355(11) 0.5536(8) 0.5553(8) 0.056(5) Uani 1 1 d D . . . .
N4 N 0.3353(12) 0.4540(7) 0.6798(8) 0.049(4) Uani 1 1 d D . . . .
N5 N 0.4068(12) 0.3131(7) 0.8849(7) 0.042(4) Uani 1 1 d D . . . .
N6 N 0.5535(13) 0.2272(7) 0.9863(7) 0.044(4) Uani 1 1 d D . . . .
N7 N 0.1853(12) 0.2752(7) 0.6572(8) 0.043(4) Uani 1 1 d D . . . .
N8 N 0.0399(12) 0.1832(7) 0.5730(7) 0.046(4) Uani 1 1 d D . . . .
N9 N 0.1904(10) 0.4477(7) 0.8062(8) 0.043(4) Uani 1 1 d D . . . .
N10 N 0.1290(11) 0.5464(7) 0.8869(8) 0.040(4) Uani 1 1 d D . . . .
O1 O 0.1780(14) 0.7314(8) 0.4536(10) 0.059(4) Uani 1 1 d . . . . .
C1 C 0.1086(11) 0.2240(7) 0.6660(8) 0.047(5) Uani 1 1 d D . . . .
C2 C 0.2775(10) 0.5057(7) 0.5927(7) 0.038(4) Uani 1 1 d D . . . .
C3 C 0.2206(11) 0.5107(6) 0.8815(8) 0.041(4) Uani 1 1 d D . . . .
C4 C 0.2166(11) 0.6666(7) 0.2179(7) 0.042(4) Uani 1 1 d D . . . .
C5 C 0.4917(11) 0.2642(7) 0.8910(8) 0.040(4) Uani 1 1 d D . . . .
C6 C 0.1535(13) 0.5100(12) 0.5402(14) 0.099(10) Uani 1 1 d D . . . .
H6A H 0.1256 0.4719 0.5769 0.149 Uiso 1 1 calc R U . . .
H6B H 0.1301 0.5719 0.5404 0.149 Uiso 1 1 calc R U . . .
H6C H 0.1241 0.4892 0.4691 0.149 Uiso 1 1 calc R U . . .
C7 C 0.3377(14) 0.5405(10) 0.9497(13) 0.070(6) Uani 1 1 d D . . . .
H7A H 0.3385 0.5862 0.9977 0.105 Uiso 1 1 calc R U . . .
H7B H 0.3822 0.4892 0.9885 0.105 Uiso 1 1 calc R U . . .
H7C H 0.3685 0.5655 0.9073 0.105 Uiso 1 1 calc R U . . .
C8 C 0.5047(14) 0.2494(10) 1.0451(9) 0.061(6) Uani 1 1 d D . . . .
H8 H 0.5283 0.2326 1.1145 0.074 Uiso 1 1 calc R U . . .
C9 C 0.4146(14) 0.3006(9) 0.9841(8) 0.055(5) Uani 1 1 d D . . . .
H9 H 0.3643 0.3246 1.0050 0.066 Uiso 1 1 calc R U . . .
C10 C 0.2625(13) 0.5289(8) 0.2756(9) 0.041(4) Uani 1 1 d D . . . .
H10 H 0.2878 0.4785 0.3198 0.049 Uiso 1 1 calc R U . . .
C11 C 0.0799(15) 0.2037(10) 0.5048(8) 0.070(7) Uani 1 1 d D . . . .
H11 H 0.0523 0.1820 0.4366 0.084 Uiso 1 1 calc R U . . .
C12 C 0.0744(11) 0.4405(7) 0.7620(10) 0.039(4) Uani 1 1 d D . . . .
H12 H 0.0288 0.4024 0.7067 0.047 Uiso 1 1 calc R U . . .
C13 C 0.1685(13) 0.2623(8) 0.5556(8) 0.044(4) Uani 1 1 d D . . . .
H13 H 0.2104 0.2890 0.5269 0.053 Uiso 1 1 calc R U . . .
C14 C 0.0382(16) 0.4993(9) 0.8139(10) 0.084(9) Uani 1 1 d D . . . .
H14 H -0.0358 0.5060 0.8014 0.101 Uiso 1 1 calc R U . . .
C15 C 0.0949(14) 0.2126(9) 0.7643(9) 0.053(5) Uani 1 1 d D . . . .
H15A H 0.0333 0.1719 0.7496 0.079 Uiso 1 1 calc R U . . .
H15B H 0.1629 0.1878 0.8199 0.079 Uiso 1 1 calc R U . . .
H15C H 0.0798 0.2708 0.7853 0.079 Uiso 1 1 calc R U . . .
C16 C 0.2265(15) 0.5276(7) 0.1681(8) 0.046(4) Uani 1 1 d D . . . .
H16 H 0.2224 0.4769 0.1279 0.055 Uiso 1 1 calc R U . . .
C17 C 0.4450(14) 0.4722(9) 0.7022(12) 0.066(6) Uani 1 1 d D . . . .
H17 H 0.5095 0.4488 0.7582 0.079 Uiso 1 1 calc R U . . .
C18 C 0.4418(14) 0.5306(9) 0.6277(12) 0.067(6) Uani 1 1 d D . . . .
H18 H 0.5059 0.5526 0.6264 0.080 Uiso 1 1 calc R U . . .
C19 C 0.1977(18) 0.7659(7) 0.2169(11) 0.079(8) Uani 1 1 d D . . . .
H19A H 0.2168 0.7861 0.2866 0.119 Uiso 1 1 calc R U . . .
H19B H 0.2440 0.7970 0.1929 0.119 Uiso 1 1 calc R U . . .
H19C H 0.1199 0.7792 0.1706 0.119 Uiso 1 1 calc R U . . .
C20 C 0.5152(18) 0.2523(10) 0.7991(9) 0.101(11) Uani 1 1 d D . . . .
H20A H 0.5805 0.2145 0.8198 0.151 Uiso 1 1 calc R U . . .
H20B H 0.4515 0.2240 0.7419 0.151 Uiso 1 1 calc R U . . .
H20C H 0.5286 0.3109 0.7773 0.151 Uiso 1 1 calc R U . . .
 
loop_
 _atom_site_aniso_label
 _atom_site_aniso_U_11
 _atom_site_aniso_U_22
 _atom_site_aniso_U_33
 _atom_site_aniso_U_23
 _atom_site_aniso_U_13
 _atom_site_aniso_U_12
Zn1 0.041(3) 0.0353(19) 0.0328(15) 0.0021(13) 0.0176(18) 0.0029(14)
Zn2 0.038(4) 0.054(2) 0.0381(17) -0.0062(16) 0.019(2) 0.0055(17)
Zn3 0.042(4) 0.049(2) 0.0346(16) 0.0010(15) 0.0157(19) -0.0049(17)
N1 0.039(12) 0.073(8) 0.024(4) -0.001(5) 0.016(5) -0.008(6)
N2 0.051(12) 0.054(7) 0.026(4) -0.004(4) 0.006(6) 0.000(5)
N3 0.067(14) 0.046(7) 0.035(5) 0.015(5) 0.007(7) 0.012(6)
N4 0.046(12) 0.042(6) 0.036(5) 0.013(4) 0.000(6) 0.009(5)
N5 0.042(12) 0.060(8) 0.031(5) 0.004(5) 0.023(6) 0.009(5)
N6 0.058(13) 0.060(7) 0.029(4) 0.005(4) 0.033(6) 0.019(6)
N7 0.034(11) 0.050(7) 0.047(5) -0.001(5) 0.022(6) -0.007(5)
N8 0.059(12) 0.051(7) 0.042(5) -0.006(5) 0.037(7) -0.020(6)
N9 0.019(9) 0.047(6) 0.056(6) -0.015(5) 0.012(6) 0.009(4)
N10 0.041(11) 0.044(6) 0.042(5) -0.003(4) 0.023(6) 0.017(5)
O1 0.044(12) 0.062(8) 0.068(7) -0.016(6) 0.025(7) -0.017(5)
C1 0.041(13) 0.049(8) 0.049(6) -0.012(6) 0.020(7) -0.006(6)
C2 0.014(11) 0.061(8) 0.035(5) 0.029(5) 0.007(6) 0.004(5)
C3 0.049(13) 0.041(7) 0.048(6) -0.016(5) 0.036(8) -0.020(6)
C4 0.067(14) 0.039(7) 0.038(6) -0.007(5) 0.041(8) -0.004(6)
C5 0.030(13) 0.054(8) 0.043(6) -0.010(5) 0.024(7) -0.004(5)
C6 0.027(15) 0.118(15) 0.094(12) 0.072(11) -0.021(11) -0.007(9)
C7 0.065(16) 0.052(9) 0.091(11) -0.014(8) 0.035(11) -0.023(7)
C8 0.068(19) 0.106(13) 0.040(6) 0.031(7) 0.050(9) 0.016(9)
C9 0.074(16) 0.058(9) 0.038(6) 0.019(6) 0.030(8) 0.026(7)
C10 0.027(12) 0.050(8) 0.062(7) 0.005(6) 0.034(8) 0.000(5)
C11 0.089(19) 0.089(11) 0.022(5) -0.020(6) 0.017(8) -0.036(9)
C12 0.027(11) 0.040(7) 0.056(7) -0.017(5) 0.026(7) -0.012(5)
C13 0.028(13) 0.080(10) 0.045(6) -0.004(6) 0.036(8) -0.010(6)
C14 0.12(2) 0.068(11) 0.048(8) -0.015(7) 0.028(11) 0.028(11)
C15 0.048(14) 0.061(9) 0.047(7) 0.002(6) 0.021(8) -0.020(7)
C16 0.071(14) 0.033(7) 0.041(6) -0.017(5) 0.032(7) -0.015(6)
C17 0.033(14) 0.065(10) 0.090(11) 0.056(8) 0.022(10) 0.003(7)
C18 0.025(14) 0.075(11) 0.112(14) 0.021(9) 0.042(12) -0.005(7)
C19 0.12(2) 0.031(8) 0.068(9) -0.001(6) 0.031(11) -0.007(8)
C20 0.18(3) 0.102(12) 0.040(7) 0.024(7) 0.073(11) 0.104(16)
 
_geom_special_details
;
 All esds (except the esd in the dihedral angle between two l.s. planes)
 are estimated using the full covariance matrix.  The cell esds are taken
 into account individually in the estimation of esds in distances, angles
 and torsion angles; correlations between esds in cell parameters are only
 used when they are defined by crystal symmetry.  An approximate (isotropic)
 treatment of cell esds is used for estimating esds involving l.s. planes.
;
 
loop_
 _geom_bond_atom_site_label_1
 _geom_bond_atom_site_label_2
 _geom_bond_distance
 _geom_bond_site_symmetry_2
 _geom_bond_publ_flag
Zn1 N4 1.995(14) . ?
Zn1 N5 1.989(11) . ?
Zn1 N9 2.024(13) . ?
Zn1 N7 2.021(11) . ?
Zn2 O1 2.005(15) 4_576 ?
Zn2 N10 1.991(10) . ?
Zn2 N8 2.033(15) 2_556 ?
Zn2 N1 2.045(10) 1_556 ?
Zn3 O1 1.943(18) . ?
Zn3 N3 1.981(10) . ?
Zn3 N6 2.012(14) 2_656 ?
Zn3 N2 2.072(10) . ?
N1 C4 1.352(12) . ?
N1 C16 1.389(13) . ?
N1 Zn2 2.045(10) 1_554 ?
N2 C4 1.351(12) . ?
N2 C10 1.372(13) . ?
N3 C2 1.340(15) . ?
N3 C18 1.358(15) . ?
N4 C2 1.356(11) . ?
N4 C17 1.380(16) . ?
N5 C5 1.316(14) . ?
N5 C9 1.399(13) . ?
N6 C5 1.342(12) . ?
N6 C8 1.337(15) . ?
N6 Zn3 2.012(14) 2_646 ?
N7 C1 1.330(15) . ?
N7 C13 1.389(13) . ?
N8 C1 1.358(13) . ?
N8 C11 1.361(15) . ?
N8 Zn2 2.033(15) 2_546 ?
N9 C3 1.336(12) . ?
N9 C12 1.385(14) . ?
N10 C14 1.366(16) . ?
N10 C3 1.375(15) . ?
O1 Zn2 2.005(15) 4_575 ?
C1 C15 1.526(14) . ?
C2 C6 1.473(16) . ?
C3 C7 1.478(15) . ?
C4 C19 1.477(13) . ?
C5 C20 1.514(13) . ?
C6 H6A 0.9600 . ?
C6 H6B 0.9600 . ?
C6 H6C 0.9600 . ?
C7 H7A 0.9600 . ?
C7 H7B 0.9600 . ?
C7 H7C 0.9600 . ?
C8 C9 1.343(15) . ?
C8 H8 0.9300 . ?
C9 H9 0.9300 . ?
C10 C16 1.392(13) . ?
C10 H10 0.9300 . ?
C11 C13 1.369(15) . ?
C11 H11 0.9300 . ?
C12 C14 1.373(15) . ?
C12 H12 0.9300 . ?
C13 H13 0.9300 . ?
C14 H14 0.9300 . ?
C15 H15A 0.9600 . ?
C15 H15B 0.9600 . ?
C15 H15C 0.9600 . ?
C16 H16 0.9300 . ?
C17 C18 1.360(15) . ?
C17 H17 0.9300 . ?
C18 H18 0.9300 . ?
C19 H19A 0.9600 . ?
C19 H19B 0.9600 . ?
C19 H19C 0.9600 . ?
C20 H20A 0.9600 . ?
C20 H20B 0.9600 . ?
C20 H20C 0.9600 . ?
 
loop_
 _geom_angle_atom_site_label_1
 _geom_angle_atom_site_label_2
 _geom_angle_atom_site_label_3
 _geom_angle
 _geom_angle_site_symmetry_1
 _geom_angle_site_symmetry_3
 _geom_angle_publ_flag
N4 Zn1 N5 115.0(6) . . ?
N4 Zn1 N9 107.5(6) . . ?
N5 Zn1 N9 108.0(5) . . ?
N4 Zn1 N7 107.1(5) . . ?
N5 Zn1 N7 109.9(5) . . ?
N9 Zn1 N7 109.3(6) . . ?
O1 Zn2 N10 115.2(6) 4_576 . ?
O1 Zn2 N8 97.8(6) 4_576 2_556 ?
N10 Zn2 N8 109.3(5) . 2_556 ?
O1 Zn2 N1 110.5(5) 4_576 1_556 ?
N10 Zn2 N1 113.6(5) . 1_556 ?
N8 Zn2 N1 109.2(6) 2_556 1_556 ?
O1 Zn3 N3 111.4(7) . . ?
O1 Zn3 N6 112.9(6) . 2_656 ?
N3 Zn3 N6 104.1(5) . 2_656 ?
O1 Zn3 N2 107.9(6) . . ?
N3 Zn3 N2 111.9(5) . . ?
N6 Zn3 N2 108.7(6) 2_656 . ?
C4 N1 C16 105.7(9) . . ?
C4 N1 Zn2 132.2(8) . 1_554 ?
C16 N1 Zn2 121.6(7) . 1_554 ?
C4 N2 C10 105.0(9) . . ?
C4 N2 Zn3 128.8(8) . . ?
C10 N2 Zn3 126.1(8) . . ?
C2 N3 C18 99.3(10) . . ?
C2 N3 Zn3 134.7(10) . . ?
C18 N3 Zn3 123.4(10) . . ?
C2 N4 C17 101.1(12) . . ?
C2 N4 Zn1 131.7(11) . . ?
C17 N4 Zn1 127.2(8) . . ?
C5 N5 C9 102.4(10) . . ?
C5 N5 Zn1 128.2(8) . . ?
C9 N5 Zn1 128.6(10) . . ?
C5 N6 C8 107.5(11) . . ?
C5 N6 Zn3 129.1(10) . 2_646 ?
C8 N6 Zn3 123.2(8) . 2_646 ?
C1 N7 C13 106.0(11) . . ?
C1 N7 Zn1 126.9(9) . . ?
C13 N7 Zn1 125.9(9) . . ?
C1 N8 C11 107.6(11) . . ?
C1 N8 Zn2 125.3(10) . 2_546 ?
C11 N8 Zn2 122.3(9) . 2_546 ?
C3 N9 C12 105.7(11) . . ?
C3 N9 Zn1 131.0(10) . . ?
C12 N9 Zn1 123.3(7) . . ?
C14 N10 C3 105.3(11) . . ?
C14 N10 Zn2 125.7(10) . . ?
C3 N10 Zn2 129.0(9) . . ?
Zn3 O1 Zn2 148.7(8) . 4_575 ?
N7 C1 N8 110.6(11) . . ?
N7 C1 C15 126.2(10) . . ?
N8 C1 C15 123.2(11) . . ?
N3 C2 N4 118.6(12) . . ?
N3 C2 C6 120.2(11) . . ?
N4 C2 C6 121.2(12) . . ?
N9 C3 N10 111.9(11) . . ?
N9 C3 C7 124.5(13) . . ?
N10 C3 C7 123.5(12) . . ?
N1 C4 N2 112.9(9) . . ?
N1 C4 C19 124.6(10) . . ?
N2 C4 C19 122.5(10) . . ?
N5 C5 N6 112.9(11) . . ?
N5 C5 C20 122.5(11) . . ?
N6 C5 C20 124.6(11) . . ?
C2 C6 H6A 109.5 . . ?
C2 C6 H6B 109.5 . . ?
H6A C6 H6B 109.5 . . ?
C2 C6 H6C 109.4 . . ?
H6A C6 H6C 109.5 . . ?
H6B C6 H6C 109.5 . . ?
C3 C7 H7A 109.5 . . ?
C3 C7 H7B 109.5 . . ?
H7A C7 H7B 109.5 . . ?
C3 C7 H7C 109.4 . . ?
H7A C7 H7C 109.5 . . ?
H7B C7 H7C 109.5 . . ?
N6 C8 C9 106.3(10) . . ?
N6 C8 H8 126.8 . . ?
C9 C8 H8 126.9 . . ?
C8 C9 N5 110.8(12) . . ?
C8 C9 H9 124.6 . . ?
N5 C9 H9 124.6 . . ?
N2 C10 C16 109.5(10) . . ?
N2 C10 H10 125.3 . . ?
C16 C10 H10 125.3 . . ?
C13 C11 N8 107.0(10) . . ?
C13 C11 H11 126.5 . . ?
N8 C11 H11 126.5 . . ?
C14 C12 N9 108.3(12) . . ?
C14 C12 H12 125.8 . . ?
N9 C12 H12 125.8 . . ?
C11 C13 N7 108.6(12) . . ?
C11 C13 H13 125.7 . . ?
N7 C13 H13 125.7 . . ?
N10 C14 C12 108.7(15) . . ?
N10 C14 H14 125.7 . . ?
C12 C14 H14 125.7 . . ?
C1 C15 H15A 109.5 . . ?
C1 C15 H15B 109.5 . . ?
H15A C15 H15B 109.5 . . ?
C1 C15 H15C 109.5 . . ?
H15A C15 H15C 109.5 . . ?
H15B C15 H15C 109.5 . . ?
N1 C16 C10 106.9(9) . . ?
N1 C16 H16 126.5 . . ?
C10 C16 H16 126.6 . . ?
C18 C17 N4 107.8(13) . . ?
C18 C17 H17 126.1 . . ?
N4 C17 H17 126.1 . . ?
N3 C18 C17 113.2(14) . . ?
N3 C18 H18 123.4 . . ?
C17 C18 H18 123.4 . . ?
C4 C19 H19A 109.5 . . ?
C4 C19 H19B 109.5 . . ?
H19A C19 H19B 109.5 . . ?
C4 C19 H19C 109.5 . . ?
H19A C19 H19C 109.5 . . ?
H19B C19 H19C 109.5 . . ?
C5 C20 H20A 109.5 . . ?
C5 C20 H20B 109.4 . . ?
H20A C20 H20B 109.5 . . ?
C5 C20 H20C 109.5 . . ?
H20A C20 H20C 109.5 . . ?
H20B C20 H20C 109.5 . . ?
 
_refine_diff_density_max    0.209
_refine_diff_density_min   -0.180
_refine_diff_density_rms    0.053

_shelx_res_file
;

    1_5.res created by SHELXL-2014/7


TITL 14m_a.res in P2(1)/c
REM Old TITL 14m in P2(1)/c

REM SHELXT solution in P2(1)/c
REM R1 0.238,  Rweak 0.111,  Alpha 0.110,  Orientation as input
REM Formula found by SHELXT:  C27 N4 Cl3

CELL  0.02510  13.4619  14.6590  14.4487   90.000  118.122   90.000
ZERR   8.000    0.0019   0.0032   0.0024    0.000    0.011    0.000
LATT  1
SYMM -X, 1/2+Y, 1/2-Z
SFAC C  0.73070  36.99510   1.19510  11.29660   0.45630   2.81390 =
        0.12470   0.34560   0.00000   0.000   0.000   0.000   0.770  12.011
SFAC N  0.57170  28.84650   1.04250   9.05420   0.46470   2.42130 =
        0.13110   0.31670   0.00000   0.000   0.000   0.000   0.750  14.007
SFAC ZN 1.94180  54.16210   1.95010  12.51770   1.61920   2.41640 =
        0.54340   0.32950   0.00000   0.000   0.000   0.000   1.250  65.390
SFAC O  0.45480  23.78030   0.91730   7.62200   0.47190   2.14400 =
        0.13840   0.29590   0.00000   0.000   0.000   0.000   0.730  15.999
SFAC H      0.37540  15.49460   0.14080   4.12610   0.02160   0.02460 =
      -0.10120  46.88400   0.00000   0.000   0.000   0.000   0.320   1.008
UNIT 80 40 12 4 100

L.S. 30
BOND $H
LIST 3
FMAP 2
PLAN 20
ACTA
DFIX  1.49  C3  C7  C5  C20  C1  C15  C2  C6  C4  C19
DFIX  1.343  C3  N10  C3  N9  C1  N7  C1  N8  C5  N5
DFIX  1.343  C5  N6  C2  N3  C2  N4  C4  N2  C4  N1
DFIX  1.37  N10  C14  N9  C12  N8  C11  N7  C13  N5  C9
DFIX  1.37  N6  C8  N3  C18  N4  C17  N2  C10  N1  C16
DFIX  1.35  C14  C12  C13  C11  C9  C8  C17  C18  C10  C16
FLAT  C7  C3  N9  C12  C14  N10
FLAT  C20  C5  N5  C9  C8  N6
FLAT  C15  C1  N7  C13  C11  N8
FLAT  C6  C2  N4  C17  C18  N3
FLAT  C19  C4  N1  C16  C10  N2
WGHT    0.200000
FVAR       2.43146
ZN1   3    0.283858    0.371866    0.758798    11.00000    0.04071    0.03531 =
         0.03279    0.00207    0.01763    0.00292
ZN2   3    0.123303    0.647645    0.976145    11.00000    0.03767    0.05417 =
         0.03809   -0.00618    0.01925    0.00550
ZN3   3    0.300415    0.658151    0.457915    11.00000    0.04168    0.04890 =
         0.03456    0.00104    0.01566   -0.00485
N1    2    0.197785    0.616652    0.132507    11.00000    0.03853    0.07276 =
         0.02353   -0.00069    0.01580   -0.00823
N2    2    0.254790    0.616018    0.306252    11.00000    0.05140    0.05390 =
         0.02591   -0.00396    0.00635   -0.00008
N3    2    0.335479    0.553635    0.555296    11.00000    0.06709    0.04555 =
         0.03464    0.01517    0.00678    0.01234
N4    2    0.335320    0.454022    0.679802    11.00000    0.04612    0.04165 =
         0.03642    0.01257   -0.00047    0.00902
N5    2    0.406757    0.313126    0.884859    11.00000    0.04209    0.05958 =
         0.03065    0.00354    0.02275    0.00863
N6    2    0.553503    0.227225    0.986291    11.00000    0.05841    0.05952 =
         0.02897    0.00521    0.03277    0.01895
N7    2    0.185271    0.275239    0.657222    11.00000    0.03441    0.04972 =
         0.04675   -0.00053    0.02177   -0.00724
N8    2    0.039937    0.183224    0.573046    11.00000    0.05942    0.05122 =
         0.04217   -0.00567    0.03695   -0.02008
N9    2    0.190413    0.447687    0.806171    11.00000    0.01859    0.04741 =
         0.05582   -0.01534    0.01161    0.00913
N10   2    0.128985    0.546359    0.886950    11.00000    0.04064    0.04401 =
         0.04165   -0.00276    0.02342    0.01705
O1    4    0.178000    0.731370    0.453581    11.00000    0.04447    0.06202 =
         0.06764   -0.01644    0.02528   -0.01657
C1    1    0.108637    0.223970    0.665990    11.00000    0.04116    0.04923 =
         0.04926   -0.01195    0.02006   -0.00600
C2    1    0.277456    0.505685    0.592732    11.00000    0.01418    0.06139 =
         0.03486    0.02893    0.00741    0.00365
C3    1    0.220560    0.510689    0.881495    11.00000    0.04868    0.04131 =
         0.04808   -0.01551    0.03572   -0.02030
C4    1    0.216562    0.666569    0.217910    11.00000    0.06702    0.03938 =
         0.03845   -0.00670    0.04123   -0.00351
C5    1    0.491669    0.264244    0.891043    11.00000    0.03042    0.05380 =
         0.04305   -0.00986    0.02428   -0.00418
C6    1    0.153526    0.510042    0.540218    11.00000    0.02686    0.11762 =
         0.09393    0.07222   -0.02078   -0.00653
AFIX  33
H6A   5    0.125619    0.471934    0.576890    11.00000   -1.50000
H6B   5    0.130096    0.571866    0.540393    11.00000   -1.50000
H6C   5    0.124097    0.489164    0.469147    11.00000   -1.50000
AFIX   0
C7    1    0.337720    0.540541    0.949745    11.00000    0.06484    0.05189 =
         0.09080   -0.01396    0.03508   -0.02275
AFIX  33
H7A   5    0.338512    0.586224    0.997695    11.00000   -1.50000
H7B   5    0.382198    0.489249    0.988534    11.00000   -1.50000
H7C   5    0.368536    0.565536    0.907329    11.00000   -1.50000
AFIX   0
C8    1    0.504675    0.249354    1.045145    11.00000    0.06843    0.10618 =
         0.03966    0.03069    0.05029    0.01578
AFIX  43
H8    5    0.528315    0.232592    1.114488    11.00000   -1.20000
AFIX   0
C9    1    0.414631    0.300646    0.984087    11.00000    0.07363    0.05770 =
         0.03850    0.01912    0.02983    0.02631
AFIX  43
H9    5    0.364350    0.324608    1.004958    11.00000   -1.20000
AFIX   0
C10   1    0.262482    0.528897    0.275600    11.00000    0.02682    0.04959 =
         0.06167    0.00534    0.03354    0.00024
AFIX  43
H10   5    0.287842    0.478479    0.319786    11.00000   -1.20000
AFIX   0
C11   1    0.079913    0.203716    0.504825    11.00000    0.08896    0.08853 =
         0.02200   -0.02036    0.01728   -0.03597
AFIX  43
H11   5    0.052304    0.182010    0.436635    11.00000   -1.20000
AFIX   0
C12   1    0.074382    0.440537    0.762044    11.00000    0.02680    0.04042 =
         0.05650   -0.01708    0.02572   -0.01245
AFIX  43
H12   5    0.028772    0.402443    0.706736    11.00000   -1.20000
AFIX   0
C13   1    0.168457    0.262327    0.555597    11.00000    0.02813    0.08027 =
         0.04541   -0.00401    0.03585   -0.00961
AFIX  43
H13   5    0.210369    0.289048    0.526867    11.00000   -1.20000
AFIX   0
C14   1    0.038220    0.499300    0.813914    11.00000    0.12261    0.06805 =
         0.04771   -0.01500    0.02818    0.02833
AFIX  43
H14   5   -0.035778    0.505970    0.801415    11.00000   -1.20000
AFIX   0
C15   1    0.094887    0.212555    0.764319    11.00000    0.04763    0.06110 =
         0.04719    0.00183    0.02078   -0.01972
AFIX  33
H15A  5    0.033334    0.171872    0.749644    11.00000   -1.50000
H15B  5    0.162899    0.187770    0.819858    11.00000   -1.50000
H15C  5    0.079780    0.270842    0.785314    11.00000   -1.50000
AFIX   0
C16   1    0.226458    0.527632    0.168128    11.00000    0.07107    0.03286 =
         0.04099   -0.01679    0.03208   -0.01534
AFIX  43
H16   5    0.222364    0.476881    0.127854    11.00000   -1.20000
AFIX   0
C17   1    0.444975    0.472242    0.702190    11.00000    0.03341    0.06509 =
         0.08964    0.05564    0.02160    0.00342
AFIX  43
H17   5    0.509498    0.448795    0.758203    11.00000   -1.20000
AFIX   0
C18   1    0.441782    0.530643    0.627653    11.00000    0.02519    0.07514 =
         0.11190    0.02064    0.04189   -0.00513
AFIX  43
H18   5    0.505940    0.552606    0.626383    11.00000   -1.20000
AFIX   0
C19   1    0.197677    0.765917    0.216917    11.00000    0.12146    0.03094 =
         0.06817   -0.00108    0.03067   -0.00749
AFIX  33
H19A  5    0.216825    0.786076    0.286552    11.00000   -1.50000
H19B  5    0.244042    0.797009    0.192916    11.00000   -1.50000
H19C  5    0.119893    0.779226    0.170638    11.00000   -1.50000
AFIX   0
C20   1    0.515204    0.252312    0.799103    11.00000    0.18458    0.10199 =
         0.04022    0.02421    0.07314    0.10365
AFIX  33
H20A  5    0.580469    0.214466    0.819759    11.00000   -1.50000
H20B  5    0.451510    0.224034    0.741939    11.00000   -1.50000
H20C  5    0.528555    0.310871    0.777317    11.00000   -1.50000
AFIX   0
HKLF 4

REM  14m_a.res in P2(1)/c
REM R1 =  0.1867 for    1897 Fo > 4sig(Fo)  and  0.2394 for all    3427 data
REM    307 parameters refined using     45 restraints

END

WGHT      0.2000      0.0000

REM Highest difference peak  0.209,  deepest hole -0.180,  1-sigma level  0.053
Q1    1   0.4695  0.5142  0.9174  11.00000  0.05    0.21
Q2    1   0.3102  0.7958  0.5214  11.00000  0.05    0.19
Q3    1   0.3251  0.3620  1.0159  11.00000  0.05    0.17
Q4    1   0.4897  0.4580  0.9704  11.00000  0.05    0.15
Q5    1   0.1337  0.3724  0.4448  11.00000  0.05    0.15
Q6    1   0.3468  0.4686  0.4220  11.00000  0.05    0.15
Q7    1   0.1609  0.2982  0.8487  11.00000  0.05    0.14
Q8    1   0.4322  0.2797  0.7207  11.00000  0.05    0.14
Q9    1   0.4379  0.5607  0.9375  11.00000  0.05    0.14
Q10   1   0.5622  0.3782  0.8728  11.00000  0.05    0.14
Q11   1   0.1137  0.4245  0.1126  11.00000  0.05    0.14
Q12   1   0.0493  0.3148  0.6556  11.00000  0.05    0.13
Q13   1   0.1228  0.4824  0.0552  11.00000  0.05    0.13
Q14   1   0.1783  0.4240  0.6898  11.00000  0.05    0.13
Q15   1   0.2899  0.3074  0.9695  11.00000  0.05    0.13
Q16   1   0.0074  0.5589  0.4964  11.00000  0.05    0.13
Q17   1   0.0221  0.5230  0.4697  11.00000  0.05    0.13
Q18   1  -0.1359  0.4692  0.7233  11.00000  0.05    0.13
Q19   1   0.3492  0.2928  1.1041  11.00000  0.05    0.13
Q20   1  -0.1136  0.5824  0.7933  11.00000  0.05    0.13
;
_shelx_res_checksum   43693

_shelx_hkl_file
;
   0   0  -6   72.19   17.30
   0   0  -8  203.78   22.00
   0   0   8  136.99   20.30
   0   0 -10   57.59   13.90
   0   0  10   82.09   16.90
   0   0 -12  142.09   19.50
   0   0  12  162.18   20.90
   0   0 -14  184.88   22.60
   0   0  14  209.58   24.00
   0   0 -16   12.60   12.70
   0   0  16   12.00   12.60
   0   1  -2  516.45   35.30
   0  -1   2  492.75   34.80
   0   1  -3  560.24   39.40
   0  -1   3  431.16   32.50
   0  -1  -4 6901.71  423.46
   0  -1   4 7705.53  470.85
   0   1  -5   54.59   15.10
   0  -1   5   13.00   12.90
   0   1   6 1672.43  107.39
   0  -1  -6 1530.85   98.49
   0  -1  -8 2764.12  174.18
   0   1  -8 3418.86  213.48
   0  -1  -9  504.65   40.10
   0   1  -9  525.95   40.80
   0   1  10  358.76   32.60
   0   1 -10  293.47   28.20
   0   1  11   37.60   16.40
   0   1 -11   25.80   13.50
   0   1  12   21.20   15.10
   0  -1 -12   34.40   14.50
   0   1 -12   36.30   14.80
   0  -1  12   13.50   14.70
   0   1  13   45.00   15.80
   0  -1 -13   14.30   12.60
   0   1 -13   49.80   15.80
   0  -1  13   55.39   14.70
   0   1  14   -2.50   11.10
   0  -1 -14   13.00   13.20
   0   1 -14   26.90   12.20
   0  -1  14   34.70   14.60
   0   1  15   10.70   11.20
   0  -1 -15   17.80   11.80
   0   1 -15    6.10   11.10
   0  -1  15    9.80   13.60
   0   1  16   -2.50   11.00
   0  -1 -16    4.50   12.20
   0   1 -16   22.10   12.90
   0  -1  16   -0.10   12.70
   0  -2   1 9999.00  609.74
   0   2  -3 5365.56  329.87
   0  -2   3 5146.68  316.37
   0   2  -4 4627.64  284.97
   0  -2   4 5173.78  318.27
   0   2  -6  286.27   25.80
   0  -2   6  251.67   24.30
   0   2  -7   94.99   15.50
   0  -2  -8  226.98   28.80
   0  -2   8  308.97   28.00
   0  -2  -9   80.19   22.50
   0   2  -9  124.59   17.30
   0  -2   9  108.89   18.70
   0   2  10   87.59   21.20
   0  -2 -10   63.39   18.70
   0   2 -10  115.19   17.90
   0   2  12    8.00   14.50
   0   2 -12    6.80   12.50
   0   2  13   19.20   14.20
   0   2  14   28.80   14.30
   0  -2 -14   51.79   16.50
   0  -2  14   20.00   14.90
   0   2  15   60.69   13.90
   0  -2 -15   89.89   18.20
   0  -2  15   91.49   19.10
   0   2  16   -0.60   10.60
   0  -2 -16   12.70   13.80
   0  -2  16   25.30   14.10
   0   3  -1 3385.96  208.78
   0   3  -2   84.59   17.00
   0  -3   2   62.39   16.20
   0  -3   5   23.10   15.00
   0  -3   6  159.98   20.70
   0   3  -7   20.80   14.30
   0  -3   8  430.46   35.00
   0   3  -9  811.82   56.99
   0  -3   9  853.41   60.19
   0   3 -10  244.88   25.30
   0   3 -11   56.49   15.10
   0  -3  11   23.90   14.80
   0  -3 -12  509.65   44.00
   0  -3  12  506.15   41.60
   0  -3 -13  130.29   22.80
   0  -3  13  153.38   22.90
   0   3  14   -1.20   14.40
   0   3 -14    3.30   11.90
   0   3  15   19.30   15.20
   0  -3 -15   10.40   13.00
   0   3 -15   18.10   14.10
   0  -3 -16   24.60   14.20
   0   3 -16    4.00   12.80
   0   4  -1  887.51   58.89
   0  -4   1 1036.50   69.49
   0   4  -2 2467.75  153.98
   0   4  -5  126.39   19.50
   0  -4   5  158.78   22.70
   0   4  -6  199.28   22.70
   0  -4   6  187.78   22.50
   0  -4   8  570.44   43.50
   0  -4   9  183.58   23.10
   0  -4  11   36.00   16.50
   0   4 -12   46.70   15.30
   0  -4  12    0.00   13.40
   0   4 -13   94.29   18.70
   0   4 -14   35.50   15.40
   0  -4  14   24.10   16.00
   0  -4 -15   63.69   17.80
   0   4 -15   69.99   16.80
   0  -4  15   31.30   15.20
   0   5  -1   34.10   14.10
   0   5  -2   25.20   13.50
   0  -5   2   32.90   16.60
   0   5  -3  487.55   37.00
   0  -5   3  504.75   39.20
   0   5  -4  826.32   58.19
   0  -5   4  698.53   51.29
   0   5  -6  931.31   64.29
   0  -5   6  992.70   67.99
   0  -5   7  126.49   19.20
   0   5  -8  242.48   26.50
   0  -5   8  342.67   31.10
   0   5  -9   20.60   14.70
   0  -5  10  124.79   21.50
   0  -5  11  557.24   44.50
   0  -5  13   38.00   15.90
   0  -5  14   19.30   15.80
   0   5 -15   26.50   14.30
   0  -5  15   41.90   15.70
   0   6  -1  902.71   60.79
   0  -6   1  994.70   68.39
   0   6  -2 1334.97   87.09
   0   6  -3  201.08   21.80
   0   6  -4  274.87   27.20
   0  -6   4  357.96   31.50
   0   6  -5  564.04   42.50
   0  -6   5  590.64   44.80
   0   6  -7 1040.40   71.89
   0  -6   7 1003.60   70.19
   0   6  -8   59.09   17.30
   0   6  -9   87.19   18.90
   0  -6   9   73.99   19.40
   0   6 -10   32.00   17.20
   0   6 -11   97.19   20.20
   0  -6  11  156.78   22.10
   0  -6  12   58.19   17.90
   0  -6  13   33.70   15.50
   0  -6  15   26.50   14.10
   0  -7   1  111.39   23.90
   0   7  -2   30.20   16.30
   0  -7   2   28.90   22.60
   0   7  -3   81.09   16.40
   0  -7   3  109.39   21.30
   0  -7   4  111.49   19.70
   0   7  -5  489.25   38.90
   0   7  -6   85.49   20.10
   0  -7   6   97.39   21.50
   0   7  -7   80.89   19.80
   0   7  -8   71.49   17.20
   0  -7   8  104.99   21.90
   0   7  -9   -1.00   16.40
   0  -7  10  145.69   23.50
   0   7 -11   63.19   20.00
   0  -7  11   65.39   18.00
   0   7 -12   -4.90   16.20
   0   7 -13   41.70   18.10
   0  -7  13   69.19   19.50
   0  -7  14    1.60   15.10
   0   7 -15   24.00   15.90
   0  -7  15   27.70   15.60
   0   8  -2  307.17   28.70
   0  -8   2  310.67   35.20
   0  -8   3 3496.35  221.78
   0   8  -4  143.89   19.90
   0   8  -5  175.28   22.40
   0  -8   5  185.88   26.00
   0  -8   6  230.08   27.60
   0   8  -7   39.40   18.50
   0  -8   7   21.90   18.60
   0   8  -8   37.40   17.40
   0  -8   8   16.70   19.30
   0   8  -9  112.59   20.80
   0  -8   9  128.89   23.40
   0   8 -10   43.40   18.60
   0  -8  11   51.89   17.40
   0  -8  12   60.59   20.20
   0   8 -13   33.00   18.50
   0   8 -14   32.60   17.80
   0  -9   2  118.49   25.30
   0   9  -3   32.90   15.70
   0   9  -4  239.78   26.00
   0  -9   4  271.17   31.50
   0  -9   5   62.49   19.00
   0   9  -6  274.27   27.60
   0  -9   6  280.47   30.40
   0  -9   7   90.59   22.10
   0   9  -8  196.08   26.30
   0  -9   8  182.48   25.30
   0   9  -9  138.59   23.60
   0  -9   9  124.49   24.70
   0  -9  10   82.09   21.70
   0   9 -11    7.60   16.90
   0   9 -12   52.19   17.60
   0  -9  12   46.00   19.40
   0  -9  13    4.10   15.70
   0   9 -14    3.10   14.00
   0  -9  14   19.20   14.60
   0  10  -2  147.89   20.20
   0  10  -3  178.88   23.30
   0 -10   3  118.09   26.10
   0 -10   4  396.56   40.20
   0  10  -5    8.30   14.30
   0  10  -6   42.50   15.80
   0 -10   6   55.89   18.80
   0  10  -7   12.90   17.10
   0 -10   8  139.39   26.00
   0  10  -9   21.00   18.90
   0 -10   9  -15.40   17.30
   0  10 -10  116.99   22.70
   0 -10  10  114.29   23.60
   0 -10  11   78.99   22.30
   0  10 -12   46.60   19.60
   0 -10  12   34.90   20.60
   0  10 -13   -6.20   14.50
   0  11  -2   44.90   16.30
   0  11  -3   18.10   15.80
   0 -11   3   15.40   23.50
   0 -11   4  652.83   55.89
   0  11  -5   36.60   18.10
   0 -11   5   20.20   18.40
   0 -11   6   25.20   17.80
   0  11  -7   13.40   17.80
   0 -11   7   13.60   16.30
   0  11  -8  498.55   43.70
   0 -11   9   12.10   18.90
   0  11 -10   45.20   19.50
   0  11 -11  -18.40   14.60
   0 -11  11   17.60   17.30
   0 -11  12    9.00   18.00
   0  11 -13   14.10   14.10
   0 -11  13   11.10   17.90
   0 -12   2  304.87   37.30
   0 -12   3   66.99   26.90
   0  12  -4   49.00   19.80
   0  12  -5   62.39   19.80
   0 -12   5   52.69   21.90
   0  12  -6   -1.90   16.60
   0 -12   7   47.90   22.10
   0  12  -8  119.89   23.30
   0 -12   8  124.69   24.50
   0  12  -9   14.20   17.50
   0 -12   9    5.50   16.40
   0  12 -10    9.40   14.80
   0 -12  10    2.60   19.20
   0  12 -11   36.70   19.10
   0  12 -12   16.70   16.00
   0 -12  12   49.99   20.00
   0 -13   2   -8.30   21.70
   0 -13   3   48.40   24.50
   0  13  -4   12.90   18.70
   0 -13   4   -4.30   19.20
   0 -13   5   29.80   21.00
   0  13  -6   59.09   20.40
   0 -13   6   25.10   18.10
   0  13  -7   15.20   17.30
   0 -13   7   45.50   19.60
   0  13  -8   48.10   18.30
   0 -13   8   65.69   22.70
   0  13  -9   14.50   17.10
   0 -13  10   -6.70   18.60
   0  13 -11   29.50   16.80
   0 -13  11   27.70   19.20
   0 -14   2   28.30   21.10
   0  14  -3  141.39   25.00
   0 -14   3   60.79   23.70
   0  14  -4   74.89   22.10
   0 -14   4   29.90   20.50
   0  14  -5   36.10   19.30
   0 -14   5   23.40   20.10
   0  14  -6   -3.10   15.30
   0 -14   6   20.70   20.40
   0  14  -7   62.99   20.70
   0 -14   8   33.00   20.90
   0  14  -9   28.10   15.60
   0 -14   9   -6.00   15.20
   0  14 -10    4.90   16.90
   0 -14  11   15.30   20.00
   0 -15   2   25.40   19.20
   0  15  -3   17.90   16.00
   0  15  -4    9.30   17.90
   0 -15   4    0.50   19.50
   0  15  -5   80.19   24.90
   0 -15   6   12.10   18.20
   0  15  -7    4.30   17.80
   0 -15   7   31.40   16.70
   0  15  -8   22.70   15.60
   0 -15   8   23.40   17.00
   0 -15   9   12.50   17.40
   0  15 -10   26.10   19.70
   0  16  -3   13.90   16.70
   0 -16   4   -1.20   16.10
   0  16  -5    7.00   17.10
   0 -16   6   23.10   18.20
   0  16  -7   -7.20   14.10
   0 -16   7   24.30   16.70
   0  16  -8   33.10   18.40
   0 -17   4    5.60   16.50
   0  17  -5    2.60   15.70
   0 -17   5    6.20   14.10
   0  17  -6    8.70   16.50
   0 -17   6   -8.20   14.40
   0 -17   7   14.90   17.70
   0  18  -4   -9.70   14.00
   0 -18   4   20.90   15.40
   0  18  -5   17.80   16.30
   0 -18   5   -2.20   12.60
  -1   0  16   15.40   11.60
   1   0 -16   12.80   11.30
   1   0 -14   33.20   13.00
  -1   0  10 1408.06   91.79
   1   0  -8   25.50   12.60
   1   0  -6 1482.45   93.59
   1   0  -4  636.14   42.40
  -1   0  -4 2814.52  176.58
   1   0   4 3039.20  190.68
  -1   0  -8   64.99   19.50
   1   0  10  456.15   41.50
  -1   0 -12  113.59   19.80
   1   0  12   81.89   19.90
  -1   0 -14    0.20   13.60
   1   0  14    9.30   11.60
   1   1 -16    4.60   10.90
  -1  -1  16   36.10   15.30
  -1   1  16   -0.50    9.30
   1  -1 -16    3.10   10.50
   1   1 -15   23.00   12.80
  -1  -1  15   24.40   13.40
  -1   1  15    5.60    9.80
   1  -1 -15   15.90   11.60
   1   1 -14   72.39   15.60
  -1  -1  14   30.30   13.90
  -1   1  14   25.60   12.60
   1  -1 -14   31.30   13.60
   1   1 -12  125.19   18.30
  -1  -1  12  132.39   18.60
   1  -1 -12  152.68   18.50
  -1  -1  11   49.80   16.50
   1  -1 -11   10.50   12.30
   1   1 -10   97.69   15.30
  -1  -1  10  166.08   19.70
   1  -1 -10  135.69   17.40
   1  -1  -8  127.19   17.10
  -1   1   7  411.46   31.50
   1  -1  -7  421.16   31.70
  -1   1   6  108.69   14.20
   1  -1  -6  114.89   14.60
  -1   1   5  149.59   15.50
   1  -1  -5  160.78   17.40
   1   1  -4 1999.00  124.89
  -1  -1   4 1989.30  124.19
  -1   1   4 2035.80  125.99
   1   1  -3 9131.19  556.34
  -1  -1   3 9394.66  572.44
  -1   1   3 8530.75  519.35
   1  -1  -1  475.55   31.80
   1  -1   0  674.83   44.40
   1  -1   1 8087.09  493.55
  -1   1  -3  157.38   21.60
   1  -1   3  183.18   22.30
  -1   1  -4   28.80   13.60
   1  -1   4   57.89   17.80
   1  -1   5 2421.26  152.88
   1  -1   6  175.18   23.50
  -1  -1  -7  284.57   35.20
   1  -1   7  373.86   33.30
   1   1   8  759.92   60.19
   1  -1   8  909.01   64.89
   1   1  12 1021.20   71.19
  -1   1 -12  992.50   70.69
   1   1  13   31.80   15.90
  -1  -1 -13   47.40   16.90
  -1   1 -13   23.80   14.40
   1  -1  13   40.30   18.20
   1   1  14   29.10   13.20
  -1   1 -14   19.90   12.60
   1  -1  14   24.80   16.20
  -1  -1 -15   19.00   15.90
  -1   1 -15    8.90   11.30
   1  -1  15   21.60   15.70
  -1  -2  16   16.50   12.50
  -1   2  16    7.40    9.10
   1  -2 -16    1.00   11.10
  -1  -2  15   12.30   13.70
  -1   2  15    1.30    9.70
   1  -2 -15    9.50   10.60
   1   2 -14   59.49   14.60
  -1  -2  14   42.00   15.10
  -1   2  14   33.60   12.80
   1  -2 -14   24.00   12.60
   1   2 -13  116.99   18.20
   1  -2 -13   96.49   16.00
   1   2 -12   55.29   15.30
  -1   2  12   88.19   16.00
   1  -2 -12   53.09   14.70
  -1   2  11  224.68   23.00
   1   2 -10  191.08   20.70
   1  -2 -10  220.78   22.40
   1   2  -9  322.67   27.70
   1  -2  -9  344.27   30.10
  -1  -2   8  926.71   62.89
  -1   2   8  918.31   61.69
   1   2  -7 1931.41  122.29
  -1  -2   7 1866.51  118.69
   1  -2  -7 1827.42  115.69
  -1   2   6   95.39   16.60
   1  -2  -6   77.19   18.50
   1   2  -5  192.28   20.40
  -1  -2   5  248.68   24.10
   1   2  -4 3538.95  218.08
  -1  -2   4 3416.96  211.18
   1   2  -3   40.90   15.70
  -1  -2   3   58.59   18.20
  -1   2   1  124.19   13.40
   1  -2   2  466.25   37.60
   1  -2   4 2368.96  149.99
  -1   2  -7  502.45   40.60
  -1   2  -8   26.20   14.70
  -1   2  -9   60.89   16.10
   1  -2   9   56.99   18.30
  -1  -2 -10  156.28   25.20
  -1   2 -10  204.58   25.20
  -1  -2 -11   21.20   19.70
   1  -2  11   11.20   15.00
   1   2  12   61.39   20.00
   1  -2  12   88.09   19.70
   1   2  13   29.80   19.50
  -1  -2 -13   36.60   15.80
   1   2  14   25.00   16.50
  -1  -2 -14   25.50   15.10
  -1  -2 -15    4.50   13.50
   1   3 -16   22.60   14.50
  -1   3  16   30.50   11.50
   1  -3 -16   23.80   13.80
   1   3 -15   50.19   14.80
  -1   3  15   40.00   12.30
   1  -3 -15   82.39   16.70
  -1   3  14  -10.60   11.40
   1   3 -12  177.48   22.30
  -1   3  12  212.28   24.10
   1  -3 -12  154.58   21.00
   1   3 -11   55.39   14.90
  -1  -3  11   27.30   14.00
  -1   3  11   84.39   18.00
   1  -3 -11   27.90   16.30
   1   3  -9  978.00   66.89
  -1  -3   8   83.39   16.80
   1   3  -7  614.04   44.40
  -1  -3   7  715.73   50.29
   1   3  -6  138.19   18.80
   1   3  -5  340.17   28.40
  -1  -3   4 1017.90   67.99
  -1   3   1 3323.97  204.38
   1  -3  -1 3287.17  202.08
  -1   3   0 3325.87  205.18
   1  -3   0 3391.76  209.58
  -1   3  -1  198.58   22.40
   1  -3   1  219.48   23.30
  -1   3  -2 9220.28  563.44
   1  -3   2 9506.95  581.34
  -1   3  -3  404.66   32.90
   1  -3   3  435.86   34.80
  -1   3  -4 3136.09  195.68
   1  -3   4 3277.47  204.78
   1  -3   5   47.50   17.20
   1  -3   6  558.44   41.70
   1  -3   7  201.08   22.70
  -1   3  -9   54.29   16.70
   1  -3   9   37.30   16.30
   1  -3  10   86.39   18.30
   1  -3  11  102.19   19.60
   1  -3  12  114.69   20.30
  -1   3 -13  205.68   26.20
   1  -3  13  176.18   23.40
  -1  -3 -14    5.10   15.90
  -1   3 -14    8.40   12.40
   1  -3  14    7.90   14.70
  -1  -3 -15   13.30   15.20
  -1   3 -15   14.60   12.40
  -1   4  16    7.90   12.60
   1  -4 -16    6.90   12.20
   1   4 -15   11.60   14.20
   1   4 -14   45.60   17.10
   1  -4 -14   26.50   15.20
   1   4 -13  109.69   18.50
  -1  -4  13  103.79   18.60
   1  -4 -13  155.38   23.00
  -1  -4  12  255.87   26.90
   1   4 -11   19.10   15.40
   1   4 -10  482.95   38.40
  -1  -4  10  492.35   39.90
   1   4  -9  492.95   40.40
  -1  -4   9  385.26   35.90
   1   4  -8  181.48   22.00
  -1  -4   8  123.39   19.70
  -1  -4   6 2043.60  130.59
  -1  -4   5 2020.30  128.29
   1   4  -3  267.07   24.70
  -1  -4   3  290.97   28.90
   1  -4  -1   13.00   11.80
  -1   4  -1 7711.33  472.25
   1  -4   1 6905.51  423.66
  -1   4  -2 6549.14  403.46
   1  -4   2 5262.97  324.47
  -1   4  -4   82.99   19.60
   1  -4   4   86.99   19.80
  -1   4  -5  315.77   30.70
  -1   4  -6 2221.78  141.49
   1  -4   6 2353.46  149.59
  -1   4  -7  261.67   25.60
   1  -4   7  354.86   31.20
  -1   4  -8  401.96   34.50
   1  -4   9   11.30   14.10
   1  -4  10  115.39   20.10
   1  -4  11   43.40   15.40
  -1   4 -12   31.70   16.70
  -1   4 -13   12.50   16.80
  -1   4 -14   38.80   17.00
   1  -4  14   39.90   16.80
  -1   4 -15   20.40   15.10
   1  -4  15    8.40   11.90
   1   5 -16    8.60   14.30
   1   5 -15   18.50   14.60
  -1  -5  15    8.40   12.90
  -1  -5  14   22.70   17.10
   1   5 -13   58.99   17.50
  -1  -5  13   81.39   19.80
   1   5 -12  115.99   21.10
  -1  -5  12   97.99   19.90
  -1  -5  11   58.69   17.60
  -1  -5   9   93.89   19.70
   1   5  -8  336.67   31.90
  -1  -5   7   59.99   19.20
   1   5  -6 5181.58  320.17
  -1  -5   6 5487.65  339.17
   1   5  -5 2243.08  141.99
  -1  -5   5 2169.48  138.09
   1   5  -4   21.20   16.10
  -1  -5   4   26.20   18.20
  -1  -5   3 5228.08  324.67
   1  -5  -1   53.09   15.50
  -1   5  -1  133.19   18.80
   1  -5   1  127.99   20.40
   1  -5   2 1924.11  123.19
  -1   5  -3 1823.92  118.79
  -1   5  -4  177.28   23.10
   1  -5   4  148.59   22.70
  -1   5  -6  234.78   26.20
   1  -5   6  298.47   28.80
  -1   5  -7   40.30   16.40
   1  -5   8  403.26   34.60
  -1   5  -9  128.99   20.40
   1  -5   9  110.29   20.20
  -1   5 -10   66.19   19.00
   1  -5  10   36.60   16.00
  -1   5 -11  227.18   27.60
   1  -5  12  105.49   20.10
   1  -5  13   10.50   14.80
   1  -5  14   53.19   17.10
   1  -5  15   -2.10   13.30
   1   6 -15   31.70   16.50
  -1  -6  15   41.30   15.20
   1   6 -14   14.00   17.10
  -1  -6  13   22.70   16.20
  -1  -6  12   29.30   16.40
   1   6 -11   14.70   16.30
  -1  -6  10  101.79   21.30
   1   6  -9  648.74   49.20
   1   6  -8  919.51   64.09
  -1  -6   8  916.41   65.09
   1   6  -7  420.96   35.60
  -1  -6   6   60.69   17.60
   1   6  -5  482.55   37.80
  -1  -6   5  495.15   41.50
   1   6  -4   82.19   17.10
  -1  -6   4  104.79   23.20
   1  -6  -1   27.00   13.90
  -1   6   0  542.15   39.40
   1  -6   0  641.74   46.20
  -1   6  -1 1037.50   69.29
   1  -6   1 1087.29   72.59
  -1   6  -2 1985.50  126.99
   1  -6   2 1878.01  120.79
   1  -6   3  650.83   48.40
  -1   6  -4  644.64   48.10
  -1   6  -6  220.48   25.60
   1  -6   6  270.97   28.80
   1  -6   7   56.99   16.90
  -1   6  -8  169.88   22.30
   1  -6   8  155.28   22.70
  -1   6  -9   25.10   16.60
  -1   6 -10  234.38   26.90
   1  -6  10  283.57   30.50
   1  -6  11   48.40   18.40
  -1   6 -12   27.30   16.30
   1  -6  12    6.10   15.60
  -1   6 -13   45.60   16.90
   1  -6  13   14.20   15.20
  -1   6 -14   14.40   15.30
  -1  -7  15   27.00   15.50
  -1  -7  14   57.49   18.70
   1   7 -13  287.87   32.20
  -1  -7  13  277.37   31.00
   1   7 -12   17.00   17.80
  -1  -7  11   17.50   19.20
   1   7 -10  208.58   26.20
   1   7  -9   91.89   17.80
  -1  -7   9   67.69   19.50
   1   7  -8   17.60   14.20
   1   7  -7  685.73   50.39
  -1  -7   7  519.95   42.20
   1   7  -6 1960.30  126.39
  -1  -7   6 2276.07  147.19
  -1  -7   4 1330.97   91.99
  -1   7   1  956.30   63.49
  -1   7  -2   36.40   14.90
  -1   7  -3  106.39   20.10
   1  -7   3  132.49   22.00
   1  -7   4  122.59   20.90
  -1   7  -5  113.29   18.60
   1  -7   5  150.48   22.30
   1  -7   6   63.89   18.30
  -1   7  -7  680.53   51.49
   1  -7   7  623.94   49.30
  -1   7  -8    2.70   17.00
   1  -7   9   68.79   17.80
  -1   7 -10  384.16   36.40
   1  -7  10  524.55   43.80
  -1   7 -11   10.60   17.10
   1  -7  11   15.60   16.80
  -1   7 -12   27.20   17.40
  -1   7 -13   22.30   15.90
   1  -7  13   26.20   16.00
   1  -7  14   33.20   16.30
  -1  -8  15   13.80   15.70
   1   8 -14   23.40   17.50
   1   8 -13   29.30   18.10
  -1  -8  13    5.90   17.30
  -1  -8  12   13.50   17.80
   1   8 -11  328.77   34.60
   1   8 -10    6.70   17.00
  -1  -8  10    2.10   16.80
  -1  -8   9   96.29   19.50
   1   8  -8   51.29   17.30
  -1  -8   8   42.40   16.90
  -1  -8   7  554.94   46.00
   1   8  -6   41.50   15.70
  -1  -8   6   31.90   21.60
   1   8  -4    1.90   15.20
   1  -8  -1   39.20   17.10
  -1   8   0   35.00   16.90
   1  -8   0   38.60   18.00
  -1   8  -1   86.19   17.50
   1  -8   1   92.29   18.60
  -1   8  -2   53.39   15.20
   1  -8   2   29.00   18.80
  -1   8  -4  179.08   22.30
   1  -8   4  176.38   23.60
   1  -8   5   88.89   20.30
  -1   8  -6  796.32   58.79
   1  -8   6  862.91   64.19
  -1   8  -7   45.30   17.20
   1  -8   8   65.89   20.40
  -1   8  -9   73.69   20.50
   1  -8   9   25.90   16.70
  -1   8 -10  -12.60   14.50
   1  -8  11   29.70   17.50
  -1   8 -12   23.90   18.70
   1  -8  12   21.60   17.80
  -1   8 -13    9.40   15.70
   1  -8  13   25.10   16.60
  -1   8 -14   35.60   16.50
   1   9 -14   11.30   14.40
  -1  -9  14   35.40   17.90
  -1  -9  13   -9.30   17.40
   1   9 -12   93.29   21.50
   1   9 -11   83.59   22.90
  -1  -9  11   72.89   20.40
  -1  -9  10  154.78   26.20
   1   9  -9   52.89   19.00
  -1  -9   8   21.40   19.20
   1   9  -7  519.15   42.10
  -1  -9   6   71.99   22.80
   1   9  -5  340.97   33.20
  -1  -9   5  234.58   34.20
   1   9  -4   97.99   17.80
   1  -9  -1  524.55   43.60
   1  -9   1  203.58   27.50
  -1   9  -2  721.13   52.39
  -1   9  -3   18.00   16.70
   1  -9   3   28.20   16.80
   1  -9   4   35.10   16.80
  -1   9  -5  343.67   32.90
   1  -9   5  392.06   36.80
   1  -9   6  344.97   34.30
  -1   9  -7   52.69   19.90
   1  -9   7   91.69   22.90
  -1   9  -8   13.30   18.50
   1  -9   9  136.99   24.30
  -1   9 -10   35.70   17.10
   1  -9  10   27.10   19.10
  -1   9 -11   12.20   14.60
  -1   9 -12   69.39   19.50
   1  -9  12   68.79   20.70
   1  -9  13   23.20   17.40
  -1 -10  14    8.70   18.90
   1  10 -13   29.10   17.10
   1  10 -12   19.10   18.10
  -1 -10  12    7.40   17.40
  -1 -10  11   14.60   18.40
   1  10 -10   21.80   19.20
   1  10  -9  150.18   22.50
  -1 -10   9  171.48   26.90
   1  10  -8   89.19   19.70
  -1 -10   8   95.39   22.70
   1  10  -7   51.59   18.20
  -1 -10   7   97.59   24.30
   1  10  -6  105.69   20.60
   1  10  -5  155.08   22.50
  -1 -10   5   89.19   26.40
  -1 -10   4  183.48   29.80
   1 -10   0   57.79   20.80
  -1  10  -1   41.10   15.90
  -1  10  -2   65.09   16.00
   1 -10   2  114.59   21.10
   1 -10   3  416.46   38.10
  -1  10  -4  471.85   39.40
   1 -10   5   95.39   24.10
  -1  10  -6   59.19   19.40
   1 -10   6   48.00   21.20
   1 -10   7  146.89   24.60
  -1  10  -8  326.57   34.10
   1 -10   8  372.86   38.40
  -1  10  -9   63.09   19.80
  -1  10 -10   73.99   21.10
   1 -10  10   59.29   19.30
   1 -10  11   27.90   18.80
  -1  10 -12   48.20   19.00
   1 -10  12   24.90   15.90
  -1  10 -13   20.20   17.20
   1  11 -13  -20.40   16.40
  -1 -11  12   24.50   18.00
   1  11 -11   32.00   16.60
  -1 -11  11   36.30   18.60
   1  11 -10   90.89   22.20
  -1 -11  10   51.79   20.20
  -1 -11   9   26.60   20.80
   1  11  -8   43.20   20.10
  -1 -11   7  127.39   27.60
   1  11  -6   83.79   22.90
  -1 -11   5   23.60   22.40
  -1 -11   4  420.56   43.70
  -1  11   0  211.38   25.70
   1 -11   0  124.39   27.90
  -1  11  -1  697.93   52.89
  -1  11  -2  182.18   22.60
   1 -11   2  152.78   25.20
  -1  11  -3  140.49   20.30
  -1  11  -4  451.15   38.20
   1 -11   4  450.55   41.00
  -1  11  -5  295.17   30.60
  -1  11  -6   63.89   19.40
   1 -11   6   56.59   21.00
  -1  11  -7  201.68   28.00
   1 -11   8   19.30   18.10
  -1  11  -9   44.00   18.80
   1 -11   9   46.40   20.80
  -1  11 -10   55.99   20.70
  -1  11 -11    6.40   14.70
   1 -11  11    2.50   16.10
   1 -11  12   31.30   18.60
  -1 -12  13   -5.90   18.00
   1  12 -12    4.90   14.60
  -1 -12  12   -1.90   17.10
   1  12 -11   40.30   16.50
   1  12 -10   15.50   18.10
  -1 -12  10   22.80   19.20
   1  12  -9   53.89   19.20
  -1 -12   9   69.49   23.00
   1  12  -8  270.97   33.20
  -1 -12   8  274.67   33.90
  -1 -12   7   24.60   21.70
   1  12  -6   58.49   22.80
  -1 -12   6   25.80   21.40
  -1 -12   5   48.20   25.30
  -1 -12   4   16.20   22.20
  -1  12   0    6.50   13.60
  -1  12  -1   13.30   17.80
   1 -12   1   24.30   21.20
   1 -12   2   -6.00   19.30
  -1  12  -3   10.30   15.90
   1 -12   3   27.80   17.90
   1 -12   4   47.60   19.50
  -1  12  -5   40.80   17.70
   1 -12   5   -2.70   15.60
  -1  12  -6   18.40   17.70
   1 -12   6   29.20   16.90
  -1  12  -7    6.00   15.90
   1 -12   7   27.20   19.90
  -1  12  -8  120.39   24.50
   1 -12   9   -1.10   15.60
   1 -12  10    4.50   18.50
  -1  12 -11   -6.20   16.70
  -1  12 -12   -3.90   16.10
   1  13 -12   16.00   15.60
   1  13 -11   27.50   15.90
  -1 -13  11   13.00   15.90
  -1 -13  10   27.20   20.20
   1  13  -9   12.20   17.10
   1  13  -8   -4.50   16.00
  -1 -13   8    2.90   20.30
   1  13  -7   22.20   18.90
   1  13  -6   15.50   18.10
  -1 -13   6   14.70   25.10
   1  13  -5  188.68   27.30
  -1 -13   4   84.29   29.10
  -1  13   0  567.74   48.60
  -1  13  -1   12.10   19.10
   1 -13   1   27.50   24.70
  -1  13  -2  447.46   41.80
  -1  13  -3   45.70   18.40
   1 -13   3   53.99   23.30
  -1  13  -4  135.09   21.90
  -1  13  -5   10.20   16.00
   1 -13   5    9.60   16.70
  -1  13  -6   12.10   18.20
   1 -13   7   15.10   18.90
  -1  13  -8   68.19   18.90
   1 -13   8   29.00   20.20
  -1  13  -9   22.20   18.50
  -1  13 -10   -2.00   15.80
   1 -13  10   23.40   16.80
   1 -13  11   -5.10   17.80
  -1 -14  11   20.20   16.30
   1  14 -10   14.70   14.90
  -1 -14  10   12.90   17.70
   1  14  -9   47.80   20.00
  -1 -14   9   30.50   17.40
  -1 -14   8   11.20   19.80
   1  14  -7   12.80   19.40
  -1 -14   6   -3.20   17.80
   1  14  -5   15.90   17.10
   1 -14   0   72.49   24.70
   1 -14   1   19.30   23.60
  -1  14  -2   35.40   21.40
   1 -14   3   36.20   22.30
  -1  14  -4   28.60   17.10
   1 -14   5   15.10   17.70
  -1  14  -6   72.79   20.50
   1 -14   6   62.79   20.30
  -1  14  -7   22.70   19.10
   1 -14   8   18.60   19.80
  -1  14  -9   21.60   15.30
   1 -14   9   -1.70   15.00
  -1  14 -10   33.10   18.50
   1  15 -10    3.50   15.50
   1  15  -9   36.20   17.10
  -1 -15   9   24.60   18.70
   1  15  -8   12.70   17.40
  -1 -15   8   13.10   18.20
   1  15  -7   13.00   18.00
  -1 -15   7   11.90   15.60
  -1 -15   6   12.60   19.70
   1  15  -5   62.79   20.90
   1 -15   0   28.30   18.50
   1 -15   1   46.30   20.50
  -1  15  -2    6.80   18.20
   1 -15   2   -2.80   16.40
  -1  15  -3   11.10   19.60
   1 -15   3   12.80   18.00
  -1  15  -4   90.49   21.70
   1 -15   4   59.69   21.70
  -1  15  -5   30.80   17.20
   1 -15   6    1.70   16.60
  -1  15  -7   22.40   18.30
   1 -15   7    9.50   17.90
  -1  15  -8   22.90   16.70
   1 -15   8    5.40   16.10
   1 -15   9   15.10   16.20
  -1 -16   9   17.20   16.30
   1  16  -8   -6.00   15.20
   1  16  -7    9.40   15.80
  -1 -16   7    1.60   14.30
  -1 -16   6    4.40   15.70
   1 -16   0    8.60   15.30
  -1  16  -1   13.30   15.90
   1 -16   1  -16.60   15.20
  -1  16  -2   -1.60   14.50
   1 -16   2    8.00   16.80
  -1  16  -3    7.40   16.00
   1 -16   4   82.29   21.60
  -1  16  -5   12.70   15.00
  -1  16  -6    4.80   15.60
   1 -16   6   32.80   18.20
  -1  16  -7    2.70   14.20
   1 -16   7  -14.60   16.80
  -1  16  -8    5.50   15.50
   1  17  -7   14.50   16.00
  -1 -17   7   -8.20   14.90
   1  17  -6   15.20   15.70
  -1 -17   6   17.30   16.10
  -1 -17   5   19.80   16.50
   1 -17   0   34.00   16.60
  -1  17  -1    8.80   14.50
   1 -17   2    7.00   15.60
  -1  17  -3    7.10   17.00
   1 -17   4   23.10   18.60
  -1  17  -5   24.70   15.40
   1 -17   5    4.70   14.90
  -1  17  -6   22.90   17.00
  -1 -18   5    8.00   15.20
   1 -18   0    7.80   14.40
   1 -18   2    0.20   14.20
  -1  18  -3   -4.90   17.70
  -1  18  -4    1.10   15.40
   1 -18   4   -0.10   13.60
   2   0 -16   16.90   10.70
  -2   0  14   33.30   12.60
   2   0 -12  135.59   17.20
  -2   0  10  597.04   42.10
   2   0 -10  558.84   40.50
   2   0  -8  686.53   46.20
  -2   0   6   65.69   11.70
  -2   0  -6  518.55   46.60
   2   0   6  629.54   52.39
  -2   0  -8   61.49   22.10
  -2   0 -12  159.38   24.50
  -2   0 -14   38.90   17.50
   2   1 -17   -3.10   11.00
  -2  -1  17    3.90   13.80
  -2   1  17   10.00   10.60
   2  -1 -17   17.30   11.70
   2   1 -16   31.50   12.50
  -2  -1  16   26.80   12.70
   2  -1 -16    7.10    8.80
   2   1 -15   20.70   11.50
   2   1 -14   48.30   15.70
  -2  -1  14   33.10   15.40
  -2   1  14    8.20   11.20
   2   1 -12  518.95   39.30
  -2   1  12  520.85   38.10
   2  -1 -12  551.64   40.10
   2   1 -11  158.78   19.00
  -2  -1  11  202.38   20.70
   2   1 -10  102.09   15.10
  -2   1  10  116.89   16.60
   2  -1 -10   87.09   14.70
  -2  -1   9  793.42   53.99
  -2   1   9  684.93   46.20
   2  -1  -9  803.52   53.89
  -2  -1   8   97.79   14.60
  -2   1   8   76.99   13.30
   2  -1  -8  114.09   13.90
   2   1  -7 1749.53  110.09
  -2  -1   7 1930.11  121.39
   2  -1  -7 1632.54  101.79
  -2   1   6  504.05   33.40
  -2   1  -1   25.10   28.50
   2  -1   1   10.60   23.00
   2  -1   3 1127.39   78.39
   2  -1   4  492.25   40.80
  -2   1  -5  690.53   54.29
  -2  -1 -10   59.69   21.50
   2  -1  10   49.00   19.30
   2   1  11  172.38   28.90
   2  -1  11  169.78   25.20
   2   1  12   19.10   19.20
  -2  -1 -12   24.60   16.70
  -2   1 -12   11.90   14.60
   2  -1  12    3.10   15.30
  -2  -1 -13   13.90   14.60
  -2   1 -13   -4.30   12.70
  -2  -1 -14   39.20   15.20
  -2   1 -14   47.60   16.70
  -2   1 -15   -4.20   12.40
  -2   2  17   -4.50   11.40
  -2  -2  16   11.20   13.00
   2  -2 -16    4.30   10.70
   2   2 -15  126.59   19.20
  -2  -2  15  167.48   21.70
   2  -2 -15  131.79   18.40
   2   2 -14   42.60   14.60
   2  -2 -14   37.40   11.90
  -2  -2  13  102.09   17.50
   2   2 -12   64.09   15.20
  -2  -2  12   55.19   15.40
   2   2 -11  448.26   35.20
  -2  -2  11  575.34   43.20
  -2   2  11  527.65   38.30
   2   2 -10  200.48   23.10
  -2  -2  10  180.38   22.40
  -2   2  10  192.58   18.20
   2   2  -9 1292.57   84.89
  -2   2   9 1050.99   67.89
   2   2  -8   48.20   14.90
  -2   2   8   70.79   11.60
   2  -2  -8   23.30   11.10
   2   2  -7 1096.39   71.69
  -2  -2   7 1080.69   72.09
   2  -2  -7  879.61   56.19
   2   2  -6  620.44   42.50
  -2  -2   6  601.44   43.20
  -2   2   6  647.14   41.80
   2   2  -5 3099.29  191.58
  -2   2   5 2909.41  178.08
   2  -2  -5 2876.51  175.98
   2  -2  -3  216.98   17.30
  -2   2   2 5801.42  354.06
  -2   2   0 6115.19  374.46
   2  -2   0 6020.30  369.76
  -2   2  -1  147.69   21.90
   2  -2   1  145.09   26.60
  -2   2  -3 2268.27  143.69
   2  -2   3 2173.38  138.79
  -2   2  -4   55.69   20.90
   2  -2   4  106.19   21.60
   2  -2   5  448.86   37.90
   2  -2   6   71.89   19.40
   2  -2   7   58.09   18.50
   2  -2   8  140.29   24.40
   2  -2   9   15.70   18.50
   2  -2  10  273.67   29.60
   2  -2  11  106.89   22.50
  -2  -2 -12   61.59   22.70
   2  -2  12   26.90   15.70
  -2  -2 -13   30.00   18.50
   2  -2  13   49.10   16.40
  -2  -2 -14    2.10   14.40
  -2   2 -14   50.69   17.40
   2  -2  14    5.50   13.70
  -2   2 -15    5.30   13.00
   2  -2  15   -4.10   14.80
   2   3 -16    5.20   12.20
  -2   3  16   -3.70    8.60
   2  -3 -16   18.20   10.30
  -2  -3  15   16.40   14.30
  -2   3  15   10.60    9.30
   2  -3 -15    7.20    9.60
   2   3 -14   17.20   12.10
  -2  -3  14    1.00   13.40
  -2   3  14   16.60   11.10
   2  -3 -14   20.70   11.20
   2   3 -13  197.98   24.40
   2  -3 -13  193.28   19.80
  -2   3  12   96.79   14.20
   2   3 -11    6.90   13.00
  -2  -3  10   78.19   20.60
  -2   3  10   27.70   13.30
   2  -3 -10   82.09   14.90
   2   3  -9  808.52   56.29
  -2   3   9  758.32   50.59
   2  -3  -9  732.43   52.39
   2   3  -8  257.97   24.20
   2  -3  -8  258.57   21.50
   2  -3  -7  904.41   59.29
   2   3  -6  700.83   48.60
  -2  -3   5 1244.78   82.59
  -2   3   4  213.08   15.40
   2  -3  -4  212.48   15.10
  -2   3   2  277.17   21.70
   2  -3  -1 7318.17  447.06
  -2   3   0 1793.72  114.79
  -2   3  -1  716.53   50.89
   2  -3   1  870.71   60.79
  -2   3  -2 1042.70   71.59
   2  -3   2  880.81   62.49
  -2   3  -3 2037.80  130.99
   2  -3   3 2026.10  130.59
  -2   3  -4  126.59   22.30
  -2   3  -5   67.89   20.50
   2  -3   6  709.73   53.89
   2  -3   7 2020.30  131.09
   2  -3   8  112.39   21.40
   2  -3   9  116.59   20.90
   2  -3  10   24.20   14.30
   2  -3  11   20.20   15.90
   2  -3  12   41.10   17.00
   2  -3  13   51.69   17.00
   2  -3  14   15.30   13.40
   2   4 -16   70.69   16.70
  -2  -4  16   69.09   19.80
  -2   4  16   53.39   12.70
   2  -4 -16   48.70   14.00
   2   4 -14    3.80   12.80
  -2  -4  13   75.79   19.40
  -2   4  13   69.09   14.90
   2  -4 -13   43.70   13.50
   2   4 -12   13.10   15.20
   2   4 -10   42.40   14.90
  -2  -4   9  243.68   24.90
   2   4  -8 1353.06   88.89
  -2  -4   8 1407.46   92.69
   2   4  -7   49.20   17.20
  -2  -4   7   76.89   18.10
  -2  -4   6   21.30   19.10
  -2   4   3 1812.12  112.39
  -2   4   2 2134.59  132.69
  -2   4   0 5415.96  332.97
  -2   4  -1 1235.68   81.09
   2  -4   1 1069.99   71.99
  -2   4  -2  534.65   42.70
  -2   4  -4  696.13   50.69
   2  -4   4  642.54   48.50
  -2   4  -5  222.98   25.80
  -2   4  -6  119.19   21.50
   2  -4   7   94.89   18.70
   2  -4   8  103.39   21.00
  -2   4  -9   87.49   19.70
   2  -4   9   84.89   19.20
  -2   4 -10   58.49   17.60
   2  -4  10   18.70   16.10
   2  -4  11  109.69   19.50
  -2   4 -14   38.30   18.60
   2   5 -16   31.50   15.20
  -2  -5  15   15.40   16.50
   2  -5 -15    4.10   12.00
   2   5 -14   89.29   19.90
  -2  -5  14  108.99   20.40
   2   5 -13   95.59   19.90
  -2  -5  12   55.59   18.30
   2   5 -11   27.40   15.70
  -2  -5  10   50.69   17.90
  -2  -5   9   32.40   15.30
  -2  -5   7   63.89   18.40
  -2  -5   6  129.79   26.30
  -2   5   3  186.38   16.40
  -2   5   2  858.31   57.29
   2  -5  -2  720.93   48.70
  -2   5   1 2822.32  175.68
   2  -5  -1 2903.61  180.68
  -2   5   0 3750.12  232.28
   2  -5   0 3618.44  224.48
   2  -5   1  893.71   61.39
  -2   5  -2   57.39   19.80
   2  -5   2   71.19   18.00
   2  -5   3    7.40   15.70
  -2   5  -4 1770.02  114.39
   2  -5   4 1835.52  118.89
  -2   5  -5  139.19   22.10
   2  -5   6  422.66   36.70
   2  -5   7   61.09   19.20
  -2   5  -8  598.54   46.10
   2  -5   8  757.22   56.49
  -2   5  -9   38.80   18.30
   2  -5   9   18.60   15.00
  -2   5 -10   88.79   20.80
  -2   5 -11   30.70   17.70
  -2   5 -12   56.39   17.50
   2  -5  12   34.40   16.10
  -2   5 -13    4.20   15.10
   2  -5  13    5.80   14.70
   2  -5  14   52.49   17.80
  -2  -6  16   -1.10   15.00
   2   6 -15   75.39   19.40
  -2  -6  15   78.99   21.50
   2   6 -14    3.90   15.00
  -2  -6  14   15.40   16.70
  -2  -6  13    5.50   17.40
  -2  -6  11   37.00   17.50
   2   6 -10   12.90   15.90
  -2  -6   9  104.39   20.80
   2   6  -8  245.28   25.80
  -2  -6   8  289.37   28.90
   2   6  -7 1415.56   93.99
  -2   6   3  127.89   15.60
   2  -6  -2  439.36   32.70
  -2   6   1 3014.00  187.68
   2  -6  -1 2636.34  164.88
  -2   6   0 1925.01  122.39
   2  -6   0 1872.31  120.09
   2  -6   1  140.69   20.90
  -2   6  -2   99.29   21.20
   2  -6   2   99.09   19.30
   2  -6   3  169.48   22.30
  -2   6  -4 1005.10   68.79
   2  -6   4 1083.19   73.99
  -2   6  -5  193.08   23.50
   2  -6   6   25.80   17.60
  -2   6  -7  150.98   22.50
   2  -6   7  175.38   25.30
  -2   6  -8   31.30   17.30
  -2   6  -9  176.48   23.30
   2  -6  10   74.79   18.30
   2  -6  11   61.59   18.80
   2  -6  12   84.79   19.70
  -2   6 -13    4.00   14.20
   2  -6  13    8.70   13.60
  -2   6 -14   55.89   19.30
  -2  -7  15   18.80   16.00
  -2  -7  14   15.60   18.30
   2   7 -13  209.98   30.60
   2   7 -12  126.39   22.40
  -2  -7  12  113.39   22.60
   2   7 -11   50.29   16.50
  -2  -7  11   77.49   20.70
   2   7  -9  487.35   38.90
   2   7  -8   59.79   19.20
  -2  -7   8  100.19   23.00
   2   7  -6  773.22   55.59
  -2   7   3  429.46   33.40
   2  -7  -3  405.46   32.30
   2  -7  -2   48.50   12.60
  -2   7   1   22.60   14.50
   2  -7  -1   -0.80   13.30
  -2   7   0   16.20   16.40
   2  -7   0   33.60   16.40
  -2   7  -1  274.87   27.30
   2  -7   1  323.47   30.80
  -2   7  -2   58.39   17.00
  -2   7  -3 2119.09  135.59
   2  -7   3 2318.67  148.39
  -2   7  -4   18.00   15.40
   2  -7   5  557.14   45.30
  -2   7  -6  156.18   23.90
   2  -7   6   97.29   19.90
  -2   7  -7  491.25   41.10
   2  -7   8   16.60   15.70
   2  -7   9   33.60   18.70
  -2   7 -10  345.57   33.70
   2  -7  10  343.67   33.50
  -2   7 -11  123.29   22.10
  -2   7 -12   63.69   18.80
  -2   7 -13   17.70   14.00
   2  -7  13   17.70   15.30
   2  -7  14   13.50   17.70
  -2  -8  15   11.80   18.30
   2   8 -14    8.10   16.30
   2   8 -13   28.20   16.20
  -2  -8  13   21.70   17.90
  -2  -8  12  231.68   29.40
   2   8 -11   17.20   17.00
  -2  -8  11   23.30   18.60
  -2  -8  10   16.40   17.50
   2   8  -9   67.69   19.00
  -2  -8   9   70.29   18.30
  -2  -8   8  435.06   41.10
   2   8  -7  101.99   19.80
  -2  -8   7   41.30   25.30
   2   8  -6  796.52   57.89
  -2  -8   6  677.73   56.69
   2  -8  -2  450.55   35.90
   2  -8  -1 1921.91  122.79
  -2   8   0 1080.69   74.49
  -2   8  -1  140.89   21.30
   2  -8   1   94.99   18.00
   2  -8   2   91.69   20.60
  -2   8  -3  605.94   46.70
   2  -8   4   68.89   21.10
  -2   8  -5   70.69   19.50
   2  -8   5   51.29   18.80
  -2   8  -6  184.68   23.30
   2  -8   7    0.50   18.00
  -2   8  -9   23.20   18.20
  -2   8 -10   46.00   16.60
   2  -8  10   75.99   20.20
   2  -8  11   28.60   17.30
   2  -8  12   23.90   16.80
  -2   8 -13    0.50   12.50
   2  -8  13    9.40   14.30
   2   9 -15   28.80   18.00
   2   9 -14   10.70   14.40
  -2  -9  14   -6.10   15.60
  -2  -9  13  -12.80   18.60
   2   9 -12   -4.60   16.00
   2   9 -11  288.77   34.10
  -2  -9  11  247.98   31.70
   2   9 -10   33.30   15.90
   2   9  -9  210.98   26.30
  -2  -9   9  183.18   28.30
   2   9  -8   36.00   17.90
  -2  -9   7   14.40   24.20
  -2  -9   6   51.09   23.00
  -2   9   2  266.97   26.20
  -2   9   1   34.80   14.70
   2  -9  -1   74.59   17.90
   2  -9   1   53.79   16.30
  -2   9  -2   30.00   17.30
   2  -9   2   23.00   17.70
   2  -9   3  213.88   27.70
  -2   9  -4  631.84   48.40
   2  -9   4  709.53   55.29
   2  -9   5   60.49   19.50
  -2   9  -6  134.09   21.70
   2  -9   6   87.69   21.80
  -2   9  -7   14.80   18.20
  -2   9  -8   17.80   17.10
   2  -9   8   49.70   18.80
   2  -9   9  125.09   23.40
  -2   9 -10   35.30   16.50
   2  -9  10   26.60   16.20
  -2   9 -11   13.00   18.40
  -2   9 -12   37.30   17.80
  -2   9 -13   14.40   14.10
   2  -9  13   21.50   15.30
  -2 -10  14    1.10   16.60
   2  10 -13   93.69   21.40
   2  10 -12   48.80   17.10
  -2 -10  12   33.80   17.90
  -2 -10  11   65.89   20.70
   2  10 -10   21.10   16.30
  -2 -10   9  233.58   33.60
   2  10  -8   32.20   19.70
  -2 -10   8   46.40   25.00
  -2 -10   7  279.67   36.50
  -2 -10   6   11.40   20.50
   2 -10  -3  413.36   36.50
  -2  10   2  365.36   31.80
   2 -10  -2  271.97   29.20
  -2  10   1  300.07   27.40
   2 -10  -1  286.87   29.00
   2 -10   0  313.07   30.10
  -2  10  -1  365.86   32.20
   2 -10   1  310.27   31.90
   2 -10   2   96.99   22.40
  -2  10  -3  227.98   26.80
   2 -10   4  226.48   29.30
  -2  10  -5   73.29   20.90
   2 -10   5   39.50   19.10
  -2  10  -6   -1.20   15.80
   2 -10   7  118.69   24.40
  -2  10  -8  165.98   26.90
   2 -10   8  159.48   25.00
  -2  10  -9   12.50   17.40
  -2  10 -10   72.39   21.20
   2 -10  10   74.29   19.60
   2 -10  11   27.90   17.10
  -2  10 -12  101.09   21.80
   2 -10  12   51.99   17.40
   2  11 -14   -0.60   12.50
  -2 -11  14  -16.80   14.50
   2  11 -13   34.60   17.80
  -2 -11  12   48.80   19.20
   2  11 -11   81.69   20.10
   2  11 -10   39.80   17.30
  -2 -11  10   15.30   18.70
   2  11  -9   81.39   22.50
  -2 -11   9   47.50   22.80
   2  11  -8   11.30   18.10
  -2 -11   8   12.30   23.30
   2  11  -7   37.60   18.00
  -2 -11   6   48.40   23.60
   2 -11  -3   88.19   20.10
   2 -11  -2    4.00   17.50
   2 -11  -1   -2.70   16.50
  -2  11   0  143.79   20.30
  -2  11  -1   24.30   13.60
   2 -11   1    4.50   15.20
  -2  11  -2   58.19   16.60
  -2  11  -3   -1.60   15.00
   2 -11   3   27.20   19.10
  -2  11  -4  120.19   23.30
   2 -11   5   20.30   19.60
  -2  11  -6  158.48   26.00
   2 -11   6  206.68   29.60
  -2  11  -7   38.00   19.10
   2 -11   8   40.50   19.50
  -2  11  -9   43.20   18.60
   2 -11   9   19.60   19.60
  -2  11 -10   21.90   18.90
   2 -11  10   17.40   20.10
  -2  11 -11   24.30   18.30
  -2  11 -12   17.00   15.10
   2 -11  12   -4.00   13.90
   2  12 -13    7.30   13.60
  -2 -12  13    3.00   16.10
   2  12 -12   53.09   18.40
  -2 -12  12   42.10   18.60
   2  12 -11   15.20   14.80
  -2 -12  10   29.70   19.60
   2  12  -9    6.40   19.90
   2  12  -8   40.60   19.40
  -2 -12   8   51.29   26.10
   2  12  -7   36.70   18.40
   2 -12  -2  209.18   28.50
  -2  12   1  119.59   20.90
  -2  12   0   83.59   17.40
   2 -12   0   99.79   22.80
  -2  12  -1  104.29   20.80
   2 -12   1   75.69   20.40
  -2  12  -2  385.66   35.20
   2 -12   2  324.47   33.60
  -2  12  -3  440.86   39.50
   2 -12   3  312.67   34.00
  -2  12  -4   17.50   15.30
   2 -12   4   14.30   19.20
  -2  12  -5   -0.90   18.70
   2 -12   6   68.19   21.60
  -2  12  -7   31.70   17.50
   2 -12   7   32.90   20.40
  -2  12  -8   13.10   16.90
  -2  12  -9   51.29   20.10
   2 -12   9   54.59   19.70
   2 -12  10   13.20   16.40
  -2  12 -11   14.70   15.50
   2 -12  11   24.70   15.90
   2  13 -12   17.10   15.20
   2  13 -11   72.99   18.90
  -2 -13  11   84.19   21.40
  -2 -13  10    7.80   19.60
   2  13  -9  168.98   27.90
  -2 -13   8   -7.10   19.30
   2  13  -7   89.29   23.20
  -2  13   2   52.89   17.10
   2 -13  -2   37.70   23.20
  -2  13   1    1.60   17.60
   2 -13  -1   -5.40   17.50
   2 -13   0   11.80   21.20
  -2  13  -1  239.08   28.40
   2 -13   2    4.50   19.60
  -2  13  -3   24.60   15.30
   2 -13   4    5.90   15.30
  -2  13  -5   30.60   17.00
   2 -13   5   17.80   18.80
  -2  13  -6   21.40   18.90
   2 -13   7   42.60   20.60
  -2  13  -8   30.60   17.60
   2 -13   8   44.60   21.60
  -2  13  -9   18.00   17.40
  -2  13 -10    9.50   15.80
   2 -13  10   12.00   16.50
  -2 -14  11  -16.50   17.40
   2  14 -10   16.60   16.40
  -2 -14  10   26.10   18.70
   2  14  -9  -23.90   15.80
  -2 -14   9    2.80   15.50
  -2 -14   8  -21.80   17.00
  -2  14   2   48.30   17.10
  -2  14   1   35.50   17.10
   2 -14  -1   -4.40   20.00
  -2  14   0   13.60   17.60
   2 -14   0   -0.80   18.10
  -2  14  -1   61.99   18.90
   2 -14   1  119.99   23.40
  -2  14  -2   17.80   15.50
   2 -14   2    4.60   17.20
  -2  14  -3   53.39   17.40
   2 -14   3   19.40   20.10
  -2  14  -4   59.29   21.30
   2 -14   5   20.10   19.50
  -2  14  -6   48.50   20.70
   2 -14   6   36.40   18.00
  -2  14  -7   43.40   21.10
   2 -14   8   20.70   18.00
  -2  14  -9   28.50   19.10
   2 -14   9   31.00   20.00
   2  15 -10   21.10   19.20
   2  15  -9    1.00   15.00
  -2 -15   9    4.70   15.80
   2  15  -8   20.70   16.00
  -2 -15   8    0.70   17.20
  -2 -15   7   18.40   17.60
   2 -15  -1    0.70   16.10
  -2  15   0   -4.90   17.40
   2 -15   1   11.90   16.70
  -2  15  -2   38.50   18.60
   2 -15   3   21.50   19.90
  -2  15  -4   61.59   21.20
   2 -15   4   48.90   19.30
  -2  15  -5   16.10   16.20
   2 -15   6    2.60   14.80
  -2  15  -7   33.50   20.10
   2 -15   7   28.90   17.80
  -2  15  -8    4.50   18.40
  -2 -16   9  -18.10   17.40
   2  16  -8   39.90   18.20
  -2 -16   8    8.80   17.00
  -2 -16   7    1.70   16.00
   2 -16  -2   -0.50   14.90
   2 -16  -1   20.10   17.40
  -2  16   0   17.90   17.30
   2 -16   1   35.00   19.40
  -2  16  -2   44.90   18.50
   2 -16   2   25.80   17.10
  -2  16  -3    1.10   15.10
   2 -16   3   14.30   17.20
   2 -16   4    7.00   17.50
  -2  16  -5   41.20   18.70
  -2  16  -6   12.60   15.60
   2 -16   6    5.60   14.20
   2 -16   7    4.10   16.40
   2  17  -8   14.30   16.50
  -2 -17   7   -9.60   14.70
   2 -17  -2   -0.60   12.50
  -2  17   1   -4.70   13.50
   2 -17  -1    5.60   12.80
  -2  17   0    8.20   15.20
   2 -17   0   -6.40   12.50
  -2  17  -1   11.80   15.40
   2 -17   1   11.30   14.70
  -2  17  -2   -4.30   15.70
   2 -17   2   -1.40   15.80
  -2  17  -3   49.80   18.50
   2 -17   4    8.20   17.60
  -2  17  -5   23.60   15.30
   2 -17   5   -5.20   14.30
  -2  17  -6    8.30   16.90
   2 -18  -2    4.90   12.40
  -2  18   1    0.50   12.60
   2 -18  -1    2.90   12.80
   2 -18   0    8.60   14.20
  -2  18  -1   29.70   18.90
   2 -18   2    6.70   14.50
  -2  18  -3    4.00   15.80
   2 -18   3    6.80   15.00
  -2  18  -4    5.40   14.70
   2 -18   4    1.80   16.40
  -3   0  16   11.00   11.30
   3   0 -14   98.99   15.60
   3   0 -12  201.28   20.10
  -3   0  10 1005.30   65.79
   3   0  -8  435.66   30.90
  -3   0  -8  218.88   32.40
   3   0   8  112.19   27.40
   3   0  10   41.10   24.30
  -3   0 -12  146.79   24.00
   3   1 -17    8.60   11.80
  -3  -1  17    7.40   11.20
   3   1 -16   20.90   12.60
  -3   1  16   16.30    9.70
   3  -1 -16   14.10   10.90
  -3  -1  15   27.30   12.40
  -3   1  15   19.00   10.40
   3  -1 -15   13.80   10.10
   3   1 -14  107.39   17.90
  -3  -1  14  134.29   19.60
   3  -1 -14  122.79   15.70
  -3  -1  13  216.78   22.50
  -3   1  13  205.88   19.80
   3   1 -12  163.58   19.20
  -3   1  12  156.18   18.80
   3  -1 -12  200.08   19.20
  -3  -1  11  394.96   31.80
  -3   1  11  401.16   29.40
  -3  -1  10   18.70   12.00
  -3   1  10   55.89   12.00
   3   1  -9   86.79   14.80
  -3  -1   9   94.69   14.50
  -3   1   9   47.80   10.70
  -3  -1   8  568.34   40.50
   3  -1  -8  612.74   40.40
  -3  -1   7 2584.04  161.08
  -3   1   7 2764.12  170.88
   3  -1  -7 2578.24  159.18
  -3   1  -4  619.04   54.59
   3  -1   4  710.53   60.09
   3  -1   5   26.60   26.10
   3  -1   7  400.96   39.50
   3  -1   9   67.59   21.70
   3  -1  10   39.90   17.70
  -3  -1 -11   77.59   23.80
  -3   1 -11   51.89   19.10
   3  -1  11   69.09   18.00
  -3  -1 -12   -4.80   18.80
  -3   1 -12   52.19   19.30
  -3  -1 -13   24.00   15.50
  -3   1 -13   36.10   16.10
   3   1  14   30.70   21.50
  -3   1 -14   29.50   15.70
  -3  -2  17   13.50   12.40
   3   2 -16   25.00   12.90
  -3  -2  16   11.30   13.00
  -3   2  16   24.40    9.70
   3  -2 -16   17.10   11.00
   3   2 -15   43.10   14.60
   3  -2 -15   39.40   11.10
  -3  -2  14   15.10   14.30
  -3   2  14   31.90   10.30
   3  -2 -14   29.60   10.60
   3   2 -13  351.76   31.40
  -3  -2  12   46.60   16.40
  -3   2  12   71.19   12.00
   3   2 -11  241.98   22.90
  -3  -2  11  309.57   28.10
   3  -2 -11  283.37   22.10
   3   2 -10  340.97   28.30
  -3   2  10  398.86   28.30
   3  -2 -10  425.36   30.60
   3   2  -9 1030.30   67.99
  -3   2   9 1059.79   66.99
   3   2  -8 2649.83  165.78
  -3   2   7 1119.19   70.09
   3  -2  -7 1201.38   74.69
  -3   2   0 6822.22  420.36
   3  -2   0 7060.49  436.06
  -3   2  -1  582.64   47.50
  -3   2  -2   65.59   20.10
   3  -2   2   50.09   24.40
   3  -2   3   52.09   21.80
  -3   2  -4  366.26   34.30
  -3   2  -6   78.59   20.90
   3  -2   6  153.68   26.70
  -3   2  -7   73.59   21.00
   3  -2   7  118.49   25.10
   3  -2   8   99.79   22.40
   3  -2   9  104.39   21.40
   3  -2  10  162.68   25.20
  -3   2 -11   14.90   13.40
   3  -2  11   16.90   16.30
  -3   2 -12   11.60   14.30
   3  -2  12    6.10   13.60
  -3   2 -13   18.60   13.50
   3  -2  13  -10.80   12.40
  -3  -2 -14   20.40   17.50
  -3   2 -14   -4.20   15.10
   3  -2  14   -1.20   12.30
   3   3 -17   49.40   15.70
  -3  -3  16   30.70   15.00
   3   3 -15    7.50   12.60
  -3  -3  15   11.90   14.20
   3   3 -14   71.29   16.50
  -3   3  14   60.09   12.30
   3  -3 -14   77.39   13.80
  -3  -3  13  171.28   22.90
  -3   3  13  195.08   17.50
   3  -3 -13  235.38   20.90
   3   3 -12   13.50   13.90
   3  -3 -12   18.20    8.90
   3   3 -11  294.47   26.10
  -3   3  11  261.67   20.50
   3  -3 -11  237.28   19.60
   3   3  -9   43.80   14.10
  -3  -3   9   29.70   16.20
   3  -3  -9   40.80    8.60
   3   3  -8 4102.69  254.57
  -3  -3   8 3509.95  220.78
   3  -3  -8 3538.95  216.58
  -3   3   7 1071.59   66.39
   3  -3  -7 1058.59   65.59
  -3   3   4  516.85   35.00
   3  -3  -4  591.34   39.60
  -3   3   3 4193.68  257.27
  -3   3   0 1190.48   79.19
   3  -3   0 1231.58   83.99
  -3   3  -1 2994.70  187.48
   3  -3   1 3449.85  216.18
  -3   3  -2  202.08   26.00
   3  -3   2  261.47   30.40
  -3   3  -3 1039.00   71.09
   3  -3   3  945.51   66.79
  -3   3  -4  912.01   64.49
   3  -3   4  738.63   55.39
  -3   3  -5  139.39   24.20
   3  -3   5  139.39   24.80
  -3   3  -6  361.26   34.30
   3  -3   6  486.75   42.80
  -3   3  -7  135.49   19.50
   3  -3   7  123.39   24.30
  -3   3  -8   58.89   17.10
   3  -3   8  105.79   22.80
   3  -3   9   97.49   20.80
   3  -3  10   25.90   17.60
   3  -3  11  547.65   46.10
   3  -3  12   38.20   17.10
   3  -3  13   33.20   15.90
   3  -3  14    3.60   14.60
  -3  -4  17   20.80   14.80
  -3   4  17    8.40    8.40
   3   4 -16   36.60   15.90
  -3  -4  16   42.40   15.90
  -3   4  16   30.00   10.40
   3  -4 -16   43.00   10.60
   3   4 -15   71.79   16.60
  -3  -4  15   40.60   21.50
  -3   4  15   29.20   10.20
   3  -4 -15   47.50   10.60
  -3   4  14   23.00    9.40
   3  -4 -14   43.00   10.90
   3   4 -13    9.60   14.70
  -3   4  13   27.90   10.80
   3  -4 -13   18.30    9.00
   3   4 -11  557.64   42.40
  -3  -4  11  622.34   46.90
  -3   4  11  474.35   32.90
   3   4 -10 1047.20   70.99
   3  -4 -10  838.12   55.59
   3   4  -9  752.72   55.69
  -3  -4   9  725.63   55.89
   3  -4  -9  801.72   51.89
  -3  -4   8  406.96   37.30
   3  -4  -4  570.64   38.30
  -3   4   3  101.79   13.60
   3  -4  -2  116.19   17.70
  -3   4   1 1048.30   70.69
   3  -4  -1 1121.39   75.29
  -3   4   0 9892.41  605.74
   3  -4   0 9948.60  609.94
  -3   4  -1  552.84   45.50
   3  -4   3  270.17   29.00
   3  -4   4  198.78   26.00
  -3   4  -5  420.76   37.40
   3  -4   5  541.05   44.60
  -3   4  -6  504.75   42.20
   3  -4   6  512.55   42.60
  -3   4  -7  253.77   27.90
   3  -4   7  299.27   30.90
  -3   4  -8   19.90   16.00
   3  -4   8   68.59   19.90
  -3   4  -9   21.40   15.80
   3  -4   9   43.50   18.00
  -3   4 -10    7.00   14.70
   3  -4  10   34.50   15.50
  -3   4 -11   38.80   16.90
   3  -4  11   20.70   15.30
  -3   4 -12   16.70   15.10
   3  -4  12   28.70   14.70
  -3   4 -13    3.60   15.00
   3  -4  13   46.00   16.10
   3  -4  14   16.70   15.60
   3  -5 -16   69.99   15.30
   3   5 -15   32.20   16.40
  -3   5  15   68.79   12.30
   3   5 -14  189.08   25.80
  -3   5  14  261.07   23.90
   3  -5 -14  183.88   18.30
  -3  -5  13   25.60   17.90
   3   5 -12   16.40   14.10
  -3  -5  11   58.19   17.60
   3   5 -10  133.39   18.80
  -3  -5  10  156.18   22.80
   3   5  -9  448.46   39.70
   3  -5  -6   65.39    8.20
   3  -5  -5   68.19   10.20
   3  -5  -4 9493.45  578.64
  -3   5   3  448.26   32.40
   3  -5  -2 1142.89   74.29
   3  -5   0  243.48   24.80
  -3   5  -1 1179.48   78.79
   3  -5   1 1045.60   71.89
  -3   5  -2 1985.50  127.59
   3  -5   2 1920.61  124.39
  -3   5  -3   24.50   18.40
   3  -5   4  146.79   22.40
   3  -5   5  402.36   37.00
  -3   5  -6   50.99   18.00
   3  -5   6   61.09   19.10
  -3   5  -7   20.50   16.20
   3  -5   7   53.29   19.80
  -3   5  -8   19.90   18.90
   3  -5   8   45.40   17.10
  -3   5 -10   24.50   15.50
  -3   5 -11   -1.30   16.10
  -3   5 -12  206.88   28.00
  -3   5 -13    5.60   16.60
   3  -5  13    5.20   13.80
  -3   5 -14   -0.10   16.50
   3   6 -16   -2.30   13.20
  -3  -6  16   -0.60   15.90
   3  -6 -16   25.10   11.70
   3   6 -15    6.30   16.50
  -3  -6  14   75.29   20.00
   3   6 -13   16.10   15.70
  -3  -6  12  473.95   40.50
  -3  -6  10   25.70   18.40
   3   6  -9   36.10   17.60
  -3  -6   9   17.20   21.30
   3   6  -8  585.14   44.80
  -3   6   5  541.75   36.40
  -3   6   4   48.50   12.20
   3  -6  -4   55.19   14.40
  -3   6   3  121.69   15.50
   3  -6  -2   29.80   13.80
  -3   6   0 3199.98  200.08
  -3   6  -1 3928.31  244.48
   3  -6   1 3697.83  230.88
  -3   6  -2   93.89   20.40
   3  -6   2  107.09   20.00
  -3   6  -3  395.96   33.90
   3  -6   4  228.58   26.60
  -3   6  -5 1770.82  115.69
   3  -6   5 1568.84  104.59
  -3   6  -6   24.30   18.90
   3  -6   6   16.40   17.10
  -3   6  -7  610.94   48.70
  -3   6  -8  175.88   24.00
  -3   6  -9   17.00   16.00
   3  -6   9   19.60   16.10
   3  -6  10   29.90   15.20
   3  -6  11   19.40   16.80
   3  -6  12    6.20   13.80
   3  -6  13   53.69   18.70
   3   7 -16   23.30   16.80
  -3  -7  15    6.20   15.80
  -3  -7  14   10.50   14.10
  -3  -7  13   68.99   19.30
  -3  -7  12  125.29   21.40
   3   7 -11   28.90   17.40
  -3  -7  11   47.10   16.50
   3   7 -10   63.99   18.80
   3   7  -9   57.79   18.70
  -3  -7   9   -5.00   20.60
  -3  -7   8   51.59   22.50
  -3   7   5   50.49   15.10
   3  -7  -5   99.29   13.10
  -3   7   4  369.76   27.70
  -3   7   3 1016.80   67.29
  -3   7   2  229.58   23.70
   3  -7  -2  315.77   27.50
  -3   7   1 2103.59  134.29
   3  -7  -1 2390.26  150.98
  -3   7   0 1773.32  114.09
  -3   7  -1  706.03   51.19
   3  -7   1  594.44   45.60
  -3   7  -2   50.39   19.00
   3  -7   2   60.89   20.00
   3  -7   3  552.04   44.20
  -3   7  -4  904.41   63.59
   3  -7   4  987.70   69.99
  -3   7  -5   54.69   19.20
   3  -7   5   66.19   19.80
  -3   7  -6  169.78   24.30
  -3   7  -7  442.26   39.90
   3  -7   7  375.36   36.00
   3  -7   8  197.58   26.50
   3  -7   9  163.28   23.70
  -3   7 -10   99.49   20.10
   3  -7  10   46.20   16.90
  -3   7 -11   94.09   21.00
   3  -7  11  119.29   21.00
  -3   7 -12  -12.10   15.10
  -3   7 -13    6.20   15.80
  -3  -8  16   18.50   17.80
  -3  -8  15   11.10   16.80
   3   8 -14   24.70   16.40
  -3  -8  13   79.59   21.80
   3   8 -12   55.69   20.20
  -3  -8  11   41.70   18.70
   3   8 -10  356.26   36.50
  -3  -8   9  162.48   29.30
  -3  -8   8   38.80   21.40
  -3   8   5   97.99   15.00
   3  -8  -5   89.39   14.60
  -3   8   4   82.79   13.40
  -3   8   2 1275.37   83.79
  -3   8   1  678.73   49.50
   3  -8  -1  844.52   59.19
   3  -8   0 1091.29   75.19
  -3   8  -1 1176.78   79.49
   3  -8   1 1343.77   90.69
  -3   8  -2 1473.85   99.59
  -3   8  -3 2041.60  131.79
   3  -8   3 2016.50  131.79
  -3   8  -4  154.88   22.50
   3  -8   4  205.48   26.50
  -3   8  -5  324.67   31.00
   3  -8   6   11.30   16.00
  -3   8  -7  206.68   25.90
   3  -8   7  248.18   29.80
  -3   8  -8  375.36   36.40
   3  -8   8  321.97   32.50
  -3   8  -9   91.49   21.60
  -3   8 -10   26.10   15.40
  -3   8 -11   29.30   16.00
   3  -8  11   34.90   15.90
   3  -8  12    4.90   16.90
   3  -8  13   -1.70   17.10
   3   9 -15   19.20   15.80
   3   9 -14   59.39   18.20
  -3  -9  14   24.20   16.40
   3   9 -13   28.20   16.00
  -3  -9  13   15.50   15.90
   3   9 -12   46.80   19.30
  -3  -9  12   71.39   19.90
  -3  -9  11  109.29   24.80
   3   9 -10    7.40   19.90
  -3  -9  10   23.20   21.50
   3   9  -9   88.29   22.80
  -3  -9   9   44.40   26.00
  -3  -9   8  629.14   57.79
   3  -9  -5 1966.10  126.19
   3  -9  -4   28.80   14.60
   3  -9  -3   43.90   15.00
   3  -9  -2  202.38   22.60
  -3   9   1 3356.86  210.18
  -3   9   0  780.82   56.09
   3  -9   0  799.42   57.89
  -3   9  -1   44.90   16.20
  -3   9  -3   91.79   21.60
   3  -9   3   81.19   22.30
   3  -9   4  523.05   44.20
  -3   9  -5  172.78   24.00
   3  -9   5  136.79   23.00
  -3   9  -6   14.80   18.10
   3  -9   6   26.70   17.20
  -3   9  -7   51.49   20.10
  -3   9  -8  248.58   32.80
   3  -9   8  270.37   29.70
   3  -9   9  111.89   22.70
  -3   9 -10   60.79   18.80
   3  -9  10   39.60   18.20
  -3   9 -11   20.30   15.90
   3  -9  11   13.60   15.00
  -3   9 -12    5.70   15.40
   3  10 -15    6.80   13.70
  -3 -10  14    3.00   16.90
   3  10 -13   31.30   17.10
   3  10 -12   14.00   15.40
  -3 -10  12  -15.30   18.90
   3  10 -11   15.50   17.80
   3  10  -9  549.15   46.80
  -3  10   5    9.70   10.70
  -3  10   4    2.30   11.80
   3 -10  -4   14.90   15.60
  -3  10   3  110.69   16.40
  -3  10   2   70.29   15.50
   3 -10  -2   31.40   13.90
   3 -10  -1   98.99   20.50
  -3  10   0  125.99   20.50
  -3  10  -1  295.17   29.50
   3 -10   1  278.17   31.10
  -3  10  -2   18.10   17.70
   3 -10   3  335.07   34.10
  -3  10  -4   51.59   19.70
   3 -10   4   57.19   21.90
  -3  10  -5  158.98   25.10
   3 -10   6   32.80   17.80
  -3  10  -7  504.45   46.90
   3 -10   7  441.06   40.00
  -3  10  -8   12.60   18.40
   3 -10   8   33.80   16.60
  -3  10  -9  119.69   24.50
  -3  10 -10   18.30   15.90
   3 -10  10   15.20   16.20
   3 -10  11   19.80   16.80
   3 -10  12    3.30   16.70
   3  11 -14   10.20   12.50
  -3 -11  14  -13.90   14.90
   3  11 -13   14.70   15.50
  -3 -11  12   10.50   19.00
   3  11 -11  153.28   27.50
  -3 -11  10   23.50   23.20
   3  11  -9   43.70   19.90
   3 -11  -2  166.38   22.40
  -3  11   1   12.80   13.80
  -3  11   0  121.69   18.80
   3 -11   0   81.69   19.60
  -3  11  -1  184.68   24.80
   3 -11   2   32.80   20.20
  -3  11  -3  339.77   32.90
   3 -11   3  324.67   36.20
   3 -11   4   34.50   19.00
  -3  11  -5  131.29   24.20
   3 -11   5  174.68   25.50
  -3  11  -6  123.29   23.30
   3 -11   6   78.49   20.60
  -3  11  -7   12.80   16.00
   3 -11   8   42.10   16.90
   3 -11   9   -1.60   17.50
  -3  11 -10   43.10   17.90
   3 -11  10   43.70   17.50
  -3  11 -11  -26.40   15.40
   3  12 -13   36.40   16.10
  -3 -12  13   25.80   16.80
   3  12 -12   15.00   15.90
  -3 -12  12    3.40   17.10
   3  12 -11   12.70   18.50
  -3 -12  11   -1.20   17.00
  -3 -12  10   -2.50   23.00
   3 -12  -5   45.40   18.70
   3 -12  -4    2.60   17.50
   3 -12  -3   82.39   20.70
  -3  12   2   24.10   13.40
  -3  12   1  131.59   18.80
   3 -12  -1  171.58   24.30
  -3  12   0   49.30   16.20
   3 -12   0   89.49   23.10
  -3  12  -1  151.08   21.40
   3 -12   1  150.58   25.40
  -3  12  -2   50.79   19.40
   3 -12   3   38.60   21.50
  -3  12  -4  401.56   39.30
   3 -12   4  459.65   42.20
  -3  12  -5   -0.50   16.10
   3 -12   6  116.49   24.00
  -3  12  -7   32.40   17.50
   3 -12   7   49.99   20.80
  -3  12  -8   37.00   18.10
  -3  12  -9   15.60   15.70
   3 -12   9   25.30   18.70
   3 -12  10    4.90   16.30
  -3 -13  13    2.80   18.10
   3  13 -12   13.80   15.50
  -3 -13  12   -4.90   18.20
   3  13 -11   14.00   14.90
  -3 -13  11   20.10   17.40
  -3 -13  10   26.80   19.30
  -3 -13   9   49.30   22.60
   3 -13  -5  132.29   22.10
   3 -13  -4   13.20   18.00
  -3  13   3   41.20   18.60
  -3  13   2   40.00   16.60
   3 -13  -2   66.79   18.30
   3 -13  -1   17.30   15.70
   3 -13   1   97.79   20.00
  -3  13  -2   -1.90   16.90
   3 -13   2    9.40   17.70
  -3  13  -3  123.89   24.00
   3 -13   4   19.10   20.00
  -3  13  -5  212.68   30.20
   3 -13   5  222.38   29.50
  -3  13  -6  -19.40   17.20
   3 -13   7   39.10   18.10
   3 -13   8   11.30   18.00
  -3  13  -9   37.50   19.20
   3 -13   9   42.10   17.20
  -3  13 -10    0.40   17.60
   3  14 -12    4.80   18.00
   3  14 -11   35.00   17.80
  -3 -14  11   17.60   19.30
   3  14 -10   13.20   14.60
  -3 -14  10    5.50   16.80
  -3 -14   9   14.10   17.60
   3 -14  -5   25.10   16.90
  -3  14   4   -2.90   13.30
   3 -14  -4    0.00   15.60
  -3  14   3   -4.70   16.40
   3 -14  -2   43.50   18.80
  -3  14   1   29.70   16.00
   3 -14   0    3.60   17.40
  -3  14  -1    3.40   16.30
   3 -14   2   -2.50   19.20
  -3  14  -3  204.38   29.60
   3 -14   3  164.48   25.20
  -3  14  -4   33.10   19.30
   3 -14   5   17.10   19.60
  -3  14  -6   15.30   16.30
   3 -14   6   22.00   17.90
  -3  14  -7   28.70   19.70
  -3  14  -8   -0.10   16.10
   3 -14   8   16.30   15.50
   3 -14   9   -5.50   16.90
  -3 -15  11   10.90   16.40
   3  15 -10   38.20   16.90
  -3 -15   9    1.00   16.10
  -3  15   4   12.80   13.90
   3 -15  -4   31.60   17.20
  -3  15   3   13.30   14.20
   3 -15  -3   -8.20   12.90
   3 -15  -2   15.60   16.80
  -3  15   1   40.10   17.40
   3 -15  -1   53.29   18.80
  -3  15   0   -0.80   15.70
   3 -15   0   -1.60   15.30
  -3  15  -1   25.30   15.70
   3 -15   1   46.90   17.60
  -3  15  -2   45.60   18.60
   3 -15   3    2.00   15.50
  -3  15  -4   29.00   20.40
   3 -15   4   19.90   17.20
  -3  15  -5   32.00   19.50
   3 -15   6    2.20   18.60
  -3  15  -7   21.30   16.30
   3 -15   7   19.10   19.30
  -3  15  -8   -5.90   16.40
  -3 -16   9    0.60   15.60
   3 -16  -3   -9.10   13.80
  -3  16   2   36.10   18.00
   3 -16  -2   26.50   17.30
  -3  16   1   12.50   15.30
   3 -16  -1    5.10   15.80
  -3  16   0   -3.30   15.10
   3 -16   1    9.40   15.50
  -3  16  -2   16.70   16.40
   3 -16   2   23.70   19.00
  -3  16  -3   29.30   17.20
   3 -16   3   12.40   15.30
   3 -16   4   32.10   18.10
  -3  16  -5    7.00   18.40
  -3  16  -6   17.30   17.80
   3 -16   7   10.80   20.10
   3 -17  -3   12.60   14.40
  -3  17   2    9.40   17.00
   3 -17  -1    4.30   15.10
  -3  17   0   -0.10   15.20
  -3  17  -1    3.10   13.40
   3 -17   1    7.50   14.60
  -3  17  -2    9.10   15.80
   3 -17   2   14.00   16.70
  -3  17  -3    8.30   14.60
  -3  17  -4   15.30   16.50
   3 -17   4   26.40   17.90
   3 -17   5    3.50   17.50
  -3  18   3   14.30   14.10
   3 -18  -3   -4.40   13.10
  -3  18   2    7.80   14.70
  -3  18   1  -15.20   15.80
   3 -18  -1   -2.80   13.30
  -3  18   0   -2.10   14.20
   3 -18   0    9.90   14.00
  -3  18  -1    3.40   16.40
   3 -18   2   -5.70   16.00
  -3  18  -3   18.10   16.90
   3 -18   3    0.50   14.70
   4   0 -16   85.59   15.60
   4   0 -14   20.30   11.70
  -4   0  12  176.28   19.10
  -4   0  10  882.31   60.99
   4   0 -10  868.21   57.69
  -4   0 -10  342.47   37.60
   4   0  12   59.19   22.40
  -4   1  17   12.10    9.80
   4  -1 -17   24.00   10.60
   4   1 -16   59.59   14.20
  -4  -1  16   62.09   15.20
   4   1 -15   31.60   14.60
  -4   1  15   29.10   10.70
   4  -1 -15    9.70   10.50
   4   1 -14  317.87   28.90
  -4  -1  14  325.77   29.10
  -4  -1  13    1.10   11.70
  -4   1  13   22.20   11.80
   4  -1 -13   20.90   10.90
   4   1 -12  517.75   38.20
  -4   1  12  489.15   35.30
   4  -1 -12  413.16   31.30
   4   1 -11  282.57   23.50
  -4   1  11  257.87   21.30
   4  -1 -11  257.27   20.80
   4   1 -10  521.85   37.60
  -4  -1  10  456.95   36.80
  -4   1  -6  202.58   32.90
  -4   1  -7  140.49   30.60
   4  -1   7  185.18   34.70
   4  -1   8  271.77   36.60
   4  -1   9   33.20   23.10
  -4   1 -11   71.89   21.60
  -4   1 -12   39.90   17.30
   4  -1  12   17.70   16.10
  -4  -1 -13   30.60   18.70
   4  -1  13   23.80   16.70
   4   2 -17   21.20   13.00
  -4  -2  17   24.70   13.20
  -4   2  17   35.70   10.80
   4  -2 -17   38.60   10.30
   4   2 -15   27.10   13.30
  -4  -2  15   31.30   14.30
  -4   2  15   32.00   10.00
   4  -2 -15   33.40   10.60
  -4  -2  14   -5.00   15.10
   4   2 -13  183.78   21.30
  -4   2  13  176.98   16.60
   4   2 -12   84.49   15.60
  -4   2  12  129.79   14.10
   4  -2 -12  117.29   14.30
  -4  -2  11  183.88   22.20
  -4   2  11  191.68   16.60
   4  -2 -11  195.48   17.20
  -4  -2  10   55.29   18.30
  -4   2   9  397.06   28.20
  -4   2  -2  804.22   64.49
   4  -2   2  692.13   57.89
  -4   2  -3  115.89   32.30
   4  -2   3  119.99   34.70
   4  -2   4   18.90   21.00
  -4   2  -5  720.73   58.79
  -4   2  -6   18.90   21.00
   4  -2   6   10.40   25.20
   4  -2   8   68.19   22.40
   4  -2   9  149.39   24.00
  -4   2 -10   36.10   19.80
   4  -2  10   21.00   16.30
  -4  -3  17   10.40   14.20
  -4   3  17   12.60    9.00
   4  -3 -17   17.20   10.10
   4   3 -16   36.60   14.50
  -4  -3  16   14.70   15.50
  -4   3  16   39.30   11.60
   4   3 -15    5.60   12.80
   4  -3 -15   14.80    9.80
   4   3 -14    5.70   13.20
  -4  -3  14   24.70   15.20
   4  -3 -14   35.10    9.00
  -4  -3  13  420.76   35.60
   4   3 -12   72.49   15.70
  -4   3  12   53.29    9.90
   4  -3 -12   39.70   10.90
   4   3 -11  145.59   19.70
  -4   3  11  138.19   13.00
   4   3 -10   83.99   15.10
  -4   3  10   81.29   10.20
   4  -3 -10   81.09   10.20
  -4   3   9  229.98   16.80
   4  -3  -9  216.98   16.00
   4  -3  -2  950.50   68.29
   4  -3  -1 2888.11  184.08
  -4   3   0   56.89   26.30
   4  -3   0  121.89   29.10
  -4   3  -1 1302.47   88.99
   4  -3   1 1345.07   91.49
   4  -3   2  600.84   48.70
  -4   3  -3 1302.47   90.19
  -4   3  -6   31.00   19.50
   4  -3   6  100.09   24.90
  -4   3  -7  956.10   69.09
   4  -3   7  981.50   72.59
   4  -3   8   66.29   20.80
   4  -3   9   54.09   20.60
   4  -3  10  151.58   24.60
  -4   3 -11   27.50   13.00
   4  -3  11   -4.30   14.60
  -4   3 -12    8.00   14.20
   4  -3  12   21.50   14.20
  -4   3 -13   23.60   18.00
   4  -3  13   -3.90   12.90
   4   4 -17   -1.10   12.10
  -4  -4  17   26.10   15.60
  -4   4  17   18.50   10.40
   4  -4 -17    7.50    8.10
   4   4 -16   91.99   18.80
   4  -4 -16  141.79   15.70
   4   4 -15   17.70   14.70
  -4  -4  15   13.60   17.00
  -4   4  15    8.60    7.20
   4  -4 -15   24.70    9.70
   4   4 -14   33.80   15.70
  -4   4  14   13.10    7.20
   4   4 -13   32.60   13.60
  -4   4  13   19.90    8.70
   4  -4 -12  151.08   13.60
   4   4 -11   17.30   14.80
  -4  -4  11   16.10   19.10
   4   4 -10 1167.88   78.99
  -4   4  10 1012.50   63.39
   4  -4 -10 1051.79   65.79
  -4   4   9  148.49   10.80
   4  -4  -9  140.69   10.40
   4  -4  -5  334.57   25.80
  -4   4   3  692.93   48.30
   4  -4  -3  699.13   49.70
   4  -4  -2 1079.09   72.99
  -4   4   1  344.57   29.30
  -4   4   0  433.56   37.10
  -4   4  -1  773.22   55.59
   4  -4   1  864.91   61.89
  -4   4  -2  532.85   43.40
   4  -4   2  711.83   55.79
  -4   4  -3  299.27   32.10
   4  -4   3  242.88   32.00
  -4   4  -4  816.32   58.69
   4  -4   4  921.81   68.19
  -4   4  -5   96.69   21.70
   4  -4   5   97.59   23.80
  -4   4  -6   67.29   20.40
   4  -4   6   43.90   20.30
  -4   4  -8   35.10   16.40
   4  -4   8   21.80   17.80
  -4   4  -9  243.68   26.80
   4  -4   9  278.97   30.70
   4  -4  10   17.70   17.90
   4  -4  11    7.00   15.80
   4  -4  12  117.49   21.60
   4  -4  13   27.90   16.20
   4   5 -17   14.00   13.80
  -4   5  17   17.50    8.50
  -4   5  16   13.40    8.10
   4   5 -15   28.00   16.30
  -4   5  15   32.60    8.30
   4  -5 -15   20.80    8.90
   4  -5 -14  229.78   19.00
   4   5 -13   62.39   17.60
  -4   5  13   18.80    8.90
   4  -5 -13   41.30    8.80
  -4  -5  12   30.60   18.00
  -4   5  12   48.90   10.70
   4   5 -11   17.90   14.40
  -4  -5  11   14.80   22.40
  -4  -5  10  559.64   48.40
   4  -5 -10  670.43   43.30
  -4   5   7  608.44   38.80
   4  -5  -7  730.63   46.30
  -4   5   6  413.76   28.50
   4  -5  -5  573.34   39.30
  -4   5   4  470.35   34.80
  -4   5   3  350.46   29.90
   4  -5  -1 2502.65  158.88
   4  -5   0  100.99   22.50
  -4   5  -1 1910.31  124.19
   4  -5   1 2045.50  132.59
  -4   5  -2   52.29   19.80
   4  -5   2   21.80   19.30
  -4   5  -3  397.66   36.50
   4  -5   3  377.16   36.00
  -4   5  -4  216.98   27.40
   4  -5   4  231.68   29.90
  -4   5  -5   39.60   18.70
   4  -5   5   73.69   22.70
  -4   5  -6  908.51   66.29
   4  -5   6  967.40   69.79
  -4   5  -7    8.50   18.80
   4  -5   7   26.20   17.30
  -4   5  -8   40.30   19.00
   4  -5   8   50.89   17.50
  -4   5  -9  368.26   35.60
   4  -5   9  302.37   30.70
  -4   5 -10  144.09   24.40
   4  -5  10   79.59   19.80
  -4   5 -11   -0.20   17.30
   4  -5  11    5.60   13.30
  -4   5 -12   56.29   19.60
  -4   5 -13   18.00   16.80
   4   6 -16   41.70   16.70
  -4  -6  16   49.60   17.20
  -4   6  16   55.39   10.80
   4   6 -15   28.40   15.40
  -4  -6  15   39.80   15.70
   4  -6 -15   -0.30    7.00
   4   6 -14   91.59   18.80
  -4  -6  14  100.59   20.40
   4  -6 -14  119.79   15.40
   4   6 -13   15.00   14.20
  -4  -6  13   32.00   17.70
   4   6 -12   86.29   21.90
  -4  -6  11   62.69   26.00
  -4  -6  10   98.29   23.50
   4  -6  -8  740.93   47.00
  -4   6   6 1855.31  115.29
  -4   6   5  537.35   36.40
  -4   6   4  500.95   35.30
  -4   6   2 1665.23  106.59
   4  -6  -2 1610.04  103.49
  -4   6   1  769.22   54.59
   4  -6  -1  723.53   51.79
  -4   6   0   70.39   18.60
   4  -6   1  405.46   35.60
  -4   6  -2  526.15   44.80
   4  -6   2  429.66   38.70
  -4   6  -3   55.79   18.60
   4  -6   3   86.79   21.60
  -4   6  -4  123.99   24.50
   4  -6   4  179.08   27.50
  -4   6  -5   65.29   19.30
   4  -6   5   59.89   19.50
  -4   6  -6   69.29   19.00
   4  -6   6   80.49   18.60
  -4   6  -7   54.89   20.70
  -4   6  -8   19.80   18.90
  -4   6  -9    2.10   15.40
  -4   6 -10    8.30   15.00
   4  -6  10   14.70   15.60
  -4   6 -11   43.60   16.90
   4  -6  11   45.40   16.80
  -4   6 -12    9.10   14.00
   4  -6  12   23.60   15.70
  -4   6 -13   24.50   16.60
   4  -6  13    7.90   18.30
   4   7 -16    1.40   12.90
  -4  -7  15   20.30   16.10
   4   7 -14   23.70   15.50
  -4  -7  13   14.40   18.20
  -4  -7  11   57.29   23.70
  -4  -7  10  112.29   26.90
   4  -7  -8   36.00    8.10
   4  -7  -7  191.08   16.70
   4  -7  -5  220.28   20.10
  -4   7   4 1196.28   77.19
   4  -7  -3   88.59   15.40
   4  -7  -2   96.99   16.20
  -4   7   1 1414.96   92.49
   4  -7  -1 1325.57   87.49
  -4   7   0  741.93   53.79
   4  -7   1   84.99   18.70
  -4   7  -2   30.80   16.40
   4  -7   2   34.10   19.40
  -4   7  -3 1542.45  101.99
   4  -7   3 1428.56   96.99
  -4   7  -4  153.38   22.30
   4  -7   4  117.59   22.70
  -4   7  -5  136.89   22.00
  -4   7  -6   14.70   16.50
   4  -7   7   28.80   16.60
   4  -7   8   65.99   18.10
   4  -7   9   10.90   17.50
   4  -7  10   27.30   17.70
  -4   7 -11    3.20   15.00
   4  -7  11    7.80   16.60
  -4   7 -12   -7.20   13.30
   4  -7  12   -1.30   14.80
  -4  -8  16   16.20   15.30
  -4  -8  15   12.70   14.90
   4   8 -14   23.60   14.30
  -4  -8  14   -2.20   13.60
   4   8 -13    8.90   15.90
  -4  -8  13   43.00   18.70
   4   8 -12    9.10   16.20
  -4  -8  12   16.50   20.90
   4   8 -11  292.27   30.60
   4  -8  -7   85.79   12.00
  -4   8   6  804.02   52.89
  -4   8   5 1779.02  112.39
  -4   8   4   16.60   12.30
   4  -8  -3  983.60   66.49
   4  -8  -2 2566.54  162.38
  -4   8   0 1637.94  106.59
   4  -8   1   11.40   18.20
  -4   8  -2   53.49   18.00
   4  -8   2   48.50   21.40
  -4   8  -3  128.19   21.80
   4  -8   3   98.69   24.70
  -4   8  -4  151.38   21.70
   4  -8   5  153.88   24.00
   4  -8   6   20.30   19.10
  -4   8  -7  237.68   28.40
   4  -8   7  245.28   30.30
  -4   8  -8   17.40   18.90
   4  -8   8   40.40   17.50
  -4   8  -9   70.09   21.20
  -4   8 -10   40.30   19.00
  -4   8 -11   81.89   21.70
  -4   8 -12    0.80   14.00
   4  -8  12  -10.10   13.80
   4   9 -15   -7.70   13.90
  -4  -9  14   13.20   16.30
   4   9 -13   26.50   18.80
   4   9 -12  121.99   24.90
  -4  -9  12   59.49   25.00
   4   9 -11  187.98   26.20
  -4   9   7   19.40   10.60
  -4   9   6  102.89   13.80
   4  -9  -6   69.09   12.40
  -4   9   4    8.50   12.40
  -4   9   3   31.10   14.60
   4  -9  -3    3.50   14.10
   4  -9  -2  306.67   29.50
  -4   9   1  191.98   23.50
   4  -9  -1  132.69   23.30
   4  -9   0   44.60   17.30
  -4   9  -1  116.09   19.70
   4  -9   1  173.08   25.30
  -4   9  -2  694.63   52.29
   4  -9   3  213.28   26.80
   4  -9   4   70.89   21.60
  -4   9  -5   47.90   17.20
   4  -9   5   40.80   20.00
  -4   9  -6   10.00   15.60
   4  -9   6   23.30   18.80
  -4   9  -7   23.90   18.20
  -4   9  -8   46.90   17.90
   4  -9   8   25.00   16.60
   4  -9   9   37.10   18.30
   4  -9  10   44.80   17.10
   4  -9  11   13.20   17.10
   4  10 -15    0.50   12.30
  -4 -10  15   23.00   15.20
  -4 -10  14    7.70   18.40
   4  10 -13   52.39   19.40
  -4 -10  12   11.20   21.50
   4 -10  -7   20.90   11.20
  -4  10   6  130.59   16.30
   4 -10  -6  107.49   16.60
  -4  10   5   17.70   10.10
   4 -10  -4  102.49   18.40
  -4  10   3 1166.68   78.49
  -4  10   2  226.48   24.30
   4 -10  -2  189.38   24.20
   4 -10  -1  277.97   29.30
  -4  10   0  159.18   21.10
   4 -10   0   95.39   22.40
  -4  10  -1  752.12   55.89
   4 -10   2   68.79   19.90
  -4  10  -3   90.49   20.00
   4 -10   3   81.89   22.00
  -4  10  -4  167.38   23.70
   4 -10   4  196.08   28.50
  -4  10  -5    8.30   16.40
   4 -10   6   -3.50   15.60
   4 -10   7   91.29   20.70
  -4  10  -8   30.10   17.10
   4 -10   8   14.40   15.70
  -4  10  -9   26.20   17.40
  -4  10 -10   13.40   15.40
  -4  10 -11   10.60   16.20
   4 -10  11   29.10   18.00
   4  11 -14   27.10   15.90
  -4 -11  14    6.50   16.50
   4  11 -13   -2.10   13.30
  -4 -11  13    7.90   16.80
  -4 -11  12   40.60   21.90
  -4 -11  11   10.50   20.80
  -4  11   7   13.60   11.00
   4 -11  -7    5.30   13.70
  -4  11   6   38.10   17.00
   4 -11  -6   61.19   15.30
  -4  11   5  365.86   29.80
   4 -11  -5  409.26   33.90
  -4  11   3   95.09   16.40
   4 -11  -3   55.19   17.40
  -4  11   2   16.00   14.70
  -4  11   1  170.68   22.30
   4 -11  -1  120.59   22.80
  -4  11   0  241.78   26.90
   4 -11   1  294.07   33.00
  -4  11  -2  150.48   24.20
   4 -11   2  139.79   23.80
  -4  11  -3    9.50   15.60
   4 -11   4   55.59   21.00
  -4  11  -5   66.69   19.30
   4 -11   5  107.79   23.10
  -4  11  -6   22.30   18.50
   4 -11   6   37.60   17.60
  -4  11  -7   50.69   20.70
  -4  11  -8    0.90   15.80
   4 -11   8    1.90   15.40
   4 -11   9   28.10   18.40
   4 -11  10    1.10   17.30
   4  12 -14   34.00   19.60
   4  12 -13    7.70   14.50
  -4 -12  13    1.10   18.20
   4  12 -12   22.90   15.20
  -4 -12  12   23.70   18.90
  -4 -12  11    7.40   18.60
   4 -12  -7    9.70   14.10
  -4  12   6  165.88   23.20
  -4  12   5   22.20   13.30
   4 -12  -4   77.39   17.30
  -4  12   3  244.48   24.40
   4 -12  -3  208.08   27.00
  -4  12   2   70.29   17.40
   4 -12  -2   49.90   18.10
  -4  12   1  137.29   21.30
   4 -12  -1  192.28   29.50
  -4  12   0   74.89   18.80
   4 -12   0   47.90   21.60
  -4  12  -1   10.80   17.60
   4 -12   2   57.29   19.20
  -4  12  -4   22.80   16.10
  -4  12  -5   25.10   16.80
   4 -12   5   40.00   20.30
   4 -12   6   87.09   21.90
  -4  12  -7   54.19   19.40
   4 -12   7   42.40   19.80
  -4  12  -8    3.60   18.00
   4 -12   8   -0.30   15.00
  -4  12  -9   45.10   20.30
  -4  12 -10    9.60   15.50
   4 -12  10    6.30   15.10
  -4 -13  13   25.50   20.80
   4  13 -12   36.60   16.70
  -4 -13  12   18.90   20.20
  -4 -13  11   -7.60   16.60
  -4  13   6   16.20   13.40
   4 -13  -5    4.50   14.10
  -4  13   4  109.39   17.60
   4 -13  -4  171.18   22.80
  -4  13   3   12.50   13.60
   4 -13  -3    8.50   13.30
   4 -13  -2   22.20   15.40
  -4  13   1   17.80   16.20
   4 -13  -1   12.30   14.70
  -4  13   0   21.30   15.50
   4 -13   0   31.80   20.30
  -4  13  -1  187.98   27.80
   4 -13   1  170.08   25.80
  -4  13  -2   53.49   19.30
  -4  13  -3   25.30   17.70
   4 -13   3   47.20   19.50
   4 -13   4   41.80   20.60
  -4  13  -5   71.09   22.70
   4 -13   5   59.09   19.10
  -4  13  -6   51.29   21.10
  -4  13  -7   16.10   16.50
   4 -13   7   22.80   16.60
   4 -13   8   27.50   17.40
  -4  13  -9   31.50   20.00
   4 -13   9   19.60   18.20
   4  14 -12   20.00   15.40
  -4 -14  11   28.10   18.20
   4 -14  -6   34.80   16.10
   4 -14  -5   31.20   15.60
  -4  14   4   60.29   17.00
   4 -14  -3   -0.50   15.30
  -4  14   2  -10.10   14.70
   4 -14  -1   11.30   17.20
  -4  14   0   74.39   20.80
   4 -14   0   64.09   18.70
  -4  14  -1   38.20   17.10
   4 -14   1   40.00   19.00
   4 -14   2   15.60   15.90
  -4  14  -3   59.29   21.00
   4 -14   3   16.00   18.30
  -4  14  -4   14.60   18.00
   4 -14   5   26.60   19.70
  -4  14  -6   42.00   19.20
   4 -14   6   -1.30   18.90
  -4  14  -7   24.90   18.70
  -4  14  -8   -9.20   16.50
  -4 -15  11   -4.10   15.60
  -4  15   6   32.80   16.40
   4 -15  -6    8.50   15.20
  -4  15   5   15.10   16.90
   4 -15  -4   -6.80   14.30
[truncated: 24,634,327 more chars]
