# Supplementary material for: How to get maximum structure information from anisotropic displacement parameters obtained by three-dimensional electron diffraction: an experimental study on metal–organic frameworks
Source: IUCrJ. 2022 Jun 8;9(Pt 4):480–91. doi: 10.1107/S2052252522005632 (PMC9252158; doi:10.1107/S2052252522005632)
Supplement: Supplementary file 3 [file m-09-00480-sup3.zip › vq5001Ga-ndc_1msup10.hkl]

#
# Unique observed reflections after correcting
# for dispersion and merging Friedel opposites
#
data_1
_shelx_title ' Ga_1_a.res in P4(2)/nmc'
_shelx_refln_list_code          3
_shelx_F_calc_maximum       95.42
_exptl_crystal_F_000       397.65
_reflns_d_resolution_high  0.8003

loop_
 _space_group_symop_operation_xyz
 'x, y, z'
 '-x+1/2, -y+1/2, z'
 '-y+1/2, x, z+1/2'
 'y, -x+1/2, z+1/2'
 '-x, y+1/2, -z'
 'x+1/2, -y, -z'
 'y+1/2, x+1/2, -z+1/2'
 '-y, -x, -z+1/2'
 '-x, -y, -z'
 'x-1/2, y-1/2, -z'
 'y-1/2, -x, -z-1/2'
 '-y, x-1/2, -z-1/2'
 'x, -y-1/2, z'
 '-x-1/2, y, z'
 '-y-1/2, -x-1/2, z-1/2'
 'y, x, z-1/2'

_cell_length_a    21.5700
_cell_length_b    21.5700
_cell_length_c     6.7000
_cell_angle_alpha  90.000
_cell_angle_beta   90.000
_cell_angle_gamma  90.000

loop_
 _refln_index_h
 _refln_index_k
 _refln_index_l
 _refln_F_meas
 _refln_F_sigma
 _refln_A_calc
 _refln_B_calc
   1   1   0     11.2920      1.2726    -33.7444      0.0000
   0   2   0     31.1808      1.9407     61.5597      0.0000
   2   2   0     13.1615      0.7066     -6.9198      0.0000
   1   3   0     28.9858      1.3436    -19.5659      0.0000
   3   3   0     30.1774      1.3193     30.4025      0.0000
   0   4   0     32.8761      1.7062     68.0889      0.0000
   2   4   0     42.3144      1.6158     29.1686      0.0000
   4   4   0      6.6575      0.6317     -3.6934      0.0000
   1   5   0     32.0148      1.2672    -17.7379      0.0000
   3   5   0      8.2286      0.3504      5.9879      0.0000
   5   5   0     17.6385      0.7844     17.1784      0.0000
   0   6   0     23.6121      1.3976     55.1797      0.0000
   2   6   0     17.9278      1.0124     24.9881      0.0000
   4   6   0      7.3529      0.4947     -7.9722      0.0000
   6   6   0     17.0832      0.7427    -22.0717      0.0000
   1   7   0      4.8500      0.4396     -7.6314      0.0000
   3   7   0      9.7231      0.3944    -13.6411      0.0000
   5   7   0      9.1761      0.3446      7.6069      0.0000
   7   7   0     19.7970      0.8171     19.5979      0.0000
   0   8   0     20.1045      1.2473     41.6231      0.0000
   2   8   0     15.8057      0.6112     12.8379      0.0000
   4   8   0     10.5321      0.3662     13.3400      0.0000
   6   8   0     11.2605      0.4064      5.9390      0.0000
   8   8   0     22.4809      0.9851     19.7330      0.0000
   1   9   0      6.7249      0.4799      5.4391      0.0000
   3   9   0     15.6068      0.6167     14.7764      0.0000
   5   9   0     11.4845      0.4202     12.5394      0.0000
   7   9   0     17.5206      0.5311     18.9831      0.0000
   9   9   0     16.7168      0.6923     15.4175      0.0000
   0  10   0     40.0979      1.8990     95.4232      0.0000
   2  10   0     46.2592      1.7119     58.5301      0.0000
   4  10   0     28.7994      1.0146     27.8179      0.0000
   6  10   0     24.8619      0.9520     27.0868      0.0000
   8  10   0     30.4655      0.9029     33.2707      0.0000
  10  10   0     36.1284      1.4400     39.4397      0.0000
   1  11   0     15.0510      0.5489    -11.4487      0.0000
   3  11   0     12.1961      0.4441    -12.5871      0.0000
   5  11   0      2.9302      0.5014      2.4402      0.0000
   7  11   0      8.8176      0.3501     10.8011      0.0000
   9  11   0      6.4727      0.2555      5.8666      0.0000
  11  11   0      4.1027      0.4022     -0.9103      0.0000
   0  12   0     22.2568      1.1432     26.2718      0.0000
   2  12   0     18.1022      0.7474     19.0545      0.0000
   4  12   0     10.3366      0.4043      8.5858      0.0000
   6  12   0     17.3282      0.6456     16.5049      0.0000
   8  12   0     16.2121      0.7830     16.2414      0.0000
  10  12   0     26.8397      0.8166     27.5577      0.0000
  12  12   0     23.2112      0.9537     28.1232      0.0000
   1  13   0      3.3251      0.2987      0.4719      0.0000
   3  13   0      5.1426      0.3164     -4.5196      0.0000
   5  13   0      6.5321      0.3627      4.8081      0.0000
   7  13   0      1.7747      0.4121      0.0934      0.0000
   9  13   0      6.0590      0.3434      4.8586      0.0000
  11  13   0      2.0785      0.3468     -0.0618      0.0000
  13  13   0     13.9622      0.6142    -12.3723      0.0000
   0  14   0      9.6418      0.9078     24.5493      0.0000
   2  14   0     14.0144      0.5025     10.9118      0.0000
   4  14   0      3.5037      0.3063     -2.5395      0.0000
   6  14   0      7.2714      0.3208      5.4403      0.0000
   8  14   0     11.8983      0.4330     11.6002      0.0000
  10  14   0     13.6869      0.4553     14.4666      0.0000
  12  14   0     10.1225      0.4010     10.5164      0.0000
  14  14   0      6.0464      0.3588      5.8894      0.0000
   1  15   0      3.7796      0.3161     -4.5145      0.0000
   3  15   0      5.9470      0.3480     -8.8745      0.0000
   5  15   0      9.4923      0.3577     11.1326      0.0000
   7  15   0      2.3373      0.3231      2.5197      0.0000
   9  15   0      3.7664      0.3718      3.2507      0.0000
  11  15   0      2.4387      0.2551      2.0267      0.0000
  13  15   0      1.7757      0.3463     -1.9774      0.0000
  15  15   0     11.8775      0.5586     13.3031      0.0000
   0  16   0     12.5265      0.7152      4.8657      0.0000
   2  16   0      3.3159      0.4265      0.6867      0.0000
   4  16   0      3.2753      0.4831      0.5458      0.0000
   6  16   0      4.4033      0.2287     -3.6154      0.0000
   8  16   0      6.4151      0.3438      5.2669      0.0000
  10  16   0     12.1982      0.4578     12.9913      0.0000
  12  16   0     11.6050      0.4656     13.2219      0.0000
  14  16   0     10.8795      0.3736     11.9157      0.0000
  16  16   0      4.2137      0.3625      3.8840      0.0000
   1  17   0      3.1400      0.3147     -1.7731      0.0000
   3  17   0      4.7183      0.2429     -4.6048      0.0000
   5  17   0      3.5896      0.2461      2.9559      0.0000
   7  17   0      2.3090      0.4593     -0.6543      0.0000
   9  17   0      4.4083      0.2626      4.0941      0.0000
  11  17   0      1.3765      0.5176      0.7760      0.0000
  13  17   0      6.3526      0.2822     -6.9452      0.0000
  15  17   0      1.1382      0.5304      0.5860      0.0000
  17  17   0      6.0936      0.4066     -4.0671      0.0000
   0  18   0      6.8778      0.5320     11.3805      0.0000
   2  18   0      6.5958      0.2906      6.8883      0.0000
   4  18   0      6.2502      0.5147      4.7534      0.0000
   6  18   0      3.2493      0.3989      0.8932      0.0000
   8  18   0     10.8490      0.4438     11.5134      0.0000
  10  18   0      9.3295      0.4814     10.7111      0.0000
  12  18   0      5.0922      0.2944      6.5089      0.0000
  14  18   0     10.1723      0.3505     10.2033      0.0000
  16  18   0      5.0854      0.2675      5.6017      0.0000
  18  18   0      8.8768      0.6188     10.8568      0.0000
   1  19   0      3.9707      0.2359     -3.6535      0.0000
   3  19   0      6.2103      0.2702     -6.7805      0.0000
   5  19   0      2.2903      0.2762     -0.6213      0.0000
   7  19   0      2.3043      0.2819      1.0111      0.0000
   9  19   0      1.2638      0.5224     -0.6005      0.0000
  11  19   0      2.3460      0.3020     -2.5781      0.0000
  13  19   0      1.1207      0.6140     -2.1103      0.0000
  15  19   0      3.5330      0.2710      2.7512      0.0000
  17  19   0      1.2254      0.4738      1.0053      0.0000
  19  19   0      0.4520      0.9878      0.6129      0.0000
   0  20   0      5.9957      0.6063      2.5973      0.0000
   2  20   0      2.8957      0.5833      2.9690      0.0000
   4  20   0      5.3081      0.4381      6.5191      0.0000
   6  20   0      5.0986      0.3816      4.3831      0.0000
   8  20   0      8.5194      0.3521      9.1861      0.0000
  10  20   0      8.2548      0.4752      8.9077      0.0000
  12  20   0      6.6303      0.3216      7.7418      0.0000
  14  20   0      8.6529      0.5536      9.8007      0.0000
  16  20   0      3.9206      0.2784      4.9406      0.0000
  18  20   0      5.3751      0.4702      7.6862      0.0000
   1  21   0      1.5691      0.4739      0.7795      0.0000
   3  21   0      1.6677      0.3866      1.3170      0.0000
   5  21   0      2.2150      0.3057      1.4632      0.0000
   7  21   0      1.4208      0.5640      0.9239      0.0000
   9  21   0      1.8208      0.2940     -1.5515      0.0000
  11  21   0      1.9704      0.2877     -1.6487      0.0000
  13  21   0      1.2740      0.5332     -0.0528      0.0000
  15  21   0      1.4236      0.3644      1.7441      0.0000
   0  22   0     14.0272      1.2108     17.6828      0.0000
   2  22   0     14.0877      0.5437     14.1161      0.0000
   4  22   0     10.6252      0.3744     10.9204      0.0000
   6  22   0      8.2619      0.3250      7.4307      0.0000
   8  22   0     10.1135      0.4486     10.0429      0.0000
  10  22   0     11.0394      0.4553     11.7577      0.0000
  12  22   0      8.2261      0.3676     10.3819      0.0000
  14  22   0      7.4422      0.5054      9.3715      0.0000
   1  23   0      2.3991      0.3343     -2.7623      0.0000
   3  23   0      3.8459      0.2460     -5.0192      0.0000
   5  23   0      3.1980      0.3036     -4.3634      0.0000
   7  23   0      1.4651      0.3683     -1.3361      0.0000
   9  23   0      2.1022      0.3037     -1.1162      0.0000
  11  23   0      2.3083      0.2587     -2.9226      0.0000
  13  23   0      2.0962      0.2734     -3.1408      0.0000
   0  24   0      4.9977      0.4247      8.3396      0.0000
   2  24   0      7.9215      0.3063      7.0219      0.0000
   4  24   0      8.4017      0.3385      7.8454      0.0000
   6  24   0      8.6668      0.3299      8.4765      0.0000
   8  24   0      8.2061      0.3627      8.5557      0.0000
  10  24   0      6.9541      0.3292      6.6935      0.0000
  12  24   0      4.4091      0.4095      4.5481      0.0000
   1  25   0      1.9770      0.3966     -2.0424      0.0000
   3  25   0      1.7612      0.3862     -1.3859      0.0000
   5  25   0      1.6819      0.3417     -0.7589      0.0000
   7  25   0      1.5257      0.3546     -1.2609      0.0000
   9  25   0      2.0044      0.2624     -2.6444      0.0000
   0  26   0      3.4338      0.4087      4.4631      0.0000
   2  26   0      5.2395      0.2754      5.3644      0.0000
   4  26   0      6.0700      0.3259      6.1832      0.0000
   6  26   0      5.1750      0.2868      5.3312      0.0000
   0   1   1     23.2964      0.6359     19.7016      0.0000
   0   2   1     14.4884      0.4741      9.5994      0.0000
   1   2   1     32.6304      0.7086    -20.5979      0.0000
   0   3   1     11.7037      0.4556     14.3363      0.0000
   1   3   1     24.1894      0.5446    -27.8762      0.0000
   2   3   1      3.8125      0.2698     -2.1438      0.0000
   0   4   1     22.9170      0.7612    -17.9216      0.0000
   1   4   1     46.7462      1.1063    -48.5604      0.0000
   2   4   1     19.4968      0.4789     17.1179      0.0000
   3   4   1      4.4622      0.2086     -1.8863      0.0000
   0   5   1     30.6591      1.0021    -33.0606      0.0000
   1   5   1     18.0145      0.4593    -15.6114      0.0000
   2   5   1      3.3613      0.3406      2.4066      0.0000
   3   5   1     12.0876      0.2887     11.5995      0.0000
   4   5   1      9.1332      0.2317     -7.9710      0.0000
   0   6   1     27.0034      1.0612    -36.5056      0.0000
   1   6   1     29.8021      0.7375    -31.9780      0.0000
   2   6   1     11.9853      0.3122     13.6072      0.0000
   3   6   1     10.5361      0.3669     -9.1291      0.0000
   4   6   1      2.6682      0.1788     -3.3434      0.0000
   5   6   1      4.2085      0.1759      5.2808      0.0000
   0   7   1     40.4096      1.6753    -52.6121      0.0000
   1   7   1      3.6491      0.2790      5.2530      0.0000
   2   7   1      9.9170      0.4822     -5.5632      0.0000
   3   7   1     18.8085      0.4794     23.7017      0.0000
   4   7   1     15.7974      0.4096    -15.4949      0.0000
   5   7   1      4.3529      0.2199      5.6822      0.0000
   6   7   1      9.2018      0.2465     -9.6913      0.0000
   0   8   1      8.5332      1.0427     -8.9268      0.0000
   1   8   1      8.3746      0.2904     -8.2209      0.0000
   2   8   1     12.4515      0.3170     18.7171      0.0000
   3   8   1     18.4269      0.4751    -16.0450      0.0000
   4   8   1      8.8458      0.2322     -9.3989      0.0000
   5   8   1      3.7094      0.2427      4.4455      0.0000
   6   8   1      7.0815      0.2081     -9.7602      0.0000
   7   8   1      3.1054      0.3084      1.7471      0.0000
   0   9   1     33.4306      1.2712    -37.6329      0.0000
   1   9   1      4.1842      0.1978      2.3606      0.0000
   2   9   1     20.6363      0.5610    -22.6805      0.0000
   3   9   1      4.0140      0.1673      4.8522      0.0000
   4   9   1     16.8223      0.4052    -19.6934      0.0000
   5   9   1      5.3916      0.2659     -6.8285      0.0000
   6   9   1     18.9291      0.4536    -20.1161      0.0000
   7   9   1      5.7071      0.2126      5.2186      0.0000
   8   9   1      5.3253      0.2143     -4.6805      0.0000
   0  10   1      8.5211      0.3486     -7.4334      0.0000
   1  10   1      9.4707      0.3054     -9.9292      0.0000
   2  10   1      8.1787      0.2484     10.2642      0.0000
   3  10   1     14.6987      0.5895    -16.0490      0.0000
   4  10   1      3.6892      0.3855     -2.5170      0.0000
   5  10   1      9.5060      0.2625      9.7119      0.0000
   6  10   1      8.5846      0.2343      9.8616      0.0000
   7  10   1     12.8261      0.3093     12.1677      0.0000
   8  10   1      2.5929      0.2334      2.3337      0.0000
   9  10   1      8.3286      0.2252      7.9374      0.0000
   0  11   1      8.7474      0.8961     -8.2784      0.0000
   1  11   1      7.3238      0.2373      8.1505      0.0000
   2  11   1      4.9169      0.2083      3.2013      0.0000
   3  11   1     12.5325      0.3335     14.3125      0.0000
   4  11   1     18.1696      0.4744     19.9164      0.0000
   5  11   1      5.6019      0.1760      4.5555      0.0000
   6  11   1      3.5101      0.3522      1.6225      0.0000
   7  11   1      2.5487      0.2577      2.3063      0.0000
   8  11   1      5.2548      0.3548      3.9150      0.0000
   9  11   1      3.5887      0.2459     -1.7956      0.0000
  10  11   1      2.3620      0.4256      0.3845      0.0000
   0  12   1      3.5050      0.5535      1.0502      0.0000
   1  12   1      5.0539      0.1909     -4.5855      0.0000
   2  12   1      4.6915      0.2620      4.6080      0.0000
   3  12   1      7.1956      0.2409     -7.0604      0.0000
   4  12   1     10.2128      0.2939    -11.2486      0.0000
   5  12   1      7.2863      0.2465     -8.6048      0.0000
   6  12   1      2.4085      0.1958      0.9735      0.0000
   7  12   1      2.1193      0.2430     -2.2554      0.0000
   8  12   1      8.0783      0.2094     -8.0522      0.0000
   9  12   1      2.5244      0.3030      1.2530      0.0000
  10  12   1      5.7490      0.1762     -6.6294      0.0000
  11  12   1      3.1322      0.2246     -2.8266      0.0000
   0  13   1      5.9115      0.8949     -1.7127      0.0000
   1  13   1      2.2797      0.2077      1.3509      0.0000
   2  13   1      2.5704      0.3524      0.6241      0.0000
   3  13   1      2.5082      0.3791      0.7482      0.0000
   4  13   1      5.4015      0.3124      5.1391      0.0000
   5  13   1      2.4175      0.2758     -1.1338      0.0000
   6  13   1      3.2476      0.2370      2.1313      0.0000
   7  13   1     10.9393      0.2676    -13.1805      0.0000
   8  13   1      9.2361      0.2413     11.1458      0.0000
   9  13   1     10.2383      0.2563    -12.2087      0.0000
  10  13   1      4.4179      0.1694      4.3509      0.0000
  11  13   1      4.3921      0.1791     -5.5820      0.0000
  12  13   1      3.1431      0.3157      2.4996      0.0000
   0  14   1      3.9357      0.4188      3.6308      0.0000
   1  14   1      6.8154      0.2193     -8.0560      0.0000
   2  14   1      4.9590      0.1988      5.0520      0.0000
   3  14   1      8.8387      0.3432    -10.9612      0.0000
   4  14   1      2.9483      0.2724     -3.0480      0.0000
   5  14   1      5.1625      0.1954     -5.0659      0.0000
   6  14   1      2.2424      0.3409      0.9140      0.0000
   7  14   1      2.6295      0.2392      0.9829      0.0000
   8  14   1      2.2617      0.2047     -0.9147      0.0000
   9  14   1      7.3760      0.2012     -8.4384      0.0000
  10  14   1      5.7020      0.2210      5.6336      0.0000
  11  14   1     12.9671      0.3091    -13.5676      0.0000
  12  14   1      8.3029      0.2151      9.0872      0.0000
  13  14   1      7.1176      0.2095     -8.4861      0.0000
   0  15   1      9.8896      0.4847     -9.6019      0.0000
   1  15   1      2.7128      0.2209      1.7277      0.0000
   2  15   1      3.1438      0.2611     -2.3891      0.0000
   3  15   1      4.2498      0.5824      2.1873      0.0000
   4  15   1      5.1677      0.2220      5.0664      0.0000
   5  15   1      3.5227      0.2235      3.3185      0.0000
   6  15   1      2.7943      0.2524     -2.2265      0.0000
   7  15   1      4.0017      0.1768     -5.2224      0.0000
   8  15   1      4.9467      0.2241     -5.7112      0.0000
   9  15   1      2.2157      0.2172     -0.8413      0.0000
  10  15   1      4.9845      0.2305     -5.5848      0.0000
  11  15   1      2.4975      0.2828     -0.6965      0.0000
  12  15   1      2.4748      0.2733      1.0825      0.0000
  13  15   1      3.9798      0.1809     -4.0900      0.0000
  14  15   1      5.3471      0.2116      5.7613      0.0000
   0  16   1      3.4935      0.4896     -1.6419      0.0000
   1  16   1      2.7089      0.2845     -1.7335      0.0000
   2  16   1      2.2944      0.2511     -1.6941      0.0000
   3  16   1      6.0041      0.3352     -4.7730      0.0000
   4  16   1      2.9629      0.1707     -3.5514      0.0000
   5  16   1      5.8010      0.1890     -6.3147      0.0000
   6  16   1      3.1030      0.2025     -2.7871      0.0000
   7  16   1      2.8342      0.2526     -2.0536      0.0000
   8  16   1      2.0608      0.2648     -1.8040      0.0000
   9  16   1      1.9710      0.2335     -0.0751      0.0000
  10  16   1      3.2663      0.1790     -2.8963      0.0000
  11  16   1      2.0762      0.2535      0.9729      0.0000
  12  16   1      2.6806      0.1987     -3.0022      0.0000
  13  16   1      2.0404      0.2613      0.4453      0.0000
  14  16   1      1.4497      0.3054     -1.2709      0.0000
  15  16   1      1.6850      0.2777      0.1325      0.0000
   0  17   1      6.8250      0.5186     -2.8317      0.0000
   1  17   1      2.6051      0.1976      1.5575      0.0000
   2  17   1      3.4501      0.1945     -2.9509      0.0000
   3  17   1      3.4489      0.2589      3.5446      0.0000
   4  17   1      2.8262      0.4213      0.3012      0.0000
   5  17   1      2.6468      0.2618      2.8249      0.0000
   6  17   1      2.5810      0.2220     -0.2263      0.0000
   7  17   1      5.7985      0.1961     -6.1367      0.0000
   8  17   1      2.9572      0.2180      1.5786      0.0000
   9  17   1      5.6772      0.2152     -6.1135      0.0000
  10  17   1      2.4230      0.3130     -0.1951      0.0000
  11  17   1      2.0531      0.2471     -1.5270      0.0000
  12  17   1      2.1432      0.2443     -1.8671      0.0000
  13  17   1      2.7240      0.1914      2.9178      0.0000
  14  17   1      2.3329      0.2121      0.7494      0.0000
  15  17   1      4.2720      0.1708      5.8315      0.0000
  16  17   1      2.6816      0.1906     -2.6067      0.0000
   0  18   1      3.1101      0.3932      2.4095      0.0000
   1  18   1      3.1429      0.2084     -4.0169      0.0000
   2  18   1      2.7747      0.1940      2.7799      0.0000
   3  18   1      4.7529      0.2012     -4.7024      0.0000
   4  18   1      2.4572      0.2448      1.4021      0.0000
   5  18   1      2.9927      0.2675     -1.6513      0.0000
   6  18   1      3.0320      0.1987     -2.3475      0.0000
   7  18   1      2.2413      0.2858      0.4443      0.0000
   8  18   1      2.7848      0.1864      1.6655      0.0000
   9  18   1      3.3390      0.2209     -2.8583      0.0000
  10  18   1      4.7813      0.1777      5.0246      0.0000
  11  18   1      5.1640      0.2348     -5.5685      0.0000
  12  18   1      4.6524      0.1754      5.3301      0.0000
  13  18   1      3.0250      0.2154     -3.1671      0.0000
  14  18   1      3.4031      0.1907      4.3117      0.0000
  15  18   1      1.9373      0.2298     -0.8602      0.0000
  16  18   1      1.4164      0.2778     -0.7281      0.0000
  17  18   1      1.6205      0.2632      1.1337      0.0000
   0  19   1      4.2789      1.1434     -0.4583      0.0000
   1  19   1      3.3968      0.2006      3.4251      0.0000
   2  19   1      2.7313      0.2443      2.2936      0.0000
   3  19   1      4.9188      0.1718      5.5490      0.0000
   4  19   1      6.9251      0.3597      6.5031      0.0000
   5  19   1      3.5007      0.1718      3.1190      0.0000
   6  19   1      2.8791      0.2941      1.4559      0.0000
   7  19   1      2.2069      0.2290      0.5569      0.0000
   8  19   1      2.4784      0.2887     -1.5653      0.0000
   9  19   1      1.8776      0.2308      0.2487      0.0000
  10  19   1      3.3199      0.2282     -2.9019      0.0000
  11  19   1      2.5432      0.1808      2.2365      0.0000
  12  19   1      2.4048      0.2544     -1.1291      0.0000
  13  19   1      2.8943      0.1956      3.5316      0.0000
  14  19   1      2.7257      0.2084      2.0407      0.0000
  15  19   1      2.1567      0.2111      2.7043      0.0000
  16  19   1      2.4593      0.2013     -2.4126      0.0000
  17  19   1      1.5312      0.2536      1.0284      0.0000
  18  19   1      1.5016      0.2888     -1.0863      0.0000
   0  20   1      3.7467      0.3025      4.5270      0.0000
   1  20   1      2.6618      0.2559     -1.9768      0.0000
   2  20   1      2.2048      0.2291      1.7013      0.0000
   3  20   1      3.0127      0.2476     -1.7803      0.0000
   4  20   1      2.7910      0.1813     -1.6193      0.0000
   5  20   1      4.8018      0.1927     -4.1265      0.0000
   6  20   1      3.7527      0.1617     -4.2983      0.0000
   7  20   1      3.7686      0.2085     -3.3514      0.0000
   8  20   1      2.3333      0.1801     -1.3304      0.0000
   9  20   1      3.2304      0.1996     -3.0697      0.0000
  10  20   1      1.4350      0.2453      1.2617      0.0000
  11  20   1      3.0199      0.1637     -3.1162      0.0000
  12  20   1      1.1862      0.3537      0.9442      0.0000
  13  20   1      1.4656      0.3066     -1.0051      0.0000
  14  20   1      1.5015      0.2546      0.8843      0.0000
  15  20   1      1.9450      0.2530     -1.6157      0.0000
  16  20   1      1.9270      0.2166     -1.7593      0.0000
  17  20   1      1.5441      0.2762      0.7428      0.0000
   0  21   1      5.0464      0.3995     -2.7543      0.0000
   1  21   1      1.7801      0.2765      0.8849      0.0000
   2  21   1      2.5035      0.3377     -0.5917      0.0000
   3  21   1      1.8653      0.2533      0.7475      0.0000
   4  21   1      2.7917      0.2198     -0.3324      0.0000
   5  21   1      1.7065      0.2491      0.2154      0.0000
   6  21   1      2.9002      0.2168     -2.7497      0.0000
   7  21   1      2.0686      0.2297      1.7497      0.0000
   8  21   1      2.6090      0.2053     -2.0877      0.0000
   9  21   1      1.7913      0.2338      1.1069      0.0000
  10  21   1      2.7272      0.2170     -2.4947      0.0000
  11  21   1      2.3005      0.2072      2.3273      0.0000
  12  21   1      2.0868      0.2476     -1.1985      0.0000
  13  21   1      2.7794      0.1815      3.4244      0.0000
  14  21   1      1.9020      0.2172     -0.0191      0.0000
  15  21   1      1.5331      0.2934      1.6691      0.0000
  16  21   1      1.9904      0.2243     -2.6822      0.0000
   0  22   1      2.3018      0.3903      2.0208      0.0000
   1  22   1      2.2988      0.2552     -1.3055      0.0000
   2  22   1      1.6924      0.2920      0.4282      0.0000
   3  22   1      2.5463      0.1943     -1.2530      0.0000
   4  22   1      1.9570      0.2249      2.0823      0.0000
   5  22   1      2.7111      0.2678     -1.5086      0.0000
   6  22   1      1.7596      0.2280      2.0017      0.0000
   7  22   1      2.3718      0.2304      1.2887      0.0000
   8  22   1      1.6287      0.2410      0.9126      0.0000
   9  22   1      1.8816      0.2597      0.9481      0.0000
  10  22   1      1.2922      0.2585      1.1913      0.0000
  11  22   1      1.7310      0.2150     -0.1341      0.0000
  12  22   1      1.6235      0.2423     -0.4003      0.0000
  13  22   1      1.6733      0.2418      0.5127      0.0000
  14  22   1      1.1856      0.3202     -0.6054      0.0000
  15  22   1      1.8055      0.2845     -0.9352      0.0000
   0  23   1      3.5407      0.6004      1.1992      0.0000
   1  23   1      1.7966      0.2749      1.9148      0.0000
   2  23   1      3.6081      0.1842      3.7733      0.0000
   3  23   1      3.0732      0.1978      3.9591      0.0000
   4  23   1      3.5312      0.1749      3.7415      0.0000
   5  23   1      1.8287      0.2451      0.5492      0.0000
   6  23   1      2.7531      0.1894      2.5688      0.0000
   7  23   1      1.8010      0.2078     -2.4262      0.0000
   8  23   1      2.1176      0.2600      1.2318      0.0000
   9  23   1      2.5064      0.1799     -4.0733      0.0000
  10  23   1      1.9046      0.2251     -1.3406      0.0000
  11  23   1      1.4532      0.2677     -1.9693      0.0000
  12  23   1      1.5657      0.2358     -1.1046      0.0000
  13  23   1      1.5906      0.2527      1.4138      0.0000
   0  24   1      2.9092      0.3305      4.6256      0.0000
   1  24   1      1.9728      0.2661     -0.2755      0.0000
   2  24   1      1.2732      0.3664      1.2150      0.0000
   3  24   1      2.0136      0.2295     -0.6789      0.0000
   4  24   1      1.7367      0.2692     -1.0634      0.0000
   5  24   1      2.4998      0.2321     -0.5488      0.0000
   6  24   1      2.0224      0.2283     -2.1487      0.0000
   7  24   1      2.0861      0.2106      0.2157      0.0000
   8  24   1      1.4421      0.2523     -1.5931      0.0000
   9  24   1      2.0367      0.1902     -1.7958      0.0000
  10  24   1      1.7162      0.2275      2.1217      0.0000
  11  24   1      1.8443      0.2309     -1.9859      0.0000
   0  25   1      3.9142      0.4883      0.5848      0.0000
   1  25   1      2.0757      0.2735     -0.3697      0.0000
   2  25   1      3.2524      0.1887      2.8927      0.0000
   3  25   1      1.8141      0.2608      0.7646      0.0000
   4  25   1      2.8532      0.1869      2.8234      0.0000
   5  25   1      1.7357      0.2588     -0.9738      0.0000
   6  25   1      2.0023      0.2436      0.7670      0.0000
   7  25   1      1.8185      0.2162     -1.4027      0.0000
   8  25   1      1.6178      0.2385     -1.3902      0.0000
   9  25   1      1.4298      0.2754     -0.8811      0.0000
   0  26   1      1.7619      0.4549      1.6667      0.0000
   1  26   1      2.1051      0.2722      1.2256      0.0000
   2  26   1      1.3353      0.3661     -0.0511      0.0000
   3  26   1      1.8633      0.2416      0.6959      0.0000
   4  26   1      1.8543      0.2398     -1.5290      0.0000
   5  26   1      1.8565      0.2396     -0.2700      0.0000
   6  26   1      1.8453      0.2962     -1.2732      0.0000
   0   0   2     12.4472      0.8032     16.6835      0.0000
   0   1   2     16.3636      0.3865     19.2414      0.0000
   1   1   2      3.7822      0.2238      4.3478      0.0000
   0   2   2     23.6342      0.6023     25.8290      0.0000
   1   2   2      4.3354      0.2129      3.9644      0.0000
   2   2   2     23.6713      0.7311     19.3072      0.0000
   0   3   2      2.5702      0.4986      0.2428      0.0000
   1   3   2      5.2485      0.1875     -4.5296      0.0000
   2   3   2      1.9382      0.3897     -1.8862      0.0000
   3   3   2     11.9018      0.4063     -9.1621      0.0000
   0   4   2     29.9071      0.8116     27.0061      0.0000
   1   4   2      4.5056      0.1724     -3.8376      0.0000
   2   4   2     30.2772      0.6342     29.2950      0.0000
   3   4   2      6.4645      0.1723     -8.7203      0.0000
   4   4   2     46.8365      1.5375     53.3634      0.0000
   0   5   2      5.0375      0.2509     -6.5394      0.0000
   1   5   2      2.7395      0.2162     -3.0024      0.0000
   2   5   2      8.4218      0.1800      8.9213      0.0000
   3   5   2      3.1646      0.2234      3.8690      0.0000
   4   5   2     11.3041      0.2563    -13.8647      0.0000
   5   5   2     19.9002      0.6027    -14.9945      0.0000
   0   6   2      8.0554      0.3377      4.7511      0.0000
   1   6   2      2.8320      0.2661      3.0943      0.0000
   2   6   2     20.1602      0.4226     17.3056      0.0000
   3   6   2      4.3428      0.1974     -4.1744      0.0000
   4   6   2     19.1445      0.3973     15.4191      0.0000
   5   6   2      9.1366      0.2131     10.2468      0.0000
   6   6   2      8.9461      0.4706    -13.6864      0.0000
   0   7   2      3.0886      0.3062     -3.6194      0.0000
   1   7   2      2.3710      0.2680     -1.3129      0.0000
   2   7   2     13.7748      0.2996     17.1145      0.0000
   3   7   2      5.1182      0.1859     -4.8688      0.0000
   4   7   2     11.8713      0.2717    -13.1225      0.0000
   5   7   2     17.6714      0.4126    -18.3035      0.0000
   6   7   2      6.5962      0.1832     -8.0762      0.0000
   7   7   2      6.0583      0.3460      5.7913      0.0000
   0   8   2      7.2590      0.6408      3.9297      0.0000
   1   8   2      8.6462      0.2099      7.7261      0.0000
   2   8   2     21.4122      0.4839     27.3085      0.0000
   3   8   2     16.0587      0.3659    -18.5343      0.0000
   4   8   2     23.2258      0.5229     22.7507      0.0000
   5   8   2      4.1561      0.2109      4.5670      0.0000
   6   8   2     14.1855      0.3146     12.9712      0.0000
   7   8   2      3.3685      0.1503     -4.6829      0.0000
   8   8   2     15.8774      0.4948     19.8025      0.0000
   0   9   2      5.1929      1.0635     -3.5024      0.0000
   1   9   2      9.4380      0.2370     10.9963      0.0000
   2   9   2      7.1138      0.1998      7.0553      0.0000
   3   9   2      6.2724      0.2456     -5.5442      0.0000
   4   9   2      3.2353      0.2464     -2.4477      0.0000
   5   9   2     12.3487      0.2936    -13.8321      0.0000
   6   9   2      4.6659      0.1610     -5.6904      0.0000
   7   9   2      2.4742      0.2669      0.4406      0.0000
   8   9   2      2.5976      0.1917      2.2682      0.0000
   9   9   2     12.3252      0.4027    -15.4637      0.0000
   0  10   2     18.7498      0.6737     19.5357      0.0000
   1  10   2     10.9491      0.2727     11.3242      0.0000
   2  10   2     25.3284      0.7356     27.7912      0.0000
   3  10   2      8.4694      0.2416    -10.1291      0.0000
   4  10   2     21.6721      0.5363     23.3562      0.0000
   5  10   2      3.3428      0.1924      2.5855      0.0000
   6  10   2     15.7135      0.3589     15.4096      0.0000
   7  10   2      2.0513      0.2455     -0.6847      0.0000
   8  10   2     10.4192      0.2763      9.3592      0.0000
   9  10   2      2.1485      0.1858      1.7385      0.0000
  10  10   2     14.1696      0.4555     12.5401      0.0000
   0  11   2      9.1340      0.5347      7.9645      0.0000
   1  11   2     11.6980      0.4733     13.6040      0.0000
   2  11   2      4.6204      0.1949      3.4743      0.0000
   3  11   2      5.3660      0.3098     -4.1849      0.0000
   4  11   2      3.3244      0.2582     -1.6550      0.0000
   5  11   2      7.2282      0.2241     -9.9665      0.0000
   6  11   2      3.6987      0.2037     -4.4753      0.0000
   7  11   2      2.4611      0.2547     -0.9428      0.0000
   8  11   2      5.2615      0.1690      6.3014      0.0000
   9  11   2      3.2738      0.2108     -4.3752      0.0000
  10  11   2      8.2467      0.2123      7.9399      0.0000
  11  11   2      5.8896      0.2333      6.2642      0.0000
   0  12   2     25.7928      1.6798     36.0336      0.0000
   1  12   2      6.1130      0.3138      6.7271      0.0000
   2  12   2     24.4841      0.6501     25.4039      0.0000
   3  12   2      4.0731      0.2313     -2.4585      0.0000
   4  12   2     23.4487      0.6038     21.7695      0.0000
   5  12   2      7.7650      0.2097      8.8445      0.0000
   6  12   2     21.0714      0.5208     20.0906      0.0000
   7  12   2     10.5768      0.2664     11.6112      0.0000
   8  12   2     16.9671      0.3984     16.6964      0.0000
   9  12   2      4.8532      0.1924      5.1444      0.0000
  10  12   2     19.7464      0.4295     19.6778      0.0000
  11  12   2      5.6276      0.1784      5.6100      0.0000
  12  12   2     17.4720      0.5451     16.6646      0.0000
   0  13   2      8.0163      0.8571      7.2816      0.0000
   1  13   2      2.9078      0.2549      1.3891      0.0000
   2  13   2      2.8416      0.2857      1.8281      0.0000
   3  13   2      6.0546      0.3112     -7.5501      0.0000
   4  13   2      4.5013      0.2288     -3.1351      0.0000
   5  13   2      3.2047      0.3253     -2.7000      0.0000
   6  13   2      9.5169      0.2550    -10.6901      0.0000
   7  13   2      3.1403      0.2637      2.8598      0.0000
   8  13   2      9.6805      0.2472    -10.1637      0.0000
   9  13   2      2.4258      0.2661     -0.4923      0.0000
  10  13   2      2.8999      0.1664     -2.7872      0.0000
  11  13   2      2.3293      0.2646      0.5904      0.0000
  12  13   2      2.1918      0.2416      0.1731      0.0000
  13  13   2      3.2640      0.3299     -3.7641      0.0000
   0  14   2     23.8127      1.2491     29.0596      0.0000
   1  14   2      3.3018      0.2314      1.9594      0.0000
   2  14   2     26.2691      0.7199     27.9252      0.0000
   3  14   2      8.7857      0.2652     -9.7582      0.0000
   4  14   2     31.7551      0.8250     33.7286      0.0000
   5  14   2      8.1364      0.2378     -8.9682      0.0000
   6  14   2     23.6084      0.5460     25.6180      0.0000
   7  14   2      3.5558      0.2061     -2.7978      0.0000
   8  14   2     14.2246      0.3904     14.6193      0.0000
   9  14   2      2.8087      0.1837      1.3900      0.0000
  10  14   2     12.6954      0.3092     11.6654      0.0000
  11  14   2      3.8864      0.1766      3.7621      0.0000
  12  14   2     10.7986      0.2617     10.9047      0.0000
  13  14   2      2.6614      0.2027     -2.3836      0.0000
  14  14   2      9.9039      0.3276      9.6989      0.0000
   0  15   2      6.8969      0.7260      7.0353      0.0000
   1  15   2      3.1733      0.3767      3.5116      0.0000
   2  15   2      3.0462      0.2193     -1.8926      0.0000
   3  15   2      2.9011      0.4257      0.6970      0.0000
   4  15   2      3.4828      0.2194     -3.4192      0.0000
   5  15   2      8.4695      0.3088     -7.8570      0.0000
   6  15   2      2.8490      0.3059      1.3035      0.0000
   7  15   2     10.6105      0.2756    -11.5752      0.0000
   8  15   2      3.9199      0.1691      4.1400      0.0000
   9  15   2      8.2344      0.2222     -9.1495      0.0000
  10  15   2      5.6596      0.1746      6.1631      0.0000
  11  15   2      3.1365      0.2026     -3.2020      0.0000
  12  15   2      2.2111      0.2016      1.9659      0.0000
  13  15   2      4.0519      0.2352     -4.0177      0.0000
  14  15   2      1.7677      0.2502     -1.6122      0.0000
  15  15   2      5.3460      0.2383     -5.9581      0.0000
   0  16   2     10.6992      0.4905      9.6082      0.0000
   1  16   2      2.3853      0.2748     -0.0859      0.0000
   2  16   2      6.7234      0.2077      7.1125      0.0000
   3  16   2      2.0713      0.2280     -1.5752      0.0000
   4  16   2      3.8613      0.2994      1.8475      0.0000
   5  16   2      4.3926      0.1762      4.3425      0.0000
   6  16   2      3.3012      0.3133     -1.2844      0.0000
   7  16   2      3.4511      0.1799      2.9579      0.0000
   8  16   2      4.8502      0.2133      3.7282      0.0000
   9  16   2      2.1784      0.2269     -1.2060      0.0000
  10  16   2      7.3655      0.2416      6.0982      0.0000
  11  16   2      2.7137      0.1758     -3.0575      0.0000
  12  16   2      6.4698      0.2505      6.1818      0.0000
  13  16   2      4.0504      0.1565     -5.2887      0.0000
  14  16   2      5.1301      0.2111      4.1956      0.0000
  15  16   2      2.3128      0.1955     -2.7148      0.0000
  16  16   2      2.5112      0.2773      0.7345      0.0000
   0  17   2      5.0528      0.3066      5.8184      0.0000
   1  17   2      2.0981      0.3948      0.5258      0.0000
   2  17   2      1.7351      0.2302     -1.1073      0.0000
   3  17   2      2.9545      0.2956     -2.7431      0.0000
   4  17   2      2.6922      0.2609     -3.1517      0.0000
   5  17   2      2.7049      0.3783      0.0116      0.0000
   6  17   2      7.0639      0.2201     -8.0828      0.0000
   7  17   2      4.5471      0.2277      5.4758      0.0000
   8  17   2      6.8234      0.2028     -8.7705      0.0000
   9  17   2      3.8485      0.2631      4.0519      0.0000
  10  17   2      2.0564      0.2310     -0.9454      0.0000
  11  17   2      2.6918      0.1975      3.6209      0.0000
  12  17   2      1.8575      0.2374      0.3666      0.0000
  13  17   2      1.6704      0.2644     -0.1174      0.0000
  14  17   2      1.5648      0.2747     -0.6078      0.0000
  15  17   2      3.0287      0.2629     -2.3845      0.0000
  16  17   2      2.4481      0.2036     -3.0848      0.0000
  17  17   2      1.4649      0.4069      0.6155      0.0000
   0  18   2      8.8752      0.6859      7.2909      0.0000
   1  18   2      3.7172      0.1752     -3.4210      0.0000
   2  18   2      9.7797      0.2673     10.2925      0.0000
   3  18   2      5.2409      0.1805     -5.0037      0.0000
   4  18   2     11.8394      0.3556     11.8639      0.0000
   5  18   2      5.7288      0.1868     -6.0176      0.0000
   6  18   2      8.9074      0.2628      8.3469      0.0000
   7  18   2      3.8896      0.1798     -4.2593      0.0000
   8  18   2      5.0016      0.2470      5.5762      0.0000
   9  18   2      1.6330      0.2474      0.9630      0.0000
  10  18   2      4.3414      0.2052      3.2932      0.0000
  11  18   2      1.6884      0.2692     -0.6815      0.0000
  12  18   2      4.9429      0.2180      4.1440      0.0000
  13  18   2      2.7605      0.2000     -3.4012      0.0000
  14  18   2      4.6621      0.1899      4.1592      0.0000
  15  18   2      2.7968      0.2083     -3.2188      0.0000
  16  18   2      3.1435      0.2121      2.0803      0.0000
  17  18   2      1.3785      0.2848     -2.0368      0.0000
  18  18   2      2.8326      0.3127      2.8717      0.0000
   0  19   2      4.4518      0.2646      5.2531      0.0000
   1  19   2      4.2032      0.1864      4.4048      0.0000
   2  19   2      2.4187      0.1950      0.7536      0.0000
   3  19   2      2.1445      0.3550      1.9834      0.0000
   4  19   2      2.1232      0.2451     -1.3542      0.0000
   5  19   2      2.4727      0.2915      0.8418      0.0000
   6  19   2      1.9727      0.2074     -0.9198      0.0000
   7  19   2      2.9703      0.2539      3.0473      0.0000
   8  19   2      3.0814      0.1724      2.5437      0.0000
   9  19   2      2.6825      0.2188      2.5469      0.0000
  10  19   2      4.2901      0.1701      5.0691      0.0000
  11  19   2      5.3944      0.2009      5.9226      0.0000
  12  19   2      2.8080      0.1944      3.0344      0.0000
  13  19   2      2.8303      0.1971      3.1692      0.0000
  14  19   2      2.1799      0.2190      1.6570      0.0000
  15  19   2      1.2755      0.3242      0.0991      0.0000
  16  19   2      1.4594      0.2948     -0.6296      0.0000
  17  19   2      2.1701      0.2303      2.0005      0.0000
  18  19   2      1.0472      0.5571     -0.1618      0.0000
   0  20   2     11.1677      0.7563     13.8709      0.0000
   1  20   2      3.7412      0.1748     -4.1487      0.0000
   2  20   2     11.5993      0.3201     12.6628      0.0000
   3  20   2      2.7017      0.1851     -1.5381      0.0000
   4  20   2     11.5845      0.3408     12.8855      0.0000
   5  20   2      2.2462      0.2633      0.0853      0.0000
   6  20   2     10.4766      0.3040     10.7205      0.0000
   7  20   2      3.0597      0.1808      2.0027      0.0000
   8  20   2      8.7228      0.2394      9.1552      0.0000
   9  20   2      3.2966      0.1675      3.4818      0.0000
  10  20   2      7.8301      0.2367      8.1650      0.0000
  11  20   2      1.7062      0.2428     -0.5225      0.0000
  12  20   2      5.5072      0.1862      5.9679      0.0000
  13  20   2      1.6323      0.2463     -1.1300      0.0000
  14  20   2      4.7021      0.1800      4.8605      0.0000
  15  20   2      1.9964      0.2336     -1.9660      0.0000
  16  20   2      3.7143      0.1817      3.4820      0.0000
   0  21   2      2.9144      0.3738     -1.3269      0.0000
   1  21   2      3.4577      0.1933      3.6280      0.0000
   2  21   2      2.4152      0.1993      0.2750      0.0000
   3  21   2      2.6174      0.2618      2.3982      0.0000
   4  21   2      2.1786      0.2294     -1.4214      0.0000
   5  21   2      2.2523      0.2091      1.2179      0.0000
   6  21   2      1.9656      0.2168     -1.9139      0.0000
   7  21   2      2.5381      0.2042      2.5658      0.0000
   8  21   2      1.4142      0.2824     -0.1968      0.0000
   9  21   2      1.6195      0.2373      0.9818      0.0000
  10  21   2      1.5832      0.2179      0.5471      0.0000
  11  21   2      2.7115      0.1921      2.8009      0.0000
  12  21   2      1.8309      0.2356      1.3640      0.0000
  13  21   2      1.8951      0.2302      1.7073      0.0000
  14  21   2      1.3073      0.3054      0.2062      0.0000
  15  21   2      1.2677      0.3193     -0.3202      0.0000
   0  22   2     11.4442      0.8490     15.4852      0.0000
   1  22   2      2.9312      0.2105     -1.0726      0.0000
   2  22   2     10.9208      0.3184     11.5810      0.0000
   3  22   2      2.6891      0.1982      1.4254      0.0000
   4  22   2     10.6761      0.3028     10.6121      0.0000
   5  22   2      2.1866      0.2329      1.2803      0.0000
   6  22   2      8.4994      0.2654      9.0382      0.0000
   7  22   2      2.6901      0.1767      2.0963      0.0000
   8  22   2      6.7531      0.2106      7.8145      0.0000
   9  22   2      2.6235      0.1545      3.0054      0.0000
  10  22   2      8.4606      0.2597      9.4573      0.0000
  11  22   2      2.1506      0.1880      1.1920      0.0000
  12  22   2      6.7805      0.2048      8.1967      0.0000
  13  22   2      1.7956      0.2284      1.3138      0.0000
  14  22   2      5.1502      0.3203      6.7069      0.0000
   0  23   2      2.5751      0.3317      1.9044      0.0000
   1  23   2      1.6966      0.2960      0.5507      0.0000
   2  23   2      2.6925      0.2163      3.2614      0.0000
   3  23   2      1.8516      0.2710      0.0980      0.0000
   4  23   2      2.6154      0.2118     -1.6928      0.0000
   5  23   2      2.1261      0.2999      0.8516      0.0000
   6  23   2      2.2027      0.1857     -3.0389      0.0000
   7  23   2      3.0533      0.1871      3.9092      0.0000
   8  23   2      1.7623      0.2177     -0.8639      0.0000
   9  23   2      3.3311      0.1706      3.9555      0.0000
  10  23   2      1.5351      0.2252      0.4871      0.0000
  11  23   2      2.6859      0.1820      3.3078      0.0000
  12  23   2      1.9965      0.2170      2.1258      0.0000
   0  24   2      9.0801      0.4567      9.6357      0.0000
   1  24   2      2.6672      0.2336     -1.0889      0.0000
   2  24   2      8.0231      0.2519      8.3142      0.0000
   3  24   2      2.8324      0.1970     -2.3448      0.0000
   4  24   2      9.5736      0.2815     10.5672      0.0000
   5  24   2      2.7945      0.1950     -1.6253      0.0000
   6  24   2      9.0841      0.2511     10.3528      0.0000
   7  24   2      2.3981      0.1861      1.5086      0.0000
   8  24   2      5.9699      0.2033      6.8135      0.0000
   9  24   2      2.3982      0.1748      3.0666      0.0000
  10  24   2      5.3356      0.2899      6.1784      0.0000
   0  25   2      2.0594      0.3759      0.1287      0.0000
   1  25   2      2.0083      0.2540      0.9915      0.0000
   2  25   2      1.2988      0.4232      1.0918      0.0000
   3  25   2      1.8630      0.2651      2.0246      0.0000
   4  25   2      1.6084      0.2747     -1.1366      0.0000
   5  25   2      1.6611      0.2647     -0.3592      0.0000
   6  25   2      1.1492      0.3428      0.0619      0.0000
   7  25   2      1.6740      0.2705     -1.3201      0.0000
   0  26   2      4.7011      1.0321      3.4331      0.0000
   1  26   2      1.8172      0.3884     -0.3495      0.0000
   2  26   2      2.7144      0.4184      1.6834      0.0000
   3  26   2      1.6785      0.4528     -1.0763      0.0000
   0   1   3     11.9872      0.2972     11.4541      0.0000
   0   2   3      4.9670      0.1641     -4.4099      0.0000
   1   2   3     11.4548      0.2125    -11.6169      0.0000
   0   3   3      5.1154      0.2216      3.1081      0.0000
   1   3   3      3.6742      0.1343      3.6922      0.0000
   2   3   3      9.6588      0.2018      7.7891      0.0000
   0   4   3      4.6462      0.2268      3.6783      0.0000
   1   4   3      3.6575      0.1815     -2.8211      0.0000
   2   4   3      3.8729      0.1412     -2.7878      0.0000
   3   4   3      3.4135      0.2608     -0.7599      0.0000
   0   5   3     35.2126      0.9540     39.7072      0.0000
   1   5   3      6.2867      0.3622     -6.7246      0.0000
   2   5   3     29.4456      0.6143     31.3772      0.0000
   3   5   3      5.1264      0.1681     -6.2481      0.0000
   4   5   3     15.2454      0.3342     13.8712      0.0000
   0   6   3     10.3386      0.2953    -14.9070      0.0000
   1   6   3     11.0352      0.2284    -11.7119      0.0000
   2   6   3      4.5952      0.1472     -5.6599      0.0000
   3   6   3     15.6581      0.3305    -20.2809      0.0000
   4   6   3      4.0578      0.1368      4.2181      0.0000
   5   6   3     18.7727      0.3940    -20.5433      0.0000
   0   7   3      9.8182      0.2931     -9.7664      0.0000
   1   7   3      3.2901      0.1847      2.7991      0.0000
   2   7   3      9.9909      0.2070     -9.9301      0.0000
   3   7   3      4.8005      0.1683      6.1880      0.0000
   4   7   3      4.7249      0.1988     -5.6611      0.0000
   5   7   3      2.6869      0.3402      0.7539      0.0000
   6   7   3      3.4068      0.2324      3.5140      0.0000
   0   8   3      3.8836      0.2103     -3.5983      0.0000
   1   8   3      3.1131      0.2290     -3.6298      0.0000
   2   8   3      2.4188      0.2013      1.6683      0.0000
   3   8   3      3.6692      0.2206     -2.7480      0.0000
   4   8   3      3.8049      0.1908     -2.9617      0.0000
   5   8   3      5.3301      0.2375     -3.7195      0.0000
   6   8   3      2.4041      0.2911     -1.6817      0.0000
   7   8   3      3.8462      0.2177      2.7720      0.0000
   0   9   3      4.9626      0.2172     -5.5884      0.0000
   1   9   3      3.2294      0.2232      3.1719      0.0000
   2   9   3      6.1320      0.1656     -4.1083      0.0000
   3   9   3      4.2752      0.2924     -3.8297      0.0000
   4   9   3      7.6907      0.1788     -5.2774      0.0000
   5   9   3      2.6858      0.2823     -1.0641      0.0000
   6   9   3      7.7020      0.2144     -6.9707      0.0000
   7   9   3      2.3277      0.3119      0.9704      0.0000
   8   9   3      6.7026      0.1792     -6.3777      0.0000
   0  10   3      3.6604      0.3039      2.6486      0.0000
   1  10   3      2.6612      0.2440      1.7586      0.0000
   2  10   3      2.6982      0.2780      0.1197      0.0000
   3  10   3      4.6798      0.2249     -3.0300      0.0000
   4  10   3      2.6621      0.2043      1.9706      0.0000
   5  10   3      5.0298      0.2125     -5.4538      0.0000
   6  10   3      3.9125      0.1567      5.0749      0.0000
   7  10   3      7.4686      0.1984      7.2095      0.0000
   8  10   3      2.0174      0.2071      2.2330      0.0000
   9  10   3      7.4563      0.2023      8.2266      0.0000
   0  11   3      5.1215      0.2724      6.2405      0.0000
   1  11   3      2.6233      0.2704      0.6572      0.0000
   2  11   3      2.7373      0.2391      1.5136      0.0000
   3  11   3      4.1800      0.1993     -3.9277      0.0000
   4  11   3      3.1612      0.2301     -1.7365      0.0000
   5  11   3      2.7149      0.2212      1.7120      0.0000
   6  11   3      2.5228      0.3038     -1.3160      0.0000
   7  11   3      2.5018      0.3116     -0.0185      0.0000
   8  11   3      4.0410      0.2600     -2.2537      0.0000
   9  11   3      2.4373      0.3238     -1.2737      0.0000
  10  11   3      5.3027      0.1892     -5.5023      0.0000
   0  12   3      3.1391      0.3098      1.6925      0.0000
   1  12   3      2.8582      0.2378      2.1765      0.0000
   2  12   3      2.9534      0.2284     -2.4761      0.0000
   3  12   3      5.0675      0.2152     -7.7251      0.0000
   4  12   3      5.4732      0.1582      7.0358      0.0000
   5  12   3      3.5618      0.2785     -3.7700      0.0000
   6  12   3      4.1601      0.1584      5.5077      0.0000
   7  12   3      8.8963      0.2298     11.3496      0.0000
   8  12   3      2.2487      0.1828      0.4094      0.0000
   9  12   3      9.3809      0.2294      9.2586      0.0000
  10  12   3      2.6080      0.1785      1.9754      0.0000
  11  12   3      8.9324      0.2211      9.5036      0.0000
   0  13   3      4.6191      0.3786      3.4058      0.0000
   1  13   3      2.5845      0.2642      0.3931      0.0000
   2  13   3      5.3601      0.2475     -4.9820      0.0000
   3  13   3      4.0144      0.2126      5.5123      0.0000
   4  13   3      5.3175      0.2863      5.1495      0.0000
   5  13   3      2.9947      0.2388      1.2128      0.0000
   6  13   3      9.9230      0.2386     10.4828      0.0000
   7  13   3      2.6579      0.1721     -2.8244      0.0000
   8  13   3      4.1541      0.2213      3.8029      0.0000
   9  13   3      2.7003      0.1772      2.3345      0.0000
  10  13   3      4.2770      0.1798      3.5551      0.0000
  11  13   3      2.0807      0.2576      1.1225      0.0000
  12  13   3      3.2432      0.1813     -2.4083      0.0000
   0  14   3      6.0851      0.6508      5.6893      0.0000
   1  14   3      5.7140      0.2029      6.8239      0.0000
   2  14   3      2.7677      0.3825      0.5932      0.0000
   3  14   3      6.2524      0.1926      6.9514      0.0000
   4  14   3      3.3105      0.2320     -2.0360      0.0000
   5  14   3      7.6161      0.2166      7.5046      0.0000
   6  14   3      2.5216      0.1961     -0.9317      0.0000
   7  14   3      8.5531      0.2190     10.7610      0.0000
   8  14   3      2.4070      0.1784      1.8828      0.0000
   9  14   3      7.7154      0.2244      8.0278      0.0000
  10  14   3      2.1555      0.1992      0.3333      0.0000
  11  14   3      7.4587      0.1960      8.1149      0.0000
  12  14   3      1.6945      0.2379     -2.2511      0.0000
  13  14   3      2.3992      0.2100      1.4537      0.0000
   0  15   3     34.1835      1.1148     38.1177      0.0000
   1  15   3      6.8454      0.2049     -6.7752      0.0000
   2  15   3     18.7742      0.4077     18.5531      0.0000
   3  15   3      4.0061      0.2810     -3.3812      0.0000
   4  15   3     18.0588      0.4213     18.2492      0.0000
   5  15   3      3.1332      0.2415     -0.4047      0.0000
   6  15   3     13.9920      0.3535     14.6802      0.0000
   7  15   3      2.8921      0.2244     -0.1177      0.0000
   8  15   3      7.9041      0.2557      7.4578      0.0000
   9  15   3      2.2088      0.2863      0.6654      0.0000
  10  15   3      9.7219      0.2479     10.8667      0.0000
  11  15   3      2.7667      0.1836     -2.5313      0.0000
  12  15   3      2.1329      0.2147      1.6159      0.0000
  13  15   3      1.6012      0.2616     -0.4761      0.0000
  14  15   3      2.6014      0.2110      2.0953      0.0000
   0  16   3      8.1373      0.3627     -9.6444      0.0000
   1  16   3      5.3184      0.1783     -5.0654      0.0000
   2  16   3      2.6817      0.2587     -0.7598      0.0000
   3  16   3      6.1053      0.2180     -6.8996      0.0000
   4  16   3      2.9620      0.3220      1.8447      0.0000
   5  16   3      5.8342      0.2934     -5.8095      0.0000
   6  16   3      2.6020      0.1941      1.4018      0.0000
   7  16   3      2.5940      0.2219      0.8806      0.0000
   8  16   3      2.0396      0.2517      0.2428      0.0000
   9  16   3      4.6040      0.2362      4.5637      0.0000
  10  16   3      2.6664      0.1956     -2.9316      0.0000
  11  16   3      2.2676      0.2344      0.9561      0.0000
  12  16   3      1.6815      0.2467     -0.6216      0.0000
  13  16   3      2.6707      0.2461     -2.4517      0.0000
  14  16   3      1.2924      0.3075     -0.2581      0.0000
  15  16   3      3.1827      0.1787     -4.1736      0.0000
   0  17   3      5.9783      0.4683     -3.9350      0.0000
   1  17   3      2.7003      0.2753      2.0738      0.0000
   2  17   3     12.9255      0.3496    -13.8224      0.0000
   3  17   3      3.6370      0.2140      3.7151      0.0000
   4  17   3      3.3741      0.2536     -3.1185      0.0000
   5  17   3      2.7429      0.2781      1.0074      0.0000
   6  17   3      2.6270      0.2119      1.8211      0.0000
   7  17   3      2.2026      0.2223     -1.0444      0.0000
   8  17   3      2.6077      0.2699     -1.5621      0.0000
   9  17   3      1.7254      0.3106      0.5098      0.0000
  10  17   3      2.4547      0.3659      0.7038      0.0000
  11  17   3      1.6485      0.2503      1.2920      0.0000
  12  17   3      4.4378      0.1810     -4.5599      0.0000
  13  17   3      1.4396      0.2999      0.3402      0.0000
  14  17   3      1.8772      0.2434     -1.0706      0.0000
  15  17   3      1.0274      0.3743      0.3751      0.0000
  16  17   3      1.5062      0.3042      1.4110      0.0000
   0  18   3      4.2077      0.5052     -1.9578      0.0000
   1  18   3      3.2427      0.2658     -2.7997      0.0000
   2  18   3      2.1787      0.2937      0.7523      0.0000
   3  18   3      7.2291      0.2812      5.2897      0.0000
   4  18   3      3.6474      0.2296     -3.4883      0.0000
   5  18   3      3.1375      0.2974      2.7102      0.0000
   6  18   3      2.8913      0.1831     -2.5212      0.0000
   7  18   3      2.7322      0.3840      1.1426      0.0000
   8  18   3      2.0814      0.1987      0.6713      0.0000
   9  18   3      3.2969      0.1765      3.2543      0.0000
  10  18   3      2.0750      0.2066     -1.8739      0.0000
  11  18   3      2.3080      0.2373     -0.7574      0.0000
  12  18   3      1.2337      0.3392     -1.6502      0.0000
  13  18   3      1.8385      0.2311     -1.0383      0.0000
  14  18   3      1.5300      0.2817     -0.8107      0.0000
  15  18   3      3.6456      0.1842     -3.6996      0.0000
  16  18   3      1.0147      0.4117      0.1300      0.0000
  17  18   3      1.8301      0.2352     -1.7555      0.0000
   0  19   3      5.8023      0.6072     -3.7042      0.0000
   1  19   3      2.1393      0.2737      0.4989      0.0000
   2  19   3      7.1456      0.2332     -8.9503      0.0000
   3  19   3      2.8191      0.2078     -2.3532      0.0000
   4  19   3      6.8390      0.2538     -7.7232      0.0000
   5  19   3      2.2766      0.2417      0.2680      0.0000
   6  19   3      5.7649      0.2471     -6.4447      0.0000
   7  19   3      2.2185      0.2021      1.2115      0.0000
   8  19   3      4.7715      0.2400     -5.9407      0.0000
   9  19   3      1.9771      0.1999     -1.0493      0.0000
  10  19   3      3.3954      0.1821     -3.0353      0.0000
  11  19   3      1.6049      0.2689      0.1854      0.0000
  12  19   3      5.1286      0.1819     -4.8127      0.0000
  13  19   3      1.4117      0.2972      0.3384      0.0000
  14  19   3      2.9188      0.1859     -2.7363      0.0000
  15  19   3      1.0127      0.3952      0.8727      0.0000
  16  19   3      1.5518      0.2711      0.7435      0.0000
   0  20   3      4.0144      0.5431     -0.7222      0.0000
   1  20   3      3.4850      0.2396     -3.1668      0.0000
   2  20   3      2.0100      0.2753      0.8533      0.0000
   3  20   3      3.4165      0.3202      2.9522      0.0000
   4  20   3      1.7412      0.2279      1.4320      0.0000
   5  20   3      2.9088      0.3422      1.7856      0.0000
   6  20   3      1.9302      0.2503      0.8414      0.0000
   7  20   3      2.8934      0.2082      2.3979      0.0000
   8  20   3      1.4714      0.2876      0.4956      0.0000
   9  20   3      4.5253      0.2003      5.5187      0.0000
  10  20   3      1.4031      0.3085      0.3768      0.0000
  11  20   3      2.0571      0.2283      2.0403      0.0000
  12  20   3      1.6711      0.2634      0.4894      0.0000
  13  20   3      2.5009      0.2062      2.4683      0.0000
  14  20   3      1.0526      0.3988      0.4549      0.0000
  15  20   3      1.5284      0.3662      1.1954      0.0000
   0  21   3      5.1154      0.4643     -5.4379      0.0000
   1  21   3      2.0735      0.3377      1.0092      0.0000
   2  21   3      5.6053      0.2103     -6.1996      0.0000
   3  21   3      1.9893      0.2413     -0.9969      0.0000
   4  21   3      6.6157      0.2537     -7.3139      0.0000
   5  21   3      2.0669      0.1988     -0.4571      0.0000
   6  21   3      4.6118      0.2071     -5.6433      0.0000
   7  21   3      1.8988      0.2402      0.7820      0.0000
   8  21   3      3.1583      0.1807     -3.3269      0.0000
   9  21   3      1.7670      0.2281      0.1310      0.0000
  10  21   3      2.5170      0.2097     -1.8315      0.0000
  11  21   3      1.2266      0.3062      0.5396      0.0000
  12  21   3      1.6913      0.2446     -1.5267      0.0000
  13  21   3      1.1040      0.3682     -0.4277      0.0000
   0  22   3      2.9171      0.3404      0.7269      0.0000
   1  22   3      2.2205      0.2765     -2.4682      0.0000
   2  22   3      1.5484      0.3291      0.6882      0.0000
   3  22   3      2.2637      0.2335     -0.1544      0.0000
   4  22   3      1.5401      0.2952      2.1407      0.0000
   5  22   3      2.4570      0.2836      0.3368      0.0000
   6  22   3      2.3046      0.1876      2.7156      0.0000
   7  22   3      2.9380      0.2215      2.3462      0.0000
   8  22   3      1.4810      0.2788      1.4220      0.0000
   9  22   3      3.6516      0.1854      4.5390      0.0000
  10  22   3      1.2839      0.3261      0.7608      0.0000
  11  22   3      1.9962      0.2558      2.1613      0.0000
  12  22   3      1.0450      0.5562      0.0516      0.0000
   0  23   3      4.1462      0.3170     -3.9302      0.0000
   1  23   3      1.6414      0.3488      0.9715      0.0000
   2  23   3      2.8232      0.2879     -2.1057      0.0000
   3  23   3      1.4779      0.3161      0.8765      0.0000
   4  23   3      2.2131      0.2226     -0.9085      0.0000
   5  23   3      1.4629      0.3054      0.2272      0.0000
   6  23   3      2.1903      0.2002      1.4746      0.0000
   7  23   3      1.2881      0.3075     -0.4055      0.0000
   8  23   3      2.3947      0.1982      2.5343      0.0000
   9  23   3      1.4690      0.2655     -0.6550      0.0000
  10  23   3      2.1321      0.3298      1.6136      0.0000
   0  24   3      2.6253      0.3354      1.5844      0.0000
   1  24   3      1.8890      0.3110      0.7738      0.0000
   2  24   3      1.5121      0.3216      0.4551      0.0000
   3  24   3      2.8553      0.2023      3.1611      0.0000
   4  24   3      1.4601      0.2738     -0.4512      0.0000
   5  24   3      2.5738      0.2316      2.3739      0.0000
   6  24   3      1.1581      0.3158      0.1514      0.0000
   7  24   3      2.6638      0.2834      1.7523      0.0000
   0  25   3      5.8957      0.4335      6.7824      0.0000
   1  25   3      2.1752      0.3006     -0.6544      0.0000
   2  25   3      4.9015      0.2879      5.9347      0.0000
   0   0   4     29.7537      1.4053     28.6766      0.0000
   0   1   4      2.9721      0.1625      3.1615      0.0000
   1   1   4      2.4823      0.1884     -1.7131      0.0000
   0   2   4     24.9407      0.5782     25.1911      0.0000
   1   2   4      4.8826      0.1165      5.3785      0.0000
   2   2   4     24.9968      0.6098     24.4747      0.0000
   0   3   4      4.3147      0.1709      5.1995      0.0000
   1   3   4      2.5893      0.1539     -1.4430      0.0000
   2   3   4      3.8535      0.1622      3.5178      0.0000
   3   3   4      2.7528      0.2138     -0.3082      0.0000
   0   4   4     15.4025      0.3935     14.5047      0.0000
   1   4   4      2.3469      0.1291     -0.3405      0.0000
   2   4   4     17.9056      0.3413     16.3133      0.0000
   3   4   4      9.5425      0.1940     -9.9926      0.0000
   4   4   4     12.9610      0.4362     10.9579      0.0000
   0   5   4      2.4071      0.3114     -0.0348      0.0000
   1   5   4      3.0413      0.1685      2.3241      0.0000
   2   5   4      3.4342      0.1582      2.3122      0.0000
   3   5   4      4.2931      0.1940      4.0640      0.0000
   4   5   4      3.1158      0.1728      1.8710      0.0000
   5   5   4     11.8126      0.3812     11.3856      0.0000
   0   6   4     31.8794      0.8118     33.4210      0.0000
   1   6   4      3.9885      0.1315      3.1919      0.0000
   2   6   4     28.8720      0.5584     30.0944      0.0000
   3   6   4      2.8997      0.1466      0.6529      0.0000
   4   6   4     25.4007      0.5797     23.9601      0.0000
   5   6   4      4.8615      0.1480      5.3930      0.0000
   6   6   4     31.9755      0.9739     30.8815      0.0000
   0   7   4      4.8408      0.2557      3.1636      0.0000
   1   7   4      2.6944      0.2025      0.6515      0.0000
   2   7   4      4.2774      0.1199      3.2082      0.0000
   3   7   4      2.9241      0.2322     -1.8203      0.0000
   4   7   4      5.1865      0.1493     -6.6237      0.0000
   5   7   4      8.0543      0.2096      7.7885      0.0000
   6   7   4      8.3805      0.1837    -11.2094      0.0000
   7   7   4      3.8450      0.2324      6.2474      0.0000
   0   8   4     20.4662      0.6041     20.4926      0.0000
   1   8   4      2.9464      0.1271     -1.5681      0.0000
   2   8   4     13.7942      0.2795     12.8317      0.0000
   3   8   4      5.5890      0.1431     -5.5471      0.0000
   4   8   4     15.2375      0.3363     17.8226      0.0000
   5   8   4      2.9161      0.1663      1.3508      0.0000
   6   8   4     22.1314      0.4612     23.1913      0.0000
   7   8   4      2.8914      0.1421     -1.7706      0.0000
   8   8   4     15.7177      0.4720     15.6212      0.0000
   0   9   4      5.1113      0.2124     -6.2650      0.0000
   1   9   4      2.7031      0.2118     -0.1727      0.0000
   2   9   4      4.2357      0.1605      3.9173      0.0000
   3   9   4      3.2219      0.1614      2.9088      0.0000
   4   9   4      3.5653      0.1786     -4.0092      0.0000
   5   9   4      7.2436      0.1786      7.6691      0.0000
   6   9   4      4.5337      0.1366     -6.8584      0.0000
   7   9   4      4.3922      0.1503      4.4319      0.0000
   8   9   4      2.5678      0.2082      2.0053      0.0000
   9   9   4      5.7981      0.2333      6.0471      0.0000
   0  10   4     16.0815      0.4364     17.7574      0.0000
   1  10   4      4.3624      0.1292      4.6364      0.0000
   2  10   4      6.4821      0.1805      5.0399      0.0000
   3  10   4      3.9063      0.1297     -3.8101      0.0000
   4  10   4     13.1148      0.2759     11.7670      0.0000
   5  10   4      3.2007      0.1354      2.5494      0.0000
   6  10   4     15.8221      0.3129     15.7651      0.0000
   7  10   4      2.9436      0.1470      2.3056      0.0000
   8  10   4     14.3001      0.3095     13.5318      0.0000
   9  10   4      2.6791      0.1823     -1.3756      0.0000
  10  10   4     13.4140      0.3952     15.0205      0.0000
   0  11   4      3.0484      0.2093     -3.6358      0.0000
   1  11   4      6.4243      0.1825     -6.3973      0.0000
   2  11   4      4.4926      0.1424      4.4020      0.0000
   3  11   4      4.1442      0.1766      3.6494      0.0000
   4  11   4      2.9580      0.1796     -1.8331      0.0000
   5  11   4      4.7228      0.1599      5.1029      0.0000
   6  11   4      3.3830      0.1478     -4.5334      0.0000
   7  11   4      3.3781      0.1710      3.1071      0.0000
   8  11   4      2.3888      0.1695      1.3435      0.0000
   9  11   4      4.2874      0.2005      4.8514      0.0000
  10  11   4      2.8217      0.1707      2.4921      0.0000
  11  11   4      3.8042      0.2695     -3.5843      0.0000
   0  12   4      8.5426      0.2792      8.8829      0.0000
   1  12   4      8.5651      0.1968     10.7601      0.0000
   2  12   4      4.3994      0.1720      2.4177      0.0000
   3  12   4      2.5541      0.1740     -1.2602      0.0000
   4  12   4      7.0581      0.1802      6.6320      0.0000
   5  12   4      4.1721      0.1577      3.6832      0.0000
   6  12   4      9.4172      0.2140      9.1211      0.0000
   7  12   4      4.5084      0.1497      5.0167      0.0000
   8  12   4      7.2062      0.1951      7.1651      0.0000
   9  12   4      2.2371      0.1870      0.5860      0.0000
  10  12   4      5.9112      0.2335      6.3039      0.0000
  11  12   4      5.7666      0.1715      6.0929      0.0000
  12  12   4      3.5462      0.3541      3.5824      0.0000
   0  13   4      7.6456      0.2594     10.0005      0.0000
   1  13   4      7.8656      0.1864     -8.9312      0.0000
   2  13   4      2.3077      0.1735      2.0326      0.0000
   3  13   4      3.2739      0.2047      2.7525      0.0000
   4  13   4      4.2008      0.1511     -4.6855      0.0000
   5  13   4      2.4340      0.2347      1.3250      0.0000
   6  13   4      6.0650      0.1645     -7.3149      0.0000
   7  13   4      2.5452      0.2276     -0.3361      0.0000
   8  13   4      3.3476      0.1615     -3.0972      0.0000
   9  13   4      3.8393      0.2106      3.9619      0.0000
  10  13   4      1.6624      0.2309      1.3078      0.0000
  11  13   4      2.1740      0.2030     -1.6388      0.0000
  12  13   4      1.5798      0.2287     -0.5626      0.0000
  13  13   4      2.9710      0.2440      2.8735      0.0000
   0  14   4      5.5410      0.2961     -6.0425      0.0000
   1  14   4      2.5090      0.2189      2.0352      0.0000
   2  14   4      3.6481      0.2300     -2.5699      0.0000
   3  14   4      7.9501      0.2164     -9.9912      0.0000
   4  14   4      3.5015      0.2050     -1.1103      0.0000
   5  14   4      2.2987      0.1972     -1.6999      0.0000
   6  14   4      5.0334      0.2074      4.0462      0.0000
   7  14   4      2.8735      0.1771      3.5936      0.0000
   8  14   4      8.4282      0.2079      7.8415      0.0000
   9  14   4      2.1441      0.1838     -0.6314      0.0000
  10  14   4      7.0686      0.2433      7.0519      0.0000
  11  14   4      2.3633      0.1752      2.0810      0.0000
  12  14   4      6.7000      0.1974      7.0437      0.0000
  13  14   4      1.7385      0.2548     -0.8202      0.0000
  14  14   4      6.8591      0.2727      6.9807      0.0000
   0  15   4      4.8842      0.2277      5.3895      0.0000
   1  15   4      4.2007      0.1772     -4.4981      0.0000
   2  15   4      2.3608      0.1912     -1.6792      0.0000
   3  15   4      4.3130      0.2322      5.0603      0.0000
   4  15   4      4.9586      0.1611      4.6391      0.0000
   5  15   4      5.7686      0.1931      5.4260      0.0000
   6  15   4      3.4911      0.1660      2.9397      0.0000
   7  15   4      5.0011      0.1702      4.8940      0.0000
   8  15   4      1.9343      0.2073      0.0639      0.0000
   9  15   4      6.0723      0.1756      6.5323      0.0000
  10  15   4      4.2012      0.1488      4.9456      0.0000
  11  15   4      2.1168      0.2637      0.3970      0.0000
  12  15   4      2.1779      0.2047      1.7918      0.0000
  13  15   4      2.6002      0.1999      2.2934      0.0000
  14  15   4      2.0273      0.2107      0.8667      0.0000
  15  15   4      3.1189      0.2347      3.3225      0.0000
   0  16   4     13.0790      0.4764     14.0846      0.0000
   1  16   4      2.9966      0.1585      2.3088      0.0000
   2  16   4     19.2215      0.4210     18.3141      0.0000
   3  16   4      3.7070      0.1979      1.6431      0.0000
   4  16   4     14.5713      0.3421     14.3028      0.0000
   5  16   4      2.7943      0.1755     -0.2605      0.0000
   6  16   4     14.9116      0.3415     15.3595      0.0000
   7  16   4      3.0708      0.1840     -1.9960      0.0000
   8  16   4     14.9281      0.3403     15.9260      0.0000
   9  16   4      2.4612      0.1752     -2.4860      0.0000
  10  16   4      9.1107      0.2228     10.6980      0.0000
  11  16   4      2.4477      0.1875     -2.4298      0.0000
  12  16   4      9.4251      0.2349     10.5302      0.0000
  13  16   4      2.9682      0.1742     -3.4141      0.0000
  14  16   4      8.9229      0.2316     10.3271      0.0000
  15  16   4      2.6708      0.1909     -3.2963      0.0000
  16  16   4      9.2310      0.3490     11.1199      0.0000
   0  17   4      5.8880      0.2467      7.7069      0.0000
   1  17   4      3.2022      0.1767     -3.8809      0.0000
   2  17   4      2.1935      0.1891     -1.2620      0.0000
   3  17   4      2.5373      0.1828     -1.8948      0.0000
   4  17   4      3.7910      0.1824     -5.2296      0.0000
   5  17   4      2.2078      0.1962     -0.6439      0.0000
   6  17   4      5.0112      0.1684     -6.4833      0.0000
   7  17   4      2.2840      0.2502     -0.7524      0.0000
   8  17   4      3.5948      0.1758     -4.3088      0.0000
   9  17   4      1.7944      0.2980     -0.3832      0.0000
  10  17   4      1.7944      0.2324      1.2066      0.0000
  11  17   4      1.7445      0.2328     -1.7489      0.0000
  12  17   4      1.7155      0.2376     -0.0945      0.0000
  13  17   4      1.6568      0.2483      0.7011      0.0000
  14  17   4      1.6704      0.2380     -0.6997      0.0000
  15  17   4      1.8628      0.2237      1.6998      0.0000
  16  17   4      2.1297      0.2069     -1.9604      0.0000
   0  18   4      6.5027      0.5118      4.8050      0.0000
   1  18   4      3.8701      0.1820     -4.2708      0.0000
   2  18   4      8.8237      0.2289      8.9213      0.0000
   3  18   4      4.0380      0.1628     -4.9821      0.0000
   4  18   4      7.8917      0.3123      8.4598      0.0000
   5  18   4      3.0066      0.1924     -2.8042      0.0000
   6  18   4      9.4921      0.2429     10.1065      0.0000
   7  18   4      2.7312      0.1728     -1.1639      0.0000
   8  18   4     11.4777      0.2845     12.4044      0.0000
   9  18   4      2.3036      0.1880     -0.4842      0.0000
  10  18   4      9.3393      0.2356     10.6323      0.0000
  11  18   4      2.8226      0.1718     -2.7245      0.0000
  12  18   4      8.2661      0.2139     10.2124      0.0000
  13  18   4      2.4394      0.1879     -2.5086      0.0000
  14  18   4      7.9718      0.2350      9.2688      0.0000
  15  18   4      2.2952      0.2221     -2.2044      0.0000
   0  19   4      3.3616      0.3173     -0.9989      0.0000
   1  19   4      2.6910      0.3466     -2.0294      0.0000
   2  19   4      1.9498      0.1969     -1.1015      0.0000
   3  19   4      2.0924      0.1983     -1.7057      0.0000
   4  19   4      1.9494      0.1998     -1.6796      0.0000
   5  19   4      2.9460      0.2276     -1.3072      0.0000
   6  19   4      1.8370      0.1929     -2.4446      0.0000
   7  19   4      1.7344      0.2414     -0.7179      0.0000
   8  19   4      1.5793      0.2581     -1.3538      0.0000
   9  19   4      1.8650      0.2104     -1.7452      0.0000
  10  19   4      2.1718      0.2057      1.3789      0.0000
  11  19   4      3.5783      0.1755     -4.2965      0.0000
  12  19   4      2.8648      0.1781      2.3464      0.0000
  13  19   4      2.4042      0.1994     -2.9176      0.0000
  14  19   4      1.6563      0.3354      0.7926      0.0000
   0  20   4      5.3014      0.2832      3.3459      0.0000
   1  20   4      1.7713      0.2808     -1.1612      0.0000
   2  20   4      5.0246      0.1735      5.2545      0.0000
   3  20   4      1.5156      0.2596     -1.0131      0.0000
   4  20   4      4.7943      0.1944      4.7746      0.0000
   5  20   4      1.6842      0.2052     -0.1358      0.0000
   6  20   4      5.8671      0.1893      6.1971      0.0000
   7  20   4      2.0853      0.1781      0.9850      0.0000
   8  20   4      5.5943      0.1870      6.4738      0.0000
   9  20   4      2.4236      0.1809      2.4993      0.0000
  10  20   4      4.2717      0.1990      4.8231      0.0000
  11  20   4      1.8682      0.2115      1.1271      0.0000
  12  20   4      4.7293      0.1885      5.6051      0.0000
   0  21   4      2.8336      0.4328     -2.1254      0.0000
   1  21   4      2.1907      0.2977     -1.8400      0.0000
   2  21   4      1.4150      0.3040     -1.3021      0.0000
   3  21   4      2.1630      0.2468     -1.7502      0.0000
   4  21   4      1.9170      0.2171     -2.4683      0.0000
   5  21   4      1.7258      0.2227     -1.2180      0.0000
   6  21   4      1.7087      0.2377     -2.7588      0.0000
   7  21   4      1.4764      0.2441     -1.1684      0.0000
   8  21   4      1.5640      0.2367     -0.6327      0.0000
   9  21   4      1.8369      0.2180     -1.4978      0.0000
  10  21   4      1.2789      0.2936     -0.2485      0.0000
   0  22   4      4.1769      0.5299      2.1041      0.0000
   1  22   4      1.4721      0.3292      0.4533      0.0000
   2  22   4      3.6497      0.1874      3.6329      0.0000
   3  22   4      1.6343      0.2603      0.6091      0.0000
   4  22   4      3.0237      0.1769      2.8680      0.0000
   5  22   4      1.4756      0.2776      1.0836      0.0000
   6  22   4      3.6180      0.2311      4.0618      0.0000
   7  22   4      2.0798      0.2165      1.7186      0.0000
   8  22   4      3.9064      0.1971      4.4153      0.0000
   0  23   4      2.3614      0.3131      3.3022      0.0000
   1  23   4      1.5187      0.3025     -1.6688      0.0000
   2  23   4      1.6593      0.2765      2.4309      0.0000
   3  23   4      2.3246      0.2259     -2.5450      0.0000
   4  23   4      1.3118      0.3138     -0.7769      0.0000
   5  23   4      1.5118      0.3519     -1.5050      0.0000
   0   1   5      7.4385      0.1958      7.6057      0.0000
   0   2   5      2.5952      0.1381     -2.4956      0.0000
   1   2   5      7.7812      0.1457     -7.6836      0.0000
   0   3   5      3.3894      0.1532      3.6637      0.0000
   1   3   5      3.3992      0.1170      3.5073      0.0000
   2   3   5      3.0114      0.1808      2.0936      0.0000
   0   4   5      5.3109      0.1545     -5.9787      0.0000
   1   4   5     10.8636      0.1923    -11.0036      0.0000
   2   4   5      3.4305      0.1526     -2.8793      0.0000
   3   4   5      4.0072      0.1707     -3.5900      0.0000
   0   5   5     10.3864      0.2688     -7.8687      0.0000
   1   5   5      5.7301      0.1205      6.1801      0.0000
   2   5   5      5.8222      0.1650     -5.8658      0.0000
   3   5   5      5.8663      0.1349     -7.3220      0.0000
   4   5   5      4.1574      0.1875     -4.3314      0.0000
   0   6   5      2.9437      0.2620      1.1914      0.0000
   1   6   5     13.1950      0.2473    -14.6594      0.0000
   2   6   5      4.4590      0.1256     -4.3205      0.0000
   3   6   5      4.8641      0.1324     -5.5648      0.0000
   4   6   5      2.5495      0.1418      3.0398      0.0000
   5   6   5      3.6777      0.2424      2.9756      0.0000
   0   7   5     20.9762      0.5632    -23.0822      0.0000
   1   7   5      4.4945      0.1234      5.1128      0.0000
   2   7   5      6.9576      0.1890     -8.1546      0.0000
   3   7   5      8.2145      0.1747     -9.8086      0.0000
   4   7   5      4.6819      0.1627     -4.2937      0.0000
   5   7   5      2.3471      0.1705     -1.2390      0.0000
   6   7   5      3.7267      0.1633     -3.9677      0.0000
   0   8   5      5.0483      0.2293      4.4049      0.0000
   1   8   5      7.5816      0.1713     -8.4618      0.0000
   2   8   5      7.6576      0.1683     -9.1387      0.0000
   3   8   5      3.7092      0.2018     -1.5439      0.0000
   4   8   5      5.1990      0.1372      5.5401      0.0000
   5   8   5      2.8025      0.2873      1.5194      0.0000
   6   8   5      2.1502      0.1680      1.2531      0.0000
   7   8   5      2.4353      0.2274      0.0856      0.0000
   0   9   5     20.0948      0.5594    -22.2099      0.0000
   1   9   5      2.5813      0.1581      0.6245      0.0000
   2   9   5      5.7914      0.1670     -5.0922      0.0000
   3   9   5      4.5558      0.1400     -5.4146      0.0000
   4   9   5      7.0563      0.2161     -7.8038      0.0000
   5   9   5      2.5556      0.2220     -0.3733      0.0000
   6   9   5      8.4850      0.1926     -9.2661      0.0000
   7   9   5      2.2572      0.1977      1.9566      0.0000
   8   9   5      3.0695      0.2479     -0.9854      0.0000
   0  10   5      5.2713      0.1900      5.9875      0.0000
   1  10   5      3.6274      0.1657     -3.3118      0.0000
   2  10   5      5.0954      0.1283     -6.6832      0.0000
   3  10   5      4.8455      0.2182     -4.5761      0.0000
   4  10   5      5.7081      0.1469      7.2957      0.0000
   5  10   5      3.9012      0.1735      1.5530      0.0000
   6  10   5      2.2541      0.1673      1.4170      0.0000
   7  10   5      6.2721      0.1674      7.2425      0.0000
   8  10   5      2.8826      0.1523     -3.3189      0.0000
   9  10   5      5.2825      0.1700      5.4119      0.0000
   0  11   5      7.7534      0.2621     -9.5729      0.0000
   1  11   5      3.8798      0.1378     -3.7675      0.0000
   2  11   5      3.2485      0.1973      2.5116      0.0000
   3  11   5      3.4114      0.1513     -3.4723      0.0000
   4  11   5      4.7492      0.1780      3.8139      0.0000
   5  11   5      4.2768      0.1379     -4.9376      0.0000
   6  11   5      3.6600      0.2159      2.5879      0.0000
   7  11   5      2.7842      0.1518     -2.0163      0.0000
   8  11   5      5.2447      0.1590      4.9092      0.0000
   9  11   5      2.4529      0.1676      2.1428      0.0000
  10  11   5      2.5508      0.2178     -1.6322      0.0000
   0  12   5      2.2416      0.2212      2.0781      0.0000
   1  12   5      2.6220      0.2470     -1.3319      0.0000
   2  12   5      2.8624      0.1429     -3.4076      0.0000
   3  12   5      5.1214      0.1524     -6.1708      0.0000
   4  12   5      3.6684      0.1440      4.6626      0.0000
   5  12   5      2.8284      0.2281     -2.4748      0.0000
   6  12   5      3.6846      0.1426      4.4879      0.0000
   7  12   5      3.1663      0.2196      1.6970      0.0000
   8  12   5      4.1552      0.1519      4.1987      0.0000
   9  12   5      2.7126      0.1708     -2.5272      0.0000
  10  12   5      3.3902      0.1589      4.2200      0.0000
  11  12   5      2.4683      0.1734     -2.3810      0.0000
   0  13   5      3.9695      0.2560     -4.5530      0.0000
   1  13   5      2.9145      0.1629     -3.2594      0.0000
   2  13   5      2.3433      0.1797      0.8686      0.0000
   3  13   5      2.2213      0.1796     -0.0236      0.0000
   4  13   5      4.6328      0.1413      5.9508      0.0000
   5  13   5      3.1077      0.1414      2.2463      0.0000
   6  13   5      3.3221      0.1929      4.3301      0.0000
   7  13   5      5.0430      0.1493      5.5218      0.0000
   8  13   5      2.7587      0.1698      3.0056      0.0000
   9  13   5      4.6772      0.1647      5.9174      0.0000
  10  13   5      2.0395      0.2053      0.4931      0.0000
  11  13   5      1.6691      0.2558      0.9521      0.0000
  12  13   5      1.8326      0.2154      1.7129      0.0000
   0  14   5      3.8063      0.2610     -4.0558      0.0000
   1  14   5      2.5494      0.1509     -1.3237      0.0000
   2  14   5      2.7014      0.1407     -3.0843      0.0000
   3  14   5      3.2035      0.1447     -3.1585      0.0000
   4  14   5      2.2313      0.1696      1.7187      0.0000
   5  14   5      3.7046      0.1714     -4.2305      0.0000
   6  14   5      1.8350      0.1932     -0.2254      0.0000
   7  14   5      2.8827      0.2123     -2.0973      0.0000
   8  14   5      2.8053      0.1564     -3.0091      0.0000
   9  14   5      4.1154      0.1716     -4.7855      0.0000
  10  14   5      3.6389      0.1546     -4.0619      0.0000
  11  14   5      5.1121      0.1746     -6.2676      0.0000
  12  14   5      2.8713      0.1643     -3.3504      0.0000
  13  14   5      2.8637      0.1905     -4.0555      0.0000
   0  15   5      4.6228      0.2735     -4.5801      0.0000
   1  15   5      1.8483      0.2012     -1.1113      0.0000
   2  15   5      3.5827      0.1717     -3.2519      0.0000
   3  15   5      2.4698      0.1824     -2.0166      0.0000
   4  15   5      2.5526      0.1965     -1.2293      0.0000
   5  15   5      2.6930      0.1555     -2.2153      0.0000
   6  15   5      2.2848      0.2443     -0.9354      0.0000
   7  15   5      1.9835      0.2017      1.0186      0.0000
   8  15   5      2.7898      0.1882     -2.3187      0.0000
   9  15   5      2.5837      0.1720      3.6210      0.0000
  10  15   5      2.5519      0.1834     -2.8955      0.0000
  11  15   5      2.6856      0.1773      2.7280      0.0000
  12  15   5      1.5413      0.3135      0.0625      0.0000
  13  15   5      1.4186      0.2605      0.8082      0.0000
  14  15   5      2.4660      0.2022      2.4231      0.0000
   0  16   5      2.0838      0.3218     -0.3364      0.0000
   1  16   5      3.5680      0.1558     -4.0513      0.0000
   2  16   5      1.9208      0.1999     -0.6146      0.0000
   3  16   5      3.0294      0.1916     -4.1104      0.0000
   4  16   5      2.0236      0.2007      2.4179      0.0000
   5  16   5      3.1760      0.2050     -2.9251      0.0000
   6  16   5      2.3871      0.1743      3.1186      0.0000
   7  16   5      2.4896      0.1965     -0.9967      0.0000
   8  16   5      2.6317      0.1648      2.7461      0.0000
   9  16   5      1.8978      0.2413     -1.2673      0.0000
  10  16   5      1.4237      0.2525      0.6060      0.0000
  11  16   5      2.4259      0.1837     -2.6766      0.0000
  12  16   5      1.4647      0.2728     -1.6924      0.0000
  13  16   5      1.5584      0.2551     -1.2137      0.0000
  14  16   5      0.9207      0.3930      0.3770      0.0000
   0  17   5      5.1712      0.2415     -5.9509      0.0000
   1  17   5      1.8205      0.2107     -1.0435      0.0000
   2  17   5      2.2606      0.2904     -1.0779      0.0000
   3  17   5      1.8219      0.2140     -1.4665      0.0000
   4  17   5      2.3393      0.1954      1.9864      0.0000
   5  17   5      1.9182      0.2042      0.4754      0.0000
   6  17   5      2.6913      0.2144      1.8403      0.0000
   7  17   5      3.3854      0.1640      4.1403      0.0000
   8  17   5      2.0118      0.2067     -0.9520      0.0000
   9  17   5      2.1999      0.1854      2.7319      0.0000
  10  17   5      2.7296      0.1720     -3.1938      0.0000
  11  17   5      1.3707      0.2804     -0.0372      0.0000
  12  17   5      1.8105      0.2274     -1.3384      0.0000
  13  17   5      0.8256      0.5349     -0.6370      0.0000
   0  18   5      2.7364      0.2692     -1.9942      0.0000
   1  18   5      1.9467      0.2077     -1.6896      0.0000
   2  18   5      1.9927      0.1961     -1.4069      0.0000
   3  18   5      2.0009      0.2032     -1.5738      0.0000
   4  18   5      1.9893      0.2000      1.7623      0.0000
   5  18   5      2.4967      0.2441     -1.9118      0.0000
   6  18   5      1.7012      0.2134      1.5314      0.0000
   7  18   5      2.5690      0.2419     -2.8410      0.0000
   8  18   5      2.1929      0.1790     -2.2700      0.0000
   9  18   5      2.7153      0.1982     -2.1708      0.0000
  10  18   5      2.6890      0.1738     -3.5246      0.0000
  11  18   5      2.8591      0.1701     -2.9275      0.0000
   0  19   5      2.8509      0.3689     -1.9724      0.0000
   1  19   5      1.6069      0.2485     -1.2716      0.0000
   2  19   5      2.2766      0.1916      1.7341      0.0000
   3  19   5      2.0188      0.1866     -2.6372      0.0000
   4  19   5      3.0394      0.1632      2.9036      0.0000
   5  19   5      3.0956      0.1623     -3.9829      0.0000
   6  19   5      2.4106      0.2386      1.8243      0.0000
   7  19   5      2.0864      0.2023     -1.8244      0.0000
   8  19   5      2.0353      0.1923      1.0424      0.0000
   9  19   5      1.1071      0.3283     -1.0620      0.0000
  10  19   5      1.8922      0.2691     -2.0586      0.0000
   0  20   5      2.1477      0.3025     -1.5656      0.0000
   1  20   5      1.8798      0.2347     -0.8181      0.0000
   2  20   5      1.1707      0.3491     -0.7355      0.0000
   3  20   5      1.7400      0.2273     -1.2076      0.0000
   4  20   5      1.4089      0.2824      0.5134      0.0000
   5  20   5      1.9271      0.2872     -0.9578      0.0000
   6  20   5      2.2682      0.1746      3.1341      0.0000
   7  20   5      2.2444      0.2442     -2.1255      0.0000
   8  20   5      1.5278      0.3215      1.0743      0.0000
   0  21   5      2.6065      0.2586     -2.2367      0.0000
   1  21   5      1.1145      0.3703     -0.7404      0.0000
   2  21   5      1.7825      0.2245      0.2578      0.0000
   3  21   5      1.4286      0.2616     -1.5226      0.0000
   4  21   5      1.6848      0.2476      1.0262      0.0000
   5  21   5      1.8074      0.2447     -0.3655      0.0000
   0   0   6     34.9705      1.6568    -38.7027      0.0000
   0   1   6      8.1400      0.2253      9.3778      0.0000
   1   1   6      4.0908      0.1560      2.9875      0.0000
   0   2   6     10.1793      0.2465    -10.8403      0.0000
   1   2   6      2.7013      0.1029      2.3813      0.0000
   2   2   6     14.6320      0.3695     15.1165      0.0000
   0   3   6      5.3138      0.1580      7.9736      0.0000
   1   3   6      4.3989      0.1136      4.5759      0.0000
   2   3   6      2.5874      0.1058     -1.2712      0.0000
   3   3   6      4.4159      0.1731     -2.7074      0.0000
   0   4   6      4.9770      0.2491     -4.7208      0.0000
   1   4   6      2.1915      0.1336      0.6681      0.0000
   2   4   6     15.7462      0.2706     15.7727      0.0000
   3   4   6      5.6122      0.1263      6.2294      0.0000
   4   4   6     18.8564      0.5099     19.2393      0.0000
   0   5   6      3.4239      0.1437      4.3255      0.0000
   1   5   6      5.8931      0.1365      6.4158      0.0000
   2   5   6      2.8572      0.1289     -2.9873      0.0000
   3   5   6      4.0515      0.1513     -3.4522      0.0000
   4   5   6      3.0612      0.1461      1.3378      0.0000
   5   5   6      3.5454      0.2052     -2.5208      0.0000
   0   6   6      6.1969      0.2013      4.3899      0.0000
   1   6   6      2.5021      0.1372     -1.3439      0.0000
   2   6   6     16.1209      0.3020     16.1682      0.0000
   3   6   6      4.9769      0.1284      6.5673      0.0000
   4   6   6     21.8487      0.4291     23.4611      0.0000
   5   6   6      3.4143      0.1364      1.1039      0.0000
   6   6   6     21.8901      0.6729     24.0737      0.0000
   0   7   6      2.2554      0.1971     -1.0606      0.0000
   1   7   6      4.5990      0.1335      5.5162      0.0000
   2   7   6      2.5548      0.1364     -3.2849      0.0000
   3   7   6      2.4317      0.1578     -1.5412      0.0000
   4   7   6      3.7651      0.1350     -3.7709      0.0000
   5   7   6      3.2650      0.1867     -3.2185      0.0000
   6   7   6      4.1027      0.1590     -5.4445      0.0000
   7   7   6      4.2245      0.2219     -5.2791      0.0000
   0   8   6      6.6531      0.2248      5.2374      0.0000
   1   8   6      1.9110      0.1565     -1.1255      0.0000
   2   8   6     11.5554      0.2354     10.2608      0.0000
   3   8   6      2.5379      0.1453      2.0964      0.0000
   4   8   6     17.8268      0.3655     18.1020      0.0000
   5   8   6      2.5536      0.1553     -0.7207      0.0000
   6   8   6     15.4235      0.3298     16.1502      0.0000
   7   8   6      2.6853      0.1824     -3.1729      0.0000
   8   8   6      9.0336      0.3582      8.5465      0.0000
   0   9   6      2.9773      0.1645     -4.2359      0.0000
   1   9   6      2.1111      0.2124      1.3174      0.0000
   2   9   6      2.9085      0.1269     -3.4852      0.0000
   3   9   6      2.5580      0.1573     -2.2546      0.0000
   4   9   6      2.2439      0.1545     -1.1214      0.0000
   5   9   6      6.4151      0.1560     -7.7622      0.0000
   6   9   6      2.5862      0.1566     -2.1255      0.0000
   7   9   6      6.7875      0.1743     -8.8304      0.0000
   8   9   6      1.9091      0.2021     -0.8121      0.0000
   9   9   6      5.9923      0.2382     -8.6459      0.0000
   0  10   6      7.4480      0.2680     -6.5976      0.0000
   1  10   6      3.0452      0.1273      2.6558      0.0000
   2  10   6      3.0256      0.1983     -1.0430      0.0000
   3  10   6      3.4833      0.1346      4.7878      0.0000
   4  10   6      6.1315      0.1659      6.6280      0.0000
   5  10   6      2.2541      0.1640      1.0571      0.0000
   6  10   6      7.4145      0.1784      8.0268      0.0000
   7  10   6      1.9450      0.1886     -1.6038      0.0000
   8  10   6      4.8618      0.2015      4.0745      0.0000
   9  10   6      2.1045      0.1832     -2.0829      0.0000
  10  10   6      3.0076      0.2936      0.2048      0.0000
   0  11   6      3.5032      0.2138      1.7148      0.0000
   1  11   6      2.7986      0.1768      1.6758      0.0000
   2  11   6      2.0397      0.1558     -1.5696      0.0000
   3  11   6      3.4882      0.1430      3.6642      0.0000
   4  11   6      1.9121      0.1689     -0.9927      0.0000
   5  11   6      2.3910      0.2483     -0.6335      0.0000
   6  11   6      2.0922      0.1743     -2.2829      0.0000
   7  11   6      2.7362      0.1751     -2.4602      0.0000
   8  11   6      1.7624      0.2010     -1.0413      0.0000
   9  11   6      3.5627      0.1475     -3.6074      0.0000
  10  11   6      1.9884      0.2163      0.2948      0.0000
  11  11   6      1.7785      0.2940     -0.5500      0.0000
   0  12   6      3.5006      0.1832      3.6812      0.0000
   1  12   6      1.9102      0.1662      0.8000      0.0000
   2  12   6      9.8674      0.2003      9.9416      0.0000
   3  12   6      2.2920      0.1474      1.7800      0.0000
   4  12   6     11.4578      0.2401     12.7680      0.0000
   5  12   6      2.4295      0.1558     -1.4928      0.0000
   6  12   6      9.0333      0.2087     10.2554      0.0000
   7  12   6      1.8553      0.2083     -1.5695      0.0000
   8  12   6      6.4386      0.1700      5.6052      0.0000
   9  12   6      2.0136      0.1946     -2.6617      0.0000
  10  12   6      2.9907      0.2000      1.6541      0.0000
  11  12   6      1.4853      0.2597     -1.6464      0.0000
  12  12   6      3.6396      0.2124      3.0698      0.0000
   0  13   6      3.1691      0.2028      4.2835      0.0000
   1  13   6      2.8199      0.1521      2.0096      0.0000
   2  13   6      2.0352      0.1610      1.2323      0.0000
   3  13   6      2.7039      0.1640      2.0957      0.0000
   4  13   6      2.3237      0.1608      2.2340      0.0000
   5  13   6      2.7285      0.1393     -2.7699      0.0000
   6  13   6      2.6677      0.1532      2.7584      0.0000
   7  13   6      2.2650      0.1787     -2.5709      0.0000
   8  13   6      1.9072      0.2125      0.5888      0.0000
   9  13   6      2.2890      0.1817     -1.6679      0.0000
  10  13   6      2.1066      0.1845      2.4513      0.0000
  11  13   6      2.2850      0.1805      1.7254      0.0000
  12  13   6      1.8498      0.1960      2.0407      0.0000
  13  13   6      3.0456      0.2393      3.3396      0.0000
   0  14   6      6.4673      0.2523      7.4966      0.0000
   1  14   6      1.9739      0.1736      0.4354      0.0000
   2  14   6      9.7776      0.2071     11.6833      0.0000
   3  14   6      3.0059      0.1404      2.7015      0.0000
   4  14   6     12.1164      0.2515     13.9573      0.0000
   5  14   6      2.3673      0.1462     -0.1754      0.0000
   6  14   6     11.4561      0.2437     12.8761      0.0000
   7  14   6      2.2554      0.1829     -1.4853      0.0000
   8  14   6      8.4032      0.2141     10.2334      0.0000
   9  14   6      1.7592      0.2150     -0.4423      0.0000
  10  14   6      5.0700      0.1638      5.4843      0.0000
  11  14   6      1.3666      0.2564     -0.2861      0.0000
  12  14   6      4.6932      0.1687      5.0595      0.0000
   0  15   6      2.3011      0.2366      1.5400      0.0000
   1  15   6      2.4047      0.1581      1.8367      0.0000
   2  15   6      2.2416      0.1661      0.0622      0.0000
   3  15   6      2.7084      0.1588      2.6156      0.0000
   4  15   6      2.2769      0.1630     -0.7278      0.0000
   5  15   6      2.5189      0.1589     -1.5825      0.0000
   6  15   6      2.2510      0.1720      1.7032      0.0000
   7  15   6      2.0762      0.1810     -1.2511      0.0000
   8  15   6      1.7872      0.1936     -0.2422      0.0000
   9  15   6      2.9017      0.1678     -3.1762      0.0000
  10  15   6      1.3452      0.2575      0.2240      0.0000
  11  15   6      1.6575      0.2611     -0.9021      0.0000
   0  16   6     10.4414      0.3490     11.2889      0.0000
   1  16   6      2.3879      0.1794      0.2125      0.0000
   2  16   6     11.8759      0.2558     14.0883      0.0000
   3  16   6      2.7899      0.1475      1.0227      0.0000
   4  16   6     13.0309      0.2747     15.2164      0.0000
   5  16   6      2.7175      0.1510      0.5837      0.0000
   6  16   6     11.2838      0.2402     12.6530      0.0000
   7  16   6      2.4514      0.1552     -3.2129      0.0000
   8  16   6      7.1286      0.1691      8.8194      0.0000
   9  16   6      1.5696      0.2457     -2.0119      0.0000
   0  17   6      1.9397      0.3143     -0.7156      0.0000
   1  17   6      2.1020      0.2232      1.6863      0.0000
   2  17   6      1.9446      0.1941     -1.1726      0.0000
   3  17   6      2.8241      0.1576      3.0751      0.0000
   4  17   6      2.0472      0.1877     -1.7746      0.0000
   5  17   6      2.2610      0.1761     -2.2349      0.0000
   6  17   6      1.8445      0.1915     -0.8393      0.0000
   7  17   6      1.5552      0.2285     -0.1886      0.0000
   8  17   6      1.2599      0.3503     -1.3824      0.0000
   0  18   6      6.9337      0.2661      7.6780      0.0000
   1  18   6      1.9503      0.2035      0.9184      0.0000
   2  18   6      8.2234      0.1941      9.5523      0.0000
   3  18   6      1.8170      0.2003      1.1651      0.0000
   4  18   6      7.6234      0.2229      8.9012      0.0000
   5  18   6      2.1299      0.2265      2.1634      0.0000
   0   1   7      7.7825      0.2007     -8.7048      0.0000
   0   2   7      1.8915      0.1846      0.8937      0.0000
   1   2   7      8.5403      0.1614     10.3225      0.0000
   0   3   7      3.4454      0.1777      5.1936      0.0000
   1   3   7      3.2975      0.1061      2.1049      0.0000
   2   3   7      3.3034      0.1571     -2.6243      0.0000
   0   4   7      5.0896      0.1510      6.2986      0.0000
   1   4   7      5.5803      0.1172      5.5581      0.0000
   2   4   7      1.9866      0.1376      1.4581      0.0000
   3   4   7      3.0057      0.1573      1.6743      0.0000
   0   5   7      5.3039      0.1673      6.3092      0.0000
   1   5   7      1.9022      0.1376      0.5550      0.0000
   2   5   7      2.7220      0.1750      1.0966      0.0000
   3   5   7      2.5008      0.1179     -2.3235      0.0000
   4   5   7      2.4072      0.2063      1.7989      0.0000
   0   6   7      6.0677      0.1756      8.6416      0.0000
   1   6   7      4.4991      0.1313      3.9023      0.0000
   2   6   7      1.7724      0.1527      1.4790      0.0000
   3   6   7      3.0931      0.1561      2.5510      0.0000
   4   6   7      2.1273      0.1622      1.7216      0.0000
   5   6   7      2.7832      0.1899     -1.3736      0.0000
   0   7   7      7.0259      0.2063      7.7285      0.0000
   1   7   7      2.5802      0.1184     -2.0451      0.0000
   2   7   7      4.1054      0.1251      5.2567      0.0000
   3   7   7      3.0458      0.1255     -3.4721      0.0000
   4   7   7      4.2888      0.1454      4.9150      0.0000
   5   7   7      1.8665      0.1908     -1.5284      0.0000
   6   7   7      3.5111      0.1640      4.1077      0.0000
   0   8   7      2.8653      0.1666      3.1160      0.0000
   1   8   7      4.2732      0.1188      4.3656      0.0000
   2   8   7      2.3990      0.1315     -2.2955      0.0000
   3   8   7      4.5227      0.1514      4.7203      0.0000
   4   8   7      1.8210      0.1806     -0.4670      0.0000
   5   8   7      2.5404      0.2278     -0.0321      0.0000
   6   8   7      1.7239      0.2015     -0.6996      0.0000
   7   8   7      2.8886      0.2804     -2.4657      0.0000
   0   9   7     10.2864      0.2866     11.4299      0.0000
   1   9   7      2.4183      0.1266     -2.6290      0.0000
   2   9   7      6.6487      0.1600      8.4271      0.0000
   3   9   7      2.3563      0.1437     -2.0984      0.0000
   4   9   7      4.8092      0.1489      5.3698      0.0000
   5   9   7      1.9095      0.1767     -0.5200      0.0000
   6   9   7      4.2366      0.1436      4.0862      0.0000
   7   9   7      2.0463      0.1935     -1.5503      0.0000
   8   9   7      2.9439      0.1617      3.2051      0.0000
   0  10   7      1.7166      0.2232      1.5050      0.0000
   1  10   7      2.3559      0.1547      2.2991      0.0000
   2  10   7      2.3433      0.1337     -1.8264      0.0000
   3  10   7      3.5388      0.1792      2.6758      0.0000
   4  10   7      2.0075      0.1570     -1.7371      0.0000
   5  10   7      2.6235      0.2107     -1.7264      0.0000
   6  10   7      2.6774      0.1565     -3.4886      0.0000
   7  10   7      2.5715      0.1752     -1.0802      0.0000
   8  10   7      1.7956      0.2074     -1.3445      0.0000
   9  10   7      2.7152      0.1621     -2.3861      0.0000
   0  11   7      3.1552      0.3031     -0.0688      0.0000
   1  11   7      1.8832      0.1540     -2.7513      0.0000
   2  11   7      2.5503      0.1632     -0.9614      0.0000
   3  11   7      3.0607      0.1232     -3.2829      0.0000
   4  11   7      2.8209      0.1929     -2.5999      0.0000
   5  11   7      1.7960      0.1834     -0.4493      0.0000
   6  11   7      2.2950      0.2031     -0.4198      0.0000
   7  11   7      1.7239      0.2147     -0.0077      0.0000
   8  11   7      2.3876      0.1978     -1.6058      0.0000
   9  11   7      1.9077      0.1935      2.5469      0.0000
   0  12   7      1.8897      0.2086     -0.7280      0.0000
   1  12   7      2.5542      0.1370      2.6740      0.0000
   2  12   7      1.8973      0.1518     -2.3194      0.0000
   3  12   7      4.3953      0.1487      5.2306      0.0000
   4  12   7      1.8140      0.1708     -0.0369      0.0000
   5  12   7      2.2588      0.1839      1.0453      0.0000
   6  12   7      1.5424      0.1906     -1.9143      0.0000
   7  12   7      2.1800      0.1963      1.9464      0.0000
   8  12   7      1.4979      0.2476      1.2441      0.0000
   0  13   7      2.5589      0.3317      1.9837      0.0000
   1  13   7      1.5371      0.1864     -1.3574      0.0000
   2  13   7      2.2303      0.1940      1.5834      0.0000
   3  13   7      1.5774      0.1928     -0.7611      0.0000
   4  13   7      3.0280      0.1473     -2.8447      0.0000
   5  13   7      1.5342      0.2030      1.5306      0.0000
   6  13   7      1.7325      0.2150      0.9930      0.0000
   7  13   7      2.3329      0.2112      2.8244      0.0000
   0  14   7      1.4644      0.2520      1.6034      0.0000
   1  14   7      2.1750      0.1539      2.0112      0.0000
   2  14   7      1.7241      0.1769     -0.1760      0.0000
   3  14   7      2.8106      0.1487      3.7271      0.0000
   4  14   7      1.3480      0.2636      1.5411      0.0000
   0   0   8     11.7197      0.6098     13.4755      0.0000
   0   1   8      2.6939      0.2251      0.8032      0.0000
   1   1   8      2.3619      0.1689      1.0586      0.0000
   0   2   8     11.3556      0.2855     12.2442      0.0000
   1   2   8      2.2211      0.1209     -1.1480      0.0000
   2   2   8      8.9312      0.2329      9.2247      0.0000
   0   3   8      2.2895      0.1685      0.6248      0.0000
   1   3   8      2.0282      0.1325      1.0081      0.0000
   2   3   8      1.9575      0.1273     -1.8737      0.0000
   3   3   8      2.2651      0.2059      1.0881      0.0000
   0   4   8     10.1407      0.2548     11.9249      0.0000
   1   4   8      2.0244      0.1253     -0.7678      0.0000
   2   4   8      7.4873      0.1369      8.1024      0.0000
   3   4   8      2.3640      0.1166      2.3963      0.0000
   4   4   8      6.5676      0.1978      7.7609      0.0000
   0   5   8      2.1857      0.1689      0.7714      0.0000
   1   5   8      2.1245      0.1324      0.5755      0.0000
   2   5   8      2.2657      0.1257     -1.7940      0.0000
   3   5   8      2.6357      0.1374      2.1313      0.0000
   4   5   8      2.4925      0.1254      2.5369      0.0000
   5   5   8      2.7352      0.1949      3.2168      0.0000
   0   6   8     10.9710      0.2721     13.2361      0.0000
   1   6   8      2.0996      0.1312     -1.6721      0.0000
   2   6   8      8.9253      0.1676     10.1723      0.0000
   3   6   8      2.1220      0.1436      1.9859      0.0000
   4   6   8      7.8188      0.1782      9.9335      0.0000
   5   6   8      1.8925      0.1909      0.0984      0.0000
   0   7   8      1.5548      0.2233     -0.6018      0.0000
   1   7   8      1.9080      0.1626      0.2030      0.0000
   2   7   8      2.2095      0.1521     -2.3865      0.0000
   3   7   8      2.4441      0.1546      2.7884      0.0000
                                                    
