# Supplementary material for: How to get maximum structure information from anisotropic displacement parameters obtained by three-dimensional electron diffraction: an experimental study on metal–organic frameworks
Source: IUCrJ. 2022 Jun 8;9(Pt 4):480–91. doi: 10.1107/S2052252522005632 (PMC9252158; doi:10.1107/S2052252522005632)
Supplement: Supplementary file 3 [file m-09-00480-sup3.zip › vq5001Ga-ndc_2msup11.hkl]

#
# Unique observed reflections after correcting
# for dispersion and merging Friedel opposites
#
data_1
_shelx_title ' Ga_1_a.res in P4(2)/nmc'
_shelx_refln_list_code          3
_shelx_F_calc_maximum       90.49
_exptl_crystal_F_000       397.65
_reflns_d_resolution_high  0.8003

loop_
 _space_group_symop_operation_xyz
 'x, y, z'
 '-x+1/2, -y+1/2, z'
 '-y+1/2, x, z+1/2'
 'y, -x+1/2, z+1/2'
 '-x, y+1/2, -z'
 'x+1/2, -y, -z'
 'y+1/2, x+1/2, -z+1/2'
 '-y, -x, -z+1/2'
 '-x, -y, -z'
 'x-1/2, y-1/2, -z'
 'y-1/2, -x, -z-1/2'
 '-y, x-1/2, -z-1/2'
 'x, -y-1/2, z'
 '-x-1/2, y, z'
 '-y-1/2, -x-1/2, z-1/2'
 'y, x, z-1/2'

_cell_length_a    21.5700
_cell_length_b    21.5700
_cell_length_c     6.7000
_cell_angle_alpha  90.000
_cell_angle_beta   90.000
_cell_angle_gamma  90.000

loop_
 _refln_index_h
 _refln_index_k
 _refln_index_l
 _refln_F_meas
 _refln_F_sigma
 _refln_A_calc
 _refln_B_calc
   1   1   0     10.9709      1.8782    -31.1451      0.0000
   0   2   0     28.2569      2.3379     56.6188      0.0000
   2   2   0     12.0757      1.4385     -6.3356      0.0000
   1   3   0     28.2667      2.5256    -17.8098      0.0000
   3   3   0     30.2764      2.3487     28.1136      0.0000
   0   4   0     29.1404      2.3364     63.0150      0.0000
   2   4   0     40.5954      2.5208     27.1919      0.0000
   4   4   0      6.0369      0.9171     -3.2485      0.0000
   1   5   0     30.1727      1.6815    -16.4017      0.0000
   3   5   0      7.6651      0.5389      5.2863      0.0000
   5   5   0     17.3006      1.2120     15.2168      0.0000
   0   6   0     19.3842      1.2663     51.7440      0.0000
   2   6   0     20.2557      1.1702     23.0721      0.0000
   4   6   0      6.4514      0.5027     -7.8183      0.0000
   6   6   0     15.6037      1.4196    -20.3473      0.0000
   1   7   0      4.5569      0.3736     -7.2340      0.0000
   3   7   0      9.2463      0.4611    -12.4877      0.0000
   5   7   0      8.5363      0.4428      7.4051      0.0000
   7   7   0     17.9821      1.0996     19.4773      0.0000
   0   8   0     16.8094      1.1497     39.7819      0.0000
   2   8   0     15.5575      0.8159     12.2968      0.0000
   4   8   0      9.9651      0.4518     12.2970      0.0000
   6   8   0     10.9478      0.5151      6.2629      0.0000
   8   8   0     22.8573      1.4009     18.6082      0.0000
   1   9   0      5.3259      0.5203      4.8045      0.0000
   3   9   0     15.3627      0.7912     13.9216      0.0000
   5   9   0     10.8201      0.5564     12.1966      0.0000
   7   9   0     16.9538      0.7148     18.2081      0.0000
   9   9   0     16.5757      0.9818     14.1673      0.0000
   0  10   0     39.3648      2.8403     90.4934      0.0000
   2  10   0     44.9119      2.3486     55.8058      0.0000
   4  10   0     27.6111      1.4546     26.5601      0.0000
   6  10   0     23.3540      1.4382     25.7432      0.0000
   8  10   0     28.1575      1.2493     30.4033      0.0000
  10  10   0     35.6210      2.1025     35.8129      0.0000
   1  11   0     13.9152      0.8258    -11.0989      0.0000
   3  11   0     11.6996      0.6552    -11.9971      0.0000
   5  11   0      2.9898      0.6154      1.9798      0.0000
   7  11   0      7.9070      0.4115      9.6605      0.0000
   9  11   0      6.1364      0.3057      5.5224      0.0000
  11  11   0      3.6681      0.6294     -0.6593      0.0000
   0  12   0     20.7082      1.4813     24.6689      0.0000
   2  12   0     18.1423      1.1915     17.9395      0.0000
   4  12   0      9.9701      0.5218      8.2889      0.0000
   6  12   0     16.7467      1.0762     15.6526      0.0000
   8  12   0     14.4374      2.0117     15.4575      0.0000
  10  12   0     24.0912      0.9966     24.8874      0.0000
  12  12   0     22.6265      1.4893     23.8856      0.0000
   1  13   0      2.9445      0.4787     -0.3904      0.0000
   3  13   0      4.5690      0.4336     -4.2334      0.0000
   5  13   0      6.3915      0.6718      4.4405      0.0000
   7  13   0      1.7322      0.5051      0.5406      0.0000
   9  13   0      5.7698      0.5013      4.1757      0.0000
  11  13   0      1.9700      0.3640     -0.8831      0.0000
  13  13   0     11.4979      0.8953    -10.3211      0.0000
   0  14   0      8.2223      0.6415     21.1082      0.0000
   2  14   0     13.6894      0.7158     10.0005      0.0000
   4  14   0      3.6262      0.3548     -1.7400      0.0000
   6  14   0      6.8675      0.4092      4.8588      0.0000
   8  14   0     11.0225      0.5519      9.7505      0.0000
  10  14   0     12.6557      0.6099     12.2110      0.0000
  12  14   0      8.6766      0.4187      9.0823      0.0000
  14  14   0      5.3872      0.4292      5.2110      0.0000
   1  15   0      3.1289      0.3169     -3.9982      0.0000
   3  15   0      5.0056      0.3332     -7.3705      0.0000
   5  15   0      8.4406      0.4419      8.9691      0.0000
   7  15   0      1.9805      0.4651      2.1277      0.0000
   9  15   0      3.1060      0.3891      3.1064      0.0000
  11  15   0      2.0823      0.3076      1.6419      0.0000
  13  15   0      1.4625      0.4269     -1.3628      0.0000
  15  15   0      9.9326      0.6854      9.7983      0.0000
   0  16   0     10.1989      0.8609      4.0549      0.0000
   2  16   0      3.0147      0.5805      0.8142      0.0000
   4  16   0      2.3503      0.3467     -0.2799      0.0000
   6  16   0      3.7317      0.2990     -2.8456      0.0000
   8  16   0      5.5333      0.4741      5.0569      0.0000
  10  16   0      9.7970      0.7348     11.1196      0.0000
  12  16   0     10.7254      0.5288     11.0126      0.0000
  14  16   0      8.9537      0.4362      9.1696      0.0000
  16  16   0      3.5989      0.4501      3.5446      0.0000
   1  17   0      2.5144      0.3420     -1.8651      0.0000
   3  17   0      3.8654      0.2512     -4.4301      0.0000
   5  17   0      2.8474      0.3635      2.5030      0.0000
   7  17   0      2.0618      0.8069      0.3941      0.0000
   9  17   0      3.8269      0.3319      3.6534      0.0000
  11  17   0      0.7962      0.6138      0.2394      0.0000
  13  17   0      5.3236      0.3368     -5.3778      0.0000
  15  17   0      0.5351      0.6255      0.5633      0.0000
  17  17   0      4.7294      0.4678     -2.5161      0.0000
   0  18   0      5.5816      0.5723      8.8426      0.0000
   2  18   0      5.8914      0.3546      5.8233      0.0000
   4  18   0      5.0382      0.6635      4.2516      0.0000
   6  18   0      3.0079      0.3286      1.7178      0.0000
   8  18   0      9.1951      0.5549      9.2366      0.0000
  10  18   0      8.3455      0.6610      8.3289      0.0000
  12  18   0      4.4257      0.3851      5.5921      0.0000
  14  18   0      8.0980      0.4105      7.8001      0.0000
  16  18   0      4.2432      0.3121      4.7352      0.0000
  18  18   0      6.5751      1.0453      7.9000      0.0000
   1  19   0      3.1622      0.2574     -2.7147      0.0000
   3  19   0      5.2465      0.2992     -5.2781      0.0000
   5  19   0      1.9824      0.3268     -0.4247      0.0000
   7  19   0      1.8100      0.2615      0.5921      0.0000
   9  19   0      1.1537      0.6621     -0.4465      0.0000
  11  19   0      1.7944      0.3809     -1.8338      0.0000
  13  19   0      0.9958      0.5675     -1.5667      0.0000
  15  19   0      3.0349      0.2449      2.1891      0.0000
  17  19   0      0.9269      0.4932      0.8322      0.0000
  19  19   0      1.1400      0.8061      0.5733      0.0000
   0  20   0      4.0920      0.4736      2.5855      0.0000
   2  20   0      2.6783      1.1640      2.6319      0.0000
   4  20   0      4.2660      0.3605      4.9024      0.0000
   6  20   0      4.4842      0.6337      3.6688      0.0000
   8  20   0      7.0309      0.3562      7.3391      0.0000
  10  20   0      6.4797      0.5522      7.1902      0.0000
  12  20   0      5.1504      0.3419      6.2868      0.0000
  14  20   0      7.0319      0.7249      7.2391      0.0000
  16  20   0      2.9443      0.2811      3.9113      0.0000
  18  20   0      4.4714      0.4716      5.4566      0.0000
   1  21   0      1.0729      0.7383      0.3170      0.0000
   3  21   0      1.4565      0.4784      0.5394      0.0000
   5  21   0      1.7321      0.4151      1.2454      0.0000
   7  21   0      1.4123      0.5987      0.9150      0.0000
   9  21   0      1.6076      0.2982     -0.7435      0.0000
  11  21   0      1.3640      0.3193     -1.1122      0.0000
  13  21   0      1.0671      0.4400     -0.3004      0.0000
  15  21   0      1.0194      0.4091      1.2416      0.0000
   0  22   0     12.1188      1.5841     14.0752      0.0000
   2  22   0     11.5880      0.6714     11.4391      0.0000
   4  22   0      8.9145      0.4312      9.0026      0.0000
   6  22   0      6.9418      0.3620      6.4506      0.0000
   8  22   0      8.3697      0.4649      8.1038      0.0000
  10  22   0      8.9257      0.4887      8.8190      0.0000
  12  22   0      5.9880      0.4961      7.5122      0.0000
  14  22   0      4.9332      0.6925      6.5706      0.0000
   1  23   0      1.9915      0.3759     -2.3053      0.0000
   3  23   0      2.9343      0.2663     -4.1567      0.0000
   5  23   0      2.5487      0.4213     -3.2765      0.0000
   7  23   0      1.2850      0.3759     -1.1675      0.0000
   9  23   0      1.6113      0.3143     -1.0797      0.0000
  11  23   0      1.7661      0.2977     -2.4485      0.0000
  13  23   0      1.4917      0.2865     -2.4862      0.0000
   0  24   0      3.4688      0.4225      5.9919      0.0000
   2  24   0      6.2808      0.3493      5.3819      0.0000
   4  24   0      6.4849      0.3532      6.2380      0.0000
   6  24   0      6.7652      0.3527      6.4960      0.0000
   8  24   0      6.4385      0.4112      6.3108      0.0000
  10  24   0      5.1082      0.3452      4.7968      0.0000
  12  24   0      3.2266      0.3577      3.4431      0.0000
   1  25   0      1.3719      0.4536     -1.2552      0.0000
   3  25   0      1.3868      0.4498     -0.8560      0.0000
   5  25   0      1.1259      0.4090     -0.5620      0.0000
   7  25   0      1.2946      0.3811     -1.0353      0.0000
   9  25   0      1.2534      0.2775     -1.8152      0.0000
   0  26   0      2.3876      0.5496      3.6876      0.0000
   2  26   0      3.9155      0.3081      4.0400      0.0000
   4  26   0      4.5291      0.3803      4.1995      0.0000
   6  26   0      3.6853      0.3204      3.5955      0.0000
   0   1   1     24.6804      1.0154     18.2587      0.0000
   0   2   1     13.3281      0.5797      9.0835      0.0000
   1   2   1     32.5342      0.9557    -19.2168      0.0000
   0   3   1     12.1875      0.9165     13.0261      0.0000
   1   3   1     24.3940      0.7791    -26.0355      0.0000
   2   3   1      3.6628      0.3384     -1.7866      0.0000
   0   4   1     21.6775      1.1208    -17.2411      0.0000
   1   4   1     45.3527      1.6185    -45.2031      0.0000
   2   4   1     19.3515      0.6424     15.7046      0.0000
   3   4   1      4.3227      0.1753     -2.0451      0.0000
   0   5   1     31.0097      1.3666    -31.1719      0.0000
   1   5   1     17.7301      0.5973    -14.2741      0.0000
   2   5   1      3.3534      0.5019      2.0358      0.0000
   3   5   1     11.8531      0.3945     11.1199      0.0000
   4   5   1      9.1677      0.2906     -7.3574      0.0000
   0   6   1     26.9382      1.2875    -33.8291      0.0000
   1   6   1     28.4349      1.0074    -30.2186      0.0000
   2   6   1     11.9382      0.4244     12.6140      0.0000
   3   6   1     12.0211      0.4496     -8.6577      0.0000
   4   6   1      2.5424      0.2478     -3.0842      0.0000
   5   6   1      4.1869      0.1968      4.7300      0.0000
   0   7   1     41.6275      2.2560    -49.8541      0.0000
   1   7   1      3.4007      0.3269      4.9802      0.0000
   2   7   1     11.5808      0.4942     -5.7114      0.0000
   3   7   1     18.6954      0.6554     22.1903      0.0000
   4   7   1     16.3684      0.6133    -14.9435      0.0000
   5   7   1      3.9599      0.3032      4.9246      0.0000
   6   7   1      9.4031      0.3694     -9.0523      0.0000
   0   8   1      7.1106      1.3811     -7.8003      0.0000
   1   8   1      8.4391      0.3352     -8.2731      0.0000
   2   8   1     11.6199      0.4148     16.8557      0.0000
   3   8   1     18.3778      0.6713    -15.0188      0.0000
   4   8   1      8.3591      0.3079     -9.1828      0.0000
   5   8   1      3.5407      0.2601      4.2431      0.0000
   6   8   1      6.5268      0.2598     -9.0022      0.0000
   7   8   1      3.0613      0.3225      2.0106      0.0000
   0   9   1     32.5123      1.6753    -36.5246      0.0000
   1   9   1      3.5224      0.2136      1.5099      0.0000
   2   9   1     20.1615      0.7302    -21.6690      0.0000
   3   9   1      3.7560      0.2097      4.1976      0.0000
   4   9   1     16.7254      0.5845    -18.8592      0.0000
   5   9   1      4.7797      0.3095     -6.2011      0.0000
   6   9   1     17.8161      0.6214    -18.4305      0.0000
   7   9   1      5.3237      0.2798      5.0535      0.0000
   8   9   1      5.1359      0.2229     -4.8070      0.0000
   0  10   1      7.7164      0.4883     -7.1755      0.0000
   1  10   1      9.1026      0.3625     -9.2704      0.0000
   2  10   1      7.7350      0.3290      8.9522      0.0000
   3  10   1     14.5113      0.6080    -14.6361      0.0000
   4  10   1      3.4636      0.6645     -2.0452      0.0000
   5  10   1      9.0385      0.3624      9.0545      0.0000
   6  10   1      8.0034      0.2985      9.2858      0.0000
   7  10   1     12.2965      0.4279     11.0823      0.0000
   8  10   1      2.3486      0.3025      2.0864      0.0000
   9  10   1      7.9480      0.2849      7.6622      0.0000
   0  11   1      7.4459      0.9470     -7.6363      0.0000
   1  11   1      6.6861      0.3084      7.1881      0.0000
   2  11   1      4.4638      0.2406      3.4662      0.0000
   3  11   1     11.9747      0.4321     13.4376      0.0000
   4  11   1     16.6778      0.6168     17.8305      0.0000
   5  11   1      5.0678      0.2410      4.5192      0.0000
   6  11   1      3.1410      0.4228      2.1327      0.0000
   7  11   1      2.1975      0.2384      2.1353      0.0000
   8  11   1      4.5931      0.6246      3.8580      0.0000
   9  11   1      3.2799      0.3667     -1.6555      0.0000
  10  11   1      2.4663      0.4676      0.0551      0.0000
   0  12   1      2.5394      0.5465      1.1609      0.0000
   1  12   1      4.5866      0.2542     -4.3674      0.0000
   2  12   1      4.1528      0.4236      4.2413      0.0000
   3  12   1      6.6038      0.4030     -7.0462      0.0000
   4  12   1      8.9725      0.4082     -9.8740      0.0000
   5  12   1      6.5839      0.4190     -7.1558      0.0000
   6  12   1      2.3485      0.2525      0.6835      0.0000
   7  12   1      2.0076      0.2616     -1.9433      0.0000
   8  12   1      7.2427      0.2716     -6.9931      0.0000
   9  12   1      2.0732      0.2388      0.7630      0.0000
  10  12   1      5.0502      0.1935     -5.2969      0.0000
  11  12   1      2.8550      0.2821     -2.6545      0.0000
   0  13   1      5.7754      0.9058     -1.9555      0.0000
   1  13   1      2.1664      0.2708      0.7715      0.0000
   2  13   1      2.2482      0.4839      0.9404      0.0000
   3  13   1      2.1682      0.4588      0.3682      0.0000
   4  13   1      5.1213      0.4914      5.3172      0.0000
   5  13   1      1.7980      0.3138     -1.2986      0.0000
   6  13   1      3.1155      0.2994      2.5428      0.0000
   7  13   1      9.9369      0.3265    -11.3549      0.0000
   8  13   1      8.4115      0.3140      9.4999      0.0000
   9  13   1      9.0724      0.2984    -10.2128      0.0000
  10  13   1      3.9321      0.1981      3.5500      0.0000
  11  13   1      3.8118      0.2013     -4.7219      0.0000
  12  13   1      2.9169      0.3281      2.5857      0.0000
   0  14   1      3.2088      0.5135      2.6834      0.0000
   1  14   1      6.1425      0.2596     -6.8168      0.0000
   2  14   1      4.1964      0.2628      4.1814      0.0000
   3  14   1      8.7377      0.3979     -9.7247      0.0000
   4  14   1      2.6716      0.4228     -2.6273      0.0000
   5  14   1      4.4976      0.2844     -4.3949      0.0000
   6  14   1      2.0650      0.4678      0.7907      0.0000
   7  14   1      2.0802      0.2815      0.1070      0.0000
   8  14   1      1.9991      0.2478     -0.5148      0.0000
   9  14   1      6.7250      0.2735     -7.3148      0.0000
  10  14   1      5.0104      0.3044      4.7776      0.0000
  11  14   1     11.0837      0.3528    -11.0257      0.0000
  12  14   1      6.7250      0.2329      7.0141      0.0000
  13  14   1      6.2451      0.2356     -7.3602      0.0000
   0  15   1      7.8795      0.4283     -8.3418      0.0000
   1  15   1      2.4390      0.3325      1.3150      0.0000
   2  15   1      2.7182      0.2570     -2.1564      0.0000
   3  15   1      3.6751      0.5265      1.8058      0.0000
   4  15   1      4.2324      0.2390      4.1138      0.0000
   5  15   1      2.7717      0.3253      2.8074      0.0000
   6  15   1      2.2773      0.3165     -2.1259      0.0000
   7  15   1      3.2149      0.1976     -3.9535      0.0000
   8  15   1      4.4437      0.3353     -4.6938      0.0000
   9  15   1      1.8001      0.2199     -0.7075      0.0000
  10  15   1      4.2661      0.2595     -4.7559      0.0000
  11  15   1      2.0983      0.2700     -0.9928      0.0000
  12  15   1      2.1533      0.2996      0.3979      0.0000
  13  15   1      3.0679      0.2073     -3.1053      0.0000
  14  15   1      4.2915      0.2542      4.4727      0.0000
   0  16   1      2.7118      0.6943     -1.9501      0.0000
   1  16   1      2.5224      0.3018     -1.7494      0.0000
   2  16   1      1.7581      0.2787     -1.5180      0.0000
   3  16   1      5.4647      0.4445     -4.6076      0.0000
   4  16   1      2.3742      0.2159     -2.8511      0.0000
   5  16   1      4.9436      0.2117     -5.1601      0.0000
   6  16   1      2.5128      0.2646     -2.2073      0.0000
   7  16   1      2.5740      0.3180     -1.6709      0.0000
   8  16   1      1.6572      0.2368     -1.6980      0.0000
   9  16   1      1.7572      0.2281     -0.3462      0.0000
  10  16   1      2.8906      0.1954     -2.5591      0.0000
  11  16   1      1.6822      0.2789      0.3125      0.0000
  12  16   1      2.2316      0.2321     -2.3181      0.0000
  13  16   1      1.8639      0.2847      0.0530      0.0000
  14  16   1      1.1645      0.3895     -1.0051      0.0000
  15  16   1      1.5002      0.3105      0.2761      0.0000
   0  17   1      5.3322      0.5245     -3.2640      0.0000
   1  17   1      2.1154      0.2176      1.4670      0.0000
   2  17   1      2.9611      0.2003     -2.6841      0.0000
   3  17   1      2.6813      0.2681      2.9040      0.0000
   4  17   1      2.3623      0.8305      0.6608      0.0000
   5  17   1      1.7132      0.2692      1.9195      0.0000
   6  17   1      2.2025      0.2441     -0.1127      0.0000
   7  17   1      4.7590      0.2299     -5.1643      0.0000
   8  17   1      2.5126      0.2390      0.9600      0.0000
   9  17   1      4.7902      0.2848     -5.0117      0.0000
  10  17   1      1.8722      0.3702     -0.6394      0.0000
  11  17   1      1.7533      0.2590     -1.3296      0.0000
  12  17   1      1.7846      0.3355     -1.4831      0.0000
  13  17   1      2.1098      0.2329      2.1652      0.0000
  14  17   1      1.8331      0.2735      0.8496      0.0000
  15  17   1      3.2401      0.1783      4.1332      0.0000
  16  17   1      2.1934      0.2151     -2.0193      0.0000
   0  18   1      2.1323      0.4227      2.0013      0.0000
   1  18   1      2.6422      0.2557     -2.9626      0.0000
   2  18   1      2.2431      0.2116      2.1174      0.0000
   3  18   1      4.2070      0.2517     -3.6180      0.0000
   4  18   1      2.1995      0.3426      0.6664      0.0000
   5  18   1      2.6242      0.3144     -1.3904      0.0000
   6  18   1      2.6631      0.2477     -1.9092      0.0000
   7  18   1      2.1981      0.2702      0.0406      0.0000
   8  18   1      2.3594      0.2239      1.3463      0.0000
   9  18   1      2.7550      0.1943     -2.4522      0.0000
  10  18   1      3.9447      0.2099      3.9542      0.0000
  11  18   1      4.4057      0.2477     -4.1903      0.0000
  12  18   1      3.5888      0.1888      4.0949      0.0000
  13  18   1      2.3898      0.2105     -2.3568      0.0000
  14  18   1      2.3995      0.2113      2.9641      0.0000
  15  18   1      1.5855      0.2563     -0.6843      0.0000
  16  18   1      1.2556      0.2859     -0.4835      0.0000
  17  18   1      1.0815      0.3256      0.9156      0.0000
   0  19   1      3.4610      1.3201     -0.2662      0.0000
   1  19   1      2.7262      0.2167      2.5766      0.0000
   2  19   1      2.2474      0.2328      1.9228      0.0000
   3  19   1      4.0856      0.1942      4.0122      0.0000
   4  19   1      5.6334      0.4582      5.0951      0.0000
   5  19   1      2.8539      0.1940      2.6008      0.0000
   6  19   1      2.5938      0.3746      1.0495      0.0000
   7  19   1      1.5856      0.2445      0.8919      0.0000
   8  19   1      1.8526      0.3871     -1.1944      0.0000
   9  19   1      1.5877      0.2649      0.5419      0.0000
  10  19   1      2.7915      0.2614     -2.2770      0.0000
  11  19   1      1.9535      0.2151      1.7140      0.0000
  12  19   1      1.9099      0.2794     -0.8599      0.0000
  13  19   1      2.2320      0.2248      2.3944      0.0000
  14  19   1      2.2886      0.2139      1.4784      0.0000
  15  19   1      1.6441      0.2411      1.8724      0.0000
  16  19   1      1.7930      0.2076     -1.6154      0.0000
  17  19   1      1.0202      0.3147      0.6678      0.0000
  18  19   1      1.0009      0.3493     -0.7430      0.0000
   0  20   1      3.1046      0.4986      3.1671      0.0000
   1  20   1      2.0708      0.2585     -1.5576      0.0000
   2  20   1      1.6698      0.2909      1.0750      0.0000
   3  20   1      2.6068      0.2567     -1.7214      0.0000
   4  20   1      2.2051      0.2331     -1.1712      0.0000
   5  20   1      4.0203      0.1949     -3.2285      0.0000
   6  20   1      2.8680      0.1924     -2.9759      0.0000
   7  20   1      3.1738      0.2464     -2.4829      0.0000
   8  20   1      1.9386      0.2018     -1.0872      0.0000
   9  20   1      2.5978      0.2026     -2.3999      0.0000
  10  20   1      1.0492      0.3695      0.6486      0.0000
  11  20   1      2.4817      0.1753     -2.3347      0.0000
  12  20   1      0.9197      0.3611      0.4073      0.0000
  13  20   1      1.1108      0.3439     -0.8291      0.0000
  14  20   1      1.3210      0.2711      0.3698      0.0000
  15  20   1      1.5898      0.2585     -1.0292      0.0000
  16  20   1      1.2200      0.2722     -1.1925      0.0000
  17  20   1      1.2545      0.2551      0.6052      0.0000
   0  21   1      4.3087      0.4273     -2.5150      0.0000
   1  21   1      1.2864      0.3479      0.6831      0.0000
   2  21   1      2.0580      0.2892     -0.7707      0.0000
   3  21   1      1.3891      0.3204      0.5950      0.0000
   4  21   1      2.4059      0.2134     -0.1665      0.0000
   5  21   1      1.3007      0.2985      0.3504      0.0000
   6  21   1      2.1838      0.2350     -1.9610      0.0000
   7  21   1      1.8067      0.2925      1.2508      0.0000
   8  21   1      2.2236      0.2318     -1.6883      0.0000
   9  21   1      1.4237      0.2936      0.8404      0.0000
  10  21   1      2.0298      0.2574     -2.0500      0.0000
  11  21   1      1.7188      0.2493      1.6417      0.0000
  12  21   1      1.6120      0.2429     -0.9659      0.0000
  13  21   1      2.0534      0.1992      2.3615      0.0000
  14  21   1      1.3490      0.2401      0.0059      0.0000
  15  21   1      1.2155      0.2877      1.3817      0.0000
  16  21   1      1.4085      0.2450     -1.7878      0.0000
   0  22   1      1.6947      0.4688      1.3911      0.0000
   1  22   1      1.9089      0.2772     -0.8500      0.0000
   2  22   1      1.2685      0.3538      0.2364      0.0000
   3  22   1      2.0650      0.2196     -0.8098      0.0000
   4  22   1      1.5880      0.2662      1.4414      0.0000
   5  22   1      2.1842      0.3070     -0.8689      0.0000
   6  22   1      1.6179      0.2589      1.3703      0.0000
   7  22   1      1.9133      0.3203      1.0580      0.0000
   8  22   1      1.3357      0.2702      0.5918      0.0000
   9  22   1      1.2876      0.2961      0.6740      0.0000
  10  22   1      0.7544      0.4405      0.7474      0.0000
  11  22   1      1.4392      0.2538      0.0130      0.0000
  12  22   1      1.2845      0.2435     -0.2795      0.0000
  13  22   1      1.1707      0.2840      0.3700      0.0000
  14  22   1      0.8231      0.3681     -0.3824      0.0000
  15  22   1      1.3643      0.2755     -0.4678      0.0000
   0  23   1      2.8223      0.7034      1.1520      0.0000
   1  23   1      1.4231      0.3084      1.3133      0.0000
   2  23   1      2.8840      0.2027      2.9740      0.0000
   3  23   1      2.2952      0.2212      2.7329      0.0000
   4  23   1      2.7248      0.2235      3.2003      0.0000
   5  23   1      1.3909      0.2789      0.4708      0.0000
   6  23   1      2.0323      0.2035      2.1111      0.0000
   7  23   1      1.2826      0.2472     -1.6830      0.0000
   8  23   1      1.7349      0.2769      0.8204      0.0000
   9  23   1      1.7178      0.2216     -2.6333      0.0000
  10  23   1      1.3719      0.2462     -1.0236      0.0000
  11  23   1      0.9945      0.3213     -1.2322      0.0000
  12  23   1      1.2904      0.2596     -0.8292      0.0000
  13  23   1      1.1479      0.2735      0.9003      0.0000
   0  24   1      2.1185      0.3359      3.1923      0.0000
   1  24   1      1.6070      0.2767     -0.1331      0.0000
   2  24   1      0.7295      0.5241      0.8809      0.0000
   3  24   1      1.6201      0.2399     -0.4052      0.0000
   4  24   1      1.3323      0.2792     -0.7873      0.0000
   5  24   1      1.8913      0.2479     -0.5411      0.0000
   6  24   1      1.4174      0.2704     -1.5688      0.0000
   7  24   1      1.7668      0.2261     -0.1686      0.0000
   8  24   1      1.1513      0.2699     -0.9649      0.0000
   9  24   1      1.4659      0.2357     -1.4417      0.0000
  10  24   1      1.1952      0.2669      1.3631      0.0000
  11  24   1      1.3178      0.2374     -1.3867      0.0000
   0  25   1      2.5998      0.5200      0.6990      0.0000
   1  25   1      1.3880      0.3380     -0.3855      0.0000
   2  25   1      2.5796      0.1962      2.0433      0.0000
   3  25   1      1.3067      0.2964      0.1750      0.0000
   4  25   1      2.1070      0.2073      1.9210      0.0000
   5  25   1      1.2331      0.2898     -0.6934      0.0000
   6  25   1      1.4424      0.2510      0.5181      0.0000
   7  25   1      1.3384      0.2533     -0.8201      0.0000
   8  25   1      1.1474      0.2609     -0.8460      0.0000
   9  25   1      0.9111      0.3462     -0.5553      0.0000
   0  26   1      1.2444      0.5386      0.6367      0.0000
   1  26   1      1.6489      0.2768      0.5973      0.0000
   2  26   1      0.9383      0.4242     -0.2333      0.0000
   3  26   1      1.1620      0.3117      0.3093      0.0000
   4  26   1      1.4686      0.2614     -0.8952      0.0000
   5  26   1      1.5414      0.2569     -0.0490      0.0000
   6  26   1      1.1983      0.3915     -0.7999      0.0000
   0   0   2     13.5050      1.1205     15.7574      0.0000
   0   1   2     15.4687      0.5398     17.9353      0.0000
   1   1   2      3.1301      0.2956      3.4989      0.0000
   0   2   2     22.2068      0.8442     23.6511      0.0000
   1   2   2      3.7121      0.2395      3.3236      0.0000
   2   2   2     22.9111      1.0264     18.6403      0.0000
   0   3   2      2.6258      0.7864     -0.0558      0.0000
   1   3   2      4.9708      0.2496     -4.2544      0.0000
   2   3   2      2.1389      0.5084     -1.4842      0.0000
   3   3   2     10.8131      0.4939     -8.1149      0.0000
   0   4   2     28.1195      1.2001     25.3476      0.0000
   1   4   2      4.2938      0.1854     -3.7066      0.0000
   2   4   2     29.0309      0.8279     28.8966      0.0000
   3   4   2      6.2466      0.2194     -7.5176      0.0000
   4   4   2     49.6832      2.1371     50.7786      0.0000
   0   5   2      5.6077      0.5045     -6.4777      0.0000
   1   5   2      2.6548      0.2482     -2.4444      0.0000
   2   5   2      8.3052      0.2405      8.7752      0.0000
   3   5   2      2.6251      0.2322      3.2751      0.0000
   4   5   2     11.1374      0.3567    -13.2144      0.0000
   5   5   2     18.9332      0.8125    -14.0583      0.0000
   0   6   2      8.0319      0.4256      4.1740      0.0000
   1   6   2      2.7789      0.1658      2.9471      0.0000
   2   6   2     19.5257      0.6463     16.7814      0.0000
   3   6   2      4.3339      0.1723     -3.7971      0.0000
   4   6   2     19.0993      0.5554     14.9480      0.0000
   5   6   2      8.5555      0.2579      9.0850      0.0000
   6   6   2      8.3355      0.4896    -12.2442      0.0000
   0   7   2      2.7555      0.4077     -3.4179      0.0000
   1   7   2      2.3217      0.3473     -0.7806      0.0000
   2   7   2     13.4803      0.4233     16.2575      0.0000
   3   7   2      5.2886      0.2597     -5.0841      0.0000
   4   7   2     11.3575      0.3651    -12.0965      0.0000
   5   7   2     16.8602      0.5162    -16.9271      0.0000
   6   7   2      5.9106      0.2211     -6.9167      0.0000
   7   7   2      5.1829      0.3315      5.2641      0.0000
   0   8   2      6.5574      1.2485      3.6796      0.0000
   1   8   2      7.8719      0.2690      7.1781      0.0000
   2   8   2     19.6678      0.6406     25.4724      0.0000
   3   8   2     15.1874      0.5035    -16.9309      0.0000
   4   8   2     22.9516      0.7424     22.0363      0.0000
   5   8   2      3.6871      0.2293      3.9053      0.0000
   6   8   2     14.2394      0.4158     12.4449      0.0000
   7   8   2      3.1588      0.2296     -4.1854      0.0000
   8   8   2     15.7660      0.7128     17.8681      0.0000
   0   9   2      5.8836      1.4127     -3.4260      0.0000
   1   9   2      8.6756      0.3008     10.4392      0.0000
   2   9   2      6.6234      0.2509      6.3497      0.0000
   3   9   2      5.8693      0.3943     -4.8088      0.0000
   4   9   2      2.7620      0.2991     -2.4569      0.0000
   5   9   2     12.0214      0.4017    -12.7640      0.0000
   6   9   2      4.3455      0.1952     -4.7391      0.0000
   7   9   2      2.4177      0.3426     -0.2255      0.0000
   8   9   2      2.2645      0.2338      1.9029      0.0000
   9   9   2     11.4350      0.5350    -14.0179      0.0000
   0  10   2     17.3710      0.7739     18.3106      0.0000
   1  10   2      9.4929      0.3318     10.1722      0.0000
   2  10   2     26.1784      0.9292     25.4776      0.0000
   3  10   2      7.4012      0.3010     -8.7346      0.0000
   4  10   2     20.3628      0.7138     21.1481      0.0000
   5  10   2      3.1398      0.2299      2.4254      0.0000
   6  10   2     15.2461      0.4977     13.7100      0.0000
   7  10   2      1.8253      0.2497     -0.6476      0.0000
   8  10   2     10.3187      0.3330      8.4536      0.0000
   9  10   2      1.9803      0.2268      1.5835      0.0000
  10  10   2     13.3218      0.5876     11.2731      0.0000
   0  11   2      8.3576      0.9319      7.3412      0.0000
   1  11   2     10.0788      0.3650     11.7428      0.0000
   2  11   2      4.1391      0.2397      3.5454      0.0000
   3  11   2      4.8284      0.3442     -4.0858      0.0000
   4  11   2      3.1899      0.2262     -1.6204      0.0000
   5  11   2      6.5485      0.2692     -8.6543      0.0000
   6  11   2      3.2827      0.2505     -3.6499      0.0000
   7  11   2      2.3656      0.2911     -0.5316      0.0000
   8  11   2      4.7097      0.1954      5.3010      0.0000
   9  11   2      2.8886      0.2364     -3.5219      0.0000
  10  11   2      7.2168      0.2438      6.4988      0.0000
  11  11   2      4.6999      0.2718      5.3848      0.0000
   0  12   2     24.6644      1.7999     31.8259      0.0000
   1  12   2      5.2596      0.4380      5.7909      0.0000
   2  12   2     23.1935      0.8207     23.4738      0.0000
   3  12   2      3.5540      0.2594     -2.0330      0.0000
   4  12   2     22.6774      0.8883     20.7140      0.0000
   5  12   2      6.9773      0.2550      8.1185      0.0000
   6  12   2     19.4163      0.7178     18.4959      0.0000
   7  12   2      9.5206      0.3558     10.0360      0.0000
   8  12   2     15.5375      0.5283     14.7779      0.0000
   9  12   2      4.1706      0.1962      4.7711      0.0000
  10  12   2     18.2665      0.5801     16.7918      0.0000
  11  12   2      4.9260      0.2015      5.0648      0.0000
  12  12   2     15.4383      0.6373     14.0978      0.0000
   0  13   2      6.8890      1.5181      6.2850      0.0000
   1  13   2      2.5004      0.4187      1.6182      0.0000
   2  13   2      2.5755      0.4593      2.0109      0.0000
   3  13   2      5.0967      0.3440     -6.1264      0.0000
   4  13   2      4.1148      0.3028     -2.5603      0.0000
   5  13   2      2.6352      0.2412     -2.4920      0.0000
   6  13   2      8.4613      0.3152     -8.8091      0.0000
   7  13   2      2.8615      0.2868      1.9435      0.0000
   8  13   2      8.5833      0.2949     -8.2224      0.0000
   9  13   2      1.9163      0.2384     -0.6008      0.0000
  10  13   2      2.6348      0.1989     -2.3409      0.0000
  11  13   2      2.0308      0.2733      0.6371      0.0000
  12  13   2      1.9330      0.2260      0.1102      0.0000
  13  13   2      2.6498      0.2812     -2.8747      0.0000
   0  14   2     22.4481      1.2839     26.4056      0.0000
   1  14   2      2.9291      0.2572      1.5914      0.0000
   2  14   2     24.7402      1.0107     25.5510      0.0000
   3  14   2      7.6626      0.3753     -8.5277      0.0000
   4  14   2     28.0513      1.0638     29.8860      0.0000
   5  14   2      6.8551      0.2851     -7.3348      0.0000
   6  14   2     21.1188      0.7052     22.4307      0.0000
   7  14   2      2.9816      0.2131     -2.4902      0.0000
   8  14   2     13.2303      0.4617     13.1215      0.0000
   9  14   2      2.3909      0.2136      0.9101      0.0000
  10  14   2     11.5398      0.3897     10.3348      0.0000
  11  14   2      3.1227      0.1974      2.8747      0.0000
  12  14   2      9.3639      0.3174      9.3136      0.0000
  13  14   2      2.1855      0.2024     -1.9130      0.0000
  14  14   2      8.3049      0.4172      8.0468      0.0000
   0  15   2      6.5713      0.9128      5.3875      0.0000
   1  15   2      2.7814      0.5199      2.9347      0.0000
   2  15   2      2.5798      0.2687     -1.6053      0.0000
   3  15   2      2.7478      0.6039      0.1688      0.0000
   4  15   2      2.9907      0.2601     -2.5517      0.0000
   5  15   2      7.4097      0.2711     -6.8419      0.0000
   6  15   2      2.2679      0.2669      1.0456      0.0000
   7  15   2      8.8376      0.3224     -9.6042      0.0000
   8  15   2      3.3340      0.1910      3.3071      0.0000
   9  15   2      7.2545      0.2594     -7.6608      0.0000
  10  15   2      4.5125      0.1941      4.9141      0.0000
  11  15   2      2.6305      0.2196     -2.7536      0.0000
  12  15   2      1.8731      0.2405      1.7307      0.0000
  13  15   2      3.4669      0.2561     -3.3319      0.0000
  14  15   2      1.4626      0.2687     -0.9029      0.0000
  15  15   2      4.2011      0.2426     -4.7518      0.0000
   0  16   2      9.2123      0.5569      7.7570      0.0000
   1  16   2      1.9148      0.3271      0.2065      0.0000
   2  16   2      6.2688      0.2446      6.0037      0.0000
   3  16   2      1.7929      0.3064     -1.0220      0.0000
   4  16   2      3.5094      0.3897      2.0897      0.0000
   5  16   2      3.5985      0.2215      3.6668      0.0000
   6  16   2      2.7773      0.3520     -0.6745      0.0000
   7  16   2      2.8453      0.2062      2.2959      0.0000
   8  16   2      4.2350      0.1886      3.0840      0.0000
   9  16   2      1.6434      0.2767     -0.8129      0.0000
  10  16   2      6.3634      0.3218      5.0409      0.0000
  11  16   2      2.2278      0.2124     -2.2897      0.0000
  12  16   2      5.8644      0.2733      5.1180      0.0000
  13  16   2      3.1748      0.1751     -4.0040      0.0000
  14  16   2      4.1218      0.2558      3.6020      0.0000
  15  16   2      1.8943      0.2092     -2.1067      0.0000
  16  16   2      2.2180      0.2972      0.7751      0.0000
   0  17   2      4.2796      0.3902      4.7857      0.0000
   1  17   2      1.6347      0.6253      0.6797      0.0000
   2  17   2      1.4902      0.2772     -0.8191      0.0000
   3  17   2      2.4502      0.3568     -1.9701      0.0000
   4  17   2      2.2726      0.3622     -2.5932      0.0000
   5  17   2      2.4005      0.4772     -0.0846      0.0000
   6  17   2      5.9167      0.2542     -6.6237      0.0000
   7  17   2      3.8053      0.2818      4.3449      0.0000
   8  17   2      5.6272      0.2329     -6.7707      0.0000
   9  17   2      3.1101      0.3053      3.3148      0.0000
  10  17   2      1.7262      0.2534     -0.8779      0.0000
  11  17   2      2.1688      0.2278      2.9948      0.0000
  12  17   2      1.3083      0.3110      0.1229      0.0000
  13  17   2      1.4340      0.2724     -0.0768      0.0000
  14  17   2      1.2839      0.3153     -0.4564      0.0000
  15  17   2      2.4490      0.2954     -1.9960      0.0000
  16  17   2      1.8340      0.2221     -2.2186      0.0000
  17  17   2      1.3501      0.3864      0.3523      0.0000
   0  18   2      6.3135      0.5039      6.2131      0.0000
   1  18   2      2.8837      0.2438     -2.7934      0.0000
   2  18   2      8.9148      0.3464      8.4596      0.0000
   3  18   2      4.2318      0.2455     -4.3454      0.0000
   4  18   2     10.7120      0.4139      9.7185      0.0000
   5  18   2      4.8640      0.2150     -4.8642      0.0000
   6  18   2      7.3840      0.3171      6.8964      0.0000
   7  18   2      3.1527      0.1814     -3.2952      0.0000
   8  18   2      4.2482      0.2815      4.4458      0.0000
   9  18   2      1.1778      0.2935      0.5748      0.0000
  10  18   2      3.6589      0.1990      2.6210      0.0000
  11  18   2      1.3946      0.2964     -0.6985      0.0000
  12  18   2      3.9629      0.2413      2.9899      0.0000
  13  18   2      2.0331      0.2153     -2.4325      0.0000
  14  18   2      3.6939      0.2032      3.0656      0.0000
  15  18   2      2.0760      0.2259     -2.1918      0.0000
  16  18   2      2.5267      0.2011      1.6044      0.0000
  17  18   2      0.9716      0.3392     -1.2611      0.0000
  18  18   2      1.8849      0.2985      2.0309      0.0000
   0  19   2      3.5676      0.3060      3.5460      0.0000
   1  19   2      3.4339      0.1980      3.4512      0.0000
   2  19   2      2.0080      0.1947      0.4017      0.0000
   3  19   2      1.7299      0.3441      1.7436      0.0000
   4  19   2      1.6919      0.2937     -0.6705      0.0000
   5  19   2      1.9101      0.2872      0.7047      0.0000
   6  19   2      1.6431      0.2342     -0.4095      0.0000
   7  19   2      2.5697      0.3522      2.3644      0.0000
   8  19   2      2.4828      0.1868      2.0995      0.0000
   9  19   2      2.2940      0.2324      1.9985      0.0000
  10  19   2      3.2664      0.1768      3.7253      0.0000
  11  19   2      4.4034      0.2114      4.4268      0.0000
  12  19   2      2.0164      0.2315      2.4124      0.0000
  13  19   2      2.2719      0.2005      2.4893      0.0000
  14  19   2      1.6512      0.2558      1.3464      0.0000
  15  19   2      0.7987      0.4466      0.1342      0.0000
  16  19   2      0.9911      0.3685     -0.3174      0.0000
  17  19   2      1.7220      0.2149      1.4971      0.0000
  18  19   2      0.6556      0.5009      0.0789      0.0000
   0  20   2      8.8019      1.1053     11.2016      0.0000
   1  20   2      2.8033      0.2105     -2.7343      0.0000
   2  20   2      9.7875      0.3701     10.2536      0.0000
   3  20   2      2.0913      0.2045     -0.8314      0.0000
   4  20   2      9.4555      0.4599     10.3304      0.0000
   5  20   2      1.6311      0.2999      0.2097      0.0000
   6  20   2      8.8683      0.3679      8.6098      0.0000
   7  20   2      2.3492      0.2181      1.5157      0.0000
   8  20   2      7.0510      0.2708      7.1194      0.0000
   9  20   2      2.5934      0.1848      2.4129      0.0000
  10  20   2      6.3481      0.2861      6.4366      0.0000
  11  20   2      1.3522      0.2504     -0.3546      0.0000
  12  20   2      4.5114      0.1996      4.7774      0.0000
  13  20   2      1.2949      0.2543     -0.8445      0.0000
  14  20   2      3.6308      0.1857      3.8350      0.0000
  15  20   2      1.5305      0.2348     -1.3286      0.0000
  16  20   2      2.6918      0.1750      2.7342      0.0000
   0  21   2      2.0466      0.5837     -0.4769      0.0000
   1  21   2      2.7141      0.2019      2.6285      0.0000
   2  21   2      1.9814      0.2165      0.3730      0.0000
   3  21   2      2.1691      0.3555      1.8806      0.0000
   4  21   2      1.8894      0.2309     -0.8215      0.0000
   5  21   2      1.7838      0.2242      0.9401      0.0000
   6  21   2      1.5631      0.2433     -1.2749      0.0000
   7  21   2      1.9689      0.2336      1.9043      0.0000
   8  21   2      1.0284      0.3819     -0.0601      0.0000
   9  21   2      1.4044      0.2421      1.0297      0.0000
  10  21   2      1.2330      0.2545      0.4121      0.0000
  11  21   2      2.0108      0.2096      2.1970      0.0000
  12  21   2      1.3114      0.2823      1.0179      0.0000
  13  21   2      1.5701      0.2480      1.2742      0.0000
  14  21   2      1.0461      0.3161      0.2576      0.0000
  15  21   2      1.2157      0.2767     -0.3379      0.0000
   0  22   2      9.6054      0.8493     11.7748      0.0000
   1  22   2      2.1848      0.2218     -0.7063      0.0000
   2  22   2      8.8155      0.3470      9.1178      0.0000
   3  22   2      2.0259      0.2253      0.9844      0.0000
   4  22   2      8.5685      0.3219      8.3486      0.0000
   5  22   2      1.6135      0.2561      0.9504      0.0000
   6  22   2      6.6972      0.3061      7.1741      0.0000
   7  22   2      1.9786      0.2044      1.6245      0.0000
   8  22   2      5.4335      0.2363      6.1099      0.0000
   9  22   2      2.1164      0.2154      2.1436      0.0000
  10  22   2      6.6015      0.2786      7.0289      0.0000
  11  22   2      1.5932      0.2208      0.9764      0.0000
  12  22   2      5.1339      0.2094      5.9245      0.0000
  13  22   2      1.1191      0.2953      0.9098      0.0000
  14  22   2      4.0131      0.3046      4.7202      0.0000
   0  23   2      1.9492      0.4666      1.4857      0.0000
   1  23   2      1.2805      0.3166      0.4463      0.0000
   2  23   2      1.8780      0.2500      2.1383      0.0000
   3  23   2      1.5392      0.3277      0.2817      0.0000
   4  23   2      1.8606      0.2218     -1.0116      0.0000
   5  23   2      1.4626      0.3693      0.7852      0.0000
   6  23   2      1.5480      0.2110     -1.9122      0.0000
   7  23   2      2.2057      0.2186      2.8040      0.0000
   8  23   2      1.2234      0.2812     -0.5357      0.0000
   9  23   2      2.4767      0.1840      2.9696      0.0000
  10  23   2      1.0733      0.2768      0.3353      0.0000
  11  23   2      2.1273      0.1816      2.3897      0.0000
  12  23   2      1.2702      0.2488      1.3090      0.0000
   0  24   2      7.3184      0.5022      7.4202      0.0000
   1  24   2      1.9846      0.2321     -0.8185      0.0000
   2  24   2      6.0815      0.2857      6.6392      0.0000
   3  24   2      2.0470      0.2113     -1.5470      0.0000
   4  24   2      7.3840      0.3284      7.9847      0.0000
   5  24   2      2.0077      0.2295     -0.9752      0.0000
   6  24   2      6.9280      0.2675      7.7003      0.0000
   7  24   2      1.6262      0.2375      1.1367      0.0000
   8  24   2      4.2609      0.2308      5.2429      0.0000
   9  24   2      1.7638      0.1991      2.0622      0.0000
  10  24   2      4.0492      0.2724      4.5046      0.0000
   0  25   2      1.4042      0.5105      0.0253      0.0000
   1  25   2      1.5528      0.2798      0.6542      0.0000
   2  25   2      1.0452      0.3991      0.6570      0.0000
   3  25   2      1.2805      0.2979      1.2563      0.0000
   4  25   2      1.0620      0.3381     -0.4308      0.0000
   5  25   2      1.1968      0.2882     -0.2863      0.0000
   6  25   2      1.0461      0.3164      0.2838      0.0000
   7  25   2      1.2373      0.2610     -0.9564      0.0000
   0  26   2      3.3633      1.1971      2.2281      0.0000
   1  26   2      1.4415      0.4545     -0.1516      0.0000
   2  26   2      2.0130      0.5543      1.3002      0.0000
   3  26   2      1.2713      0.4458     -0.3824      0.0000
   0   1   3     11.0169      0.4023     10.5867      0.0000
   0   2   3      4.2844      0.1853     -3.9456      0.0000
   1   2   3     10.2853      0.2697    -10.6523      0.0000
   0   3   3      4.9256      0.3004      3.0523      0.0000
   1   3   3      3.1477      0.1370      3.1332      0.0000
   2   3   3      9.0543      0.3081      7.0447      0.0000
   0   4   3      4.1876      0.4125      3.3915      0.0000
   1   4   3      3.4846      0.2391     -2.8992      0.0000
   2   4   3      3.8808      0.2059     -2.2118      0.0000
   3   4   3      3.4663      0.4413     -0.6997      0.0000
   0   5   3     32.2724      1.2099     36.3590      0.0000
   1   5   3      5.9605      0.7893     -6.3574      0.0000
   2   5   3     27.9541      0.8578     29.5074      0.0000
   3   5   3      4.6907      0.2117     -5.7997      0.0000
   4   5   3     14.3665      0.4496     13.3959      0.0000
   0   6   3      9.6671      0.4223    -14.2587      0.0000
   1   6   3      9.8892      0.3375    -10.1079      0.0000
   2   6   3      4.0487      0.1642     -5.0763      0.0000
   3   6   3     14.4261      0.4072    -18.1965      0.0000
   4   6   3      3.5743      0.1783      3.5217      0.0000
   5   6   3     17.7543      0.5374    -19.2533      0.0000
   0   7   3      9.7704      0.4488     -8.9883      0.0000
   1   7   3      2.9581      0.2058      2.7956      0.0000
   2   7   3      8.9543      0.2851     -9.0076      0.0000
   3   7   3      4.2699      0.2250      5.4436      0.0000
   4   7   3      4.7586      0.2700     -5.3742      0.0000
   5   7   3      2.0002      0.3473      0.7549      0.0000
   6   7   3      3.2505      0.3969      3.2889      0.0000
   0   8   3      3.3006      0.2334     -3.2922      0.0000
   1   8   3      2.7012      0.3469     -2.5070      0.0000
   2   8   3      2.3030      0.2878      1.5510      0.0000
   3   8   3      3.4510      0.3185     -2.2897      0.0000
   4   8   3      3.2924      0.1766     -2.8828      0.0000
   5   8   3      5.0169      0.2844     -3.5342      0.0000
   6   8   3      1.9447      0.4048     -1.7022      0.0000
   7   8   3      3.6713      0.3043      2.6451      0.0000
   0   9   3      4.4947      0.2814     -4.4312      0.0000
   1   9   3      2.6100      0.2185      3.0077      0.0000
   2   9   3      5.5750      0.2055     -3.9857      0.0000
   3   9   3      3.7539      0.2762     -3.8805      0.0000
   4   9   3      7.0710      0.2454     -5.1016      0.0000
   5   9   3      2.2095      0.2544     -1.0112      0.0000
   6   9   3      7.3120      0.3286     -5.9087      0.0000
   7   9   3      2.0642      0.2981      1.1149      0.0000
   8   9   3      5.8987      0.2084     -5.8351      0.0000
   0  10   3      3.3089      0.5611      2.0523      0.0000
   1  10   3      2.3161      0.3691      1.5326      0.0000
   2  10   3      2.1006      0.2533     -0.4601      0.0000
   3  10   3      4.5931      0.3198     -2.8763      0.0000
   4  10   3      2.5000      0.2711      1.6826      0.0000
   5  10   3      4.4223      0.2469     -4.8511      0.0000
   6  10   3      3.4524      0.2175      4.5256      0.0000
   7  10   3      6.6934      0.2525      6.1498      0.0000
   8  10   3      1.7794      0.2662      1.8048      0.0000
   9  10   3      6.8391      0.2758      7.1040      0.0000
   0  11   3      4.0930      0.2668      4.9812      0.0000
   1  11   3      1.9779      0.2250      0.7187      0.0000
   2  11   3      2.6328      0.3042      0.7695      0.0000
   3  11   3      3.6088      0.2818     -3.2734      0.0000
   4  11   3      2.6623      0.2587     -1.5790      0.0000
   5  11   3      2.4291      0.3156      1.5808      0.0000
   6  11   3      2.4752      0.4011     -0.8380      0.0000
   7  11   3      2.0148      0.4657     -0.1248      0.0000
   8  11   3      3.8571      0.2932     -2.3098      0.0000
   9  11   3      2.1524      0.3440     -1.1280      0.0000
  10  11   3      4.5900      0.2233     -4.7723      0.0000
   0  12   3      2.4816      0.3069      1.8032      0.0000
   1  12   3      2.7251      0.2197      2.1707      0.0000
   2  12   3      2.2418      0.2338     -2.2024      0.0000
   3  12   3      4.1873      0.2448     -5.8890      0.0000
   4  12   3      4.7456      0.1948      5.8909      0.0000
   5  12   3      3.0631      0.2931     -2.9043      0.0000
   6  12   3      3.6077      0.1949      4.5255      0.0000
   7  12   3      7.8269      0.3060      9.2683      0.0000
   8  12   3      1.9288      0.2223      0.5097      0.0000
   9  12   3      8.4106      0.2894      7.9861      0.0000
  10  12   3      2.1945      0.1984      1.7965      0.0000
  11  12   3      7.4137      0.2836      8.0885      0.0000
   0  13   3      3.8591      0.4224      3.1991      0.0000
   1  13   3      2.2201      0.3178      0.1880      0.0000
   2  13   3      4.6111      0.3370     -3.9693      0.0000
   3  13   3      3.1901      0.2774      4.4916      0.0000
   4  13   3      4.2816      0.3346      3.9755      0.0000
   5  13   3      2.4606      0.2844      1.2739      0.0000
   6  13   3      8.9735      0.3149      8.7124      0.0000
   7  13   3      2.2891      0.2289     -1.9211      0.0000
   8  13   3      3.6474      0.2667      3.2636      0.0000
   9  13   3      2.1618      0.1890      2.1105      0.0000
  10  13   3      3.5839      0.2000      3.0039      0.0000
  11  13   3      1.8739      0.3300      0.9565      0.0000
  12  13   3      2.7109      0.1948     -2.1129      0.0000
   0  14   3      5.7279      1.0307      4.8127      0.0000
   1  14   3      4.8781      0.1983      5.6373      0.0000
   2  14   3      2.5755      0.4466      0.6518      0.0000
   3  14   3      5.1039      0.2754      5.7585      0.0000
   4  14   3      2.8347      0.2829     -1.1217      0.0000
   5  14   3      6.6858      0.2667      6.6050      0.0000
   6  14   3      2.2089      0.2293     -0.5357      0.0000
   7  14   3      7.7647      0.2702      9.0103      0.0000
   8  14   3      2.0745      0.2196      1.6612      0.0000
   9  14   3      6.7222      0.2986      6.8734      0.0000
  10  14   3      1.8634      0.2282      0.2427      0.0000
  11  14   3      6.2011      0.2236      6.5193      0.0000
  12  14   3      1.3551      0.2793     -1.6832      0.0000
  13  14   3      2.0737      0.2771      1.2520      0.0000
   0  15   3     30.7000      1.3915     31.9289      0.0000
   1  15   3      5.8968      0.2227     -5.3420      0.0000
   2  15   3     17.9484      0.5885     16.4944      0.0000
   3  15   3      3.6818      0.3611     -2.6907      0.0000
   4  15   3     15.8867      0.4959     16.0296      0.0000
   5  15   3      2.5654      0.2413     -0.4823      0.0000
   6  15   3     12.7146      0.4533     12.7539      0.0000
   7  15   3      2.3861      0.3011     -0.1243      0.0000
   8  15   3      6.9286      0.3363      6.4672      0.0000
   9  15   3      1.5669      0.2825      0.4412      0.0000
  10  15   3      7.7639      0.3113      8.5542      0.0000
  11  15   3      2.1856      0.1989     -1.8463      0.0000
  12  15   3      1.8078      0.2971      1.2175      0.0000
  13  15   3      1.2618      0.3013     -0.5748      0.0000
  14  15   3      2.2724      0.2393      1.5411      0.0000
   0  16   3      7.5449      0.3859     -7.4555      0.0000
   1  16   3      4.3723      0.2378     -3.7514      0.0000
   2  16   3      2.4171      0.2843     -0.8062      0.0000
   3  16   3      5.2690      0.2889     -5.5734      0.0000
   4  16   3      2.2542      0.4482      1.4641      0.0000
   5  16   3      5.0652      0.4434     -4.8986      0.0000
   6  16   3      2.1780      0.2382      1.1336      0.0000
   7  16   3      2.0013      0.2697      0.0564      0.0000
   8  16   3      1.3963      0.3179      0.3672      0.0000
   9  16   3      3.7514      0.2727      3.1891      0.0000
  10  16   3      1.9835      0.2588     -2.1872      0.0000
  11  16   3      1.8734      0.2473      0.5291      0.0000
  12  16   3      1.2829      0.2942     -0.6531      0.0000
  13  16   3      2.1273      0.3073     -1.9400      0.0000
  14  16   3      0.8462      0.3851     -0.0634      0.0000
  15  16   3      2.4694      0.1843     -3.2231      0.0000
   0  17   3      4.8535      0.7787     -3.6343      0.0000
   1  17   3      2.2834      0.2851      1.5144      0.0000
   2  17   3     11.3388      0.3949    -11.1010      0.0000
   3  17   3      3.1901      0.2240      2.8478      0.0000
   4  17   3      2.8571      0.3194     -2.7393      0.0000
   5  17   3      1.8602      0.3909      0.7699      0.0000
   6  17   3      2.1336      0.2379      1.3121      0.0000
   7  17   3      1.6492      0.3059     -0.7263      0.0000
   8  17   3      2.1595      0.2779     -0.8945      0.0000
   9  17   3      1.2710      0.3750      0.0436      0.0000
  10  17   3      1.8616      0.6060      0.6569      0.0000
  11  17   3      1.2776      0.2957      0.7403      0.0000
  12  17   3      3.4534      0.2165     -3.2475      0.0000
  13  17   3      1.1543      0.3370      0.1218      0.0000
  14  17   3      1.4737      0.2552     -0.7327      0.0000
  15  17   3      1.0149      0.3418      0.1135      0.0000
  16  17   3      1.2821      0.2911      1.3258      0.0000
   0  18   3      3.9232      0.5969     -1.7706      0.0000
   1  18   3      2.5637      0.4089     -1.7136      0.0000
   2  18   3      1.7931      0.3646      0.0703      0.0000
   3  18   3      5.5215      0.2536      4.2777      0.0000
   4  18   3      2.8735      0.2432     -2.8066      0.0000
   5  18   3      2.7096      0.3261      2.3754      0.0000
   6  18   3      2.2158      0.2159     -2.2375      0.0000
   7  18   3      2.2282      0.4566      1.0875      0.0000
   8  18   3      1.5801      0.2204     -0.0078      0.0000
   9  18   3      2.5933      0.2155      2.4928      0.0000
  10  18   3      1.4260      0.2578     -1.5547      0.0000
  11  18   3      1.9257      0.2790     -0.5274      0.0000
  12  18   3      1.0605      0.3347     -1.4185      0.0000
  13  18   3      1.4339      0.2507     -0.7239      0.0000
  14  18   3      1.0581      0.3405     -0.7120      0.0000
  15  18   3      2.7932      0.1857     -2.5051      0.0000
  16  18   3      0.4399      0.4803     -0.1599      0.0000
  17  18   3      1.4817      0.2350     -1.4065      0.0000
   0  19   3      4.4072      0.6968     -3.2988      0.0000
   1  19   3      1.4754      0.3677      0.2737      0.0000
   2  19   3      5.8533      0.2932     -7.2640      0.0000
   3  19   3      2.4967      0.2436     -1.6218      0.0000
   4  19   3      5.6187      0.2697     -6.3853      0.0000
   5  19   3      1.9836      0.3043      0.0248      0.0000
   6  19   3      4.5014      0.2804     -5.4034      0.0000
   7  19   3      1.8542      0.2133      0.8504      0.0000
   8  19   3      3.7206      0.3013     -4.8547      0.0000
   9  19   3      1.6676      0.2084     -0.6408      0.0000
  10  19   3      2.6795      0.1938     -2.7496      0.0000
  11  19   3      1.1027      0.3319      0.1740      0.0000
  12  19   3      3.9117      0.2320     -3.7290      0.0000
  13  19   3      1.0704      0.3456      0.2208      0.0000
  14  19   3      2.2917      0.1974     -2.1467      0.0000
  15  19   3      0.7679      0.4358      0.5265      0.0000
  16  19   3      1.2389      0.2789      0.3641      0.0000
   0  20   3      3.1985      0.6437     -0.7896      0.0000
   1  20   3      2.3409      0.2620     -2.0845      0.0000
   2  20   3      1.5015      0.3283      0.2156      0.0000
   3  20   3      2.6550      0.4298      2.0577      0.0000
   4  20   3      1.3196      0.3077      0.7094      0.0000
   5  20   3      2.5787      0.4210      1.2423      0.0000
   6  20   3      1.6041      0.2583      0.4758      0.0000
   7  20   3      2.4103      0.2721      1.8366      0.0000
   8  20   3      1.0577      0.3170      0.2608      0.0000
   9  20   3      3.4675      0.1973      4.0496      0.0000
  10  20   3      0.9876      0.3443      0.1677      0.0000
  11  20   3      1.7321      0.2315      1.6988      0.0000
  12  20   3      1.3579      0.2730      0.1346      0.0000
  13  20   3      1.9139      0.2122      1.8436      0.0000
  14  20   3      0.7051      0.4517      0.2625      0.0000
  15  20   3      0.9780      0.3833      0.8828      0.0000
   0  21   3      4.0084      0.4428     -4.4963      0.0000
   1  21   3      1.5753      0.4699      0.5553      0.0000
   2  21   3      4.4263      0.2488     -5.1394      0.0000
   3  21   3      1.5587      0.2891     -0.5938      0.0000
   4  21   3      5.1608      0.3081     -5.5893      0.0000
   5  21   3      1.5158      0.2756     -0.2371      0.0000
   6  21   3      3.4616      0.2089     -4.0766      0.0000
   7  21   3      1.5226      0.2621      0.5964      0.0000
   8  21   3      2.4281      0.1964     -2.3620      0.0000
   9  21   3      1.5135      0.2269      0.0984      0.0000
  10  21   3      1.9242      0.2203     -1.3844      0.0000
  11  21   3      0.8478      0.3321      0.2782      0.0000
  12  21   3      1.2141      0.2563     -1.1444      0.0000
  13  21   3      0.6582      0.4732     -0.2591      0.0000
   0  22   3      2.1972      0.4267      0.4941      0.0000
   1  22   3      1.6575      0.2975     -1.4582      0.0000
   2  22   3      0.9477      0.4459      0.5968      0.0000
   3  22   3      1.7387      0.2750      0.1787      0.0000
   4  22   3      1.3437      0.3534      1.5922      0.0000
   5  22   3      1.9534      0.3333      0.4670      0.0000
   6  22   3      1.6069      0.2201      1.9522      0.0000
   7  22   3      2.3576      0.2305      1.7678      0.0000
   8  22   3      1.1486      0.2842      0.9983      0.0000
   9  22   3      2.7708      0.1878      3.1492      0.0000
  10  22   3      1.2246      0.2785      0.4949      0.0000
  11  22   3      1.4195      0.2348      1.6354      0.0000
  12  22   3      0.9765      0.3629      0.0495      0.0000
   0  23   3      2.9720      0.3406     -2.5822      0.0000
   1  23   3      0.9059      0.4938      0.6232      0.0000
   2  23   3      2.2108      0.3030     -1.6251      0.0000
   3  23   3      0.7243      0.5475      0.7091      0.0000
   4  23   3      1.6588      0.2470     -0.7562      0.0000
   5  23   3      1.1166      0.3948      0.2196      0.0000
   6  23   3      1.7750      0.2062      1.0362      0.0000
   7  23   3      1.0426      0.3199     -0.2507      0.0000
   8  23   3      1.8469      0.2323      1.7628      0.0000
   9  23   3      1.0727      0.2607     -0.3947      0.0000
  10  23   3      1.8836      0.3020      1.1316      0.0000
   0  24   3      1.9361      0.3214      1.0195      0.0000
   1  24   3      1.4668      0.2923      0.5475      0.0000
   2  24   3      1.1415      0.3246      0.4069      0.0000
   3  24   3      2.1831      0.1936      2.2392      0.0000
   4  24   3      1.2051      0.3273     -0.2351      0.0000
   5  24   3      1.7591      0.2401      1.8121      0.0000
   6  24   3      0.5411      0.4724      0.1018      0.0000
   7  24   3      1.9972      0.2633      1.3224      0.0000
   0  25   3      4.2494      0.4312      5.0515      0.0000
   1  25   3      1.3198      0.3253     -0.3922      0.0000
   2  25   3      3.3591      0.3673      4.3857      0.0000
   0   0   4     27.8909      2.0969     26.9137      0.0000
   0   1   4      2.8175      0.2316      2.4951      0.0000
   1   1   4      2.1776      0.2634     -1.5116      0.0000
   0   2   4     22.9024      0.7974     23.5258      0.0000
   1   2   4      4.1860      0.1442      4.6880      0.0000
   2   2   4     22.3968      0.7842     22.3287      0.0000
   0   3   4      3.7963      0.2729      4.1071      0.0000
   1   3   4      2.3516      0.1713     -1.4853      0.0000
   2   3   4      3.3397      0.1617      3.0629      0.0000
   3   3   4      2.5056      0.3446     -0.3591      0.0000
   0   4   4     14.5438      0.5331     13.2475      0.0000
   1   4   4      2.1400      0.1872     -0.1815      0.0000
   2   4   4     16.3320      0.4783     14.7198      0.0000
   3   4   4      8.3006      0.2610     -8.6546      0.0000
   4   4   4     12.0884      0.5360      9.9462      0.0000
   0   5   4      2.3383      0.4824      0.1242      0.0000
   1   5   4      2.8001      0.2573      2.0325      0.0000
   2   5   4      3.3412      0.2072      2.3740      0.0000
   3   5   4      4.2098      0.3055      3.9783      0.0000
   4   5   4      3.0194      0.2484      1.6614      0.0000
   5   5   4     11.2615      0.4810     10.3242      0.0000
   0   6   4     29.7525      1.1405     30.5263      0.0000
   1   6   4      3.4567      0.1567      2.7664      0.0000
   2   6   4     26.1985      0.7515     27.6765      0.0000
   3   6   4      2.6970      0.2350      0.3725      0.0000
   4   6   4     22.8198      0.7290     21.4479      0.0000
   5   6   4      4.2521      0.1897      4.5838      0.0000
   6   6   4     28.7458      1.2099     27.3803      0.0000
   0   7   4      4.5557      0.3651      2.8086      0.0000
   1   7   4      2.4267      0.2720      0.5696      0.0000
   2   7   4      3.7772      0.1406      3.0808      0.0000
   3   7   4      2.7702      0.3086     -1.8679      0.0000
   4   7   4      4.5971      0.1790     -5.3503      0.0000
   5   7   4      7.0687      0.2754      6.6157      0.0000
   6   7   4      7.2774      0.2209     -9.0489      0.0000
   7   7   4      3.4253      0.2489      5.0120      0.0000
   0   8   4     18.7191      0.8796     18.2911      0.0000
   1   8   4      2.5176      0.1560     -1.2415      0.0000
   2   8   4     13.0163      0.3832     11.8926      0.0000
   3   8   4      4.9101      0.1984     -4.7605      0.0000
   4   8   4     13.4160      0.4102     15.7030      0.0000
   5   8   4      2.5243      0.1748      1.0727      0.0000
   6   8   4     19.6291      0.5958     20.5496      0.0000
   7   8   4      2.4622      0.1774     -1.3298      0.0000
   8   8   4     14.4729      0.5879     14.0222      0.0000
   0   9   4      4.3506      0.3030     -5.1390      0.0000
   1   9   4      2.3302      0.3069      0.2700      0.0000
   2   9   4      3.5471      0.1517      3.3665      0.0000
   3   9   4      2.6761      0.1849      2.3903      0.0000
   4   9   4      3.1663      0.1876     -3.2609      0.0000
   5   9   4      6.0551      0.2169      6.8877      0.0000
   6   9   4      3.8224      0.1639     -5.3631      0.0000
   7   9   4      3.8519      0.1776      3.6899      0.0000
   8   9   4      2.1609      0.2043      1.6518      0.0000
   9   9   4      4.7086      0.3484      5.0030      0.0000
   0  10   4     14.8329      0.6217     15.7868      0.0000
   1  10   4      3.5932      0.1602      3.8767      0.0000
   2  10   4      5.8692      0.2230      4.6909      0.0000
   3  10   4      3.2723      0.1594     -3.0371      0.0000
   4  10   4     11.8672      0.3756     10.2159      0.0000
   5  10   4      2.6282      0.1521      2.1921      0.0000
   6  10   4     14.1957      0.3879     13.5688      0.0000
   7  10   4      2.4691      0.1778      1.9061      0.0000
   8  10   4     12.6112      0.3974     11.6342      0.0000
   9  10   4      2.3277      0.1820     -1.1811      0.0000
  10  10   4     11.6429      0.5477     12.4815      0.0000
   0  11   4      2.5813      0.3011     -2.6461      0.0000
   1  11   4      5.0146      0.1845     -5.0038      0.0000
   2  11   4      3.8707      0.1744      3.6472      0.0000
   3  11   4      3.3168      0.2526      2.8831      0.0000
   4  11   4      2.3520      0.2304     -1.6126      0.0000
   5  11   4      3.8987      0.1692      4.3635      0.0000
   6  11   4      2.8606      0.1812     -3.6360      0.0000
   7  11   4      3.0265      0.2213      2.3086      0.0000
   8  11   4      1.9353      0.2098      0.9950      0.0000
   9  11   4      3.3866      0.1731      3.8983      0.0000
  10  11   4      2.4421      0.1892      2.0832      0.0000
  11  11   4      3.2626      0.3668     -2.7571      0.0000
   0  12   4      7.9284      0.3954      8.1720      0.0000
   1  12   4      7.2176      0.2537      8.3815      0.0000
   2  12   4      3.8596      0.2352      2.0867      0.0000
   3  12   4      2.1357      0.1801     -1.0639      0.0000
   4  12   4      5.9548      0.2392      5.5122      0.0000
   5  12   4      3.4472      0.2055      3.2142      0.0000
   6  12   4      8.2678      0.2668      7.6250      0.0000
   7  12   4      3.6818      0.1713      4.2811      0.0000
   8  12   4      6.0401      0.2168      6.3124      0.0000
   9  12   4      1.8527      0.2150      0.6366      0.0000
  10  12   4      5.0433      0.2732      5.4099      0.0000
  11  12   4      4.6309      0.1830      4.5825      0.0000
  12  12   4      3.1588      0.5020      3.1653      0.0000
   0  13   4      6.4960      0.3225      7.5959      0.0000
   1  13   4      6.7616      0.2527     -7.2437      0.0000
   2  13   4      1.8500      0.2343      1.4739      0.0000
   3  13   4      2.6499      0.3146      2.0505      0.0000
   4  13   4      3.5785      0.1773     -3.5788      0.0000
   5  13   4      2.0494      0.2373      1.3681      0.0000
   6  13   4      4.9810      0.1847     -5.6923      0.0000
   7  13   4      2.0652      0.2461     -0.1660      0.0000
   8  13   4      2.6564      0.1759     -2.7064      0.0000
   9  13   4      3.2582      0.2601      3.1832      0.0000
  10  13   4      1.3389      0.2509      0.8645      0.0000
  11  13   4      1.5102      0.2374     -1.2038      0.0000
  12  13   4      1.1461      0.2856     -0.4828      0.0000
  13  13   4      2.3447      0.2722      2.2029      0.0000
   0  14   4      4.2117      0.2831     -4.6928      0.0000
   1  14   4      2.3293      0.3019      1.4954      0.0000
   2  14   4      3.0212      0.2495     -2.2719      0.0000
   3  14   4      6.4143      0.3158     -7.5038      0.0000
   4  14   4      2.9888      0.2591     -0.7680      0.0000
   5  14   4      1.8207      0.2774     -1.2402      0.0000
   6  14   4      4.4762      0.2451      3.3106      0.0000
   7  14   4      2.3836      0.1904      2.6642      0.0000
   8  14   4      6.9806      0.2284      6.4096      0.0000
   9  14   4      1.7119      0.2132     -0.2111      0.0000
  10  14   4      5.8596      0.2960      5.6149      0.0000
  11  14   4      1.9477      0.1826      1.7101      0.0000
  12  14   4      5.3832      0.2456      5.6076      0.0000
  13  14   4      1.4879      0.2495     -0.2988      0.0000
  14  14   4      5.5733      0.3286      5.5501      0.0000
   0  15   4      4.1586      0.2773      4.3155      0.0000
   1  15   4      3.4213      0.2569     -3.3199      0.0000
   2  15   4      1.7893      0.2780     -0.9764      0.0000
   3  15   4      3.5477      0.2668      4.2967      0.0000
   4  15   4      3.8219      0.1933      3.6479      0.0000
   5  15   4      5.1005      0.3045      4.6700      0.0000
   6  15   4      2.7439      0.2090      2.3493      0.0000
   7  15   4      3.9556      0.2246      3.9800      0.0000
   8  15   4      1.7789      0.2295      0.3706      0.0000
   9  15   4      4.6922      0.1940      5.1739      0.0000
  10  15   4      3.2071      0.1784      3.8120      0.0000
  11  15   4      1.8983      0.3010      0.7369      0.0000
  12  15   4      1.7033      0.2064      1.3267      0.0000
  13  15   4      2.1468      0.1968      2.1008      0.0000
  14  15   4      1.5269      0.2355      0.8078      0.0000
  15  15   4      2.4607      0.2568      2.7652      0.0000
   0  16   4     11.4954      0.4964     12.7037      0.0000
   1  16   4      2.4638      0.1655      1.5766      0.0000
   2  16   4     16.0944      0.4866     15.3512      0.0000
   3  16   4      3.1058      0.2523      1.3154      0.0000
   4  16   4     12.5781      0.4134     11.9462      0.0000
   5  16   4      2.2119      0.2031      0.0904      0.0000
   6  16   4     12.6204      0.4032     12.4322      0.0000
   7  16   4      2.5335      0.1898     -1.1988      0.0000
   8  16   4     12.5001      0.4152     12.8512      0.0000
   9  16   4      2.0648      0.2019     -1.7116      0.0000
  10  16   4      7.6408      0.2622      8.6901      0.0000
  11  16   4      2.0199      0.2071     -1.8329      0.0000
  12  16   4      7.5300      0.2531      8.1378      0.0000
  13  16   4      2.1953      0.1884     -2.1872      0.0000
  14  16   4      6.6525      0.2890      7.5859      0.0000
  15  16   4      1.9041      0.2155     -2.0306      0.0000
  16  16   4      6.4510      0.4350      7.7779      0.0000
   0  17   4      4.5826      0.3107      5.8789      0.0000
   1  17   4      2.4463      0.1992     -3.1294      0.0000
   2  17   4      1.8497      0.2176     -0.3338      0.0000
   3  17   4      2.2072      0.1951     -1.8365      0.0000
   4  17   4      2.8943      0.1894     -3.2302      0.0000
   5  17   4      1.6966      0.1880     -0.7587      0.0000
   6  17   4      3.8018      0.1939     -4.4729      0.0000
   7  17   4      1.9524      0.2791     -0.8303      0.0000
   8  17   4      2.7239      0.1978     -2.9359      0.0000
   9  17   4      1.4033      0.2760     -0.6718      0.0000
  10  17   4      1.2107      0.2822      1.0296      0.0000
  11  17   4      1.4116      0.2773     -1.6219      0.0000
  12  17   4      1.1620      0.2973      0.2581      0.0000
  13  17   4      1.2890      0.2602      0.2112      0.0000
  14  17   4      1.3732      0.2183     -0.1074      0.0000
  15  17   4      1.1970      0.2671      1.1422      0.0000
  16  17   4      1.6433      0.2131     -1.1466      0.0000
   0  18   4      5.6942      0.6722      4.3296      0.0000
   1  18   4      3.0250      0.1975     -3.0677      0.0000
   2  18   4      7.1935      0.2560      7.1089      0.0000
   3  18   4      3.1782      0.1917     -3.7272      0.0000
   4  18   4      6.4878      0.3104      6.9231      0.0000
   5  18   4      2.3500      0.2303     -2.4237      0.0000
   6  18   4      7.3992      0.2842      8.1065      0.0000
   7  18   4      2.0863      0.1938     -1.0483      0.0000
   8  18   4      9.2718      0.3087      9.6665      0.0000
   9  18   4      1.8023      0.2201     -0.4683      0.0000
  10  18   4      7.4730      0.2674      8.2353      0.0000
  11  18   4      2.0349      0.1942     -2.0750      0.0000
  12  18   4      6.5380      0.2377      7.7859      0.0000
  13  18   4      1.7448      0.2101     -1.8459      0.0000
  14  18   4      6.0802      0.2271      6.9614      0.0000
  15  18   4      1.5626      0.2281     -1.6663      0.0000
   0  19   4      2.6625      0.3941     -0.9120      0.0000
   1  19   4      2.0325      0.2231     -1.5216      0.0000
   2  19   4      1.4589      0.2018     -0.9017      0.0000
   3  19   4      1.6554      0.2106     -1.1732      0.0000
   4  19   4      1.5584      0.2682     -1.2192      0.0000
   5  19   4      2.1482      0.2090     -0.8752      0.0000
   6  19   4      1.2902      0.2145     -1.5858      0.0000
   7  19   4      1.2590      0.2297     -0.6325      0.0000
   8  19   4      1.3411      0.2295     -0.8019      0.0000
   9  19   4      1.3503      0.2467     -1.4151      0.0000
  10  19   4      1.6613      0.2264      0.8872      0.0000
  11  19   4      2.4820      0.1838     -3.0064      0.0000
  12  19   4      2.0166      0.2001      1.4783      0.0000
  13  19   4      1.6927      0.2116     -1.9982      0.0000
  14  19   4      1.0752      0.3460      0.6239      0.0000
   0  20   4      4.0336      0.2840      2.7021      0.0000
   1  20   4      1.2728      0.2820     -0.7261      0.0000
   2  20   4      3.7890      0.1803      3.8631      0.0000
   3  20   4      1.0740      0.3079     -0.5518      0.0000
   4  20   4      3.8496      0.2188      3.4689      0.0000
   5  20   4      1.2753      0.2580      0.0142      0.0000
   6  20   4      4.4922      0.2484      4.3593      0.0000
   7  20   4      1.5972      0.1829      0.7719      0.0000
   8  20   4      4.2059      0.2122      4.5953      0.0000
   9  20   4      1.6297      0.2074      1.5501      0.0000
  10  20   4      3.0894      0.2826      3.5167      0.0000
  11  20   4      1.3677      0.2563      0.5888      0.0000
  12  20   4      3.4383      0.1999      3.8874      0.0000
   0  21   4      2.0023      0.5536     -1.4944      0.0000
   1  21   4      1.4767      0.3863     -1.3683      0.0000
   2  21   4      0.9715      0.3257     -0.9638      0.0000
   3  21   4      1.5366      0.2464     -1.2607      0.0000
   4  21   4      1.5507      0.2218     -1.7411      0.0000
   5  21   4      1.3308      0.2306     -0.9643      0.0000
   6  21   4      1.2894      0.2557     -1.9230      0.0000
   7  21   4      1.0810      0.2509     -0.9775      0.0000
   8  21   4      1.2737      0.2615     -0.6217      0.0000
   9  21   4      1.2916      0.2843     -1.1715      0.0000
  10  21   4      0.8952      0.3957     -0.2662      0.0000
   0  22   4      2.5929      0.5276      1.6841      0.0000
   1  22   4      1.0762      0.3232      0.3037      0.0000
   2  22   4      2.7007      0.1941      2.5990      0.0000
   3  22   4      1.3092      0.2607      0.4221      0.0000
   4  22   4      2.2660      0.1769      1.9662      0.0000
   5  22   4      1.0824      0.2595      0.7343      0.0000
   6  22   4      2.5246      0.2691      2.7913      0.0000
   7  22   4      1.4150      0.2307      1.1726      0.0000
   8  22   4      2.6905      0.2464      3.1855      0.0000
   0  23   4      1.6835      0.3206      2.1573      0.0000
   1  23   4      0.8507      0.3968     -1.2197      0.0000
   2  23   4      1.2306      0.2520      1.5760      0.0000
   3  23   4      1.6874      0.2239     -1.7215      0.0000
   4  23   4      0.8233      0.3797     -0.4151      0.0000
   5  23   4      0.8139      0.4114     -0.9387      0.0000
   0   1   5      6.6620      0.2483      6.9417      0.0000
   0   2   5      2.2471      0.2115     -2.2014      0.0000
   1   2   5      6.7452      0.1956     -7.0734      0.0000
   0   3   5      3.0548      0.1836      3.0964      0.0000
   1   3   5      2.8158      0.1211      2.9038      0.0000
   2   3   5      2.6033      0.2536      2.2340      0.0000
   0   4   5      4.2615      0.1810     -5.3394      0.0000
   1   4   5      9.5189      0.2468     -9.4956      0.0000
   2   4   5      2.9643      0.1775     -2.5612      0.0000
   3   4   5      3.5695      0.2221     -3.5631      0.0000
   0   5   5      9.2869      0.3690     -7.1567      0.0000
   1   5   5      4.6482      0.1524      4.9230      0.0000
   2   5   5      5.2264      0.2283     -5.3414      0.0000
   3   5   5      4.8953      0.1607     -6.3492      0.0000
   4   5   5      3.4760      0.2338     -3.6542      0.0000
   0   6   5      2.4969      0.4197     -0.1904      0.0000
   1   6   5     11.1690      0.3104    -12.2286      0.0000
   2   6   5      3.8617      0.1504     -4.0436      0.0000
   3   6   5      4.0107      0.1747     -4.7985      0.0000
   4   6   5      1.9547      0.1977      2.4564      0.0000
   5   6   5      3.1454      0.3465      2.7599      0.0000
   0   7   5     17.5886      0.7013    -19.1375      0.0000
   1   7   5      3.7473      0.1428      4.4049      0.0000
   2   7   5      6.2705      0.2342     -7.0577      0.0000
   3   7   5      6.8416      0.2010     -7.8917      0.0000
   4   7   5      3.9395      0.2553     -3.5676      0.0000
   5   7   5      2.1960      0.1907     -0.9996      0.0000
   6   7   5      2.9120      0.2783     -3.5740      0.0000
   0   8   5      4.1952      0.2434      3.2746      0.0000
   1   8   5      6.4466      0.2125     -7.1501      0.0000
   2   8   5      6.2560      0.1821     -7.3843      0.0000
   3   8   5      3.2209      0.2234     -1.6596      0.0000
   4   8   5      4.1328      0.1635      4.5104      0.0000
   5   8   5      2.4134      0.3694      1.2750      0.0000
   6   8   5      1.7457      0.2263      1.1613      0.0000
   7   8   5      2.2766      0.2588      0.3052      0.0000
   0   9   5     16.5830      0.6968    -18.1991      0.0000
   1   9   5      2.1370      0.1747      0.6690      0.0000
   2   9   5      5.0821      0.1831     -4.5219      0.0000
   3   9   5      3.5366      0.1493     -4.4869      0.0000
   4   9   5      5.9396      0.3017     -6.2376      0.0000
   5   9   5      2.2882      0.2856     -0.3675      0.0000
   6   9   5      7.0951      0.2278     -7.4132      0.0000
   7   9   5      1.9716      0.2451      1.5225      0.0000
   8   9   5      2.7789      0.3706     -0.8172      0.0000
   0  10   5      4.0571      0.2319      4.6508      0.0000
   1  10   5      3.0833      0.2174     -2.8337      0.0000
   2  10   5      4.1659      0.1399     -5.3276      0.0000
   3  10   5      3.9170      0.2682     -3.8306      0.0000
   4  10   5      4.5139      0.1659      5.9227      0.0000
   5  10   5      3.3521      0.2222      1.5028      0.0000
   6  10   5      2.0061      0.1986      1.3808      0.0000
   7  10   5      5.0632      0.1946      5.9337      0.0000
   8  10   5      2.3462      0.1924     -2.4370      0.0000
   9  10   5      4.1403      0.2042      4.2402      0.0000
   0  11   5      6.4061      0.2935     -7.3730      0.0000
   1  11   5      3.0497      0.1610     -2.8987      0.0000
   2  11   5      2.3389      0.2106      1.9906      0.0000
   3  11   5      2.8503      0.2151     -2.8750      0.0000
   4  11   5      3.6972      0.1997      3.3306      0.0000
   5  11   5      3.3248      0.1533     -3.8842      0.0000
   6  11   5      3.0522      0.2195      2.1576      0.0000
   7  11   5      2.2096      0.1956     -1.4993      0.0000
   8  11   5      4.3152      0.1762      3.7783      0.0000
   9  11   5      1.8272      0.2151      1.6539      0.0000
  10  11   5      1.8787      0.2821     -1.2901      0.0000
   0  12   5      1.9964      0.2412      1.6321      0.0000
   1  12   5      2.0595      0.2562     -1.3055      0.0000
   2  12   5      2.2611      0.1806     -2.5397      0.0000
   3  12   5      4.2501      0.1779     -5.0838      0.0000
   4  12   5      2.8528      0.1595      4.0954      0.0000
   5  12   5      2.4132      0.2756     -1.8081      0.0000
   6  12   5      2.9871      0.1513      3.9315      0.0000
   7  12   5      2.6782      0.2120      1.2462      0.0000
   8  12   5      3.1827      0.1688      3.3333      0.0000
   9  12   5      2.1744      0.2001     -2.0529      0.0000
  10  12   5      2.6421      0.1733      3.1041      0.0000
  11  12   5      2.0529      0.2124     -1.7965      0.0000
   0  13   5      3.1091      0.2577     -3.4668      0.0000
   1  13   5      2.1125      0.2005     -2.3116      0.0000
   2  13   5      1.7933      0.2178      0.6636      0.0000
   3  13   5      1.7756      0.2265      0.2631      0.0000
   4  13   5      3.9068      0.1605      4.8970      0.0000
   5  13   5      2.5141      0.1522      1.6905      0.0000
   6  13   5      2.6240      0.2082      3.3606      0.0000
   7  13   5      4.0276      0.1566      4.0033      0.0000
   8  13   5      2.3047      0.2085      2.3477      0.0000
   9  13   5      3.5257      0.1858      4.2916      0.0000
  10  13   5      1.5005      0.2404      0.4984      0.0000
  11  13   5      1.2089      0.3008      0.6235      0.0000
  12  13   5      1.5562      0.2409      1.3818      0.0000
   0  14   5      2.8630      0.3811     -2.9477      0.0000
   1  14   5      1.8047      0.2111     -1.2723      0.0000
   2  14   5      2.0376      0.1896     -2.4479      0.0000
   3  14   5      2.7599      0.1641     -2.6327      0.0000
   4  14   5      1.8544      0.1905      1.0603      0.0000
   5  14   5      3.0384      0.2190     -3.1815      0.0000
   6  14   5      1.4775      0.2349     -0.2500      0.0000
   7  14   5      2.3228      0.1797     -1.6832      0.0000
   8  14   5      2.1757      0.1795     -2.2677      0.0000
   9  14   5      3.2963      0.2064     -3.7365      0.0000
  10  14   5      2.8169      0.1646     -3.1089      0.0000
  11  14   5      3.8243      0.1788     -4.6979      0.0000
  12  14   5      2.0900      0.1879     -2.5312      0.0000
  13  14   5      2.0721      0.2176     -3.1457      0.0000
   0  15   5      3.7351      0.3751     -4.1120      0.0000
   1  15   5      1.4786      0.2906     -1.0355      0.0000
   2  15   5      2.7867      0.2283     -2.9274      0.0000
   3  15   5      1.8358      0.2099     -1.6373      0.0000
   4  15   5      2.0385      0.2038     -1.1282      0.0000
   5  15   5      2.0537      0.1762     -1.5840      0.0000
   6  15   5      1.7534      0.2987     -1.1938      0.0000
   7  15   5      1.4821      0.2363      0.8384      0.0000
   8  15   5      2.1733      0.1890     -2.0447      0.0000
   9  15   5      1.9016      0.1922      2.5823      0.0000
  10  15   5      2.0180      0.2007     -2.3145      0.0000
  11  15   5      1.9872      0.1892      1.8564      0.0000
  12  15   5      1.0908      0.3404     -0.1878      0.0000
  13  15   5      0.9828      0.3246      0.7427      0.0000
  14  15   5      1.8473      0.2181      1.6870      0.0000
   0  16   5      1.6430      0.3255     -0.9321      0.0000
   1  16   5      2.7013      0.2017     -3.0698      0.0000
   2  16   5      1.3281      0.2765     -0.8592      0.0000
   3  16   5      2.3752      0.1930     -3.0177      0.0000
   4  16   5      1.6304      0.2178      1.7242      0.0000
   5  16   5      2.5662      0.2539     -1.9595      0.0000
   6  16   5      1.8134      0.2079      2.1624      0.0000
   7  16   5      1.9203      0.2615     -0.3727      0.0000
   8  16   5      1.9007      0.1952      1.6080      0.0000
   9  16   5      1.8520      0.2859     -0.6521      0.0000
  10  16   5      1.2221      0.2773      0.0322      0.0000
  11  16   5      1.8011      0.2004     -1.7196      0.0000
  12  16   5      1.1569      0.2825     -1.2498      0.0000
  13  16   5      1.2625      0.2596     -0.6951      0.0000
  14  16   5      0.5919      0.4470      0.1771      0.0000
   0  17   5      3.7919      0.2923     -4.3966      0.0000
   1  17   5      1.4902      0.2494     -0.5853      0.0000
   2  17   5      1.8283      0.3957     -0.6109      0.0000
   3  17   5      1.4389      0.2481     -0.6526      0.0000
   4  17   5      2.0623      0.2914      1.7403      0.0000
   5  17   5      1.5998      0.2228      0.4524      0.0000
   6  17   5      2.0277      0.2718      1.4321      0.0000
   7  17   5      2.4820      0.1828      2.8423      0.0000
   8  17   5      1.7710      0.2086     -0.6643      0.0000
   9  17   5      1.6480      0.2287      1.9769      0.0000
  10  17   5      2.0765      0.1836     -2.3561      0.0000
  11  17   5      1.2238      0.2880      0.2176      0.0000
  12  17   5      1.3324      0.2109     -1.0157      0.0000
  13  17   5      0.5399      0.4668     -0.2261      0.0000
   0  18   5      2.1679      0.3989     -1.1364      0.0000
   1  18   5      1.5684      0.2284     -1.2040      0.0000
   2  18   5      1.5356      0.2307     -0.8255      0.0000
   3  18   5      1.5207      0.2699     -1.1902      0.0000
   4  18   5      1.5698      0.2221      1.2904      0.0000
   5  18   5      2.0666      0.2930     -1.4446      0.0000
   6  18   5      1.1149      0.2851      1.0783      0.0000
   7  18   5      1.9765      0.2899     -2.0553      0.0000
   8  18   5      1.6696      0.2034     -1.4449      0.0000
   9  18   5      2.1987      0.2333     -1.7568      0.0000
  10  18   5      1.9977      0.1873     -2.3940      0.0000
  11  18   5      1.9890      0.1767     -2.1153      0.0000
   0  19   5      1.8702      0.4842     -1.2644      0.0000
   1  19   5      1.2192      0.2674     -0.9871      0.0000
   2  19   5      1.8111      0.2524      1.4975      0.0000
   3  19   5      1.4429      0.2079     -1.8876      0.0000
   4  19   5      2.1444      0.1902      2.2361      0.0000
   5  19   5      2.2940      0.1741     -2.8518      0.0000
   6  19   5      1.7997      0.2566      1.3831      0.0000
   7  19   5      1.5309      0.2376     -1.4156      0.0000
   8  19   5      1.3465      0.2450      0.7548      0.0000
   9  19   5      0.7559      0.3961     -1.0115      0.0000
  10  19   5      1.4616      0.2477     -1.1861      0.0000
   0  20   5      1.6264      0.3493     -1.3379      0.0000
   1  20   5      1.4067      0.2454     -0.5357      0.0000
   2  20   5      0.7645      0.4113     -0.7241      0.0000
   3  20   5      1.3080      0.2629     -0.9992      0.0000
   4  20   5      1.0056      0.2886      0.3099      0.0000
   5  20   5      1.5768      0.3480     -0.7293      0.0000
   6  20   5      1.6292      0.1885      1.9243      0.0000
   7  20   5      1.6143      0.2547     -1.3287      0.0000
   8  20   5      1.0786      0.4195      0.5518      0.0000
   0  21   5      1.8478      0.2953     -1.7599      0.0000
   1  21   5      0.8026      0.3783     -0.5020      0.0000
   2  21   5      1.5375      0.2283      0.0309      0.0000
   3  21   5      1.1348      0.2383     -0.8384      0.0000
   4  21   5      1.3602      0.2761      0.6013      0.0000
   5  21   5      1.4205      0.2228     -0.3134      0.0000
   0   0   6     29.8559      2.2619    -31.8744      0.0000
   0   1   6      6.3936      0.3173      7.4028      0.0000
   1   1   6      3.0776      0.2037      2.3260      0.0000
   0   2   6      8.2980      0.2859     -8.9913      0.0000
   1   2   6      2.1734      0.1297      2.1260      0.0000
   2   2   6     12.1773      0.4449     12.4224      0.0000
   0   3   6      4.2439      0.1839      6.5227      0.0000
   1   3   6      3.4522      0.1182      3.6229      0.0000
   2   3   6      2.1946      0.1244     -0.5728      0.0000
   3   3   6      3.5436      0.1979     -2.0005      0.0000
   0   4   6      3.6077      0.2771     -3.4976      0.0000
   1   4   6      1.8884      0.1597      0.8077      0.0000
   2   4   6     13.0253      0.3211     13.6164      0.0000
   3   4   6      4.4373      0.1452      5.1245      0.0000
   4   4   6     15.3321      0.6648     16.9761      0.0000
   0   5   6      2.6700      0.1611      3.6184      0.0000
   1   5   6      4.7451      0.1593      5.2251      0.0000
   2   5   6      2.2717      0.1435     -2.0337      0.0000
   3   5   6      3.2517      0.1706     -2.4922      0.0000
   4   5   6      2.8063      0.1738      1.3799      0.0000
   5   5   6      2.9904      0.2887     -1.9518      0.0000
   0   6   6      5.5129      0.2556      3.6471      0.0000
   1   6   6      1.9584      0.1489     -0.7658      0.0000
   2   6   6     13.4496      0.3774     13.5812      0.0000
   3   6   6      4.0023      0.1777      5.3355      0.0000
   4   6   6     17.4729      0.5033     19.5960      0.0000
   5   6   6      3.0396      0.1803      0.9384      0.0000
   6   6   6     18.6628      0.8547     19.1853      0.0000
   0   7   6      1.8508      0.2015     -0.9489      0.0000
   1   7   6      3.6385      0.1404      4.4968      0.0000
   2   7   6      2.2640      0.1557     -2.7708      0.0000
   3   7   6      2.0693      0.1988     -1.2840      0.0000
   4   7   6      3.2070      0.1653     -2.9892      0.0000
   5   7   6      2.8200      0.1831     -2.7945      0.0000
   6   7   6      3.4285      0.1819     -4.2156      0.0000
   7   7   6      3.4917      0.2396     -4.2662      0.0000
   0   8   6      5.8155      0.2587      3.7577      0.0000
   1   8   6      1.5756      0.1733     -0.6883      0.0000
   2   8   6      9.5913      0.2740      8.1420      0.0000
   3   8   6      2.2523      0.1640      1.9672      0.0000
   4   8   6     14.7782      0.4477     14.8023      0.0000
   5   8   6      2.2034      0.1824     -0.4229      0.0000
   6   8   6     12.2936      0.3895     12.7040      0.0000
   7   8   6      2.4295      0.2058     -2.4615      0.0000
   8   8   6      7.6953      0.3568      6.5397      0.0000
   0   9   6      2.3988      0.1656     -3.2047      0.0000
   1   9   6      1.5491      0.2015      1.3691      0.0000
   2   9   6      2.2681      0.1351     -2.7242      0.0000
   3   9   6      2.0651      0.1818     -1.5778      0.0000
   4   9   6      2.0535      0.2100     -0.9760      0.0000
   5   9   6      4.8989      0.1773     -6.1546      0.0000
   6   9   6      2.2515      0.1899     -1.6546      0.0000
   7   9   6      5.2557      0.1951     -6.8632      0.0000
   8   9   6      1.5678      0.2237     -0.7681      0.0000
   9   9   6      4.8289      0.2878     -6.6113      0.0000
   0  10   6      5.8725      0.3941     -5.3419      0.0000
   1  10   6      2.3345      0.1365      2.0381      0.0000
   2  10   6      2.2261      0.1710     -1.0031      0.0000
   3  10   6      2.8044      0.1398      3.8209      0.0000
   4  10   6      4.8720      0.1775      5.3978      0.0000
   5  10   6      1.8577      0.1850      0.8461      0.0000
   6  10   6      6.0436      0.2024      6.1599      0.0000
   7  10   6      1.5617      0.2247     -1.3612      0.0000
   8  10   6      3.7096      0.2642      2.9826      0.0000
   9  10   6      1.7631      0.1992     -1.6794      0.0000
  10  10   6      2.6012      0.3482      0.2753      0.0000
   0  11   6      2.7603      0.3076      1.1879      0.0000
   1  11   6      2.4163      0.2220      1.6124      0.0000
   2  11   6      1.5875      0.1717     -1.2302      0.0000
   3  11   6      2.8843      0.1738      3.1300      0.0000
   4  11   6      1.5581      0.1927     -0.7888      0.0000
   5  11   6      2.1183      0.2928     -0.4234      0.0000
   6  11   6      1.6433      0.1974     -1.6760      0.0000
   7  11   6      2.1098      0.1849     -1.7228      0.0000
   8  11   6      1.3492      0.2435     -0.8060      0.0000
   9  11   6      2.7043      0.1705     -2.4392      0.0000
  10  11   6      1.4460      0.2569      0.2159      0.0000
  11  11   6      1.4943      0.3393     -0.0277      0.0000
   0  12   6      2.7589      0.2343      3.2505      0.0000
   1  12   6      1.5402      0.1878      0.6558      0.0000
   2  12   6      7.9852      0.2399      7.7823      0.0000
   3  12   6      1.7846      0.1540      1.6656      0.0000
   4  12   6      9.2971      0.2907     10.1032      0.0000
   5  12   6      1.9880      0.1651     -0.9157      0.0000
   6  12   6      7.1021      0.2348      7.9731      0.0000
   7  12   6      1.5166      0.2275     -1.1766      0.0000
   8  12   6      5.2535      0.1795      4.1965      0.0000
   9  12   6      1.4470      0.2357     -1.8112      0.0000
  10  12   6      2.3670      0.2391      1.3880      0.0000
  11  12   6      1.0557      0.3237     -0.9020      0.0000
  12  12   6      2.8079      0.2470      2.5066      0.0000
   0  13   6      2.6437      0.2467      3.6080      0.0000
   1  13   6      2.0379      0.1830      1.6294      0.0000
   2  13   6      1.7287      0.1685      1.3402      0.0000
   3  13   6      2.1860      0.1624      1.6546      0.0000
   4  13   6      1.9360      0.1654      1.9454      0.0000
   5  13   6      2.1862      0.1485     -2.0599      0.0000
   6  13   6      2.1157      0.1820      2.2696      0.0000
   7  13   6      1.9014      0.1888     -1.9589      0.0000
   8  13   6      1.6212      0.2134      0.7764      0.0000
   9  13   6      1.7479      0.2038     -1.0838      0.0000
  10  13   6      1.6192      0.2229      1.9798      0.0000
  11  13   6      1.7241      0.2075      1.5524      0.0000
  12  13   6      1.5259      0.2106      1.6058      0.0000
  13  13   6      2.2955      0.2500      2.5491      0.0000
   0  14   6      5.1110      0.3366      6.1229      0.0000
   1  14   6      1.5846      0.1880      0.2052      0.0000
   2  14   6      7.7207      0.2404      9.1799      0.0000
   3  14   6      2.3394      0.1541      2.1511      0.0000
   4  14   6      9.6988      0.2901     11.0920      0.0000
   5  14   6      2.0167      0.1504     -0.0610      0.0000
   6  14   6      8.8518      0.2517     10.0768      0.0000
   7  14   6      1.8530      0.1772     -1.0792      0.0000
   8  14   6      6.4800      0.2024      7.8075      0.0000
   9  14   6      1.4019      0.2452     -0.4304      0.0000
  10  14   6      4.0532      0.1714      4.3873      0.0000
  11  14   6      1.1293      0.2875     -0.2243      0.0000
  12  14   6      3.4883      0.1694      4.0516      0.0000
   0  15   6      1.8799      0.2552      1.2607      0.0000
   1  15   6      1.9469      0.1809      1.5618      0.0000
   2  15   6      1.8093      0.2133      0.4289      0.0000
   3  15   6      2.0730      0.1704      2.0096      0.0000
   4  15   6      2.0349      0.1799     -0.1426      0.0000
   5  15   6      1.8823      0.1673     -1.2018      0.0000
   6  15   6      1.8048      0.1786      1.3903      0.0000
   7  15   6      1.6627      0.1902     -1.2870      0.0000
   8  15   6      1.4088      0.2073     -0.0298      0.0000
   9  15   6      1.9961      0.1962     -2.4138      0.0000
  10  15   6      0.9503      0.3074      0.3516      0.0000
  11  15   6      1.2625      0.2539     -0.5798      0.0000
   0  16   6      8.2761      0.4416      8.4083      0.0000
   1  16   6      1.9402      0.2158      0.1560      0.0000
   2  16   6      9.2318      0.2984     10.1788      0.0000
   3  16   6      1.9969      0.1729      1.0895      0.0000
   4  16   6     10.4458      0.3189     11.0066      0.0000
   5  16   6      2.1155      0.1679      0.2844      0.0000
   6  16   6      8.5791      0.2695      8.9409      0.0000
   7  16   6      1.8193      0.1679     -2.2895      0.0000
   8  16   6      5.3723      0.1755      6.1577      0.0000
   9  16   6      1.0396      0.2983     -1.3460      0.0000
   0  17   6      1.7086      0.3624     -0.5114      0.0000
   1  17   6      1.5422      0.2611      1.2953      0.0000
   2  17   6      1.4697      0.2331     -0.6727      0.0000
   3  17   6      2.1518      0.1835      2.0997      0.0000
   4  17   6      1.7318      0.1942     -1.4494      0.0000
   5  17   6      1.7205      0.1962     -1.4965      0.0000
   6  17   6      1.3614      0.2097     -0.6518      0.0000
   7  17   6      1.1898      0.2458     -0.3596      0.0000
   8  17   6      0.9262      0.3562     -0.8675      0.0000
   0  18   6      4.9613      0.2952      5.5056      0.0000
   1  18   6      1.5260      0.2373      0.5448      0.0000
   2  18   6      6.4686      0.2307      6.6639      0.0000
   3  18   6      1.3263      0.2363      0.9674      0.0000
   4  18   6      5.5687      0.2375      6.5010      0.0000
   5  18   6      1.5663      0.2266      1.4905      0.0000
   0   1   7      6.0333      0.2189     -7.0491      0.0000
   0   2   7      1.5828      0.2195      0.8560      0.0000
   1   2   7      6.4036      0.1724      8.2943      0.0000
   0   3   7      2.5592      0.2476      3.3925      0.0000
   1   3   7      2.3239      0.1181      1.4066      0.0000
   2   3   7      2.5475      0.1779     -2.5646      0.0000
   0   4   7      3.6624      0.1664      4.8323      0.0000
   1   4   7      4.3444      0.1433      4.7673      0.0000
   2   4   7      1.6164      0.1321      1.4347      0.0000
   3   4   7      2.2892      0.1829      1.8439      0.0000
   0   5   7      4.1062      0.1931      5.2077      0.0000
   1   5   7      1.3768      0.1488      0.3441      0.0000
   2   5   7      2.2367      0.1939      0.8733      0.0000
   3   5   7      1.8079      0.1297     -1.8678      0.0000
   4   5   7      1.8363      0.2173      1.4035      0.0000
   0   6   7      4.4455      0.1906      6.2887      0.0000
   1   6   7      3.6966      0.1451      3.3765      0.0000
   2   6   7      1.4598      0.1525      1.3232      0.0000
   3   6   7      2.4560      0.1725      2.4588      0.0000
   4   6   7      1.6811      0.1803      1.3085      0.0000
   5   6   7      1.8659      0.2314     -1.0766      0.0000
   0   7   7      5.4617      0.2395      6.6232      0.0000
   1   7   7      1.8983      0.1363     -1.3522      0.0000
   2   7   7      3.2191      0.1311      4.1896      0.0000
   3   7   7      2.2468      0.1429     -2.5063      0.0000
   4   7   7      3.2598      0.1624      3.8303      0.0000
   5   7   7      1.1239      0.2688     -1.0712      0.0000
   6   7   7      2.7113      0.2132      3.1783      0.0000
   0   8   7      2.3403      0.1806      2.2736      0.0000
   1   8   7      3.3018      0.1276      3.4700      0.0000
   2   8   7      1.8697      0.1524     -1.5841      0.0000
   3   8   7      3.5747      0.1862      3.7322      0.0000
   4   8   7      1.5174      0.2176     -0.5290      0.0000
   5   8   7      1.7252      0.2139     -0.3287      0.0000
   6   8   7      1.3816      0.2231     -0.7856      0.0000
   7   8   7      2.4382      0.4008     -2.1909      0.0000
   0   9   7      7.9837      0.3452      8.8580      0.0000
   1   9   7      1.8493      0.1455     -1.8386      0.0000
   2   9   7      5.1507      0.2070      6.0703      0.0000
   3   9   7      1.8993      0.1603     -1.5602      0.0000
   4   9   7      3.5884      0.1696      3.7799      0.0000
   5   9   7      1.5726      0.1924     -0.4912      0.0000
   6   9   7      3.0823      0.1546      2.8400      0.0000
   7   9   7      1.6824      0.2613     -0.9685      0.0000
   8   9   7      2.2752      0.1974      2.4404      0.0000
   0  10   7      1.3661      0.2239      1.0559      0.0000
   1  10   7      1.8180      0.1510      1.8469      0.0000
   2  10   7      1.6889      0.1390     -1.2546      0.0000
   3  10   7      2.7321      0.1786      2.0450      0.0000
   4  10   7      1.6088      0.1724     -1.4467      0.0000
   5  10   7      1.8702      0.1936     -1.6010      0.0000
   6  10   7      1.9526      0.1936     -2.5548      0.0000
   7  10   7      2.1744      0.2178     -1.2928      0.0000
   8  10   7      1.3448      0.2635     -1.0455      0.0000
   9  10   7      1.9535      0.1858     -1.9643      0.0000
   0  11   7      2.4632      0.2372     -0.0896      0.0000
   1  11   7      1.3088      0.1782     -1.9466      0.0000
   2  11   7      1.9479      0.1741     -1.4208      0.0000
   3  11   7      2.1678      0.1265     -2.3392      0.0000
   4  11   7      2.0759      0.1927     -2.4869      0.0000
   5  11   7      1.2234      0.2309     -0.5200      0.0000
   6  11   7      1.5635      0.1967     -0.8876      0.0000
   7  11   7      1.2551      0.2739     -0.0489      0.0000
   8  11   7      1.7344      0.1893     -1.2961      0.0000
   9  11   7      1.3530      0.2239      1.7599      0.0000
   0  12   7      1.4370      0.2323     -0.7264      0.0000
   1  12   7      1.9416      0.1476      1.9975      0.0000
   2  12   7      1.4754      0.1532     -1.6771      0.0000
   3  12   7      3.3415      0.1376      3.9370      0.0000
   4  12   7      1.3044      0.1860     -0.4977      0.0000
   5  12   7      1.8066      0.1896      0.6995      0.0000
   6  12   7      1.1957      0.2158     -1.3675      0.0000
   7  12   7      1.6420      0.2106      1.2160      0.0000
   8  12   7      1.0965      0.2615      0.7858      0.0000
   0  13   7      2.0169      0.4022      1.5022      0.0000
   1  13   7      1.1795      0.2069     -0.9013      0.0000
   2  13   7      1.7758      0.2358      0.5713      0.0000
   3  13   7      1.0819      0.2234     -0.4426      0.0000
   4  13   7      2.2920      0.1511     -2.3693      0.0000
   5  13   7      1.0244      0.2375      1.2350      0.0000
   6  13   7      1.2297      0.2348      0.1245      0.0000
   7  13   7      1.5368      0.2385      2.0116      0.0000
   0  14   7      0.9909      0.2833      1.2881      0.0000
   1  14   7      1.6142      0.1610      1.4042      0.0000
   2  14   7      1.2107      0.1882      0.3068      0.0000
   3  14   7      2.0188      0.1548      2.8381      0.0000
   4  14   7      0.9754      0.2456      0.9641      0.0000
   0   0   8      8.6292      0.6751     11.4392      0.0000
   0   1   8      2.2422      0.2525      0.6435      0.0000
   1   1   8      1.8776      0.1778      0.4964      0.0000
   0   2   8      8.5108      0.3073      9.4704      0.0000
   1   2   8      1.7829      0.1298     -0.7364      0.0000
   2   2   8      6.4833      0.2438      6.6023      0.0000
   0   3   8      1.8087      0.1734      0.2873      0.0000
   1   3   8      1.5861      0.1409      0.4484      0.0000
   2   3   8      1.5471      0.1313     -1.4381      0.0000
   3   3   8      1.7712      0.1710      0.6607      0.0000
   0   4   8      7.5704      0.2746      8.6538      0.0000
   1   4   8      1.5937      0.1351     -0.4614      0.0000
   2   4   8      5.7329      0.1507      5.4406      0.0000
   3   4   8      1.8676      0.1209      1.6029      0.0000
   4   4   8      4.9283      0.2034      4.8141      0.0000
   0   5   8      1.6845      0.1813      0.6856      0.0000
   1   5   8      1.6753      0.1345      0.1865      0.0000
   2   5   8      1.7905      0.1232     -1.0274      0.0000
   3   5   8      2.0012      0.1210      1.4168      0.0000
   4   5   8      1.8695      0.1339      1.9410      0.0000
   5   5   8      2.0058      0.2039      2.2780      0.0000
   0   6   8      8.1280      0.2910      9.8214      0.0000
   1   6   8      1.7041      0.1200     -1.0909      0.0000
   2   6   8      6.5415      0.1808      7.1342      0.0000
   3   6   8      1.6844      0.1404      1.2831      0.0000
   4   6   8      6.0150      0.2060      6.5595      0.0000
   5   6   8      1.5520      0.1653      0.3041      0.0000
   0   7   8      1.1740      0.2600     -0.3230      0.0000
   1   7   8      1.5964      0.1550     -0.1307      0.0000
   2   7   8      1.6767      0.1438     -1.3789      0.0000
   3   7   8      1.7290      0.1559      1.7773      0.0000
                                                    
