# Supplementary material for: How to get maximum structure information from anisotropic displacement parameters obtained by three-dimensional electron diffraction: an experimental study on metal–organic frameworks
Source: IUCrJ. 2022 Jun 8;9(Pt 4):480–91. doi: 10.1107/S2052252522005632 (PMC9252158; doi:10.1107/S2052252522005632)
Supplement: Supplementary file 3 [file m-09-00480-sup3.zip › vq5001Ga-ndc_2sup3.hkl]

#
# Unique observed reflections after correcting
# for dispersion and merging Friedel opposites
#
data_Ga_3
_shelx_title ' Ga_1_a.res in P4(2)/nmc'
_shelx_refln_list_code          3
_shelx_F_calc_maximum       55.90
_exptl_crystal_F_000       397.65
_reflns_d_resolution_high  0.8003

loop_
 _space_group_symop_operation_xyz
 'x, y, z'
 '-x+1/2, -y+1/2, z'
 '-y+1/2, x, z+1/2'
 'y, -x+1/2, z+1/2'
 '-x, y+1/2, -z'
 'x+1/2, -y, -z'
 'y+1/2, x+1/2, -z+1/2'
 '-y, -x, -z+1/2'
 '-x, -y, -z'
 'x-1/2, y-1/2, -z'
 'y-1/2, -x, -z-1/2'
 '-y, x-1/2, -z-1/2'
 'x, -y-1/2, z'
 '-x-1/2, y, z'
 '-y-1/2, -x-1/2, z-1/2'
 'y, x, z-1/2'

_cell_length_a    21.5700
_cell_length_b    21.5700
_cell_length_c     6.7000
_cell_angle_alpha  90.000
_cell_angle_beta   90.000
_cell_angle_gamma  90.000

loop_
 _refln_index_h
 _refln_index_k
 _refln_index_l
 _refln_F_meas
 _refln_F_sigma
 _refln_A_calc
 _refln_B_calc
   1   1   0     14.1661      1.3634    -28.8893      0.0000
   0   2   0     28.6733      2.6900     51.3189      0.0000
   2   2   0     13.8825      1.3662     -5.5068      0.0000
   1   3   0     25.5876      2.3840    -15.9421      0.0000
   3   3   0     29.3688      2.7710     24.4302      0.0000
   0   4   0     30.2631      4.0231     55.7885      0.0000
   2   4   0     34.5404      2.2819     24.0685      0.0000
   4   4   0      5.9452      1.5653     -3.4692      0.0000
   1   5   0     25.7335      1.7003    -13.8032      0.0000
   3   5   0      7.2990      0.9548      3.3543      0.0000
   5   5   0     16.3784      2.2657     14.0983      0.0000
   0   6   0     18.7156      1.7904     45.4967      0.0000
   2   6   0     19.9569      1.3214     20.0815      0.0000
   4   6   0      6.5184      0.6648     -6.4169      0.0000
   6   6   0     15.3998      2.1619    -18.5453      0.0000
   1   7   0      4.3639      0.6678     -6.0528      0.0000
   3   7   0      8.4425      0.7343    -11.6561      0.0000
   5   7   0      9.7486      0.7554      7.1896      0.0000
   7   7   0     17.7446      1.7542     20.2139      0.0000
   0   8   0     17.0090      2.3326     38.0759      0.0000
   2   8   0     17.9875      1.7054     11.7909      0.0000
   4   8   0     10.5478      0.7054     12.0220      0.0000
   6   8   0     11.3819      1.2244      7.2986      0.0000
   8   8   0     21.1880      2.0566     19.6178      0.0000
   1   9   0      4.9707      0.7111      4.5458      0.0000
   3   9   0     14.3332      0.9717     13.3632      0.0000
   5   9   0     10.5253      0.7710     12.7691      0.0000
   7   9   0     17.2988      1.0713     19.5546      0.0000
   9   9   0     15.8881      1.6499     14.1444      0.0000
   2  10   0     42.0208      3.2173     55.9048      0.0000
   4  10   0     27.9381      2.1305     26.5346      0.0000
   6  10   0     26.8419      2.1754     26.6428      0.0000
   8  10   0     28.1996      1.8669     30.4090      0.0000
  10  10   0     32.9483      3.1232     37.6578      0.0000
   1  11   0     15.5354      1.5048    -11.1508      0.0000
   3  11   0     10.3936      1.0905    -13.9832      0.0000
   5  11   0      4.4673      1.1889      1.4143      0.0000
   7  11   0      8.0034      1.1530      9.8382      0.0000
   9  11   0      6.8785      0.7627      6.2347      0.0000
  11  11   0      0.9757      2.3601     -0.0754      0.0000
   2  12   0     20.2814      2.7485     16.4954      0.0000
   4  12   0     10.2733      0.8669      7.9689      0.0000
   6  12   0     16.0576      2.5701     16.6264      0.0000
   8  12   0     17.3951      1.8244     15.8941      0.0000
  10  12   0     26.4308      1.6039     26.4928      0.0000
  12  12   0     21.0933      3.2774     24.0496      0.0000
   1  13   0      2.0614      1.5803     -0.0431      0.0000
   3  13   0      4.9679      0.7009     -4.2356      0.0000
   5  13   0      6.4393      1.7404      5.6957      0.0000
   7  13   0      1.8058      1.2451      1.2607      0.0000
   9  13   0      6.5163      0.6772      5.0669      0.0000
  11  13   0      2.4661      0.8954     -1.3154      0.0000
  13  13   0     12.7324      1.5541    -10.4071      0.0000
   2  14   0     14.2455      2.9263     11.2419      0.0000
   4  14   0      4.1009      0.6698     -0.3672      0.0000
   6  14   0      7.8109      0.7410      5.6597      0.0000
   8  14   0     11.6210      4.3899     10.4003      0.0000
  10  14   0     13.2726      0.9642     13.4674      0.0000
  12  14   0     10.6643      1.0659     10.2519      0.0000
  14  14   0      6.2123      1.7975      7.5975      0.0000
   1  15   0      5.1189      1.2940     -4.7062      0.0000
   3  15   0      6.1692      2.7162     -8.4361      0.0000
   5  15   0      8.6986      0.7884      8.2949      0.0000
   7  15   0      2.7824      1.5386      2.0714      0.0000
   9  15   0      3.6904      1.3656      3.6834      0.0000
  11  15   0      2.0838      0.8966      1.7753      0.0000
  13  15   0      1.7483      2.2158     -0.6779      0.0000
  15  15   0      7.5123      2.5704     10.0042      0.0000
   2  16   0      2.6901      1.0720      0.3607      0.0000
   4  16   0      2.7562      1.0031     -0.3230      0.0000
   6  16   0      4.2742      1.3028     -2.5660      0.0000
   8  16   0      4.7682      5.1390      6.0571      0.0000
  10  16   0     13.1030      1.9939     12.6899      0.0000
  12  16   0     11.1442      1.4101     12.4568      0.0000
  14  16   0     10.4909      1.2548     10.6993      0.0000
  16  16   0      2.1242      3.0489      4.6472      0.0000
   1  17   0      4.1399      1.6265     -2.0397      0.0000
   3  17   0      3.5118      0.7627     -4.8659      0.0000
   7  17   0      2.6553      2.2848      1.4018      0.0000
   9  17   0      3.5477      1.7946      4.4247      0.0000
  11  17   0      1.6302      1.2041     -0.0925      0.0000
  13  17   0      5.9643      0.8034     -5.7033      0.0000
  15  17   0      0.0000      2.1708      0.2724      0.0000
  17  17   0      2.7726      2.6369     -2.3723      0.0000
   0  18   0      7.3206      1.4373      9.7438      0.0000
   2  18   0      6.6069      1.1415      6.8447      0.0000
   4  18   0      8.8188      0.7894      5.1716      0.0000
   6  18   0      4.2611      0.8639      3.4268      0.0000
   8  18   0     10.4096      1.0171     10.0274      0.0000
  10  18   0      8.2586      1.5766      8.6474      0.0000
  12  18   0      5.6890      0.7464      6.1806      0.0000
  14  18   0     10.0321      0.8838      9.0640      0.0000
  16  18   0      3.8274      1.6057      6.1805      0.0000
  18  18   0      4.7837      2.5021      9.1254      0.0000
   1  19   0      3.5052      1.0866     -2.9112      0.0000
   3  19   0      6.9483      0.9136     -5.7336      0.0000
   5  19   0      2.1993      0.8475     -0.5311      0.0000
   7  19   0      2.1690      0.7650      0.3824      0.0000
   9  19   0      2.6463      0.9460     -0.9087      0.0000
  11  19   0      2.0770      1.2730     -1.9596      0.0000
  13  19   0      1.3289      1.3801     -1.0548      0.0000
  15  19   0      2.2975      0.8827      2.6024      0.0000
  17  19   0      0.0000      1.6779      1.1526      0.0000
  19  19   0      2.4023      2.7699      0.9066      0.0000
   0  20   0      4.9234      1.6225      2.9276      0.0000
   2  20   0      8.7529      1.7962      3.1190      0.0000
   4  20   0      6.0508      1.0168      5.1806      0.0000
   6  20   0      7.2201      1.2106      4.1281      0.0000
   8  20   0      7.6946      1.2558      7.6280      0.0000
  10  20   0      7.8541      1.4382      8.4133      0.0000
  12  20   0      6.1183      0.9339      7.7335      0.0000
  14  20   0      8.7101      1.0036      8.4129      0.0000
  16  20   0      3.0929      0.7796      4.9618      0.0000
  18  20   0      4.3093      1.0825      6.2979      0.0000
   1  21   0      1.6551      1.4768     -0.0388      0.0000
   3  21   0      2.1007      1.1404     -0.5974      0.0000
   5  21   0      1.7709      1.0348      0.2353      0.0000
   7  21   0      1.8523      0.9726      0.3405      0.0000
   9  21   0      2.0574      1.0079     -0.8057      0.0000
  11  21   0      0.4723      1.0456     -1.7069      0.0000
  13  21   0      1.2133      1.2251     -1.0766      0.0000
  15  21   0      1.0891      1.1713      0.7042      0.0000
   0  22   0     17.2874      2.4141     14.4714      0.0000
   2  22   0     13.1630      1.3383     11.7863      0.0000
   4  22   0      9.2126      1.1961      9.4400      0.0000
   6  22   0      8.0452      0.7381      7.4819      0.0000
   8  22   0     10.6193      0.9396      8.9116      0.0000
  10  22   0     10.8891      1.7481      9.2751      0.0000
  12  22   0      6.9392      0.6469      7.9900      0.0000
  14  22   0      3.5162      2.1188      7.3602      0.0000
   1  23   0      2.1457      1.5178     -2.6400      0.0000
   3  23   0      3.0165      1.2887     -4.6571      0.0000
   5  23   0      3.6039      1.2373     -3.1906      0.0000
   7  23   0      1.4134      1.1234     -1.1484      0.0000
   9  23   0      1.5538      1.0694     -1.1675      0.0000
  11  23   0      1.8039      0.9795     -2.6772      0.0000
  13  23   0      1.4624      1.0567     -2.4177      0.0000
   0  24   0      3.6816      1.1740      6.7738      0.0000
   2  24   0      6.4528      1.9098      6.5620      0.0000
   4  24   0      6.3245      0.7081      7.6986      0.0000
   6  24   0      8.5862      0.9581      7.8067      0.0000
   8  24   0      7.0638      1.4556      7.2839      0.0000
  10  24   0      6.9156      1.0816      5.7114      0.0000
  12  24   0      4.5666      0.9573      4.6393      0.0000
   1  25   0      1.5146      1.4888     -1.2675      0.0000
   3  25   0      1.9566      1.4010     -1.1676      0.0000
   5  25   0      1.7086      1.2277     -1.0241      0.0000
   7  25   0      1.7346      1.1330     -1.5327      0.0000
   9  25   0      2.1981      0.7285     -2.0691      0.0000
   0  26   0      2.3110      1.9733      4.5910      0.0000
   2  26   0      4.3979      1.0830      4.8892      0.0000
   4  26   0      5.1520      0.8423      4.8915      0.0000
   6  26   0      4.6842      1.3258      4.3812      0.0000
   0   1   1     24.4229      1.2170     16.8974      0.0000
   0   2   1     11.1392      0.5688      8.3988      0.0000
   1   2   1     27.1730      1.0718    -17.2618      0.0000
   0   3   1     12.1067      2.3270     10.7955      0.0000
   1   3   1     23.6243      1.2821    -23.1886      0.0000
   2   3   1      4.0797      1.0791     -1.7992      0.0000
   0   4   1     21.7211      1.6782    -15.8490      0.0000
   1   4   1     41.1680      2.4120    -39.4899      0.0000
   2   4   1     19.3155      2.3478     13.8207      0.0000
   3   4   1      4.9866      0.7854     -1.5581      0.0000
   0   5   1     32.1639      1.9020    -28.1217      0.0000
   1   5   1     15.5690      0.7780    -11.8599      0.0000
   2   5   1      3.2233      0.8036      2.1437      0.0000
   3   5   1     10.5898      0.7380     10.6118      0.0000
   4   5   1      7.9844      0.4287     -6.6605      0.0000
   0   6   1     22.1087      1.5044    -29.2380      0.0000
   1   6   1     25.6636      1.2362    -26.4114      0.0000
   2   6   1     11.4897      0.5726     11.7472      0.0000
   3   6   1     11.7579      0.8747     -8.2119      0.0000
   4   6   1      2.9805      0.5947     -2.8531      0.0000
   5   6   1      3.9451      0.4209      4.2687      0.0000
   0   7   1     39.4444      3.1025    -45.8120      0.0000
   1   7   1      3.5131      0.8647      4.5040      0.0000
   2   7   1     12.5396      0.5859     -6.4230      0.0000
   3   7   1     16.8682      0.8656     20.6345      0.0000
   4   7   1     15.4874      1.2149    -14.5396      0.0000
   5   7   1      4.6824      0.6628      4.0687      0.0000
   6   7   1      9.8820      0.6770     -8.6367      0.0000
   0   8   1      5.7475      1.1513     -7.3956      0.0000
   1   8   1      8.8031      0.5886     -8.0903      0.0000
   2   8   1     10.6085      0.5718     14.8654      0.0000
   3   8   1     17.6060      0.8297    -14.7268      0.0000
   4   8   1      8.2120      0.5134    -10.0071      0.0000
   5   8   1      3.5926      0.4983      4.5785      0.0000
   6   8   1      7.2689      0.5536     -9.8584      0.0000
   7   8   1      2.3883      1.0002      1.9306      0.0000
   0   9   1     30.8920      2.1304    -35.1822      0.0000
   1   9   1      3.5156      0.5385      0.7762      0.0000
   2   9   1     20.0842      1.4136    -21.6831      0.0000
   3   9   1      4.0386      0.4572      3.9227      0.0000
   4   9   1     17.2719      0.8768    -17.5777      0.0000
   5   9   1      4.9634      0.3936     -6.3317      0.0000
   6   9   1     18.4987      1.0239    -18.2580      0.0000
   7   9   1      6.5176      0.7165      5.7477      0.0000
   8   9   1      4.9684      0.6790     -4.7435      0.0000
   0  10   1      6.6130      0.8376     -7.7311      0.0000
   1  10   1      9.1436      0.6707     -9.4256      0.0000
   2  10   1      7.4484      0.4504      8.0099      0.0000
   3  10   1     15.6788      1.1846    -13.8192      0.0000
   4  10   1      3.6792      0.8270     -2.1190      0.0000
   5  10   1      8.6713      0.5655      8.7752      0.0000
   6  10   1      8.3268      0.5033      9.5778      0.0000
   7  10   1     11.9892      0.7474     11.3167      0.0000
   8  10   1      1.9000      1.3177      2.2868      0.0000
   9  10   1      7.7348      0.5934      7.9613      0.0000
   0  11   1      5.9033      1.1073     -7.1997      0.0000
   1  11   1      6.3840      0.4453      6.9820      0.0000
   2  11   1      4.7265      0.4847      3.7812      0.0000
   3  11   1     10.9112      0.9238     13.9474      0.0000
   4  11   1     17.6869      0.9651     18.1426      0.0000
   5  11   1      5.5912      0.7062      4.5888      0.0000
   6  11   1      3.1257      0.6988      2.9482      0.0000
   7  11   1      2.9830      0.6607      1.3758      0.0000
   8  11   1      9.1323      1.5348      4.4010      0.0000
   9  11   1      3.8989      0.6263     -2.6282      0.0000
  10  11   1      2.4287      0.8036     -0.0601      0.0000
   0  12   1      1.0521      1.2279      0.7307      0.0000
   1  12   1      5.5937      0.8361     -4.7617      0.0000
   2  12   1      4.4653      1.1778      3.2709      0.0000
   3  12   1      7.5876      0.6665     -7.5417      0.0000
   4  12   1     10.2006      0.8782    -11.1162      0.0000
   5  12   1      8.0908      0.5593     -7.7301      0.0000
   6  12   1      3.1210      0.5934     -1.1560      0.0000
   7  12   1      2.7527      0.4623     -2.3928      0.0000
   8  12   1      7.3109      0.5888     -7.8168      0.0000
   9  12   1      2.5542      0.9306     -0.2095      0.0000
  10  12   1      5.6071      0.6679     -5.3929      0.0000
  11  12   1      2.5919      0.6917     -3.2188      0.0000
   0  13   1      4.1155      1.0124     -3.1500      0.0000
   1  13   1      2.8768      0.7399      0.1798      0.0000
   2  13   1      2.2753      0.8536     -0.0494      0.0000
   3  13   1      2.7258      1.3334      0.0223      0.0000
   4  13   1      7.6874      0.6499      4.7405      0.0000
   5  13   1      1.8184      0.5458     -1.7102      0.0000
   6  13   1      3.3747      0.5955      2.8145      0.0000
   7  13   1     10.2916      0.5672    -11.4054      0.0000
   8  13   1      8.3202      0.5311      8.7959      0.0000
   9  13   1      9.2090      0.8914     -9.7660      0.0000
  10  13   1      3.5073      0.6950      3.3175      0.0000
  11  13   1      4.1425      0.7059     -4.0966      0.0000
  12  13   1      2.8124      0.8686      2.8138      0.0000
   0  14   1      2.6893      1.1599      2.1930      0.0000
   1  14   1      6.3532      0.6018     -6.8886      0.0000
   2  14   1      4.5712      0.4179      3.8062      0.0000
   3  14   1      8.8958      0.8839     -9.9336      0.0000
   4  14   1      2.5966      0.8336     -2.2580      0.0000
   5  14   1      5.3796      0.6339     -4.1044      0.0000
   6  14   1      2.4805      0.7531      0.8580      0.0000
   7  14   1      2.3407      0.5433     -0.5557      0.0000
   8  14   1      1.7208      0.8500      0.5702      0.0000
   9  14   1      6.7288      0.4811     -7.6482      0.0000
  10  14   1      5.9635      0.7405      5.4934      0.0000
  11  14   1     11.0270      1.0013    -11.3429      0.0000
  12  14   1      6.8266      0.6276      7.1717      0.0000
  13  14   1      6.9130      0.5970     -7.5917      0.0000
   0  15   1      7.8428      0.7375     -8.0528      0.0000
   1  15   1      3.3084      0.6871      1.3471      0.0000
   2  15   1      2.8772      0.7613     -2.0262      0.0000
   3  15   1      3.3170      0.5806      2.7679      0.0000
   4  15   1      4.5969      0.4240      4.6475      0.0000
   5  15   1      3.6882      1.0257      3.0851      0.0000
   6  15   1      2.5985      0.5202     -1.9401      0.0000
   7  15   1      3.3868      0.4225     -3.3641      0.0000
   8  15   1      6.6887      1.0522     -5.0673      0.0000
   9  15   1      1.8983      0.6722     -0.5990      0.0000
  10  15   1      4.6973      0.9611     -4.8068      0.0000
  11  15   1      3.2541      0.6577     -1.1596      0.0000
  12  15   1      2.1768      1.0187      0.2900      0.0000
  13  15   1      3.7317      0.7129     -3.2165      0.0000
  14  15   1      4.8327      0.6245      4.4875      0.0000
   0  16   1      2.1606      1.1925     -1.6527      0.0000
   1  16   1      4.1025      0.6544     -2.0800      0.0000
   2  16   1      1.9072      0.9828     -1.2612      0.0000
   3  16   1      7.5476      0.7616     -5.2185      0.0000
   4  16   1      2.5215      0.6505     -2.8806      0.0000
   5  16   1      5.6837      0.5940     -5.6873      0.0000
   6  16   1      2.7922      0.9576     -2.5323      0.0000
   7  16   1      3.3570      0.5689     -2.5824      0.0000
   8  16   1      1.7684      0.6768     -1.7677      0.0000
   9  16   1      2.3665      0.4764     -0.3773      0.0000
  10  16   1      3.0093      0.6203     -2.9009      0.0000
  11  16   1      1.7972      0.7993     -0.2619      0.0000
  12  16   1      2.2567      0.8303     -2.3408      0.0000
  13  16   1      1.1912      1.2725     -0.1963      0.0000
  14  16   1      1.1908      1.2695     -0.8668      0.0000
  15  16   1      1.5141      1.2877      0.3157      0.0000
   0  17   1      4.3040      0.6325     -4.2246      0.0000
   1  17   1      2.6795      0.6972      1.3223      0.0000
   2  17   1      4.2727      0.5952     -3.5765      0.0000
   3  17   1      2.6884      0.6462      3.0670      0.0000
   4  17   1      3.1954      2.4131      0.6055      0.0000
   5  17   1      2.1281      0.5385      1.3166      0.0000
   6  17   1      2.5526      0.6222      0.0928      0.0000
   7  17   1      5.1695      0.4512     -5.6470      0.0000
   8  17   1      3.6311      0.5460      1.1573      0.0000
   9  17   1      6.5157      0.4971     -5.5924      0.0000
  10  17   1      2.3339      1.5833     -1.1188      0.0000
  11  17   1      2.1563      0.6567     -1.2932      0.0000
  12  17   1      2.4170      1.1233     -1.6955      0.0000
  13  17   1      3.1742      0.9089      2.4685      0.0000
  14  17   1      2.2906      1.6389      0.9836      0.0000
  15  17   1      3.4586      0.6707      4.0814      0.0000
  16  17   1      2.6454      0.8276     -2.0772      0.0000
   0  18   1      1.8001      1.1705      1.8622      0.0000
   1  18   1      3.4870      0.6411     -3.1095      0.0000
   2  18   1      2.7393      0.7933      1.9991      0.0000
   3  18   1      4.7378      0.7903     -3.4239      0.0000
   4  18   1      2.6365      1.2482     -0.0299      0.0000
   5  18   1      5.3615      0.8201     -1.1670      0.0000
   6  18   1      2.6146      0.4569     -2.4882      0.0000
   7  18   1      2.5993      0.8496     -0.4988      0.0000
   8  18   1      2.8217      0.5476      1.3958      0.0000
   9  18   1      3.6984      0.4296     -3.1817      0.0000
  10  18   1      4.3120      0.5208      4.4185      0.0000
  11  18   1      5.1303      0.4157     -4.8553      0.0000
  12  18   1      4.0604      0.5110      4.4335      0.0000
  13  18   1      2.2755      0.7970     -2.4399      0.0000
  14  18   1      2.6410      0.9447      2.7310      0.0000
  15  18   1      1.3671      1.2303     -0.9000      0.0000
  16  18   1      0.0000      1.1106     -0.8044      0.0000
  17  18   1      1.1947      1.1137      0.7751      0.0000
   0  19   1      2.0858      1.1902      0.1795      0.0000
   1  19   1      2.9817      0.7054      2.5710      0.0000
   2  19   1      3.3523      0.8793      2.6800      0.0000
   3  19   1      3.9652      0.4783      4.1178      0.0000
   4  19   1      6.8805      0.7430      5.8016      0.0000
   5  19   1      3.0561      0.5714      2.7582      0.0000
   6  19   1      4.3084      0.6797      1.0124      0.0000
   7  19   1      1.9490      0.5805      1.5959      0.0000
   8  19   1      1.9474      0.8987     -1.4920      0.0000
   9  19   1      1.6457      0.7325      1.1687      0.0000
  10  19   1      3.5223      0.5201     -2.6254      0.0000
  11  19   1      2.1440      0.6604      1.9526      0.0000
  12  19   1      1.7116      0.8007     -0.8513      0.0000
  13  19   1      2.4658      0.7446      2.3298      0.0000
  14  19   1      2.5080      0.7071      1.1762      0.0000
  15  19   1      1.7545      1.2407      1.7130      0.0000
  16  19   1      1.9744      1.0314     -1.9653      0.0000
  17  19   1      0.0000      1.2214      0.7461      0.0000
  18  19   1      1.1104      1.1603     -0.8095      0.0000
   0  20   1      3.1113      1.2689      2.5064      0.0000
   1  20   1      3.6575      0.7112     -1.5383      0.0000
   2  20   1      2.8954      1.3006      0.4009      0.0000
   3  20   1      3.3224      0.9308     -1.9742      0.0000
   4  20   1      2.5217      0.9225     -1.8823      0.0000
   5  20   1      4.3222      0.4468     -3.6876      0.0000
   6  20   1      3.3791      0.4875     -3.3524      0.0000
   7  20   1      4.7956      0.7774     -2.7155      0.0000
   8  20   1      1.9264      0.6129     -1.5845      0.0000
   9  20   1      3.0052      0.5281     -2.3126      0.0000
  10  20   1      1.4561      0.7341     -0.1444      0.0000
  11  20   1      3.3665      0.4728     -2.2995      0.0000
  12  20   1      0.7195      0.8872     -0.3613      0.0000
  13  20   1      0.4893      1.0276     -0.9479      0.0000
  14  20   1      1.2686      1.0376     -0.2943      0.0000
  15  20   1      1.0943      1.1595     -1.1302      0.0000
  16  20   1      1.3313      1.2087     -1.5912      0.0000
  17  20   1      1.6858      1.0954      0.6958      0.0000
   0  21   1      5.6700      1.4443     -2.3268      0.0000
   1  21   1      2.1386      0.9897      0.5964      0.0000
   2  21   1      2.2896      1.1557     -0.5733      0.0000
   3  21   1      2.0570      1.1627      0.5422      0.0000
   4  21   1      3.4987      0.7145      0.2104      0.0000
   5  21   1      1.4559      0.8926      0.0970      0.0000
   6  21   1      2.7463      0.7575     -1.3177      0.0000
   7  21   1      2.6307      0.6767      0.5188      0.0000
   8  21   1      3.7812      0.6757     -1.4104      0.0000
   9  21   1      2.2135      0.6187     -0.0051      0.0000
  10  21   1      2.5924      0.5290     -2.3993      0.0000
  11  21   1      1.5731      1.2244      1.0904      0.0000
  12  21   1      1.9244      0.6969     -1.3701      0.0000
  13  21   1      2.6401      0.5159      2.1956      0.0000
  14  21   1      1.5466      0.7582     -0.4251      0.0000
  15  21   1      1.8296      1.1260      1.3172      0.0000
  16  21   1      1.5031      1.0883     -2.1137      0.0000
   0  22   1      0.9451      1.6475      0.2554      0.0000
   1  22   1      2.6392      0.7739     -0.9206      0.0000
   2  22   1      1.3453      1.1480     -0.8537      0.0000
   3  22   1      2.7673      0.6449     -1.0376      0.0000
   4  22   1      1.6412      1.0465      0.1394      0.0000
   5  22   1      2.3826      1.2277     -0.9599      0.0000
   6  22   1      1.7259      0.8266     -0.0020      0.0000
   7  22   1      2.8245      1.0284      0.5179      0.0000
   8  22   1      1.6998      0.7113     -0.3614      0.0000
   9  22   1      1.5367      0.7219     -0.1687      0.0000
  10  22   1      1.4264      0.8206      0.2114      0.0000
  11  22   1      2.1059      0.6103     -0.6098      0.0000
  12  22   1      1.5130      0.7354     -0.5774      0.0000
  13  22   1      1.8177      0.6923     -0.0969      0.0000
  14  22   1      0.9443      0.9346     -0.7925      0.0000
  15  22   1      1.2858      0.9866     -0.8573      0.0000
   0  23   1      0.0000      1.5216      1.2039      0.0000
   1  23   1      1.4420      1.1327      1.3868      0.0000
   2  23   1      2.9155      0.7154      3.1376      0.0000
   3  23   1      2.7263      0.7681      2.9146      0.0000
   4  23   1      4.6539      0.5863      3.6331      0.0000
   5  23   1      1.6843      0.8859      0.5811      0.0000
   6  23   1      2.2667      0.7113      2.1923      0.0000
   7  23   1      1.8907      0.6901     -1.5400      0.0000
   8  23   1      2.3379      0.7868      0.4166      0.0000
   9  23   1      2.2578      0.5878     -2.3104      0.0000
  10  23   1      1.7433      0.6422     -1.4667      0.0000
  11  23   1      1.4772      0.8038     -0.9476      0.0000
  12  23   1      1.5261      0.8403     -1.2675      0.0000
  13  23   1      1.0499      0.8508      1.1353      0.0000
   0  24   1      2.1517      1.3824      2.7781      0.0000
   1  24   1      1.6067      1.2191      0.0573      0.0000
   2  24   1      1.5507      1.2108      0.4192      0.0000
   3  24   1      2.1407      0.8071     -0.1856      0.0000
   4  24   1      1.7101      0.8735     -1.5597      0.0000
   5  24   1      2.3408      0.9865     -0.4855      0.0000
   6  24   1      2.1183      0.7009     -2.2216      0.0000
   7  24   1      1.7696      0.7433     -0.3454      0.0000
   8  24   1      1.4968      0.7775     -1.1399      0.0000
   9  24   1      1.7015      0.6186     -1.5058      0.0000
  10  24   1      1.5516      0.9911      1.2259      0.0000
  11  24   1      1.8214      0.5588     -1.3980      0.0000
   0  25   1      2.4332      1.4650      1.4429      0.0000
   1  25   1      0.0000      1.3116     -0.4621      0.0000
   2  25   1      2.8967      0.9274      2.5326      0.0000
   3  25   1      1.3340      1.1304      0.0368      0.0000
   4  25   1      3.2237      0.6224      2.3483      0.0000
   5  25   1      1.3542      1.1662     -0.5999      0.0000
   6  25   1      1.4320      0.9572      0.7963      0.0000
   7  25   1      1.6191      0.7907     -0.6296      0.0000
   8  25   1      2.2416      0.7173     -0.7568      0.0000
   9  25   1      0.3797      0.8522     -0.5247      0.0000
   0  26   1      1.4452      1.7558      0.1964      0.0000
   1  26   1      2.0869      1.5466      0.5007      0.0000
   2  26   1      0.9747      1.2079     -0.4949      0.0000
   3  26   1      2.0943      0.9821      0.2605      0.0000
   4  26   1      2.0914      0.8590     -1.1546      0.0000
   5  26   1      2.3573      0.7392      0.0902      0.0000
   6  26   1      1.5275      1.0843     -1.1896      0.0000
   0   0   2     12.8854      1.2329     14.0026      0.0000
   0   1   2     14.4163      1.0796     16.1109      0.0000
   1   1   2      3.4335      0.4994      2.9848      0.0000
   0   2   2     20.8523      1.1205     21.5455      0.0000
   1   2   2      3.7587      0.4672      2.4292      0.0000
   2   2   2     25.7694      1.2924     18.1039      0.0000
   0   3   2      2.5900      0.9951     -0.6101      0.0000
   1   3   2      5.0437      0.3161     -3.8381      0.0000
   2   3   2      2.9391      0.8224     -0.9637      0.0000
   3   3   2     10.3594      0.8696     -7.2298      0.0000
   0   4   2     27.1792      1.4697     23.0828      0.0000
   1   4   2      4.3891      0.3764     -3.5741      0.0000
   2   4   2     27.3376      1.1240     27.7852      0.0000
   3   4   2      6.5990      0.4272     -6.5462      0.0000
   4   4   2     44.8901      2.9688     47.3441      0.0000
   0   5   2      7.1226      1.0837     -6.2415      0.0000
   1   5   2      2.7237      0.5313     -2.0091      0.0000
   2   5   2      8.6825      0.7396      9.4708      0.0000
   3   5   2      2.8807      0.4878      2.5028      0.0000
   4   5   2     11.5015      0.5487    -12.9348      0.0000
   5   5   2     19.2842      2.8378    -14.1269      0.0000
   0   6   2      8.6419      0.7821      4.0577      0.0000
   1   6   2      3.1514      0.3982      3.1172      0.0000
   2   6   2     18.7901      1.1838     17.1231      0.0000
   3   6   2      3.5874      0.4429     -3.8407      0.0000
   4   6   2     19.5460      1.2783     14.2143      0.0000
   5   6   2      7.8526      0.4838      9.3687      0.0000
   6   6   2      9.7099      1.3411    -10.8272      0.0000
   0   7   2      2.7478      1.0763     -3.6265      0.0000
   1   7   2      3.7556      0.6260     -0.1590      0.0000
   2   7   2     13.0368      0.6913     16.5002      0.0000
   3   7   2      6.0412      0.7268     -5.9547      0.0000
   4   7   2     10.8201      0.5857    -11.5675      0.0000
   5   7   2     16.4079      0.7863    -16.2862      0.0000
   6   7   2      6.0114      0.4249     -6.3810      0.0000
   7   7   2      4.5859      0.5220      5.2597      0.0000
   0   8   2     10.2250      1.2259      3.5775      0.0000
   1   8   2      7.8628      0.4041      7.7307      0.0000
   2   8   2     19.7570      0.9319     24.9342      0.0000
   3   8   2     15.8777      0.9797    -16.7278      0.0000
   4   8   2     20.6824      1.3826     21.7575      0.0000
   5   8   2      3.4848      0.4244      3.9905      0.0000
   6   8   2     14.0105      0.8854     12.7798      0.0000
   7   8   2      3.1910      0.5668     -3.2737      0.0000
   8   8   2     15.5855      1.6801     16.6274      0.0000
   0   9   2      5.2951      1.3998     -3.2331      0.0000
   1   9   2      8.4243      0.4301     10.8362      0.0000
   2   9   2      7.0372      0.6848      6.1131      0.0000
   3   9   2      6.2101      1.0660     -5.2566      0.0000
   4   9   2      3.0617      0.8423     -2.6907      0.0000
   5   9   2     12.0868      0.7028    -12.4440      0.0000
   6   9   2      4.0388      0.4459     -4.7254      0.0000
   7   9   2      1.9386      0.9369     -1.2015      0.0000
   8   9   2      3.2740      1.2836      1.6662      0.0000
   9   9   2     11.9886      0.9664    -14.0320      0.0000
   0  10   2     18.1562      1.4975     20.2046      0.0000
   1  10   2      8.8502      0.4596     10.2825      0.0000
   2  10   2     24.8279      1.1949     26.1697      0.0000
   3  10   2      7.6956      0.6025     -8.1626      0.0000
   4  10   2     17.4151      1.7226     21.8387      0.0000
   5  10   2      3.4956      0.7067      2.6129      0.0000
   6  10   2     15.2427      0.8383     14.1368      0.0000
   7  10   2      2.0626      0.6573      0.3513      0.0000
   8  10   2     11.2687      0.7578      8.8808      0.0000
   9  10   2      1.9418      0.6347      1.1633      0.0000
  10  10   2     14.0023      0.9849     12.6516      0.0000
   0  11   2      8.2906      0.8943      7.6490      0.0000
   1  11   2      9.3668      0.5080     11.0359      0.0000
   2  11   2      4.7881      1.0033      3.9436      0.0000
   3  11   2      5.6042      0.6687     -4.8909      0.0000
   4  11   2      2.6470      0.3441     -2.0559      0.0000
   5  11   2      6.7217      0.4694     -8.3902      0.0000
   6  11   2      2.6814      0.6841     -3.3366      0.0000
   7  11   2      2.2338      0.6591     -0.6358      0.0000
   8  11   2      4.7700      0.4984      5.0782      0.0000
   9  11   2      2.7484      0.5790     -3.0407      0.0000
  10  11   2      7.0734      0.4589      7.0619      0.0000
  11  11   2      5.6964      0.6507      5.3133      0.0000
   0  12   2     24.8074      1.5006     32.6911      0.0000
   1  12   2      5.7903      2.1002      5.6221      0.0000
   2  12   2     23.4499      1.0951     24.7620      0.0000
   3  12   2      3.4987      0.3721     -2.2711      0.0000
   4  12   2     22.6751      1.0692     22.7850      0.0000
   5  12   2      6.9306      0.4265      7.9434      0.0000
   6  12   2     20.5901      0.9821     19.6684      0.0000
   7  12   2      9.1257      0.7188     10.3234      0.0000
   8  12   2     16.6817      1.0113     15.6588      0.0000
   9  12   2      4.7091      0.6244      4.2279      0.0000
  10  12   2     19.7281      1.0177     17.5854      0.0000
  11  12   2      4.9299      0.4743      4.9133      0.0000
  12  12   2     15.3509      1.2366     14.8326      0.0000
   0  13   2      4.9281      0.8571      5.2639      0.0000
   1  13   2      2.4600      0.5718      1.5208      0.0000
   2  13   2      3.5665      0.7872      1.4656      0.0000
   3  13   2      5.0625      0.5252     -5.9109      0.0000
   4  13   2      4.0194      0.4819     -3.7272      0.0000
   5  13   2      3.0841      0.5983     -2.7425      0.0000
   6  13   2      8.6139      0.5091     -9.2247      0.0000
   7  13   2      3.7847      0.9546      1.3298      0.0000
   8  13   2      8.6338      0.5910     -9.1531      0.0000
   9  13   2      2.2440      0.7196     -1.0174      0.0000
  10  13   2      2.6621      0.6113     -2.4240      0.0000
  11  13   2      1.9322      0.9430      0.2555      0.0000
  12  13   2      2.1441      0.9049     -0.7439      0.0000
  13  13   2      3.5269      0.7045     -3.3702      0.0000
   0  14   2     21.6579      1.5582     28.0406      0.0000
   1  14   2      2.8399      0.6050      1.6274      0.0000
   2  14   2     25.1242      1.2628     27.5701      0.0000
   3  14   2      8.6877      0.5156     -8.8592      0.0000
   4  14   2     30.5159      1.5881     31.3539      0.0000
   5  14   2      6.7271      0.4159     -7.3145      0.0000
   6  14   2     21.1648      0.9136     23.2476      0.0000
   7  14   2      2.8099      0.4903     -2.5029      0.0000
   8  14   2     14.0610      1.0272     13.9150      0.0000
   9  14   2      2.0100      0.8821      0.7523      0.0000
  10  14   2     13.5103      0.7753     11.3938      0.0000
  11  14   2      3.5896      0.6737      2.6205      0.0000
  12  14   2     10.3214      0.6131     10.3496      0.0000
  13  14   2      2.3315      0.6958     -2.1953      0.0000
  14  14   2      9.0071      0.9816      9.0746      0.0000
   0  15   2      5.0074      0.9145      5.3488      0.0000
   1  15   2      3.8713      0.9911      2.8544      0.0000
   2  15   2      3.3365      0.6032     -1.4947      0.0000
   3  15   2      3.7816      1.0479     -0.2014      0.0000
   4  15   2      3.2193      0.6121     -2.5179      0.0000
   5  15   2      7.1866      0.4924     -7.3100      0.0000
   6  15   2      2.8670      0.6080      1.4193      0.0000
   7  15   2      9.5070      0.5610     -9.6979      0.0000
   8  15   2      3.4493      0.5069      3.6911      0.0000
   9  15   2      7.1261      0.6299     -7.4815      0.0000
  10  15   2      4.8014      0.5686      5.4635      0.0000
  11  15   2      2.6395      0.6961     -2.6692      0.0000
  12  15   2      2.1223      0.8608      1.7369      0.0000
  13  15   2      3.3033      0.7186     -3.6851      0.0000
  14  15   2      1.7465      0.7905     -0.5242      0.0000
  15  15   2      4.8438      0.6611     -5.1132      0.0000
   0  16   2      9.6864      1.2213      8.6846      0.0000
   1  16   2      2.0131      0.8881      0.3503      0.0000
   2  16   2      6.9214      0.5075      7.1445      0.0000
   3  16   2      2.6085      0.6478     -0.4889      0.0000
   4  16   2      3.7257      0.5237      3.0130      0.0000
   5  16   2      3.7560      0.4960      4.4746      0.0000
   6  16   2      3.6548      0.8554      0.3417      0.0000
   7  16   2      2.5193      0.6588      2.8179      0.0000
   8  16   2      4.8551      0.4101      3.8027      0.0000
   9  16   2      1.7383      1.0434     -0.7038      0.0000
  10  16   2      8.5161      0.8848      5.8180      0.0000
  11  16   2      2.6203      0.7631     -2.4172      0.0000
  12  16   2      7.4993      1.0324      5.5959      0.0000
  13  16   2      2.8374      0.9548     -3.9588      0.0000
  14  16   2      4.5572      0.5368      4.1485      0.0000
  15  16   2      2.1500      0.7254     -2.1455      0.0000
  16  16   2      2.4461      0.9137      1.0442      0.0000
   0  17   2      4.4382      1.2719      5.6202      0.0000
   1  17   2      2.1124      1.5624      0.6817      0.0000
   2  17   2      1.3719      1.0731      0.2135      0.0000
   3  17   2      3.0530      0.5657     -2.0518      0.0000
   4  17   2      2.1419      0.5900     -2.2648      0.0000
   5  17   2      2.7266      0.7071      0.2498      0.0000
   6  17   2      6.0912      0.4220     -6.9224      0.0000
   7  17   2      3.7457      0.5719      4.6360      0.0000
   8  17   2      6.1198      0.4878     -6.6450      0.0000
   9  17   2      4.0508      1.0359      3.6576      0.0000
  10  17   2      2.5956      0.5109     -0.5057      0.0000
  11  17   2      2.7346      0.6626      3.0139      0.0000
  12  17   2      1.3905      1.2281      0.3821      0.0000
  13  17   2      1.3414      1.0760     -0.3108      0.0000
  14  17   2      1.3751      1.0859     -0.2226      0.0000
  15  17   2      2.3581      0.9081     -2.2710      0.0000
  16  17   2      1.8140      0.9209     -2.0977      0.0000
  17  17   2      2.2134      0.8315      0.0334      0.0000
   0  18   2      7.8953      2.3049      7.2336      0.0000
   1  18   2      3.2776      0.6423     -3.0331      0.0000
   2  18   2      9.8761      0.6569      9.6539      0.0000
   3  18   2      4.0929      0.7729     -5.0930      0.0000
   4  18   2     12.9212      0.7358     11.0845      0.0000
   5  18   2      5.1667      0.4609     -5.7320      0.0000
   6  18   2      8.1266      0.5018      7.8967      0.0000
   7  18   2      3.2809      0.4030     -3.2229      0.0000
   8  18   2      5.3772      0.4190      4.8386      0.0000
   9  18   2      1.2643      0.7768      0.5779      0.0000
  10  18   2      4.1857      0.4291      3.0936      0.0000
  11  18   2      1.7560      0.7511     -0.9948      0.0000
  12  18   2      4.9422      0.6045      3.4103      0.0000
  13  18   2      2.3454      0.9893     -2.6044      0.0000
  14  18   2      4.3339      0.5688      3.5488      0.0000
  15  18   2      2.2174      1.1478     -2.3440      0.0000
  16  18   2      2.4441      0.7750      1.8465      0.0000
  17  18   2      0.9496      1.0571     -0.9571      0.0000
  18  18   2      2.0868      1.2172      2.3990      0.0000
   0  19   2      4.2159      0.7580      3.4611      0.0000
   1  19   2      4.4228      0.5929      3.5992      0.0000
   2  19   2      2.1589      0.8087      0.7820      0.0000
   3  19   2      2.0142      1.0611      2.0395      0.0000
   4  19   2      2.2957      0.7232     -0.3126      0.0000
   5  19   2      1.8389      0.6962      0.8367      0.0000
   6  19   2      1.9336      0.5667      0.5061      0.0000
   7  19   2      4.8995      0.9811      2.2691      0.0000
   8  19   2      2.7350      0.4584      3.0824      0.0000
   9  19   2      2.5963      0.4794      2.4819      0.0000
  10  19   2      3.9913      0.4748      4.1061      0.0000
  11  19   2      5.1747      0.4196      4.7852      0.0000
  12  19   2      2.4110      0.6754      2.8048      0.0000
  13  19   2      2.1999      0.7880      2.6177      0.0000
  14  19   2      1.7668      1.0178      1.6292      0.0000
  15  19   2      1.0910      1.0419      0.1846      0.0000
  16  19   2      0.6454      1.0669     -0.0497      0.0000
  17  19   2      1.2074      1.0959      1.5318      0.0000
  18  19   2      0.5628      0.9668      0.1824      0.0000
   0  20   2     13.1468      1.1033     12.5502      0.0000
   1  20   2      3.4381      0.9798     -2.3300      0.0000
   2  20   2     11.6147      0.7852     11.4015      0.0000
   3  20   2      2.5382      0.6069     -0.2305      0.0000
   4  20   2     13.1647      1.0628     11.2328      0.0000
   5  20   2      1.9171      0.7934      1.1438      0.0000
   6  20   2      9.9449      0.7798      9.4437      0.0000
   7  20   2      3.0514      0.5370      2.4716      0.0000
   8  20   2      7.8861      0.4988      8.0825      0.0000
   9  20   2      2.9084      0.4236      2.5270      0.0000
  10  20   2      7.6680      0.5142      7.3869      0.0000
  11  20   2      1.3189      0.8478     -0.1045      0.0000
  12  20   2      5.3827      0.4983      5.6002      0.0000
  13  20   2      1.5094      0.8300     -0.5321      0.0000
  14  20   2      4.4074      0.5700      4.6773      0.0000
  15  20   2      1.3762      1.2175     -1.2365      0.0000
  16  20   2      3.0902      0.6962      3.3078      0.0000
   0  21   2      2.8743      1.2293      0.2180      0.0000
   1  21   2      3.3674      0.6584      2.4497      0.0000
   2  21   2      2.5103      0.8389      1.1628      0.0000
   3  21   2      1.5323      1.2616      1.9956      0.0000
   4  21   2      2.2036      0.6532     -0.5622      0.0000
   5  21   2      1.6831      0.7280      1.4172      0.0000
   6  21   2      1.8560      0.8139     -1.3765      0.0000
   7  21   2      2.6184      0.4508      2.4717      0.0000
   8  21   2      0.9876      0.9866     -0.2478      0.0000
   9  21   2      1.8555      0.6049      1.8291      0.0000
  10  21   2      1.6104      0.7074      0.4556      0.0000
  11  21   2      2.2542      0.5988      2.7251      0.0000
  12  21   2      1.2579      0.9432      1.1781      0.0000
  13  21   2      2.5278      0.8465      1.5675      0.0000
  14  21   2      0.4363      1.0571      0.0378      0.0000
  15  21   2      1.5707      0.9815     -0.3029      0.0000
   0  22   2     13.4802      0.9574     12.8477      0.0000
   1  22   2      2.8255      0.8259     -0.6052      0.0000
   2  22   2     10.5410      0.8135     10.5001      0.0000
   3  22   2      2.5406      0.7783      0.3792      0.0000
   4  22   2      9.6275      0.8730      9.7935      0.0000
   5  22   2      1.6945      0.9162      0.3172      0.0000
   6  22   2      8.6605      0.5024      8.3942      0.0000
   7  22   2      2.0971      0.5666      1.4189      0.0000
   8  22   2      6.2645      0.4264      7.1810      0.0000
   9  22   2      2.3440      0.5858      1.7736      0.0000
  10  22   2      7.6635      0.5628      7.9924      0.0000
  11  22   2      1.4342      0.7731      0.6798      0.0000
  12  22   2      6.2302      0.4945      6.7932      0.0000
  13  22   2      1.5406      0.7789      0.4910      0.0000
  14  22   2      5.0710      0.5210      5.4304      0.0000
   0  23   2      2.3731      1.4766      1.3161      0.0000
   1  23   2      1.9605      1.1179      0.4770      0.0000
   2  23   2      2.2612      0.9656      1.6110      0.0000
   3  23   2      2.6848      1.2866      0.5321      0.0000
   4  23   2      2.0634      0.7589     -1.6085      0.0000
   5  23   2      1.6608      0.8697      1.0418      0.0000
   6  23   2      2.2679      0.6263     -2.2729      0.0000
   7  23   2      2.9966      0.5211      3.0728      0.0000
   8  23   2      1.4802      0.7024     -0.8648      0.0000
   9  23   2      2.9546      0.5258      3.5263      0.0000
  10  23   2      1.1416      0.8229      0.0906      0.0000
  11  23   2      2.9204      0.4628      2.6770      0.0000
  12  23   2      1.7447      0.6096      1.1701      0.0000
   0  24   2      9.6985      0.9032      8.2850      0.0000
   1  24   2      2.6626      0.8222     -0.9189      0.0000
   2  24   2      6.9844      0.6338      7.7611      0.0000
   3  24   2      2.2079      0.7401     -1.8772      0.0000
   4  24   2      8.9142      0.5809      9.0639      0.0000
   5  24   2      2.0777      0.8427     -0.9062      0.0000
   6  24   2      8.3397      0.6597      8.7635      0.0000
   7  24   2      2.0117      0.6390      1.5039      0.0000
   8  24   2      4.8510      0.4853      6.3184      0.0000
   9  24   2      1.7760      0.6030      2.2167      0.0000
  10  24   2      5.3828      0.6319      5.3346      0.0000
   0  25   2      1.3234      1.4311     -0.5299      0.0000
   1  25   2      2.2690      0.9236      0.7375      0.0000
   2  25   2      1.3362      1.3561      0.0843      0.0000
   3  25   2      1.2977      1.0454      1.4375      0.0000
   4  25   2      0.9212      1.0670     -0.5399      0.0000
   5  25   2      1.7813      0.8442     -0.0822      0.0000
   6  25   2      1.2080      0.9388      0.3086      0.0000
   7  25   2      1.0523      0.8906     -0.8604      0.0000
   0  26   2      2.5411      1.2453      2.5807      0.0000
   1  26   2      1.7910      1.0907      0.0084      0.0000
   2  26   2      3.5420      1.6732      1.8141      0.0000
   3  26   2      1.8071      0.8626     -0.0443      0.0000
   0   1   3     11.7124      0.8590     10.0582      0.0000
   0   2   3      4.8009      0.3963     -4.4095      0.0000
   1   2   3     10.9903      0.5972     -9.9724      0.0000
   0   3   3      5.7941      0.3995      4.3740      0.0000
   1   3   3      3.0861      0.2631      3.5946      0.0000
   2   3   3     10.0084      0.6878      7.3296      0.0000
   0   4   3      4.4156      0.5703      3.4234      0.0000
   1   4   3      4.1903      0.3712     -3.4101      0.0000
   2   4   3      3.9105      0.3897     -2.4805      0.0000
   3   4   3      4.0393      0.8140     -1.7518      0.0000
   0   5   3     33.0399      1.7679     35.4354      0.0000
   1   5   3      5.5965      0.2657     -6.0553      0.0000
   2   5   3     25.3661      1.1810     29.0991      0.0000
   3   5   3      4.8941      0.4253     -5.5570      0.0000
   4   5   3     16.4122      1.2956     14.1532      0.0000
   0   6   3      9.0863      0.5862    -12.8873      0.0000
   1   6   3     10.3513      0.4362     -9.8504      0.0000
   2   6   3      4.4955      0.3744     -3.9820      0.0000
   3   6   3     13.3410      0.6056    -18.2482      0.0000
   4   6   3      3.9623      0.4133      4.0868      0.0000
   5   6   3     18.0500      0.9373    -19.4693      0.0000
   0   7   3      9.9450      0.6981     -9.2664      0.0000
   1   7   3      2.7821      0.4166      3.1006      0.0000
   2   7   3      9.4622      0.4364     -9.0947      0.0000
   3   7   3      4.7749      0.6113      4.8842      0.0000
   4   7   3      5.8038      0.5190     -5.0773      0.0000
   5   7   3      2.7120      0.6970      0.4081      0.0000
   6   7   3      4.5082      0.5035      3.0690      0.0000
   0   8   3      2.9038      0.8648     -2.8887      0.0000
   1   8   3      4.0429      0.5659     -2.1580      0.0000
   2   8   3      2.5356      0.3583      1.1658      0.0000
   3   8   3      3.5070      0.5259     -2.8412      0.0000
   4   8   3      3.8466      0.3876     -3.0450      0.0000
   5   8   3      4.9856      0.5254     -4.2800      0.0000
   6   8   3      2.9914      0.7790     -1.6712      0.0000
   7   8   3      4.2362      0.7467      2.6018      0.0000
   0   9   3      4.6669      0.7575     -4.4712      0.0000
   1   9   3      3.5844      0.7926      3.2011      0.0000
   2   9   3      6.5276      0.3906     -4.6913      0.0000
   3   9   3      4.7554      0.6524     -4.2172      0.0000
   4   9   3      7.3636      0.4670     -5.5209      0.0000
   5   9   3      2.8480      0.5859     -0.4531      0.0000
   6   9   3      7.2959      0.4674     -6.2175      0.0000
   7   9   3      1.9245      0.6353      1.3540      0.0000
   8   9   3      6.5310      0.4412     -6.0645      0.0000
   0  10   3      3.1228      0.9147      2.7933      0.0000
   1  10   3      3.2810      0.9120      1.5113      0.0000
   2  10   3      2.0594      1.0349     -0.7664      0.0000
   3  10   3      4.7489      1.1957     -3.5152      0.0000
   4  10   3      2.7952      0.6812      2.2096      0.0000
   5  10   3      5.1187      1.1353     -4.7970      0.0000
   6  10   3      3.5112      0.5264      4.0087      0.0000
   7  10   3      6.7133      0.5608      6.8435      0.0000
   8  10   3      1.9033      0.6051      1.2220      0.0000
   9  10   3      7.3161      0.5366      7.8042      0.0000
   0  11   3      5.7382      1.2491      5.0460      0.0000
   1  11   3      2.3034      0.7393      0.7436      0.0000
   2  11   3      3.2467      0.5925      0.3046      0.0000
   3  11   3      3.8291      0.6166     -3.0605      0.0000
   4  11   3      3.2244      0.6742     -0.8719      0.0000
   5  11   3      2.3725      0.7949      1.5662      0.0000
   6  11   3      2.8778      1.4802     -0.0258      0.0000
   7  11   3      2.6920      1.4583      0.1764      0.0000
   8  11   3      3.5347      0.5139     -2.4442      0.0000
   9  11   3      2.5670      1.4433     -0.8440      0.0000
  10  11   3      5.0443      0.4476     -4.9930      0.0000
   0  12   3      2.6038      1.0378      1.8973      0.0000
   1  12   3      3.2345      0.4711      2.1799      0.0000
   2  12   3      3.1788      0.4461     -2.9100      0.0000
   3  12   3      5.1039      0.4445     -5.7152      0.0000
   4  12   3      5.0124      0.4666      5.4964      0.0000
   5  12   3      4.2620      0.7755     -2.5470      0.0000
   6  12   3      3.5524      0.7796      3.8033      0.0000
   7  12   3      8.5812      0.6131      9.1348      0.0000
   9  12   3      9.5571      0.5898      9.0060      0.0000
  10  12   3      2.4254      0.5593      1.7081      0.0000
  11  12   3      9.3063      0.7015      8.6915      0.0000
   0  13   3      3.6085      0.7233      3.7823      0.0000
   1  13   3      3.2120      0.5609     -0.0220      0.0000
   2  13   3      5.1135      0.5749     -3.9798      0.0000
   3  13   3      4.0451      0.7635      4.5292      0.0000
   4  13   3      5.8844      0.6387      4.5528      0.0000
   5  13   3      2.0838      0.9353      1.0182      0.0000
   6  13   3      8.7800      0.5878      9.1652      0.0000
   7  13   3      2.4762      0.7408     -1.5044      0.0000
   8  13   3      5.0549      0.5478      3.8949      0.0000
   9  13   3      2.2264      0.5540      1.9606      0.0000
  10  13   3      3.6399      0.4306      3.4668      0.0000
  11  13   3      2.2099      0.6465      0.4991      0.0000
  12  13   3      3.5299      0.4897     -2.3619      0.0000
   0  14   3      4.0125      0.7459      4.2028      0.0000
   1  14   3      4.9323      0.4369      5.2297      0.0000
   2  14   3      3.2291      0.7010     -0.1095      0.0000
   3  14   3      6.0521      0.7351      5.8788      0.0000
   4  14   3      3.2531      0.3990     -1.9535      0.0000
   5  14   3      7.3780      0.6175      7.1180      0.0000
   6  14   3      2.8542      0.6662     -1.1135      0.0000
   7  14   3      8.8130      0.6246      9.2457      0.0000
   8  14   3      1.9944      0.8568      0.6291      0.0000
   9  14   3      8.1778      0.6113      8.1030      0.0000
  10  14   3      2.6632      0.5614     -0.1994      0.0000
  11  14   3      6.6773      0.4371      6.6646      0.0000
  12  14   3      1.7066      0.7601     -1.6272      0.0000
  13  14   3      1.9696      0.6686      1.1672      0.0000
   0  15   3     31.7652      1.8757     32.6962      0.0000
   1  15   3      5.9498      0.4099     -5.2653      0.0000
   2  15   3     18.3126      0.9738     17.5221      0.0000
   3  15   3      3.8861      0.7944     -2.8460      0.0000
   4  15   3     16.7387      0.7877     17.4524      0.0000
   5  15   3      2.4798      0.6435     -0.5743      0.0000
   6  15   3     13.9060      0.8028     13.5856      0.0000
   7  15   3      2.3857      0.8289      0.0223      0.0000
   8  15   3      8.6725      0.5872      7.5990      0.0000
   9  15   3      1.8898      0.8651      0.2865      0.0000
  10  15   3      9.9919      0.6504      8.8489      0.0000
  11  15   3      2.0285      0.7474     -1.8852      0.0000
  12  15   3      1.1674      1.1714      1.1082      0.0000
  13  15   3      1.9546      0.7692     -0.4060      0.0000
  14  15   3      3.3339      0.7506      1.9543      0.0000
   0  16   3      7.8963      0.6828     -7.6448      0.0000
   1  16   3      5.0718      0.5551     -4.0860      0.0000
   2  16   3      2.6474      0.7095     -1.3441      0.0000
   3  16   3      6.0401      0.5404     -5.6527      0.0000
   4  16   3      2.3449      0.8253      1.0373      0.0000
   5  16   3      5.8318      0.8066     -5.0380      0.0000
   6  16   3      2.4331      0.7108      0.8676      0.0000
   7  16   3      2.7537      0.6380      0.1476      0.0000
   8  16   3      2.0419      1.1352     -0.3880      0.0000
   9  16   3      4.6351      0.8055      4.0140      0.0000
  10  16   3      2.2393      1.0877     -2.1557      0.0000
  11  16   3      2.0602      0.9406      0.6868      0.0000
  12  16   3      1.3809      1.0145     -0.4841      0.0000
  13  16   3      2.0433      0.7452     -1.5783      0.0000
  14  16   3      1.0419      0.9466     -0.2686      0.0000
  15  16   3      2.8360      0.6486     -3.3657      0.0000
   0  17   3      6.1174      0.9703     -5.2810      0.0000
   1  17   3      3.5026      0.5978      1.7683      0.0000
   2  17   3     11.5545      1.0604    -11.8256      0.0000
   3  17   3      4.2160      0.6217      2.8797      0.0000
   4  17   3      2.7089      0.4575     -2.8548      0.0000
   5  17   3      2.1326      0.7493      0.8680      0.0000
   6  17   3      2.3086      0.5656      1.5079      0.0000
   7  17   3      1.6696      0.5497     -0.5315      0.0000
   8  17   3      2.2758      0.6146     -0.1318      0.0000
   9  17   3      1.5476      1.2471      0.2317      0.0000
  10  17   3      1.9458      1.0945      0.6785      0.0000
  11  17   3      1.7563      0.9363      0.6885      0.0000
  12  17   3      3.3870      0.6005     -3.1783      0.0000
  13  17   3      1.3031      1.1448     -0.0159      0.0000
  14  17   3      1.3806      0.9192     -0.4117      0.0000
  15  17   3      1.6371      0.9006      0.1120      0.0000
  16  17   3      1.3678      1.0226      1.4217      0.0000
   0  18   3      2.7574      1.2521     -1.2646      0.0000
   1  18   3      2.9205      0.6823     -1.3489      0.0000
   2  18   3      2.5678      0.7196     -0.3758      0.0000
   3  18   3      6.3790      0.5786      4.9912      0.0000
   4  18   3      3.1704      0.4390     -3.1163      0.0000
   5  18   3      3.0184      0.8024      2.9227      0.0000
   6  18   3      2.7783      0.3888     -2.3324      0.0000
   7  18   3      2.9630      1.0149      1.4292      0.0000
   8  18   3      1.6387      0.5581     -0.4368      0.0000
   9  18   3      3.1481      0.7031      2.9078      0.0000
  10  18   3      0.7437      1.2526     -1.5637      0.0000
  11  18   3      2.4421      0.8285     -0.5068      0.0000
  12  18   3      1.5680      1.1485     -1.2786      0.0000
  13  18   3      1.9944      0.9369     -0.6812      0.0000
  14  18   3      1.8484      0.8041     -0.6236      0.0000
  15  18   3      2.6282      0.7535     -3.0388      0.0000
  16  18   3      0.0000      0.9804      0.0576      0.0000
  17  18   3      1.6287      1.1732     -1.7707      0.0000
   0  19   3      4.1319      1.6359     -3.4623      0.0000
   1  19   3      1.8082      0.8992     -0.0773      0.0000
   2  19   3      5.9976      0.6810     -7.0573      0.0000
   3  19   3      3.4877      0.5485     -1.9207      0.0000
   4  19   3      7.0065      0.4979     -6.6662      0.0000
   5  19   3      2.2151      0.4572     -0.0697      0.0000
   6  19   3      5.3037      0.5459     -5.8607      0.0000
   7  19   3      1.9897      0.5137      0.6924      0.0000
   8  19   3      4.5767      0.4142     -4.8653      0.0000
   9  19   3      1.7530      0.5301     -0.8517      0.0000
  10  19   3      3.6324      0.4915     -3.1906      0.0000
  11  19   3      1.2741      1.1002     -0.0282      0.0000
  12  19   3      5.0761      0.7147     -4.0386      0.0000
  13  19   3      0.9343      1.2081      0.1081      0.0000
  14  19   3      2.7162      0.7472     -2.3066      0.0000
  15  19   3      1.3360      1.0096      0.4930      0.0000
  16  19   3      1.6566      0.9178      0.3482      0.0000
   0  20   3      3.7460      1.3214     -0.9792      0.0000
   1  20   3      2.2635      0.7284     -1.9932      0.0000
   2  20   3      1.7149      0.8673     -0.2098      0.0000
   3  20   3      3.7013      0.8196      1.6053      0.0000
   4  20   3      1.5817      0.7172      0.6566      0.0000
   5  20   3      3.2241      0.7630      1.0819      0.0000
   6  20   3      1.5102      0.5539      0.3415      0.0000
   7  20   3      3.5611      0.8291      2.1592      0.0000
   8  20   3      1.4889      0.6716     -0.1517      0.0000
   9  20   3      3.8045      0.4899      4.5556      0.0000
  10  20   3      1.2202      0.7215      0.2801      0.0000
  11  20   3      2.2942      0.5344      2.0441      0.0000
  12  20   3      1.4146      1.1338      0.3256      0.0000
  13  20   3      2.0301      0.8656      2.1943      0.0000
  14  20   3      1.2236      1.2484      0.2231      0.0000
  15  20   3      1.1502      1.1315      0.8780      0.0000
   0  21   3      5.1508      0.7328     -5.8357      0.0000
   1  21   3      2.2118      0.8421      0.5223      0.0000
   2  21   3      5.3664      0.5129     -6.1391      0.0000
   3  21   3      2.1665      0.6779     -0.2420      0.0000
   4  21   3      5.3532      0.4925     -6.0081      0.0000
   5  21   3      1.4119      0.9184     -0.0367      0.0000
   6  21   3      4.2393      0.4393     -4.0623      0.0000
   7  21   3      2.0156      0.6718      0.8578      0.0000
   8  21   3      2.6539      0.5010     -2.0639      0.0000
   9  21   3      1.6808      0.5738      0.5183      0.0000
  10  21   3      2.2439      0.6449     -1.4497      0.0000
  11  21   3      0.7923      0.8704      0.4275      0.0000
  12  21   3      1.2322      1.0369     -0.9955      0.0000
  13  21   3      0.0000      1.1390     -0.2878      0.0000
   0  22   3      1.6645      1.4032      0.2847      0.0000
   1  22   3      2.1528      0.7988     -1.1296      0.0000
   2  22   3      1.3313      1.0528      0.1816      0.0000
   3  22   3      1.7599      0.8198      0.3289      0.0000
   4  22   3      1.6521      0.8889      1.0403      0.0000
   5  22   3      3.2038      0.5783      0.6843      0.0000
   6  22   3      1.7574      0.5557      1.5599      0.0000
   7  22   3      2.9686      0.4004      1.9959      0.0000
   8  22   3      1.4242      0.7070      0.4448      0.0000
   9  22   3      3.6094      0.4569      3.3556      0.0000
  10  22   3      1.5321      0.8218      0.0463      0.0000
  11  22   3      1.5433      0.7930      1.9577      0.0000
  12  22   3      0.6681      0.8882     -0.2956      0.0000
   0  23   3      3.7299      1.1512     -2.7401      0.0000
   1  23   3      1.2170      1.1475      0.4159      0.0000
   2  23   3      3.4528      0.7805     -1.8618      0.0000
   3  23   3      0.8387      1.0548      0.5892      0.0000
   4  23   3      1.9873      0.6837     -0.6764      0.0000
   5  23   3      1.5557      0.9325      0.1783      0.0000
   6  23   3      2.2411      0.5000      1.2814      0.0000
   7  23   3      1.1947      0.8673     -0.4239      0.0000
   8  23   3      1.8709      0.6072      2.1653      0.0000
   9  23   3      1.0840      0.7468     -0.5584      0.0000
  10  23   3      2.5718      0.6898      1.2751      0.0000
   0  24   3      2.3249      0.9819      0.4234      0.0000
   1  24   3      2.8153      0.7849      0.7548      0.0000
   2  24   3      1.7224      1.0342     -0.1122      0.0000
   3  24   3      2.6556      0.7281      2.4429      0.0000
   4  24   3      1.2630      1.0422     -0.7759      0.0000
   5  24   3      2.7673      0.5241      1.9713      0.0000
   6  24   3      0.8950      0.8685     -0.4879      0.0000
   7  24   3      3.7085      0.5635      1.3697      0.0000
   0  25   3      5.2309      1.0376      5.5031      0.0000
   1  25   3      1.9891      1.0844     -0.4391      0.0000
   2  25   3      4.1677      1.0801      4.5892      0.0000
   0   0   4     30.2199      4.0182     26.8966      0.0000
   0   1   4      3.5959      0.4554      2.5057      0.0000
   1   1   4      2.6913      0.8199     -1.0184      0.0000
   0   2   4     22.9105      1.5514     24.3890      0.0000
   1   2   4      4.3829      0.5256      4.5525      0.0000
   2   2   4     18.7564      1.7196     22.9279      0.0000
   0   3   4      4.2476      0.6188      3.9895      0.0000
   1   3   4      2.5076      0.3519     -1.3309      0.0000
   2   3   4      2.9576      0.3008      2.7995      0.0000
   3   3   4      2.7541      0.5165     -0.8579      0.0000
   0   4   4     14.7926      0.8128     14.2056      0.0000
   1   4   4      2.2959      0.3590     -0.2017      0.0000
   2   4   4     17.8318      0.7152     15.1843      0.0000
   3   4   4      8.2967      0.3562     -8.3960      0.0000
   4   4   4     12.8233      0.7314     11.2617      0.0000
   0   5   4      2.8685      0.5521      0.0289      0.0000
   1   5   4      3.2218      0.4967      2.1447      0.0000
   2   5   4      3.5089      0.4038      1.9633      0.0000
   3   5   4      5.0293      0.5573      4.1455      0.0000
   4   5   4      3.0373      0.4885      1.2760      0.0000
   5   5   4     10.1878      0.6738     10.6323      0.0000
   0   6   4     30.3899      1.6406     32.5605      0.0000
   1   6   4      4.0647      0.2887      2.6661      0.0000
   2   6   4     26.4843      1.0476     29.1118      0.0000
   3   6   4      2.9200      0.5079      0.6001      0.0000
   4   6   4     22.4564      0.9063     23.2997      0.0000
   5   6   4      4.2435      0.4603      4.1380      0.0000
   6   6   4     27.5385      1.8233     29.6724      0.0000
   0   7   4      4.0599      0.5744      3.7794      0.0000
   1   7   4      2.2266      0.4035      0.3396      0.0000
   2   7   4      3.6778      0.3276      3.6992      0.0000
   3   7   4      2.8524      0.5060     -1.7144      0.0000
   4   7   4      4.3778      0.4042     -4.9256      0.0000
   5   7   4      8.3677      0.7029      7.0331      0.0000
   6   7   4      6.8129      0.3940     -7.8768      0.0000
   7   7   4      3.9762      0.4872      5.1068      0.0000
   0   8   4     18.4014      1.1020     18.4619      0.0000
   1   8   4      2.5449      0.2910     -1.5064      0.0000
   2   8   4     13.9190      0.6000     12.1765      0.0000
   3   8   4      5.1020      0.3588     -4.9430      0.0000
   4   8   4     14.0068      0.6055     16.4570      0.0000
   5   8   4      3.0813      0.4801      0.4359      0.0000
   6   8   4     20.3282      0.9081     21.5688      0.0000
   7   8   4      2.9016      0.4805     -1.1874      0.0000
   8   8   4     14.1996      1.1034     15.0677      0.0000
   0   9   4      4.2267      0.3839     -4.8407      0.0000
   1   9   4      2.6888      0.7440      0.0897      0.0000
   2   9   4      3.7171      0.3533      3.3575      0.0000
   3   9   4      2.7292      0.5558      2.4595      0.0000
   4   9   4      3.6694      0.4355     -3.3187      0.0000
   5   9   4      6.8521      0.3865      7.1777      0.0000
   6   9   4      4.1532      0.3781     -4.4909      0.0000
   7   9   4      3.8406      0.4601      4.0869      0.0000
   8   9   4      2.4818      0.5318      1.0834      0.0000
   9   9   4      6.1133      0.8714      5.4650      0.0000
   0  10   4     14.6852      2.0436     15.9644      0.0000
   1  10   4      4.0559      0.3171      3.8725      0.0000
   2  10   4      6.2068      0.3598      5.2822      0.0000
   3  10   4      3.5106      0.3458     -2.8300      0.0000
   4  10   4     11.7703      0.5546     11.2796      0.0000
   5  10   4      2.5245      0.4561      2.2594      0.0000
   6  10   4     14.8201      0.5913     14.5787      0.0000
   7  10   4      2.5389      0.5476      2.0457      0.0000
   8  10   4     13.5549      0.7492     12.7045      0.0000
   9  10   4      2.4669      0.5867     -0.7192      0.0000
  10  10   4     12.7791      1.7981     12.7506      0.0000
   0  11   4      2.7310      1.0742     -1.4358      0.0000
   1  11   4      5.4343      0.4309     -4.9236      0.0000
   2  11   4      4.1705      0.3426      3.7992      0.0000
   3  11   4      3.2815      0.4331      3.3225      0.0000
   4  11   4      2.7053      0.5885     -1.6480      0.0000
   5  11   4      4.7056      0.4124      4.6018      0.0000
   6  11   4      2.8736      0.5236     -2.9662      0.0000
   7  11   4      3.7011      0.4423      2.6964      0.0000
   8  11   4      2.3524      0.5250      0.7188      0.0000
   9  11   4      3.4104      0.4038      3.8008      0.0000
  10  11   4      2.7402      0.4723      2.7536      0.0000
  11  11   4      3.2839      0.6503     -3.0340      0.0000
   0  12   4      9.3417      0.8503      8.4720      0.0000
   1  12   4      6.8852      0.5088      7.7339      0.0000
   2  12   4      5.2225      0.6547      2.8132      0.0000
   3  12   4      2.2122      0.4935     -1.1536      0.0000
   4  12   4      7.3088      0.4724      6.0754      0.0000
   5  12   4      3.5460      0.5584      3.5901      0.0000
   6  12   4      8.8040      0.5320      8.1942      0.0000
   7  12   4      4.0262      0.4949      4.5176      0.0000
   8  12   4      6.2689      0.4873      7.0785      0.0000
   9  12   4      2.2581      0.6722      1.4792      0.0000
  10  12   4      5.8631      0.6052      5.7613      0.0000
  11  12   4      5.0223      0.4493      4.9706      0.0000
  12  12   4      8.9312      1.1170      4.0126      0.0000
   0  13   4      6.2507      0.6580      7.6869      0.0000
   1  13   4      6.3609      0.5446     -7.2718      0.0000
   2  13   4      1.6405      0.9879      1.1422      0.0000
   3  13   4      2.2487      0.7517      1.7236      0.0000
   4  13   4      4.2573      0.6264     -3.5049      0.0000
   5  13   4      3.1702      0.8824      1.0909      0.0000
   6  13   4      4.4687      0.6789     -5.5611      0.0000
   7  13   4      2.7465      0.9224      0.1252      0.0000
   8  13   4      3.3934      0.5153     -3.3495      0.0000
   9  13   4      3.8558      0.7893      3.1978      0.0000
  10  13   4      0.8946      0.9059      0.6367      0.0000
  11  13   4      1.0144      0.8943     -1.0656      0.0000
  12  13   4      1.5495      0.7588     -0.8236      0.0000
  13  13   4      3.5511      0.6320      2.7592      0.0000
   0  14   4      3.5548      1.2795     -4.6800      0.0000
   1  14   4      3.2535      0.7146      0.7485      0.0000
   2  14   4      3.0939      0.6234     -1.7080      0.0000
   3  14   4      6.3889      0.6317     -7.3166      0.0000
   4  14   4      2.7265      0.7184      0.1611      0.0000
   5  14   4      2.2697      0.8522     -1.4056      0.0000
   6  14   4      6.1710      0.5579      4.7295      0.0000
   7  14   4      2.7135      0.5996      2.1070      0.0000
   8  14   4      7.6927      0.7551      7.9291      0.0000
   9  14   4      1.6897      0.6661      0.0278      0.0000
  10  14   4      6.8215      0.5155      6.7203      0.0000
  11  14   4      2.0349      0.6710      1.6932      0.0000
  12  14   4      6.9371      0.5194      6.9885      0.0000
  13  14   4      2.2548      0.6567     -0.5041      0.0000
  14  14   4      6.6964      0.7276      6.9256      0.0000
   0  15   4      4.1254      0.8566      3.8617      0.0000
   1  15   4      3.4762      0.5736     -2.8724      0.0000
   2  15   4      1.9508      0.7328     -1.1168      0.0000
   3  15   4      3.6604      0.8706      4.5885      0.0000
   4  15   4      4.1710      0.4584      3.3238      0.0000
   5  15   4      7.2520      1.3003      5.0992      0.0000
   6  15   4      3.2544      0.8181      2.1549      0.0000
   7  15   4      3.4601      0.6239      4.4710      0.0000
   8  15   4      2.0815      0.9321      0.2349      0.0000
   9  15   4      5.3951      0.4705      5.1620      0.0000
  10  15   4      3.8832      0.4596      4.0519      0.0000
  11  15   4      1.2223      1.0448      0.6133      0.0000
  12  15   4      1.8949      0.7448      1.6299      0.0000
  13  15   4      2.9336      0.6315      2.2525      0.0000
  14  15   4      1.8953      0.7134      1.0856      0.0000
  15  15   4      2.8962      0.9960      2.8598      0.0000
   0  16   4     12.9961      1.0888     14.6815      0.0000
   1  16   4      2.9881      0.6257      1.1599      0.0000
   2  16   4     18.0515      0.7888     17.0730      0.0000
   3  16   4      3.8515      0.5026      1.7216      0.0000
   4  16   4     13.9769      0.8579     13.6811      0.0000
   5  16   4      2.4751      0.4462      0.3302      0.0000
   6  16   4     13.9853      0.7765     14.1206      0.0000
   7  16   4      2.8733      0.7429     -1.0238      0.0000
   8  16   4     13.0112      0.9718     14.3765      0.0000
   9  16   4      2.4345      0.8056     -1.0016      0.0000
  10  16   4     10.4616      1.1005      9.7430      0.0000
  11  16   4      2.4545      0.6761     -1.6522      0.0000
  12  16   4      8.2634      0.5970      9.6429      0.0000
  13  16   4      2.6255      0.6568     -2.3458      0.0000
  14  16   4      9.1473      0.6307      9.1750      0.0000
  15  16   4      2.3020      0.8567     -1.9897      0.0000
  16  16   4      8.5612      0.7297      9.6482      0.0000
   0  17   4      3.9512      0.7499      5.8796      0.0000
   1  17   4      2.6680      0.6346     -3.1497      0.0000
   2  17   4      1.9636      0.7615      0.2325      0.0000
   3  17   4      3.1866      0.5364     -2.1103      0.0000
   4  17   4      3.3465      0.7841     -3.4362      0.0000
   5  17   4      1.8426      0.3909     -0.8739      0.0000
   6  17   4      4.8152      0.6175     -4.6495      0.0000
   7  17   4      3.5103      0.8032     -0.8505      0.0000
   8  17   4      2.7891      0.7865     -3.0608      0.0000
   9  17   4      1.3682      1.3037     -0.9005      0.0000
  10  17   4      1.4841      1.1001      0.8752      0.0000
  11  17   4      1.5466      1.0205     -1.4831      0.0000
  12  17   4      0.0000      1.1323      0.2983      0.0000
  13  17   4      1.5231      0.9205      0.6184      0.0000
  14  17   4      1.7269      0.8487     -0.0076      0.0000
  15  17   4      1.4384      0.9114      1.5910      0.0000
  16  17   4      1.8868      0.7518     -1.2091      0.0000
   0  18   4      7.0077      1.1154      4.5888      0.0000
   1  18   4      3.7845      0.5238     -3.4256      0.0000
   2  18   4      8.1459      0.6074      7.3028      0.0000
   3  18   4      3.4756      0.4606     -4.2234      0.0000
   4  18   4      7.8343      0.8944      7.6619      0.0000
   5  18   4      2.6798      0.5125     -2.6806      0.0000
   6  18   4      8.6710      0.7693      9.0455      0.0000
   7  18   4      2.0332      0.5780     -1.1602      0.0000
   8  18   4     10.7131      0.7068     10.8802      0.0000
   9  18   4      2.0127      0.9623     -0.2134      0.0000
  10  18   4      9.7724      1.3603      9.4292      0.0000
  11  18   4      2.3656      0.8600     -2.0858      0.0000
  12  18   4      7.5234      0.6112      9.2520      0.0000
  13  18   4      1.9405      0.7683     -2.0309      0.0000
  14  18   4      7.6301      0.5722      8.4185      0.0000
  15  18   4      1.8268      0.7826     -1.7510      0.0000
   0  19   4      2.7347      0.7555     -1.0847      0.0000
   1  19   4      2.3663      0.6059     -1.5020      0.0000
   2  19   4      1.9076      0.6974     -0.4242      0.0000
   3  19   4      2.0940      0.7153     -1.0559      0.0000
   4  19   4      2.4285      0.5158     -0.7281      0.0000
   5  19   4      3.2744      0.4440     -0.8586      0.0000
   6  19   4      1.4006      0.5016     -1.0303      0.0000
   7  19   4      1.3819      0.5634     -0.5389      0.0000
   8  19   4      1.4904      0.6601     -0.3163      0.0000
   9  19   4      1.9761      1.2227     -1.6761      0.0000
  10  19   4      2.1564      0.8798      1.1850      0.0000
  11  19   4      3.0616      0.6554     -3.2321      0.0000
  12  19   4      2.6473      0.7527      1.9538      0.0000
  13  19   4      2.0439      0.8918     -2.1396      0.0000
  14  19   4      1.4169      1.0427      0.9625      0.0000
   0  20   4      5.0591      0.5843      3.4931      0.0000
   1  20   4      1.9713      0.6854     -0.5258      0.0000
   2  20   4      4.2524      0.4247      4.5375      0.0000
   3  20   4      1.9891      0.6376     -0.3875      0.0000
   4  20   4      4.3778      0.6716      4.1949      0.0000
   5  20   4      1.2570      0.6576      0.1305      0.0000
   6  20   4      5.9513      0.7990      5.1161      0.0000
   7  20   4      1.6643      0.4814      0.7664      0.0000
   8  20   4      4.8706      0.5212      5.2063      0.0000
   9  20   4      1.8840      0.6065      1.7282      0.0000
  10  20   4      2.8775      0.8163      3.9523      0.0000
  11  20   4      0.7081      1.0824      0.6326      0.0000
  12  20   4      4.4462      0.6966      4.4829      0.0000
   0  21   4      3.2742      2.0336     -0.7833      0.0000
   1  21   4      2.4554      1.3979     -1.5052      0.0000
   2  21   4      0.9227      0.9716     -0.3680      0.0000
   3  21   4      1.8900      0.6295     -1.4296      0.0000
   4  21   4      2.2084      0.7319     -1.4861      0.0000
   5  21   4      1.7505      0.5129     -1.2227      0.0000
   6  21   4      1.5590      0.7326     -1.7150      0.0000
   7  21   4      1.0958      0.6408     -1.3549      0.0000
   8  21   4      1.4318      0.7413     -0.2946      0.0000
   9  21   4      1.9208      0.6678     -1.7495      0.0000
  10  21   4      1.2639      1.0611     -0.0477      0.0000
   0  22   4      2.8703      1.1589      1.6988      0.0000
   1  22   4      1.3058      0.9700      0.1635      0.0000
   2  22   4      2.9231      0.5405      2.7046      0.0000
   3  22   4      1.2505      0.9678      0.1880      0.0000
   4  22   4      2.3253      0.5983      2.1641      0.0000
   5  22   4      1.2040      0.7885      0.7269      0.0000
   6  22   4      2.8396      0.7966      3.0728      0.0000
   7  22   4      1.8065      0.4899      1.2596      0.0000
   8  22   4      3.2716      0.5516      3.6246      0.0000
   0  23   4      1.6818      0.9697      2.1268      0.0000
   1  23   4      1.3596      0.8285     -1.2731      0.0000
   2  23   4      1.6188      0.9321      1.5706      0.0000
   3  23   4      2.6842      0.6441     -1.9114      0.0000
   4  23   4      0.5092      1.0044     -0.4861      0.0000
   5  23   4      1.5285      0.6922     -1.1727      0.0000
   0   1   5      6.6145      0.4438      7.3949      0.0000
   0   2   5      2.5070      0.5191     -2.4620      0.0000
   1   2   5      7.0901      0.3971     -7.6361      0.0000
   0   3   5      3.8753      0.5151      3.2953      0.0000
   1   3   5      2.8853      0.3153      3.0339      0.0000
   2   3   5      3.5185      0.3885      2.9545      0.0000
   0   4   5      3.9135      0.3937     -4.9667      0.0000
   1   4   5     10.4169      0.5117     -9.8387      0.0000
   2   4   5      3.3638      0.3878     -2.5817      0.0000
   3   4   5      4.6087      0.3577     -4.5200      0.0000
   0   5   5      9.8371      0.6303     -7.9147      0.0000
   1   5   5      4.5627      0.3083      4.5152      0.0000
   2   5   5      5.2151      0.5107     -5.7241      0.0000
   3   5   5      5.1313      0.2854     -6.6281      0.0000
   4   5   5      4.3891      0.4913     -3.3168      0.0000
   0   6   5      2.8455      0.6548     -0.6266      0.0000
   1   6   5     12.8208      0.7815    -12.3080      0.0000
   2   6   5      4.2652      0.2736     -4.5485      0.0000
   3   6   5      4.3575      0.3098     -5.1954      0.0000
   4   6   5      2.0446      0.4399      2.2638      0.0000
   5   6   5      4.5490      0.5619      2.6899      0.0000
   0   7   5     17.9352      1.1152    -18.9997      0.0000
   1   7   5      4.2324      0.2640      4.0406      0.0000
   2   7   5      6.9225      0.4690     -6.7916      0.0000
   3   7   5      6.7555      0.2943     -7.3850      0.0000
   4   7   5      4.1971      0.6121     -2.9122      0.0000
   5   7   5      2.5173      0.5369     -0.1240      0.0000
   6   7   5      4.0278      0.7251     -3.3515      0.0000
   0   8   5      3.9986      0.4213      3.3022      0.0000
   1   8   5      7.3911      0.4967     -7.2438      0.0000
   2   8   5      6.3875      0.2983     -6.9719      0.0000
   3   8   5      4.0533      0.5321     -2.2728      0.0000
   4   8   5      4.4288      0.3867      4.8700      0.0000
   5   8   5      3.8210      1.0813      0.8179      0.0000
   6   8   5      2.2152      0.6243      1.1343      0.0000
   7   8   5      2.4935      0.6648      0.1640      0.0000
   0   9   5     17.5504      0.8330    -19.2855      0.0000
   1   9   5      2.0069      0.4096      0.2320      0.0000
   2   9   5      5.8207      0.3246     -5.6924      0.0000
   3   9   5      4.0515      0.3455     -4.4236      0.0000
   4   9   5      5.5991      0.4652     -6.7282      0.0000
   5   9   5      3.0776      0.8403     -0.5769      0.0000
   6   9   5      7.8716      0.5507     -7.5023      0.0000
   7   9   5      2.5487      0.6636      0.5379      0.0000
   8   9   5      3.6396      0.5663     -1.1247      0.0000
   0  10   5      5.0262      0.4368      4.6353      0.0000
   1  10   5      3.1648      0.3442     -2.9733      0.0000
   2  10   5      3.9331      0.3046     -4.7348      0.0000
   3  10   5      4.5298      0.5820     -4.1474      0.0000
   4  10   5      4.7043      0.3860      5.9118      0.0000
   5  10   5      3.8926      0.5059      1.6977      0.0000
   6  10   5      2.8285      0.4872      1.1419      0.0000
   7  10   5      6.0627      0.3724      6.0252      0.0000
   8  10   5      2.6256      0.5069     -2.1740      0.0000
   9  10   5      5.0739      0.6115      4.6614      0.0000
   0  11   5      7.1379      0.5467     -7.7454      0.0000
   1  11   5      3.4056      0.3316     -3.2770      0.0000
   2  11   5      2.7986      0.7547      1.5456      0.0000
   3  11   5      3.2573      0.4712     -3.1709      0.0000
   4  11   5      4.7308      0.5656      3.6979      0.0000
   5  11   5      3.8471      0.4204     -4.0340      0.0000
   6  11   5      2.9971      0.5781      2.4484      0.0000
   7  11   5      2.8522      0.6090     -1.7972      0.0000
   8  11   5      5.3333      0.4572      3.6213      0.0000
   9  11   5      2.2567      0.5724      2.0662      0.0000
  10  11   5      3.1408      0.8574     -1.6723      0.0000
   0  12   5      1.7583      0.8070      0.5154      0.0000
   1  12   5      2.3163      0.4579     -1.5106      0.0000
   2  12   5      2.5836      0.3518     -2.6751      0.0000
   3  12   5      4.4336      0.3233     -5.2052      0.0000
   4  12   5      3.4374      0.3872      3.8691      0.0000
   5  12   5      3.2104      1.0624     -1.8695      0.0000
   6  12   5      3.3192      0.4996      3.8642      0.0000
   7  12   5      3.4976      0.5080      0.8483      0.0000
   8  12   5      3.8440      0.4715      3.6375      0.0000
   9  12   5      2.2543      0.6414     -2.1527      0.0000
  10  12   5      2.9470      0.5675      3.0166      0.0000
  11  12   5      2.7478      0.6953     -1.7681      0.0000
   0  13   5      3.0143      1.5403     -3.8355      0.0000
   1  13   5      2.5185      0.5483     -2.0271      0.0000
   2  13   5      2.6801      0.4941      0.3402      0.0000
   3  13   5      2.0165      0.4600      0.6366      0.0000
   4  13   5      4.4829      0.3540      5.0358      0.0000
   5  13   5      2.9985      0.4076      2.1994      0.0000
   6  13   5      3.2273      0.4442      3.2430      0.0000
   7  13   5      4.6559      0.3824      4.1153      0.0000
   8  13   5      2.8647      0.5826      2.0482      0.0000
   9  13   5      4.0413      0.4584      4.6870      0.0000
  10  13   5      2.0728      0.6897      0.1368      0.0000
  11  13   5      1.5236      0.9767      0.6497      0.0000
  12  13   5      1.8186      0.8505      1.3045      0.0000
   0  14   5      2.1448      1.4236     -3.0611      0.0000
   1  14   5      3.0422      0.8386     -1.6676      0.0000
   2  14   5      2.2544      0.3047     -2.3797      0.0000
   3  14   5      3.3913      0.3583     -3.0510      0.0000
   4  14   5      2.1899      0.5300      0.5566      0.0000
   5  14   5      4.3371      0.5257     -3.7658      0.0000
   6  14   5      1.9153      0.7634     -1.0650      0.0000
   7  14   5      3.1017      0.5904     -2.2891      0.0000
   8  14   5      2.5720      0.6974     -2.8596      0.0000
   9  14   5      3.1480      0.7402     -4.0349      0.0000
  10  14   5      3.2323      0.5480     -3.9845      0.0000
  11  14   5      4.3786      0.5590     -4.9224      0.0000
  12  14   5      2.4567      0.6867     -3.0042      0.0000
  13  14   5      2.0785      0.7683     -3.3333      0.0000
   0  15   5      5.1543      1.6750     -4.5839      0.0000
   1  15   5      3.1924      1.0752     -1.2023      0.0000
   2  15   5      3.1167      0.8045     -2.9244      0.0000
   3  15   5      2.2065      0.3038     -2.2955      0.0000
   4  15   5      2.4982      0.4284     -0.7884      0.0000
   5  15   5      2.6152      0.5141     -2.0692      0.0000
   6  15   5      1.9884      0.7805     -0.8157      0.0000
   7  15   5      1.0818      1.0002      0.3600      0.0000
   8  15   5      2.1973      0.8215     -1.8796      0.0000
   9  15   5      1.7840      0.8570      2.5933      0.0000
  10  15   5      2.1305      0.8205     -2.4204      0.0000
  11  15   5      2.5342      0.6414      2.0084      0.0000
  12  15   5      1.4915      1.0319     -0.1908      0.0000
  13  15   5      0.6627      0.9885      0.8162      0.0000
  14  15   5      2.3103      0.6215      1.9606      0.0000
   0  16   5      1.6573      1.5577     -1.9675      0.0000
   1  16   5      3.8364      0.7061     -3.2135      0.0000
   2  16   5      1.2665      1.2163     -1.6763      0.0000
   3  16   5      3.7626      0.6671     -3.2663      0.0000
   4  16   5      1.5906      1.2351      1.1300      0.0000
   5  16   5      3.4989      0.6211     -2.2555      0.0000
   6  16   5      1.9494      1.1817      1.6984      0.0000
   7  16   5      3.6699      0.5813     -0.8301      0.0000
   8  16   5      2.2950      0.7533      1.6250      0.0000
   9  16   5      3.5252      0.7671     -1.0733      0.0000
  10  16   5      1.7556      0.8992     -0.1546      0.0000
  11  16   5      2.5678      0.7366     -2.1245      0.0000
  12  16   5      1.2971      1.0727     -1.2849      0.0000
  13  16   5      2.1735      0.7857     -0.8703      0.0000
  14  16   5      1.3469      0.9612      0.2891      0.0000
   0  17   5      4.9875      1.1147     -4.2053      0.0000
   1  17   5      2.0969      1.0184     -0.5319      0.0000
   2  17   5      4.8292      1.1488      0.1132      0.0000
   3  17   5      2.2730      0.9776     -0.4496      0.0000
   4  17   5      2.7836      1.0439      2.6774      0.0000
   5  17   5      2.3916      0.8985      0.8195      0.0000
   6  17   5      3.3011      0.7995      2.1487      0.0000
   7  17   5      2.7641      1.0999      3.1921      0.0000
   8  17   5      1.6802      1.0734     -0.3359      0.0000
   9  17   5      1.6584      0.9767      2.3264      0.0000
  10  17   5      2.0541      0.7673     -2.3400      0.0000
  11  17   5      1.4740      1.1243      0.5166      0.0000
  12  17   5      2.0143      0.8215     -0.8180      0.0000
  13  17   5      0.0971      0.9934     -0.3807      0.0000
   0  18   5      1.9031      1.4216     -1.6576      0.0000
   1  18   5      1.8996      1.1058     -1.0308      0.0000
   2  18   5      1.9077      0.9507     -1.1700      0.0000
   3  18   5      1.8173      1.3661     -1.3195      0.0000
   4  18   5      1.7175      1.1652      0.8472      0.0000
   5  18   5      3.5198      1.0677     -1.7877      0.0000
   6  18   5      1.5647      1.2651      0.4882      0.0000
   7  18   5      3.1733      1.3127     -2.5252      0.0000
   8  18   5      1.6955      1.1658     -1.9093      0.0000
   9  18   5      3.7056      0.6540     -2.1317      0.0000
  10  18   5      2.4299      0.8468     -3.0295      0.0000
  11  18   5      2.0376      0.7814     -2.3355      0.0000
   0  19   5      1.4438      1.4873     -1.0341      0.0000
   1  19   5      1.9370      0.9876     -1.0815      0.0000
   2  19   5      2.5684      0.8524      1.7192      0.0000
   3  19   5      1.7195      0.6112     -2.1285      0.0000
   4  19   5      2.7761      0.4332      2.5425      0.0000
   5  19   5      2.8327      0.3771     -3.1623      0.0000
   6  19   5      1.9557      0.4355      1.6512      0.0000
   7  19   5      1.1209      1.3460     -1.7617      0.0000
   8  19   5      2.3591      0.9831      0.8852      0.0000
   9  19   5      0.9509      1.2031     -1.2358      0.0000
  10  19   5      1.5724      1.0485     -1.2397      0.0000
   0  20   5      1.5843      1.0878     -1.4960      0.0000
   1  20   5      1.1879      0.9801     -0.5364      0.0000
   2  20   5      0.0390      0.9314     -0.6733      0.0000
   3  20   5      1.4106      0.8848     -1.2101      0.0000
   4  20   5      1.0303      0.8491      0.2115      0.0000
   5  20   5      3.5508      1.2758     -0.8553      0.0000
   6  20   5      1.9825      0.4755      1.7738      0.0000
   7  20   5      2.6240      1.1088     -1.3606      0.0000
   8  20   5      1.4331      1.2727      0.6553      0.0000
   0  21   5      2.5523      1.0311     -1.6026      0.0000
   1  21   5      1.2662      1.0283     -0.5118      0.0000
   2  21   5      3.1081      0.7143      0.2091      0.0000
   3  21   5      1.3738      0.7483     -1.0006      0.0000
   4  21   5      2.1043      0.6015      1.0673      0.0000
   5  21   5      1.8400      0.4466     -0.3114      0.0000
   0   0   6     30.9627      4.1197    -33.4779      0.0000
   0   1   6      6.4344      0.4268      7.0102      0.0000
   1   1   6      3.1158      0.5545      2.5160      0.0000
   0   2   6      8.8942      0.4823     -9.4143      0.0000
   1   2   6      2.1450      0.3884      2.1289      0.0000
   2   2   6     11.9188      0.9530     12.9222      0.0000
   0   3   6      4.7230      0.4163      6.4474      0.0000
   1   3   6      4.0397      0.3377      3.8423      0.0000
   2   3   6      2.9597      0.4203     -0.2758      0.0000
   3   3   6      4.1996      0.4011     -1.8751      0.0000
   0   4   6      5.1765      0.5960     -2.7388      0.0000
   1   4   6      1.9285      0.4931      0.8725      0.0000
   2   4   6     13.9656      0.4940     15.1333      0.0000
   3   4   6      4.5479      0.2919      5.1475      0.0000
   4   4   6     16.9238      1.0255     19.6327      0.0000
   0   5   6      2.7766      0.4858      3.5330      0.0000
   1   5   6      5.0784      0.3009      5.4461      0.0000
   2   5   6      2.6118      0.4002     -1.9039      0.0000
   3   5   6      3.8275      0.4821     -2.3215      0.0000
   4   5   6      2.9789      0.3707      1.2547      0.0000
   5   5   6      3.4620      0.6338     -1.9363      0.0000
   0   6   6      6.2966      0.6343      4.4315      0.0000
   1   6   6      2.0502      0.5038     -0.8097      0.0000
   2   6   6     14.4426      0.6295     15.0444      0.0000
   3   6   6      4.4075      0.3905      4.9862      0.0000
   4   6   6     18.7082      0.8437     22.1254      0.0000
   5   6   6      3.3179      0.4018      0.2341      0.0000
   6   6   6     19.7650      1.0904     21.3096      0.0000
   0   7   6      1.9188      0.5654     -1.1813      0.0000
   1   7   6      3.9264      0.2914      4.7443      0.0000
   2   7   6      2.2377      0.4460     -2.8482      0.0000
   3   7   6      2.9265      0.4300     -1.0759      0.0000
   4   7   6      3.4226      0.3342     -3.0778      0.0000
   5   7   6      3.2770      0.3692     -3.0800      0.0000
   6   7   6      3.6151      0.3920     -4.3785      0.0000
   7   7   6      4.3951      0.9096     -4.6974      0.0000
   0   8   6      6.5166      0.4541      4.5534      0.0000
   1   8   6      1.9079      0.4159     -0.5711      0.0000
   2   8   6     10.1512      0.6833      9.4970      0.0000
   3   8   6      2.7086      0.4100      2.2066      0.0000
   4   8   6     16.0005      0.6517     16.9847      0.0000
   5   8   6      2.2486      0.4340     -0.3744      0.0000
   6   8   6     13.3586      0.5977     14.6245      0.0000
   7   8   6      2.9683      0.4727     -1.9475      0.0000
   8   8   6      8.9149      0.5703      8.3773      0.0000
   0   9   6      2.4413      0.4507     -2.9912      0.0000
   1   9   6      2.3765      0.3543      1.5432      0.0000
   2   9   6      2.4525      0.3707     -2.4952      0.0000
   3   9   6      1.8530      0.5117     -1.5129      0.0000
   4   9   6      2.4595      0.5051     -1.0455      0.0000
   5   9   6      5.5604      0.4405     -6.6455      0.0000
   6   9   6      2.7501      0.5374     -1.8483      0.0000
   7   9   6      5.4662      0.3861     -7.3895      0.0000
   8   9   6      1.9058      0.6396     -0.4797      0.0000
   9   9   6      5.1824      0.5674     -7.4338      0.0000
   0  10   6      6.5632      0.8052     -5.8347      0.0000
   1  10   6      2.5993      0.3314      1.9526      0.0000
   2  10   6      2.7303      0.3579     -0.8060      0.0000
   3  10   6      2.9593      0.3405      3.7330      0.0000
   4  10   6      6.1698      0.4452      6.4406      0.0000
   5  10   6      2.1047      0.6583      0.6593      0.0000
   6  10   6      6.9209      0.4639      7.2230      0.0000
   7  10   6      1.6595      0.7650     -1.1409      0.0000
   8  10   6      4.8085      0.6324      3.9078      0.0000
   9  10   6      2.1081      0.5603     -1.6598      0.0000
  10  10   6      3.4687      0.7014      0.5582      0.0000
   0  11   6      2.6318      0.4487      2.0234      0.0000
   1  11   6      2.8807      0.5550      2.1439      0.0000
   2  11   6      1.7279      0.5415     -0.3192      0.0000
   3  11   6      3.2909      0.4189      3.7289      0.0000
   4  11   6      2.2595      0.5570     -0.2493      0.0000
   5  11   6      2.8059      1.1128     -0.3657      0.0000
   6  11   6      2.0293      0.6126     -1.3998      0.0000
   7  11   6      2.5169      0.5431     -1.8180      0.0000
   8  11   6      1.6909      0.6684     -0.1992      0.0000
   9  11   6      3.5059      0.4663     -2.8573      0.0000
  10  11   6      1.5910      0.8287      0.5701      0.0000
  11  11   6      2.1182      0.7770     -0.1359      0.0000
   0  12   6      3.6155      0.4596      3.8029      0.0000
   1  12   6      1.7913      0.4496      0.4545      0.0000
   2  12   6      8.9723      0.4553      8.5561      0.0000
   3  12   6      2.1905      0.5117      1.3662      0.0000
   4  12   6     11.2455      0.5231     11.1833      0.0000
   5  12   6      2.3143      0.5705     -1.3061      0.0000
   6  12   6      7.8534      0.4291      8.9757      0.0000
   7  12   6      1.9383      0.6761     -1.0741      0.0000
   8  12   6      6.4182      0.4022      4.9307      0.0000
   9  12   6      1.8788      0.7126     -1.8367      0.0000
  10  12   6      2.8750      0.5050      1.6552      0.0000
  11  12   6      1.4293      0.8469     -0.7165      0.0000
  12  12   6      2.7844      0.7562      3.0718      0.0000
   0  13   6      2.8834      0.6392      3.4982      0.0000
   1  13   6      2.1601      0.4955      1.9580      0.0000
   2  13   6      1.9803      0.4462      1.5758      0.0000
   3  13   6      2.6672      0.4393      1.7925      0.0000
   4  13   6      2.3109      0.5371      1.9956      0.0000
   5  13   6      2.3342      0.4765     -2.2176      0.0000
   6  13   6      2.8812      0.4747      2.3759      0.0000
   7  13   6      1.8989      0.6651     -2.1199      0.0000
   8  13   6      1.7046      0.6952      1.2903      0.0000
   9  13   6      1.9643      0.6917     -1.2492      0.0000
  10  13   6      1.9032      0.7238      2.2487      0.0000
  11  13   6      2.3491      0.6585      1.8544      0.0000
  12  13   6      1.8215      0.6754      1.5665      0.0000
  13  13   6      2.7063      0.7533      3.0043      0.0000
   0  14   6      7.0552      0.5844      6.9371      0.0000
   1  14   6      1.8277      0.4987      0.2331      0.0000
   2  14   6      9.1826      0.4416     10.0666      0.0000
   3  14   6      2.5719      0.3822      2.2120      0.0000
   4  14   6     10.9768      0.5289     12.5772      0.0000
   5  14   6      2.2350      0.5090      0.0853      0.0000
   6  14   6      9.3993      0.5125     11.6961      0.0000
   7  14   6      1.7681      0.6823     -0.5895      0.0000
   8  14   6      8.4178      0.4197      9.1250      0.0000
   9  14   6      1.4424      1.0350     -0.3176      0.0000
  10  14   6      4.5488      0.4528      5.0910      0.0000
  11  14   6      1.7562      0.7053     -0.0647      0.0000
  12  14   6      4.3266      0.4228      4.7348      0.0000
   0  15   6      1.8330      0.7454      1.3411      0.0000
   1  15   6      2.2007      0.4135      1.9117      0.0000
   2  15   6      1.9874      0.4459      0.8411      0.0000
   3  15   6      2.5018      0.4310      2.5194      0.0000
   4  15   6      2.4705      0.4992     -0.1627      0.0000
   5  15   6      2.2398      0.5059     -0.9978      0.0000
   6  15   6      2.1596      0.6517      1.0783      0.0000
   7  15   6      2.0880      0.6103     -1.4357      0.0000
   8  15   6      1.5786      0.7649     -0.1513      0.0000
   9  15   6      2.2589      0.6754     -2.8290      0.0000
  10  15   6      1.6718      0.8305      0.1343      0.0000
  11  15   6      1.3366      0.9223     -0.6179      0.0000
   0  16   6     10.3189      1.1685     10.0087      0.0000
   1  16   6      2.6535      0.5397      0.1846      0.0000
   2  16   6      9.8786      0.8828     11.6811      0.0000
   3  16   6      2.1724      0.4125      0.6363      0.0000
   4  16   6     12.1666      0.6055     12.7459      0.0000
   5  16   6      2.0604      0.6649     -0.1748      0.0000
   6  16   6      9.4559      0.5979     10.5242      0.0000
   7  16   6      2.2599      0.5501     -2.1868      0.0000
   8  16   6      6.0793      0.5588      7.2850      0.0000
   9  16   6      1.5712      0.9404     -1.3706      0.0000
   0  17   6      2.0358      1.5570     -0.7750      0.0000
   1  17   6      1.3859      1.4803      1.4534      0.0000
   2  17   6      1.8506      0.6773     -0.8012      0.0000
   3  17   6      2.7584      0.3808      2.4114      0.0000
   4  17   6      2.2479      0.4116     -1.6427      0.0000
   5  17   6      2.1970      0.5659     -1.5210      0.0000
   6  17   6      1.7098      0.7294     -0.7225      0.0000
   7  17   6      0.7757      0.9303     -0.7525      0.0000
   8  17   6      1.4711      0.9148     -0.5939      0.0000
   0  18   6      7.2119      1.1306      7.0079      0.0000
   1  18   6      1.8532      1.4778      0.6974      0.0000
   2  18   6      8.6380      0.6089      8.1450      0.0000
   3  18   6      2.1787      0.5409      0.8828      0.0000
   4  18   6      7.7990      0.4907      8.0941      0.0000
   5  18   6      2.1080      0.5277      1.5965      0.0000
   0   1   7      6.4427      0.4678     -7.7896      0.0000
   0   2   7      1.9978      0.7289      0.7086      0.0000
   1   2   7      6.6848      0.3414      9.1200      0.0000
   0   3   7      3.7551      0.4905      3.2249      0.0000
   1   3   7      2.3089      0.4437      1.3558      0.0000
   2   3   7      3.4560      0.5151     -3.0346      0.0000
   0   4   7      4.1672      0.4920      4.7952      0.0000
   1   4   7      5.8072      0.3507      5.4935      0.0000
   2   4   7      2.4062      0.4105      1.6933      0.0000
   3   4   7      3.0904      0.3828      2.1326      0.0000
   0   5   7      4.6905      0.4812      5.6380      0.0000
   1   5   7      1.6271      0.5520      0.3020      0.0000
   2   5   7      2.7316      0.7987      0.7462      0.0000
   3   5   7      1.8970      0.4571     -2.0951      0.0000
   4   5   7      3.0896      0.4077      1.6667      0.0000
   0   6   7      4.5043      0.4191      5.9134      0.0000
   1   6   7      4.1715      0.3858      4.0064      0.0000
   2   6   7      1.8569      0.5169      1.2283      0.0000
   3   6   7      2.7803      0.3974      2.9394      0.0000
   4   6   7      2.1497      0.5104      1.0927      0.0000
   5   6   7      2.9056      0.5907     -1.3161      0.0000
   0   7   7      6.1136      0.5022      7.6571      0.0000
   1   7   7      2.3218      0.4282     -1.4492      0.0000
   2   7   7      4.0723      0.3368      4.4598      0.0000
   3   7   7      2.7992      0.3964     -2.9661      0.0000
   4   7   7      3.9430      0.3686      4.3061      0.0000
   5   7   7      1.4711      0.6979     -1.4204      0.0000
   6   7   7      3.5873      0.5931      3.7402      0.0000
   0   8   7      2.6512      0.5359      1.7990      0.0000
   1   8   7      4.3473      0.3052      3.8786      0.0000
   2   8   7      2.5384      0.4443     -1.7572      0.0000
   3   8   7      5.0012      0.5143      4.2843      0.0000
   4   8   7      2.2824      0.4626     -0.7010      0.0000
   5   8   7      2.2728      0.4264     -0.2826      0.0000
   6   8   7      1.6113      0.6753     -0.7201      0.0000
   7   8   7      3.6646      0.8908     -2.4469      0.0000
   0   9   7      9.0899      0.4956      9.9457      0.0000
   1   9   7      2.3180      0.4185     -1.8299      0.0000
   2   9   7      6.3854      0.5692      6.5197      0.0000
   3   9   7      2.3650      0.4170     -1.8648      0.0000
   4   9   7      3.9509      0.3655      4.3830      0.0000
   5   9   7      1.8681      0.5432     -0.6757      0.0000
   6   9   7      3.5743      0.3362      3.4808      0.0000
   7   9   7      2.1228      0.6307     -0.5909      0.0000
   8   9   7      3.0230      0.5031      2.6675      0.0000
   0  10   7      1.6496      0.7320      0.5378      0.0000
   1  10   7      2.4165      0.4077      2.0548      0.0000
   2  10   7      2.1083      0.4118     -1.5554      0.0000
   3  10   7      3.4166      0.3384      2.4597      0.0000
   4  10   7      1.9435      0.4873     -1.7564      0.0000
   5  10   7      3.0248      0.5094     -1.7213      0.0000
   6  10   7      1.9455      0.6067     -2.5218      0.0000
   7  10   7      3.0874      0.5273     -1.8232      0.0000
   8  10   7      1.4918      0.8004     -1.2490      0.0000
   9  10   7      2.7545      0.5236     -2.3115      0.0000
   0  11   7      2.9392      0.7213      0.0506      0.0000
   1  11   7      1.6126      0.5895     -1.9217      0.0000
   2  11   7      2.8215      0.4872     -1.6940      0.0000
   3  11   7      2.5789      0.4185     -2.7172      0.0000
   4  11   7      2.5329      0.4746     -2.6226      0.0000
   5  11   7      1.3275      0.8961     -0.6655      0.0000
   6  11   7      1.8650      0.6612     -0.8661      0.0000
   7  11   7      1.2107      1.0272      0.4898      0.0000
   8  11   7      2.2282      0.5368     -1.4496      0.0000
   9  11   7      1.1449      0.8526      2.0308      0.0000
   0  12   7      1.7867      0.6955     -0.7528      0.0000
   1  12   7      2.8600      0.3993      2.2080      0.0000
   2  12   7      1.8383      0.4488     -1.6266      0.0000
   3  12   7      4.3391      0.3038      4.6008      0.0000
   4  12   7      2.0664      0.6445     -0.2712      0.0000
   5  12   7      2.8542      0.5774      0.9959      0.0000
   6  12   7      1.4773      0.8171     -0.6694      0.0000
   7  12   7      2.7731      0.5932      0.9891      0.0000
   8  12   7      1.4277      0.7056      0.9445      0.0000
   0  13   7      2.4093      0.5926      1.4296      0.0000
   1  13   7      1.4612      0.6705     -0.8546      0.0000
   2  13   7      2.3048      0.4347      0.3016      0.0000
   3  13   7      1.4659      0.7225     -0.6965      0.0000
   4  13   7      2.9747      0.5246     -2.7760      0.0000
   5  13   7      1.2864      0.9379      1.2223      0.0000
   6  13   7      1.9131      0.6150     -0.3551      0.0000
   7  13   7      1.9399      0.6534      2.3533      0.0000
   0  14   7      0.9982      0.7897      1.2449      0.0000
   1  14   7      1.8731      0.4257      1.5253      0.0000
   2  14   7      1.7458      0.4530      0.1543      0.0000
   3  14   7      2.5982      0.4004      3.1510      0.0000
   4  14   7      0.8711      0.8758      0.9964      0.0000
   0   0   8     10.9290      1.6184     13.6432      0.0000
   0   1   8      2.0159      0.8867      0.8921      0.0000
   1   1   8      2.5149      0.7093      0.3097      0.0000
   0   2   8      9.6524      0.6508     10.4955      0.0000
   1   2   8      2.1793      0.5405     -0.5489      0.0000
   2   2   8      8.3102      0.5150      6.7277      0.0000
   0   3   8      2.3869      0.6622      0.2893      0.0000
   1   3   8      2.4659      0.5158      0.3297      0.0000
   2   3   8      1.7672      0.5700     -1.5197      0.0000
   3   3   8      2.7428      0.5519      1.1509      0.0000
   0   4   8      9.0433      0.5303     10.3155      0.0000
   1   4   8      1.8117      0.5711     -0.2080      0.0000
   2   4   8      7.0055      0.3627      6.4023      0.0000
   3   4   8      2.3161      0.5060      1.8349      0.0000
   4   4   8      6.3012      0.7146      6.3042      0.0000
   0   5   8      2.0262      0.7016      0.8134      0.0000
   1   5   8      1.8973      0.6061     -0.0024      0.0000
   2   5   8      2.1352      0.4986     -1.0768      0.0000
   3   5   8      2.6309      0.3900      1.8700      0.0000
   4   5   8      2.5357      0.4324      2.1495      0.0000
   5   5   8      2.6971      0.5518      2.5814      0.0000
   0   6   8     10.4946      0.5825     11.7275      0.0000
   1   6   8      2.2987      0.4545     -0.9248      0.0000
   2   6   8      8.6080      0.4967      8.5747      0.0000
   3   6   8      2.6263      0.5738      1.5251      0.0000
   4   6   8      8.1019      0.5174      8.2966      0.0000
   5   6   8      2.1164      0.4452      0.5878      0.0000
   0   7   8      0.9816      1.1324     -0.3487      0.0000
   1   7   8      2.1084      0.5139     -0.3948      0.0000
   2   7   8      2.4290      0.4522     -1.5412      0.0000
   3   7   8      2.4490      0.4364      1.9739      0.0000
                                                    
