# Supplementary material for: How to get maximum structure information from anisotropic displacement parameters obtained by three-dimensional electron diffraction: an experimental study on metal–organic frameworks
Source: IUCrJ. 2022 Jun 8;9(Pt 4):480–91. doi: 10.1107/S2052252522005632 (PMC9252158; doi:10.1107/S2052252522005632)
Supplement: Supplementary file 3 [file m-09-00480-sup3.zip › vq5001Ga-ndc_3sup4.hkl]

#
# Unique observed reflections after correcting
# for dispersion and merging Friedel opposites
#
data_Ga_14
_shelx_title ' Ga_1_a.res in P4(2)/nmc'
_shelx_refln_list_code          3
_shelx_F_calc_maximum       91.15
_exptl_crystal_F_000       397.65
_reflns_d_resolution_high  0.8003

loop_
 _space_group_symop_operation_xyz
 'x, y, z'
 '-x+1/2, -y+1/2, z'
 '-y+1/2, x, z+1/2'
 'y, -x+1/2, z+1/2'
 '-x, y+1/2, -z'
 'x+1/2, -y, -z'
 'y+1/2, x+1/2, -z+1/2'
 '-y, -x, -z+1/2'
 '-x, -y, -z'
 'x-1/2, y-1/2, -z'
 'y-1/2, -x, -z-1/2'
 '-y, x-1/2, -z-1/2'
 'x, -y-1/2, z'
 '-x-1/2, y, z'
 '-y-1/2, -x-1/2, z-1/2'
 'y, x, z-1/2'

_cell_length_a    21.5700
_cell_length_b    21.5700
_cell_length_c     6.7000
_cell_angle_alpha  90.000
_cell_angle_beta   90.000
_cell_angle_gamma  90.000

loop_
 _refln_index_h
 _refln_index_k
 _refln_index_l
 _refln_F_meas
 _refln_F_sigma
 _refln_A_calc
 _refln_B_calc
   1   1   0     12.4089      1.9290    -26.2446      0.0000
   0   2   0     23.1256      3.5176     47.2875      0.0000
   2   2   0     11.9046      1.3643     -5.5809      0.0000
   1   3   0     28.1297      2.9434    -15.2235      0.0000
   3   3   0     29.2219      3.4827     23.4777      0.0000
   0   4   0     28.0650      4.2360     51.9954      0.0000
   2   4   0     38.6333      2.8767     22.7686      0.0000
   4   4   0      8.5064      0.9001     -3.3990      0.0000
   1   5   0     29.7223      3.1222    -14.1300      0.0000
   3   5   0      8.8986      1.1105      4.2640      0.0000
   5   5   0     19.6166      1.6985     14.6032      0.0000
   0   6   0     18.9513      2.0999     44.1796      0.0000
   2   6   0     17.6030      1.8805     20.8949      0.0000
   4   6   0      7.7914      1.7268     -7.2394      0.0000
   6   6   0     19.9107      1.7427    -19.2786      0.0000
   1   7   0      5.6888      0.9481     -6.5958      0.0000
   3   7   0     10.2310      0.7356    -12.8649      0.0000
   5   7   0      9.2603      0.8946      7.5845      0.0000
   7   7   0     22.7539      1.9860     19.5750      0.0000
   0   8   0     16.3117      1.8629     37.1893      0.0000
   2   8   0     14.3930      1.5617     11.4300      0.0000
   4   8   0     11.8468      0.8470     12.2865      0.0000
   6   8   0     11.4274      1.5013      6.8962      0.0000
   8   8   0     22.9302      2.0105     20.1614      0.0000
   1   9   0      7.3105      0.8515      4.2700      0.0000
   3   9   0     18.3496      1.6073     13.6906      0.0000
   5   9   0     11.6296      1.2981     13.8344      0.0000
   7   9   0     16.3257      1.1847     19.3324      0.0000
   9   9   0     19.4048      1.4951     14.9669      0.0000
   0  10   0     34.3043      3.6564     91.1479      0.0000
   2  10   0     41.9695      3.6116     56.5630      0.0000
   4  10   0     27.9432      1.8462     27.0706      0.0000
   6  10   0     23.0307      1.4119     25.7513      0.0000
   8  10   0     28.0733      1.4803     31.7014      0.0000
  10  10   0     36.7191      2.7512     39.0228      0.0000
   1  11   0     16.5548      1.5025    -12.9775      0.0000
   3  11   0     14.2549      1.2737    -14.0599      0.0000
   5  11   0      2.7196      0.9707      1.1060      0.0000
   7  11   0      9.3749      0.6638     10.0530      0.0000
   9  11   0      6.9936      0.7206      6.4000      0.0000
  11  11   0      5.1164      1.1907     -1.9910      0.0000
   0  12   0     17.3355      2.3493     23.1490      0.0000
   2  12   0     18.6361      2.9970     17.7195      0.0000
   4  12   0     10.3637      1.0456      7.3374      0.0000
   6  12   0     17.3431      1.8251     16.5500      0.0000
   8  12   0     19.3861      1.4558     16.3908      0.0000
  10  12   0     24.4663      1.4003     26.3940      0.0000
  12  12   0     24.2390      2.1056     25.2398      0.0000
   1  13   0      4.1501      1.2496     -0.9688      0.0000
   3  13   0      6.5461      0.8415     -4.7920      0.0000
   5  13   0      6.0676      0.9366      6.3239      0.0000
   7  13   0      2.6775      1.1497      1.0364      0.0000
   9  13   0      7.5312      1.2645      5.1367      0.0000
  11  13   0      2.2399      1.3648     -1.6746      0.0000
  13  13   0     15.1608      1.4065    -11.4282      0.0000
   0  14   0      6.2575      1.7025     22.3783      0.0000
   2  14   0     14.8268      1.3933     12.2065      0.0000
   4  14   0      3.5475      1.2294     -1.3926      0.0000
   6  14   0      7.0741      0.7224      5.2141      0.0000
   8  14   0     11.1023      1.2289     10.9082      0.0000
  10  14   0     15.9902      1.1210     13.6127      0.0000
  12  14   0     11.2847      0.6815     10.3156      0.0000
  14  14   0      6.3666      0.9721      6.1614      0.0000
   1  15   0      3.4559      1.7948     -4.2480      0.0000
   3  15   0      5.4875      1.0901     -9.2002      0.0000
   5  15   0     10.1743      0.8773     10.2074      0.0000
   7  15   0      2.4519      1.1558      2.6652      0.0000
   9  15   0      4.1508      0.9055      4.5390      0.0000
  11  15   0      2.8602      0.9774      1.9145      0.0000
  13  15   0      2.3881      1.1595     -1.3840      0.0000
  15  15   0     13.7807      1.2677     12.4869      0.0000
   0  16   0      8.4750      1.6352      4.9123      0.0000
   2  16   0      2.9652      1.9442      1.0964      0.0000
   4  16   0      3.2244      1.2685     -0.4301      0.0000
   6  16   0      4.1270      0.8483     -3.3660      0.0000
   8  16   0      6.3988      1.1641      6.2577      0.0000
  10  16   0     11.9582      0.8214     12.4713      0.0000
  12  16   0     13.6780      1.4572     12.4410      0.0000
  14  16   0     12.5019      0.7743     10.8842      0.0000
  16  16   0      4.1897      0.9885      3.5974      0.0000
   1  17   0      2.4556      1.9702     -3.0139      0.0000
   3  17   0      4.5218      1.1522     -6.5761      0.0000
   5  17   0      3.6462      0.9802      3.3001      0.0000
   7  17   0      2.4691      1.1768      1.2928      0.0000
   9  17   0      4.3047      1.2737      4.8226      0.0000
  11  17   0      0.7242      1.3613      0.0096      0.0000
  13  17   0      7.3711      0.5811     -6.8695      0.0000
  15  17   0      0.4456      1.2636      0.7278      0.0000
  17  17   0      7.1049      0.9007     -3.3119      0.0000
   0  18   0      3.6078      2.5643      8.7892      0.0000
   2  18   0      5.3815      1.2458      6.1616      0.0000
   4  18   0      5.2617      1.0857      5.7365      0.0000
   6  18   0      3.0251      1.2464      2.4161      0.0000
   8  18   0     10.3873      0.7546     10.9305      0.0000
  10  18   0      8.8955      0.9378      9.2208      0.0000
  12  18   0      5.2824      0.6678      5.9692      0.0000
  14  18   0     10.7378      0.8032      9.7582      0.0000
  16  18   0      5.4855      0.6677      5.7679      0.0000
  18  18   0     11.3425      1.1043     10.6975      0.0000
   1  19   0      3.9379      1.4323     -3.2223      0.0000
   3  19   0      5.4405      1.0901     -5.6666      0.0000
   5  19   0      2.3083      1.7317      0.1814      0.0000
   7  19   0      1.8244      0.9918      0.9943      0.0000
   9  19   0      0.0000      1.3634     -0.3120      0.0000
  11  19   0      2.6895      1.2860     -2.1956      0.0000
  13  19   0      1.3854      1.2572     -1.4300      0.0000
  15  19   0      4.7543      0.5572      3.3500      0.0000
  17  19   0      1.4647      1.1973      1.4047      0.0000
  19  19   0      1.3920      1.4982      0.8432      0.0000
   0  20   0      4.1219      3.0177      3.5864      0.0000
   2  20   0      1.4005      1.9141      3.8191      0.0000
   4  20   0      4.3490      1.1937      5.7184      0.0000
   6  20   0      6.4022      1.6568      3.7723      0.0000
   8  20   0      9.2246      1.1945      8.8482      0.0000
  10  20   0      9.6337      0.8371      8.8893      0.0000
  12  20   0      6.9744      0.7973      7.8147      0.0000
  14  20   0     11.5849      1.4835      9.2667      0.0000
  16  20   0      4.1234      0.6980      4.5744      0.0000
  18  20   0      7.1578      0.8151      7.2146      0.0000
   1  21   0      0.0000      2.0044     -0.5397      0.0000
   3  21   0      2.4575      1.6418     -0.9102      0.0000
   5  21   0      3.0419      1.9009      0.9071      0.0000
   7  21   0      2.8643      2.0703      1.4381      0.0000
   9  21   0      1.6865      1.2263     -0.4900      0.0000
  11  21   0      2.3735      0.9867     -1.9029      0.0000
  13  21   0      1.4701      1.2822     -0.9883      0.0000
  15  21   0      1.5363      1.2388      1.2237      0.0000
   0  22   0      7.0696      2.1914     14.5407      0.0000
   2  22   0     12.7221      1.0935     12.2818      0.0000
   4  22   0      8.7246      0.9741     10.0209      0.0000
   6  22   0      6.4512      0.9997      7.2718      0.0000
   8  22   0     10.6405      2.3740      9.3988      0.0000
  10  22   0     11.1131      0.9912      9.7050      0.0000
  12  22   0      9.6353      1.3226      8.4071      0.0000
  14  22   0      7.7019      0.9163      8.0316      0.0000
   1  23   0      2.0738      1.8055     -2.9943      0.0000
   3  23   0      3.5170      1.1704     -5.2395      0.0000
   5  23   0      4.0077      1.1108     -3.3153      0.0000
   7  23   0      1.5987      1.4783     -0.6551      0.0000
   9  23   0      2.6283      1.0996     -0.9063      0.0000
  11  23   0      2.3921      1.0563     -2.9451      0.0000
  13  23   0      2.2957      1.0862     -2.8428      0.0000
   0  24   0      3.1911      2.6872      6.7529      0.0000
   2  24   0      6.1488      1.0990      6.6740      0.0000
   4  24   0      8.1222      0.9599      8.2266      0.0000
   6  24   0      8.7031      0.8312      8.1970      0.0000
   8  24   0      8.0465      0.8116      8.0287      0.0000
  10  24   0      6.8383      0.8253      5.9974      0.0000
  12  24   0      4.4673      0.7469      4.4707      0.0000
   1  25   0      0.9352      1.9413     -1.5922      0.0000
   3  25   0      0.0000      1.7073     -1.2354      0.0000
   5  25   0      1.8612      1.6492     -0.8449      0.0000
   7  25   0      1.5085      1.5880     -1.2247      0.0000
   9  25   0      0.9628      0.9190     -2.2385      0.0000
   0  26   0      3.0891      2.7845      4.8254      0.0000
   2  26   0      3.6547      1.7221      5.2344      0.0000
   4  26   0      4.4021      1.3998      5.2521      0.0000
   6  26   0      4.0627      1.2984      4.5248      0.0000
   0   1   1     21.0802      1.7146     15.2843      0.0000
   0   2   1     12.3710      1.0188      7.7767      0.0000
   1   2   1     29.5218      1.4589    -15.8367      0.0000
   0   3   1     13.9100      1.2719     10.7242      0.0000
   1   3   1     20.1089      1.3080    -21.9245      0.0000
   2   3   1      4.5560      0.8878     -1.8314      0.0000
   0   4   1     18.3069      2.0131    -14.7320      0.0000
   1   4   1     39.8839      2.6523    -38.5003      0.0000
   2   4   1     19.3022      0.9687     12.9972      0.0000
   3   4   1      3.9730      0.3878     -1.5419      0.0000
   0   5   1     24.4185      2.1243    -27.1844      0.0000
   1   5   1     18.1448      0.9143    -12.7423      0.0000
   2   5   1      5.0154      0.7438      2.3724      0.0000
   3   5   1     11.6157      0.5387     10.9020      0.0000
   4   5   1      9.8760      0.5237     -6.2038      0.0000
   0   6   1     23.8839      2.0982    -29.9306      0.0000
   1   6   1     29.2197      1.7841    -27.3441      0.0000
   2   6   1     10.9428      0.5492     12.3947      0.0000
   3   6   1     12.1476      0.8492     -7.3988      0.0000
   4   6   1      2.0615      0.8033     -3.0432      0.0000
   5   6   1      4.6466      0.5491      4.7276      0.0000
   0   7   1     31.0894      3.3186    -47.7537      0.0000
   1   7   1      3.7395      0.7863      4.3710      0.0000
   2   7   1      9.5174      1.0017     -4.6056      0.0000
   3   7   1     18.6969      0.9379     21.1830      0.0000
   4   7   1     16.6262      0.9990    -14.2282      0.0000
   5   7   1      4.7413      0.5600      4.8435      0.0000
   6   7   1     10.9457      0.8442     -9.5432      0.0000
   0   8   1     14.6289      1.7634     -8.4508      0.0000
   1   8   1      9.0107      0.7589     -7.3668      0.0000
   2   8   1     12.0867      0.6794     15.9530      0.0000
   3   8   1     17.5910      1.0117    -14.9461      0.0000
   4   8   1      8.3338      0.8707    -10.2228      0.0000
   5   8   1      4.0379      0.6732      4.2262      0.0000
   6   8   1      8.0204      0.4633    -10.4163      0.0000
   7   8   1      3.4243      0.5021      1.8653      0.0000
   0   9   1     27.7838      2.4271    -36.4496      0.0000
   1   9   1      4.3937      0.9676      1.2767      0.0000
   2   9   1     17.7874      1.7025    -20.6273      0.0000
   3   9   1      3.7985      0.5515      3.7580      0.0000
   4   9   1     17.2370      1.0864    -18.1783      0.0000
   5   9   1      6.5368      1.0006     -6.5034      0.0000
   6   9   1     19.4401      0.9878    -19.7325      0.0000
   7   9   1      5.7742      0.4062      5.7508      0.0000
   8   9   1      5.2386      0.4475     -4.3193      0.0000
   0  10   1      9.7642      1.2585     -8.1284      0.0000
   1  10   1      9.1946      0.7488     -8.5320      0.0000
   2  10   1      8.2384      0.6862      8.5810      0.0000
   3  10   1     16.7529      1.2083    -15.4036      0.0000
   4  10   1      3.3796      0.7682     -1.8726      0.0000
   5  10   1      9.9653      0.6285      9.4789      0.0000
   6  10   1      8.8384      0.4970     10.0655      0.0000
   7  10   1     13.3047      0.6932     13.2505      0.0000
   8  10   1      2.8122      0.5621      2.8014      0.0000
   9  10   1      8.7979      0.6850      8.5007      0.0000
   0  11   1      9.1716      1.2244     -7.6510      0.0000
   1  11   1      7.0157      0.8606      7.4708      0.0000
   2  11   1      4.7985      0.7177      3.5107      0.0000
   3  11   1     13.5413      1.0215     14.8143      0.0000
   4  11   1     17.8274      1.1485     19.8775      0.0000
   5  11   1      5.1516      0.5030      4.8180      0.0000
   6  11   1      3.8970      0.9852      2.6511      0.0000
   7  11   1      2.5077      0.5832      1.6574      0.0000
   8  11   1      4.8578      0.9678      4.3925      0.0000
   9  11   1      4.1378      0.5210     -2.8197      0.0000
  10  11   1      2.8988      0.6397     -0.5866      0.0000
   0  12   1      4.1254      1.4047      0.6174      0.0000
   1  12   1      4.9591      0.7371     -4.8193      0.0000
   2  12   1      4.9710      0.8599      4.0732      0.0000
   3  12   1      7.8166      0.6361     -7.7724      0.0000
   4  12   1     10.7234      0.6255    -11.5211      0.0000
   5  12   1      7.6967      0.5560     -8.1086      0.0000
   6  12   1      2.7670      0.6486     -0.8522      0.0000
   7  12   1      2.4252      0.7169     -2.1273      0.0000
   8  12   1      8.0027      0.5272     -8.0212      0.0000
   9  12   1      2.8613      0.5787     -0.4430      0.0000
  10  12   1      5.8463      0.3920     -5.6713      0.0000
  11  12   1      3.4394      0.6089     -3.1899      0.0000
   0  13   1      6.2512      1.0448     -4.0310      0.0000
   1  13   1      2.4968      1.4522      0.7168      0.0000
   2  13   1      3.6530      1.2503     -0.0049      0.0000
   3  13   1      3.1302      1.2032      0.2801      0.0000
   4  13   1      6.4710      1.3262      5.6842      0.0000
   5  13   1      2.4947      0.8447     -1.7838      0.0000
   6  13   1      3.1353      0.8106      1.9457      0.0000
   7  13   1      9.9983      0.5583    -11.8068      0.0000
   8  13   1     10.2474      0.8120      9.3296      0.0000
   9  13   1     10.1564      0.4576    -10.5857      0.0000
  10  13   1      4.9904      0.4680      3.6089      0.0000
  11  13   1      4.5313      0.4849     -4.8963      0.0000
  12  13   1      3.9056      0.5978      2.9822      0.0000
   0  14   1      4.5166      1.3595      2.1670      0.0000
   1  14   1      6.5019      0.7441     -7.0502      0.0000
   2  14   1      5.5074      0.8108      4.1144      0.0000
   3  14   1      9.4584      1.3196    -10.2099      0.0000
   4  14   1      4.4119      0.7545     -3.0340      0.0000
   5  14   1      4.5288      0.7270     -5.0719      0.0000
   6  14   1      3.5922      0.9550      1.2481      0.0000
   7  14   1      2.9274      0.6346      0.3304      0.0000
   8  14   1      2.6080      0.7124      0.1663      0.0000
   9  14   1      8.1865      0.7039     -7.9764      0.0000
  10  14   1      6.1706      0.6307      5.3036      0.0000
  11  14   1     13.9919      0.6342    -12.5700      0.0000
  12  14   1      8.9800      0.4764      8.1051      0.0000
  13  14   1      7.5272      0.4055     -8.4976      0.0000
   0  15   1      6.9831      1.0779     -9.3482      0.0000
   1  15   1      3.0748      1.3002      1.6972      0.0000
   2  15   1      3.2884      0.9861     -1.8640      0.0000
   3  15   1      3.6084      0.8146      2.4079      0.0000
   4  15   1      5.4508      0.7998      4.7857      0.0000
   5  15   1      2.6847      0.6857      3.4027      0.0000
   6  15   1      1.8159      1.0803     -2.0582      0.0000
   7  15   1      4.3661      0.5119     -4.3567      0.0000
   8  15   1      5.0042      0.5335     -5.0364      0.0000
   9  15   1      2.2858      0.7536     -1.3078      0.0000
  10  15   1      5.9974      0.7328     -5.4702      0.0000
  11  15   1      2.7565      0.6692     -1.1239      0.0000
  12  15   1      3.3980      0.6748      0.8138      0.0000
  13  15   1      3.9121      0.4993     -3.7581      0.0000
  14  15   1      6.2002      0.4090      5.6063      0.0000
   0  16   1      5.0189      1.4692     -1.7778      0.0000
   1  16   1      2.5657      1.5843     -1.8192      0.0000
   2  16   1      2.5145      1.3607     -1.4236      0.0000
   3  16   1      6.5501      0.9724     -5.7165      0.0000
   4  16   1      3.0987      0.7629     -2.9045      0.0000
   5  16   1      5.3009      0.4997     -5.3207      0.0000
   6  16   1      3.6579      0.6186     -2.5776      0.0000
   7  16   1      3.0549      0.8289     -1.1750      0.0000
   8  16   1      2.5584      0.8338     -1.8483      0.0000
   9  16   1      2.1758      0.9888     -0.0104      0.0000
  10  16   1      3.5287      0.5822     -2.9176      0.0000
  11  16   1      2.0419      0.9360      0.5414      0.0000
  12  16   1      3.0508      0.6200     -2.6672      0.0000
  13  16   1      2.6323      0.6215      0.3000      0.0000
  14  16   1      1.8463      0.8807     -1.3128      0.0000
  15  16   1      2.0672      0.9339      0.3307      0.0000
   0  17   1      5.9134      1.2297     -5.0774      0.0000
   1  17   1      1.9727      1.5584      1.8927      0.0000
   2  17   1      3.4456      0.9442     -3.2963      0.0000
   3  17   1      4.2677      0.7182      3.6106      0.0000
   4  17   1      3.0120      1.0067      1.7500      0.0000
   5  17   1      1.4381      1.1661      1.8877      0.0000
   6  17   1      2.0161      1.0039      0.1940      0.0000
   7  17   1      4.9367      0.6349     -6.2821      0.0000
   8  17   1      2.8199      0.7989      0.9677      0.0000
   9  17   1      6.2354      0.5014     -6.2662      0.0000
  10  17   1      3.1333      0.6497     -1.4305      0.0000
  11  17   1      2.3226      0.8799     -1.5927      0.0000
  12  17   1      2.6476      0.7079     -1.8507      0.0000
  13  17   1      2.4469      0.7267      2.3854      0.0000
  14  17   1      2.6051      0.8267      1.1096      0.0000
  15  17   1      4.5545      0.4252      5.0320      0.0000
  16  17   1      3.1357      0.6198     -2.6972      0.0000
   0  18   1      3.6943      1.7779      2.4334      0.0000
   1  18   1      2.2953      1.7203     -2.5259      0.0000
   2  18   1      2.3420      1.6235      1.8884      0.0000
   3  18   1      4.3652      0.7751     -3.8503      0.0000
   4  18   1      3.0017      0.8883     -0.2416      0.0000
   5  18   1      2.9872      0.8953     -1.5929      0.0000
   6  18   1      4.1244      0.9076     -3.1661      0.0000
   7  18   1      2.4304      0.9458     -0.2223      0.0000
   8  18   1      2.8950      0.7135      1.2899      0.0000
   9  18   1      3.2670      0.6668     -3.4446      0.0000
  10  18   1      4.6507      0.5187      4.6326      0.0000
  11  18   1      6.1266      0.8086     -5.0797      0.0000
  12  18   1      4.9156      0.5026      4.6759      0.0000
  13  18   1      3.5581      0.5584     -2.8094      0.0000
  14  18   1      3.3583      0.5587      3.3149      0.0000
  15  18   1      2.2614      0.7081     -0.9567      0.0000
  16  18   1      2.0360      0.7172     -1.0759      0.0000
  17  18   1      1.7283      0.8303      1.1588      0.0000
   0  19   1      7.2178      1.1050     -0.2484      0.0000
   1  19   1      3.0460      1.4980      2.5496      0.0000
   2  19   1      1.9730      1.4756      2.0635      0.0000
   3  19   1      4.9320      0.9290      4.2939      0.0000
   4  19   1      6.1290      1.3441      6.2036      0.0000
   5  19   1      3.6734      0.7133      2.9484      0.0000
   6  19   1      3.0282      0.8465      0.7831      0.0000
   7  19   1      1.5911      1.1496      1.4222      0.0000
   8  19   1      2.3456      0.9480     -1.5390      0.0000
   9  19   1      2.2065      0.9586      0.8608      0.0000
  10  19   1      3.9087      0.5883     -2.7584      0.0000
  11  19   1      2.4284      0.8177      2.0609      0.0000
  12  19   1      2.9511      0.7905     -0.7603      0.0000
  13  19   1      3.2566      0.5857      2.7110      0.0000
  14  19   1      3.8140      0.6411      2.1844      0.0000
  15  19   1      2.2870      0.7223      2.1129      0.0000
  16  19   1      2.4738      0.6238     -2.2842      0.0000
  17  19   1      1.6959      0.7822      0.9398      0.0000
  18  19   1      1.6198      0.9142     -0.8432      0.0000
   0  20   1      4.2284      1.7342      2.9294      0.0000
   1  20   1      2.1038      1.7347     -1.7057      0.0000
   2  20   1      2.1301      1.5766      0.8120      0.0000
   3  20   1      3.6010      1.1078     -2.2443      0.0000
   4  20   1      3.2534      1.0621     -1.3581      0.0000
   5  20   1      4.7301      0.7516     -3.9148      0.0000
   6  20   1      2.7363      0.6599     -3.5312      0.0000
   7  20   1      4.7103      0.6027     -2.2069      0.0000
   8  20   1      2.9807      0.7497     -1.4545      0.0000
   9  20   1      3.9064      0.5720     -2.5383      0.0000
  10  20   1      0.9129      1.0924      0.2371      0.0000
  11  20   1      2.9656      0.6235     -2.5815      0.0000
  12  20   1      1.2699      1.0955     -0.1618      0.0000
  13  20   1      2.0336      0.8791     -0.9685      0.0000
  14  20   1      1.9977      0.8347      0.0256      0.0000
  15  20   1      3.1939      0.6444     -1.5993      0.0000
  16  20   1      1.3502      1.0242     -1.8757      0.0000
  17  20   1      1.7972      0.8070      1.0454      0.0000
   0  21   1      5.5699      1.2328     -3.1176      0.0000
   1  21   1      0.0000      1.6322      1.0030      0.0000
   2  21   1      2.2671      1.2312     -0.7706      0.0000
   3  21   1      1.8148      1.3505      1.1020      0.0000
   4  21   1      3.3264      0.8728      0.9259      0.0000
   5  21   1      1.7863      1.3510      0.1672      0.0000
   6  21   1      1.9686      1.1642     -1.4227      0.0000
   7  21   1      3.0879      0.7711      0.7595      0.0000
   8  21   1      2.1870      1.0884     -1.6671      0.0000
   9  21   1      2.1414      1.0893      0.1456      0.0000
  10  21   1      3.0313      0.7306     -2.5820      0.0000
  11  21   1      2.1711      0.9959      1.5375      0.0000
  12  21   1      2.6103      0.8750     -1.0945      0.0000
  13  21   1      3.2238      0.6689      2.8307      0.0000
  14  21   1      2.2672      0.8081      0.4619      0.0000
  15  21   1      1.8877      0.8598      1.5990      0.0000
  16  21   1      2.2660      0.6822     -2.0893      0.0000
   0  22   1      3.1242      2.1709      1.1609      0.0000
   1  22   1      3.2337      1.3622     -0.9005      0.0000
   2  22   1      1.8638      1.6203     -0.4561      0.0000
   3  22   1      2.1356      1.4358     -0.9536      0.0000
   4  22   1      1.9962      1.4450      0.5373      0.0000
   5  22   1      2.6336      0.9508     -1.4253      0.0000
   6  22   1      2.5346      1.0703      0.3326      0.0000
   7  22   1      3.0702      0.9373      0.9940      0.0000
   8  22   1      1.7741      1.2668      0.0884      0.0000
   9  22   1      1.4293      1.0561     -0.0073      0.0000
  10  22   1      0.7994      1.1953      0.6525      0.0000
  11  22   1      2.3130      0.8502     -0.4312      0.0000
  12  22   1      1.6912      1.0827     -0.6473      0.0000
  13  22   1      1.5607      1.1202      0.3849      0.0000
  14  22   1      1.1084      1.0656     -0.8814      0.0000
  15  22   1      2.3006      0.7401     -1.0935      0.0000
   0  23   1      4.4628      1.5250      0.2911      0.0000
   1  23   1      2.5763      1.6722      1.6093      0.0000
   2  23   1      2.8740      1.6094      3.0345      0.0000
   3  23   1      2.4342      1.4467      3.4124      0.0000
   4  23   1      2.9522      1.0317      3.8609      0.0000
   5  23   1      2.0395      1.2029      0.6701      0.0000
   6  23   1      2.9068      0.9566      2.3463      0.0000
   7  23   1      1.2109      0.8898     -1.6581      0.0000
   8  23   1      2.8802      0.8108      0.3623      0.0000
   9  23   1      2.1000      1.0723     -2.9753      0.0000
  10  23   1      2.0245      0.9910     -1.6861      0.0000
  11  23   1      1.6903      1.1202     -1.3744      0.0000
  12  23   1      2.0678      0.9800     -1.0902      0.0000
  13  23   1      1.7265      1.1949      1.3958      0.0000
   0  24   1      2.8605      2.0318      3.7893      0.0000
   1  24   1      2.7783      1.5431      0.2841      0.0000
   2  24   1      0.0000      1.7657      0.7416      0.0000
   3  24   1      2.5291      1.4325     -0.1663      0.0000
   4  24   1      2.7441      1.4119     -1.4230      0.0000
   5  24   1      3.4816      1.0204     -0.7544      0.0000
   6  24   1      1.7635      1.3947     -2.3712      0.0000
   7  24   1      2.2432      1.1583     -0.0749      0.0000
   8  24   1      1.6039      1.2638     -1.3468      0.0000
   9  24   1      2.3279      1.0743     -1.7794      0.0000
  10  24   1      1.7666      0.7793      1.6921      0.0000
  11  24   1      2.0934      1.1498     -1.6054      0.0000
   0  25   1      4.1854      1.5773      0.8667      0.0000
   1  25   1      1.8431      1.6304     -0.6188      0.0000
   2  25   1      2.8590      1.1023      2.5475      0.0000
   3  25   1      1.5764      1.4634      0.2008      0.0000
   4  25   1      2.4276      1.2786      2.4544      0.0000
   5  25   1      1.7847      1.4157     -0.8840      0.0000
   6  25   1      2.4162      1.0731      0.8348      0.0000
   7  25   1      2.3296      1.2030     -0.8577      0.0000
   8  25   1      1.2015      0.7587     -1.1421      0.0000
   9  25   1      1.3958      1.2433     -0.6479      0.0000
   0  26   1      0.6045      2.1845      0.5251      0.0000
   1  26   1      2.1288      1.7451      0.7738      0.0000
   2  26   1      1.0982      1.6674     -0.4749      0.0000
   3  26   1      1.3856      1.6336      0.1055      0.0000
   4  26   1      2.4006      1.6797     -1.2596      0.0000
   5  26   1      1.8006      1.5663     -0.1052      0.0000
   6  26   1      1.8274      1.4338     -1.2087      0.0000
   0   0   2     11.7310      1.8607     13.1420      0.0000
   0   1   2     14.3008      0.8792     16.2934      0.0000
   1   1   2      4.3167      0.5202      3.7866      0.0000
   0   2   2     23.1967      1.5557     21.6326      0.0000
   1   2   2      4.1427      0.5159      3.4056      0.0000
   2   2   2     20.3843      2.1598     17.3524      0.0000
   0   3   2      3.0827      2.2246     -0.2358      0.0000
   1   3   2      6.1067      0.5789     -3.4245      0.0000
   2   3   2      2.2776      0.9231     -1.8755      0.0000
   3   3   2     10.8198      1.0568     -7.7041      0.0000
   0   4   2     25.6127      1.9344     23.3788      0.0000
   1   4   2      4.2425      0.4915     -3.3773      0.0000
   2   4   2     27.5301      1.3547     26.4775      0.0000
   3   4   2      5.7584      0.6048     -6.9168      0.0000
   4   4   2     47.3100      7.0620     47.2898      0.0000
   0   5   2      5.8676      2.8925     -6.1952      0.0000
   1   5   2      3.5529      0.9604     -2.4086      0.0000
   2   5   2      7.5349      0.7535      8.7452      0.0000
   3   5   2      3.0357      0.7313      2.5725      0.0000
   4   5   2     10.2699      0.8480    -12.5958      0.0000
   5   5   2     21.6165      1.6123    -14.9930      0.0000
   0   6   2      9.3541      1.9987      4.1352      0.0000
   1   6   2      2.5159      0.7731      2.8050      0.0000
   2   6   2     20.3670      1.2314     16.9311      0.0000
   3   6   2      4.4882      0.6604     -3.1050      0.0000
   4   6   2     19.5623      0.9740     14.4979      0.0000
   5   6   2      8.3912      0.4721      9.0699      0.0000
   6   6   2      9.9497      1.2743    -10.4987      0.0000
   0   7   2      5.3265      3.0111     -4.1319      0.0000
   1   7   2      2.5151      1.5339     -0.3715      0.0000
   2   7   2     12.4224      0.8996     17.4555      0.0000
   3   7   2      5.6781      1.0914     -4.8606      0.0000
   4   7   2     12.5229      0.6552    -12.6177      0.0000
   5   7   2     17.5711      0.8451    -16.5127      0.0000
   6   7   2      6.0815      0.4515     -7.2101      0.0000
   7   7   2      6.3564      0.6888      6.3419      0.0000
   1   8   2      8.8611      0.6342      7.8357      0.0000
   2   8   2     18.2395      1.1316     25.8160      0.0000
   3   8   2     15.1945      0.8254    -17.5647      0.0000
   4   8   2     24.0491      1.0806     21.2080      0.0000
   5   8   2      4.5062      0.5619      3.9644      0.0000
   6   8   2     14.7302      0.6596     12.9098      0.0000
   7   8   2      3.9703      0.5709     -3.2632      0.0000
   8   8   2     15.8022      0.9797     17.6730      0.0000
   0   9   2     11.5530      1.3057     -4.8490      0.0000
   1   9   2     11.5365      0.9164     11.7636      0.0000
   2   9   2      7.2473      0.5254      7.1865      0.0000
   3   9   2      7.0332      0.6402     -5.8692      0.0000
   4   9   2      2.9020      0.6428     -2.9986      0.0000
   5   9   2     12.9710      0.7681    -13.0604      0.0000
   6   9   2      5.1900      0.4427     -4.8027      0.0000
   7   9   2      3.0909      0.6172      0.0956      0.0000
   8   9   2      2.6160      0.5835      1.6544      0.0000
   9   9   2     13.9071      1.2372    -14.6101      0.0000
   0  10   2     14.2393      1.2104     19.2466      0.0000
   1  10   2     10.6225      0.7155     12.1633      0.0000
   2  10   2     27.6015      1.6809     26.9814      0.0000
   3  10   2      8.7332      0.5902     -9.0421      0.0000
   4  10   2     21.7049      1.1574     22.2067      0.0000
   5  10   2      3.5177      0.4965      2.8714      0.0000
   6  10   2     14.2064      0.8371     14.8562      0.0000
   7  10   2      1.6468      0.8724     -0.3390      0.0000
   8  10   2      9.7275      0.5878      8.9538      0.0000
   9  10   2      1.8439      0.9623     -0.0373      0.0000
  10  10   2     15.3511      0.9545     12.4822      0.0000
   0  11   2     12.0391      1.1353      8.6993      0.0000
   1  11   2     11.0306      0.7333     13.3715      0.0000
   2  11   2      4.9458      0.6655      4.6317      0.0000
   3  11   2      5.9157      0.6919     -5.5771      0.0000
   4  11   2      3.5217      0.6380     -1.7673      0.0000
   5  11   2      8.2473      0.5303     -8.9662      0.0000
   6  11   2      3.8030      0.4720     -3.9209      0.0000
   7  11   2      2.8409      0.6354      0.4265      0.0000
   8  11   2      5.1894      0.4548      5.4467      0.0000
   9  11   2      3.9976      0.5397     -3.2350      0.0000
  10  11   2      8.2187      0.4253      8.1286      0.0000
  11  11   2      5.7303      0.5790      6.7818      0.0000
   0  12   2     19.3477      2.7822     33.6445      0.0000
   1  12   2      5.3993      0.6563      6.8124      0.0000
   2  12   2     24.0210      1.4836     24.3084      0.0000
   3  12   2      4.1086      0.6423     -2.9609      0.0000
   4  12   2     24.3802      1.4868     23.1338      0.0000
   5  12   2      7.5499      0.5401      8.0419      0.0000
   6  12   2     21.2519      1.2921     20.5418      0.0000
   7  12   2     10.9339      0.5651     11.1955      0.0000
   8  12   2     16.5773      0.7183     15.8119      0.0000
   9  12   2      4.0004      0.4756      4.4776      0.0000
  10  12   2     19.6265      1.1381     18.4470      0.0000
  11  12   2      5.4057      0.4182      5.5966      0.0000
  12  12   2     17.6371      1.0066     15.2769      0.0000
   0  13   2     12.6794      1.6180      6.8286      0.0000
   1  13   2      3.4385      1.0912      2.8401      0.0000
   2  13   2      3.4736      1.1381      1.7032      0.0000
   3  13   2      6.7486      0.7931     -6.6748      0.0000
   4  13   2      4.7171      0.7877     -3.1845      0.0000
   5  13   2      2.4019      1.0175     -3.3766      0.0000
   6  13   2      8.6697      0.5892     -8.9952      0.0000
   7  13   2      2.6781      0.8418      1.9662      0.0000
   8  13   2      9.4407      0.4763     -9.4568      0.0000
   9  13   2      2.1802      0.7187     -1.2862      0.0000
  10  13   2      2.9895      0.5564     -2.4174      0.0000
  11  13   2      3.2834      0.6164      0.6302      0.0000
  12  13   2      2.2969      0.6754     -0.7059      0.0000
  13  13   2      3.8890      0.7845     -3.9035      0.0000
   0  14   2     21.6789      2.3735     28.9834      0.0000
   1  14   2      2.1745      1.4686      1.9038      0.0000
   2  14   2     27.7808      1.7105     26.4152      0.0000
   3  14   2      7.9188      0.7761     -8.9514      0.0000
   4  14   2     29.6706      1.6678     31.8474      0.0000
   5  14   2      6.9525      0.5066     -7.3652      0.0000
   6  14   2     23.1095      1.2070     24.1526      0.0000
   7  14   2      2.9731      0.7915     -2.6288      0.0000
   8  14   2     14.8441      0.9717     13.6618      0.0000
   9  14   2      3.0827      0.5509      0.5089      0.0000
  10  14   2     12.4715      0.8334     11.8023      0.0000
  11  14   2      4.0480      0.4862      3.0949      0.0000
  12  14   2     11.5778      0.5913     10.4022      0.0000
  13  14   2      3.1087      0.5259     -1.9509      0.0000
  14  14   2     10.3557      0.9181      9.4722      0.0000
   0  15   2     10.9256      3.2953      5.9305      0.0000
   1  15   2      3.2694      1.2778      3.1200      0.0000
   2  15   2      2.7712      1.4343     -1.2786      0.0000
   3  15   2      2.7928      1.4284     -0.5591      0.0000
   4  15   2      3.5205      0.7339     -2.6066      0.0000
   5  15   2      7.6102      0.6668     -8.3098      0.0000
   6  15   2      2.6930      0.7639      1.2408      0.0000
   7  15   2     10.1353      0.6039    -10.3316      0.0000
   8  15   2      3.7064      0.5251      3.5442      0.0000
   9  15   2      8.9466      0.5934     -8.4123      0.0000
  10  15   2      5.3938      0.4415      6.0809      0.0000
  11  15   2      3.5591      0.5239     -3.0999      0.0000
  12  15   2      2.5275      0.6486      2.1229      0.0000
  13  15   2      4.6650      0.4816     -4.3859      0.0000
  14  15   2      2.2460      0.7613     -0.6559      0.0000
  15  15   2      6.0112      0.5969     -6.2574      0.0000
   0  16   2      7.9493      1.4932      8.7757      0.0000
   1  16   2      2.6846      1.6372      0.8546      0.0000
   2  16   2      6.2791      0.7359      6.2703      0.0000
   3  16   2      2.2159      1.2251     -0.5385      0.0000
   4  16   2      4.3070      1.0389      3.0330      0.0000
   5  16   2      4.2515      0.8020      4.4566      0.0000
   6  16   2      3.5896      0.5856      0.5653      0.0000
   7  16   2      4.1681      0.6853      2.7965      0.0000
   8  16   2      5.3621      0.4610      3.3972      0.0000
   9  16   2      2.3122      0.7052     -0.7585      0.0000
  10  16   2      7.6895      0.4366      6.1951      0.0000
  11  16   2      2.6574      0.6334     -2.4849      0.0000
  12  16   2      7.2302      0.4773      5.9342      0.0000
  13  16   2      4.2585      0.4360     -4.3532      0.0000
  14  16   2      5.4860      0.7084      4.5770      0.0000
  15  16   2      2.5909      0.6429     -2.1795      0.0000
  16  16   2      3.5116      0.8175      1.5947      0.0000
   0  17   2      5.5732      1.7063      6.8413      0.0000
   1  17   2      2.2377      1.6640      1.0866      0.0000
   2  17   2      1.9881      1.5844      0.1402      0.0000
   3  17   2      3.5226      1.7763     -1.8106      0.0000
   4  17   2      3.0809      0.7818     -2.8011      0.0000
   5  17   2      2.7897      0.9383      0.1141      0.0000
   6  17   2      7.1213      0.6041     -7.4279      0.0000
   7  17   2      5.1277      0.6696      5.1681      0.0000
   8  17   2      6.6626      0.5265     -7.1663      0.0000
   9  17   2      3.5666      0.6240      4.4304      0.0000
  10  17   2      2.0458      0.8643     -0.4276      0.0000
  11  17   2      2.5856      0.8068      3.9400      0.0000
  12  17   2      1.6135      1.0392      0.4981      0.0000
  13  17   2      1.9539      1.0078      0.0164      0.0000
  14  17   2      2.0416      0.8484     -0.1573      0.0000
  15  17   2      3.6352      0.8724     -2.4659      0.0000
  16  17   2      2.8171      0.6574     -2.4928      0.0000
  17  17   2      1.9372      1.2534      0.6143      0.0000
   0  18   2      4.6036      1.6160      7.3964      0.0000
   1  18   2      2.3118      1.6233     -3.3699      0.0000
   2  18   2      9.0383      0.7866      9.4052      0.0000
   3  18   2      4.7664      0.6733     -5.5200      0.0000
   4  18   2     11.7639      1.2459     11.2824      0.0000
   5  18   2      5.4670      0.4972     -5.6416      0.0000
   6  18   2      8.6213      0.6845      8.3975      0.0000
   7  18   2      3.9295      0.5303     -3.3028      0.0000
   8  18   2      4.0436      0.6545      4.7718      0.0000
   9  18   2      1.8577      1.1114      0.5431      0.0000
  10  18   2      4.2834      0.5236      3.0560      0.0000
  11  18   2      2.0254      1.0134     -1.0637      0.0000
  12  18   2      5.7779      0.7309      3.2679      0.0000
  13  18   2      2.7730      0.6827     -3.0314      0.0000
  14  18   2      4.9277      0.5014      3.6035      0.0000
  15  18   2      2.7434      0.6447     -2.7857      0.0000
  16  18   2      3.6556      0.5301      2.1852      0.0000
  17  18   2      1.6073      1.0079     -1.4840      0.0000
  18  18   2      3.0748      0.8105      2.5136      0.0000
   0  19   2      3.2312      2.3944      3.8356      0.0000
   1  19   2      4.1224      1.1469      4.1316      0.0000
   2  19   2      3.0387      1.1156      0.4642      0.0000
   3  19   2      2.6473      1.1461      1.9200      0.0000
   4  19   2      2.1778      1.5594     -0.3138      0.0000
   5  19   2      2.2311      0.9519      0.5896      0.0000
   6  19   2      1.8796      1.0254     -0.0656      0.0000
   7  19   2      3.0602      0.7953      2.4397      0.0000
   8  19   2      3.2402      0.7234      2.5736      0.0000
   9  19   2      2.8046      0.7405      2.7180      0.0000
  10  19   2      4.2943      0.5722      4.3354      0.0000
  11  19   2      5.7157      0.5701      5.5911      0.0000
  12  19   2      2.3879      0.8689      2.7830      0.0000
  13  19   2      3.6999      0.6514      3.0523      0.0000
  14  19   2      2.5636      0.7691      1.7541      0.0000
  15  19   2      1.2332      1.1147      0.2891      0.0000
  16  19   2      1.6584      1.0757     -0.3608      0.0000
  17  19   2      2.6944      0.6256      2.2650      0.0000
  18  19   2      0.9176      1.0325      0.0680      0.0000
   0  20   2      6.7035      1.2630     13.3267      0.0000
   1  20   2      2.8491      1.3331     -2.8124      0.0000
   2  20   2      9.9437      0.7064     11.5425      0.0000
   3  20   2      2.2026      1.2664     -0.0442      0.0000
   4  20   2     10.6222      0.7044     12.1268      0.0000
   5  20   2      1.6192      0.7424      0.7124      0.0000
   6  20   2     10.7438      1.1097     10.3884      0.0000
   7  20   2      2.2736      0.9579      2.1931      0.0000
   8  20   2      8.6678      0.6525      8.4271      0.0000
   9  20   2      3.1915      0.7497      2.7936      0.0000
  10  20   2      7.8412      0.6957      7.8063      0.0000
  11  20   2      2.0750      0.9527     -0.3014      0.0000
  12  20   2      5.9796      0.5279      5.5950      0.0000
  13  20   2      1.4012      1.0874     -0.5436      0.0000
  14  20   2      4.9860      0.4883      4.8050      0.0000
  15  20   2      1.9535      0.8903     -1.5561      0.0000
  16  20   2      3.6114      0.5365      3.5910      0.0000
   0  21   2      3.9121      1.9148      0.4831      0.0000
   1  21   2      2.9348      1.4366      3.0375      0.0000
   2  21   2      3.2066      1.0586      1.2862      0.0000
   3  21   2      3.8834      0.8567      2.1272      0.0000
   4  21   2      2.9533      1.0640     -0.9712      0.0000
   5  21   2      2.4123      1.1580      1.1027      0.0000
   6  21   2      1.4412      1.3106     -1.6670      0.0000
   7  21   2      1.8631      1.3275      2.3441      0.0000
   8  21   2      1.4844      1.2654     -0.0697      0.0000
   9  21   2      1.5954      1.2381      1.5571      0.0000
  10  21   2      1.5247      0.8893      0.7534      0.0000
  11  21   2      2.7474      0.7825      2.8763      0.0000
  12  21   2      1.7970      1.1096      1.4473      0.0000
  13  21   2      2.0926      0.8800      1.5323      0.0000
  14  21   2      1.9319      0.8798      0.1425      0.0000
  15  21   2      2.0270      0.8733     -0.6055      0.0000
   0  22   2      6.6248      1.4850     14.0747      0.0000
   1  22   2      1.6562      1.8459     -1.0897      0.0000
   2  22   2      9.5288      0.7223     10.5883      0.0000
   3  22   2      2.4733      1.2286      0.7760      0.0000
   4  22   2     10.5736      0.7799     10.4608      0.0000
   5  22   2      2.0293      1.3493      0.6530      0.0000
   6  22   2      8.5317      0.6412      8.9908      0.0000
   7  22   2      2.4051      0.9465      1.9512      0.0000
   8  22   2      6.4178      0.6306      7.2338      0.0000
   9  22   2      2.7180      0.9168      2.3042      0.0000
  10  22   2      9.1625      0.6468      8.6161      0.0000
  11  22   2      2.4384      0.8537      0.6903      0.0000
  12  22   2      6.6964      0.5089      7.1298      0.0000
  13  22   2      1.0404      1.1372      0.8779      0.0000
  14  22   2      6.0397      0.6696      6.0038      0.0000
   0  23   2      4.2126      1.9328      1.7555      0.0000
   1  23   2      1.6616      1.8049      0.5879      0.0000
   2  23   2      3.1511      1.5140      2.7211      0.0000
   3  23   2      1.6267      1.4970      0.5048      0.0000
   4  23   2      2.9788      1.0857     -1.4762      0.0000
   5  23   2      3.5659      1.2404      0.4524      0.0000
   6  23   2      1.2731      0.8828     -2.3355      0.0000
   7  23   2      2.8550      0.9878      3.0218      0.0000
   8  23   2      1.9746      1.1510     -0.7725      0.0000
   9  23   2      3.4214      0.7489      3.7709      0.0000
  10  23   2      1.4252      1.1971      0.2803      0.0000
  11  23   2      2.5943      0.7034      2.9745      0.0000
  12  23   2      1.7405      1.1112      1.8652      0.0000
   0  24   2      5.1768      1.7317      9.0103      0.0000
   1  24   2      1.5191      1.7357     -1.0675      0.0000
   2  24   2      5.9683      1.1559      7.6347      0.0000
   3  24   2      3.1238      1.2878     -2.0362      0.0000
   4  24   2      8.8945      0.7838      9.5778      0.0000
   5  24   2      2.7797      1.2220     -1.0726      0.0000
   6  24   2      8.5122      0.6784      9.7207      0.0000
   7  24   2      2.2498      1.0836      1.7912      0.0000
   8  24   2      5.5445      0.6558      6.4904      0.0000
   9  24   2      2.4635      1.0904      2.7662      0.0000
  10  24   2      6.3719      0.7721      5.5853      0.0000
   0  25   2      3.6760      2.6019     -0.4351      0.0000
   1  25   2      2.5820      1.8151      0.7227      0.0000
   2  25   2      1.4228      1.6606      0.6632      0.0000
   3  25   2      2.9360      1.2798      1.7738      0.0000
   4  25   2      2.1317      1.5529     -0.6062      0.0000
   5  25   2      2.8857      1.1971     -0.3711      0.0000
   6  25   2      2.3768      1.2911      0.4788      0.0000
   7  25   2      2.6102      1.0329     -1.3149      0.0000
   0  26   2      5.8262      1.8384      2.6602      0.0000
   1  26   2      2.3027      1.7845      0.0703      0.0000
   2  26   2      1.8357      1.5611      1.4484      0.0000
   3  26   2      0.9465      1.6389     -0.1637      0.0000
   0   1   3     12.1391      0.7570     10.5763      0.0000
   0   2   3      4.2772      0.4210     -3.6618      0.0000
   1   2   3     11.4234      0.6371    -10.4746      0.0000
   0   3   3      5.6675      0.6553      3.8923      0.0000
   1   3   3      3.2646      0.2813      3.7199      0.0000
   2   3   3     10.0395      0.8270      7.1643      0.0000
   0   4   3      4.8614      1.5770      4.0145      0.0000
   1   4   3      3.2974      0.6956     -3.0413      0.0000
   2   4   3      4.3672      0.4347     -2.7678      0.0000
   3   4   3      4.3358      0.9457     -1.4439      0.0000
   0   5   3     29.8718      2.2958     37.2192      0.0000
   1   5   3      5.8078      0.3727     -5.8490      0.0000
   2   5   3     29.2975      1.6280     28.6730      0.0000
   3   5   3      4.9136      0.7105     -5.4886      0.0000
   4   5   3     14.3420      0.8292     13.8598      0.0000
   0   6   3      9.6894      0.7740    -11.8027      0.0000
   1   6   3     11.9658      1.1663    -11.2085      0.0000
   2   6   3      4.5977      0.5867     -4.4991      0.0000
   3   6   3     15.9559      0.8577    -18.9089      0.0000
   4   6   3      3.5476      0.6215      3.8669      0.0000
   5   6   3     17.8699      1.1069    -19.9720      0.0000
   0   7   3     10.2743      0.8951     -9.3983      0.0000
   1   7   3      2.9277      0.5390      2.4517      0.0000
   2   7   3      9.8881      0.5674     -9.8690      0.0000
   3   7   3      4.5672      0.3749      5.2897      0.0000
   4   7   3      5.7077      0.6958     -4.9906      0.0000
   5   7   3      1.9798      1.1322      0.9054      0.0000
   6   7   3      2.9263      1.1430      3.7804      0.0000
   0   8   3      3.8172      0.8496     -3.5048      0.0000
   1   8   3      3.7178      0.9544     -2.8474      0.0000
   2   8   3      3.2624      0.8709      1.0882      0.0000
   3   8   3      4.5081      0.9053     -2.0725      0.0000
   4   8   3      3.7037      0.4504     -3.3163      0.0000
   5   8   3      5.9444      0.6048     -3.9643      0.0000
   6   8   3      3.2512      1.0174     -1.7720      0.0000
   7   8   3      4.4184      0.7116      2.5878      0.0000
   0   9   3      4.9494      0.7577     -4.5740      0.0000
   1   9   3      2.7211      0.9319      3.3368      0.0000
   2   9   3      5.4190      0.4815     -4.8404      0.0000
   3   9   3      4.7287      0.7613     -3.6589      0.0000
   4   9   3      8.5039      0.6114     -6.1401      0.0000
   5   9   3      1.9850      0.7514     -0.1775      0.0000
   6   9   3      9.8132      1.3256     -6.3426      0.0000
   7   9   3      2.2462      0.9300      0.8644      0.0000
   8   9   3      6.0306      0.4508     -6.5432      0.0000
   0  10   3      4.0608      1.9885      2.6015      0.0000
   1  10   3      2.5624      1.2343      1.4066      0.0000
   2  10   3      2.8011      0.7013     -0.0177      0.0000
   3  10   3      5.1355      0.7268     -3.8314      0.0000
   4  10   3      2.8827      0.7811      1.4633      0.0000
   5  10   3      4.5181      0.6346     -4.9534      0.0000
   6  10   3      3.9009      0.5829      3.5405      0.0000
   7  10   3      7.3783      0.7209      6.8731      0.0000
   8  10   3      2.3346      0.6571      1.5937      0.0000
   9  10   3      8.1443      0.4641      8.0994      0.0000
   0  11   3      4.4236      1.0961      5.6661      0.0000
   1  11   3      3.0757      0.9329      1.6392      0.0000
   2  11   3      3.4520      0.7199      0.0428      0.0000
   3  11   3      4.5796      0.6489     -3.7839      0.0000
   4  11   3      2.6935      1.0598     -0.8635      0.0000
   5  11   3      3.1801      0.6031      1.8419      0.0000
   6  11   3      2.5489      0.9315      0.4404      0.0000
   7  11   3      3.4294      0.8410      0.4765      0.0000
   8  11   3      4.8395      0.8440     -2.6816      0.0000
   9  11   3      1.8764      0.7717     -1.1323      0.0000
  10  11   3      5.5158      0.6872     -5.2421      0.0000
   0  12   3      3.8438      1.3220      2.7316      0.0000
   1  12   3      2.1938      1.3224      2.4451      0.0000
   2  12   3      2.6050      1.0005     -2.8642      0.0000
   3  12   3      5.3808      0.5732     -6.1883      0.0000
   4  12   3      5.0155      0.6222      5.8076      0.0000
   5  12   3      3.5062      0.6990     -2.6066      0.0000
   6  12   3      4.5118      0.4838      4.2870      0.0000
   7  12   3      9.4190      0.9032      9.2622      0.0000
   8  12   3      2.2795      0.6957      0.0710      0.0000
   9  12   3      9.7059      0.6274      9.1756      0.0000
  10  12   3      2.9747      0.5536      1.8802      0.0000
  11  12   3      9.6979      0.5470      9.3740      0.0000
   0  13   3      5.8636      1.4152      5.1198      0.0000
   1  13   3      3.4886      1.0628      0.6097      0.0000
   2  13   3      5.7156      1.0868     -4.8040      0.0000
   3  13   3      3.7069      0.8861      4.3565      0.0000
   4  13   3      6.3323      0.5969      5.1018      0.0000
   5  13   3      2.8643      0.8867      1.4194      0.0000
   6  13   3     10.3861      0.7625      9.9508      0.0000
   7  13   3      2.9189      0.6488     -1.6921      0.0000
   8  13   3      4.8087      0.6050      3.7298      0.0000
   9  13   3      2.6297      0.6280      1.6734      0.0000
  10  13   3      5.5935      0.4738      3.9692      0.0000
  11  13   3      3.0616      0.6618      1.0028      0.0000
  12  13   3      3.6440      0.5485     -2.7439      0.0000
   0  14   3     10.7623      1.2515      5.9830      0.0000
   1  14   3      5.2600      0.7907      5.4624      0.0000
   2  14   3      2.7171      1.0467      0.0258      0.0000
   3  14   3      6.1917      0.5292      6.0847      0.0000
   4  14   3      3.6264      0.5528     -1.2194      0.0000
   5  14   3      7.3076      0.9245      7.1429      0.0000
   6  14   3      2.5666      0.7692     -0.6721      0.0000
   7  14   3      9.3062      0.7803      9.2459      0.0000
   8  14   3      2.6159      0.6013      0.9402      0.0000
   9  14   3      8.6208      0.5027      8.2860      0.0000
  10  14   3      2.1282      0.7496      0.9717      0.0000
  11  14   3      8.2290      0.6396      6.8774      0.0000
  12  14   3      2.1313      0.8661     -1.5819      0.0000
  13  14   3      3.4115      0.8689      1.0481      0.0000
   0  15   3     25.9765      2.2753     35.4984      0.0000
   1  15   3      5.0787      0.7970     -5.5858      0.0000
   2  15   3     17.4879      1.1073     16.9704      0.0000
   3  15   3      3.5585      0.8412     -2.6713      0.0000
   4  15   3     17.5662      1.0082     18.1156      0.0000
   5  15   3      2.8053      0.7479     -0.6254      0.0000
   6  15   3     13.5602      0.7596     14.4605      0.0000
   7  15   3      3.5869      0.7818     -0.2513      0.0000
   8  15   3      8.1507      0.6906      7.3724      0.0000
   9  15   3      1.3444      0.9885      0.4556      0.0000
  10  15   3     10.0679      0.5856      9.4329      0.0000
  11  15   3      2.8285      0.6086     -2.2691      0.0000
  12  15   3      3.1666      0.6794      0.5179      0.0000
  13  15   3      1.1358      1.0943     -0.5598      0.0000
  14  15   3      3.3190      0.5817      2.0228      0.0000
   0  16   3      8.5806      1.5936     -7.0229      0.0000
   1  16   3      5.1505      0.8030     -5.0974      0.0000
   2  16   3      3.3635      0.8914     -1.1651      0.0000
   3  16   3      6.4308      0.5739     -6.0491      0.0000
   4  16   3      2.5752      0.8942      0.9878      0.0000
   5  16   3      7.3732      0.7508     -5.7515      0.0000
   6  16   3      2.5347      0.7648      1.0659      0.0000
   7  16   3      1.9594      1.0809     -0.8443      0.0000
   8  16   3      1.0875      1.1291     -0.1467      0.0000
   9  16   3      5.2317      0.5754      3.6410      0.0000
  10  16   3      2.5458      0.8123     -1.8391      0.0000
  11  16   3      2.6845      0.8559     -0.0668      0.0000
  12  16   3      1.9469      0.8490     -0.2815      0.0000
  13  16   3      3.7121      0.5827     -2.3356      0.0000
  14  16   3      1.1737      1.0756     -0.1359      0.0000
  15  16   3      3.6151      0.4990     -4.0365      0.0000
   0  17   3      8.6794      1.9304     -4.3107      0.0000
   1  17   3      2.1286      1.7736      1.3681      0.0000
   2  17   3     13.8029      0.9466    -13.1955      0.0000
   3  17   3      3.6269      0.8108      3.0684      0.0000
   4  17   3      3.3471      0.6873     -2.5915      0.0000
   5  17   3      2.7527      1.1312      1.3253      0.0000
   6  17   3      2.7954      0.8611      2.0060      0.0000
   7  17   3      2.5119      1.0589     -0.4061      0.0000
   8  17   3      3.5811      0.6942     -0.5210      0.0000
   9  17   3      2.3250      1.2394      0.7363      0.0000
  10  17   3      3.9016      1.3901      0.9400      0.0000
  11  17   3      1.7503      0.9918      1.0253      0.0000
  12  17   3      5.0818      0.6680     -4.0815      0.0000
  13  17   3      1.9900      0.8374      0.4600      0.0000
  14  17   3      2.6569      0.8653     -0.3891      0.0000
  15  17   3      1.2743      1.0668      0.4309      0.0000
  16  17   3      2.2258      0.8461      2.0718      0.0000
   0  18   3      6.0376      1.6214     -1.9103      0.0000
   1  18   3      3.0810      2.0868     -2.2920      0.0000
   2  18   3      2.7027      1.2133     -0.2302      0.0000
   3  18   3      6.8321      0.6445      5.9601      0.0000
   4  18   3      3.5893      0.7690     -3.3388      0.0000
   5  18   3      4.1264      0.8235      2.9921      0.0000
   6  18   3      3.3639      0.8159     -2.5322      0.0000
   7  18   3      3.1434      0.8225      0.9128      0.0000
   8  18   3      2.4007      1.0330     -0.2180      0.0000
   9  18   3      3.9314      0.6567      3.2590      0.0000
  10  18   3      1.7348      0.7554     -1.4273      0.0000
  11  18   3      3.1977      0.6435     -1.0149      0.0000
  12  18   3      1.2746      1.0651     -0.9967      0.0000
  13  18   3      1.8489      0.8872     -0.6445      0.0000
  14  18   3      1.1986      1.1066     -0.7200      0.0000
  15  18   3      4.5880      0.5485     -3.2219      0.0000
  16  18   3      0.0000      1.1153     -0.0395      0.0000
  17  18   3      2.1870      0.7376     -2.1639      0.0000
   0  19   3      6.4439      1.2222     -2.9562      0.0000
   1  19   3      1.5314      1.5839      0.2692      0.0000
   2  19   3      6.4865      0.6194     -7.9921      0.0000
   3  19   3      2.4282      1.3268     -1.7890      0.0000
   4  19   3      6.2241      0.6761     -7.2802      0.0000
   5  19   3      3.2393      0.8203      0.2200      0.0000
   6  19   3      5.9510      0.8655     -6.0941      0.0000
   7  19   3      2.2300      1.0551      0.8420      0.0000
   8  19   3      5.0714      0.9729     -5.4312      0.0000
   9  19   3      1.9664      1.1327     -0.6956      0.0000
  10  19   3      3.4158      0.6349     -3.5115      0.0000
  11  19   3      1.6786      1.1165      0.2322      0.0000
  12  19   3      5.3709      0.5056     -4.9458      0.0000
  13  19   3      1.7504      1.0189      0.1471      0.0000
  14  19   3      3.4196      0.5827     -2.6334      0.0000
  15  19   3      1.4533      1.1340      0.6837      0.0000
  16  19   3      2.3303      0.7513      0.6168      0.0000
   0  20   3      5.1345      1.5734     -0.7749      0.0000
   1  20   3      3.3640      1.3216     -3.0688      0.0000
   2  20   3      1.9157      1.7713     -0.0909      0.0000
   3  20   3      3.9170      1.0247      2.4901      0.0000
   4  20   3      1.7930      1.3172      0.3374      0.0000
   5  20   3      4.5629      1.1365      1.5879      0.0000
   6  20   3      2.0866      1.2980     -0.0736      0.0000
   7  20   3      3.1154      0.8259      2.1522      0.0000
   8  20   3      0.0000      1.2456     -0.1308      0.0000
   9  20   3      4.3319      0.6728      5.3931      0.0000
  10  20   3      0.0000      1.6678      0.3207      0.0000
  11  20   3      2.5926      0.8982      2.1102      0.0000
  12  20   3      1.9336      0.8723      0.3437      0.0000
  13  20   3      2.7878      0.7212      2.9694      0.0000
  14  20   3      1.5858      0.9876      0.2283      0.0000
  15  20   3      1.3802      1.1179      1.3813      0.0000
   0  21   3      5.1352      1.8574     -5.6691      0.0000
   1  21   3      3.3689      1.5303      0.5091      0.0000
   2  21   3      5.2586      1.0676     -6.0537      0.0000
   3  21   3      2.1320      1.6674     -0.6451      0.0000
   4  21   3      5.8550      0.9204     -6.2786      0.0000
   5  21   3      1.6891      1.4884     -0.0880      0.0000
   6  21   3      3.8251      0.8312     -4.2875      0.0000
   7  21   3      2.2527      1.0303      1.1270      0.0000
   8  21   3      3.2710      0.7516     -2.4037      0.0000
   9  21   3      2.1389      1.2078      0.5931      0.0000
  10  21   3      2.9385      0.7699     -1.8954      0.0000
  11  21   3      1.2264      0.9080      0.6354      0.0000
  12  21   3      1.8931      0.9754     -1.5699      0.0000
  13  21   3      1.2454      1.0156     -0.1722      0.0000
   0  22   3      3.2573      2.4159     -0.0863      0.0000
   1  22   3      2.2169      1.8591     -1.7909      0.0000
   2  22   3      2.0951      1.7399     -0.1790      0.0000
   3  22   3      2.5687      1.8588      0.6403      0.0000
   4  22   3      2.2950      1.7230      0.9758      0.0000
   5  22   3      1.8331      1.4250      0.6879      0.0000
   6  22   3      2.2784      1.3483      1.5391      0.0000
   7  22   3      2.8643      0.8599      1.7847      0.0000
   8  22   3      1.9494      1.1196      0.4280      0.0000
   9  22   3      3.4232      0.7446      3.9704      0.0000
  10  22   3      1.7519      1.2422      0.1854      0.0000
  11  22   3      1.8627      1.0694      2.0203      0.0000
  12  22   3      1.7322      1.0851     -0.2622      0.0000
   0  23   3      3.9230      2.1258     -2.8959      0.0000
   1  23   3      0.9892      1.8890      0.5026      0.0000
   2  23   3      1.6183      1.6321     -1.7458      0.0000
   3  23   3      0.0000      1.5455      0.7990      0.0000
   4  23   3      2.1895      1.5256     -0.7617      0.0000
   5  23   3      1.1079      1.4451      0.1760      0.0000
   6  23   3      3.0434      0.8271      1.7055      0.0000
   7  23   3      1.7064      1.3353     -0.4057      0.0000
   8  23   3      3.2293      0.6962      2.7525      0.0000
   9  23   3      1.5195      1.4004     -0.6148      0.0000
  10  23   3      2.9830      0.9300      1.2620      0.0000
   0  24   3      3.6674      2.0796      0.9655      0.0000
   1  24   3      2.2616      1.7351      0.6039      0.0000
   2  24   3      2.5228      1.9007      0.3853      0.0000
   3  24   3      2.5660      1.3761      3.0064      0.0000
   4  24   3      1.2565      1.5243     -0.6877      0.0000
   5  24   3      1.2199      0.8083      2.4513      0.0000
   6  24   3      0.8305      1.4160     -0.3130      0.0000
   7  24   3      2.6260      0.9115      1.2969      0.0000
   0  25   3      4.5173      1.8253      6.2920      0.0000
   1  25   3      1.7336      1.6946     -0.5567      0.0000
   2  25   3      4.3781      0.9980      5.4148      0.0000
   0   0   4     27.8753      2.9541     26.8584      0.0000
   0   1   4      3.0033      0.6830      2.1672      0.0000
   1   1   4      3.1576      0.8757     -1.6435      0.0000
   0   2   4     22.1799      1.1648     23.9026      0.0000
   1   2   4      4.5254      0.2901      4.5946      0.0000
   2   2   4     23.6030      1.3286     23.4067      0.0000
   0   3   4      4.5817      1.0990      4.3956      0.0000
   1   3   4      3.1283      0.4429     -1.4495      0.0000
   2   3   4      3.7963      0.3407      3.4756      0.0000
   3   3   4      3.5556      0.5543     -0.5666      0.0000
   0   4   4     15.7690      0.8492     13.9889      0.0000
   1   4   4      2.1268      0.4261     -0.4297      0.0000
   2   4   4     16.4855      0.7950     15.4263      0.0000
   3   4   4      9.1848      0.5277     -9.1459      0.0000
   4   4   4     14.3952      4.0785     10.2621      0.0000
   0   5   4      3.2078      2.6205     -0.2404      0.0000
   1   5   4      4.1917      0.7652      1.6453      0.0000
   2   5   4      3.1194      0.5377      2.4313      0.0000
   3   5   4      4.3616      0.4404      3.5354      0.0000
   4   5   4      3.7304      0.8785      1.6037      0.0000
   5   5   4     12.5733      1.1352     11.1040      0.0000
   0   6   4     28.9795      2.0196     32.6537      0.0000
   1   6   4      3.6550      0.4079      3.1214      0.0000
   2   6   4     28.2743      1.3156     29.5985      0.0000
   3   6   4      2.4170      0.6766      0.6181      0.0000
   4   6   4     27.7792      1.6957     24.0641      0.0000
   5   6   4      4.4091      0.7895      5.0837      0.0000
   6   6   4     29.5900      2.5529     30.7732      0.0000
   0   7   4      5.5673      1.1093      4.2724      0.0000
   1   7   4      3.7912      0.6109     -0.0966      0.0000
   2   7   4      3.9361      0.3578      4.1856      0.0000
   3   7   4      5.0807      0.8637     -1.6874      0.0000
   4   7   4      5.1008      0.7072     -5.1477      0.0000
   5   7   4      7.9943      0.7753      7.0155      0.0000
   6   7   4      8.0401      0.6335     -8.4805      0.0000
   7   7   4      3.3173      1.5940      4.2109      0.0000
   0   8   4     21.2917      1.6105     19.0580      0.0000
   1   8   4      2.8684      0.6348     -1.4535      0.0000
   2   8   4     13.9786      0.7133     12.5022      0.0000
   3   8   4      6.0308      0.7576     -5.5288      0.0000
   4   8   4     15.1172      0.9497     16.7066      0.0000
   5   8   4      2.0364      0.8707      1.1659      0.0000
   6   8   4     20.5919      1.2300     22.0249      0.0000
   7   8   4      2.6502      0.9562     -1.2095      0.0000
   8   8   4     16.6192      1.1290     16.0767      0.0000
   0   9   4      4.6736      1.2562     -5.1610      0.0000
   1   9   4      3.4398      1.2392     -0.9863      0.0000
   2   9   4      3.8420      0.4687      3.6631      0.0000
   3   9   4      2.9811      0.4126      2.5144      0.0000
   4   9   4      3.3194      0.5476     -3.2665      0.0000
   5   9   4      7.5859      0.8391      7.4687      0.0000
   6   9   4      4.4780      0.6008     -5.0817      0.0000
   7   9   4      4.6216      0.6151      4.2398      0.0000
   8   9   4      2.4329      0.6553      1.4213      0.0000
   9   9   4      6.0997      0.6317      6.1141      0.0000
   0  10   4     15.6657      1.2445     15.8861      0.0000
   1  10   4      4.3462      0.5208      4.2891      0.0000
   2  10   4      7.3731      0.7999      5.7432      0.0000
   3  10   4      4.2322      0.4457     -3.3129      0.0000
   4  10   4     13.5606      0.7401     11.7687      0.0000
   5  10   4      2.8412      0.6026      2.7816      0.0000
   6  10   4     15.3123      0.8271     15.1653      0.0000
   7  10   4      3.1275      0.6569      2.3063      0.0000
   8  10   4     15.6079      1.4192     13.3924      0.0000
   9  10   4      2.6207      0.6454     -0.4468      0.0000
  10  10   4     14.3621      1.1146     12.9617      0.0000
   0  11   4      3.6420      1.0320     -2.0504      0.0000
   1  11   4      5.2676      0.8479     -5.7510      0.0000
   2  11   4      4.4593      0.4944      3.9463      0.0000
   3  11   4      4.7945      0.7285      3.5734      0.0000
   4  11   4      2.6454      0.5246     -1.6605      0.0000
   5  11   4      4.8394      0.5153      4.8511      0.0000
   6  11   4      3.1861      0.6142     -3.4391      0.0000
   7  11   4      3.5564      0.6171      2.5575      0.0000
   8  11   4      2.8817      0.7605      1.2201      0.0000
   9  11   4      4.3485      0.5526      4.0202      0.0000
  10  11   4      2.9873      0.7271      3.0171      0.0000
  11  11   4      4.3890      1.0602     -3.1506      0.0000
   0  12   4      8.9175      1.0185      8.1922      0.0000
   1  12   4      8.1744      0.6281      8.8759      0.0000
   2  12   4      4.4696      0.4916      2.8737      0.0000
   3  12   4      2.2157      0.8046     -1.2933      0.0000
   4  12   4      6.4625      0.6534      6.1429      0.0000
   5  12   4      4.3098      0.7923      4.3807      0.0000
   6  12   4      9.9969      0.5426      8.1404      0.0000
   7  12   4      4.4727      0.4799      5.1950      0.0000
   8  12   4      7.1840      0.7006      7.1426      0.0000
   9  12   4      2.2761      0.6492      1.6422      0.0000
  10  12   4      6.8714      0.8697      5.6033      0.0000
  11  12   4      5.8628      0.4934      5.8390      0.0000
  12  12   4      3.6052      0.7366      3.1785      0.0000
   0  13   4      6.0953      1.2898      8.4941      0.0000
   1  13   4      8.5530      0.9165     -8.1166      0.0000
   2  13   4      3.0199      0.7721      1.2889      0.0000
   3  13   4      4.5097      0.8353      2.0149      0.0000
   4  13   4      4.1733      0.5059     -3.7247      0.0000
   5  13   4      1.8771      0.8830      1.1674      0.0000
   6  13   4      6.4464      0.4616     -6.5860      0.0000
   7  13   4      3.0962      0.5951     -0.0430      0.0000
   8  13   4      3.1242      0.5893     -3.5703      0.0000
   9  13   4      4.5821      0.6602      3.7119      0.0000
  10  13   4      1.8811      0.8548      0.7916      0.0000
  11  13   4      2.6483      0.7055     -1.1877      0.0000
  12  13   4      1.0949      1.1149     -0.6939      0.0000
  13  13   4      3.0509      1.1672      3.2469      0.0000
   0  14   4      4.7224      1.1231     -5.0958      0.0000
   1  14   4      3.0594      0.8558      1.3052      0.0000
   2  14   4      4.1805      0.6387     -2.0781      0.0000
   3  14   4      7.8778      0.6300     -8.4445      0.0000
   4  14   4      4.5956      0.7837     -0.2670      0.0000
   5  14   4      2.9143      0.9354     -1.5035      0.0000
   6  14   4      5.3514      0.4807      4.4900      0.0000
   7  14   4      3.2338      0.5799      2.7671      0.0000
   8  14   4      8.9285      1.0259      8.0989      0.0000
   9  14   4      1.8018      1.0741      0.1430      0.0000
  10  14   4      7.9763      1.0495      6.5760      0.0000
  11  14   4      2.2381      0.7126      2.3722      0.0000
  12  14   4      6.5376      0.8505      6.5638      0.0000
  13  14   4      1.8144      0.9794     -0.5000      0.0000
  14  14   4      8.4870      0.8966      6.8819      0.0000
   0  15   4      5.2978      1.1576      4.8064      0.0000
   1  15   4      3.5258      1.2535     -4.1087      0.0000
   2  15   4      2.6996      0.9627     -1.5177      0.0000
   3  15   4      5.3286      0.5932      4.9095      0.0000
   4  15   4      4.6748      0.5744      4.1014      0.0000
   5  15   4      6.7314      0.5875      5.5897      0.0000
   6  15   4      3.6752      0.6602      2.6532      0.0000
   7  15   4      5.4123      0.5195      4.6457      0.0000
   8  15   4      2.3536      0.7960      0.6586      0.0000
   9  15   4      6.3852      0.4927      5.9586      0.0000
  10  15   4      3.7065      0.5941      5.1121      0.0000
  11  15   4      2.5962      0.8492      0.6126      0.0000
  12  15   4      2.2209      0.8444      2.0555      0.0000
  13  15   4      3.1839      0.6297      2.9129      0.0000
  14  15   4      1.5118      1.2454      1.6518      0.0000
  15  15   4      3.2471      0.8224      3.3787      0.0000
   0  16   4     10.3225      1.0660     14.4046      0.0000
   1  16   4      1.6342      0.9631      1.3134      0.0000
   2  16   4     19.9115      1.0919     17.8399      0.0000
   3  16   4      2.8115      0.7899      1.8259      0.0000
   4  16   4     14.3662      0.7734     14.4204      0.0000
   5  16   4      2.3342      1.0394      0.3196      0.0000
   6  16   4     13.9644      0.9048     14.5982      0.0000
   7  16   4      2.9850      0.7315     -1.1537      0.0000
   8  16   4     16.5633      0.8280     15.2099      0.0000
   9  16   4      2.6377      0.7260     -1.4936      0.0000
  10  16   4      9.9613      0.6673      9.8488      0.0000
  11  16   4      2.5156      0.7612     -2.1542      0.0000
  12  16   4     10.1691      0.8566      9.5908      0.0000
  13  16   4      3.0557      0.6225     -2.8568      0.0000
  14  16   4      8.9706      0.7343      9.1164      0.0000
  15  16   4      2.5041      0.7941     -2.3217      0.0000
  16  16   4     10.0507      1.4303      9.5578      0.0000
   0  17   4      6.0182      1.1211      7.0073      0.0000
   1  17   4      2.4873      1.5384     -3.9067      0.0000
   2  17   4      2.7982      0.9336     -0.0230      0.0000
   3  17   4      2.3727      0.9767     -1.7670      0.0000
   4  17   4      3.4220      0.7590     -3.7124      0.0000
   5  17   4      2.0733      0.9227     -0.9674      0.0000
   6  17   4      5.0032      0.6394     -5.3427      0.0000
   7  17   4      2.8690      0.8552     -1.3484      0.0000
   8  17   4      3.7259      0.6241     -3.6668      0.0000
   9  17   4      2.5877      0.8553     -0.9392      0.0000
  10  17   4      1.4730      1.0554      1.3525      0.0000
  11  17   4      2.1829      0.7793     -2.1857      0.0000
  12  17   4      1.4054      1.0655      0.5988      0.0000
  13  17   4      1.7490      0.9991      0.5239      0.0000
  14  17   4      1.9212      0.7855      0.4106      0.0000
  15  17   4      1.8527      0.9329      1.6191      0.0000
  16  17   4      2.1021      0.8750     -1.3449      0.0000
   0  18   4      6.7362      1.2762      4.6347      0.0000
   1  18   4      3.0935      1.1001     -4.1798      0.0000
   2  18   4      8.5905      0.8096      8.1085      0.0000
   3  18   4      4.2280      0.7499     -4.5539      0.0000
   4  18   4      8.3055      0.7447      7.8928      0.0000
   5  18   4      2.8971      0.7828     -3.0789      0.0000
   6  18   4      9.1817      0.8078      9.2965      0.0000
   7  18   4      2.5662      0.8341     -1.2422      0.0000
   8  18   4     11.2259      0.8274     11.9506      0.0000
   9  18   4      2.8345      0.7090      0.1632      0.0000
  10  18   4      9.9718      0.5610      9.7768      0.0000
  11  18   4      2.5238      0.6544     -2.2669      0.0000
  12  18   4      8.9067      0.5010      9.7588      0.0000
  13  18   4      2.4207      0.7762     -2.0832      0.0000
  14  18   4      8.6631      0.5447      9.0723      0.0000
  15  18   4      2.4975      0.7077     -2.0159      0.0000
   0  19   4      4.4036      2.8273     -1.3535      0.0000
   1  19   4      1.3985      1.7456     -2.3357      0.0000
   2  19   4      1.4365      0.8663     -0.5357      0.0000
   3  19   4      2.3153      1.2038     -1.1898      0.0000
   4  19   4      1.6883      1.3278     -1.1183      0.0000
   5  19   4      2.0968      1.2691     -0.7791      0.0000
   6  19   4      1.9664      1.0390     -1.3289      0.0000
   7  19   4      0.9720      1.2516     -0.5764      0.0000
   8  19   4      1.6278      1.0606     -0.2871      0.0000
   9  19   4      1.9841      0.7861     -1.7471      0.0000
  10  19   4      2.1303      0.8068      1.4796      0.0000
  11  19   4      3.5751      0.6043     -3.7389      0.0000
  12  19   4      2.8766      0.6380      2.4036      0.0000
  13  19   4      2.6132      0.6743     -2.1936      0.0000
  14  19   4      1.7233      0.9018      1.1196      0.0000
   0  20   4      4.1574      2.6550      3.0153      0.0000
   1  20   4      0.8168      1.5973     -0.9465      0.0000
   2  20   4      4.3766      0.8908      5.1830      0.0000
   3  20   4      0.7386      1.3136     -0.6207      0.0000
   4  20   4      4.9914      0.8643      4.7580      0.0000
   5  20   4      2.1454      1.1148      0.0308      0.0000
   6  20   4      5.6447      0.5763      5.4807      0.0000
   7  20   4      2.0408      0.9201      0.8675      0.0000
   8  20   4      6.1529      0.5798      6.0621      0.0000
   9  20   4      2.3077      0.8324      2.0192      0.0000
  10  20   4      4.7655      0.5421      4.2910      0.0000
  11  20   4      2.3358      0.8264      0.5001      0.0000
  12  20   4      4.7443      0.6338      4.9081      0.0000
   0  21   4      2.1423      2.6053     -1.2929      0.0000
   1  21   4      2.1525      1.5477     -1.7909      0.0000
   2  21   4      1.6178      1.4489     -0.2459      0.0000
   3  21   4      2.8542      1.4177     -0.9673      0.0000
   4  21   4      1.8920      1.2138     -1.7308      0.0000
   5  21   4      1.4555      1.2613     -0.8107      0.0000
   6  21   4      1.8159      1.1338     -1.9582      0.0000
   7  21   4      1.6119      1.2304     -0.9030      0.0000
   8  21   4      1.7032      1.1334     -0.3015      0.0000
   9  21   4      2.1502      0.9084     -1.2636      0.0000
  10  21   4      0.5937      1.2736     -0.1337      0.0000
   0  22   4      2.3924      2.6742      1.3872      0.0000
   1  22   4      1.1305      1.5065      0.2656      0.0000
   2  22   4      3.6207      0.9524      3.2269      0.0000
   3  22   4      2.3371      0.5541      0.2234      0.0000
   4  22   4      3.3619      0.8493      2.0918      0.0000
   5  22   4      1.1326      1.1904      0.8569      0.0000
   6  22   4      3.5914      0.6886      3.0054      0.0000
   7  22   4      1.5449      1.2401      1.4403      0.0000
   8  22   4      3.7314      0.6895      3.9634      0.0000
   0  23   4      2.3568      2.4469      2.3170      0.0000
   1  23   4      0.2941      1.6461     -1.5901      0.0000
   2  23   4      1.9293      1.6661      1.8539      0.0000
   3  23   4      2.0906      1.5011     -2.0117      0.0000
   4  23   4      1.2286      1.1306     -0.8664      0.0000
   5  23   4      1.0393      1.2796     -0.9404      0.0000
   0   1   5      7.0283      0.6616      7.6094      0.0000
   0   2   5      3.4058      0.5202     -2.7916      0.0000
   1   2   5      7.8146      0.5996     -8.0189      0.0000
   0   3   5      3.5167      0.5782      2.9277      0.0000
   1   3   5      3.5290      0.3521      3.3853      0.0000
   2   3   5      3.3467      0.8361      2.9011      0.0000
   0   4   5      5.3683      0.4797     -5.4618      0.0000
   1   4   5     11.0879      0.5386    -10.4304      0.0000
   2   4   5      3.4141      0.3137     -2.6123      0.0000
   3   4   5      4.4661      0.3842     -4.0859      0.0000
   0   5   5     10.2737      0.5993     -8.7497      0.0000
   1   5   5      5.0735      0.2994      5.4802      0.0000
   2   5   5      5.9657      0.3941     -5.1894      0.0000
   3   5   5      5.1527      0.3589     -7.0206      0.0000
   4   5   5      4.2949      0.6088     -3.8764      0.0000
   0   6   5      3.2203      1.8605      0.3460      0.0000
   1   6   5     12.3103      0.7129    -12.8141      0.0000
   2   6   5      4.2701      0.6253     -4.6393      0.0000
   3   6   5      5.1036      0.6110     -5.5557      0.0000
   4   6   5      2.5066      0.7425      2.4438      0.0000
   5   6   5      3.4965      0.9615      2.9447      0.0000
   0   7   5     19.4036      1.1812    -20.5485      0.0000
   1   7   5      4.3247      0.4501      4.5015      0.0000
   2   7   5      6.8905      0.7238     -6.5648      0.0000
   3   7   5      7.8719      0.5227     -8.3011      0.0000
   4   7   5      5.5133      1.0184     -3.1754      0.0000
   5   7   5      2.2857      0.6786      0.0863      0.0000
   6   7   5      3.5322      0.9479     -3.3131      0.0000
   0   8   5      4.5574      0.6647      3.2218      0.0000
   1   8   5      6.9132      0.5625     -7.3992      0.0000
   2   8   5      7.2271      0.4356     -8.3443      0.0000
   3   8   5      4.2260      0.7105     -2.4287      0.0000
   4   8   5      4.4982      0.5436      4.9858      0.0000
   5   8   5      2.6562      0.7978      1.4409      0.0000
   6   8   5      1.8615      0.9438      0.4250      0.0000
   7   8   5      3.1223      0.7608     -0.1121      0.0000
   0   9   5     16.9279      1.0600    -20.6828      0.0000
   1   9   5      2.5230      0.4515      0.6360      0.0000
   2   9   5      6.3252      0.5069     -5.3925      0.0000
   3   9   5      3.9193      0.4027     -4.6490      0.0000
   4   9   5      6.9380      0.9339     -6.6346      0.0000
   5   9   5      2.7509      0.6326     -0.5198      0.0000
   6   9   5      8.5639      0.8519     -8.1885      0.0000
   7   9   5      2.3651      0.9325      0.7118      0.0000
   8   9   5      5.9421      0.9574     -0.8428      0.0000
   0  10   5      4.4042      0.7947      5.3359      0.0000
   1  10   5      4.1294      0.7441     -2.8733      0.0000
   2  10   5      5.1847      0.3463     -5.6237      0.0000
   3  10   5      5.3329      0.8881     -4.0740      0.0000
   4  10   5      5.6880      0.5806      6.1314      0.0000
   5  10   5      3.4169      0.5506      2.2167      0.0000
   6  10   5      2.6882      0.6555      0.4692      0.0000
   7  10   5      6.7295      0.6998      6.7359      0.0000
   8  10   5      2.7772      0.8408     -2.5945      0.0000
   9  10   5      5.6765      0.7144      5.1610      0.0000
   0  11   5      6.9816      0.6159     -8.0902      0.0000
   1  11   5      3.7462      0.4740     -3.3838      0.0000
   2  11   5      2.7192      0.5545      2.6247      0.0000
   3  11   5      3.7670      0.5592     -3.6107      0.0000
   4  11   5      4.8633      0.4241      4.7261      0.0000
   5  11   5      3.7694      0.4945     -4.6874      0.0000
   6  11   5      4.9862      0.6009      2.6271      0.0000
   7  11   5      2.4358      0.7499     -2.2517      0.0000
   8  11   5      5.3419      0.5263      4.6962      0.0000
   9  11   5      2.0355      1.1080      1.8123      0.0000
  10  11   5      2.3065      0.8328     -1.6679      0.0000
   0  12   5      2.5696      1.0247      1.0336      0.0000
   1  12   5      3.2498      1.0859     -1.3848      0.0000
   2  12   5      2.7879      0.8259     -3.3141      0.0000
   3  12   5      5.5386      0.6499     -5.4455      0.0000
   4  12   5      3.5177      0.5784      3.9711      0.0000
   5  12   5      3.1823      0.5752     -2.0380      0.0000
   6  12   5      3.5332      0.5575      3.5762      0.0000
   7  12   5      4.5254      0.8029      1.5628      0.0000
   8  12   5      4.3292      0.5958      3.8862      0.0000
   9  12   5      3.2347      0.7762     -2.2822      0.0000
  10  12   5      3.7159      0.6892      3.7969      0.0000
  11  12   5      3.1842      0.7358     -2.0734      0.0000
   0  13   5      3.6088      0.9996     -4.5813      0.0000
   1  13   5      1.8065      1.3624     -2.2892      0.0000
   2  13   5      3.0688      0.6689      0.5467      0.0000
   3  13   5      2.4480      0.8031      0.4046      0.0000
   4  13   5      4.9486      0.4443      5.7960      0.0000
   5  13   5      2.6081      0.6309      2.1470      0.0000
   6  13   5      3.7668      0.9328      3.7250      0.0000
   7  13   5      5.0660      0.4852      4.5616      0.0000
   8  13   5      3.5486      0.5902      2.7228      0.0000
   9  13   5      4.9244      0.5190      5.2157      0.0000
  10  13   5      2.4571      0.8471      0.0579      0.0000
  11  13   5      1.6383      1.2277      0.7417      0.0000
  12  13   5      1.7295      1.2014      1.3125      0.0000
   0  14   5      3.2546      2.9864     -2.8949      0.0000
   1  14   5      1.6954      0.5771     -1.4409      0.0000
   2  14   5      3.4203      0.6841     -2.5614      0.0000
   3  14   5      4.1154      0.6049     -2.6302      0.0000
   4  14   5      2.3519      0.8686      0.9706      0.0000
   5  14   5      4.0208      0.8255     -3.5868      0.0000
   6  14   5      1.5679      1.1567     -1.2050      0.0000
   7  14   5      3.1285      0.6881     -1.7389      0.0000
   8  14   5      2.9606      0.6714     -3.0736      0.0000
   9  14   5      4.7088      0.5236     -4.6052      0.0000
  10  14   5      3.6411      0.5524     -4.2069      0.0000
  11  14   5      5.2069      0.5750     -5.6656      0.0000
  12  14   5      2.8142      0.6603     -3.4116      0.0000
  13  14   5      3.1825      0.7012     -3.6364      0.0000
   0  15   5      4.3217      1.0435     -5.1517      0.0000
   1  15   5      1.7979      1.3044     -1.1449      0.0000
   2  15   5      4.3167      0.7677     -3.0749      0.0000
   3  15   5      2.3109      1.0551     -2.4330      0.0000
   4  15   5      1.8134      1.0062     -0.7786      0.0000
   5  15   5      2.7515      0.7224     -2.5850      0.0000
   6  15   5      3.9214      0.9736     -1.3292      0.0000
   7  15   5      2.0050      0.9230      0.2189      0.0000
   8  15   5      3.8094      0.8148     -2.3995      0.0000
   9  15   5      2.6616      0.6911      2.6734      0.0000
  10  15   5      2.7539      0.7156     -2.7724      0.0000
  11  15   5      2.4119      0.7215      2.2109      0.0000
  12  15   5      2.5393      0.7446     -0.2123      0.0000
  13  15   5      1.3520      1.1045      1.0005      0.0000
  14  15   5      3.3433      0.8306      2.3805      0.0000
   0  16   5      3.1591      1.5587     -0.8420      0.0000
   1  16   5      4.0073      0.9354     -3.4877      0.0000
   2  16   5      2.2565      1.3276     -1.1931      0.0000
   3  16   5      2.8348      0.7705     -3.2775      0.0000
   4  16   5      1.9846      0.9191      1.5983      0.0000
   5  16   5      2.6452      0.7937     -2.5729      0.0000
   6  16   5      2.5871      0.6611      2.0752      0.0000
   7  16   5      2.6472      0.6506     -0.2403      0.0000
   8  16   5      2.6952      0.7182      2.1659      0.0000
   9  16   5      1.5463      1.0433     -0.6234      0.0000
  10  16   5      1.7342      0.9981      0.4856      0.0000
  11  16   5      2.3228      0.7531     -2.1396      0.0000
  12  16   5      1.9829      0.8596     -0.9439      0.0000
  13  16   5      2.0375      0.7681     -0.4229      0.0000
  14  16   5      1.2900      1.0660      0.5985      0.0000
   0  17   5      3.8056      1.6680     -5.5512      0.0000
   1  17   5      1.9379      1.7615     -0.8240      0.0000
   2  17   5      1.8480      1.3100     -0.3978      0.0000
   3  17   5      1.5790      1.2142     -0.9796      0.0000
   4  17   5      3.8973      1.1056      2.5658      0.0000
   5  17   5      1.5569      1.1949      0.4604      0.0000
   6  17   5      3.8117      0.7896      2.2381      0.0000
   7  17   5      3.4686      0.6944      3.4280      0.0000
   8  17   5      3.1805      0.7834     -0.4052      0.0000
   9  17   5      2.6868      0.7249      2.5188      0.0000
  10  17   5      3.4083      0.5948     -3.0713      0.0000
  11  17   5      1.2388      1.1794      0.5550      0.0000
  12  17   5      1.7931      0.7204     -1.3494      0.0000
  13  17   5      0.6882      1.0829     -0.6567      0.0000
   0  18   5      4.0300      1.5954     -1.8459      0.0000
   1  18   5      1.7722      1.4245     -1.2008      0.0000
   2  18   5      2.6257      1.1108     -1.4617      0.0000
   3  18   5      1.9817      1.2492     -1.0059      0.0000
   4  18   5      2.3732      0.9361      0.9016      0.0000
   5  18   5      2.3025      0.9147     -1.7359      0.0000
   6  18   5      1.5026      1.1933      0.5361      0.0000
   7  18   5      2.9559      0.7315     -2.4401      0.0000
   8  18   5      2.4764      0.6638     -2.1755      0.0000
   9  18   5      3.0921      0.5806     -2.6463      0.0000
  10  18   5      2.8722      0.6621     -3.1811      0.0000
  11  18   5      3.2688      0.5813     -3.1072      0.0000
   0  19   5      3.3484      1.5955     -2.2627      0.0000
   1  19   5      1.6133      1.4119     -1.2408      0.0000
   2  19   5      2.9545      0.8653      1.6524      0.0000
   3  19   5      2.0090      1.1554     -2.2949      0.0000
   4  19   5      2.4850      0.8510      2.4932      0.0000
   5  19   5      3.1000      0.7105     -3.5883      0.0000
   6  19   5      3.0895      1.4393      1.3451      0.0000
   7  19   5      2.4772      0.8345     -1.8956      0.0000
   8  19   5      1.7934      0.9083      0.5989      0.0000
   9  19   5      0.9242      1.0498     -1.2494      0.0000
  10  19   5      2.4243      0.6469     -1.7386      0.0000
   0  20   5      3.3358      1.7681     -1.5981      0.0000
   1  20   5      1.9019      1.4227     -0.4391      0.0000
   2  20   5      1.6197      1.3103     -0.6482      0.0000
   3  20   5      1.5687      1.2594     -1.2249      0.0000
   4  20   5      2.1672      1.0862     -0.0056      0.0000
   5  20   5      1.9416      1.0011     -1.2139      0.0000
   6  20   5      2.8302      0.7783      1.8504      0.0000
   7  20   5      2.7264      0.7719     -1.4916      0.0000
   8  20   5      1.6097      1.2118      0.4492      0.0000
   0  21   5      3.5396      2.0856     -2.0087      0.0000
   1  21   5      1.4839      1.6540     -0.6726      0.0000
   2  21   5      2.2224      1.0291      0.5266      0.0000
   3  21   5      2.1642      1.0871     -1.3342      0.0000
   4  21   5      1.1769      1.4394      1.3733      0.0000
   5  21   5      2.2430      1.0144     -0.5582      0.0000
   0   0   6     32.2081      3.3858    -36.3999      0.0000
   0   1   6      7.4559      1.3823      7.8654      0.0000
   1   1   6      4.5836      0.5523      3.1730      0.0000
   0   2   6      9.9029      0.6110     -9.5107      0.0000
   1   2   6      2.9947      0.4899      2.0360      0.0000
   2   2   6     15.4644      0.8944     14.9041      0.0000
   0   3   6      4.9811      0.5226      6.8701      0.0000
   1   3   6      4.0941      0.3603      4.5032      0.0000
   2   3   6      2.1409      0.4064     -0.7665      0.0000
   3   3   6      4.5060      0.5052     -2.7708      0.0000
   0   4   6      4.6311      0.5710     -3.6176      0.0000
   1   4   6      2.3759      0.4138      0.7255      0.0000
   2   4   6     15.0093      0.5678     15.6006      0.0000
   3   4   6      5.4457      0.3406      5.3135      0.0000
   4   4   6     17.5540      1.1947     19.7590      0.0000
   0   5   6      3.3870      0.4046      3.9882      0.0000
   1   5   6      5.5630      0.4711      6.3491      0.0000
   2   5   6      2.6984      0.4632     -2.2182      0.0000
   3   5   6      3.9630      0.3708     -2.8675      0.0000
   4   5   6      2.7445      0.4978      1.0451      0.0000
   5   5   6      2.6715      0.6928     -2.0013      0.0000
   0   6   6      6.4063      0.8526      4.3978      0.0000
   1   6   6      2.3024      0.3902     -1.0178      0.0000
   2   6   6     16.7633      0.7029     15.4618      0.0000
   3   6   6      3.9466      0.3746      4.9944      0.0000
   4   6   6     20.2217      1.0682     22.8486      0.0000
   5   6   6      3.0349      0.5983      0.5385      0.0000
   6   6   6     19.9400      1.9053     22.4332      0.0000
   0   7   6      3.1684      0.9728     -0.0941      0.0000
   1   7   6      5.0725      0.5282      5.5110      0.0000
   2   7   6      2.7386      1.0043     -2.3010      0.0000
   3   7   6      1.7837      0.9067     -1.0900      0.0000
   4   7   6      3.4927      0.5228     -2.5895      0.0000
   5   7   6      2.8809      0.6472     -2.8019      0.0000
   6   7   6      3.6167      0.6534     -4.3112      0.0000
   7   7   6      4.0287      0.9303     -4.3071      0.0000
   0   8   6      7.1385      0.6277      4.8097      0.0000
   1   8   6      1.3831      1.1268     -0.6645      0.0000
   2   8   6     11.2732      0.6577      9.7436      0.0000
   3   8   6      1.8854      0.8673      1.6505      0.0000
   4   8   6     16.0196      1.0894     17.5914      0.0000
   5   8   6      2.7875      0.7225     -0.4957      0.0000
   6   8   6     15.3776      1.1726     15.1590      0.0000
   7   8   6      3.1503      1.0917     -1.8995      0.0000
   8   8   6     10.2450      0.9784      8.2270      0.0000
   0   9   6      2.8600      0.4896     -2.8817      0.0000
   1   9   6      2.2471      0.4725      1.7652      0.0000
   2   9   6      2.6146      0.3742     -3.1424      0.0000
   3   9   6      3.1138      0.5546     -1.8180      0.0000
   4   9   6      1.9983      0.7095     -0.9605      0.0000
   5   9   6      6.0179      0.6246     -7.1371      0.0000
   6   9   6      2.2314      0.9272     -2.1902      0.0000
   7   9   6      7.3680      0.5896     -7.6108      0.0000
   8   9   6      1.5015      1.3154     -0.4215      0.0000
   9   9   6      6.3355      1.1612     -7.7112      0.0000
   0  10   6      8.3727      0.9296     -6.8961      0.0000
   1  10   6      3.2244      0.4035      2.0940      0.0000
   2  10   6      3.0278      0.5447     -1.6103      0.0000
   3  10   6      3.4117      0.3984      3.7717      0.0000
   4  10   6      5.0552      0.4684      6.3514      0.0000
   5  10   6      1.7862      0.7703      0.8607      0.0000
   6  10   6      7.9301      0.4917      7.3092      0.0000
   7  10   6      1.6790      1.1909     -0.5989      0.0000
   8  10   6      5.3490      0.9898      3.7116      0.0000
   9  10   6      1.7147      1.4041     -1.6359      0.0000
  10  10   6      1.4946      1.8747      0.1071      0.0000
   0  11   6      3.6887      0.7445      2.5345      0.0000
   1  11   6      3.4093      0.4600      2.4093      0.0000
   2  11   6      2.1760      0.5103     -0.9414      0.0000
   3  11   6      3.7616      0.4699      4.2272      0.0000
   4  11   6      1.2684      0.9333     -0.2624      0.0000
   5  11   6      3.0483      1.2290     -0.2607      0.0000
   6  11   6      1.9543      0.7777     -1.9153      0.0000
   7  11   6      3.1255      0.9608     -1.3662      0.0000
   8  11   6      1.5722      1.4033     -0.4615      0.0000
   9  11   6      3.4075      0.8476     -2.7502      0.0000
  10  11   6      2.0655      1.1533      0.6495      0.0000
  11  11   6      0.0000      1.6239      0.0317      0.0000
   0  12   6      3.2863      0.8780      3.7706      0.0000
   1  12   6      1.4461      1.0491      0.3126      0.0000
   2  12   6      9.6558      0.6963      8.9947      0.0000
   3  12   6      1.6221      0.7968      1.2261      0.0000
   4  12   6     11.6064      0.7252     11.9706      0.0000
   5  12   6      2.2004      0.5894     -1.5718      0.0000
   6  12   6      8.6023      0.6272      9.5657      0.0000
   7  12   6      1.7493      0.9313     -0.7913      0.0000
   8  12   6      5.9556      0.5359      4.9874      0.0000
   9  12   6      1.9593      0.9837     -2.1778      0.0000
  10  12   6      2.8222      0.7130      1.2930      0.0000
  11  12   6      1.2181      1.2082     -1.3011      0.0000
  12  12   6      4.0379      0.8334      3.2386      0.0000
   0  13   6      2.4017      1.6073      4.0710      0.0000
   1  13   6      3.3558      0.5971      2.1589      0.0000
   2  13   6      2.3888      0.6343      1.1827      0.0000
   3  13   6      3.4153      0.5119      2.1075      0.0000
   4  13   6      2.1215      0.6061      2.0325      0.0000
   5  13   6      3.2538      0.4359     -2.8428      0.0000
   6  13   6      2.2585      0.7181      2.1336      0.0000
   7  13   6      2.7734      0.6635     -2.1128      0.0000
   8  13   6      1.2250      1.2159      0.7786      0.0000
   9  13   6      2.1586      0.8726     -1.3827      0.0000
  10  13   6      1.7115      1.2522      2.3191      0.0000
  11  13   6      2.5803      0.7047      2.3265      0.0000
  12  13   6      2.0458      0.9111      1.1959      0.0000
  13  13   6      3.0803      0.7750      3.9651      0.0000
   0  14   6      5.8553      0.9653      6.7839      0.0000
   1  14   6      2.0095      0.9552      0.0074      0.0000
   2  14   6      9.1390      0.7922     10.3733      0.0000
   3  14   6      3.2094      0.5290      2.1668      0.0000
   4  14   6     12.3361      0.7771     13.0720      0.0000
   5  14   6      2.2593      0.5426     -0.1460      0.0000
   6  14   6     11.1069      0.7166     12.5030      0.0000
   7  14   6      2.0934      0.7110     -0.2756      0.0000
   8  14   6      7.1446      0.8000      9.5974      0.0000
   9  14   6      1.7852      0.9414      0.0766      0.0000
  10  14   6      5.9337      0.4983      5.3840      0.0000
  11  14   6      0.9981      1.1722     -0.1796      0.0000
  12  14   6      5.4079      0.6218      5.3613      0.0000
   0  15   6      2.4929      1.1078      1.9794      0.0000
   1  15   6      2.5024      0.8463      2.0836      0.0000
   2  15   6      2.5002      0.7316      0.8631      0.0000
   3  15   6      2.8617      0.7607      2.8315      0.0000
   4  15   6      2.9031      0.6745      0.0556      0.0000
   5  15   6      2.4890      0.5635     -1.6136      0.0000
   6  15   6      2.1217      0.6309      1.5945      0.0000
   7  15   6      2.4932      0.6547     -1.3678      0.0000
   8  15   6      1.3692      1.0180      0.0469      0.0000
   9  15   6      2.3393      0.8804     -3.2590      0.0000
  10  15   6      0.9120      1.0240      0.2527      0.0000
  11  15   6      2.0198      0.8945     -0.8163      0.0000
   0  16   6      8.2653      1.1732     10.1755      0.0000
   1  16   6      1.4087      1.4476     -0.0318      0.0000
   2  16   6      9.6482      0.8005     12.2617      0.0000
   3  16   6      2.7840      0.9414      0.6802      0.0000
   4  16   6     13.1440      0.8392     13.4954      0.0000
   5  16   6      2.4206      0.7103     -0.0201      0.0000
   6  16   6     11.1020      0.6358     11.7696      0.0000
   7  16   6      1.9593      0.7179     -2.2144      0.0000
   8  16   6      7.7883      0.5224      7.6412      0.0000
   9  16   6      1.4949      1.0055     -1.4941      0.0000
   0  17   6      3.4872      1.6728      0.4641      0.0000
   1  17   6      1.1590      1.0502      1.6856      0.0000
   2  17   6      2.2480      0.8129      0.2477      0.0000
   3  17   6      2.7701      0.6545      3.0404      0.0000
   4  17   6      2.4846      0.9340     -0.8163      0.0000
   5  17   6      2.5206      0.7287     -1.8681      0.0000
   6  17   6      1.6296      0.8268     -0.0687      0.0000
   7  17   6      1.8590      0.7889     -0.7512      0.0000
   8  17   6      1.2048      0.9961     -0.1179      0.0000
   0  18   6      5.6588      0.8070      7.0570      0.0000
   1  18   6      2.5307      0.9465      0.6211      0.0000
   2  18   6      8.2731      0.6060      8.5442      0.0000
   3  18   6      1.4487      1.1252      0.6198      0.0000
   4  18   6      7.3899      0.8380      8.2394      0.0000
   5  18   6      2.2245      0.7848      1.6037      0.0000
   0   1   7      8.0783      0.5788     -8.6751      0.0000
   0   2   7      2.4204      0.8481      0.2061      0.0000
   1   2   7      7.5969      0.4106     10.1750      0.0000
   0   3   7      3.7911      0.7533      3.9711      0.0000
   1   3   7      3.4932      0.4050      2.1443      0.0000
   2   3   7      3.8820      0.5399     -3.1129      0.0000
   0   4   7      4.6381      0.4394      5.4078      0.0000
   1   4   7      5.3504      0.4403      5.9926      0.0000
   2   4   7      1.9722      0.4316      1.1621      0.0000
   3   4   7      2.9587      0.6044      1.9970      0.0000
   0   5   7      5.7976      0.6463      5.5044      0.0000
   1   5   7      1.7160      0.5262      0.4923      0.0000
   2   5   7      3.2719      0.4995      0.1604      0.0000
   3   5   7      2.7592      0.4179     -2.3914      0.0000
   4   5   7      2.6687      0.5989      1.3817      0.0000
   0   6   7      5.5280      0.4598      6.7467      0.0000
   1   6   7      5.0267      0.4173      4.3378      0.0000
   2   6   7      1.6693      0.4809      0.5231      0.0000
   3   6   7      3.2944      0.4928      2.6879      0.0000
   4   6   7      2.2358      0.5393      1.3908      0.0000
   5   6   7      2.7010      0.6091     -1.3561      0.0000
   0   7   7      7.0604      0.4846      7.5179      0.0000
   1   7   7      2.2872      0.3654     -1.7425      0.0000
   2   7   7      3.7623      0.3102      4.0400      0.0000
   3   7   7      2.7977      0.4335     -3.1174      0.0000
   4   7   7      3.8092      0.5008      4.3913      0.0000
   5   7   7      2.1293      0.7893     -1.4520      0.0000
   6   7   7      3.2676      1.0067      4.2512      0.0000
   0   8   7      3.0964      0.7043      2.8545      0.0000
   1   8   7      4.0649      0.4018      4.3321      0.0000
   2   8   7      1.8576      0.7558     -1.9589      0.0000
   3   8   7      3.9856      0.5793      4.6716      0.0000
   4   8   7      1.4553      1.1028      0.2285      0.0000
   5   8   7      3.3820      0.7811      0.0314      0.0000
   6   8   7      2.2016      0.8085      0.0137      0.0000
   7   8   7      3.1331      0.7103     -2.6560      0.0000
   0   9   7      9.0700      0.9446     10.7255      0.0000
   1   9   7      2.1179      0.6898     -2.2209      0.0000
   2   9   7      7.2265      0.5173      6.8118      0.0000
   3   9   7      2.0071      0.8191     -1.5829      0.0000
   4   9   7      4.5515      0.4880      4.7805      0.0000
   5   9   7      1.8862      1.0688     -0.4344      0.0000
   6   9   7      4.7008      0.5880      4.1865      0.0000
   7   9   7      2.0068      1.0017     -0.9158      0.0000
   8   9   7      2.6433      1.1756      3.0750      0.0000
   0  10   7      2.0629      0.7201      1.4699      0.0000
   1  10   7      2.6210      0.6481      2.1519      0.0000
   2  10   7      2.1516      0.4303     -1.6301      0.0000
   3  10   7      3.5562      0.6898      2.7404      0.0000
   4  10   7      1.9568      0.8331     -1.2183      0.0000
   5  10   7      2.3573      0.7023     -1.7433      0.0000
   6  10   7      2.8877      0.8459     -2.7168      0.0000
   7  10   7      1.8386      1.3881     -2.1140      0.0000
   8  10   7      1.6988      1.3532     -1.5267      0.0000
   9  10   7      2.6357      0.8379     -2.8404      0.0000
   0  11   7      3.4408      0.5628     -0.1170      0.0000
   1  11   7      1.9976      0.5895     -2.5172      0.0000
   2  11   7      2.3463      0.4770     -1.9918      0.0000
   3  11   7      2.4329      0.4247     -2.7757      0.0000
   4  11   7      3.6241      0.5271     -2.8801      0.0000
   5  11   7      1.9222      0.7521     -0.6990      0.0000
   6  11   7      2.3118      0.8200     -0.4964      0.0000
   7  11   7      2.0707      1.2141      0.5887      0.0000
   8  11   7      2.8775      0.9918     -1.5739      0.0000
   9  11   7      2.4157      0.8829      2.5796      0.0000
   0  12   7      1.9384      0.9097     -0.5461      0.0000
   1  12   7      2.2993      0.5776      2.3332      0.0000
   2  12   7      1.8934      0.5713     -1.9017      0.0000
   3  12   7      4.2776      0.3871      5.3040      0.0000
   4  12   7      1.2252      0.8673      0.3747      0.0000
   5  12   7      2.5229      0.6872      1.1966      0.0000
   6  12   7      1.9078      0.6693     -0.4992      0.0000
   7  12   7      1.8282      0.8975      0.8725      0.0000
   8  12   7      1.2070      1.0802      1.2812      0.0000
   0  13   7      4.3883      1.7064      1.6513      0.0000
   1  13   7      2.1894      0.7324     -1.1944      0.0000
   2  13   7      2.7844      0.8192      0.5683      0.0000
   3  13   7      1.4728      0.7976     -0.3195      0.0000
   4  13   7      3.4352      0.4119     -3.0512      0.0000
   5  13   7      1.1183      0.8962      1.3741      0.0000
   6  13   7      1.1290      1.2743      0.1853      0.0000
   7  13   7      2.1230      0.8119      2.8031      0.0000
   0  14   7      1.9473      1.1973      1.2743      0.0000
   1  14   7      2.6296      0.7308      1.5985      0.0000
   2  14   7      1.5925      0.8061     -0.2269      0.0000
   3  14   7      3.1351      0.4529      3.7781      0.0000
   4  14   7      1.5409      0.6389      1.0633      0.0000
   0   0   8     10.3148      1.2150     13.3497      0.0000
   0   1   8      3.3126      0.8080      0.9435      0.0000
   1   1   8      2.6225      0.7709      0.7879      0.0000
   0   2   8     10.1761      0.7442     11.0424      0.0000
   1   2   8      2.3661      0.5321     -0.7353      0.0000
   2   2   8      8.4520      0.8887      7.1908      0.0000
   0   3   8      2.0806      0.7108      0.8933      0.0000
   1   3   8      2.0361      0.5568      0.6298      0.0000
   2   3   8      1.9210      0.5621     -1.4463      0.0000
   3   3   8      2.2646      0.6277      0.7861      0.0000
   0   4   8      9.6830      0.9684     11.0457      0.0000
   1   4   8      2.0861      0.5210     -0.4016      0.0000
   2   4   8      7.6496      0.4176      6.6065      0.0000
   3   4   8      2.3713      0.4013      2.3543      0.0000
   4   4   8      6.5150      0.6104      6.9264      0.0000
   0   5   8      2.1334      0.7589      1.4546      0.0000
   1   5   8      2.4997      0.4535      0.2152      0.0000
   2   5   8      2.4599      0.3893     -1.1952      0.0000
   3   5   8      2.9613      0.3926      1.9593      0.0000
   4   5   8      2.5663      0.4188      2.6408      0.0000
   5   5   8      2.6305      0.5605      2.9618      0.0000
   0   6   8     10.0240      0.7424     12.5048      0.0000
   1   6   8      2.1526      0.4548     -1.3854      0.0000
   2   6   8      9.2619      0.4514      8.7211      0.0000
   3   6   8      2.3731      0.3990      1.9199      0.0000
   4   6   8      8.4581      0.4318      8.8235      0.0000
   5   6   8      1.9266      0.5281      0.4570      0.0000
   0   7   8      2.0449      0.5576     -0.0271      0.0000
   1   7   8      2.5363      0.3941     -0.4569      0.0000
   2   7   8      2.2888      0.3829     -1.9781      0.0000
   3   7   8      2.2360      0.4648      2.1118      0.0000
                                                    
