# Supplementary material for: How to get maximum structure information from anisotropic displacement parameters obtained by three-dimensional electron diffraction: an experimental study on metal–organic frameworks
Source: IUCrJ. 2022 Jun 8;9(Pt 4):480–91. doi: 10.1107/S2052252522005632 (PMC9252158; doi:10.1107/S2052252522005632)
Supplement: Supplementary file 3 [file m-09-00480-sup3.zip › vq5001Ga-ndc_4sup5.hkl]

#
# Unique observed reflections after correcting
# for dispersion and merging Friedel opposites
#
data_Ga_11
_shelx_title ' Ga_1_a.res in P4(2)/nmc'
_shelx_refln_list_code          3
_shelx_F_calc_maximum       65.22
_exptl_crystal_F_000       397.65
_reflns_d_resolution_high  0.8003

loop_
 _space_group_symop_operation_xyz
 'x, y, z'
 '-x+1/2, -y+1/2, z'
 '-y+1/2, x, z+1/2'
 'y, -x+1/2, z+1/2'
 '-x, y+1/2, -z'
 'x+1/2, -y, -z'
 'y+1/2, x+1/2, -z+1/2'
 '-y, -x, -z+1/2'
 '-x, -y, -z'
 'x-1/2, y-1/2, -z'
 'y-1/2, -x, -z-1/2'
 '-y, x-1/2, -z-1/2'
 'x, -y-1/2, z'
 '-x-1/2, y, z'
 '-y-1/2, -x-1/2, z-1/2'
 'y, x, z-1/2'

_cell_length_a    21.5700
_cell_length_b    21.5700
_cell_length_c     6.7000
_cell_angle_alpha  90.000
_cell_angle_beta   90.000
_cell_angle_gamma  90.000

loop_
 _refln_index_h
 _refln_index_k
 _refln_index_l
 _refln_F_meas
 _refln_F_sigma
 _refln_A_calc
 _refln_B_calc
   2   2   0      3.8536      1.4117     -7.3036      0.0000
   0   4   0     23.1002      1.5252     58.2365      0.0000
   4   4   0      1.0772      1.7871     -3.0465      0.0000
   1   5   0     27.6654      1.2924    -13.1345      0.0000
   0   6   0     16.0384      1.0682     35.2703      0.0000
   2   6   0     12.4593      1.2005     16.9402      0.0000
   4   6   0      7.4450      1.4509     -5.1378      0.0000
   6   6   0      5.1495      2.5679    -14.0838      0.0000
   1   7   0      3.2360      0.5127     -4.2654      0.0000
   3   7   0      8.8668      1.8177     -9.5321      0.0000
   5   7   0      5.0074      1.5663      4.4009      0.0000
   7   7   0      2.5794      2.4157     11.4716      0.0000
   0   8   0     12.7473      0.8591     26.5733      0.0000
   2   8   0     10.6320      0.6016      7.7335      0.0000
   4   8   0      6.7279      0.8409      8.2529      0.0000
   6   8   0      6.5375      1.1311      4.3901      0.0000
   8   8   0      0.0000      2.6145     14.4537      0.0000
   1   9   0      5.0164      0.5909      3.8472      0.0000
   3   9   0     12.3674      0.6997     10.2742      0.0000
   5   9   0      8.4729      2.3928     10.0257      0.0000
   7   9   0     13.7912      1.1548     12.9301      0.0000
   9   9   0      0.4782      2.5190      9.9693      0.0000
   0  10   0     35.9911      2.3759     65.2241      0.0000
   2  10   0     39.9086      2.6353     40.3137      0.0000
   4  10   0     23.1004      2.6711     19.6495      0.0000
   6  10   0      9.0021      1.0121     18.2278      0.0000
  10  10   0      1.0302      3.1090     27.2668      0.0000
   1  11   0     12.1530      0.7256     -8.4148      0.0000
   3  11   0      9.8809      0.7058     -9.1837      0.0000
   7  11   0      5.0848      1.2210      6.5616      0.0000
   9  11   0      5.3907      1.8560      4.5752      0.0000
  11  11   0      0.0000      3.9875     -0.6339      0.0000
   0  12   0     17.1154      1.1457     18.4910      0.0000
   2  12   0     14.7025      1.7910     14.0219      0.0000
   4  12   0      8.1985      0.9674      6.7035      0.0000
   6  12   0     18.8000      1.9113     13.4203      0.0000
   8  12   0     18.0031      1.8788     12.4871      0.0000
  10  12   0     27.8666      2.7830     19.1026      0.0000
  12  12   0      0.0000      3.7277     18.5673      0.0000
   3  13   0      3.1231      0.4085     -2.7756      0.0000
   5  13   0      4.5363      1.0748      4.4422      0.0000
   7  13   0      0.8856      1.6131     -0.6513      0.0000
   9  13   0      0.0000      3.8344      3.1284      0.0000
  11  13   0      2.6865      2.7095     -0.9368      0.0000
  13  13   0      0.0000      2.9660     -8.0662      0.0000
   0  14   0      7.6055      0.7851     17.6415      0.0000
   2  14   0     11.4166      0.5605      9.6348      0.0000
   4  14   0      3.1693      0.7482     -0.0487      0.0000
   8  14   0      9.4938      1.6512      8.6661      0.0000
  12  14   0      6.5055      1.5833      7.6240      0.0000
  14  14   0      1.7206      2.5995      4.6711      0.0000
   1  15   0      2.5213      0.5217     -2.7414      0.0000
   3  15   0      3.8713      0.9699     -5.8002      0.0000
   5  15   0      8.1447      0.5154      7.7716      0.0000
   7  15   0      1.9281      1.4508      1.0056      0.0000
   9  15   0      1.9868      1.4824      2.5902      0.0000
  11  15   0      0.0000      2.3560      1.3707      0.0000
  13  15   0      0.0000      2.2940     -0.9948      0.0000
   0  16   0      9.2783      1.1996      3.8029      0.0000
   2  16   0      1.2201      0.8040      0.9748      0.0000
   4  16   0      1.4752      0.7791      0.3774      0.0000
   6  16   0      3.1894      0.6794     -2.0844      0.0000
   8  16   0      5.0709      1.3490      4.5471      0.0000
  10  16   0      3.7269      1.4874      8.4294      0.0000
  12  16   0      9.6743      1.3451      8.8218      0.0000
  14  16   0      4.4348      1.8313      7.6848      0.0000
  16  16   0      0.8370      1.6186      2.4404      0.0000
   1  17   0      2.5601      0.4442     -1.8028      0.0000
   3  17   0      4.0165      0.3788     -3.9124      0.0000
   5  17   0      2.0222      0.8677      1.6940      0.0000
   7  17   0      1.5611      1.6096     -0.7466      0.0000
   9  17   0      2.8862      1.1682      2.2284      0.0000
  11  17   0      0.0000      1.7843     -0.2834      0.0000
  13  17   0      0.0000      2.8703     -5.0546      0.0000
  15  17   0      0.9777      1.5129     -0.3434      0.0000
  17  17   0      2.4303      1.9346     -3.1618      0.0000
   0  18   0      5.3404      0.4947      6.5821      0.0000
   2  18   0      5.0260      0.3961      4.3847      0.0000
   4  18   0      3.7839      0.5532      3.7603      0.0000
   6  18   0      2.5753      0.6305      1.5865      0.0000
   8  18   0      8.1718      1.0235      7.7648      0.0000
  10  18   0      9.8321      1.0780      5.9899      0.0000
  12  18   0      1.5021      2.0411      3.7532      0.0000
  14  18   0      5.1238      2.7628      6.2004      0.0000
  16  18   0      2.0831      1.8023      3.4091      0.0000
  18  18   0      1.9133      2.4199      6.0003      0.0000
   1  19   0      2.5895      0.4284     -2.3321      0.0000
   3  19   0      5.1707      0.3619     -3.5853      0.0000
   5  19   0      1.5213      0.8024      0.0703      0.0000
   7  19   0      1.8073      1.2952      0.2208      0.0000
   9  19   0      0.8476      1.7826     -0.8145      0.0000
  11  19   0      0.0000      1.4501     -1.6505      0.0000
  15  19   0      0.0000      1.8845      1.4140      0.0000
  17  19   0      0.0000      1.3212     -0.1007      0.0000
   0  20   0      3.8909      0.5863      1.0174      0.0000
   2  20   0      2.5226      1.1990      1.7821      0.0000
   4  20   0      3.5706      0.4160      3.5332      0.0000
   6  20   0      3.0091      0.6824      2.2516      0.0000
   8  20   0      6.1076      0.5399      5.1627      0.0000
  10  20   0      3.5691      1.1484      4.7360      0.0000
  12  20   0      3.4946      0.7837      4.1942      0.0000
  14  20   0      0.0000      1.8396      5.0579      0.0000
  16  20   0      0.9372      1.4595      2.1047      0.0000
   1  21   0      1.1868      0.9598      0.3513      0.0000
   3  21   0      1.2326      1.0120      0.8778      0.0000
   5  21   0      1.5416      0.7816      1.0357      0.0000
   7  21   0      1.4248      1.1303      0.5815      0.0000
   9  21   0      1.7148      1.3068     -0.4716      0.0000
  11  21   0      1.4193      1.2655     -0.7417      0.0000
  13  21   0      2.0451      1.4943     -0.1677      0.0000
  15  21   0      1.0500      1.5178      0.7298      0.0000
   0  22   0     13.5755      0.9435     11.4539      0.0000
   2  22   0     10.6625      0.7430      9.6926      0.0000
   4  22   0      9.9067      0.5324      7.1588      0.0000
   6  22   0      6.5868      0.5003      5.2246      0.0000
   8  22   0      7.4935      0.4912      6.5079      0.0000
  10  22   0      8.3299      0.7818      6.3151      0.0000
  12  22   0      2.7222      0.9919      5.3131      0.0000
  14  22   0      2.3668      0.9668      4.7319      0.0000
   1  23   0      2.0914      0.5941     -1.9355      0.0000
   3  23   0      3.2451      0.4477     -3.3417      0.0000
   5  23   0      2.5540      0.5486     -2.1774      0.0000
   7  23   0      1.3317      1.0189     -0.5752      0.0000
   9  23   0      0.6172      1.0997     -0.5736      0.0000
  11  23   0      1.6187      1.5210     -1.4076      0.0000
  13  23   0      1.3371      1.0607     -1.3955      0.0000
   0  24   0      3.6535      0.6158      4.1368      0.0000
   2  24   0      6.6742      0.4751      4.4158      0.0000
   4  24   0      6.9927      0.8439      5.3846      0.0000
   6  24   0      7.1282      0.6311      5.4949      0.0000
   8  24   0      6.6162      0.8229      5.2087      0.0000
  10  24   0      4.7908      0.6523      3.7102      0.0000
  12  24   0      1.7438      1.5477      2.7376      0.0000
   1  25   0      1.6033      0.7896     -0.5621      0.0000
   3  25   0      1.5902      1.2503     -0.1782      0.0000
   5  25   0      0.0000      0.8357     -0.1652      0.0000
   7  25   0      1.0168      0.9686     -0.6970      0.0000
   9  25   0      1.3264      0.9403     -1.2091      0.0000
   0  26   0      2.3284      1.0860      2.7733      0.0000
   2  26   0      4.2100      0.4525      2.9831      0.0000
   4  26   0      4.2416      0.5738      2.8216      0.0000
   6  26   0      4.6382      0.6133      2.5142      0.0000
   0   1   1     19.0201      0.7987     19.6682      0.0000
   0   2   1     11.8265      0.6179      8.7725      0.0000
   1   2   1     27.9827      0.7219    -17.7411      0.0000
   0   3   1      9.5082      0.5442     11.9366      0.0000
   1   3   1     21.5918      0.7694    -21.8635      0.0000
   2   3   1      2.4820      0.4406     -1.5172      0.0000
   0   4   1     18.3086      0.9786    -12.8675      0.0000
   1   4   1     38.5790      1.1969    -34.8177      0.0000
   2   4   1     15.6736      0.5573     11.6643      0.0000
   3   4   1      3.8510      0.3715     -1.3997      0.0000
   0   5   1     26.0444      0.9932    -22.4622      0.0000
   1   5   1     16.4718      0.5246    -10.4852      0.0000
   2   5   1      2.5515      0.7455      1.8792      0.0000
   3   5   1     10.6562      0.4859      8.7246      0.0000
   4   5   1      8.0764      0.8398     -4.9610      0.0000
   0   6   1     25.5329      2.2198    -23.8364      0.0000
   1   6   1     23.2010      0.8282    -20.9162      0.0000
   2   6   1     10.4392      0.9346      9.0598      0.0000
   3   6   1      8.5019      0.5526     -5.4300      0.0000
   4   6   1      2.8964      0.7842     -2.9224      0.0000
   5   6   1      3.5687      0.5919      3.5649      0.0000
   0   7   1     34.4254      1.6148    -34.6114      0.0000
   1   7   1      2.9928      0.6649      3.4098      0.0000
   2   7   1      9.1005      1.2321     -2.9601      0.0000
   3   7   1     15.8049      0.7678     15.9283      0.0000
   4   7   1     13.3140      0.7144    -10.8268      0.0000
   5   7   1      3.8370      0.5525      3.8983      0.0000
   6   7   1      6.5179      0.4874     -6.6212      0.0000
   0   8   1      4.7892      0.7918     -5.9841      0.0000
   1   8   1      5.7685      0.6706     -5.4906      0.0000
   2   8   1     10.6884      0.8842     12.3310      0.0000
   3   8   1     14.6223      0.8629    -11.5322      0.0000
   4   8   1      6.5616      0.6114     -7.0250      0.0000
   5   8   1      2.8746      0.6390      3.3316      0.0000
   6   8   1      4.8952      0.6663     -7.2597      0.0000
   7   8   1      3.0523      1.2384      0.3755      0.0000
   0   9   1     26.6818      1.4410    -26.3502      0.0000
   1   9   1      3.1469      0.3396      1.5542      0.0000
   2   9   1     15.4272      0.5759    -15.0901      0.0000
   3   9   1      2.9274      0.5258      2.9722      0.0000
   4   9   1     12.7040      0.5372    -13.3445      0.0000
   5   9   1      4.0960      0.6046     -4.8868      0.0000
   6   9   1     13.5887      0.7115    -15.0760      0.0000
   7   9   1      4.7768      0.9015      4.1663      0.0000
   8   9   1      3.2368      1.0882     -2.4628      0.0000
   0  10   1      6.3703      0.3789     -5.6499      0.0000
   1  10   1      7.0962      0.3192     -5.8997      0.0000
   2  10   1      6.4400      0.6341      6.1114      0.0000
   3  10   1     11.3259      0.9101    -11.3435      0.0000
   4  10   1      8.3074      1.4993     -1.7628      0.0000
   5  10   1      7.4033      0.5414      6.8979      0.0000
   6  10   1      7.3180      1.6492      7.4616      0.0000
   7  10   1     11.5005      0.5503      9.3402      0.0000
   8  10   1      2.8751      1.2654      1.9329      0.0000
   9  10   1      6.4794      0.6986      5.8589      0.0000
   0  11   1      5.0941      1.0468     -5.4847      0.0000
   1  11   1      5.7742      0.3380      5.6596      0.0000
   2  11   1      3.2554      0.5795      1.6612      0.0000
   3  11   1     10.1351      0.5911     10.6616      0.0000
   4  11   1     13.2006      0.7052     13.7623      0.0000
   5  11   1      3.8153      0.5221      3.5279      0.0000
   6  11   1      4.6226      0.6140      0.8669      0.0000
   7  11   1      2.6817      0.9378      1.2546      0.0000
   8  11   1      2.9976      1.7685      3.4762      0.0000
   9  11   1      3.6430      1.7291     -2.2660      0.0000
  10  11   1      4.8654      1.1313     -0.5016      0.0000
   0  12   1      1.8537      0.6853      0.8914      0.0000
   1  12   1      3.5980      0.3097     -3.5533      0.0000
   2  12   1      3.7167      0.5638      3.0659      0.0000
   3  12   1      4.5135      0.8752     -5.2211      0.0000
   4  12   1      5.7517      1.0186     -8.0092      0.0000
   5  12   1      2.8001      0.9880     -5.6474      0.0000
   6  12   1      1.5797      1.3296     -0.0496      0.0000
   7  12   1      3.1244      0.8618     -1.1989      0.0000
   8  12   1      6.6368      0.5790     -6.0090      0.0000
   9  12   1      0.7136      1.4230     -0.2339      0.0000
  10  12   1      4.3097      1.6596     -3.9403      0.0000
  11  12   1      1.9382      1.7447     -1.5765      0.0000
   0  13   1      2.0958      0.6593     -1.4884      0.0000
   1  13   1      2.0604      0.8152      0.6539      0.0000
   2  13   1      2.3775      0.4989      0.6817      0.0000
   3  13   1      1.8468      0.7004      0.1685      0.0000
   4  13   1      3.3103      0.7572      4.3933      0.0000
   5  13   1      2.1000      1.0099     -1.7382      0.0000
   6  13   1      2.1282      1.2131      1.5810      0.0000
   7  13   1      8.4177      0.8585     -9.4191      0.0000
   8  13   1      7.7259      1.3052      7.8269      0.0000
   9  13   1      8.1848      1.4837     -8.1998      0.0000
  10  13   1      2.7614      1.0567      3.4145      0.0000
  11  13   1      2.2973      1.3552     -3.8529      0.0000
  12  13   1      1.0393      1.7259      1.7820      0.0000
   0  14   1      3.6751      0.4532      2.9507      0.0000
   1  14   1      5.7966      0.5216     -5.5686      0.0000
   2  14   1      3.9282      0.5548      3.7008      0.0000
   3  14   1      7.9412      0.7900     -7.2262      0.0000
   4  14   1      2.6221      0.9862     -1.6126      0.0000
   5  14   1      4.4640      0.5100     -3.4320      0.0000
   6  14   1      0.0000      1.3627      1.4726      0.0000
   7  14   1      2.2927      1.1136      0.5595      0.0000
   8  14   1      0.9728      1.1991      0.4094      0.0000
   9  14   1      6.6738      1.0242     -5.8942      0.0000
  10  14   1      4.3278      0.7623      4.2764      0.0000
  11  14   1      9.6866      0.6965     -8.8014      0.0000
  12  14   1      5.1248      0.9933      6.0107      0.0000
  13  14   1      3.9251      1.7103     -5.5846      0.0000
   0  15   1      7.9274      0.5656     -6.1941      0.0000
   3  15   1      2.0113      0.5013      1.4291      0.0000
   4  15   1      3.7916      0.6492      3.6818      0.0000
   5  15   1      2.7941      0.7910      2.2460      0.0000
   6  15   1      0.0000      1.0937     -1.4335      0.0000
   7  15   1      1.8673      1.1159     -3.1848      0.0000
   8  15   1      2.3439      0.8334     -3.1989      0.0000
   9  15   1      1.1968      1.4243     -0.6151      0.0000
  10  15   1      3.0131      0.7460     -3.2753      0.0000
  11  15   1      1.3912      1.4020     -0.5661      0.0000
  12  15   1      1.6850      1.6337      0.7452      0.0000
  13  15   1      0.0000      1.7906     -2.4931      0.0000
  14  15   1      2.4810      1.7663      3.8291      0.0000
   0  16   1      0.0000      1.0248     -1.2845      0.0000
   1  16   1      2.2489      0.3678     -1.3026      0.0000
   2  16   1      1.0147      0.8322     -1.2438      0.0000
   3  16   1      3.7090      0.4878     -3.6278      0.0000
   4  16   1      2.2105      0.4631     -1.7515      0.0000
   5  16   1      4.2194      0.4857     -3.5988      0.0000
   6  16   1      1.9296      0.7910     -1.2954      0.0000
   7  16   1      1.5068      1.2517     -0.5919      0.0000
   8  16   1      2.0649      1.1542     -0.9851      0.0000
   9  16   1      0.0000      1.1615      0.5482      0.0000
  10  16   1      2.1831      1.1675     -1.9199      0.0000
  11  16   1      1.2260      1.3760      1.2877      0.0000
  12  16   1      1.8096      1.5302     -1.9688      0.0000
  13  16   1      2.2981      1.4385      1.0330      0.0000
  14  16   1      0.9144      1.4650     -0.9661      0.0000
  15  16   1      1.6884      1.7050      0.4196      0.0000
   0  17   1      4.2099      0.5659     -2.7089      0.0000
   1  17   1      2.0138      0.3454      1.1646      0.0000
   2  17   1      2.3053      0.3747     -1.5861      0.0000
   3  17   1      2.1215      0.4026      2.6805      0.0000
   4  17   1      2.2386      1.3782      1.0737      0.0000
   5  17   1      1.2052      0.9018      1.4955      0.0000
   6  17   1      1.7016      1.0765      0.4144      0.0000
   7  17   1      4.1534      0.5940     -4.2686      0.0000
   8  17   1      2.7305      0.9257      1.8332      0.0000
   9  17   1      2.9692      0.8752     -4.2257      0.0000
  10  17   1      0.4432      1.2208      0.0130      0.0000
  11  17   1      1.5224      1.2615     -1.0058      0.0000
  12  17   1      1.6570      1.4265     -0.9459      0.0000
  13  17   1      1.4216      1.4456      1.7122      0.0000
  14  17   1      0.0000      1.3754      0.6106      0.0000
  15  17   1      1.6684      1.5926      3.2806      0.0000
  16  17   1      1.6071      1.5676     -1.7140      0.0000
   0  18   1      1.2646      0.7239      2.2416      0.0000
   1  18   1      2.2576      0.3512     -2.0705      0.0000
   2  18   1      2.0270      0.3509      1.9067      0.0000
   3  18   1      4.5354      0.4562     -2.8989      0.0000
   4  18   1      1.4465      0.6776      0.7938      0.0000
   5  18   1      1.7439      0.6274     -0.8203      0.0000
   6  18   1      2.1918      0.5692     -1.4009      0.0000
   7  18   1      1.6857      0.8718      0.1023      0.0000
   8  18   1      1.7246      1.2286      1.2447      0.0000
   9  18   1      2.8356      1.6415     -2.4932      0.0000
  10  18   1      2.7446      1.2329      3.4407      0.0000
  11  18   1      2.9714      1.5621     -3.3600      0.0000
  12  18   1      2.6333      1.1119      3.2449      0.0000
  13  18   1      1.5639      1.2060     -1.5680      0.0000
  14  18   1      1.3394      1.1862      2.2550      0.0000
  15  18   1      0.0000      1.3885     -0.3872      0.0000
  16  18   1      1.5788      1.7526     -0.5413      0.0000
  17  18   1      1.4534      1.3526      0.6934      0.0000
   0  19   1      1.8539      0.7176     -0.2316      0.0000
   1  19   1      2.6204      0.3381      1.7459      0.0000
   2  19   1      1.9395      0.4291      1.7756      0.0000
   3  19   1      4.0606      0.3045      3.2856      0.0000
   4  19   1      6.4464      0.8317      4.3582      0.0000
   5  19   1      2.2054      0.5801      2.0792      0.0000
   6  19   1      1.9439      0.8397      0.6104      0.0000
   7  19   1      0.9336      1.0213      1.0767      0.0000
   8  19   1      1.2337      1.1530     -0.6422      0.0000
   9  19   1      1.5971      1.2116      0.8884      0.0000
  10  19   1      1.1466      1.3229     -1.2082      0.0000
  11  19   1      1.5505      1.2271      1.4794      0.0000
  12  19   1      0.6992      1.0911      0.0759      0.0000
  13  19   1      1.5422      1.1835      1.7609      0.0000
  14  19   1      1.6871      1.2540      1.6725      0.0000
  15  19   1      1.4614      1.2381      1.2174      0.0000
  16  19   1      1.3696      1.1982     -1.1493      0.0000
  17  19   1      0.0000      1.4460      0.5187      0.0000
  18  19   1      0.0000      1.1658     -0.3405      0.0000
   1  20   1      1.6586      0.4852     -0.9440      0.0000
   2  20   1      1.5393      0.4800      0.6346      0.0000
   3  20   1      1.9528      0.6258     -1.3820      0.0000
   4  20   1      1.7274      0.5466     -1.0000      0.0000
   5  20   1      3.5470      0.3717     -2.6639      0.0000
   6  20   1      2.5697      0.5437     -2.3140      0.0000
   7  20   1      1.8137      0.6185     -1.6438      0.0000
   8  20   1      1.5051      0.9242     -0.9535      0.0000
   9  20   1      1.6505      1.3110     -1.7524      0.0000
  10  20   1      0.4256      1.2149      0.1494      0.0000
  11  20   1      3.0713      1.1106     -1.3316      0.0000
  12  20   1      1.3581      1.2442     -0.0542      0.0000
  13  20   1      0.7576      1.3350     -0.4125      0.0000
  14  20   1      0.9974      1.0686      0.1264      0.0000
  15  20   1      0.1368      1.0303     -0.9486      0.0000
  16  20   1      0.7152      1.2725     -0.8632      0.0000
  17  20   1      0.0000      1.0774      0.3791      0.0000
   0  21   1      2.8041      1.2333     -2.8899      0.0000
   1  21   1      1.2660      0.7658      0.2706      0.0000
   2  21   1      1.8053      0.4868     -1.5656      0.0000
   3  21   1      1.4803      0.5170      0.2772      0.0000
   4  21   1      1.6290      0.5449     -1.0030      0.0000
   5  21   1      1.4434      0.7016     -0.0157      0.0000
   6  21   1      2.1776      0.5727     -2.1167      0.0000
   7  21   1      0.9343      0.8769      0.8024      0.0000
   8  21   1      1.7003      0.6972     -1.4254      0.0000
   9  21   1      0.9018      0.9123      0.5674      0.0000
  10  21   1      2.0493      1.0437     -1.6039      0.0000
  11  21   1      1.6505      1.4005      1.1489      0.0000
  13  21   1      0.9453      1.0515      1.6691      0.0000
  14  21   1      0.9565      0.9915     -0.0049      0.0000
  15  21   1      0.4726      0.9902      0.7770      0.0000
  16  21   1      0.4651      0.9636     -1.3170      0.0000
   0  22   1      0.7200      0.8976      0.4865      0.0000
   1  22   1      1.9576      0.6610     -0.6407      0.0000
   2  22   1      1.4732      0.6702      0.0184      0.0000
   3  22   1      2.0748      0.3940     -0.7501      0.0000
   4  22   1      1.2917      0.6841      1.1658      0.0000
   5  22   1      2.4332      0.6177     -0.4738      0.0000
   6  22   1      0.8617      0.9594      1.2162      0.0000
   7  22   1      1.2165      0.8919      1.1982      0.0000
   8  22   1      0.9984      0.8363      0.5825      0.0000
   9  22   1      0.8725      0.9557      0.3558      0.0000
  10  22   1      0.5023      0.9310      0.4296      0.0000
  11  22   1      0.0000      1.1314      0.1928      0.0000
  12  22   1      1.6815      1.2002     -0.4068      0.0000
  13  22   1      0.9445      1.1274      0.7182      0.0000
  14  22   1      0.8724      0.9657     -0.4973      0.0000
  15  22   1      0.0000      1.1179     -0.1985      0.0000
   0  23   1      1.7095      0.8173      0.2442      0.0000
   1  23   1      1.2146      0.6644      1.1456      0.0000
   2  23   1      2.8515      0.3182      1.9469      0.0000
   3  23   1      2.3698      0.4243      2.2856      0.0000
   4  23   1      2.3392      0.3684      2.4235      0.0000
   5  23   1      1.1410      0.8972      0.3981      0.0000
   6  23   1      1.9520      0.5267      1.4136      0.0000
   7  23   1      1.1259      0.9270     -1.2109      0.0000
   8  23   1      1.3684      0.9008      0.2805      0.0000
   9  23   1      1.3212      0.9393     -2.0065      0.0000
  10  23   1      1.0455      0.9266     -0.7095      0.0000
  11  23   1      0.3662      1.0619     -1.0007      0.0000
  12  23   1      1.3690      1.0615     -0.5712      0.0000
  13  23   1      0.0000      1.5493      0.5689      0.0000
   0  24   1      2.4806      0.5156      2.6462      0.0000
   1  24   1      1.7318      0.4504      0.2152      0.0000
   2  24   1      1.2056      0.6082      0.8733      0.0000
   3  24   1      1.5118      0.4718     -0.1523      0.0000
   4  24   1      0.8541      0.7119     -0.5829      0.0000
   5  24   1      1.3908      0.6688     -0.5019      0.0000
   6  24   1      1.2502      0.8650     -1.1097      0.0000
   7  24   1      1.2132      0.8809     -0.1664      0.0000
   8  24   1      0.5733      0.7719     -0.6210      0.0000
   9  24   1      1.0267      0.8601     -1.0703      0.0000
  10  24   1      0.0000      0.8705      1.0205      0.0000
  11  24   1      0.0000      0.9106     -0.8641      0.0000
   0  25   1      1.2499      0.9510      0.7018      0.0000
   1  25   1      1.7370      0.5185     -0.4467      0.0000
   2  25   1      2.8684      0.2907      1.4688      0.0000
   3  25   1      1.3251      0.5414     -0.2342      0.0000
   4  25   1      1.9636      0.4625      1.2599      0.0000
   5  25   1      1.1207      0.5713     -0.6743      0.0000
   6  25   1      1.7343      0.5543      0.3859      0.0000
   7  25   1      0.9425      0.7942     -0.4920      0.0000
   8  25   1      0.0000      0.8347     -0.4629      0.0000
   9  25   1      0.8382      0.8652     -0.2928      0.0000
   0  26   1      1.6802      0.7083      0.5112      0.0000
   1  26   1      1.6972      0.4566      0.3672      0.0000
   2  26   1      0.8144      0.7264      0.0657      0.0000
   3  26   1      0.8419      0.6569     -0.0341      0.0000
   4  26   1      1.2308      0.6387     -0.1809      0.0000
   5  26   1      1.2570      0.6654     -0.0483      0.0000
   6  26   1      0.8582      0.8821     -0.0625      0.0000
   0   1   2     13.7222      0.5320     13.1164      0.0000
   1   1   2      2.9270      0.3843      3.4549      0.0000
   0   2   2     17.7533      0.6848     17.0680      0.0000
   1   2   2      3.5864      0.2674      2.8371      0.0000
   2   2   2     17.8905      0.5979     13.0633      0.0000
   0   3   2      1.9332      0.7901      0.2226      0.0000
   1   3   2      3.7517      0.2977     -2.6083      0.0000
   2   3   2      1.5898      0.8030     -1.4456      0.0000
   3   3   2      9.3977      0.5563     -6.6156      0.0000
   0   4   2     23.1148      0.8166     18.3831      0.0000
   1   4   2      3.9586      0.3674     -2.5771      0.0000
   2   4   2     23.2644      0.8379     20.0241      0.0000
   3   4   2      4.8791      0.6659     -5.7457      0.0000
   4   4   2     41.0699      1.9017     37.6959      0.0000
   0   5   2      4.0213      0.3287     -3.5241      0.0000
   1   5   2      2.3685      0.3337     -1.5354      0.0000
   2   5   2      6.6895      0.3349      6.6852      0.0000
   3   5   2      2.6894      0.4448      2.6152      0.0000
   4   5   2      9.3383      0.3498     -9.2142      0.0000
   5   5   2     15.5645      0.7843    -10.9107      0.0000
   0   6   2      6.0076      0.4054      3.5719      0.0000
   1   6   2      2.1651      0.3288      1.8787      0.0000
   2   6   2     15.6746      0.4814     11.8553      0.0000
   3   6   2      3.5910      0.2738     -2.6201      0.0000
   4   6   2     14.4672      0.5481     11.3332      0.0000
   5   6   2      7.7859      0.3516      7.1711      0.0000
   6   6   2      6.6267      0.6254     -8.2945      0.0000
   0   7   2      1.9823      0.7482     -2.2356      0.0000
   1   7   2      2.1407      0.4225     -1.0906      0.0000
   2   7   2     13.1184      0.5158     12.7086      0.0000
   3   7   2      4.1877      0.4042     -3.4717      0.0000
   4   7   2     10.1809      0.4361     -9.4461      0.0000
   5   7   2     14.1185      0.5036    -12.4090      0.0000
   6   7   2      5.5787      0.4957     -5.9620      0.0000
   7   7   2      3.9524      0.7736      4.8023      0.0000
   0   8   2      4.2064      0.8734      1.5473      0.0000
   1   8   2      6.4353      0.3419      5.5235      0.0000
   2   8   2     15.5998      0.6275     19.5619      0.0000
   3   8   2     14.0515      0.6211    -13.2808      0.0000
   4   8   2     18.9002      0.7927     17.1689      0.0000
   5   8   2      3.5551      0.5187      3.0432      0.0000
   6   8   2     10.6883      0.5452     10.1978      0.0000
   7   8   2      2.5464      0.6028     -2.8608      0.0000
   8   8   2     13.1548      0.7964     13.8869      0.0000
   0   9   2      3.7155      0.8485     -2.3707      0.0000
   1   9   2      7.1691      0.3984      8.5936      0.0000
   2   9   2      5.9088      0.4809      5.4537      0.0000
   3   9   2      4.8301      0.9000     -4.0580      0.0000
   4   9   2      2.2868      0.5814     -1.9784      0.0000
   5   9   2     10.3967      0.6443    -10.0673      0.0000
   6   9   2      3.7706      0.7173     -3.5651      0.0000
   7   9   2      1.8755      0.9669     -0.3468      0.0000
   8   9   2      1.5573      1.1886      2.1782      0.0000
   9   9   2     10.2478      1.0759    -11.6012      0.0000
   0  10   2     15.7881      0.6918     13.9983      0.0000
   1  10   2      9.2183      0.3564      8.6985      0.0000
   2  10   2     21.8966      0.8575     20.6112      0.0000
   3  10   2      6.6153      0.5560     -6.6740      0.0000
   4  10   2     17.3800      0.8055     17.5313      0.0000
   5  10   2      3.2263      0.4685      2.8550      0.0000
   6  10   2     13.7905      0.6829     11.6424      0.0000
   7  10   2      1.9931      1.4159      0.3094      0.0000
   8  10   2      9.3787      0.5996      7.2765      0.0000
   9  10   2      1.8158      0.9636      0.6658      0.0000
  10  10   2     12.0546      1.2038      9.5123      0.0000
   0  11   2      6.5787      1.1168      6.7330      0.0000
   1  11   2      9.7282      0.6430     10.3671      0.0000
   2  11   2      3.2758      0.3088      3.0031      0.0000
   3  11   2      3.6127      0.6943     -3.9101      0.0000
   4  11   2      2.5986      0.7015     -1.2404      0.0000
   5  11   2      5.1349      0.8771     -6.7867      0.0000
   6  11   2      3.6696      1.1099     -3.4593      0.0000
   7  11   2      3.0564      0.6645     -0.0866      0.0000
   8  11   2      4.3449      0.6032      4.0454      0.0000
   9  11   2      2.7870      0.8509     -3.1435      0.0000
  10  11   2      7.1361      0.7477      6.3408      0.0000
  11  11   2      4.1702      0.8231      4.7770      0.0000
   0  12   2     27.2530      2.1975     25.1809      0.0000
   1  12   2      5.1242      0.3893      4.9407      0.0000
   2  12   2     18.7372      0.7439     18.2471      0.0000
   3  12   2      3.7118      0.8517     -1.6175      0.0000
   4  12   2     18.5229      1.2849     17.5557      0.0000
   5  12   2      6.6328      0.7932      6.2771      0.0000
   6  12   2     16.2156      1.4097     15.1385      0.0000
   7  12   2      7.8886      0.7612      8.8309      0.0000
   8  12   2     12.9147      0.7514     12.0006      0.0000
   9  12   2      4.1141      0.5811      3.9062      0.0000
  10  12   2     15.1157      0.8429     13.9812      0.0000
  11  12   2      4.5039      0.5691      4.2195      0.0000
  12  12   2     12.9282      0.7146     11.7132      0.0000
   0  13   2     10.3959      1.2601      5.7396      0.0000
   1  13   2      3.0559      1.0920      2.1071      0.0000
   2  13   2      2.5592      0.7538      1.0460      0.0000
   3  13   2      4.8357      1.0850     -5.1632      0.0000
   4  13   2      4.4232      0.8692     -2.7876      0.0000
   5  13   2      2.2799      1.0052     -2.3291      0.0000
   6  13   2      8.4526      1.0390     -7.2050      0.0000
   7  13   2      3.1489      0.8039      2.1692      0.0000
   8  13   2      7.6943      0.7288     -7.3932      0.0000
   9  13   2      1.6028      1.2016     -0.6580      0.0000
  10  13   2      2.2140      0.8840     -1.6890      0.0000
  11  13   2      0.3807      1.2004      1.0657      0.0000
  12  13   2      1.7783      1.1412     -0.4331      0.0000
  13  13   2      1.3805      1.4975     -1.7331      0.0000
   0  14   2     20.5006      1.3707     21.7951      0.0000
   1  14   2      3.6953      0.5767      0.6552      0.0000
   2  14   2     19.8303      1.1549     20.3739      0.0000
   3  14   2      7.1788      1.9009     -6.8539      0.0000
   4  14   2     24.7507      1.3406     25.4832      0.0000
   5  14   2      6.5473      1.7310     -5.9580      0.0000
   6  14   2     17.9701      0.9207     19.2415      0.0000
   7  14   2      3.1887      0.4938     -2.1732      0.0000
   8  14   2     10.3904      0.9896     10.7027      0.0000
   9  14   2      1.9444      0.8868      0.7599      0.0000
  10  14   2      9.5896      0.8256      9.0206      0.0000
  11  14   2      1.2013      1.4302      2.1533      0.0000
  12  14   2      5.6934      1.1120      7.8820      0.0000
  13  14   2      1.8664      1.4671     -1.3747      0.0000
  14  14   2      7.8448      1.1257      7.0431      0.0000
   0  15   2      5.8551      1.0836      4.4293      0.0000
   1  15   2      2.5640      1.8073      2.7740      0.0000
   2  15   2      2.4845      0.7734     -0.7677      0.0000
   3  15   2      2.5168      1.8878      0.4168      0.0000
   4  15   2      3.0742      0.5225     -1.7792      0.0000
   5  15   2      6.8285      0.5364     -6.1303      0.0000
   6  15   2      1.6644      0.8800      1.4844      0.0000
   7  15   2      7.2170      1.1760     -7.9876      0.0000
   8  15   2      3.7650      0.4683      3.1290      0.0000
   9  15   2      6.8879      0.6238     -6.7197      0.0000
  10  15   2      4.2542      0.7316      4.5318      0.0000
  11  15   2      2.5364      1.1986     -2.2076      0.0000
  12  15   2      1.1381      1.3710      1.5393      0.0000
  13  15   2      2.2377      1.3248     -2.3723      0.0000
  14  15   2      0.9906      1.1914     -0.6361      0.0000
  15  15   2      2.6150      1.0669     -3.8092      0.0000
   0  16   2      8.4043      2.0534      6.3252      0.0000
   1  16   2      1.8950      0.3304      0.2706      0.0000
   2  16   2      5.5303      0.4299      4.2876      0.0000
   3  16   2      0.9718      0.8770     -0.0780      0.0000
   4  16   2      2.7139      0.7292      1.6274      0.0000
   5  16   2      3.0964      0.5775      3.4134      0.0000
   6  16   2      2.5197      0.5022     -0.2151      0.0000
   7  16   2      2.3838      0.5975      1.7385      0.0000
   8  16   2      3.0340      0.5793      2.0390      0.0000
   9  16   2      0.3244      0.9933     -0.7662      0.0000
  10  16   2      4.8478      0.8241      4.5693      0.0000
  11  16   2      1.9799      1.1279     -2.1390      0.0000
  12  16   2      4.5199      0.9017      4.4124      0.0000
  13  16   2      2.9697      0.7319     -3.0393      0.0000
  14  16   2      3.2630      0.6740      3.3933      0.0000
  15  16   2      0.6843      1.1076     -1.2952      0.0000
  16  16   2      0.6742      1.2443      1.4059      0.0000
   0  17   2      3.7429      0.6400      4.6405      0.0000
   1  17   2      1.4057      0.4775      0.4946      0.0000
   2  17   2      1.3063      0.4387      0.3871      0.0000
   3  17   2      1.9188      0.5225     -1.5867      0.0000
   4  17   2      1.7641      0.7913     -2.1125      0.0000
   5  17   2      2.8145      1.2710     -0.0484      0.0000
   6  17   2      5.6712      0.5072     -5.4935      0.0000
   7  17   2      3.7455      0.7051      3.6513      0.0000
   8  17   2      4.5252      0.6840     -5.1960      0.0000
   9  17   2      3.0681      0.7805      2.8978      0.0000
  10  17   2      1.6306      1.1244     -0.4930      0.0000
  11  17   2      2.4690      0.9180      2.5023      0.0000
  12  17   2      0.0000      1.2124      0.5557      0.0000
  13  17   2      0.0000      1.3068      0.4114      0.0000
  14  17   2      0.0000      1.3196     -0.0917      0.0000
  15  17   2      0.7050      1.0991     -1.3993      0.0000
  16  17   2      0.6759      1.0008     -1.4622      0.0000
  17  17   2      0.0000      1.2867      0.2499      0.0000
   0  18   2      5.6014      0.3991      4.7216      0.0000
   1  18   2      2.7008      0.3080     -2.4034      0.0000
   2  18   2      8.1608      0.3680      6.7103      0.0000
   3  18   2      4.2148      0.3527     -3.9820      0.0000
   4  18   2      9.4126      0.4679      8.4008      0.0000
   5  18   2      4.5731      0.4062     -4.3043      0.0000
   6  18   2      5.4307      0.9027      6.0773      0.0000
   7  18   2      2.5080      0.5432     -2.6683      0.0000
   8  18   2      2.7366      0.5618      3.0475      0.0000
   9  18   2      0.5148      0.9488      0.3895      0.0000
  10  18   2      3.1139      0.7848      2.0184      0.0000
  11  18   2      1.1664      1.2166     -0.4631      0.0000
  12  18   2      2.0489      0.9906      2.4052      0.0000
  13  18   2      1.7136      1.2509     -1.9334      0.0000
  14  18   2      2.4197      0.9106      2.4094      0.0000
  15  18   2      0.9212      1.0631     -1.5824      0.0000
  16  18   2      1.7010      1.2045      1.4561      0.0000
  17  18   2      0.0000      1.0180     -0.8642      0.0000
  18  18   2      0.0000      1.0992      1.4170      0.0000
   0  19   2      3.5768      0.5687      3.0458      0.0000
   1  19   2      3.2066      0.3186      2.9736      0.0000
   2  19   2      2.0773      0.4205      0.9053      0.0000
   3  19   2      1.5594      0.4111      1.4668      0.0000
   4  19   2      1.4430      0.6812      0.0540      0.0000
   5  19   2      2.5937      0.7157      0.0511      0.0000
   6  19   2      1.5393      0.7319      0.5601      0.0000
   7  19   2      1.7341      0.9074      0.9909      0.0000
   8  19   2      2.2579      0.5696      2.4390      0.0000
   9  19   2      1.8082      0.8259      1.3304      0.0000
  10  19   2      2.8765      0.6372      3.1452      0.0000
  11  19   2      3.6542      0.5878      3.2570      0.0000
  12  19   2      0.4953      1.1525      1.8538      0.0000
  13  19   2      1.7471      1.2819      1.9258      0.0000
  14  19   2      0.8799      1.1132      1.1027      0.0000
  15  19   2      0.5839      1.3253      0.0635      0.0000
  16  19   2      0.7606      1.0562     -0.1437      0.0000
  17  19   2      1.2499      0.9274      1.0279      0.0000
  18  19   2      1.2539      1.3917      0.0320      0.0000
   0  20   2     11.5666      0.7850      8.8472      0.0000
   1  20   2      2.8305      0.2785     -1.9194      0.0000
   2  20   2      9.0595      0.3419      7.8892      0.0000
   3  20   2      1.9654      0.3411     -0.1213      0.0000
   4  20   2      7.4604      0.8732      8.1457      0.0000
   5  20   2      2.1769      0.6222      0.7444      0.0000
   6  20   2      8.4780      0.5343      6.8950      0.0000
   7  20   2      1.9798      0.6539      1.5615      0.0000
   8  20   2      6.2110      0.8757      5.5523      0.0000
   9  20   2      2.3272      0.6063      1.7074      0.0000
  10  20   2      3.8685      2.0882      4.9421      0.0000
  11  20   2      0.6644      0.9890     -0.1206      0.0000
  12  20   2      3.2432      0.6522      3.6117      0.0000
  13  20   2      1.4924      1.1004     -0.2825      0.0000
  14  20   2      2.2892      1.1157      2.9128      0.0000
  15  20   2      1.1210      1.0404     -0.7193      0.0000
  16  20   2      1.6598      0.8503      2.2487      0.0000
   0  21   2      0.0000      0.7600     -0.4008      0.0000
   1  21   2      2.9094      0.3110      2.0378      0.0000
   2  21   2      1.5637      0.3720      0.5489      0.0000
   3  21   2      1.6351      0.4600      1.3846      0.0000
   4  21   2      1.7141      0.4755     -0.5409      0.0000
   5  21   2      1.4986      0.5952      0.5219      0.0000
   6  21   2      1.3802      0.7874     -0.9268      0.0000
   7  21   2      1.9075      0.6743      0.9372      0.0000
   8  21   2      1.3576      0.9361     -0.1225      0.0000
   9  21   2      1.3857      0.9391      0.1458      0.0000
  10  21   2      0.7912      1.0283      0.4241      0.0000
  11  21   2      2.3233      0.8431      1.0847      0.0000
  12  21   2      0.8254      2.1042      0.8328      0.0000
  13  21   2      0.7007      1.2239      0.7212      0.0000
  14  21   2      1.2899      1.1420      0.2005      0.0000
  15  21   2      0.8920      1.1414     -0.3944      0.0000
   0  22   2     10.9688      0.5469      8.6235      0.0000
   1  22   2      1.8261      0.3653     -0.3111      0.0000
   2  22   2      8.3811      0.4232      6.6057      0.0000
   3  22   2      1.8020      0.3856      0.9871      0.0000
   4  22   2      8.0459      0.3868      6.2598      0.0000
   5  22   2      1.6433      0.6186      0.7361      0.0000
   6  22   2      5.1128      0.4902      4.9441      0.0000
   7  22   2      1.6678      0.9612      1.1611      0.0000
   8  22   2      4.7931      0.6095      3.8416      0.0000
   9  22   2      1.9134      0.6732      1.4804      0.0000
  10  22   2      5.6430      0.6067      4.8863      0.0000
  11  22   2      1.1129      0.9656      0.6475      0.0000
  12  22   2      3.5336      0.8414      4.3652      0.0000
  13  22   2      0.4688      0.9863      0.7224      0.0000
  14  22   2      3.0395      0.7619      3.4698      0.0000
   0  23   2      1.0350      0.8051      1.3187      0.0000
   1  23   2      1.0724      0.5619      0.4163      0.0000
   2  23   2      1.5796      0.4281      1.7715      0.0000
   3  23   2      1.7477      0.4140      0.1642      0.0000
   4  23   2      1.4296      0.5575     -0.9444      0.0000
   5  23   2      0.3584      0.7774      0.1120      0.0000
   6  23   2      0.9285      0.9036     -1.4433      0.0000
   7  23   2      1.2257      0.8171      1.8410      0.0000
   8  23   2      0.3857      0.9436     -0.4633      0.0000
   9  23   2      1.9775      0.6020      2.3407      0.0000
  10  23   2      1.0067      0.8671      0.1321      0.0000
  11  23   2      1.4139      1.0729      1.9583      0.0000
  12  23   2      1.0071      1.0614      0.9400      0.0000
   0  24   2      7.7603      0.5193      5.4003      0.0000
   1  24   2      1.6946      0.4544     -0.6202      0.0000
   2  24   2      5.7666      0.3603      4.7004      0.0000
   3  24   2      1.8570      0.3969     -1.2653      0.0000
   4  24   2      7.4357      0.4137      5.8870      0.0000
   5  24   2      1.1061      0.8014     -0.5730      0.0000
   6  24   2      5.8311      0.6298      5.8445      0.0000
   7  24   2      0.8533      0.8480      0.9234      0.0000
   8  24   2      2.9241      0.4636      3.7481      0.0000
   9  24   2      1.2839      0.9163      1.5500      0.0000
  10  24   2      2.7667      0.5395      2.9990      0.0000
   0  25   2      0.2548      0.7920     -0.5002      0.0000
   1  25   2      0.9477      0.7184      0.5008      0.0000
   2  25   2      1.0440      0.6752      0.2061      0.0000
   3  25   2      0.6594      0.7836      0.9822      0.0000
   4  25   2      0.6449      0.7279     -0.2707      0.0000
   5  25   2      1.1099      0.6835     -0.3810      0.0000
   6  25   2      0.5999      0.8387      0.3284      0.0000
   7  25   2      1.2106      0.9741     -1.0776      0.0000
   0  26   2      1.8630      0.8162      1.8243      0.0000
   0   1   3      8.7139      0.3786      8.2352      0.0000
   0   2   3      3.5980      0.3740     -3.3184      0.0000
   1   2   3      8.3352      0.2881     -8.2605      0.0000
   0   3   3      3.0814      0.4780      2.2999      0.0000
   1   3   3      2.7480      0.3634      2.9834      0.0000
   2   3   3      7.1359      0.2458      5.5507      0.0000
   0   4   3      3.6256      0.5143      3.0842      0.0000
   1   4   3      2.5259      0.3479     -1.6854      0.0000
   2   4   3      3.5215      0.3051     -2.3871      0.0000
   3   4   3      2.5283      0.5272     -0.7980      0.0000
   0   5   3     30.4266      1.2730     30.1507      0.0000
   1   5   3     13.0754      0.7490     -5.1138      0.0000
   2   5   3     23.7557      0.6711     22.9105      0.0000
   3   5   3      4.2131      0.3434     -4.5852      0.0000
   4   5   3     11.8295      0.4395     11.0578      0.0000
   0   6   3      8.6826      0.3980    -10.2264      0.0000
   1   6   3      8.9351      0.4005     -8.5525      0.0000
   2   6   3      3.6726      0.2949     -4.1429      0.0000
   3   6   3     12.2300      0.3895    -14.8447      0.0000
   4   6   3      3.0799      0.3829      3.1847      0.0000
   5   6   3     15.5597      0.5618    -15.6680      0.0000
   0   7   3      8.6172      0.4011     -7.3997      0.0000
   1   7   3      2.4446      0.3960      1.3676      0.0000
   2   7   3      7.7908      0.4056     -8.2907      0.0000
   3   7   3      3.9952      0.5168      4.4105      0.0000
   4   7   3      3.5116      0.6682     -3.4579      0.0000
   5   7   3      2.3658      0.5099      0.4043      0.0000
   6   7   3      3.2663      0.7148      2.6085      0.0000
   0   8   3      3.0443      0.3675     -2.8800      0.0000
   1   8   3      2.2315      0.3686     -1.9578      0.0000
   2   8   3      2.1181      0.4327      1.2915      0.0000
   3   8   3      2.1325      0.6520     -0.6622      0.0000
   4   8   3      2.7925      0.4048     -2.4885      0.0000
   5   8   3      4.8003      0.4147     -3.7335      0.0000
   6   8   3      1.2865      0.8492     -1.1752      0.0000
   7   8   3      3.5107      0.5565      1.8200      0.0000
   0   9   3      3.5454      0.9033     -3.2076      0.0000
   1   9   3      1.8337      0.4497      1.7057      0.0000
   2   9   3      4.5633      0.4188     -4.0469      0.0000
   3   9   3      2.7941      0.3785     -3.2595      0.0000
   4   9   3      5.7353      0.4402     -5.2306      0.0000
   5   9   3      2.1223      0.4945     -0.5745      0.0000
   6   9   3      6.0746      0.4044     -5.7732      0.0000
   7   9   3      2.6500      0.4970      0.3485      0.0000
   8   9   3      4.7762      0.5817     -5.2145      0.0000
   0  10   3      2.2396      0.9294      1.2288      0.0000
   1  10   3      1.2178      0.6368      1.0230      0.0000
   2  10   3      1.6266      0.4966      0.7022      0.0000
   3  10   3      4.7117      0.4524     -2.3065      0.0000
   4  10   3      2.4115      0.4337      1.7217      0.0000
   5  10   3      4.3534      0.5005     -4.8099      0.0000
   6  10   3      3.7129      0.4328      3.2239      0.0000
   7  10   3      5.5942      0.3934      4.8750      0.0000
   8  10   3      1.8602      0.7870      1.9738      0.0000
   9  10   3      5.8214      0.9316      5.9387      0.0000
   0  11   3      3.6151      0.3453      4.3057      0.0000
   1  11   3      1.6244      0.4456      0.9580      0.0000
   2  11   3      2.3291      0.6405     -0.1689      0.0000
   3  11   3      3.6033      0.4251     -3.2088      0.0000
   4  11   3      1.9401      0.6555     -1.8084      0.0000
   5  11   3      2.3552      0.7373      1.0961      0.0000
   6  11   3      3.1749      0.6475     -0.7593      0.0000
   7  11   3      1.4242      1.0691      0.5966      0.0000
   8  11   3      3.3517      0.6151     -2.5958      0.0000
   9  11   3      2.8871      0.5583     -0.5075      0.0000
  10  11   3      4.1606      0.4232     -3.9452      0.0000
   0  12   3      1.7646      0.5574      1.5326      0.0000
   1  12   3      2.9052      0.4479      1.8064      0.0000
   2  12   3      1.8443      0.6521     -1.5773      0.0000
   3  12   3      3.3991      0.3863     -4.6310      0.0000
   4  12   3      4.4617      0.3066      5.1941      0.0000
   5  12   3      3.5131      0.5860     -2.7755      0.0000
   6  12   3      3.6907      0.4995      4.1215      0.0000
   7  12   3      6.3574      0.7289      6.7549      0.0000
   8  12   3      1.7545      0.9784      0.9570      0.0000
   9  12   3      6.4474      0.4496      6.7539      0.0000
  10  12   3      1.9129      0.7785      1.2090      0.0000
  11  12   3      5.4473      0.5374      6.7129      0.0000
   0  13   3      2.8696      0.4355      2.9527      0.0000
   1  13   3      1.5708      0.5940      0.5670      0.0000
   2  13   3      4.7692      0.5922     -4.2443      0.0000
   3  13   3      2.3588      0.7948      3.5800      0.0000
   4  13   3      2.7436      0.7350      2.9796      0.0000
   5  13   3      2.2337      0.6304      1.1297      0.0000
   6  13   3      8.3217      0.6152      6.7686      0.0000
   7  13   3      1.9738      0.6459     -0.9386      0.0000
   8  13   3      2.3309      0.7086      2.0414      0.0000
   9  13   3      1.7354      0.8406      1.1946      0.0000
  10  13   3      2.5684      0.6119      2.3152      0.0000
  11  13   3      2.3650      0.7846      0.9378      0.0000
  12  13   3      1.4818      1.0780     -2.0180      0.0000
   0  14   3      6.3159      0.6652      4.6499      0.0000
   1  14   3      4.5688      0.4159      4.8650      0.0000
   2  14   3      2.6152      0.8381      0.5799      0.0000
   3  14   3      4.7287      0.4971      5.8644      0.0000
   4  14   3      2.0805      0.9340     -0.8459      0.0000
   5  14   3      5.6105      0.4494      5.4336      0.0000
   6  14   3      2.2277      0.5833     -0.3402      0.0000
   7  14   3      6.6976      0.3395      6.5996      0.0000
   8  14   3      1.9573      0.6760      0.8546      0.0000
   9  14   3      5.0694      0.8309      6.1424      0.0000
  10  14   3      1.5499      0.8781      0.6158      0.0000
  11  14   3      4.6532      0.4834      5.6129      0.0000
  12  14   3      1.4859      1.1742     -1.3287      0.0000
  13  14   3      1.8609      0.8364      1.5832      0.0000
   0  15   3     27.9635      1.4190     28.7422      0.0000
   1  15   3      6.6630      0.3652     -4.5697      0.0000
   2  15   3     15.8657      0.9391     14.3198      0.0000
   3  15   3      5.0491      0.4326     -2.5546      0.0000
   4  15   3     14.9660      0.6697     13.4038      0.0000
   5  15   3      2.3095      0.8279     -0.6512      0.0000
   6  15   3     11.0405      0.7090     10.3524      0.0000
   7  15   3      1.1228      0.9983      0.2235      0.0000
   8  15   3      5.4416      0.7640      5.6455      0.0000
   9  15   3      1.4927      1.0805      0.6190      0.0000
  10  15   3      5.4699      0.5769      7.3055      0.0000
  11  15   3      2.2744      0.9466     -1.3789      0.0000
  12  15   3      1.4926      1.1001      1.1339      0.0000
  13  15   3      1.6590      0.9124     -0.2142      0.0000
  14  15   3      1.3404      1.0489      0.9486      0.0000
   0  16   3      6.3604      0.7619     -6.1007      0.0000
   1  16   3      4.3278      0.2742     -3.8214      0.0000
   2  16   3      2.2893      0.3678     -0.8310      0.0000
   3  16   3      5.3400      0.5609     -4.6739      0.0000
   4  16   3      2.4147      1.4823      1.1581      0.0000
   5  16   3      5.4112      0.7240     -4.5610      0.0000
   6  16   3      2.0086      0.5887      1.4674      0.0000
   7  16   3      1.4482      0.9172     -0.4914      0.0000
   8  16   3      1.4733      0.9789      0.1050      0.0000
   9  16   3      2.8629      0.8095      2.8321      0.0000
  10  16   3      2.0271      0.7291     -1.3183      0.0000
  11  16   3      1.0216      1.0272      0.5164      0.0000
  12  16   3      0.9609      1.0229     -0.3281      0.0000
  13  16   3      1.7912      0.9750     -1.2497      0.0000
  14  16   3      0.9108      0.9730     -0.2308      0.0000
  15  16   3      2.0214      0.7343     -2.3218      0.0000
   0  17   3      3.2866      0.5850     -3.5363      0.0000
   1  17   3      2.0223      0.3674      1.1904      0.0000
   2  17   3     11.0553      0.7874     -9.6329      0.0000
   3  17   3      2.7900      0.3247      2.4913      0.0000
   4  17   3      2.8897      1.2673     -2.2559      0.0000
   5  17   3      1.2971      0.9520      1.0423      0.0000
   6  17   3      1.0180      0.8911      1.2277      0.0000
   7  17   3      1.5159      0.9371     -0.4145      0.0000
   8  17   3      1.8463      0.7782     -0.4484      0.0000
   9  17   3      1.3604      0.9516      0.6345      0.0000
  10  17   3      2.0184      0.9042      0.7445      0.0000
  11  17   3      0.7062      0.9235      0.6067      0.0000
  12  17   3      2.8008      0.5547     -2.3596      0.0000
  13  17   3      1.1682      0.9927      0.1203      0.0000
  14  17   3      0.8182      0.9635     -0.5354      0.0000
  15  17   3      0.3637      1.1463      0.1665      0.0000
  16  17   3      1.1165      0.9887      1.0323      0.0000
   0  18   3      4.1443      0.8917     -1.2222      0.0000
   1  18   3      2.1941      0.6262     -1.1699      0.0000
   2  18   3      0.8526      0.9386      0.2545      0.0000
   3  18   3      4.8852      0.4412      4.6127      0.0000
   4  18   3      2.6407      0.6881     -2.3247      0.0000
   5  18   3      2.0344      0.6272      1.8500      0.0000
   6  18   3      1.1528      0.9257     -1.5817      0.0000
   7  18   3      2.4048      1.6509      0.1449      0.0000
   8  18   3      1.3347      0.9135      0.1458      0.0000
   9  18   3      2.6676      0.5267      1.7685      0.0000
  10  18   3      1.2688      1.0210     -1.1451      0.0000
  11  18   3      1.4129      0.9412     -0.5432      0.0000
  12  18   3      0.7538      0.9239     -0.8325      0.0000
  13  18   3      1.0365      0.9231     -0.5048      0.0000
  14  18   3      0.0000      1.1468     -0.4744      0.0000
  15  18   3      1.5834      0.9468     -2.0776      0.0000
  16  18   3      0.9940      0.9969      0.0950      0.0000
  17  18   3      1.2204      0.9216     -1.3130      0.0000
   0  19   3      2.5300      1.6929     -1.6137      0.0000
   1  19   3      1.4919      0.6589      0.0694      0.0000
   2  19   3      5.2057      0.6261     -5.2891      0.0000
   3  19   3      2.3501      0.6921     -1.5889      0.0000
   4  19   3      4.5592      0.7657     -5.5976      0.0000
   5  19   3      1.0719      1.0363      0.2520      0.0000
   6  19   3      3.8794      0.6584     -4.6232      0.0000
   7  19   3      1.2262      0.9465      0.5762      0.0000
   8  19   3      3.0324      0.8621     -3.8146      0.0000
   9  19   3      2.1093      0.6773     -0.5200      0.0000
  10  19   3      1.8008      0.7558     -2.0378      0.0000
  11  19   3      1.2541      0.9025      0.1047      0.0000
  12  19   3      2.6591      0.6430     -2.9460      0.0000
  13  19   3      1.1606      1.0527      0.0775      0.0000
  14  19   3      1.5853      0.8736     -1.9189      0.0000
  15  19   3      0.0000      0.8935      0.4543      0.0000
  16  19   3      0.4711      0.9012      0.1207      0.0000
   0  20   3      2.0527      1.2802     -0.5440      0.0000
   1  20   3      1.7353      0.9479     -1.8568      0.0000
   2  20   3      1.4946      0.7621      0.4237      0.0000
   3  20   3      2.5390      0.7383      1.6071      0.0000
   4  20   3      0.4836      1.0101      0.8472      0.0000
   5  20   3      2.5160      0.9713      0.8140      0.0000
   6  20   3      2.2424      0.7073      0.2439      0.0000
   7  20   3      1.4631      0.8540      1.0361      0.0000
   8  20   3      0.6284      0.9486      0.2035      0.0000
   9  20   3      2.9391      0.9969      3.0400      0.0000
  10  20   3      1.1232      0.9996      0.2014      0.0000
  11  20   3      1.7015      0.8406      1.0958      0.0000
  12  20   3      1.3978      1.0489      0.2526      0.0000
  13  20   3      2.0183      0.7617      1.4616      0.0000
  14  20   3      0.2476      0.9257      0.1161      0.0000
  15  20   3      0.6074      0.9931      0.5136      0.0000
   0  21   3      4.2217      1.4224     -3.5126      0.0000
   1  21   3      0.0000      0.8711      0.4791      0.0000
   2  21   3      3.2367      0.5508     -3.9918      0.0000
   3  21   3      1.1906      0.9200     -0.6498      0.0000
   4  21   3      5.2408      1.0760     -4.6218      0.0000
   5  21   3      1.7833      0.7413     -0.3265      0.0000
   6  21   3      3.6150      0.7527     -3.3285      0.0000
   7  21   3      1.4193      0.7990      0.5570      0.0000
   8  21   3      1.7645      0.7052     -1.9844      0.0000
   9  21   3      0.8689      0.8921      0.2831      0.0000
  10  21   3      1.7990      0.7330     -1.1171      0.0000
  11  21   3      1.3552      1.0646      0.3666      0.0000
  12  21   3      1.0171      1.0657     -0.8557      0.0000
  13  21   3      0.0000      1.1053     -0.3642      0.0000
   0  22   3      2.7732      0.8872      0.2857      0.0000
   1  22   3      1.4897      0.6739     -1.1218      0.0000
   2  22   3      0.0896      0.8621      0.2927      0.0000
   3  22   3      1.2301      0.9550      0.0041      0.0000
   4  22   3      1.8892      1.3143      1.2098      0.0000
   5  22   3      2.1064      0.8254     -0.1135      0.0000
   6  22   3      1.7834      0.7261      1.5894      0.0000
   7  22   3      2.4996      1.1095      0.5072      0.0000
   8  22   3      0.0000      0.8494      0.9860      0.0000
   9  22   3      2.6522      0.6818      2.0038      0.0000
  10  22   3      0.8562      0.8965      0.4060      0.0000
  11  22   3      1.4249      0.8059      0.7537      0.0000
  12  22   3      0.8787      0.9875     -0.0521      0.0000
   0  23   3      2.0165      0.8336     -2.0830      0.0000
   1  23   3      0.7894      0.7178      0.4449      0.0000
   2  23   3      2.4443      0.8072     -1.5063      0.0000
   3  23   3      0.9236      0.8753      0.5462      0.0000
   4  23   3      1.1240      0.8236     -0.9487      0.0000
   5  23   3      0.0000      1.8051      0.2578      0.0000
   6  23   3      1.4146      0.7947      0.6438      0.0000
   7  23   3      0.9340      0.8546     -0.1452      0.0000
   8  23   3      1.8079      0.6616      1.3062      0.0000
   9  23   3      0.7721      1.0776     -0.5634      0.0000
  10  23   3      1.2583      0.9337      0.5377      0.0000
   0  24   3      1.1577      0.8452      0.9564      0.0000
   1  24   3      1.1397      0.5953      0.5992      0.0000
   2  24   3      1.1143      0.4631      0.5670      0.0000
   3  24   3      2.2829      0.3459      2.1186      0.0000
   4  24   3      1.1084      0.7123      0.0177      0.0000
   5  24   3      2.3543      0.7938      1.7490      0.0000
   6  24   3      0.0000      0.8915      0.0103      0.0000
   7  24   3      1.3982      0.8828      0.8845      0.0000
   0  25   3      4.3246      1.1472      4.2597      0.0000
   1  25   3      0.8786      0.6653     -0.2744      0.0000
   2  25   3      3.6341      0.7219      3.4709      0.0000
   0   0   4     23.9667      2.2665     22.2533      0.0000
   0   1   4      2.7944      0.7105      2.3005      0.0000
   1   1   4      2.0471      0.5970     -1.5248      0.0000
   0   2   4     20.0580      0.9191     19.3327      0.0000
   1   2   4      4.2181      0.3577      4.6638      0.0000
   2   2   4     21.1738      0.8981     18.6868      0.0000
   0   3   4      3.4806      0.3503      3.9939      0.0000
   1   3   4      1.8356      0.4574     -1.2051      0.0000
   2   3   4      3.5786      0.2774      3.0772      0.0000
   3   3   4      1.3101      1.0610      0.4019      0.0000
   0   4   4     12.4573      0.5045     12.0197      0.0000
   1   4   4      2.2669      0.4684      0.2852      0.0000
   2   4   4     14.3397      0.3878     12.9844      0.0000
   3   4   4      7.6124      0.2757     -7.7198      0.0000
   4   4   4      9.9001      0.3898      8.4821      0.0000
   0   5   4      1.5267      0.7118      0.4409      0.0000
   1   5   4      2.2246      0.3721      1.0985      0.0000
   2   5   4      3.5779      0.3133      2.3592      0.0000
   3   5   4      3.0642      0.4009      3.1445      0.0000
   4   5   4      2.8912      0.3517      2.3232      0.0000
   5   5   4     10.9784      0.4000      9.2439      0.0000
   0   6   4     26.1592      0.9292     27.2786      0.0000
   1   6   4      3.3390      0.3422      3.1812      0.0000
   2   6   4     22.8353      0.6222     24.9064      0.0000
   3   6   4      2.9129      0.3916      0.9397      0.0000
   4   6   4     19.4269      0.6154     20.2215      0.0000
   5   6   4      4.3451      0.3784      4.4406      0.0000
   6   6   4     25.7861      0.9163     25.8413      0.0000
   0   7   4      4.1954      0.4586      3.7606      0.0000
   1   7   4      2.7770      0.4459     -0.0248      0.0000
   2   7   4      3.8099      0.2640      3.0448      0.0000
   3   7   4      2.4671      0.4011     -1.0971      0.0000
   4   7   4      4.4455      0.2769     -4.4914      0.0000
   5   7   4      5.9384      0.3649      5.7595      0.0000
   6   7   4      7.1939      0.2393     -7.6223      0.0000
   7   7   4      2.8321      0.4735      3.1124      0.0000
   0   8   4     16.4935      0.7164     16.4692      0.0000
   1   8   4      2.5300      0.3293     -1.2702      0.0000
   2   8   4     11.2798      0.3347     10.7894      0.0000
   3   8   4      4.0522      0.2609     -4.1956      0.0000
   4   8   4     11.4235      0.3754     13.9977      0.0000
   5   8   4      2.0813      0.4349      1.1780      0.0000
   6   8   4     16.4518      0.6183     18.3401      0.0000
   7   8   4      2.3178      0.3911     -0.6585      0.0000
   8   8   4     12.8889      0.4942     13.9254      0.0000
   0   9   4      3.8350      0.3660     -4.8677      0.0000
   1   9   4      2.1137      0.3593     -0.8495      0.0000
   2   9   4      3.2735      0.2707      2.8951      0.0000
   3   9   4      2.6077      0.4283      2.3380      0.0000
   4   9   4      2.8402      0.4289     -2.6837      0.0000
   5   9   4      5.2088      0.3093      6.0868      0.0000
   6   9   4      3.2390      0.3439     -4.2381      0.0000
   7   9   4      3.2310      0.3165      3.4660      0.0000
   8   9   4      2.9129      0.5834      1.1730      0.0000
   9   9   4      3.9225      0.6151      4.6084      0.0000
   0  10   4     12.9681      0.4607     13.1379      0.0000
   1  10   4      3.1754      0.2541      3.7744      0.0000
   2  10   4      5.0689      0.3435      4.6327      0.0000
   3  10   4      3.0919      0.3779     -1.9984      0.0000
   4  10   4     10.9573      0.5629      9.1963      0.0000
   5  10   4      2.6309      0.4085      2.4681      0.0000
   6  10   4     12.3542      0.3388     11.9499      0.0000
   7  10   4      2.1061      0.4567      2.0628      0.0000
   8  10   4     10.8475      0.3677     10.9125      0.0000
   9  10   4      2.3517      0.4966     -0.3248      0.0000
  10  10   4     10.4250      0.8171     10.0915      0.0000
   0  11   4      2.3918      0.4390     -2.1794      0.0000
   1  11   4      4.7380      0.3087     -4.8150      0.0000
   2  11   4      3.8873      0.2989      3.4295      0.0000
   3  11   4      2.4263      0.3859      2.9171      0.0000
   4  11   4      2.3644      0.3608     -1.5200      0.0000
   5  11   4      3.3661      0.3041      3.4340      0.0000
   6  11   4      2.7822      0.5206     -2.6711      0.0000
   7  11   4      2.2992      0.4833      2.0055      0.0000
   8  11   4      1.3269      0.7454      0.9494      0.0000
   9  11   4      3.4575      0.4281      2.6486      0.0000
  10  11   4      2.0702      0.6119      1.9964      0.0000
  11  11   4      3.2751      1.1894     -2.8766      0.0000
   0  12   4      6.6293      0.6645      6.5142      0.0000
   1  12   4      7.0502      0.3200      7.5925      0.0000
   2  12   4      2.8470      0.4318      2.3373      0.0000
   3  12   4      2.2480      0.3949     -0.6339      0.0000
   4  12   4      4.9508      0.3844      4.3594      0.0000
   5  12   4      2.8952      0.3400      3.5804      0.0000
   6  12   4      7.5054      0.3810      6.4101      0.0000
   7  12   4      3.1076      0.4499      3.8154      0.0000
   8  12   4      5.2745      0.3417      5.6157      0.0000
   9  12   4      1.3642      1.0025      0.9743      0.0000
  10  12   4      3.9525      0.4578      4.3648      0.0000
  11  12   4      4.3873      0.3521      4.3201      0.0000
  12  12   4      2.1849      0.7673      2.4675      0.0000
   0  13   4      6.5710      0.3853      6.8074      0.0000
   1  13   4      6.3046      0.3562     -6.3356      0.0000
   2  13   4      1.5708      0.4718      1.5129      0.0000
   3  13   4      2.4861      0.5871      1.5870      0.0000
   4  13   4      3.1800      0.3612     -2.9972      0.0000
   5  13   4      2.2581      0.5445      0.5227      0.0000
   6  13   4      4.6906      0.3457     -4.9852      0.0000
   7  13   4      2.3863      0.4865     -0.2736      0.0000
   8  13   4      2.4400      0.5252     -2.1176      0.0000
   9  13   4      2.7104      0.5209      2.1947      0.0000
  10  13   4      1.4203      0.8260      0.8964      0.0000
  11  13   4      1.6376      0.7175     -1.5248      0.0000
  12  13   4      1.1420      0.8897     -0.0482      0.0000
  13  13   4      0.0000      1.2424      1.3285      0.0000
   0  14   4      4.0998      0.4862     -4.0616      0.0000
   1  14   4      1.7277      0.4759      1.2957      0.0000
   2  14   4      3.2413      0.5473     -1.8090      0.0000
   3  14   4      7.0174      0.4349     -6.7310      0.0000
   4  14   4      3.2311      0.3694     -1.3023      0.0000
   5  14   4      1.4285      0.6980     -0.9848      0.0000
   6  14   4      3.8025      0.4557      3.1169      0.0000
   7  14   4      1.4806      0.8817      2.4536      0.0000
   8  14   4      5.7843      0.3139      5.7620      0.0000
   9  14   4      1.8691      0.6429     -0.1201      0.0000
  10  14   4      4.4973      0.4861      4.7778      0.0000
  11  14   4      2.2597      0.7009      1.6260      0.0000
  12  14   4      4.1417      0.4297      4.4266      0.0000
  13  14   4      0.8501      0.9788     -0.4131      0.0000
  14  14   4      3.9685      0.6475      3.8674      0.0000
   0  15   4      3.9366      0.3415      3.5552      0.0000
   1  15   4      3.8571      0.3814     -3.0444      0.0000
   2  15   4      1.7136      0.5324     -0.6816      0.0000
   3  15   4      3.5716      0.4226      3.4903      0.0000
   4  15   4      3.4808      0.4204      3.9864      0.0000
   5  15   4      5.0282      0.4232      4.3443      0.0000
   6  15   4      2.5276      0.5046      2.7484      0.0000
   7  15   4      4.0112      0.4575      3.5138      0.0000
   8  15   4      1.6971      0.8103      0.8023      0.0000
   9  15   4      4.1489      0.3724      4.1812      0.0000
  10  15   4      2.8931      0.4537      3.5337      0.0000
  11  15   4      2.7204      0.4864     -0.1083      0.0000
  12  15   4      1.3778      0.8994      1.4653      0.0000
  13  15   4      2.0329      0.6365      1.0391      0.0000
  14  15   4      1.5342      0.8094      1.0929      0.0000
  15  15   4      2.3318      0.9001      1.8025      0.0000
   0  16   4     11.2797      0.5173     11.5791      0.0000
   1  16   4      2.6978      0.3017      1.7043      0.0000
   2  16   4     14.5364      0.4688     13.9350      0.0000
   3  16   4      3.7159      0.5418      1.7994      0.0000
   4  16   4     11.6162      0.6518     10.7299      0.0000
   5  16   4      1.9060      0.4898      0.1109      0.0000
   6  16   4     11.1667      0.4654     11.0213      0.0000
   7  16   4      2.4508      0.4743     -1.1438      0.0000
   8  16   4     10.4703      0.5099     10.9202      0.0000
   9  16   4      1.3646      0.8569     -1.6747      0.0000
  10  16   4      6.1981      0.3500      6.9520      0.0000
  11  16   4      2.0818      0.6691     -1.3260      0.0000
  12  16   4      6.7509      0.3977      6.5985      0.0000
  13  16   4      1.5658      0.7998     -1.7358      0.0000
  14  16   4      4.8465      0.5646      5.6915      0.0000
  15  16   4      1.4904      1.0472     -1.3648      0.0000
  16  16   4      5.5700      0.5957      5.9543      0.0000
   0  17   4      4.9430      0.4022      5.4439      0.0000
   1  17   4      2.9635      0.3426     -2.6664      0.0000
   2  17   4      1.6907      0.4196      0.0646      0.0000
   3  17   4      1.8727      0.4016     -1.3933      0.0000
   4  17   4      2.6517      0.3368     -2.7930      0.0000
   5  17   4      1.3709      0.6998     -0.4221      0.0000
   6  17   4      3.3966      0.4099     -3.6161      0.0000
   7  17   4      1.3538      0.7118     -0.9725      0.0000
   8  17   4      2.3849      0.4793     -2.3024      0.0000
   9  17   4      1.1765      0.7953     -0.3759      0.0000
  10  17   4      1.1983      0.8628      1.2201      0.0000
  11  17   4      0.7210      0.9055     -1.2775      0.0000
  12  17   4      0.8496      0.8800      0.3900      0.0000
  13  17   4      1.3018      0.8506     -0.0757      0.0000
  14  17   4      1.4311      0.8034      0.3294      0.0000
  15  17   4      0.8461      0.9311      0.8906      0.0000
  16  17   4      1.1647      0.9135     -0.5452      0.0000
   0  18   4      4.3394      0.5703      4.4165      0.0000
   1  18   4      3.2942      0.3197     -2.7468      0.0000
   2  18   4      6.7607      0.4168      6.5084      0.0000
   3  18   4      2.9545      0.3635     -3.2735      0.0000
   4  18   4      5.6998      0.6426      5.8664      0.0000
   5  18   4      2.3009      0.4477     -2.0322      0.0000
   6  18   4      6.3289      0.3861      6.8804      0.0000
   7  18   4      1.4543      0.7312     -0.7058      0.0000
   8  18   4      8.4621      0.4057      8.7525      0.0000
   9  18   4      0.9483      0.8688     -0.2751      0.0000
  10  18   4      6.0483      0.5034      6.9703      0.0000
  11  18   4      1.7591      0.6248     -1.4989      0.0000
  12  18   4      5.1554      0.5350      6.3726      0.0000
  13  18   4      1.0831      0.8673     -1.0888      0.0000
  14  18   4      4.3158      0.5248      5.2884      0.0000
  15  18   4      1.3550      0.8719     -1.0841      0.0000
   0  19   4      2.6755      0.9768     -0.8208      0.0000
   1  19   4      2.1909      0.3559     -1.5851      0.0000
   2  19   4      1.5457      0.3911     -0.1936      0.0000
   3  19   4      1.5399      0.4321     -1.0744      0.0000
   4  19   4      1.4862      0.8217     -0.2305      0.0000
   5  19   4      1.8768      0.4382     -0.3243      0.0000
   6  19   4      0.9144      0.8187     -0.3828      0.0000
   7  19   4      1.5775      0.5545     -0.2934      0.0000
   8  19   4      1.4023      0.7726     -0.1413      0.0000
   9  19   4      1.0546      0.8349     -1.0275      0.0000
  10  19   4      1.3968      0.7835      1.2375      0.0000
  11  19   4      1.3367      0.7943     -2.5117      0.0000
  12  19   4      1.3091      0.9615      1.6315      0.0000
  13  19   4      1.2900      0.8950     -1.9556      0.0000
  14  19   4      0.0000      1.0191      0.7185      0.0000
   0  20   4      3.2885      0.4102      2.6494      0.0000
   1  20   4      0.7386      0.6686     -0.2228      0.0000
   2  20   4      4.1873      0.5283      3.8513      0.0000
   3  20   4      0.5546      0.6465     -0.1050      0.0000
   4  20   4      3.9971      0.4130      3.4305      0.0000
   5  20   4      1.2145      0.6599      0.1577      0.0000
   6  20   4      3.7007      0.3768      3.8186      0.0000
   7  20   4      1.6078      0.6783      0.6734      0.0000
   8  20   4      3.2592      0.4484      4.2530      0.0000
   9  20   4      1.0288      0.7853      1.4115      0.0000
  10  20   4      2.6272      0.5752      2.8928      0.0000
  11  20   4      1.0397      0.9101      0.5876      0.0000
  12  20   4      2.4353      0.6474      3.0727      0.0000
   0  21   4      1.3935      0.9501     -1.1202      0.0000
   1  21   4      0.7970      0.6847     -1.0893      0.0000
   2  21   4      0.9971      0.5392     -0.6449      0.0000
   3  21   4      1.3324      0.4423     -0.7026      0.0000
   4  21   4      1.0367      0.6549     -1.2377      0.0000
   5  21   4      1.3296      0.7260     -0.3540      0.0000
   6  21   4      1.1084      0.8085     -1.0785      0.0000
   7  21   4      1.2356      0.7452     -0.4791      0.0000
   8  21   4      0.0000      0.9272     -0.2662      0.0000
   9  21   4      0.4368      0.9041     -0.6333      0.0000
  10  21   4      0.7451      0.8146     -0.2620      0.0000
   0  22   4      0.9932      1.0236      1.6349      0.0000
   1  22   4      1.1721      0.5633      0.4506      0.0000
   2  22   4      3.2500      0.5876      2.5137      0.0000
   3  22   4      0.9617      0.5366      0.5531      0.0000
   4  22   4      2.1499      0.3634      1.6885      0.0000
   5  22   4      1.3399      0.5911      0.8252      0.0000
   6  22   4      1.4825      0.7015      2.1459      0.0000
   7  22   4      0.9879      1.0145      0.7896      0.0000
   8  22   4      2.1502      0.7616      2.9237      0.0000
   0  23   4      1.5420      0.7679      1.8193      0.0000
   1  23   4      0.9322      0.7665     -1.0271      0.0000
   2  23   4      1.3089      0.4229      1.2835      0.0000
   3  23   4      1.4971      0.3599     -1.5340      0.0000
   4  23   4      1.0454      0.5633     -0.2586      0.0000
   5  23   4      0.0000      0.7607     -0.8260      0.0000
   0   1   5      7.2091      0.4800      6.1746      0.0000
   0   2   5      1.8875      0.6740     -0.8859      0.0000
   1   2   5      5.9247      0.3548     -6.2463      0.0000
   0   3   5      2.8708      0.4343      2.5986      0.0000
   1   3   5      2.1894      0.3760      2.3177      0.0000
   2   3   5      1.7621      0.4841      1.4108      0.0000
   0   4   5      4.3175      0.3387     -4.8524      0.0000
   1   4   5      8.9384      0.2476     -8.9052      0.0000
   2   4   5      3.2300      0.3325     -2.4967      0.0000
   3   4   5      2.3168      0.3656     -2.6452      0.0000
   0   5   5      8.9598      0.4323     -7.0066      0.0000
   1   5   5      4.8674      0.2513      4.7648      0.0000
   2   5   5      6.0466      0.4270     -4.9693      0.0000
   3   5   5      4.6579      0.2539     -5.8425      0.0000
   4   5   5      2.9182      0.3780     -3.5543      0.0000
   0   6   5      2.6543      0.4868      1.2687      0.0000
   1   6   5     10.6458      0.3305    -11.2466      0.0000
   2   6   5      3.6817      0.2791     -3.5670      0.0000
   3   6   5      3.3946      0.2740     -3.7224      0.0000
   4   6   5      1.7973      0.4570      2.1244      0.0000
   5   6   5      2.8541      0.4409      2.6172      0.0000
   0   7   5     17.6978      0.7585    -17.4580      0.0000
   1   7   5      3.4818      0.2712      3.5140      0.0000
   2   7   5      5.6988      0.2962     -5.7705      0.0000
   3   7   5      6.9096      0.2347     -7.7548      0.0000
   4   7   5      3.6201      0.3729     -3.1835      0.0000
   5   7   5      2.1291      0.4460     -0.2763      0.0000
   6   7   5      2.8048      0.3525     -2.8504      0.0000
   0   8   5      4.6061      0.3426      3.2614      0.0000
   1   8   5      5.9842      0.3104     -6.3695      0.0000
   2   8   5      6.5789      0.2833     -6.8073      0.0000
   3   8   5      2.5856      0.3671     -1.1011      0.0000
   4   8   5      4.2745      0.2778      4.7401      0.0000
   5   8   5      2.7674      0.5001      1.4373      0.0000
   6   8   5      1.5775      0.5803      0.5014      0.0000
   7   8   5      2.8060      0.4968     -0.1853      0.0000
   0   9   5     15.7755      1.0183    -16.4207      0.0000
   1   9   5      2.1374      0.3598      0.2775      0.0000
   2   9   5      4.6223      0.2997     -3.5932      0.0000
   3   9   5      3.3684      0.2844     -4.1602      0.0000
   4   9   5      6.1729      0.4177     -5.6652      0.0000
   5   9   5      2.4344      0.3991     -1.0043      0.0000
   6   9   5      6.6665      0.3712     -6.6438      0.0000
   7   9   5      1.9689      0.4384      0.6971      0.0000
   8   9   5      2.3669      0.5123     -0.4093      0.0000
   0  10   5      3.4132      0.3921      4.4455      0.0000
   1  10   5      2.8996      0.3305     -2.4908      0.0000
   2  10   5      4.3205      0.2284     -4.5860      0.0000
   3  10   5      2.7483      0.5073     -3.3293      0.0000
   4  10   5      4.3475      0.2757      5.1220      0.0000
   5  10   5      3.2650      0.4268      1.6901      0.0000
   6  10   5      1.6454      0.5185      0.6453      0.0000
   7  10   5      4.5347      0.3716      5.0335      0.0000
   8  10   5      2.2937      0.4765     -1.9495      0.0000
   9  10   5      3.6898      0.3285      3.7492      0.0000
   0  11   5      5.9983      0.3246     -6.7718      0.0000
   1  11   5      2.8553      0.4146     -2.8018      0.0000
   2  11   5      2.4687      0.3300      2.0165      0.0000
   3  11   5      2.6143      0.4210     -2.8364      0.0000
   4  11   5      3.2761      0.3286      3.1693      0.0000
   5  11   5      3.1278      0.3302     -3.9919      0.0000
   6  11   5      2.7293      0.4243      1.7874      0.0000
   7  11   5      2.2505      0.4646     -1.3588      0.0000
   8  11   5      3.9621      0.3624      3.8898      0.0000
   9  11   5      1.6772      0.5744      1.3968      0.0000
  10  11   5      1.4049      0.7125     -1.2079      0.0000
   0  12   5      1.9039      0.5482      1.1488      0.0000
   1  12   5      1.3286      0.5042     -1.0183      0.0000
   2  12   5      2.1197      0.3625     -2.2033      0.0000
   3  12   5      4.0226      0.3429     -4.1732      0.0000
   4  12   5      2.5525      0.3514      2.9943      0.0000
   5  12   5      3.0312      0.5407     -1.3134      0.0000
   6  12   5      2.8424      0.3129      3.1746      0.0000
   7  12   5      1.7445      0.5051      1.1777      0.0000
   8  12   5      3.0516      0.3871      2.8718      0.0000
   9  12   5      2.4382      0.5686     -1.9916      0.0000
  10  12   5      2.5052      0.4253      2.9403      0.0000
  11  12   5      2.0935      0.5561     -1.4959      0.0000
   0  13   5      2.9121      0.4444     -3.3875      0.0000
   1  13   5      2.1527      0.3636     -1.8092      0.0000
   2  13   5      1.4215      0.5459      0.5394      0.0000
   3  13   5      1.5248      0.6682     -0.0181      0.0000
   4  13   5      3.6391      0.3751      4.1874      0.0000
   5  13   5      2.6041      0.3925      1.6775      0.0000
   6  13   5      1.8005      0.4548      2.4991      0.0000
   7  13   5      4.1147      0.3293      3.9208      0.0000
   8  13   5      1.9365      0.5178      2.1754      0.0000
   9  13   5      3.0475      0.3692      4.0752      0.0000
  10  13   5      1.2764      0.7390      0.1284      0.0000
  11  13   5      1.2792      0.8551      0.5247      0.0000
  12  13   5      1.5897      0.6971      1.0026      0.0000
   0  14   5      2.8107      0.4431     -2.6657      0.0000
   1  14   5      1.1587      0.5234     -1.0119      0.0000
   2  14   5      1.7958      0.4168     -2.1454      0.0000
   3  14   5      2.2753      0.3965     -1.9357      0.0000
   4  14   5      1.7731      0.4856      0.6461      0.0000
   5  14   5      2.4664      0.4391     -2.5672      0.0000
   6  14   5      1.4133      0.6726     -0.3901      0.0000
   7  14   5      2.1856      0.4330     -1.2275      0.0000
   8  14   5      2.3144      0.4207     -2.4850      0.0000
   9  14   5      3.3585      0.4245     -3.4450      0.0000
  10  14   5      2.5608      0.4005     -2.8911      0.0000
  11  14   5      3.6161      0.3535     -3.6770      0.0000
  12  14   5      1.7090      0.6059     -1.9756      0.0000
  13  14   5      1.5374      0.7859     -2.3961      0.0000
   0  15   5      3.2201      0.4385     -3.5338      0.0000
   1  15   5      1.1934      0.6422     -0.4145      0.0000
   2  15   5      2.5167      0.3410     -2.1528      0.0000
   3  15   5      1.5853      0.5732     -1.5623      0.0000
   4  15   5      2.1146      0.4208     -0.8862      0.0000
   5  15   5      2.1099      0.3842     -1.5163      0.0000
   6  15   5      1.5808      0.5104     -1.2105      0.0000
   7  15   5      1.7070      0.5417      0.3003      0.0000
   8  15   5      1.8186      0.4504     -1.5126      0.0000
   9  15   5      1.7803      0.4768      2.3219      0.0000
  10  15   5      1.7478      0.5548     -1.7080      0.0000
  11  15   5      1.7529      0.6480      1.9396      0.0000
  12  15   5      0.7903      0.8864     -0.1407      0.0000
  13  15   5      1.1224      0.8896      0.6934      0.0000
  14  15   5      1.9806      0.5068      1.4816      0.0000
   0  16   5      1.2671      0.6828      0.2958      0.0000
   1  16   5      2.6924      0.2763     -2.5313      0.0000
   2  16   5      1.1234      0.5440     -0.5383      0.0000
   3  16   5      2.1394      0.4016     -2.5623      0.0000
   4  16   5      1.6979      0.4342      1.1847      0.0000
   5  16   5      2.5751      0.3670     -1.7202      0.0000
   6  16   5      1.5096      0.6469      1.7992      0.0000
   7  16   5      1.4237      0.5640     -0.0568      0.0000
   8  16   5      1.3491      0.6225      1.5871      0.0000
   9  16   5      1.3702      0.6609     -0.5135      0.0000
  10  16   5      1.1440      0.8033      0.4546      0.0000
  11  16   5      0.8573      0.8033     -1.1018      0.0000
  12  16   5      0.6820      0.8146     -0.8119      0.0000
  13  16   5      0.8199      0.8068     -0.0893      0.0000
  14  16   5      0.4727      0.7336     -0.1493      0.0000
   0  17   5      3.8938      0.3832     -3.9674      0.0000
   1  17   5      1.2341      0.4955     -0.6686      0.0000
   2  17   5      1.0146      0.6155     -0.4380      0.0000
   3  17   5      1.5473      0.4426     -0.9767      0.0000
   4  17   5      1.3911      0.5641      1.4815      0.0000
   5  17   5      1.6991      0.4234      0.5037      0.0000
   6  17   5      1.7274      0.4290      1.2578      0.0000
   7  17   5      2.0930      0.4156      2.3400      0.0000
   8  17   5      1.4735      0.6150     -0.1820      0.0000
   9  17   5      1.4649      0.6824      1.6743      0.0000
  10  17   5      2.0193      0.4458     -1.6688      0.0000
  11  17   5      1.1612      0.7805      0.2148      0.0000
  12  17   5      1.5459      0.5669     -0.7999      0.0000
  13  17   5      0.4345      0.7474     -0.5361      0.0000
   0  18   5      1.8563      0.6869     -0.9932      0.0000
   1  18   5      1.3353      0.4423     -0.7344      0.0000
   2  18   5      1.4771      0.4277     -0.9573      0.0000
   3  18   5      1.3738      0.5404     -0.8513      0.0000
   4  18   5      1.1081      0.5988      0.9570      0.0000
   5  18   5      2.1824      0.5840     -1.0034      0.0000
   6  18   5      1.0890      0.6079      0.6533      0.0000
   7  18   5      1.2624      0.6123     -1.3872      0.0000
   8  18   5      1.2946      0.5960     -1.5061      0.0000
   9  18   5      1.5369      0.5609     -1.5580      0.0000
  10  18   5      1.8237      0.5151     -1.8662      0.0000
  11  18   5      1.6722      0.5075     -1.6869      0.0000
   0  19   5      1.5522      0.8035     -1.0622      0.0000
   1  19   5      0.9608      0.5507     -0.8072      0.0000
   2  19   5      1.4437      0.3922      1.2165      0.0000
   3  19   5      1.2451      0.5044     -1.5001      0.0000
   4  19   5      2.0516      0.5467      1.8475      0.0000
   5  19   5      2.1969      0.3464     -2.5372      0.0000
   6  19   5      1.7421      0.4434      1.0538      0.0000
   7  19   5      1.4513      0.6067     -1.7034      0.0000
   8  19   5      0.9121      0.7949      0.7409      0.0000
   9  19   5      0.0000      0.7563     -0.8525      0.0000
  10  19   5      1.2798      0.8804     -0.7060      0.0000
   0  20   5      0.8027      1.0144     -0.1384      0.0000
   1  20   5      1.9071      0.3165     -0.2318      0.0000
   2  20   5      1.0347      0.6493      0.1115      0.0000
   3  20   5      1.1199      0.7108     -0.7626      0.0000
   4  20   5      0.9683      0.7449      0.4194      0.0000
   5  20   5      1.2414      0.5842     -0.5807      0.0000
   6  20   5      1.5710      0.4656      1.7010      0.0000
   7  20   5      1.1808      0.7344     -0.8877      0.0000
   8  20   5      0.8274      0.7975      0.8448      0.0000
   0  21   5      1.4379      0.6365     -1.3768      0.0000
   1  21   5      0.7249      0.6266     -0.4937      0.0000
   2  21   5      1.3040      0.5275     -0.2287      0.0000
   3  21   5      0.8243      0.6709     -0.7765      0.0000
   4  21   5      1.2213      0.6502      0.2385      0.0000
   5  21   5      1.0341      0.7602     -0.1928      0.0000
   0   0   6     29.7545      1.9858    -30.9028      0.0000
   0   1   6      7.8281      0.7355      7.6761      0.0000
   1   1   6      2.9579      0.4300      2.3990      0.0000
   0   2   6      8.0398      0.4062     -8.0999      0.0000
   1   2   6      2.4746      0.3909      1.7290      0.0000
   2   2   6     13.2025      0.7124     12.8601      0.0000
   0   3   6      4.6441      0.6944      6.2918      0.0000
   1   3   6      3.4652      0.3097      3.6011      0.0000
   2   3   6      2.1146      0.4492     -0.8564      0.0000
   3   3   6      3.6122      0.6124     -2.1160      0.0000
   0   4   6      2.6016      0.5145     -2.9222      0.0000
   1   4   6      2.2176      0.4239      0.5496      0.0000
   2   4   6     12.2731      0.3802     13.3738      0.0000
   3   4   6      4.6234      0.3042      5.4260      0.0000
   4   4   6     13.4184      1.1882     16.3268      0.0000
   0   5   6      2.9185      0.4191      3.5839      0.0000
   1   5   6      4.8758      0.2845      4.8605      0.0000
   2   5   6      2.2064      0.3864     -1.8195      0.0000
   3   5   6      3.2669      0.3646     -2.5030      0.0000
   4   5   6      3.4417      0.3638      0.9440      0.0000
   5   5   6      3.9179      0.6099     -1.7543      0.0000
   0   6   6      5.4950      0.4688      4.2329      0.0000
   1   6   6      2.4862      0.4140     -1.0252      0.0000
   2   6   6     12.7757      0.3753     13.5671      0.0000
   3   6   6      4.8178      0.4415      5.0251      0.0000
   4   6   6     16.6044      0.4917     19.2763      0.0000
   5   6   6      3.4654      0.4203      1.1034      0.0000
   6   6   6     18.6601      0.8145     18.8477      0.0000
   0   7   6      1.3516      0.9785     -0.6431      0.0000
   1   7   6      3.5466      0.2786      4.0301      0.0000
   2   7   6      2.3094      0.3949     -1.9030      0.0000
   3   7   6      1.4084      0.7201     -0.8004      0.0000
   4   7   6      3.3167      0.4075     -2.5214      0.0000
   5   7   6      2.6702      0.4755     -2.4172      0.0000
   6   7   6      3.7324      0.3459     -3.3637      0.0000
   7   7   6      3.2529      0.4311     -3.5366      0.0000
   0   8   6      5.8208      0.5041      4.5667      0.0000
   1   8   6      1.4157      0.6176     -0.5218      0.0000
   2   8   6      9.5458      0.2755      8.8575      0.0000
   3   8   6      2.1979      0.4276      1.5231      0.0000
   4   8   6     14.5592      0.4421     14.5221      0.0000
   5   8   6      2.1927      0.4828     -0.0762      0.0000
   6   8   6     11.9658      0.3519     12.5826      0.0000
   7   8   6      2.4610      0.4269     -1.9869      0.0000
   8   8   6      6.9751      0.7078      7.2369      0.0000
   0   9   6      2.8839      0.4330     -2.8951      0.0000
   1   9   6      0.8426      0.7193      0.7946      0.0000
   2   9   6      2.1038      0.4902     -2.5872      0.0000
   3   9   6      2.0056      0.4315     -1.5639      0.0000
   4   9   6      2.8254      0.6877     -0.7359      0.0000
   5   9   6      4.6372      0.2731     -5.9030      0.0000
   6   9   6      2.0901      0.4741     -1.2164      0.0000
   7   9   6      5.4171      0.2835     -5.9224      0.0000
   8   9   6      1.5441      0.5792     -0.0439      0.0000
   9   9   6      5.4032      0.5053     -6.0674      0.0000
   0  10   6      5.7974      0.6174     -4.9076      0.0000
   1  10   6      2.3603      0.3772      1.9659      0.0000
   2  10   6      2.1002      0.4225      0.0655      0.0000
   3  10   6      3.4220      0.4472      3.3987      0.0000
   4  10   6      5.0342      0.2950      5.4299      0.0000
   5  10   6      2.1175      0.4336      1.2311      0.0000
   6  10   6      5.5745      0.4246      6.3450      0.0000
   7  10   6      1.6309      0.5938     -0.9640      0.0000
   8  10   6      3.1518      0.3549      3.7076      0.0000
   9  10   6      1.8004      0.5137     -1.3580      0.0000
  10  10   6      3.2809      0.5099      1.0093      0.0000
   0  11   6      3.2058      0.7483      2.0159      0.0000
   1  11   6      2.7538      0.3741      1.5257      0.0000
   2  11   6      1.9291      0.5285     -0.6684      0.0000
   3  11   6      3.2521      0.3105      2.7176      0.0000
   4  11   6      1.3394      0.7696     -0.1574      0.0000
   5  11   6      1.9969      0.4499     -0.6276      0.0000
   6  11   6      1.7656      0.5438     -1.3596      0.0000
   7  11   6      1.9854      0.4441     -1.2502      0.0000
   8  11   6      1.4775      0.6164     -0.1856      0.0000
   9  11   6      2.6001      0.3903     -2.5691      0.0000
  10  11   6      1.0472      0.8366      0.3401      0.0000
  11  11   6      1.8065      0.8447     -0.6076      0.0000
   0  12   6      2.2667      0.5416      2.8739      0.0000
   1  12   6      1.7074      0.5653      0.2492      0.0000
   2  12   6      8.0836      0.3214      7.5078      0.0000
   3  12   6      1.7470      0.5002      1.0449      0.0000
   4  12   6      8.8971      0.3225      9.0965      0.0000
   5  12   6      2.0199      0.4982     -0.9244      0.0000
   6  12   6      7.2470      0.3332      7.4007      0.0000
   7  12   6      1.2895      0.7348     -0.9119      0.0000
   8  12   6      5.2181      0.3846      4.1387      0.0000
   9  12   6      1.1160      0.8096     -1.7010      0.0000
  10  12   6      2.3834      0.6045      1.6934      0.0000
  11  12   6      1.0665      0.8527     -1.0024      0.0000
  12  12   6      2.1836      0.6879      2.8685      0.0000
   0  13   6      2.7586      0.4717      3.3161      0.0000
   1  13   6      2.0123      0.3857      1.7356      0.0000
   2  13   6      1.5850      0.4816      1.4277      0.0000
   3  13   6      1.7694      0.5229      1.2254      0.0000
   4  13   6      1.8877      0.5511      2.1289      0.0000
   5  13   6      1.6710      0.5973     -2.0251      0.0000
   6  13   6      2.5024      0.5238      2.2072      0.0000
   7  13   6      2.3408      0.4411     -1.3044      0.0000
   8  13   6      1.8356      0.5100      0.9596      0.0000
   9  13   6      2.3064      0.5651     -1.1017      0.0000
  10  13   6      1.3811      0.6726      1.6737      0.0000
  11  13   6      1.6306      0.5712      1.2947      0.0000
  12  13   6      1.5781      0.6247      0.9075      0.0000
  13  13   6      2.4998      0.6884      2.2508      0.0000
   0  14   6      4.8584      0.6111      5.4979      0.0000
   1  14   6      1.5829      0.4541      0.1419      0.0000
   2  14   6      7.4511      0.3173      7.8887      0.0000
   3  14   6      2.1220      0.4437      1.7618      0.0000
   4  14   6      9.3117      0.3150      9.3911      0.0000
   5  14   6      1.8721      0.4829      0.0073      0.0000
   6  14   6      8.8602      0.3019      8.7653      0.0000
   7  14   6      2.0664      0.5406     -0.7307      0.0000
   8  14   6      6.2445      0.3473      6.7382      0.0000
   9  14   6      1.7066      0.6902     -0.1952      0.0000
  10  14   6      3.8487      0.3931      3.9841      0.0000
  11  14   6      0.7124      0.7985     -0.1618      0.0000
  12  14   6      3.3294      0.3830      3.6072      0.0000
   0  15   6      1.7340      0.6771      1.5106      0.0000
   1  15   6      2.0381      0.3765      1.3302      0.0000
   2  15   6      1.9128      0.4659      0.9276      0.0000
   3  15   6      2.1025      0.3920      1.4754      0.0000
   4  15   6      1.9244      0.5580      0.2607      0.0000
   5  15   6      1.4717      0.6171     -1.1170      0.0000
   6  15   6      1.9520      0.5733      1.6588      0.0000
   7  15   6      1.5687      0.5986     -0.6189      0.0000
   8  15   6      1.5675      0.5616      0.7441      0.0000
   9  15   6      2.2319      0.4652     -2.2027      0.0000
  10  15   6      0.7496      0.7682      0.7068      0.0000
  11  15   6      1.3952      0.6279     -0.6672      0.0000
   0  16   6      8.5966      0.6498      7.8579      0.0000
   1  16   6      1.9918      0.4991      0.1933      0.0000
   2  16   6      9.7091      0.3160      9.0239      0.0000
   3  16   6      1.8600      0.4792      0.6445      0.0000
   4  16   6     10.4624      0.5351      9.8838      0.0000
   5  16   6      2.2301      0.3751      0.6270      0.0000
   6  16   6      8.7970      0.4603      8.2361      0.0000
   7  16   6      1.6112      0.4828     -1.4084      0.0000
   8  16   6      4.9290      0.2967      5.2718      0.0000
   9  16   6      1.1598      0.7996     -0.9043      0.0000
   0  17   6      1.4856      0.6350      0.2823      0.0000
   1  17   6      1.7290      0.5773      1.0170      0.0000
   2  17   6      1.2979      0.5656      0.2039      0.0000
   3  17   6      2.0017      0.5006      1.9730      0.0000
   4  17   6      1.5124      0.6201     -0.3007      0.0000
   5  17   6      1.2886      0.6384     -1.1521      0.0000
   6  17   6      1.4770      0.6140      0.0419      0.0000
   7  17   6      1.6479      0.5356     -0.0404      0.0000
   8  17   6      0.4672      0.7950     -0.0858      0.0000
   0  18   6      4.9744      0.5746      5.3279      0.0000
   1  18   6      1.4399      0.4506      0.6893      0.0000
   2  18   6      6.7135      0.3254      6.0605      0.0000
   3  18   6      1.3690      0.5074      0.6610      0.0000
   4  18   6      4.9300      0.3688      5.6579      0.0000
   5  18   6      1.3031      0.6439      1.3960      0.0000
   0   1   7      7.2875      0.4220     -7.1029      0.0000
   0   2   7      1.7606      0.8982      0.8569      0.0000
   1   2   7      7.8589      0.3921      8.2595      0.0000
   0   3   7      2.0846      0.6315      3.1304      0.0000
   1   3   7      2.7754      0.3682      1.8530      0.0000
   2   3   7      2.3459      0.4265     -2.6337      0.0000
   0   4   7      4.6773      0.4446      5.5155      0.0000
   1   4   7      4.1788      0.3057      4.6158      0.0000
   2   4   7      1.6885      0.6529      0.9691      0.0000
   3   4   7      1.9262      0.5715      1.9705      0.0000
   0   5   7      4.3568      0.3723      4.3023      0.0000
   1   5   7      0.8989      0.7989      0.0882      0.0000
   2   5   7      2.1643      0.4403      0.7335      0.0000
   3   5   7      1.9375      0.4321     -1.9450      0.0000
   4   5   7      1.5545      0.5754      1.0045      0.0000
   0   6   7      5.5032      0.3806      6.9105      0.0000
   1   6   7      3.5378      0.3477      3.4491      0.0000
   2   6   7      1.8156      0.5176      1.3250      0.0000
   3   6   7      2.2553      0.4181      2.2419      0.0000
   4   6   7      1.1809      0.8126      1.7620      0.0000
   5   6   7      1.4514      0.5998     -1.0311      0.0000
   0   7   7      5.8541      0.4644      5.9315      0.0000
   1   7   7      2.2165      0.4687     -1.8373      0.0000
   2   7   7      3.4438      0.3291      3.9162      0.0000
   3   7   7      2.1378      0.4226     -2.4880      0.0000
   4   7   7      3.1288      0.4237      3.4246      0.0000
   5   7   7      0.4476      0.7866     -1.1894      0.0000
   6   7   7      2.8703      0.4109      3.3057      0.0000
   0   8   7      2.3085      0.5689      2.4970      0.0000
   1   8   7      3.2673      0.3283      3.5993      0.0000
   2   8   7      2.0201      0.4873     -0.9895      0.0000
   3   8   7      3.4634      0.3244      3.7569      0.0000
   4   8   7      1.5595      0.6841      0.1418      0.0000
   5   8   7      1.1065      0.7418      0.4200      0.0000
   6   8   7      1.3551      0.6682     -0.3686      0.0000
   7   8   7      2.1025      0.6729     -1.7092      0.0000
   0   9   7      9.3045      0.4965      8.6979      0.0000
   1   9   7      2.0458      0.4227     -1.8359      0.0000
   2   9   7      5.2055      0.3609      6.0264      0.0000
   3   9   7      2.0952      0.4045     -1.4185      0.0000
   4   9   7      4.1735      0.3276      3.8753      0.0000
   5   9   7      1.5358      0.5249     -0.3711      0.0000
   6   9   7      3.0566      0.3215      3.0584      0.0000
   7   9   7      2.0254      0.4757     -0.9403      0.0000
   8   9   7      2.2579      0.4228      1.9604      0.0000
   0  10   7      1.1696      0.9046      0.9817      0.0000
   1  10   7      1.6673      0.5017      1.6807      0.0000
   2  10   7      1.9429      0.4232     -0.9425      0.0000
   3  10   7      2.5554      0.3367      2.0239      0.0000
   4  10   7      1.6855      0.5219     -1.2617      0.0000
   5  10   7      1.9265      0.4296     -1.1121      0.0000
   6  10   7      2.2470      0.4029     -2.5682      0.0000
   7  10   7      2.0457      0.4548     -1.1123      0.0000
   8  10   7      1.5050      0.5670     -0.9493      0.0000
   9  10   7      2.1041      0.4391     -1.6367      0.0000
   0  11   7      2.2880      0.6821      0.1753      0.0000
   1  11   7      1.5815      0.5715     -1.6501      0.0000
   2  11   7      1.9318      0.4272     -0.7806      0.0000
   3  11   7      2.4344      0.3759     -2.3620      0.0000
   4  11   7      1.6379      0.5197     -1.7530      0.0000
   5  11   7      1.2027      0.6928     -0.1408      0.0000
   6  11   7      1.8893      0.4588     -0.2495      0.0000
   7  11   7      1.5243      0.6029      0.5862      0.0000
   8  11   7      1.5988      0.5762     -1.3128      0.0000
   9  11   7      1.7078      0.5699      1.8880      0.0000
   0  12   7      1.3307      0.8094     -0.4179      0.0000
   1  12   7      1.9607      0.4854      1.7070      0.0000
   2  12   7      1.8211      0.4600     -1.3997      0.0000
   3  12   7      3.3003      0.3255      3.6014      0.0000
   4  12   7      1.5767      0.5580      0.1299      0.0000
   5  12   7      1.4297      0.5730      0.5574      0.0000
   6  12   7      1.0733      0.7303     -1.0935      0.0000
   7  12   7      1.6075      0.5936      0.6190      0.0000
   8  12   7      1.2586      0.6850      0.6916      0.0000
   0  13   7      2.0623      0.9481      0.8337      0.0000
   1  13   7      0.7948      0.7240     -0.6054      0.0000
   2  13   7      1.9008      0.4541      0.5322      0.0000
   3  13   7      0.9458      0.7619     -0.4653      0.0000
   4  13   7      2.3565      0.4210     -2.3307      0.0000
   5  13   7      1.2970      0.6556      1.1551      0.0000
   6  13   7      1.4195      0.6821      0.1249      0.0000
   7  13   7      1.4482      0.6270      2.1053      0.0000
   0  14   7      0.9959      0.9113      1.0393      0.0000
   1  14   7      1.8368      0.4870      1.3034      0.0000
   2  14   7      1.1678      0.7949     -0.3652      0.0000
   3  14   7      2.0160      0.5071      2.4623      0.0000
   4  14   7      1.0479      0.7789      0.7303      0.0000
   0   0   8      9.7280      0.8049     11.2456      0.0000
   0   1   8      2.7976      0.6622     -0.0029      0.0000
   1   1   8      2.2499      0.5842      0.8629      0.0000
   0   2   8     11.0106      0.4630     10.2010      0.0000
   1   2   8      1.9767      0.4577     -0.9787      0.0000
   2   2   8      7.3947      0.3953      7.4687      0.0000
   0   3   8      2.1220      0.7383      0.3759      0.0000
   1   3   8      1.6486      0.5353      0.6288      0.0000
   2   3   8      1.5193      0.5230     -0.9394      0.0000
   3   3   8      1.2947      0.8466      0.5381      0.0000
   0   4   8      8.7440      0.5771      9.3110      0.0000
   1   4   8      1.8211      0.5288     -0.5481      0.0000
   2   4   8      6.7371      0.3071      6.0579      0.0000
   3   4   8      1.9426      0.4585      1.7390      0.0000
   4   4   8      5.4664      0.6453      5.6810      0.0000
   0   5   8      1.8895      0.8265      0.2576      0.0000
   1   5   8      2.1173      0.4926      0.2530      0.0000
   2   5   8      2.2654      0.4875     -1.1905      0.0000
   3   5   8      2.3566      0.4395      1.5834      0.0000
   4   5   8      2.3885      0.4593      1.9222      0.0000
   5   5   8      1.8474      0.9000      2.2215      0.0000
   0   6   8      9.5830      0.5772     10.1834      0.0000
   1   6   8      1.8326      0.4678     -0.9922      0.0000
   2   6   8      6.9678      0.3701      7.6415      0.0000
   3   6   8      1.9837      0.5186      1.5380      0.0000
   4   6   8      6.8376      0.4020      7.0023      0.0000
   5   6   8      1.6954      0.6483      0.4893      0.0000
   0   7   8      0.8586      1.0107     -0.0350      0.0000
   1   7   8      1.8661      0.5130     -0.1636      0.0000
   2   7   8      1.6676      0.6602     -1.2379      0.0000
   3   7   8      1.9786      0.4822      1.7802      0.0000
                                                    
