# Supplementary material for: How to get maximum structure information from anisotropic displacement parameters obtained by three-dimensional electron diffraction: an experimental study on metal–organic frameworks
Source: IUCrJ. 2022 Jun 8;9(Pt 4):480–91. doi: 10.1107/S2052252522005632 (PMC9252158; doi:10.1107/S2052252522005632)
Supplement: Supplementary file 3 [file m-09-00480-sup3.zip › vq5001Ga-ndc_5sup6.hkl]

#
# Unique observed reflections after correcting
# for dispersion and merging Friedel opposites
#
data_Ga_4
_shelx_title ' Ga_1_a.res in P4(2)/nmc'
_shelx_refln_list_code          3
_shelx_F_calc_maximum       80.48
_exptl_crystal_F_000       397.65
_reflns_d_resolution_high  0.8003

loop_
 _space_group_symop_operation_xyz
 'x, y, z'
 '-x+1/2, -y+1/2, z'
 '-y+1/2, x, z+1/2'
 'y, -x+1/2, z+1/2'
 '-x, y+1/2, -z'
 'x+1/2, -y, -z'
 'y+1/2, x+1/2, -z+1/2'
 '-y, -x, -z+1/2'
 '-x, -y, -z'
 'x-1/2, y-1/2, -z'
 'y-1/2, -x, -z-1/2'
 '-y, x-1/2, -z-1/2'
 'x, -y-1/2, z'
 '-x-1/2, y, z'
 '-y-1/2, -x-1/2, z-1/2'
 'y, x, z-1/2'

_cell_length_a    21.5700
_cell_length_b    21.5700
_cell_length_c     6.7000
_cell_angle_alpha  90.000
_cell_angle_beta   90.000
_cell_angle_gamma  90.000

loop_
 _refln_index_h
 _refln_index_k
 _refln_index_l
 _refln_F_meas
 _refln_F_sigma
 _refln_A_calc
 _refln_B_calc
   1   3   0     22.9972      2.9573    -19.5983      0.0000
   3   3   0     23.5258      2.1601     25.1322      0.0000
   0   4   0     24.5506      3.2137     59.8433      0.0000
   2   4   0     33.2959      3.4976     24.5943      0.0000
   4   4   0     10.1555      2.3532     -1.5448      0.0000
   1   5   0     24.8675      2.2620    -13.0077      0.0000
   3   5   0      7.6319      0.9563      4.0903      0.0000
   5   5   0     13.7059      1.3246     13.6446      0.0000
   0   6   0     21.4078      1.9949     41.6693      0.0000
   2   6   0     18.1866      3.4011     18.1391      0.0000
   4   6   0      7.9814      1.0861     -5.3464      0.0000
   6   6   0     13.0981      2.2108    -18.5518      0.0000
   1   7   0      7.0397      1.0469     -5.5244      0.0000
   3   7   0      8.1652      1.0851    -11.0637      0.0000
   5   7   0      8.5346      0.8296      5.8861      0.0000
   7   7   0     14.2983      3.1275     18.3795      0.0000
   0   8   0     19.1518      1.8531     32.6368      0.0000
   2   8   0     14.8248      1.3617      9.4700      0.0000
   4   8   0      9.7465      0.9101     11.5802      0.0000
   6   8   0      8.8360      0.8758      6.0784      0.0000
   8   8   0     16.7007      1.5762     17.1501      0.0000
   1   9   0      8.5383      0.8644      4.6344      0.0000
   3   9   0     14.6014      1.3396     12.2369      0.0000
   5   9   0     11.3267      1.4926     11.4016      0.0000
   7   9   0     14.9070      1.4485     17.5453      0.0000
   9   9   0     14.0088      1.3981     12.5298      0.0000
   0  10   0     37.7744      3.8730     80.4762      0.0000
   2  10   0     36.7478      3.3260     49.7549      0.0000
   4  10   0     23.8554      2.9613     24.3834      0.0000
   6  10   0     24.0887      2.1966     24.4952      0.0000
   8  10   0     27.3521      1.7701     27.8060      0.0000
  10  10   0     26.9508      2.4973     35.8839      0.0000
   1  11   0     12.6500      0.8813     -9.4337      0.0000
   3  11   0     12.3503      1.6208    -12.6386      0.0000
   7  11   0      9.2667      0.8875      8.8551      0.0000
   9  11   0      6.4785      0.7634      5.8987      0.0000
  11  11   0      5.2424      1.8212     -0.0365      0.0000
   0  12   0     19.2086      3.5030     23.9201      0.0000
   2  12   0     16.2844      1.4990     16.0783      0.0000
   4  12   0      9.5465      1.2868      8.2122      0.0000
   6  12   0     15.5159      1.9602     16.4029      0.0000
   8  12   0     15.7775      1.4555     15.1635      0.0000
  10  12   0     26.0372      1.9623     26.1173      0.0000
  12  12   0     20.6318      2.7675     25.4389      0.0000
   1  13   0      3.1817      1.0233     -0.0460      0.0000
   3  13   0      7.0837      0.7518     -5.4804      0.0000
   5  13   0      6.1114      1.0588      6.4147      0.0000
   7  13   0      1.7923      1.0717      0.0630      0.0000
   9  13   0      7.1331      0.7445      4.9752      0.0000
  11  13   0      2.8185      1.2208     -1.2331      0.0000
  13  13   0     14.4138      2.1141    -12.4334      0.0000
   0  14   0      9.7931      1.4159     22.5576      0.0000
   2  14   0     12.2968      1.0828     10.3898      0.0000
   4  14   0      3.9523      0.5454      1.6622      0.0000
   6  14   0      7.2158      0.7000      6.5921      0.0000
   8  14   0     11.3038      1.0536     11.0824      0.0000
  10  14   0     15.3831      2.0416     13.3674      0.0000
  12  14   0     11.1326      0.9551     10.8543      0.0000
  14  14   0      6.7112      1.7672      9.0223      0.0000
   1  15   0      4.8499      1.2129     -3.7041      0.0000
   3  15   0      6.1872      1.0363     -7.5684      0.0000
   5  15   0      9.8932      0.9603     10.0056      0.0000
   9  15   0      4.1379      0.5683      3.5585      0.0000
  11  15   0      1.9516      1.2413      2.6922      0.0000
  13  15   0      1.8244      1.3902     -0.9136      0.0000
   0  16   0     14.4788      2.2833      5.5995      0.0000
   4  16   0      3.3849      0.8052      1.6279      0.0000
   6  16   0      4.9706      0.7847     -2.7995      0.0000
   8  16   0      5.7262      0.6160      7.0298      0.0000
  10  16   0     13.5235      1.2619     13.3595      0.0000
  14  16   0     10.6623      1.1674     12.6675      0.0000
  16  16   0      5.0475      2.0864      4.3515      0.0000
   1  17   0      3.8814      0.9414     -2.3893      0.0000
   5  17   0      4.2573      0.8100      2.4679      0.0000
   7  17   0      2.1158      0.6481      0.3147      0.0000
   9  17   0      3.9274      0.5643      3.6706      0.0000
  11  17   0      1.2285      1.6272     -0.6678      0.0000
  13  17   0      6.1422      0.7558     -7.6155      0.0000
  15  17   0      2.0113      1.6458     -0.4555      0.0000
  17  17   0      6.3033      1.5949     -4.6256      0.0000
   0  18   0      7.2041      1.8894      8.7378      0.0000
   2  18   0      5.7959      0.6565      5.8483      0.0000
   4  18   0     10.6517      1.4348      5.8755      0.0000
   6  18   0      2.0081      1.0613      2.1559      0.0000
   8  18   0     10.4390      1.3979     10.0286      0.0000
  10  18   0      9.0864      0.8870      8.3314      0.0000
  12  18   0      5.5399      0.7176      5.8268      0.0000
  14  18   0      9.5176      1.0724     10.7328      0.0000
  16  18   0      4.2435      0.9735      6.0996      0.0000
  18  18   0     10.9974      1.7247     10.0972      0.0000
   1  19   0      4.7621      0.8793     -2.9611      0.0000
   3  19   0      5.7290      0.7296     -6.0181      0.0000
   5  19   0      2.5618      0.6961     -1.0784      0.0000
   7  19   0      2.6593      0.6838     -0.2447      0.0000
   9  19   0      1.8855      0.8285     -1.3139      0.0000
  11  19   0      1.9164      0.8103     -2.2221      0.0000
  13  19   0      0.8357      1.5051     -1.5351      0.0000
  15  19   0      2.3227      1.2141      2.2028      0.0000
  17  19   0      1.7491      1.3872      0.1468      0.0000
  19  19   0      0.0000      2.2416      0.3477      0.0000
   0  20   0      5.4791      2.3562      1.3796      0.0000
   2  20   0      2.5855      1.2945      1.8880      0.0000
   8  20   0      9.2417      0.8953      7.7271      0.0000
  10  20   0      9.2164      0.8973      7.6482      0.0000
  12  20   0      7.2519      0.7765      6.7890      0.0000
  14  20   0      9.4732      0.9550      8.8521      0.0000
  16  20   0      4.5144      0.8435      4.4343      0.0000
  18  20   0      6.3931      1.2936      6.6325      0.0000
   1  21   0      0.5584      1.6233      0.5881      0.0000
   3  21   0      1.1416      1.3553      0.5588      0.0000
   5  21   0      2.4874      0.7581      0.9067      0.0000
   7  21   0      0.8431      1.1977      0.4880      0.0000
   9  21   0      1.8064      1.3438     -1.2610      0.0000
  11  21   0      2.2288      0.7029     -1.8297      0.0000
  13  21   0      1.1739      1.1492     -0.4775      0.0000
  15  21   0      1.6927      1.1361      1.2335      0.0000
   2  22   0     12.8805      1.1080     13.0147      0.0000
   4  22   0      8.5715      1.9911     10.6532      0.0000
   6  22   0      8.0185      1.1587      7.7886      0.0000
   8  22   0      9.3845      1.3083      9.3908      0.0000
  10  22   0     10.1638      0.9689      9.9964      0.0000
  12  22   0      8.3666      1.1768      9.2055      0.0000
  14  22   0      9.0463      1.2721      8.8029      0.0000
   1  23   0      2.8826      1.2341     -2.8794      0.0000
   3  23   0      3.3823      0.9584     -5.0849      0.0000
   5  23   0      3.8280      0.7058     -3.8605      0.0000
   7  23   0      0.8108      1.0572     -1.5116      0.0000
   9  23   0      2.8419      0.6786     -1.1899      0.0000
  11  23   0      2.3782      0.6852     -2.5815      0.0000
  13  23   0      2.4114      0.7164     -2.6200      0.0000
   2  24   0      7.2785      0.9438      6.8971      0.0000
   4  24   0      7.9623      0.8401      8.6580      0.0000
   6  24   0      8.3900      0.8496      8.8036      0.0000
   8  24   0      9.0421      0.8928      8.1508      0.0000
  10  24   0      7.0677      1.0325      6.1734      0.0000
  12  24   0      5.5037      0.6448      4.8356      0.0000
   1  25   0      3.1356      1.9235     -1.3923      0.0000
   3  25   0      1.2644      1.7596     -0.9639      0.0000
   5  25   0      2.7181      0.7743     -1.0559      0.0000
   7  25   0      1.6435      0.9702     -1.7828      0.0000
   9  25   0      2.6805      0.6929     -2.2280      0.0000
   0  26   0      2.7634      2.5174      5.3908      0.0000
   2  26   0      6.0114      0.9569      6.0480      0.0000
   4  26   0      5.2981      1.7640      6.4150      0.0000
   6  26   0      5.6305      0.9474      5.9769      0.0000
   0   1   1     19.0911      1.0014     19.9009      0.0000
   0   2   1     14.4732      0.8923      8.8264      0.0000
   1   2   1     27.2255      0.9346    -18.6087      0.0000
   0   3   1      9.2374      0.9614     11.2847      0.0000
   1   3   1     19.2583      0.7002    -23.1601      0.0000
   2   3   1      4.7966      0.8325     -2.0850      0.0000
   0   4   1     19.3461      0.9888    -14.5745      0.0000
   1   4   1     34.6521      1.4680    -37.7786      0.0000
   2   4   1     16.1061      0.7785     13.3994      0.0000
   3   4   1      4.9255      0.7062     -0.9949      0.0000
   0   5   1     27.0503      1.7435    -25.1658      0.0000
   1   5   1     14.7378      0.6895    -11.1957      0.0000
   2   5   1      3.0221      0.5573      2.4634      0.0000
   3   5   1     11.7143      0.9009      9.5637      0.0000
   4   5   1      8.1345      0.5637     -5.9254      0.0000
   0   6   1     26.2328      2.4158    -27.6771      0.0000
   1   6   1     25.7036      1.3513    -23.9350      0.0000
   2   6   1     11.0336      0.6289     10.5211      0.0000
   3   6   1      8.5599      0.5160     -7.4134      0.0000
   4   6   1      3.0812      0.4826     -3.0309      0.0000
   5   6   1      3.4540      0.5095      4.1799      0.0000
   0   7   1     32.6343      4.1994    -41.1342      0.0000
   1   7   1      5.4090      0.4557      4.4609      0.0000
   2   7   1      8.2556      0.8526     -5.2576      0.0000
   3   7   1     15.4117      1.4274     19.4682      0.0000
   4   7   1     13.6951      1.1407    -11.5919      0.0000
   5   7   1      4.9956      0.5277      4.0478      0.0000
   6   7   1      7.4865      0.5638     -7.6916      0.0000
   0   8   1      9.8173      2.0246     -7.3994      0.0000
   1   8   1      6.2535      0.9606     -6.6058      0.0000
   2   8   1     11.2109      0.7431     14.8420      0.0000
   3   8   1      8.7959      1.8117    -12.3040      0.0000
   4   8   1      8.1870      0.5859     -8.9968      0.0000
   5   8   1      4.0113      1.1669      4.1185      0.0000
   6   8   1      6.4685      1.1076     -8.3101      0.0000
   7   8   1      3.7079      2.0544      0.6657      0.0000
   0   9   1     24.6182      2.2525    -31.0764      0.0000
   1   9   1      5.5981      0.5285      2.0967      0.0000
   2   9   1     17.5842      1.6573    -19.4132      0.0000
   3   9   1      4.6995      1.1854      4.6954      0.0000
   4   9   1     14.0755      0.9611    -15.7040      0.0000
   5   9   1      6.1041      0.9786     -6.0280      0.0000
   6   9   1     19.1700      1.7956    -18.6628      0.0000
   7   9   1      4.9388      0.7652      5.4090      0.0000
   8   9   1      8.7875      1.3194     -3.7829      0.0000
   0  10   1      6.4210      0.7941     -6.7586      0.0000
   1  10   1      9.4113      1.1295     -8.8145      0.0000
   2  10   1      8.7811      1.0410      8.3383      0.0000
   3  10   1      7.6906      1.4382    -12.7292      0.0000
   4  10   1      3.7563      0.5207     -3.2147      0.0000
   5  10   1      8.9946      0.5960      7.6229      0.0000
   6  10   1      9.1457      0.7030      9.9273      0.0000
   7  10   1     13.2232      1.3123     11.1707      0.0000
   8  10   1      2.6138      1.4272      1.7876      0.0000
   9  10   1      7.4015      0.8946      7.4985      0.0000
   0  11   1     14.4959      1.9461     -7.3925      0.0000
   1  11   1      7.3760      2.3162      6.9870      0.0000
   2  11   1      3.5942      1.7028      2.6983      0.0000
   3  11   1     12.0896      0.9231     13.2243      0.0000
   4  11   1     16.4550      0.9955     17.7150      0.0000
   5  11   1      5.6615      0.4026      4.7224      0.0000
   6  11   1      6.6177      0.9151      1.6846      0.0000
   7  11   1      5.6975      1.6492      1.3448      0.0000
   8  11   1      4.9557      0.7671      4.1184      0.0000
   9  11   1      2.9265      0.7536     -2.4598      0.0000
   0  12   1      1.4124      1.8321      0.9508      0.0000
   1  12   1      4.6256      0.9263     -4.6577      0.0000
   2  12   1      5.4902      1.4825      4.3000      0.0000
   3  12   1      8.2624      1.0789     -6.3765      0.0000
   4  12   1      9.5572      0.6252    -10.0949      0.0000
   5  12   1      7.5436      0.4808     -8.4425      0.0000
   6  12   1      1.9947      0.5115      1.0426      0.0000
   7  12   1      2.2900      0.4821     -2.4834      0.0000
   8  12   1      7.4978      0.4985     -7.8889      0.0000
   9  12   1      3.4617      0.6688     -0.4124      0.0000
  10  12   1      4.6662      0.6808     -5.6459      0.0000
  11  12   1      2.3821      1.5797     -2.6703      0.0000
   0  13   1      2.3090      1.9001     -3.2677      0.0000
   1  13   1      1.2499      1.9850      0.9830      0.0000
   2  13   1      3.2147      1.9474     -0.1415      0.0000
   3  13   1      3.0758      2.6927      0.9193      0.0000
   4  13   1      5.7956      0.5078      4.9983      0.0000
   5  13   1      3.4142      0.4687     -1.7028      0.0000
   6  13   1      3.3088      0.4374      2.1769      0.0000
   7  13   1     10.4519      0.6011    -13.6666      0.0000
   8  13   1      9.5123      0.6983      9.0919      0.0000
   9  13   1      9.4562      0.6338    -11.4024      0.0000
  10  13   1      4.1365      0.6171      3.5517      0.0000
  11  13   1      4.2623      0.7958     -5.0364      0.0000
  12  13   1      3.2773      1.1560      2.1928      0.0000
   1  14   1      5.4493      0.9503     -6.5577      0.0000
   2  14   1      5.5266      0.6383      4.6626      0.0000
   3  14   1      8.2494      1.3498     -9.0100      0.0000
   4  14   1      3.6627      0.6137     -2.7535      0.0000
   5  14   1      4.8548      0.4859     -5.0638      0.0000
   6  14   1      2.2472      0.5177      1.3226      0.0000
   7  14   1      2.6467      0.3773     -1.0755      0.0000
   8  14   1      2.2586      0.5355      0.8633      0.0000
   9  14   1      6.8337      0.5253     -8.6577      0.0000
  10  14   1      6.3558      1.0064      6.5383      0.0000
  11  14   1     12.3961      0.7795    -12.3290      0.0000
  12  14   1      8.5602      1.0243      8.4697      0.0000
  13  14   1      6.6837      1.1089     -7.7650      0.0000
   1  15   1      3.0281      2.0658      1.0272      0.0000
   2  15   1      4.9062      1.0749     -2.1263      0.0000
   3  15   1      4.8268      3.4462      2.6037      0.0000
   4  15   1      5.3797      0.5417      4.2619      0.0000
   5  15   1      3.7593      0.3870      3.4561      0.0000
   6  15   1      3.9890      0.5397     -2.7748      0.0000
   7  15   1      4.1724      0.3612     -4.3046      0.0000
   8  15   1      4.8152      0.3720     -5.0351      0.0000
   9  15   1      2.3300      0.4978     -0.8454      0.0000
  10  15   1      4.8419      0.5158     -4.4805      0.0000
  11  15   1      3.9980      0.8488     -1.3526      0.0000
  12  15   1      2.5686      1.1773      0.9371      0.0000
  13  15   1      4.1860      0.8520     -3.9351      0.0000
  14  15   1      4.4835      0.6731      5.5447      0.0000
   1  16   1      6.1363      1.0813     -2.2711      0.0000
   2  16   1      2.9049      0.9734     -0.9281      0.0000
   3  16   1      5.4353      0.8453     -5.1089      0.0000
   4  16   1      2.9241      0.4813     -2.4830      0.0000
   5  16   1      6.2502      0.8730     -5.9341      0.0000
   6  16   1      3.5591      0.5781     -2.3192      0.0000
   7  16   1      2.5825      0.4335     -1.8899      0.0000
   8  16   1      2.0508      0.6809     -1.7473      0.0000
   9  16   1      2.6565      0.7865      0.4948      0.0000
  10  16   1      4.1701      0.4832     -3.1378      0.0000
  11  16   1      2.7787      0.6071      0.9977      0.0000
  12  16   1      3.6489      0.9319     -3.1277      0.0000
  13  16   1      2.4022      1.2286      1.1253      0.0000
  14  16   1      1.0332      1.3206     -1.1700      0.0000
  15  16   1      2.7000      0.8054      0.5501      0.0000
   1  17   1      3.2876      1.2765      1.4411      0.0000
   2  17   1      4.1624      0.7165     -2.6811      0.0000
   3  17   1      4.6448      2.1600      3.8601      0.0000
   4  17   1      2.5963      0.5222      2.3458      0.0000
   5  17   1      3.9359      0.8781      1.7458      0.0000
   6  17   1      2.6838      0.5557      1.2460      0.0000
   7  17   1      5.5409      0.4190     -6.1702      0.0000
   8  17   1      2.6985      0.4720      2.4698      0.0000
   9  17   1      5.6369      0.4376     -5.9211      0.0000
  10  17   1      2.0836      0.6059     -0.2309      0.0000
  11  17   1      2.3853      0.7595     -1.3060      0.0000
  12  17   1      2.1874      0.7409     -1.2779      0.0000
  13  17   1      3.6118      0.7407      3.0934      0.0000
  14  17   1      1.8243      1.3877      1.5003      0.0000
  15  17   1      4.1406      1.3253      5.0879      0.0000
  16  17   1      2.3765      1.0484     -2.5304      0.0000
   1  18   1      3.7834      0.8586     -2.9522      0.0000
   2  18   1      3.6677      0.6724      2.4389      0.0000
   3  18   1      4.6522      0.6781     -2.5906      0.0000
   4  18   1      2.1786      0.7777      0.6529      0.0000
   5  18   1      3.4946      0.7235     -1.5722      0.0000
   6  18   1      3.3036      1.0294     -2.0534      0.0000
   7  18   1      2.1335      0.4898     -0.9693      0.0000
   8  18   1      2.4186      0.4813      2.0876      0.0000
   9  18   1      3.7770      0.6197     -3.7057      0.0000
  10  18   1      4.9744      0.4280      5.0281      0.0000
  11  18   1      5.9705      1.7902     -4.9621      0.0000
  12  18   1      5.5208      0.5390      4.6352      0.0000
  13  18   1      3.3526      0.8056     -2.2243      0.0000
  14  18   1      4.8434      1.0097      3.4199      0.0000
  15  18   1      3.6909      1.5618     -1.2326      0.0000
  16  18   1      1.9182      1.0264     -0.9013      0.0000
  17  18   1      3.0574      0.8068      0.6721      0.0000
   1  19   1      4.1633      1.3093      3.0627      0.0000
   2  19   1      6.0206      0.8786      3.2660      0.0000
   3  19   1      4.9110      0.5769      5.4673      0.0000
   4  19   1      6.7398      0.5892      6.1529      0.0000
   5  19   1      3.8363      0.4916      3.1062      0.0000
   6  19   1      2.9618      0.4099      0.8669      0.0000
   7  19   1      2.6679      0.4042      1.2943      0.0000
   8  19   1      5.5152      0.5684     -0.8801      0.0000
   9  19   1      2.5075      0.5591      0.4998      0.0000
  10  19   1      2.4873      0.5955     -1.9577      0.0000
  11  19   1      2.4383      0.7161      1.7904      0.0000
  12  19   1      2.7015      0.6628     -0.4907      0.0000
  13  19   1      3.3551      0.6852      3.2905      0.0000
  14  19   1      2.3859      0.7967      1.7516      0.0000
  15  19   1      2.0693      0.9554      2.2152      0.0000
  16  19   1      2.7848      0.9031     -2.3421      0.0000
  17  19   1      2.2941      0.9016      1.0763      0.0000
  18  19   1      1.0554      1.2878     -0.6207      0.0000
   0  20   1      2.8928      1.5593      3.9244      0.0000
   1  20   1      2.2004      1.6361     -1.8965      0.0000
   2  20   1      3.2035      0.7585      1.3891      0.0000
   3  20   1      4.2796      0.8131     -1.9941      0.0000
   4  20   1      2.4235      0.7325     -1.8338      0.0000
   5  20   1      5.8522      0.9685     -4.3429      0.0000
   6  20   1      4.2337      0.4930     -3.8946      0.0000
   7  20   1      3.6945      0.4276     -2.9879      0.0000
   8  20   1      2.3309      0.4799     -1.7131      0.0000
   9  20   1      4.0358      0.4981     -2.7004      0.0000
  10  20   1      1.5128      0.6348      0.4409      0.0000
  11  20   1      3.0730      0.4631     -2.5978      0.0000
  12  20   1      1.0184      1.0700      0.1537      0.0000
  13  20   1      2.5097      0.9002     -0.7783      0.0000
  14  20   1      1.5539      1.1112      0.0366      0.0000
  15  20   1      1.8844      0.8756     -1.4520      0.0000
  16  20   1      2.4922      0.7338     -1.9188      0.0000
  17  20   1      1.6737      1.1090      0.7467      0.0000
   0  21   1      3.1257      1.4256     -3.3452      0.0000
   1  21   1      2.6045      1.2614      0.4604      0.0000
   2  21   1      4.9628      0.9804     -1.0853      0.0000
   3  21   1      3.8568      0.5934      0.5577      0.0000
   4  21   1      1.7189      0.9057     -0.3707      0.0000
   5  21   1      2.3921      0.7537     -0.0950      0.0000
   6  21   1      3.4068      0.6948     -2.2444      0.0000
   7  21   1      1.6889      1.1389      1.3628      0.0000
   8  21   1      3.2543      0.5122     -1.9366      0.0000
   9  21   1      2.2555      0.4384      0.7703      0.0000
  10  21   1      4.2108      1.7051     -2.8906      0.0000
  11  21   1      2.9582      0.4473      1.7395      0.0000
  12  21   1      1.5216      0.8047     -1.5913      0.0000
  13  21   1      2.8136      0.4910      3.0329      0.0000
  14  21   1      2.2784      0.7184     -0.3234      0.0000
  15  21   1      1.5771      1.1225      1.2462      0.0000
  16  21   1      1.6863      1.2250     -2.7548      0.0000
   0  22   1      0.6988      1.5613      1.2767      0.0000
   1  22   1      4.4084      1.8220     -0.8098      0.0000
   2  22   1      0.0000      1.4506      0.1611      0.0000
   3  22   1      3.3154      0.6602     -0.7543      0.0000
   4  22   1      1.5426      1.0647      1.7660      0.0000
   5  22   1      3.1215      0.7088     -1.2307      0.0000
   6  22   1      2.2610      0.6001      1.9946      0.0000
   7  22   1      2.6759      0.6319      0.6258      0.0000
   8  22   1      1.8547      0.6308      0.7908      0.0000
   9  22   1      2.2374      0.7003      0.1421      0.0000
  10  22   1      1.2939      0.6603      0.9457      0.0000
  11  22   1      1.4640      0.6448      0.0690      0.0000
  12  22   1      1.8627      0.6680     -0.4370      0.0000
  13  22   1      1.9899      0.5756      0.8072      0.0000
  14  22   1      1.4302      0.9269     -0.8118      0.0000
  15  22   1      1.8164      0.8350     -0.8673      0.0000
   0  23   1      1.6638      1.5411      0.9960      0.0000
   1  23   1      1.2575      1.4596      1.6468      0.0000
   2  23   1      2.5844      0.9545      3.4126      0.0000
   3  23   1      2.7707      1.5023      3.8426      0.0000
   4  23   1      3.4967      0.5935      3.6016      0.0000
   5  23   1      1.1301      1.0926      0.4793      0.0000
   6  23   1      3.1222      0.6700      2.0730      0.0000
   7  23   1      1.9310      0.6095     -2.2073      0.0000
   8  23   1      2.6084      0.5226      0.7503      0.0000
   9  23   1      2.6767      0.4922     -3.4894      0.0000
  10  23   1      2.4143      0.5328     -1.4239      0.0000
  11  23   1      1.9732      0.6078     -1.7832      0.0000
  12  23   1      1.2554      0.7659     -1.4057      0.0000
  13  23   1      2.0342      0.6118      1.3485      0.0000
   0  24   1      3.4237      1.7038      4.3700      0.0000
   1  24   1      0.8906      1.3992      0.3733      0.0000
   2  24   1      1.6717      1.2941      1.4170      0.0000
   3  24   1      3.7168      0.8183     -0.0748      0.0000
   4  24   1      1.6057      1.3053     -1.0320      0.0000
   5  24   1      2.6586      0.7089     -0.6705      0.0000
   6  24   1      2.2245      0.6739     -1.6050      0.0000
   7  24   1      1.6302      0.8116     -0.2975      0.0000
   8  24   1      1.7245      0.6346     -0.9375      0.0000
   9  24   1      3.0451      0.4407     -1.7750      0.0000
  10  24   1      2.1184      0.5415      2.0800      0.0000
  11  24   1      3.1159      0.8456     -1.4899      0.0000
   0  25   1      1.0477      2.3176      1.2154      0.0000
   1  25   1      1.5687      1.7070     -0.6879      0.0000
   2  25   1      3.1643      0.8425      2.4470      0.0000
   3  25   1      2.5753      0.8537      0.3699      0.0000
   4  25   1      3.0427      0.6880      1.9371      0.0000
   5  25   1      1.9305      1.0966     -0.7464      0.0000
   6  25   1      2.1240      1.0616      0.2512      0.0000
   7  25   1      2.0397      0.5736     -1.0578      0.0000
   8  25   1      1.9406      0.5658     -1.1781      0.0000
   9  25   1      1.2411      0.8837     -0.7985      0.0000
   0  26   1      0.9665      1.7973      1.4552      0.0000
   1  26   1      1.9046      1.7673      0.8081      0.0000
   2  26   1      1.7445      1.4493      0.5650      0.0000
   3  26   1      3.5890      1.0047      0.2570      0.0000
   4  26   1      1.8618      1.0011     -0.6298      0.0000
   5  26   1      1.1959      1.0649      0.0294      0.0000
   6  26   1      2.0310      0.7695     -0.6152      0.0000
   0   0   2     10.9823      1.4835     11.2454      0.0000
   0   1   2     14.2358      0.7592     14.8436      0.0000
   1   1   2      3.8071      0.4462      3.6724      0.0000
   0   2   2     19.9318      1.1517     19.7944      0.0000
   1   2   2      5.0731      0.3154      2.8766      0.0000
   2   2   2     20.7006      1.0871     15.8716      0.0000
   0   3   2      2.8529      0.5991      0.0871      0.0000
   1   3   2      5.6837      0.4357     -3.1536      0.0000
   2   3   2      2.7996      0.6721     -1.0500      0.0000
   3   3   2     11.2920      0.6175     -6.6653      0.0000
   0   4   2     25.6076      1.1627     20.7999      0.0000
   1   4   2      4.6750      0.6583     -2.9126      0.0000
   2   4   2     25.9161      0.8815     23.8939      0.0000
   3   4   2      6.5642      0.5831     -7.0582      0.0000
   4   4   2     32.9807      1.7261     42.9509      0.0000
   0   5   2      4.3118      0.4661     -4.8319      0.0000
   1   5   2      3.2635      0.4190     -2.0691      0.0000
   2   5   2      7.5579      0.3244      8.1347      0.0000
   3   5   2      4.0219      0.5779      2.7388      0.0000
   4   5   2     10.4035      0.4771    -11.8460      0.0000
   5   5   2     17.3097      1.0245    -13.9227      0.0000
   0   6   2      7.2570      1.0837      2.9619      0.0000
   1   6   2      4.0797      0.7255      2.9453      0.0000
   2   6   2     17.3657      0.7120     14.6000      0.0000
   3   6   2      4.4977      0.5900     -3.9399      0.0000
   4   6   2     15.5942      0.7502     12.5035      0.0000
   5   6   2      8.7128      0.5985      9.3097      0.0000
   6   6   2     11.3774      2.0746    -10.9335      0.0000
   0   7   2      2.9379      0.6019     -3.0533      0.0000
   1   7   2      2.4814      0.7160      0.0320      0.0000
   2   7   2     12.0667      0.4944     14.7931      0.0000
   3   7   2      4.6184      0.3499     -4.2476      0.0000
   4   7   2     10.8312      0.5275    -11.8457      0.0000
   5   7   2     15.2624      0.6384    -15.7714      0.0000
   6   7   2      6.2963      0.4516     -7.9381      0.0000
   7   7   2      6.5189      1.3003      5.0088      0.0000
   0   8   2      7.6566      0.7171      3.7580      0.0000
   1   8   2      8.6629      0.3907      7.3674      0.0000
   2   8   2     18.4926      0.7813     23.8833      0.0000
   3   8   2     14.4641      0.6015    -16.4885      0.0000
   4   8   2     19.7910      0.8586     19.8316      0.0000
   5   8   2      5.8082      0.4938      4.1705      0.0000
   6   8   2     13.8390      0.8020     11.6754      0.0000
   7   8   2      3.6372      0.5575     -4.0440      0.0000
   8   8   2     15.3704      1.2578     16.8148      0.0000
   0   9   2      2.4381      1.0285     -2.1107      0.0000
   1   9   2      9.4078      0.7120     10.4642      0.0000
   2   9   2      6.8539      0.4589      6.6628      0.0000
   3   9   2      5.8337      0.4140     -5.8118      0.0000
   4   9   2      3.8052      0.5464     -2.4527      0.0000
   5   9   2     12.2030      0.6752    -12.9569      0.0000
   6   9   2      4.4149      0.4239     -5.0081      0.0000
   7   9   2      2.2784      0.7561     -0.8399      0.0000
   8   9   2      3.5458      0.5926      2.7136      0.0000
   9   9   2     10.6334      0.9179    -14.3970      0.0000
   0  10   2     18.4022      1.2372     18.3394      0.0000
   1  10   2     10.3043      0.5370     10.4475      0.0000
   2  10   2     20.1494      1.0981     24.5162      0.0000
   3  10   2      8.1419      0.4403     -8.5865      0.0000
   4  10   2     19.6281      0.9675     21.4973      0.0000
   5  10   2      3.5923      0.4830      3.2862      0.0000
   6  10   2     12.6188      1.0287     14.2840      0.0000
   7  10   2      1.9500      1.2034      0.1451      0.0000
   8  10   2      9.6792      0.6123      8.9510      0.0000
   9  10   2      2.3170      0.9059      1.2696      0.0000
  10  10   2     12.8987      1.7226     12.1126      0.0000
   0  11   2      7.2736      0.9792      7.6090      0.0000
   1  11   2     12.7864      1.5003     12.4254      0.0000
   2  11   2      4.6688      0.6025      4.0113      0.0000
   3  11   2      6.2115      1.4550     -3.6930      0.0000
   4  11   2      4.1821      0.6495     -2.1464      0.0000
   5  11   2      7.4468      0.8128     -8.5454      0.0000
   6  11   2      4.4544      0.5930     -4.3599      0.0000
   7  11   2      2.4538      0.6563     -0.7250      0.0000
   8  11   2      5.2334      0.5264      5.3832      0.0000
   9  11   2      3.4839      1.9135     -3.5671      0.0000
  10  11   2      7.8501      0.9996      7.8044      0.0000
  11  11   2      6.3679      0.7529      6.5050      0.0000
   0  12   2     27.8697      2.6084     34.4878      0.0000
   1  12   2      7.4233      0.8606      6.6414      0.0000
   2  12   2     23.6142      1.6987     24.5380      0.0000
   3  12   2      4.7024      0.7861     -2.2330      0.0000
   4  12   2     20.0372      1.3130     22.1036      0.0000
   5  12   2      7.6306      0.7775      8.4047      0.0000
   6  12   2     18.3506      1.0100     19.4000      0.0000
   7  12   2      9.8963      0.6257     10.9616      0.0000
   8  12   2     16.1592      0.9869     16.1782      0.0000
   9  12   2      4.3532      0.5032      4.9243      0.0000
  10  12   2     17.9002      1.0697     18.5685      0.0000
  11  12   2      5.8152      0.8402      5.6923      0.0000
  12  12   2     15.4117      1.6558     16.1059      0.0000
   0  13   2      6.5961      0.8191      7.8066      0.0000
   1  13   2      3.2293      0.8039      1.4842      0.0000
   2  13   2      3.7047      0.7472      2.7120      0.0000
   3  13   2      8.4975      0.9894     -6.4730      0.0000
   4  13   2      4.4684      0.7080     -3.6799      0.0000
   5  13   2      3.9258      1.7691     -2.9556      0.0000
   6  13   2      8.5403      0.7338     -9.6332      0.0000
   7  13   2      2.6241      0.9279      2.0750      0.0000
   8  13   2      9.0441      0.7602     -9.4135      0.0000
   9  13   2      5.0264      0.9921     -0.7392      0.0000
  10  13   2      2.9656      0.7744     -2.1659      0.0000
  11  13   2      2.4017      0.8832      1.1269      0.0000
  12  13   2      2.2693      0.8355     -0.3257      0.0000
  13  13   2      3.5420      1.2072     -3.6398      0.0000
   0  14   2     21.7974      2.8377     28.5063      0.0000
   1  14   2      3.8315      0.8719      1.5535      0.0000
   2  14   2     22.3430      1.4885     27.4211      0.0000
   3  14   2      8.0992      0.6202    -10.0441      0.0000
   4  14   2     29.6172      1.9638     32.1868      0.0000
   5  14   2      8.0263      1.4842     -7.8866      0.0000
   6  14   2     19.0135      1.6977     24.1368      0.0000
   7  14   2      3.4022      0.6210     -2.8331      0.0000
   8  14   2     13.4211      1.3425     14.3090      0.0000
   9  14   2      2.1949      0.7397      0.8376      0.0000
  10  14   2     12.0950      0.7648     11.4974      0.0000
  11  14   2      3.9223      0.6762      2.8135      0.0000
  12  14   2     10.3046      0.8517     10.4567      0.0000
  13  14   2      2.3517      0.9088     -2.3562      0.0000
  14  14   2      9.7023      1.4601      9.3994      0.0000
   0  15   2      5.6148      0.7281      5.9022      0.0000
   1  15   2      3.5437      1.0581      3.1273      0.0000
   2  15   2      3.1153      0.7459     -1.5120      0.0000
   3  15   2      2.9122      1.0484     -0.3226      0.0000
   4  15   2      3.9705      0.5831     -2.5891      0.0000
   5  15   2      9.5265      1.7056     -8.1690      0.0000
   6  15   2      2.8950      2.4362      1.8745      0.0000
   7  15   2     11.1802      0.9030    -10.9930      0.0000
   8  15   2      3.0580      0.9577      4.1508      0.0000
   9  15   2      8.0487      0.6937     -8.7914      0.0000
  10  15   2      4.9230      0.5509      6.3750      0.0000
  11  15   2      3.1972      0.8738     -2.8877      0.0000
  12  15   2      1.9907      1.0697      2.3913      0.0000
  13  15   2      4.9413      0.6891     -4.1570      0.0000
  14  15   2      1.5750      1.1632     -0.9516      0.0000
  15  15   2      5.5879      0.8265     -5.6799      0.0000
   0  16   2      7.7011      1.2867      8.2076      0.0000
   1  16   2      2.7892      0.8290      0.4866      0.0000
   2  16   2      6.6104      0.5552      6.3657      0.0000
   3  16   2      1.8196      0.9330     -0.3506      0.0000
   4  16   2      5.0548      0.7618      2.3975      0.0000
   5  16   2      4.6711      0.5926      4.6359      0.0000
   6  16   2      4.2086      1.2099     -0.5162      0.0000
   7  16   2      3.0579      0.7112      2.2808      0.0000
   8  16   2      5.0181      1.3586      3.6369      0.0000
   9  16   2      2.6765      1.0380     -1.1825      0.0000
  10  16   2      5.7815      1.2480      5.7308      0.0000
  11  16   2      2.5905      0.9116     -3.1057      0.0000
  12  16   2      6.1024      0.5664      5.5657      0.0000
  13  16   2      3.6453      0.6165     -4.6810      0.0000
  14  16   2      5.7963      0.6363      4.4749      0.0000
  15  16   2      2.3704      0.8929     -2.3266      0.0000
  16  16   2      1.7874      1.3951      0.8119      0.0000
   0  17   2      6.3137      1.0735      6.6544      0.0000
   1  17   2      3.4775      0.7091      1.3981      0.0000
   2  17   2      2.1208      0.8605      0.2602      0.0000
   3  17   2      3.0754      0.9393     -1.7681      0.0000
   4  17   2      3.4234      0.5947     -3.4131      0.0000
   5  17   2      2.4541      0.8615      0.3041      0.0000
   6  17   2      6.6844      0.7596     -8.0574      0.0000
   7  17   2      4.3544      0.4983      4.7846      0.0000
   8  17   2      6.5527      0.5176     -7.7833      0.0000
   9  17   2      3.7619      0.9023      3.6050      0.0000
  10  17   2      1.7642      1.5263     -0.6348      0.0000
  11  17   2      2.6045      1.7313      3.7316      0.0000
  12  17   2      2.3363      1.6084      0.6438      0.0000
  13  17   2      1.8952      1.4506      0.0825      0.0000
  14  17   2      1.9769      1.4536     -0.6029      0.0000
  15  17   2      1.3259      1.8303     -2.5577      0.0000
  16  17   2      2.6928      0.9045     -2.3844      0.0000
  17  17   2      0.4384      1.3690      0.1200      0.0000
   1  18   2      4.2049      0.7151     -3.7747      0.0000
   2  18   2      9.6890      1.0044      9.9850      0.0000
   3  18   2      4.9340      0.5911     -5.4870      0.0000
   4  18   2     10.8960      0.8039     11.0799      0.0000
   5  18   2      6.1916      0.8444     -5.8235      0.0000
   6  18   2      8.1703      0.8567      7.2466      0.0000
   7  18   2      3.9362      1.4561     -3.5643      0.0000
   8  18   2      5.1234      0.5062      5.1337      0.0000
   9  18   2      1.4932      0.8501      1.0074      0.0000
  10  18   2      4.7805      1.3124      3.4806      0.0000
  11  18   2      1.9520      1.4822     -0.9838      0.0000
  12  18   2      6.7893      1.2922      3.6813      0.0000
  13  18   2      3.4232      1.9172     -2.9937      0.0000
  14  18   2      5.3105      0.9416      4.0126      0.0000
  15  18   2      3.0665      1.6012     -2.5508      0.0000
  16  18   2      2.4226      1.4357      1.9237      0.0000
  17  18   2      1.7151      1.3057     -1.5730      0.0000
   0  19   2      4.8147      0.8131      3.7998      0.0000
   1  19   2      4.0957      0.8208      3.8220      0.0000
   2  19   2      2.1023      1.1477      1.3055      0.0000
   3  19   2      2.9251      2.0204      1.0730      0.0000
   4  19   2      1.5240      1.3407     -0.6363      0.0000
   5  19   2      2.4594      1.8256      0.2200      0.0000
   6  19   2      2.8629      0.9782      0.3652      0.0000
   7  19   2      2.6154      0.4539      3.0834      0.0000
   8  19   2      3.4162      0.4860      3.1224      0.0000
   9  19   2      2.7810      0.5841      2.7711      0.0000
  10  19   2      4.3032      0.5376      4.6321      0.0000
  11  19   2      4.8774      0.7628      5.3749      0.0000
  12  19   2      2.4124      0.8939      3.3633      0.0000
  13  19   2      2.5464      1.0770      2.8424      0.0000
  14  19   2      2.7596      1.4513      1.6126      0.0000
  15  19   2      1.3243      1.6299     -0.2808      0.0000
  16  19   2      1.2748      2.1615     -0.2489      0.0000
  17  19   2      2.9009      1.3317      1.8709      0.0000
  18  19   2      1.4627      1.4188     -0.2690      0.0000
   0  20   2     10.0937      1.4566     12.7969      0.0000
   1  20   2      3.4408      0.6437     -3.0553      0.0000
   2  20   2     10.2737      0.9387     11.3280      0.0000
   3  20   2      2.4050      1.2325     -0.4054      0.0000
   4  20   2     11.6241      1.8088     12.5253      0.0000
   5  20   2      0.0000      2.2728      1.1003      0.0000
   6  20   2      9.1940      1.5030     10.6022      0.0000
   7  20   2      2.9219      0.5285      2.2170      0.0000
   8  20   2      9.2703      0.5272      8.5403      0.0000
   9  20   2      3.1571      0.3537      3.1390      0.0000
  10  20   2      8.2563      0.5415      7.1508      0.0000
  11  20   2      1.3339      0.8203     -0.1372      0.0000
  12  20   2      4.9148      0.5735      5.1506      0.0000
  13  20   2      0.7755      1.1045     -0.7411      0.0000
  14  20   2      3.7903      1.8025      4.6659      0.0000
  15  20   2      0.0000      1.7578     -1.3918      0.0000
  16  20   2      4.0183      1.1980      3.4467      0.0000
   0  21   2      2.3994      1.8267     -0.9140      0.0000
   2  21   2      2.0626      1.0195      1.1900      0.0000
   3  21   2      2.5921      1.2240      2.8717      0.0000
   4  21   2      3.4029      2.4507     -1.3453      0.0000
   5  21   2      1.5112      1.7657      1.3201      0.0000
   6  21   2      1.7966      1.1294     -1.8502      0.0000
   7  21   2      2.2452      0.5658      2.2423      0.0000
   8  21   2      1.7776      0.5399     -0.2399      0.0000
   9  21   2      1.6295      0.5287      0.8515      0.0000
  10  21   2      1.7700      0.4814      0.3121      0.0000
  11  21   2      2.7727      0.4958      2.8598      0.0000
  12  21   2      1.9690      0.6833      1.2499      0.0000
  13  21   2      1.4458      0.9302      2.0944      0.0000
  14  21   2      1.3121      1.0482     -0.1490      0.0000
  15  21   2      0.9877      1.0481     -0.5435      0.0000
   0  22   2     13.7739      1.3281     14.6596      0.0000
   1  22   2      3.4236      0.8886     -0.5349      0.0000
   2  22   2     11.0023      1.1602     10.7679      0.0000
   3  22   2      2.8231      1.6328      1.0736      0.0000
   4  22   2     10.4344      1.2834      9.6762      0.0000
   5  22   2      1.9396      1.8869      1.1546      0.0000
   6  22   2      7.6582      0.7099      8.1135      0.0000
   7  22   2      2.9440      0.5120      1.9391      0.0000
   8  22   2      6.9291      0.5691      6.9594      0.0000
   9  22   2      2.8939      0.3603      2.5337      0.0000
  10  22   2      8.4904      0.5970      8.7692      0.0000
  11  22   2      1.9836      0.4594      1.0026      0.0000
  12  22   2      6.9015      0.5044      7.4620      0.0000
  13  22   2      2.1425      0.6538      1.0548      0.0000
  14  22   2      5.9574      0.5324      5.6929      0.0000
   0  23   2      2.7506      1.3149      2.0643      0.0000
   1  23   2      2.1544      1.0345      0.3393      0.0000
   2  23   2      1.8037      1.3260      3.1964      0.0000
   3  23   2      0.6359      1.8013      0.1072      0.0000
   4  23   2      3.0872      2.1496     -1.5544      0.0000
   5  23   2      1.5164      1.3121      0.6993      0.0000
   6  23   2      1.9906      0.8969     -2.4646      0.0000
   7  23   2      3.9309      0.9005      3.6557      0.0000
   8  23   2      1.8968      0.6254     -0.6085      0.0000
   9  23   2      3.4424      0.3829      4.0743      0.0000
  10  23   2      1.4750      0.5703      0.2717      0.0000
  11  23   2      2.8196      0.3953      3.1726      0.0000
  12  23   2      2.3158      0.4958      1.9872      0.0000
   0  24   2      8.8112      0.9773      9.1873      0.0000
   1  24   2      1.9039      1.2684     -1.0112      0.0000
   2  24   2      7.6718      1.0761      7.9583      0.0000
   3  24   2      2.8135      1.9019     -2.4248      0.0000
   4  24   2      9.2677      1.3205      9.8080      0.0000
   5  24   2      2.9098      2.0125     -1.1049      0.0000
   6  24   2      8.3970      0.7222      9.8237      0.0000
   7  24   2      2.1190      0.6758      1.6933      0.0000
   8  24   2      6.0806      0.4468      6.5753      0.0000
   9  24   2      2.5397      0.4480      2.6951      0.0000
  10  24   2      5.9192      0.5710      5.6564      0.0000
   0  25   2      1.5651      1.5482     -0.7611      0.0000
   1  25   2      3.5346      1.8420      0.6239      0.0000
   2  25   2      1.5286      1.7771      0.5921      0.0000
   3  25   2      0.4662      1.8746      1.4697      0.0000
   4  25   2      1.2956      1.1518     -0.5606      0.0000
   5  25   2      1.4521      1.0860     -0.3113      0.0000
   6  25   2      1.2592      1.0548      0.4762      0.0000
   7  25   2      1.4730      1.2190     -1.2412      0.0000
   1  26   2      1.5910      1.8446      0.2371      0.0000
   2  26   2      2.1973      1.7399      1.4586      0.0000
   3  26   2      0.0000      1.8292     -0.2004      0.0000
   0   1   3     10.5084      1.1301      9.4402      0.0000
   0   2   3      4.9049      0.5983     -4.1274      0.0000
   1   2   3     10.1023      0.3948     -9.6344      0.0000
   0   3   3      4.7195      0.6482      3.0655      0.0000
   1   3   3      4.6071      0.3931      3.8723      0.0000
   2   3   3      9.1684      0.3774      7.0766      0.0000
   0   4   3      4.6904      0.3742      4.1524      0.0000
   1   4   3      2.9888      0.4409     -2.1345      0.0000
   2   4   3      3.5203      0.2959     -2.5640      0.0000
   3   4   3      3.2587      0.4382     -1.0904      0.0000
   0   5   3     28.1331      1.6256     35.1922      0.0000
   1   5   3      6.4485      0.4379     -6.0184      0.0000
   2   5   3     24.6808      0.9059     27.7993      0.0000
   3   5   3      6.1158      0.4034     -5.7117      0.0000
   4   5   3     13.6701      0.5236     13.2034      0.0000
   0   6   3     10.0794      0.5454    -12.1227      0.0000
   1   6   3     10.1503      0.5935     -9.7798      0.0000
   2   6   3      4.4251      0.2993     -4.1795      0.0000
   3   6   3     14.4046      0.5292    -17.6702      0.0000
   4   6   3      4.5465      0.3457      4.1770      0.0000
   5   6   3     17.5065      0.6665    -19.2429      0.0000
   0   7   3      8.5100      0.5278     -7.8511      0.0000
   1   7   3      4.2550      0.5148      2.6567      0.0000
   2   7   3      9.0541      0.3259     -9.0272      0.0000
   3   7   3      5.2083      0.3263      4.7059      0.0000
   4   7   3      4.9241      0.4447     -5.3382      0.0000
   5   7   3      5.4358      0.6080      0.2027      0.0000
   6   7   3      3.3332      0.4099      3.1751      0.0000
   0   8   3      4.1317      0.4555     -3.7986      0.0000
   1   8   3      3.6122      0.5297     -3.1021      0.0000
   2   8   3      2.3362      0.4678      0.2336      0.0000
   3   8   3      3.3273      0.3784     -2.5676      0.0000
   4   8   3      4.6764      0.7791     -3.7101      0.0000
   5   8   3      6.1286      0.5574     -4.2411      0.0000
   6   8   3      3.3578      0.4470     -1.6636      0.0000
   7   8   3      4.0349      0.5917      2.4501      0.0000
   0   9   3      4.1715      0.4461     -4.4893      0.0000
   1   9   3      3.9833      0.4753      3.0565      0.0000
   2   9   3      6.4526      0.4052     -4.2976      0.0000
   3   9   3      6.1705      0.5706     -3.8546      0.0000
   4   9   3      7.2473      0.5222     -5.2353      0.0000
   5   9   3      3.9765      0.7331      0.0114      0.0000
   6   9   3      8.0056      0.6296     -6.4013      0.0000
   7   9   3      3.9941      1.0445      0.9692      0.0000
   8   9   3      6.9566      0.4555     -6.0032      0.0000
   0  10   3      3.9991      0.4978      3.2536      0.0000
   1  10   3      3.1876      0.4258      1.7824      0.0000
   2  10   3      5.3789      0.8057     -0.1076      0.0000
   3  10   3      4.4572      0.4169     -2.9508      0.0000
   4  10   3      2.3497      0.4615      2.1094      0.0000
   5  10   3      4.9239      0.3883     -5.6277      0.0000
   6  10   3      4.1186      0.3562      3.9943      0.0000
   7  10   3      7.0260      0.3859      6.3188      0.0000
   8  10   3      2.0661      0.7197      1.7028      0.0000
   9  10   3      7.3604      0.6195      7.4760      0.0000
   0  11   3      5.6419      0.6626      5.5018      0.0000
   1  11   3      4.1942      0.6417      0.3430      0.0000
   2  11   3      2.8945      0.5751     -0.5948      0.0000
   3  11   3      4.3567      0.3816     -3.8392      0.0000
   4  11   3      4.1091      0.5233     -2.4891      0.0000
   5  11   3      3.5968      0.3694      1.6409      0.0000
   6  11   3      2.5500      0.4918     -1.6616      0.0000
   7  11   3      4.5138      0.4801      0.2993      0.0000
   8  11   3      4.5350      0.7433     -2.8708      0.0000
   9  11   3      3.1093      1.2984     -0.2751      0.0000
  10  11   3      5.9164      0.6035     -5.4082      0.0000
   0  12   3      4.8649      1.2609      1.6107      0.0000
   1  12   3      3.2486      0.8741      2.0826      0.0000
   2  12   3      3.9279      0.8012     -2.4904      0.0000
   3  12   3      4.8040      0.3850     -6.3447      0.0000
   4  12   3      5.6274      0.4489      6.4720      0.0000
   5  12   3      3.6379      0.8551     -3.2199      0.0000
   6  12   3      4.1216      0.3823      5.3091      0.0000
   7  12   3      8.6298      0.7040     10.1130      0.0000
   8  12   3      2.8263      0.5582      1.1616      0.0000
   9  12   3      9.1372      0.5914      8.9771      0.0000
  10  12   3      2.7698      0.6052      1.7714      0.0000
  11  12   3      8.8186      0.7175      9.7918      0.0000
   0  13   3      3.7676      0.6988      4.7313      0.0000
   1  13   3      4.1189      0.8205      0.0975      0.0000
   2  13   3      5.7824      0.5754     -5.1414      0.0000
   3  13   3      4.9861      0.4111      5.1674      0.0000
   4  13   3      5.4854      1.0026      5.0008      0.0000
   5  13   3      4.5715      0.5609      1.8936      0.0000
   6  13   3      9.0938      0.4550      9.3708      0.0000
   7  13   3      2.9429      0.4277     -1.8516      0.0000
   8  13   3      4.2968      0.5850      3.5659      0.0000
   9  13   3      3.2258      0.6169      2.1625      0.0000
  10  13   3      4.6443      0.5150      3.7391      0.0000
  11  13   3      3.1860      0.6588      0.9880      0.0000
  12  13   3      2.8834      0.8122     -3.2693      0.0000
   0  14   3      4.9463      0.7756      5.3805      0.0000
   1  14   3      6.8168      0.6438      5.7364      0.0000
   2  14   3      3.6672      0.7383      1.7108      0.0000
   3  14   3      6.0099      0.4358      7.3464      0.0000
   4  14   3      3.5565      0.7437     -1.0271      0.0000
   5  14   3      7.0429      0.4878      7.1036      0.0000
   6  14   3      2.0885      0.6108     -0.2390      0.0000
   7  14   3      8.4513      0.9152     10.1273      0.0000
   8  14   3      2.2693      0.5113      2.0399      0.0000
   9  14   3      7.8308      0.4958      8.1042      0.0000
  10  14   3      1.5473      1.2253      0.6555      0.0000
  11  14   3      7.7278      1.1118      7.5043      0.0000
  12  14   3      1.4490      1.0759     -1.3799      0.0000
  13  14   3      2.6268      0.7628      2.0376      0.0000
   0  15   3     36.7822      2.7752     36.7524      0.0000
   1  15   3      5.6768      0.5160     -5.5661      0.0000
   2  15   3     15.0926      0.8897     17.6604      0.0000
   3  15   3      4.9334      0.7255     -3.2757      0.0000
   4  15   3     16.4502      0.9012     17.9521      0.0000
   5  15   3      2.9628      0.4313     -0.2225      0.0000
   6  15   3     12.5336      0.7076     14.1545      0.0000
   7  15   3      2.9202      0.4289     -0.2419      0.0000
   8  15   3      7.6944      0.6173      7.3792      0.0000
   9  15   3      3.2539      0.8921      0.4653      0.0000
  10  15   3      9.8365      0.5765     10.1895      0.0000
  11  15   3      3.2355      0.7766     -2.1278      0.0000
  12  15   3      1.2760      1.1957      1.2449      0.0000
  13  15   3      1.9011      1.3482     -1.0933      0.0000
  14  15   3      3.4986      0.6567      2.0325      0.0000
   0  16   3      7.3025      0.7839     -7.8113      0.0000
   1  16   3      6.0447      0.5974     -5.3991      0.0000
   2  16   3      2.3422      0.6705      0.0826      0.0000
   3  16   3      5.9361      0.4690     -5.6995      0.0000
   4  16   3      3.3202      0.5937      1.9351      0.0000
   5  16   3      5.1625      0.4055     -6.0547      0.0000
   6  16   3      2.3356      0.3925      1.5066      0.0000
   7  16   3      2.6924      0.4024     -0.0461      0.0000
   8  16   3      2.6868      0.6214      0.8978      0.0000
   9  16   3      4.7715      0.5143      4.0389      0.0000
  10  16   3      2.7259      0.6308     -1.9149      0.0000
  11  16   3      1.0792      1.2130      0.9344      0.0000
  12  16   3      1.7347      1.3230     -0.4319      0.0000
  13  16   3      2.0503      0.9475     -1.2969      0.0000
  14  16   3      2.3935      1.0899      0.1030      0.0000
  15  16   3      3.4944      0.7947     -4.0177      0.0000
   0  17   3      5.2522      0.6819     -4.1386      0.0000
   1  17   3      2.7298      1.1853      2.0836      0.0000
   2  17   3     11.3606      0.7309    -13.0020      0.0000
   3  17   3      2.6019      1.0491      2.4366      0.0000
   4  17   3      2.8495      0.6465     -3.0590      0.0000
   5  17   3      3.1886      0.5440      1.1461      0.0000
   6  17   3      2.7427      0.6023      1.9241      0.0000
   7  17   3      2.4820      0.3341     -0.3145      0.0000
   8  17   3      3.5892      0.5492     -0.5766      0.0000
   9  17   3      3.1255      0.6433      0.5292      0.0000
  10  17   3      3.4245      0.6152      1.4498      0.0000
  11  17   3      1.9062      0.9172      1.0305      0.0000
  12  17   3      5.2087      0.7233     -3.8323      0.0000
  13  17   3      1.5600      1.1225      0.1812      0.0000
  14  17   3      2.0489      1.0139     -1.1745      0.0000
  15  17   3      1.0047      1.1342      0.4563      0.0000
  16  17   3      1.8955      1.3704      1.6759      0.0000
   0  18   3      2.5183      1.2191     -2.7458      0.0000
   1  18   3      3.4341      0.6784     -2.5590      0.0000
   2  18   3      2.7805      0.8063     -0.5029      0.0000
   3  18   3      7.0701      1.5817      5.8898      0.0000
   4  18   3      4.1101      0.6854     -3.0790      0.0000
   5  18   3      3.5933      1.2120      2.8579      0.0000
   6  18   3      2.7003      0.5022     -2.2770      0.0000
   7  18   3      2.8252      0.7965      1.0543      0.0000
   8  18   3      1.8103      0.3866      0.2025      0.0000
   9  18   3      3.3313      0.5964      3.0114      0.0000
  10  18   3      2.3821      0.6644     -1.9430      0.0000
  11  18   3      2.2903      1.4394     -1.0784      0.0000
  12  18   3      1.0757      1.2103     -1.5976      0.0000
  13  18   3      2.8395      1.0320     -0.9178      0.0000
  14  18   3      1.7946      1.1713     -0.5966      0.0000
  15  18   3      3.4076      0.9969     -3.4145      0.0000
  16  18   3      0.9176      1.1205     -0.1513      0.0000
  17  18   3      2.3169      0.8987     -2.0919      0.0000
   0  19   3      4.2932      1.1165     -3.2985      0.0000
   1  19   3      2.4902      0.9299      0.8768      0.0000
   2  19   3      6.8543      0.5373     -7.8091      0.0000
   3  19   3      2.4810      0.7527     -1.6238      0.0000
   4  19   3      6.6790      0.6644     -7.0826      0.0000
   5  19   3      2.1673      0.9272      0.3975      0.0000
   6  19   3      5.4122      0.6501     -5.8520      0.0000
   7  19   3      2.4490      0.5872      0.8993      0.0000
   8  19   3      4.8504      0.8009     -5.1730      0.0000
   9  19   3      2.5723      0.7407     -1.3078      0.0000
  10  19   3      2.8723      0.6780     -2.7869      0.0000
  11  19   3      1.6414      1.1089      0.2238      0.0000
  12  19   3      4.8883      0.5735     -4.1717      0.0000
  13  19   3      1.9793      0.9346      0.5020      0.0000
  14  19   3      3.3467      0.6564     -2.0732      0.0000
  15  19   3      0.9844      1.1079      0.6428      0.0000
  16  19   3      1.8300      1.0411      1.2084      0.0000
   0  20   3      3.5126      1.4118     -0.3139      0.0000
   1  20   3      4.9819      1.4443     -2.7062      0.0000
   2  20   3      1.8432      1.3598      0.4496      0.0000
   3  20   3      3.1605      0.8767      2.8144      0.0000
   4  20   3      2.0631      0.9716      0.7523      0.0000
   5  20   3      3.3398      1.1197      1.4296      0.0000
   6  20   3      3.0053      0.7261      0.1564      0.0000
   7  20   3      3.0497      0.6257      1.6798      0.0000
   8  20   3      2.1044      0.8480      0.1059      0.0000
   9  20   3      3.8781      0.7714      4.7703      0.0000
  10  20   3      1.7295      1.1735      0.6350      0.0000
  11  20   3      1.8370      1.3407      1.9912      0.0000
  12  20   3      1.1437      1.2479      0.5204      0.0000
  13  20   3      2.8445      0.8800      2.7549      0.0000
  14  20   3      1.3189      1.3198      0.0095      0.0000
  15  20   3      2.2855      0.9754      1.1488      0.0000
   0  21   3      3.7491      1.6206     -5.5456      0.0000
   1  21   3      1.7182      1.1794      0.7001      0.0000
   2  21   3      5.6345      0.5947     -6.2824      0.0000
   3  21   3      1.2455      1.3575     -1.0193      0.0000
   4  21   3      6.9740      0.6875     -7.0773      0.0000
   5  21   3      2.1620      0.9107     -0.3145      0.0000
   6  21   3      5.3120      1.3272     -5.3278      0.0000
   7  21   3      1.5287      1.1869      1.3017      0.0000
   8  21   3      3.1361      0.7337     -2.6556      0.0000
   9  21   3      1.8870      0.9484      0.6149      0.0000
  10  21   3      2.4093      0.8681     -1.4233      0.0000
  11  21   3      2.4471      0.8757      0.5554      0.0000
  12  21   3      2.0898      0.9882     -1.2473      0.0000
  13  21   3      1.8111      1.0910     -0.4046      0.0000
   0  22   3      2.2618      1.3085      0.0855      0.0000
   1  22   3      3.0745      0.7722     -1.9503      0.0000
   2  22   3      1.6079      1.2201      0.1497      0.0000
   3  22   3      2.6721      0.7764      0.0829      0.0000
   4  22   3      1.5041      1.2295      1.5885      0.0000
   5  22   3      2.5162      0.7843      0.3924      0.0000
   6  22   3      2.2729      0.8758      2.5351      0.0000
   7  22   3      2.8469      0.8233      2.0482      0.0000
   8  22   3      1.7859      1.3486      0.9673      0.0000
   9  22   3      3.3837      0.8764      3.8430      0.0000
  10  22   3      0.8268      1.9186      0.3640      0.0000
  11  22   3      3.1311      1.7635      1.8061      0.0000
  12  22   3      0.4379      1.9168      0.0210      0.0000
   0  23   3      2.9647      1.0420     -3.7765      0.0000
   1  23   3      2.6023      0.8621      0.7559      0.0000
   2  23   3      3.6258      0.7148     -2.4408      0.0000
   3  23   3      1.8911      1.0608      0.8087      0.0000
   4  23   3      2.3273      0.8492     -0.9378      0.0000
   5  23   3      2.0112      1.0456      0.4483      0.0000
   6  23   3      1.7172      1.0927      1.2853      0.0000
   7  23   3      1.7088      1.1854     -0.4882      0.0000
   8  23   3      1.9479      0.9913      2.2817      0.0000
   9  23   3      1.8364      1.0881     -0.7250      0.0000
  10  23   3      2.7493      0.7972      1.0674      0.0000
   0  24   3      1.6928      1.6047      1.3761      0.0000
   1  24   3      3.5063      1.5380      0.9898      0.0000
   2  24   3      2.4443      1.0766      0.8375      0.0000
   3  24   3      2.6587      1.0416      3.3321      0.0000
   4  24   3      1.1588      0.9351      0.1155      0.0000
   5  24   3      3.1304      1.3998      2.3923      0.0000
   6  24   3      1.7385      1.7721      0.4456      0.0000
   7  24   3      2.2255      1.7685      1.4637      0.0000
   0  25   3      7.1397      1.2455      6.4495      0.0000
   1  25   3      2.3503      1.2075     -0.2817      0.0000
   2  25   3      5.0641      0.6834      5.2045      0.0000
   0   0   4     26.7415      2.4401     25.7683      0.0000
   0   1   4      2.7882      0.4675      1.3905      0.0000
   1   1   4      2.8358      0.5142     -1.3527      0.0000
   0   2   4     21.0763      1.2108     22.9919      0.0000
   1   2   4      5.2428      0.4986      4.8024      0.0000
   2   2   4     21.3127      0.9678     22.1937      0.0000
   0   3   4      4.2242      0.4195      4.5432      0.0000
   1   3   4      2.6915      0.3798     -1.3593      0.0000
   2   3   4      4.8031      0.4128      3.7571      0.0000
   3   3   4      2.6523      0.5449     -0.9334      0.0000
   0   4   4     13.0634      0.7150     12.8179      0.0000
   1   4   4      1.9238      0.5520     -0.1194      0.0000
   2   4   4     16.0710      0.5233     14.2762      0.0000
   3   4   4      8.6581      0.3600     -9.3074      0.0000
   4   4   4     13.9992      1.2369      9.7679      0.0000
   0   5   4      2.4527      0.5502      0.2626      0.0000
   1   5   4      2.8300      0.3889      2.3304      0.0000
   2   5   4      3.5772      0.3930      2.5319      0.0000
   3   5   4      4.1361      0.3099      3.8264      0.0000
   4   5   4      2.7303      0.4128      2.3210      0.0000
   5   5   4     10.8708      0.7539     10.5493      0.0000
   0   6   4     26.5107      1.2695     32.2354      0.0000
   1   6   4      4.3804      0.2924      3.2086      0.0000
   2   6   4     25.1194      0.8875     28.2243      0.0000
   3   6   4      3.0911      0.3405      0.4780      0.0000
   4   6   4     21.6517      0.8387     22.4466      0.0000
   5   6   4      4.8271      0.3757      4.9153      0.0000
   6   6   4     26.3495      1.4645     29.4792      0.0000
   0   7   4      3.9767      0.5187      4.1601      0.0000
   1   7   4      3.3185      0.6161      0.1347      0.0000
   2   7   4      4.6632      0.2888      3.9621      0.0000
   3   7   4      2.4051      0.4367     -1.7389      0.0000
   4   7   4      5.1603      0.3074     -4.9791      0.0000
   5   7   4      8.2483      0.4078      7.3217      0.0000
   6   7   4      7.9290      0.3100     -8.9563      0.0000
   7   7   4      5.4695      0.9239      6.0326      0.0000
   0   8   4     18.2215      0.9685     19.2496      0.0000
   1   8   4      3.3932      0.4645     -1.1042      0.0000
   2   8   4     12.1937      0.4417     11.7254      0.0000
   3   8   4      5.5072      0.3239     -5.1168      0.0000
   4   8   4     13.9161      0.5417     16.4877      0.0000
   5   8   4      3.8628      0.5517      1.5015      0.0000
   6   8   4     18.8990      0.8238     21.7770      0.0000
   7   8   4      3.2692      0.4075     -0.9388      0.0000
   8   8   4     13.2452      0.9106     14.2683      0.0000
   0   9   4      4.7585      0.6104     -5.3278      0.0000
   1   9   4      3.0935      0.4066     -0.9058      0.0000
   2   9   4      4.8995      0.4999      3.8417      0.0000
   3   9   4      3.9280      0.4463      2.8107      0.0000
   4   9   4      3.7650      0.3636     -3.5437      0.0000
   5   9   4      7.0266      0.3603      6.6224      0.0000
   6   9   4      4.7134      0.3297     -5.7987      0.0000
   7   9   4      4.3422      0.3756      3.9951      0.0000
   8   9   4      3.1723      0.5769      1.4655      0.0000
   9   9   4      6.1959      0.7932      6.1207      0.0000
   0  10   4     15.4155      0.8947     16.7974      0.0000
   1  10   4      4.3520      0.3539      4.9928      0.0000
   2  10   4      5.8511      0.4181      5.1310      0.0000
   3  10   4      3.9405      0.3783     -3.5574      0.0000
   4  10   4     11.6664      0.4751     11.0403      0.0000
   5  10   4      3.5880      0.3975      3.1262      0.0000
   6  10   4     13.6883      0.6365     15.6450      0.0000
   7  10   4      3.5397      0.4471      2.7148      0.0000
   8  10   4     12.9036      0.4870     13.4031      0.0000
   9  10   4      3.1695      0.6112     -0.7568      0.0000
  10  10   4     12.3050      0.6951     14.2725      0.0000
   0  11   4      2.7283      0.7390     -2.6800      0.0000
   1  11   4      7.0179      0.5273     -6.6323      0.0000
   2  11   4      4.6586      0.4469      3.4069      0.0000
   3  11   4      4.4880      0.3499      4.1018      0.0000
   4  11   4      3.4179      0.3850     -1.8134      0.0000
   5  11   4      4.8831      0.4948      4.9298      0.0000
   6  11   4      3.5126      0.4402     -4.2031      0.0000
   7  11   4      3.6238      0.4047      2.5362      0.0000
   8  11   4      2.5191      0.5034      1.0062      0.0000
   9  11   4      4.6306      0.5577      3.9495      0.0000
  10  11   4      2.7472      0.5991      2.9967      0.0000
  11  11   4      3.7448      0.6774     -4.3450      0.0000
   0  12   4      7.6772      0.5271      7.6159      0.0000
   1  12   4      8.2987      0.4046      9.9451      0.0000
   2  12   4      4.2012      0.4260      2.6184      0.0000
   3  12   4      2.8770      0.6182     -1.2539      0.0000
   4  12   4      6.7750      0.4683      5.0580      0.0000
   5  12   4      4.5325      0.4670      4.2305      0.0000
   6  12   4      8.6951      0.5134      7.6703      0.0000
   7  12   4      4.8577      0.4077      5.2935      0.0000
   8  12   4      7.1500      0.4764      6.4542      0.0000
   9  12   4      2.6218      0.5734      1.0983      0.0000
  10  12   4      6.7510      0.6102      5.9536      0.0000
  11  12   4      5.4664      0.4368      5.5449      0.0000
  12  12   4      3.5818      1.0035      4.2514      0.0000
   0  13   4      7.3859      0.5273      9.3832      0.0000
   1  13   4      8.0867      0.4342     -8.7575      0.0000
   2  13   4      2.4900      0.5227      1.0948      0.0000
   3  13   4      3.5695      0.6178      2.0987      0.0000
   4  13   4      4.1031      0.4169     -3.8543      0.0000
   5  13   4      1.5919      0.8284      0.8839      0.0000
   6  13   4      5.7780      0.3935     -6.8145      0.0000
   7  13   4      2.3395      0.5845     -0.2543      0.0000
   8  13   4      3.3136      0.4646     -3.5012      0.0000
   9  13   4      3.6030      0.4294      3.9869      0.0000
  10  13   4      1.7180      0.8311      1.1866      0.0000
  11  13   4      2.6363      0.6312     -1.5598      0.0000
  12  13   4      2.0639      0.7152     -0.3660      0.0000
  13  13   4      2.4720      1.1178      2.3234      0.0000
   0  14   4      6.9712      0.8900     -6.3347      0.0000
   1  14   4      2.1637      0.6525      1.6040      0.0000
   2  14   4      3.7122      1.1400     -2.1684      0.0000
   3  14   4      7.6700      0.5168     -8.4317      0.0000
   4  14   4      3.3163      0.4462     -1.3676      0.0000
   5  14   4      2.3423      0.5024     -1.3657      0.0000
   6  14   4      5.2039      0.4951      3.9298      0.0000
   7  14   4      2.8611      0.4997      3.2558      0.0000
   8  14   4      8.8859      0.4949      7.7661      0.0000
   9  14   4      2.2930      0.5557      0.0353      0.0000
  10  14   4      7.0948      0.4303      6.3299      0.0000
  11  14   4      2.4223      0.5880      2.3475      0.0000
  12  14   4      6.9199      0.5140      6.6136      0.0000
  13  14   4      1.3520      1.1075     -0.1858      0.0000
  14  14   4      6.2145      0.7111      6.6294      0.0000
   0  15   4      4.2571      0.5415      5.0586      0.0000
   1  15   4      3.9987      0.4027     -3.9495      0.0000
   2  15   4      2.2646      0.6022     -1.3488      0.0000
   3  15   4      4.6839      0.4268      4.8667      0.0000
   4  15   4      4.7213      0.4081      4.2773      0.0000
   5  15   4      5.2948      0.3672      5.4291      0.0000
   6  15   4      3.4643      0.3851      2.9462      0.0000
   7  15   4      4.9907      0.4163      4.5956      0.0000
   8  15   4      2.0341      0.4956      0.5972      0.0000
   9  15   4      6.0639      0.3946      5.6686      0.0000
  10  15   4      4.2789      0.4530      5.2319      0.0000
  11  15   4      1.6215      0.8138      0.3137      0.0000
  12  15   4      2.1403      0.8050      2.1969      0.0000
  13  15   4      2.3671      0.7217      2.2157      0.0000
  14  15   4      1.4462      1.2125      1.1683      0.0000
  15  15   4      2.5298      1.1862      2.8250      0.0000
   0  16   4     11.1778      1.4758     14.1190      0.0000
   1  16   4      2.2381      0.8350      1.7751      0.0000
   2  16   4     17.8937      0.7547     17.8981      0.0000
   3  16   4      3.3475      0.4522      1.8408      0.0000
   4  16   4     13.6401      0.6437     13.7937      0.0000
   5  16   4      2.2033      0.4868      0.1339      0.0000
   6  16   4     14.5898      0.6736     14.2657      0.0000
   7  16   4      2.5535      0.4154     -1.5760      0.0000
   8  16   4     13.6632      0.6443     15.1696      0.0000
   9  16   4      2.2526      0.5076     -2.0775      0.0000
  10  16   4      8.3858      0.5222     10.2303      0.0000
  11  16   4      2.1969      0.6779     -2.4855      0.0000
  12  16   4      8.9419      0.4967      9.8881      0.0000
  13  16   4      2.4661      0.7871     -2.9793      0.0000
  14  16   4      9.2460      0.6268      9.2014      0.0000
  15  16   4      2.5560      1.1896     -2.1078      0.0000
  16  16   4      9.4647      0.9316      9.3998      0.0000
   0  17   4      5.6716      0.6319      7.6578      0.0000
   1  17   4      3.2225      0.5677     -3.6712      0.0000
   2  17   4      1.7487      0.8143      0.6030      0.0000
   3  17   4      3.3590      0.5488     -1.8920      0.0000
   4  17   4      3.6646      0.5156     -3.5878      0.0000
   5  17   4      2.0864      0.5920     -1.0272      0.0000
   6  17   4      4.5441      0.4195     -4.8526      0.0000
   7  17   4      2.2441      0.4197     -0.9211      0.0000
   8  17   4      3.6939      0.3928     -3.3251      0.0000
   9  17   4      2.6521      0.5172     -0.9979      0.0000
  10  17   4      2.3183      0.5128      1.6564      0.0000
  11  17   4      1.5967      0.8110     -2.2179      0.0000
  12  17   4      2.1586      0.8032      1.0845      0.0000
  13  17   4      1.9303      0.8840      0.3262      0.0000
  14  17   4      1.7778      0.9682      0.3903      0.0000
  15  17   4      1.8884      1.0564      1.1854      0.0000
  16  17   4      1.8815      0.9441     -1.1403      0.0000
   0  18   4      5.9212      0.6248      4.7567      0.0000
   1  18   4      3.6413      0.5895     -3.6589      0.0000
   2  18   4      7.9341      0.5120      8.0815      0.0000
   3  18   4      3.8198      0.4603     -4.7076      0.0000
   4  18   4      7.2680      0.4726      7.5333      0.0000
   5  18   4      2.4926      0.5215     -2.7895      0.0000
   6  18   4      9.3520      0.5714      8.9255      0.0000
   7  18   4      2.8001      0.4923     -1.6080      0.0000
   8  18   4     10.3936      0.5521     11.3189      0.0000
   9  18   4      1.9996      0.5170     -0.4371      0.0000
  10  18   4      9.2917      0.6393      9.9201      0.0000
  11  18   4      2.5840      0.5064     -2.3041      0.0000
  12  18   4      8.2570      0.5521      9.7040      0.0000
  13  18   4      1.7020      0.9922     -2.3378      0.0000
  14  18   4      7.5161      0.7397      8.6192      0.0000
  15  18   4      1.7247      1.2287     -1.8108      0.0000
   0  19   4      2.5319      1.0441     -1.2287      0.0000
   1  19   4      3.1626      2.3493     -2.2100      0.0000
   2  19   4      2.0240      0.8169     -0.5880      0.0000
   3  19   4      2.8115      0.6379     -1.6046      0.0000
   4  19   4      1.7020      0.7401     -1.3118      0.0000
   5  19   4      2.0436      0.5959     -1.5590      0.0000
   6  19   4      1.9303      0.5808     -1.7387      0.0000
   7  19   4      1.7161      0.5509     -0.7262      0.0000
   8  19   4      1.3103      0.6190     -0.3833      0.0000
   9  19   4      1.5658      0.6609     -1.9457      0.0000
  10  19   4      2.5570      0.4710      1.8128      0.0000
  11  19   4      3.7895      0.5175     -4.2171      0.0000
  12  19   4      2.6014      0.7268      2.7201      0.0000
  13  19   4      2.2875      1.0876     -2.8062      0.0000
  14  19   4      1.6359      1.0631      1.3136      0.0000
   0  20   4      5.4978      1.1341      3.4748      0.0000
   1  20   4      2.1030      0.9625     -0.5372      0.0000
   2  20   4      4.8417      0.5181      5.0499      0.0000
   3  20   4      1.9218      0.8509     -0.7614      0.0000
   4  20   4      4.2166      0.4732      4.5376      0.0000
   5  20   4      1.4137      0.8451      0.2618      0.0000
   6  20   4      5.8861      0.4690      5.9246      0.0000
   7  20   4      1.6682      0.6337      1.1300      0.0000
   8  20   4      6.1182      0.4785      6.0285      0.0000
   9  20   4      2.6432      0.3876      2.2647      0.0000
  10  20   4      4.6861      0.4136      4.7886      0.0000
  11  20   4      1.5733      0.6884      0.8869      0.0000
  12  20   4      4.6734      0.5260      5.4176      0.0000
   0  21   4      3.1803      0.9901     -1.7623      0.0000
   1  21   4      2.9413      0.9040     -1.8894      0.0000
   2  21   4      1.3541      1.1749     -0.8313      0.0000
   3  21   4      2.6917      0.8011     -1.3486      0.0000
   4  21   4      1.9689      0.8502     -2.0040      0.0000
   5  21   4      2.1833      0.7607     -1.1199      0.0000
   6  21   4      1.8134      0.7586     -2.3439      0.0000
   7  21   4      1.6393      0.6362     -1.2724      0.0000
   8  21   4      1.3819      0.5945     -0.6317      0.0000
   9  21   4      1.6215      0.5215     -1.4772      0.0000
  10  21   4      1.6468      0.5110     -0.6754      0.0000
   0  22   4      3.1671      1.2091      1.9617      0.0000
   1  22   4      2.1579      0.9956      0.7031      0.0000
   2  22   4      3.5248      0.6768      3.2772      0.0000
   3  22   4      1.3194      1.1069      0.5168      0.0000
   4  22   4      2.5223      0.7135      2.4626      0.0000
   5  22   4      1.6234      1.0731      0.9530      0.0000
   6  22   4      4.5909      0.9558      3.5416      0.0000
   7  22   4      2.1218      0.6528      1.3596      0.0000
   8  22   4      4.0610      0.4395      4.1489      0.0000
   0  23   4      1.7171      1.3051      2.5761      0.0000
   1  23   4      1.9025      1.0681     -1.6438      0.0000
   2  23   4      1.7882      1.2085      1.9717      0.0000
   3  23   4      2.3510      1.0659     -2.0849      0.0000
   4  23   4      1.4056      1.2440     -0.9574      0.0000
   5  23   4      1.5879      1.1306     -1.3639      0.0000
   0   1   5      7.5944      0.7187      7.3970      0.0000
   0   2   5      2.6731      0.5070     -2.4817      0.0000
   1   2   5      7.5931      0.3650     -7.7832      0.0000
   0   3   5      3.2651      0.4897      2.9872      0.0000
   1   3   5      4.1844      0.4107      3.1684      0.0000
   2   3   5      3.1406      0.4155      2.8826      0.0000
   0   4   5      5.8032      0.3885     -5.7412      0.0000
   1   4   5      9.2167      0.6070    -10.0622      0.0000
   2   4   5      3.3096      0.3709     -2.6827      0.0000
   3   4   5      3.8218      0.3826     -3.9340      0.0000
   0   5   5      9.6566      0.4816     -8.1741      0.0000
   1   5   5      5.8291      0.2798      5.7514      0.0000
   2   5   5      5.3410      0.3363     -5.4137      0.0000
   3   5   5      5.9240      0.2969     -7.2842      0.0000
   4   5   5      3.7129      0.3361     -4.1313      0.0000
   0   6   5      3.2286      0.4665      0.8099      0.0000
   1   6   5     11.9956      0.5989    -13.2516      0.0000
   2   6   5      4.6395      0.4587     -4.9037      0.0000
   3   6   5      4.9043      0.6295     -5.5573      0.0000
   4   6   5      2.7657      0.4044      2.9559      0.0000
   5   6   5      3.7447      0.3496      2.9516      0.0000
   0   7   5     17.2857      0.9299    -21.1805      0.0000
   1   7   5      4.9380      0.2869      4.5998      0.0000
   2   7   5      7.0145      0.4337     -6.7492      0.0000
   3   7   5      8.0389      0.4573     -8.8733      0.0000
   4   7   5      4.8480      0.3017     -3.4314      0.0000
   5   7   5      2.4440      0.4302     -0.9908      0.0000
   6   7   5      4.0584      0.3627     -3.4763      0.0000
   0   8   5      4.1450      0.6127      4.2484      0.0000
   1   8   5      7.7387      0.4269     -7.3364      0.0000
   2   8   5      7.3436      0.3447     -9.1450      0.0000
   3   8   5      3.5111      0.5169     -2.0163      0.0000
   4   8   5      5.1384      0.3057      5.2180      0.0000
   5   8   5      3.1448      0.5838      1.1036      0.0000
   6   8   5      2.7098      0.4355      0.9873      0.0000
   7   8   5      2.9412      0.6455     -0.0972      0.0000
   0   9   5     17.2152      1.0128    -20.4688      0.0000
   1   9   5      2.8534      0.4927     -0.0566      0.0000
   2   9   5      5.1648      0.4109     -4.9850      0.0000
   3   9   5      5.0425      0.3174     -4.7321      0.0000
   4   9   5      6.8352      0.3250     -7.3009      0.0000
   5   9   5      2.9768      0.4157     -0.8016      0.0000
   6   9   5      8.7672      0.3517     -8.1513      0.0000
   7   9   5      2.8374      0.4335      1.0521      0.0000
   8   9   5      2.9507      0.4216     -0.7592      0.0000
   0  10   5      5.5274      0.4538      5.8521      0.0000
   1  10   5      3.6492      0.4819     -2.9292      0.0000
   2  10   5      4.9373      0.3366     -5.8105      0.0000
   3  10   5      5.0251      0.4173     -4.5217      0.0000
   4  10   5      5.4333      0.3298      6.5238      0.0000
   5  10   5      3.0961      0.4175      1.8117      0.0000
   6  10   5      2.4693      0.4814      0.8971      0.0000
   7  10   5      6.3129      0.6321      6.5756      0.0000
   8  10   5      2.9056      0.4172     -3.0436      0.0000
   9  10   5      5.2736      0.4273      4.7129      0.0000
   0  11   5      7.3070      0.5321     -8.3345      0.0000
   1  11   5      4.3211      0.4193     -3.9500      0.0000
   2  11   5      3.9157      0.6743      2.2497      0.0000
   3  11   5      3.4292      0.4203     -3.5814      0.0000
   4  11   5      5.1244      0.4084      4.1582      0.0000
   5  11   5      4.4709      0.3867     -4.9541      0.0000
   6  11   5      3.9419      0.6463      2.6142      0.0000
   7  11   5      3.1991      0.4235     -1.9278      0.0000
   8  11   5      5.3039      0.3469      4.1700      0.0000
   9  11   5      3.0534      0.3855      2.7664      0.0000
  10  11   5      3.1297      0.4153     -1.3649      0.0000
   0  12   5      1.9719      0.8427      1.0032      0.0000
   1  12   5      3.0934      0.4518     -1.4708      0.0000
   2  12   5      3.2536      0.3856     -3.2831      0.0000
   3  12   5      5.5697      0.4231     -5.4678      0.0000
   4  12   5      4.3500      0.4442      4.0857      0.0000
   5  12   5      3.1498      0.3846     -2.4985      0.0000
   6  12   5      3.7940      0.3989      4.4096      0.0000
   7  12   5      3.2383      0.7054      0.9372      0.0000
   8  12   5      4.6030      0.3666      4.2934      0.0000
   9  12   5      2.4134      0.6132     -2.2460      0.0000
  10  12   5      3.6374      0.4454      3.4831      0.0000
  11  12   5      2.6250      0.4709     -2.1936      0.0000
   0  13   5      3.8198      0.6553     -3.9934      0.0000
   1  13   5      3.7331      0.3815     -2.4393      0.0000
   2  13   5      2.4744      0.5232      0.7116      0.0000
   3  13   5      2.6944      0.4565      0.2116      0.0000
   4  13   5      4.5274      0.3634      5.4786      0.0000
   5  13   5      3.0490      0.3920      2.4014      0.0000
   6  13   5      3.4888      0.4771      3.9576      0.0000
   7  13   5      4.9777      0.3868      4.6330      0.0000
   8  13   5      2.4835      0.4992      2.8101      0.0000
   9  13   5      5.1089      0.3820      5.2430      0.0000
  10  13   5      2.7589      0.4910      0.4262      0.0000
  11  13   5      2.8226      0.5667      0.9229      0.0000
  12  13   5      2.0506      0.6573      1.3830      0.0000
   0  14   5      4.0510      0.7429     -2.8219      0.0000
   1  14   5      2.8363      0.4802     -1.8291      0.0000
   2  14   5      2.8624      0.4272     -2.3881      0.0000
   3  14   5      2.5665      0.4351     -2.6127      0.0000
   4  14   5      2.3254      0.4812      1.3649      0.0000
   5  14   5      3.7499      0.3863     -3.9528      0.0000
   6  14   5      1.7253      0.5782     -0.8074      0.0000
   7  14   5      3.2008      0.6478     -2.2444      0.0000
   8  14   5      2.7008      0.5881     -2.6932      0.0000
   9  14   5      4.1657      0.3744     -4.3276      0.0000
  10  14   5      3.2745      0.3988     -3.8004      0.0000
  11  14   5      5.2375      0.3955     -5.6881      0.0000
  12  14   5      2.9205      0.4728     -3.1278      0.0000
  13  14   5      2.5998      0.5286     -3.2323      0.0000
   0  15   5      3.9261      0.6175     -4.9961      0.0000
   1  15   5      2.4394      0.4838     -0.8488      0.0000
   2  15   5      3.5308      0.4187     -2.9457      0.0000
   3  15   5      2.8906      0.4714     -2.4797      0.0000
   4  15   5      3.6128      0.6337     -1.3152      0.0000
   5  15   5      2.7966      0.4259     -2.1965      0.0000
   6  15   5      2.7538      0.7661     -1.0134      0.0000
   7  15   5      2.7703      0.4872      0.8404      0.0000
   8  15   5      2.6710      0.4766     -2.0049      0.0000
   9  15   5      3.0791      0.4662      3.1691      0.0000
  10  15   5      2.9889      0.4599     -2.4062      0.0000
  11  15   5      2.6822      0.5278      2.4758      0.0000
  12  15   5      2.3888      0.6664      0.4538      0.0000
  13  15   5      1.9868      0.6750      0.7189      0.0000
  14  15   5      2.6830      0.6914      2.0707      0.0000
   0  16   5      2.2105      1.5192     -0.3565      0.0000
   1  16   5      3.6736      0.3834     -3.8308      0.0000
   2  16   5      1.9308      0.6451     -1.1123      0.0000
   3  16   5      2.8515      0.5246     -3.3269      0.0000
   4  16   5      1.9830      0.5941      1.9312      0.0000
   5  16   5      3.0262      0.5129     -2.5097      0.0000
   6  16   5      2.1781      0.5247      2.3933      0.0000
   7  16   5      2.9928      0.4239     -0.7960      0.0000
   8  16   5      2.9388      0.3990      2.2559      0.0000
   9  16   5      1.6793      0.6994     -0.5738      0.0000
  10  16   5      1.3478      0.7727      0.4088      0.0000
  11  16   5      2.3610      0.5300     -2.1057      0.0000
  12  16   5      1.4945      0.9281     -1.3747      0.0000
  13  16   5      1.4665      1.0383     -0.8336      0.0000
  14  16   5      0.4199      0.9650      0.4657      0.0000
   0  17   5      4.9427      0.5783     -4.9482      0.0000
   1  17   5      1.9856      0.6524     -0.7133      0.0000
   2  17   5      2.7072      0.5393      0.3090      0.0000
   3  17   5      2.1177      0.5919     -1.4277      0.0000
   4  17   5      2.1348      0.6023      2.7334      0.0000
   5  17   5      1.8354      0.5844      0.3076      0.0000
   6  17   5      3.0328      0.4759      2.4711      0.0000
   7  17   5      3.0431      0.4266      3.5773      0.0000
   8  17   5      2.2232      0.4442      0.1062      0.0000
   9  17   5      2.1508      0.5038      2.4042      0.0000
  10  17   5      2.7748      0.4546     -2.5746      0.0000
  11  17   5      1.5352      0.6638      0.4260      0.0000
  12  17   5      2.9443      0.6616     -0.8636      0.0000
  13  17   5      1.3979      0.9276     -0.6685      0.0000
   0  18   5      2.2594      0.8707     -1.1483      0.0000
   1  18   5      1.6934      0.8293     -1.3833      0.0000
   2  18   5      1.6525      0.7461     -1.1180      0.0000
   3  18   5      1.9342      0.7303     -1.1348      0.0000
   4  18   5      2.8675      0.5506      1.6169      0.0000
   5  18   5      2.8433      0.5532     -1.8685      0.0000
   6  18   5      1.9563      0.4864      1.4334      0.0000
   7  18   5      2.3995      0.6420     -2.8156      0.0000
   8  18   5      1.9778      0.4444     -1.9875      0.0000
   9  18   5      2.8785      0.4179     -2.1387      0.0000
  10  18   5      2.5142      0.4743     -3.0376      0.0000
  11  18   5      2.9246      0.5119     -2.5831      0.0000
   0  19   5      2.2708      0.8925     -1.6792      0.0000
   1  19   5      1.4746      0.9137     -0.9578      0.0000
   2  19   5      2.1857      0.7186      1.9848      0.0000
   3  19   5      1.8973      0.6699     -2.6349      0.0000
   4  19   5      2.8839      0.5388      2.6391      0.0000
   5  19   5      3.1697      0.4069     -3.8305      0.0000
   6  19   5      2.5484      0.4845      1.5677      0.0000
   7  19   5      2.5252      0.5441     -2.3817      0.0000
   8  19   5      2.4881      0.4021      1.3777      0.0000
   9  19   5      1.6870      0.5921     -1.7895      0.0000
  10  19   5      1.5670      0.9095     -1.6398      0.0000
   0  20   5      2.0325      1.2125     -0.7678      0.0000
   1  20   5      2.2882      0.7855     -0.7796      0.0000
   2  20   5      1.4598      0.9794     -0.5815      0.0000
   3  20   5      1.8743      0.7104     -1.1772      0.0000
   4  20   5      1.7725      0.9745      0.3344      0.0000
   5  20   5      1.1785      0.9079     -1.3158      0.0000
   6  20   5      2.2062      0.5282      2.5756      0.0000
   7  20   5      2.9883      0.6863     -1.9731      0.0000
   8  20   5      1.4473      0.6801      0.8271      0.0000
   0  21   5      2.0153      1.1423     -2.2653      0.0000
   1  21   5      0.9001      1.1095     -0.4939      0.0000
   2  21   5      1.3526      0.9969      0.3312      0.0000
   3  21   5      1.8029      0.8705     -1.4944      0.0000
   4  21   5      1.7927      0.6966      0.8729      0.0000
   5  21   5      1.7648      0.7490     -0.1773      0.0000
   0   0   6     31.6559      3.3585    -35.7887      0.0000
   0   1   6      7.4924      0.4312      7.9595      0.0000
   1   1   6      3.9410      0.4665      2.7896      0.0000
   0   2   6      9.5178      0.6351    -10.3440      0.0000
   1   2   6      2.4589      0.4519      1.7662      0.0000
   2   2   6     12.7916      0.6784     13.5591      0.0000
   0   3   6      5.0985      0.4078      7.4026      0.0000
   1   3   6      4.3106      0.3827      4.3793      0.0000
   2   3   6      2.4598      0.4410     -0.4762      0.0000
   3   3   6      3.9329      0.5314     -2.5961      0.0000
   0   4   6      6.0456      0.8394     -3.9020      0.0000
   1   4   6      1.8867      0.6510      0.3725      0.0000
   2   4   6     14.4116      0.5339     14.7863      0.0000
   3   4   6      5.0717      0.3186      6.0040      0.0000
   4   4   6     17.5596      0.8758     18.6765      0.0000
   0   5   6      3.2044      0.4868      3.9965      0.0000
   1   5   6      5.9874      0.5645      6.1762      0.0000
   2   5   6      2.5923      0.4633     -2.0362      0.0000
   3   5   6      3.9024      0.4252     -3.0326      0.0000
   4   5   6      2.7347      0.4476      1.2368      0.0000
   5   5   6      3.4240      0.5239     -1.8634      0.0000
   0   6   6      5.9110      0.5102      4.3104      0.0000
   1   6   6      2.6172      0.4053     -1.1900      0.0000
   2   6   6     13.5347      0.5154     14.8026      0.0000
   3   6   6      4.5949      0.2996      5.7545      0.0000
   4   6   6     20.4525      0.7410     22.1841      0.0000
   5   6   6      2.6772      0.4407      0.8391      0.0000
   6   6   6     16.7722      1.1832     21.6732      0.0000
   0   7   6      2.0154      0.8703     -0.5033      0.0000
   1   7   6      4.9245      0.4073      5.1546      0.0000
   2   7   6      3.0934      0.4218     -2.4395      0.0000
   3   7   6      2.3194      0.4856     -1.2402      0.0000
   4   7   6      3.4003      0.3870     -2.9938      0.0000
   5   7   6      2.8104      0.4603     -3.1473      0.0000
   6   7   6      3.8278      0.3895     -4.2513      0.0000
   7   7   6      3.8887      0.5455     -4.9886      0.0000
   0   8   6      6.4258      1.3639      4.7637      0.0000
   1   8   6      2.2725      0.5007     -0.6947      0.0000
   2   8   6     10.6768      0.3893      9.2490      0.0000
   3   8   6      2.5734      0.4152      2.0500      0.0000
   4   8   6     15.0646      0.5607     16.7000      0.0000
   5   8   6      2.4681      0.5664     -0.0918      0.0000
   6   8   6     14.5240      0.6051     14.4747      0.0000
   7   8   6      2.7536      0.5257     -2.0225      0.0000
   8   8   6      8.4399      0.4688      8.2355      0.0000
   0   9   6      2.5595      0.6263     -2.9614      0.0000
   1   9   6      3.0394      0.5145      1.0994      0.0000
   2   9   6      3.0684      0.4507     -3.1883      0.0000
   3   9   6      2.9068      0.4849     -1.8680      0.0000
   4   9   6      1.9803      0.5240     -0.8938      0.0000
   5   9   6      6.1483      0.3183     -7.2357      0.0000
   6   9   6      2.3490      0.5268     -2.0652      0.0000
   7   9   6      6.3975      0.3763     -7.6862      0.0000
   8   9   6      1.9722      0.6227     -0.9981      0.0000
   9   9   6      5.8422      0.6171     -7.5888      0.0000
   0  10   6      6.6369      0.4984     -6.6456      0.0000
   1  10   6      3.1996      0.4752      2.2014      0.0000
   2  10   6      3.8940      0.5026     -0.8248      0.0000
   3  10   6      3.1224      0.4380      4.1632      0.0000
   4  10   6      5.8871      0.5835      6.1680      0.0000
   5  10   6      2.5402      0.5456      0.9255      0.0000
   6  10   6      7.0821      0.5859      7.4659      0.0000
   7  10   6      2.2730      0.5396     -1.1161      0.0000
   8  10   6      4.9885      0.4855      4.1072      0.0000
   9  10   6      2.2272      0.5503     -1.6917      0.0000
  10  10   6      3.0893      0.7489      0.2748      0.0000
   0  11   6      2.8839      0.5949      2.3509      0.0000
   1  11   6      2.6197      0.5372      2.0555      0.0000
   2  11   6      2.1203      0.5859     -1.6689      0.0000
   3  11   6      3.5485      0.3970      4.0236      0.0000
   4  11   6      1.8957      0.6116     -0.8380      0.0000
   5  11   6      2.1876      0.5606     -0.4604      0.0000
   6  11   6      2.0126      0.5923     -2.0135      0.0000
   7  11   6      3.0927      0.4419     -2.0539      0.0000
   8  11   6      2.0935      0.5745     -0.9061      0.0000
   9  11   6      3.3407      0.3942     -3.3376      0.0000
  10  11   6      1.7600      0.7302      0.2767      0.0000
  11  11   6      2.1602      0.6587     -0.3586      0.0000
   0  12   6      3.3089      0.5827      3.4679      0.0000
   1  12   6      1.9833      0.6279      0.1047      0.0000
   2  12   6      8.8560      0.4147      9.2900      0.0000
   3  12   6      2.6038      0.4772      1.6785      0.0000
   4  12   6     10.5850      0.4014     10.8468      0.0000
   5  12   6      2.3974      0.5011     -1.0793      0.0000
   6  12   6      8.6171      0.3856      8.7272      0.0000
   7  12   6      1.6964      0.6846     -1.2091      0.0000
   8  12   6      6.0478      0.4221      5.1457      0.0000
   9  12   6      2.1009      0.5361     -2.3474      0.0000
  10  12   6      3.5589      0.4658      1.7181      0.0000
  11  12   6      1.7780      0.6774     -1.9146      0.0000
  12  12   6      3.6416      0.5729      3.2970      0.0000
   0  13   6      2.8584      0.7486      4.2227      0.0000
   1  13   6      3.0745      0.5061      1.9341      0.0000
   2  13   6      2.1225      0.5821      1.3069      0.0000
   3  13   6      2.9144      0.6534      1.5099      0.0000
   4  13   6      2.6009      0.4686      2.2116      0.0000
   5  13   6      2.4720      0.4474     -2.7569      0.0000
   6  13   6      2.6302      0.4868      2.4251      0.0000
   7  13   6      2.0001      0.5637     -2.0221      0.0000
   8  13   6      1.7627      0.6684      0.7107      0.0000
   9  13   6      2.0522      0.6607     -1.5264      0.0000
  10  13   6      2.0377      0.5392      2.3321      0.0000
  11  13   6      3.1082      0.4459      1.7525      0.0000
  12  13   6      1.9303      0.6003      1.6982      0.0000
  13  13   6      3.4613      0.6080      2.9769      0.0000
   0  14   6      6.2427      0.4917      6.7138      0.0000
   1  14   6      1.9613      0.6782      0.0319      0.0000
   2  14   6      9.1234      0.4076     10.6557      0.0000
   3  14   6      3.0458      0.5230      2.5404      0.0000
   4  14   6     10.9413      0.4911     12.4217      0.0000
   5  14   6      2.2309      0.5712      0.2063      0.0000
   6  14   6     10.6601      0.5613     11.6685      0.0000
   7  14   6      2.0406      0.7354     -0.9724      0.0000
   8  14   6      7.9573      0.4182      9.3245      0.0000
   9  14   6      1.6275      0.7217     -0.0756      0.0000
  10  14   6      4.5718      0.3808      4.9471      0.0000
  11  14   6      1.1417      0.8824     -0.6227      0.0000
  12  14   6      4.8102      0.4134      4.5857      0.0000
   0  15   6      1.5877      1.1390      2.4342      0.0000
   1  15   6      2.2159      0.5422      1.8846      0.0000
   2  15   6      1.7772      0.7329      1.1248      0.0000
   3  15   6      2.5258      0.5122      2.4733      0.0000
   4  15   6      1.9699      0.5988      0.1587      0.0000
   5  15   6      2.3191      0.6308     -1.5166      0.0000
   6  15   6      1.9059      0.6500      1.8368      0.0000
   7  15   6      1.7481      0.7272     -1.0868      0.0000
   8  15   6      1.6852      0.7596      0.4017      0.0000
   9  15   6      3.0628      0.4810     -3.2807      0.0000
  10  15   6      1.1662      0.8943      0.4614      0.0000
  11  15   6      1.4038      1.0375     -0.8997      0.0000
   0  16   6      9.8566      0.5558      9.6825      0.0000
   1  16   6      2.3950      0.5886      0.0144      0.0000
   2  16   6     11.0073      0.4443     12.2132      0.0000
   3  16   6      2.7766      0.4518      0.7530      0.0000
   4  16   6     12.2428      0.5783     12.6210      0.0000
   5  16   6      2.3144      0.5186      0.6657      0.0000
   6  16   6     10.2333      0.4622     10.6793      0.0000
   7  16   6      2.1277      0.5990     -2.5243      0.0000
   8  16   6      6.8506      0.3902      7.2819      0.0000
   9  16   6      1.4863      0.8129     -1.3760      0.0000
   0  17   6      1.5198      1.0140      0.5348      0.0000
   1  17   6      2.2503      0.5571      1.6778      0.0000
   2  17   6      1.8512      0.8062      0.0017      0.0000
   3  17   6      2.6190      0.4981      2.8328      0.0000
   4  17   6      1.7532      0.7155     -0.5273      0.0000
   5  17   6      1.9828      0.6257     -1.9535      0.0000
   6  17   6      1.9233      0.7292     -0.0420      0.0000
   7  17   6      2.0657      0.5256     -0.2005      0.0000
   8  17   6      1.5328      0.7662      0.1653      0.0000
   0  18   6      6.3248      0.6144      7.4222      0.0000
   1  18   6      1.6218      0.9321      0.7653      0.0000
   2  18   6      7.7006      0.4129      8.9515      0.0000
   3  18   6      1.7576      0.7868      1.1963      0.0000
   4  18   6      7.8142      0.4811      7.5512      0.0000
   5  18   6      2.0244      0.6899      2.4609      0.0000
   0   1   7      6.9035      0.4486     -8.1096      0.0000
   0   2   7      2.0034      0.8969      0.1754      0.0000
   1   2   7      8.2354      0.4420      9.5361      0.0000
   0   3   7      4.0400      0.4869      4.0833      0.0000
   1   3   7      3.6080      0.3877      1.8341      0.0000
   2   3   7      3.2510      0.3919     -2.7452      0.0000
   0   4   7      5.1950      0.4572      5.7439      0.0000
   1   4   7      5.5437      0.3309      5.3963      0.0000
   2   4   7      2.3709      0.5146      1.7627      0.0000
   3   4   7      2.5353      0.5029      1.8773      0.0000
   0   5   7      5.1307      0.6571      5.4417      0.0000
   1   5   7      2.4918      0.5098      0.0706      0.0000
   2   5   7      2.9226      0.5600      0.9541      0.0000
   3   5   7      2.9473      0.4423     -2.4951      0.0000
   4   5   7      3.0687      0.5929      1.5229      0.0000
   0   6   7      5.5672      0.4922      7.1135      0.0000
   1   6   7      4.2138      0.3693      4.2156      0.0000
   2   6   7      1.6549      0.6350      1.3462      0.0000
   3   6   7      2.7491      0.4343      2.5503      0.0000
   4   6   7      2.2396      0.5325      1.6733      0.0000
   5   6   7      3.2637      0.3812     -1.3216      0.0000
   0   7   7      6.8773      0.4682      7.6905      0.0000
   1   7   7      2.8024      0.4513     -2.2076      0.0000
   2   7   7      4.0918      0.3693      4.7497      0.0000
   3   7   7      3.4294      0.3870     -3.1474      0.0000
   4   7   7      3.9492      0.3851      4.1266      0.0000
   5   7   7      1.9504      0.5521     -1.3587      0.0000
   6   7   7      3.5107      0.3874      3.7178      0.0000
   0   8   7      2.7138      0.7107      2.6942      0.0000
   1   8   7      3.9197      0.3957      4.1375      0.0000
   2   8   7      2.3329      0.4973     -1.2573      0.0000
   3   8   7      4.1114      0.3849      3.8069      0.0000
   4   8   7      1.9130      0.5720      0.1439      0.0000
   5   8   7      3.3073      0.5225     -0.2149      0.0000
   6   8   7      1.6662      0.6790     -0.5950      0.0000
   7   8   7      2.6984      0.5358     -2.1481      0.0000
   0   9   7      9.5366      0.5494     10.3059      0.0000
   1   9   7      2.5756      0.4660     -2.4879      0.0000
   2   9   7      6.2582      0.3379      6.8114      0.0000
   3   9   7      2.3660      0.5502     -1.9988      0.0000
   4   9   7      4.7804      0.3963      4.5743      0.0000
   5   9   7      2.1287      0.6037     -0.7790      0.0000
   6   9   7      4.5186      0.3683      3.8877      0.0000
   7   9   7      2.1071      0.6324     -1.0927      0.0000
   8   9   7      3.2775      0.4145      2.6652      0.0000
   0  10   7      1.6525      1.0957      1.4887      0.0000
   1  10   7      2.9893      0.4741      2.0715      0.0000
   2  10   7      2.4734      0.5539     -0.9491      0.0000
   3  10   7      3.6539      0.7931      2.3753      0.0000
   4  10   7      1.7817      0.6189     -1.1921      0.0000
   5  10   7      3.7896      0.5058     -1.6702      0.0000
   6  10   7      2.8787      0.4264     -2.7449      0.0000
   7  10   7      2.3614      0.5327     -1.4845      0.0000
   8  10   7      2.2568      0.5487     -0.8049      0.0000
   9  10   7      2.3649      0.5315     -2.3630      0.0000
   0  11   7      3.2136      1.7964      0.1834      0.0000
   1  11   7      2.5005      0.5272     -2.5905      0.0000
   2  11   7      2.5557      0.4862     -1.2482      0.0000
   3  11   7      3.1077      0.4166     -3.1585      0.0000
   4  11   7      2.4486      0.5025     -2.7433      0.0000
   5  11   7      1.8628      0.5925     -0.2432      0.0000
   6  11   7      2.6273      0.5259     -0.5182      0.0000
   7  11   7      1.9155      0.5933      0.9942      0.0000
   8  11   7      3.0832      0.8539     -1.6003      0.0000
   9  11   7      2.2437      0.5106      2.5829      0.0000
   0  12   7      1.7699      0.8734     -1.0356      0.0000
   1  12   7      2.6713      0.4741      2.1551      0.0000
   2  12   7      2.0130      0.6018     -2.0223      0.0000
   3  12   7      4.0420      0.4510      4.5262      0.0000
   4  12   7      1.8571      0.6033      0.3229      0.0000
   5  12   7      2.8635      0.6538      0.9979      0.0000
   6  12   7      1.5027      0.6552     -1.3330      0.0000
   7  12   7      2.1312      0.5722      1.6712      0.0000
   8  12   7      1.6617      0.7511      0.8554      0.0000
   0  13   7      2.2614      0.6954      1.5753      0.0000
   1  13   7      1.6743      0.6341     -1.1541      0.0000
   2  13   7      2.6458      0.5098      1.1515      0.0000
   3  13   7      1.8489      0.6721     -0.4550      0.0000
   4  13   7      3.2914      0.4246     -2.8817      0.0000
   5  13   7      1.7459      0.5788      1.5631      0.0000
   6  13   7      2.2383      0.5259      0.7928      0.0000
   7  13   7      2.3986      0.5146      3.0419      0.0000
   0  14   7      1.6830      0.8732      1.5176      0.0000
   1  14   7      2.1565      0.5296      1.6113      0.0000
   2  14   7      1.6295      0.7110     -0.0129      0.0000
   3  14   7      3.0547      0.4636      2.9664      0.0000
   4  14   7      1.4577      0.9174      1.3756      0.0000
   0   0   8     10.9658      1.1210     12.8335      0.0000
   0   1   8      1.8977      0.8631      0.6436      0.0000
   1   1   8      1.9855      0.7329      0.7279      0.0000
   0   2   8      9.9176      0.6594     10.5189      0.0000
   1   2   8      2.0041      0.5151     -0.7689      0.0000
   2   2   8      8.6558      0.7331      6.7438      0.0000
   0   3   8      1.7435      0.8651      0.1968      0.0000
   1   3   8      1.6854      0.6380      0.5300      0.0000
   2   3   8      2.0699      0.5494     -1.5114      0.0000
   3   3   8      2.1231      0.7439      0.7933      0.0000
   0   4   8      9.1778      0.8436     10.3419      0.0000
   1   4   8      1.4557      0.8051     -0.2537      0.0000
   2   4   8      6.6725      0.3422      6.2204      0.0000
   3   4   8      2.2559      0.4874      2.2422      0.0000
   4   4   8      6.5292      0.7601      6.5165      0.0000
   0   5   8      2.0736      0.7376      0.8449      0.0000
   1   5   8      1.9306      0.5333      0.1996      0.0000
   2   5   8      1.9832      0.5588     -1.1076      0.0000
   3   5   8      2.3584      0.4634      2.0446      0.0000
   4   5   8      2.3209      0.5585      2.7501      0.0000
   5   5   8      2.7190      0.5955      3.0193      0.0000
   0   6   8     10.1185      0.5671     11.7469      0.0000
   1   6   8      1.7000      0.6464     -1.1017      0.0000
   2   6   8      8.2192      0.3642      8.5376      0.0000
   3   6   8      1.7566      0.6545      1.7713      0.0000
   4   6   8      7.6392      0.3429      8.3557      0.0000
   5   6   8      1.6059      0.6470      0.6380      0.0000
   0   7   8      1.7587      0.9654     -0.4065      0.0000
   1   7   8      1.9364      0.5168     -0.2883      0.0000
   2   7   8      2.0000      0.5442     -1.7569      0.0000
   3   7   8      2.5790      0.4370      2.0219      0.0000
                                                    
