# Supplementary material for: How to get maximum structure information from anisotropic displacement parameters obtained by three-dimensional electron diffraction: an experimental study on metal–organic frameworks
Source: IUCrJ. 2022 Jun 8;9(Pt 4):480–91. doi: 10.1107/S2052252522005632 (PMC9252158; doi:10.1107/S2052252522005632)
Supplement: Supplementary file 3 [file m-09-00480-sup3.zip › vq5001Ga-ndc_6sup7.hkl]

#
# Unique observed reflections after correcting
# for dispersion and merging Friedel opposites
#
data_Ga_8
_shelx_title ' Ga_1_a.res in P4(2)/nmc'
_shelx_refln_list_code          3
_shelx_F_calc_maximum       94.98
_exptl_crystal_F_000       397.65
_reflns_d_resolution_high  0.8031

loop_
 _space_group_symop_operation_xyz
 'x, y, z'
 '-x+1/2, -y+1/2, z'
 '-y+1/2, x, z+1/2'
 'y, -x+1/2, z+1/2'
 '-x, y+1/2, -z'
 'x+1/2, -y, -z'
 'y+1/2, x+1/2, -z+1/2'
 '-y, -x, -z+1/2'
 '-x, -y, -z'
 'x-1/2, y-1/2, -z'
 'y-1/2, -x, -z-1/2'
 '-y, x-1/2, -z-1/2'
 'x, -y-1/2, z'
 '-x-1/2, y, z'
 '-y-1/2, -x-1/2, z-1/2'
 'y, x, z-1/2'

_cell_length_a    21.5700
_cell_length_b    21.5700
_cell_length_c     6.7000
_cell_angle_alpha  90.000
_cell_angle_beta   90.000
_cell_angle_gamma  90.000

loop_
 _refln_index_h
 _refln_index_k
 _refln_index_l
 _refln_F_meas
 _refln_F_sigma
 _refln_A_calc
 _refln_B_calc
   0   2   0     27.1828      2.9556     57.3167      0.0000
   2   2   0     12.4123      1.4309     -6.8329      0.0000
   1   3   0     31.4389      2.7718    -18.4404      0.0000
   3   3   0     35.4900      3.8155     27.2895      0.0000
   0   4   0     31.3505      3.4103     61.8320      0.0000
   2   4   0     42.0354      2.8712     26.5317      0.0000
   4   4   0      7.0417      0.9519     -3.7506      0.0000
   1   5   0     36.9323      3.2219    -16.5350      0.0000
   3   5   0      9.7430      0.9203      4.4593      0.0000
   5   5   0     18.3410      2.7818     16.3819      0.0000
   0   6   0     21.9474      3.4104     48.6542      0.0000
   2   6   0     16.1551      1.4405     23.4516      0.0000
   4   6   0     11.9032      0.8417     -7.2066      0.0000
   6   6   0     19.7413      2.1651    -20.6996      0.0000
   1   7   0      6.3035      1.4760     -6.7402      0.0000
   3   7   0     10.9312      0.8861    -14.0641      0.0000
   5   7   0     11.0526      0.8058      7.3397      0.0000
   7   7   0     21.2492      1.8946     19.5526      0.0000
   0   8   0     19.6544      3.0691     39.3874      0.0000
   2   8   0     15.2692      1.6719     12.1280      0.0000
   4   8   0     10.5431      0.7758     12.3236      0.0000
   6   8   0     11.3448      0.7235      6.9496      0.0000
   8   8   0     22.0672      1.9730     21.2058      0.0000
   1   9   0      7.3480      0.6800      4.9027      0.0000
   3   9   0      2.3292      2.0761     13.5260      0.0000
   5   9   0     13.0234      0.9879     14.6776      0.0000
   7   9   0     21.4675      1.7569     20.2437      0.0000
   9   9   0     19.5449      1.5226     14.8059      0.0000
   0  10   0     37.8077      5.8124     94.9843      0.0000
   2  10   0     43.4208      4.6726     59.2063      0.0000
   4  10   0     27.6293      5.8051     28.8848      0.0000
   6  10   0     25.7781      2.0635     27.0402      0.0000
   8  10   0     33.1166      2.0581     32.1603      0.0000
  10  10   0     36.5327      2.8123     40.8213      0.0000
   1  11   0     15.3894      1.4004    -12.3151      0.0000
   3  11   0     12.2499      0.9854    -14.7992      0.0000
   5  11   0      2.4988      0.9606      1.2338      0.0000
   7  11   0     10.4157      0.7677     10.2916      0.0000
   9  11   0      7.7144      0.5283      7.2601      0.0000
  11  11   0      3.8739      0.8934     -0.6846      0.0000
   0  12   0     21.1050      3.2943     25.0694      0.0000
   2  12   0     18.4548      3.1755     17.8507      0.0000
   4  12   0     10.1263      0.8487      7.9164      0.0000
   6  12   0     17.4482      1.5907     17.9050      0.0000
   8  12   0     18.4473      1.1684     17.1125      0.0000
  10  12   0     26.0495      2.0846     28.1981      0.0000
  12  12   0     23.2984      1.7965     26.4043      0.0000
   1  13   0      3.7190      0.9800     -0.8895      0.0000
   3  13   0      6.0062      0.6546     -5.0466      0.0000
   5  13   0      6.7203      0.7217      7.1241      0.0000
   7  13   0      2.4598      0.8133      0.4368      0.0000
   9  13   0      6.0318      0.5189      5.4139      0.0000
  11  13   0      1.1021      1.1274     -1.8034      0.0000
  13  13   0     14.6208      1.1861    -12.7303      0.0000
   0  14   0      8.3921      1.5883     25.2768      0.0000
   2  14   0     13.7884      1.2651     13.2790      0.0000
   4  14   0      2.7829      0.9981     -0.1447      0.0000
   6  14   0      7.2443      0.7296      6.0413      0.0000
   8  14   0     13.0100      1.2714     11.6288      0.0000
  10  14   0     14.6699      0.8901     14.8153      0.0000
  12  14   0     11.5163      0.7217     11.1720      0.0000
  14  14   0      5.9331      0.7333      7.3091      0.0000
   1  15   0      5.1123      0.6884     -5.1520      0.0000
   3  15   0      6.2272      0.8147     -9.8618      0.0000
   5  15   0     10.3160      0.8742     10.6013      0.0000
   7  15   0      2.6562      0.9865      2.0701      0.0000
   9  15   0      4.7422      1.1735      5.2334      0.0000
  11  15   0      2.5532      0.8128      2.4130      0.0000
  13  15   0      1.7059      1.1291     -1.4633      0.0000
  15  15   0     13.3267      1.0939     14.1061      0.0000
   0  16   0     11.9038      2.0335      4.5440      0.0000
   2  16   0      3.7922      1.6432      0.6099      0.0000
   4  16   0      3.7396      1.2127      0.0897      0.0000
   6  16   0      4.8733      0.7615     -3.2756      0.0000
   8  16   0      8.9468      1.1087      7.0033      0.0000
  10  16   0     14.1834      1.0121     13.5387      0.0000
  12  16   0     13.2349      0.8227     13.4800      0.0000
  14  16   0     12.4307      0.8368     12.3660      0.0000
  16  16   0      4.7826      0.7543      4.0561      0.0000
   1  17   0      2.5689      1.1887     -3.3143      0.0000
   3  17   0      6.2255      1.0669     -6.1685      0.0000
   5  17   0      4.1305      0.7526      3.5237      0.0000
   7  17   0      2.1250      1.0232      0.4147      0.0000
   9  17   0      4.4972      0.6951      4.9241      0.0000
  11  17   0      2.3197      0.8324     -0.3547      0.0000
  13  17   0      7.4763      0.6150     -8.2370      0.0000
  15  17   0      1.0668      1.1579      0.4096      0.0000
  17  17   0      7.7145      0.7900     -4.8914      0.0000
   0  18   0      6.2874      1.0839      9.7533      0.0000
   2  18   0      6.9611      0.8273      6.7846      0.0000
   4  18   0      8.5582      0.9007      5.8188      0.0000
   6  18   0      2.5014      1.2455      2.0788      0.0000
   8  18   0     12.0444      1.6228     11.7904      0.0000
  10  18   0     10.4282      0.8078      9.8314      0.0000
  12  18   0      5.0354      1.2831      6.1556      0.0000
  14  18   0     11.7759      0.7010     11.0954      0.0000
  16  18   0      5.9934      0.6683      6.3289      0.0000
  18  18   0     10.8063      0.9392     12.1432      0.0000
   1  19   0      4.0547      0.7689     -4.1237      0.0000
   3  19   0      6.9263      0.7139     -6.3960      0.0000
   5  19   0      1.9237      1.3821      0.2081      0.0000
   7  19   0      1.9583      1.4694      0.8175      0.0000
   9  19   0      1.0901      1.2461     -0.1798      0.0000
  11  19   0      3.0405      0.8013     -2.4435      0.0000
  13  19   0      1.6328      1.1988     -1.5836      0.0000
  15  19   0      4.6664      0.5274      3.8332      0.0000
  17  19   0      1.7430      1.1905      1.0444      0.0000
   0  20   0      5.1390      1.0633      3.0501      0.0000
   2  20   0      2.8991      1.0869      4.1274      0.0000
   4  20   0      5.6969      1.7750      6.7483      0.0000
   6  20   0      4.9613      0.9091      4.2801      0.0000
   8  20   0     10.0375      1.8758      9.9267      0.0000
  10  20   0      8.9610      1.3590      9.8617      0.0000
  12  20   0      7.5547      0.6664      8.6988      0.0000
  14  20   0     10.3703      0.7572     10.8825      0.0000
  16  20   0      4.9994      0.5982      5.1439      0.0000
   1  21   0      1.7498      1.3684     -0.4933      0.0000
   3  21   0      2.1703      0.9194     -0.3484      0.0000
   5  21   0      2.2050      0.9153      1.0873      0.0000
   7  21   0      0.9146      1.0268      1.3304      0.0000
   9  21   0      1.6626      1.1399     -0.1501      0.0000
  11  21   0      2.8285      0.8582     -2.0085      0.0000
  13  21   0      0.7619      1.1392     -0.9157      0.0000
  15  21   0      1.8428      0.9613      1.4684      0.0000
   0  22   0     14.7868      1.6939     16.4929      0.0000
   2  22   0     14.5322      1.1890     14.2523      0.0000
   4  22   0     11.6219      0.9641     11.6027      0.0000
   6  22   0      8.4862      0.9026      8.6463      0.0000
   8  22   0     10.9880      1.1609     11.4256      0.0000
  10  22   0     12.4381      0.9567     11.2584      0.0000
  12  22   0      9.6485      0.7935      9.8823      0.0000
  14  22   0      9.9156      0.9124      9.9184      0.0000
   1  23   0      2.1299      1.4092     -3.4261      0.0000
   3  23   0      4.2613      0.7167     -5.3302      0.0000
   5  23   0      2.9355      1.1927     -3.2559      0.0000
   7  23   0      1.7049      1.3799     -0.6650      0.0000
   9  23   0      1.9208      1.4251     -0.8813      0.0000
  11  23   0      2.4595      0.8454     -3.2545      0.0000
  13  23   0      2.0737      1.0165     -2.8556      0.0000
   0  24   0      4.2588      1.1119      8.1170      0.0000
   2  24   0      9.1564      0.8892      8.5163      0.0000
   4  24   0      8.7616      0.9525      9.8822      0.0000
   6  24   0      9.2817      1.8745      9.5181      0.0000
   8  24   0      9.5906      0.9891      9.5972      0.0000
  10  24   0      8.4154      0.7440      7.2220      0.0000
   1  25   0      1.9352      1.3290     -1.9487      0.0000
   3  25   0      1.2853      1.1970     -1.5052      0.0000
   5  25   0      1.6096      1.2354     -1.1544      0.0000
   7  25   0      1.4189      1.1939     -1.4151      0.0000
   9  25   0      1.8846      1.1731     -2.1599      0.0000
   0  26   0      2.7548      1.5056      4.8908      0.0000
   2  26   0      6.1983      0.7823      5.9757      0.0000
   4  26   0      7.3508      0.7685      6.1705      0.0000
   6  26   0      5.1580      0.9066      5.6827      0.0000
   0   1   1     26.5810      1.7829     18.1628      0.0000
   0   2   1     15.1504      1.3594      8.6902      0.0000
   1   2   1     36.0831      1.9383    -18.3009      0.0000
   0   3   1     13.1624      2.1060     13.0024      0.0000
   1   3   1     26.1622      1.6368    -25.1930      0.0000
   2   3   1      3.6658      0.8323     -2.2909      0.0000
   0   4   1     22.9895      2.5172    -16.4292      0.0000
   1   4   1     46.5488      4.1132    -43.7173      0.0000
   2   4   1     19.4652      1.1376     14.7164      0.0000
   3   4   1      5.7111      0.6192     -1.8184      0.0000
   0   5   1     30.9931      3.3666    -29.9632      0.0000
   1   5   1     19.0487      1.4749    -14.4199      0.0000
   2   5   1      4.6261      0.7384      2.2925      0.0000
   3   5   1     13.1934      0.6002     12.2140      0.0000
   4   5   1     10.4366      0.6168     -6.6389      0.0000
   0   6   1     30.2192      2.6831    -32.6551      0.0000
   1   6   1     29.7782      1.8401    -29.9619      0.0000
   2   6   1     13.3502      0.7418     13.4639      0.0000
   3   6   1     11.5995      0.6077     -8.0327      0.0000
   4   6   1      2.9670      0.4774     -3.3039      0.0000
   5   6   1      4.4764      0.3784      4.8968      0.0000
   0   7   1     36.3241      3.2213    -50.9282      0.0000
   1   7   1      2.6706      0.5893      4.0591      0.0000
   2   7   1      8.6642      1.0319     -5.3653      0.0000
   3   7   1     19.4552      1.0568     22.9856      0.0000
   4   7   1     16.5727      0.7706    -14.9319      0.0000
   5   7   1      4.7641      0.3672      5.3012      0.0000
   6   7   1      9.7745      0.4479     -9.3535      0.0000
   0   8   1     12.3070      1.0263     -9.7957      0.0000
   1   8   1      8.4012      0.6498     -8.4395      0.0000
   2   8   1     12.9482      0.8369     17.4493      0.0000
   3   8   1     18.4109      0.9523    -15.5892      0.0000
   4   8   1      9.7235      0.5226    -10.2442      0.0000
   5   8   1      4.2661      0.6423      5.1338      0.0000
   6   8   1      8.6898      0.4991    -10.7379      0.0000
   7   8   1      2.8735      0.6174      1.0862      0.0000
   0   9   1     34.2538      3.0410    -38.9969      0.0000
   1   9   1      3.9903      0.4920      1.8371      0.0000
   2   9   1     20.6824      1.1130    -21.7293      0.0000
   3   9   1      4.0747      0.4250      4.6624      0.0000
   4   9   1     16.4811      0.8583    -18.3943      0.0000
   5   9   1      6.7511      0.8974     -7.0677      0.0000
   6   9   1     19.8010      0.9708    -21.3972      0.0000
   7   9   1      6.3020      0.3776      5.7814      0.0000
   8   9   1      5.7168      0.5307     -4.2844      0.0000
   0  10   1      9.9500      1.0028     -8.0547      0.0000
   1  10   1     11.5792      2.1132     -8.7906      0.0000
   2  10   1      8.0095      0.5838      9.4728      0.0000
   3  10   1     17.0218      1.2666    -15.5221      0.0000
   4  10   1      4.2736      0.7343     -2.3928      0.0000
   5  10   1      9.7260      0.6245      9.4630      0.0000
   6  10   1      9.4446      0.4880     10.5149      0.0000
   7  10   1     12.9294      0.9467     13.4601      0.0000
   8  10   1      3.0089      0.4366      3.0485      0.0000
   9  10   1      9.5425      0.4463      9.0851      0.0000
   0  11   1     10.8021      1.0449     -8.2855      0.0000
   1  11   1      7.6442      0.4951      8.0085      0.0000
   2  11   1      5.6535      0.4717      3.3931      0.0000
   3  11   1     12.3612      0.8798     15.2479      0.0000
   4  11   1     17.8683      1.3022     20.4213      0.0000
   5  11   1      6.3669      0.4437      5.4575      0.0000
   6  11   1      4.0924      1.0555      2.3172      0.0000
   7  11   1      2.8326      0.4554      2.2612      0.0000
   8  11   1      6.7947      0.5271      5.1728      0.0000
   9  11   1      3.7627      0.3682     -2.9241      0.0000
  10  11   1      1.7016      0.7990     -0.7897      0.0000
   0  12   1      4.3994      0.8691      0.8282      0.0000
   1  12   1      5.1666      0.6504     -5.0131      0.0000
   2  12   1      4.3466      0.4683      4.2103      0.0000
   3  12   1      8.2449      0.5809     -7.6578      0.0000
   4  12   1     10.6576      0.9573    -11.5161      0.0000
   5  12   1      7.7074      0.6125     -8.2186      0.0000
   6  12   1      2.3056      0.6000     -0.6744      0.0000
   7  12   1      2.1752      0.5576     -1.8064      0.0000
   8  12   1      8.9850      0.4238     -9.0165      0.0000
   9  12   1      2.4495      0.7438     -0.2969      0.0000
  10  12   1      6.3770      0.4008     -6.2719      0.0000
  11  12   1      3.1655      0.4295     -2.8527      0.0000
   0  13   1      8.2266      0.7504     -4.7345      0.0000
   1  13   1      2.2769      0.6753      1.0354      0.0000
   2  13   1      2.5636      0.6552     -0.3534      0.0000
   3  13   1      2.4120      0.6177      0.4142      0.0000
   4  13   1      4.6773      0.5127      5.8453      0.0000
   5  13   1      3.2333      0.8074     -2.1539      0.0000
   6  13   1      3.4716      0.5371      1.7834      0.0000
   7  13   1     11.8899      0.6193    -13.0417      0.0000
   8  13   1      9.5491      0.8123      9.9650      0.0000
   9  13   1     11.0950      0.5331    -11.4941      0.0000
  10  13   1      4.9917      0.3723      3.9891      0.0000
  11  13   1      5.0186      0.3900     -5.2668      0.0000
  12  13   1      3.0683      0.4998      2.6026      0.0000
   0  14   1      3.5702      0.7657      3.3001      0.0000
   1  14   1      7.1716      0.5133     -7.3490      0.0000
   2  14   1      4.6502      0.4781      4.4329      0.0000
   3  14   1      9.0154      0.6259    -10.1108      0.0000
   4  14   1      2.7420      0.5941     -2.6703      0.0000
   5  14   1      5.2451      0.4594     -5.0961      0.0000
   6  14   1      2.4276      0.6966      1.6938      0.0000
   7  14   1      2.9371      1.0268      0.4477      0.0000
   8  14   1      2.3920      0.5543      0.4074      0.0000
   9  14   1      8.0654      0.4222     -8.2623      0.0000
  10  14   1      5.6042      0.3984      6.1037      0.0000
  11  14   1     13.7705      0.5893    -13.6396      0.0000
  12  14   1      9.4956      0.4449      8.9573      0.0000
  13  14   1      7.8021      0.4111     -9.0066      0.0000
   0  15   1      8.4647      0.7728     -9.5009      0.0000
   1  15   1      2.1230      0.7908      1.7293      0.0000
   2  15   1      2.9955      1.1026     -1.4572      0.0000
   3  15   1      9.2185      0.8312      3.0731      0.0000
   4  15   1      6.2775      0.6264      5.5266      0.0000
   5  15   1      4.4305      0.5459      3.8521      0.0000
   6  15   1      2.9485      0.7767     -2.1398      0.0000
   7  15   1      4.7282      0.5182     -4.5721      0.0000
   8  15   1      4.7415      0.4308     -5.0254      0.0000
   9  15   1      2.2027      0.5641     -1.2911      0.0000
  10  15   1      6.0172      0.8460     -5.8005      0.0000
  11  15   1      1.8963      0.6786     -1.1986      0.0000
  12  15   1      2.5227      0.5602      0.7026      0.0000
  13  15   1      4.6717      0.3721     -4.0507      0.0000
  14  15   1      6.8417      0.3846      6.4118      0.0000
   0  16   1      4.1858      0.7887     -1.0005      0.0000
   1  16   1      2.1802      0.8217     -1.9895      0.0000
   2  16   1      2.6058      0.8329     -1.2187      0.0000
   3  16   1      5.8361      0.8205     -5.5383      0.0000
   4  16   1      3.6471      0.5227     -2.8251      0.0000
   5  16   1      6.3050      0.4776     -5.8156      0.0000
   6  16   1      3.2824      0.6863     -2.7680      0.0000
   7  16   1      3.0500      0.5439     -1.3992      0.0000
   8  16   1      2.1854      0.6779     -2.0967      0.0000
   9  16   1      1.8571      0.7261      0.4247      0.0000
  10  16   1      3.3402      0.4533     -3.0271      0.0000
  11  16   1      2.1840      0.6957      0.8518      0.0000
  12  16   1      2.7724      0.4760     -2.8369      0.0000
  13  16   1      1.8357      0.7011      1.2257      0.0000
  14  16   1      1.5047      0.8305     -1.2366      0.0000
  15  16   1      1.5084      0.8585      0.5229      0.0000
   0  17   1      8.4735      0.7914     -5.4337      0.0000
   1  17   1      2.4377      0.7015      1.5908      0.0000
   2  17   1      3.9303      0.9938     -3.1935      0.0000
   3  17   1      3.6248      0.6459      3.7914      0.0000
   4  17   1      3.5477      0.5557      1.7289      0.0000
   5  17   1      3.9089      1.0002      1.8748      0.0000
   6  17   1      2.1926      0.9829      0.2817      0.0000
   7  17   1      6.5210      0.5391     -6.7538      0.0000
   8  17   1      3.5116      0.5091      2.0717      0.0000
   9  17   1      6.6759      0.4582     -6.6548      0.0000
  10  17   1      3.5549      0.8213     -1.1675      0.0000
  11  17   1      2.1805      0.5878     -1.6459      0.0000
  12  17   1      2.5069      0.5703     -1.6626      0.0000
  13  17   1      2.8468      0.4959      2.8936      0.0000
  14  17   1      2.6991      0.4727      1.4109      0.0000
  15  17   1      5.1722      0.3833      5.7168      0.0000
  16  17   1      2.8207      0.4971     -3.1521      0.0000
   0  18   1      3.5827      0.9601      2.7492      0.0000
   1  18   1      2.7795      0.6686     -2.9589      0.0000
   2  18   1      2.5207      0.7978      2.3932      0.0000
   3  18   1      4.7782      0.8422     -3.9815      0.0000
   4  18   1      2.8139      0.6871      0.5742      0.0000
   5  18   1      2.5408      0.8232     -1.6053      0.0000
   6  18   1      2.7146      0.6346     -2.7159      0.0000
   7  18   1      2.5844      0.8534     -0.0899      0.0000
   8  18   1      3.2297      0.6141      1.8252      0.0000
   9  18   1      3.5736      1.1354     -3.9201      0.0000
  10  18   1      4.9588      0.4347      5.5817      0.0000
  11  18   1      5.4990      0.4107     -5.8759      0.0000
  12  18   1      5.1865      0.4189      5.5793      0.0000
  13  18   1      3.6621      0.6462     -3.0311      0.0000
  14  18   1      4.2821      0.4093      4.2480      0.0000
  15  18   1      1.7249      0.7166     -1.4381      0.0000
  16  18   1      1.3385      0.8865     -0.9836      0.0000
  17  18   1      1.9278      0.6848      1.0552      0.0000
   0  19   1      7.9148      0.8879     -1.2599      0.0000
   1  19   1      3.3300      0.7325      2.9225      0.0000
   2  19   1      2.0229      0.7415      2.3275      0.0000
   3  19   1      5.4111      0.4641      5.3224      0.0000
   4  19   1      8.8188      0.8162      6.5117      0.0000
   5  19   1      3.3559      0.5942      3.3284      0.0000
   6  19   1      2.8111      0.9531      0.4653      0.0000
   7  19   1      3.0272      0.8260      1.5039      0.0000
   8  19   1      2.8502      0.6317     -1.6791      0.0000
   9  19   1      2.0196      0.7044      1.0455      0.0000
  10  19   1      4.1509      0.6326     -3.4139      0.0000
  11  19   1      2.9213      0.4977      2.3674      0.0000
  12  19   1      3.0393      0.4901     -0.8205      0.0000
  13  19   1      2.9926      0.4850      3.4362      0.0000
  14  19   1      2.6065      0.5405      2.3149      0.0000
  15  19   1      2.1604      0.6520      2.5085      0.0000
  16  19   1      3.1128      0.5261     -2.8076      0.0000
  17  19   1      1.6468      0.6945      1.1024      0.0000
  18  19   1      1.6339      0.8009     -0.8263      0.0000
   0  20   1      4.4112      0.9283      3.4971      0.0000
   1  20   1      2.0891      0.9926     -1.5233      0.0000
   2  20   1      2.3361      0.7710      0.9814      0.0000
   3  20   1      3.4887      0.9047     -2.2107      0.0000
   4  20   1      2.9009      0.5655     -1.6723      0.0000
   5  20   1      5.0009      0.7794     -4.4852      0.0000
   6  20   1      3.6521      0.4538     -4.0688      0.0000
   7  20   1      4.0961      0.5846     -2.5816      0.0000
   8  20   1      2.2710      0.7496     -1.6344      0.0000
   9  20   1      3.5895      0.4861     -2.9403      0.0000
  10  20   1      1.3385      0.9583      0.4178      0.0000
  11  20   1      3.1817      0.5078     -2.7323      0.0000
  12  20   1      1.7560      0.8577      0.1167      0.0000
  13  20   1      1.5842      0.8414     -0.9401      0.0000
  14  20   1      1.4793      0.7418      0.4104      0.0000
  15  20   1      2.7543      0.5019     -1.8858      0.0000
  16  20   1      2.3189      0.5612     -2.0519      0.0000
  17  20   1      1.3727      1.0182      1.1821      0.0000
   0  21   1      6.4379      1.1580     -3.9466      0.0000
   1  21   1      1.7364      0.9587      0.9364      0.0000
   2  21   1      3.2727      1.0436     -0.9378      0.0000
   3  21   1      1.4182      0.9177      1.2528      0.0000
   4  21   1      3.7104      1.7936      0.2821      0.0000
   5  21   1      1.5008      0.9335      0.2226      0.0000
   6  21   1      3.0186      0.7080     -2.0675      0.0000
   7  21   1      1.9320      0.7306      1.0290      0.0000
   8  21   1      2.3967      0.5404     -1.6788      0.0000
   9  21   1      1.7190      0.8547      0.3277      0.0000
  10  21   1      3.0518      0.5251     -3.1195      0.0000
  11  21   1      2.5613      0.5852      1.8783      0.0000
  12  21   1      2.7554      0.5594     -1.3787      0.0000
  13  21   1      3.3882      0.5392      3.6061      0.0000
  14  21   1      2.4235      0.6200      0.4784      0.0000
  15  21   1      1.3653      1.0422      1.7880      0.0000
  16  21   1      2.3180      0.5653     -2.5577      0.0000
   0  22   1      3.1032      1.1233      1.2959      0.0000
   1  22   1      1.8331      0.8926     -0.8412      0.0000
   2  22   1      1.3997      1.0538     -0.3205      0.0000
   3  22   1      1.7854      0.9390     -1.2646      0.0000
   4  22   1      1.8423      0.8082      0.8406      0.0000
   5  22   1      3.0813      0.6581     -1.5286      0.0000
   6  22   1      1.2054      0.9066      0.4957      0.0000
   7  22   1      2.3693      0.7537      1.2058      0.0000
   8  22   1      1.5177      1.0233      0.1163      0.0000
   9  22   1      2.8019      0.7771     -0.2990      0.0000
  10  22   1      1.3367      0.9522      0.8900      0.0000
  11  22   1      1.6243      0.8767     -0.3795      0.0000
  12  22   1      1.8609      0.9260     -0.4168      0.0000
  13  22   1      1.4883      0.8807      0.8169      0.0000
  14  22   1      1.4610      0.9185     -0.8843      0.0000
  15  22   1      2.3730      1.7561     -1.1532      0.0000
   0  23   1      5.3435      0.9284     -0.1991      0.0000
   1  23   1      1.7618      0.8905      1.8091      0.0000
   2  23   1      4.3611      0.7644      3.3404      0.0000
   3  23   1      3.5191      0.5322      3.8709      0.0000
   4  23   1      4.2222      0.5338      4.1699      0.0000
   5  23   1      2.8253      0.7338      0.5415      0.0000
   6  23   1      2.3979      0.8034      2.3254      0.0000
   7  23   1      2.0589      0.6817     -1.8886      0.0000
   8  23   1      1.4868      1.0814      0.5408      0.0000
   9  23   1      2.6820      0.5298     -3.3242      0.0000
  10  23   1      2.3561      0.6668     -1.7386      0.0000
  11  23   1      1.5140      0.9399     -1.5455      0.0000
  12  23   1      1.4010      1.0052     -0.9660      0.0000
  13  23   1      2.0165      0.7342      1.6725      0.0000
   0  24   1      2.9651      1.2077      4.3324      0.0000
   1  24   1      1.0542      1.1312      0.6800      0.0000
   2  24   1      1.8396      0.8971      0.9657      0.0000
   3  24   1      1.8935      0.9246     -0.1825      0.0000
   4  24   1      2.0856      0.8435     -1.4233      0.0000
   5  24   1      2.6853      0.6798     -0.8806      0.0000
   6  24   1      2.3070      0.6978     -2.2972      0.0000
   7  24   1      2.4471      0.6467      0.1591      0.0000
   8  24   1      1.5834      0.8262     -1.3676      0.0000
   9  24   1      1.5699      0.6705     -1.9793      0.0000
  10  24   1      1.9074      0.7950      2.0092      0.0000
  11  24   1      1.6981      1.0819     -1.7312      0.0000
   0  25   1      5.5745      0.9921      1.1473      0.0000
   1  25   1      1.9133      1.0468     -0.5970      0.0000
   2  25   1      3.2717      0.6494      3.1391      0.0000
   3  25   1      1.0962      1.0439      0.4935      0.0000
   4  25   1      3.0624      0.5951      2.9100      0.0000
   5  25   1      1.7240      0.9064     -0.9133      0.0000
   6  25   1      1.6776      0.8562      1.0447      0.0000
   7  25   1      1.6974      0.8765     -1.1289      0.0000
   8  25   1      1.5108      0.9064     -1.0586      0.0000
   9  25   1      2.1873      1.2146     -0.9736      0.0000
   0  26   1      1.8691      1.4069      1.1427      0.0000
   1  26   1      1.8121      1.0024      1.1403      0.0000
   2  26   1      1.0589      1.0427     -0.0955      0.0000
   3  26   1      1.6096      0.8872      0.0843      0.0000
   4  26   1      1.5388      0.9283     -1.3026      0.0000
   5  26   1      1.7371      0.8603     -0.1983      0.0000
   0   0   2     14.0777      1.5296     13.5048      0.0000
   0   1   2     17.0433      0.9852     17.7194      0.0000
   1   1   2      4.0635      0.3413      4.8507      0.0000
   0   2   2     22.6636      1.2773     23.5917      0.0000
   1   2   2      5.5336      0.4006      4.1506      0.0000
   2   2   2     23.1002      1.7396     18.4883      0.0000
   0   3   2      2.8265      0.8884      0.0497      0.0000
   1   3   2      5.6285      0.4695     -3.2192      0.0000
   2   3   2      2.2738      0.8937     -1.5502      0.0000
   3   3   2     12.8464      3.1483     -8.9371      0.0000
   0   4   2     33.9189      2.2957     25.4234      0.0000
   1   4   2      4.9918      0.6127     -3.2409      0.0000
   2   4   2     30.5777      1.6530     27.7158      0.0000
   3   4   2      6.9921      0.4289     -8.1609      0.0000
   4   4   2     40.1208      2.6837     50.8585      0.0000
   0   5   2      4.0192      1.4394     -6.1474      0.0000
   1   5   2      2.5841      0.6126     -2.0311      0.0000
   2   5   2      8.7557      0.4902      9.0658      0.0000
   3   5   2      3.6537      0.5131      2.9809      0.0000
   4   5   2     12.3833      0.8094    -13.3529      0.0000
   5   5   2     21.4351      1.9121    -16.0170      0.0000
   0   6   2      8.3288      1.0190      5.0384      0.0000
   1   6   2      2.5607      0.8672      3.1784      0.0000
   2   6   2     20.1922      1.5445     16.9828      0.0000
   3   6   2      4.5878      0.6323     -3.5251      0.0000
   4   6   2     18.8420      1.0160     15.1604      0.0000
   5   6   2      9.4299      0.5296     10.3665      0.0000
   6   6   2      9.1196      0.6003    -10.8270      0.0000
   0   7   2      3.8360      0.8401     -3.6301      0.0000
   1   7   2      1.5189      1.0840     -0.6800      0.0000
   2   7   2     14.1697      0.8449     17.9615      0.0000
   3   7   2      5.2980      0.8611     -4.5809      0.0000
   4   7   2     12.3539      0.7788    -12.5827      0.0000
   5   7   2     19.2267      0.9781    -17.1726      0.0000
   6   7   2      6.8665      0.3690     -7.7013      0.0000
   7   7   2      7.8446      1.2290      6.2085      0.0000
   1   8   2      8.9181      0.6247      8.0750      0.0000
   2   8   2     21.8979      1.6294     27.0084      0.0000
   3   8   2     16.3373      1.1332    -18.0118      0.0000
   4   8   2     22.1859      1.1825     22.0238      0.0000
   5   8   2      4.3186      0.4907      4.1040      0.0000
   6   8   2     15.0369      0.7306     13.2555      0.0000
   7   8   2      3.4935      0.4155     -3.7713      0.0000
   8   8   2     18.1992      1.1598     18.3417      0.0000
   0   9   2     11.7043      1.4040     -4.0270      0.0000
   1   9   2      9.9922      0.7463     12.0118      0.0000
   2   9   2      7.5114      0.8726      7.3929      0.0000
   3   9   2      6.2484      0.5115     -6.1352      0.0000
   4   9   2      3.8505      0.9299     -3.1110      0.0000
   5   9   2     13.3919      0.7670    -13.9624      0.0000
   6   9   2      5.3625      0.4145     -5.3350      0.0000
   7   9   2      3.0511      0.7612     -0.3775      0.0000
   8   9   2      2.7423      0.5067      2.4275      0.0000
   9   9   2     13.6959      0.8239    -15.0815      0.0000
   0  10   2     15.9474      1.4622     19.2814      0.0000
   1  10   2     11.2618      0.7613     11.6917      0.0000
   2  10   2     28.0378      1.9930     28.2244      0.0000
   3  10   2      9.4488      0.9334     -9.6436      0.0000
   4  10   2     21.8851      1.0498     23.0823      0.0000
   5  10   2      3.1508      0.5043      2.8712      0.0000
   6  10   2     17.7094      1.2237     15.7022      0.0000
   7  10   2      2.3581      0.5585      0.1810      0.0000
   8  10   2     11.9848      0.9325     10.0057      0.0000
   9  10   2      2.1161      0.5514      0.3197      0.0000
  10  10   2     13.8988      0.9876     12.7509      0.0000
   0  11   2     10.2413      0.8860      7.7369      0.0000
   1  11   2     12.2643      0.7456     14.4689      0.0000
   2  11   2      4.4547      0.4840      4.3056      0.0000
   3  11   2      5.9140      0.8346     -5.3767      0.0000
   4  11   2      3.1879      0.7784     -1.7029      0.0000
   5  11   2      8.0245      0.5806     -9.1102      0.0000
   6  11   2      3.8784      0.5167     -4.1867      0.0000
   7  11   2      2.7155      0.7712      0.1563      0.0000
   8  11   2      5.5856      0.3791      5.7637      0.0000
   9  11   2      3.5787      0.4017     -3.8827      0.0000
  10  11   2      8.9842      0.4177      8.6753      0.0000
  11  11   2      6.8816      0.4788      7.4251      0.0000
   0  12   2     21.3190      4.5004     34.9076      0.0000
   1  12   2      5.9537      0.5186      7.3590      0.0000
   2  12   2     24.0141      1.3856     25.6196      0.0000
   3  12   2      4.6436      0.6789     -2.1907      0.0000
   4  12   2     25.2510      1.2889     23.7701      0.0000
   5  12   2      7.9372      0.4919      8.3564      0.0000
   6  12   2     22.0122      1.2009     20.9559      0.0000
   7  12   2     11.9281      0.6225     12.1653      0.0000
   8  12   2     17.0991      0.7605     17.1523      0.0000
   9  12   2      5.2699      0.4125      5.0930      0.0000
  10  12   2     19.5297      0.7863     19.8028      0.0000
  11  12   2      6.3091      0.3569      6.2595      0.0000
  12  12   2     19.0075      1.2078     17.1350      0.0000
   0  13   2      9.9248      0.8678      7.1094      0.0000
   1  13   2      3.0602      0.4950      3.4538      0.0000
   2  13   2      2.4946      0.6648      1.4803      0.0000
   3  13   2      6.9915      1.1932     -7.2382      0.0000
   4  13   2      5.0453      0.9675     -4.3840      0.0000
   5  13   2      3.6969      0.6580     -3.5483      0.0000
   6  13   2     10.1205      0.5991    -10.1823      0.0000
   7  13   2      3.4539      1.0061      2.6037      0.0000
   8  13   2     10.3056      0.4659    -10.5604      0.0000
   9  13   2      3.0322      0.6051     -1.4888      0.0000
  10  13   2      2.7815      0.4724     -2.6370      0.0000
  11  13   2      2.3254      0.6059      1.2215      0.0000
  12  13   2      2.2712      0.5812     -0.6369      0.0000
  13  13   2      4.1680      0.6813     -4.1611      0.0000
   0  14   2     29.9289      2.6446     30.2707      0.0000
   1  14   2      2.6108      0.6458      1.5923      0.0000
   2  14   2     25.1029      1.5558     27.8229      0.0000
   3  14   2      8.7656      1.2766     -9.8811      0.0000
   4  14   2     30.4393      1.8687     33.6585      0.0000
   5  14   2      9.0116      0.5845     -8.3302      0.0000
   6  14   2     24.3953      1.2265     25.6482      0.0000
   7  14   2      3.5117      0.4479     -2.6856      0.0000
   8  14   2     16.0452      0.7982     14.7160      0.0000
   9  14   2      3.0429      0.4738      0.9974      0.0000
  10  14   2     14.1278      0.6458     12.6658      0.0000
  11  14   2      4.1387      0.3927      3.4686      0.0000
  12  14   2     12.1775      0.5534     11.3326      0.0000
  13  14   2      2.7386      0.5051     -2.0766      0.0000
  14  14   2     11.5516      0.7324     10.4328      0.0000
   0  15   2      9.3623      1.2077      5.9133      0.0000
   1  15   2      3.8581      0.9102      3.8893      0.0000
   2  15   2      2.8076      0.5891     -1.7315      0.0000
   3  15   2      3.5440      0.8385     -0.5264      0.0000
   4  15   2      3.8445      0.6419     -3.0728      0.0000
   5  15   2      9.6438      1.0792     -8.9336      0.0000
   6  15   2      2.7893      0.5583      1.5407      0.0000
   7  15   2     11.3702      0.6944    -11.0112      0.0000
   8  15   2      4.3964      0.4365      3.8417      0.0000
   9  15   2      8.5875      0.5103     -9.4769      0.0000
  10  15   2      6.7915      0.4185      6.5170      0.0000
  11  15   2      3.3878      0.4761     -3.0418      0.0000
  12  15   2      2.2737      0.5490      2.3175      0.0000
  13  15   2      4.6501      0.5768     -4.6348      0.0000
  14  15   2      1.9494      0.7174     -1.1067      0.0000
  15  15   2      6.3454      0.4866     -6.8854      0.0000
   0  16   2     10.2534      1.2635      9.4465      0.0000
   1  16   2      1.4864      1.0572      0.5807      0.0000
   2  16   2      6.2650      0.4922      6.5858      0.0000
   3  16   2      2.0122      0.7393     -0.4177      0.0000
   4  16   2      3.6574      0.6542      2.9396      0.0000
   5  16   2      5.3332      0.5455      4.7535      0.0000
   6  16   2      3.5391      0.6935      0.4709      0.0000
   7  16   2      4.0455      0.4487      3.0283      0.0000
   8  16   2      5.5974      0.8409      3.6849      0.0000
   9  16   2      2.3057      0.6958     -0.6506      0.0000
  10  16   2      7.6173      0.4121      6.8763      0.0000
  11  16   2      2.7186      0.4751     -2.8111      0.0000
  12  16   2      6.9321      0.5019      6.4162      0.0000
  13  16   2      4.8795      0.3665     -4.8605      0.0000
  14  16   2      5.8086      0.6237      5.0421      0.0000
  15  16   2      2.4945      0.5331     -2.6991      0.0000
  16  16   2      2.4935      0.7647      1.7303      0.0000
   0  17   2      5.2924      1.0375      6.9267      0.0000
   1  17   2      1.8907      0.8382      1.4416      0.0000
   2  17   2      1.1980      1.0432      0.0704      0.0000
   3  17   2      3.7032      1.0249     -2.1240      0.0000
   4  17   2      3.1296      0.6123     -3.3071      0.0000
   5  17   2      2.4622      1.2752     -0.0055      0.0000
   6  17   2      8.8450      0.6103     -8.1929      0.0000
   7  17   2      5.3017      0.6104      5.4459      0.0000
   8  17   2      7.6818      0.4979     -8.1028      0.0000
   9  17   2      4.5998      0.9899      4.2717      0.0000
  10  17   2      2.3099      0.5685     -0.7405      0.0000
  11  17   2      3.3078      0.4435      4.1730      0.0000
  12  17   2      2.3015      0.5345      0.7216      0.0000
  13  17   2      1.8402      0.7443      0.2245      0.0000
  14  17   2      1.3894      0.8419     -0.3549      0.0000
  15  17   2      3.5396      0.5586     -2.7558      0.0000
  16  17   2      3.0614      0.4715     -2.6847      0.0000
  17  17   2      1.4987      1.1257      0.7102      0.0000
   0  18   2      8.1164      1.0948      8.4895      0.0000
   1  18   2      3.4274      0.5356     -3.8466      0.0000
   2  18   2      9.5282      0.6151     10.6113      0.0000
   3  18   2      5.3284      0.4931     -5.9575      0.0000
   4  18   2     13.1372      0.7931     12.5469      0.0000
   5  18   2      5.6468      0.4807     -6.6526      0.0000
   6  18   2     10.5839      1.3830      9.3370      0.0000
   7  18   2      4.3237      0.4509     -4.0399      0.0000
   8  18   2      4.8643      0.9134      5.5844      0.0000
   9  18   2      2.0561      0.7148      0.6561      0.0000
  10  18   2      4.0663      0.4639      3.9674      0.0000
  11  18   2      1.7620      0.7995     -1.0440      0.0000
  12  18   2      5.6793      0.4411      4.3188      0.0000
  13  18   2      3.4380      0.4912     -3.4532      0.0000
  14  18   2      5.2768      0.3881      4.3949      0.0000
  15  18   2      3.3930      0.5027     -3.3021      0.0000
  16  18   2      3.5821      0.6164      2.7237      0.0000
  17  18   2      1.4644      0.7685     -1.6546      0.0000
  18  18   2      3.5930      0.6834      3.4660      0.0000
   0  19   2      4.5484      0.9596      4.5186      0.0000
   1  19   2      4.3216      0.5295      4.7575      0.0000
   2  19   2      2.3430      0.8804      1.0239      0.0000
   3  19   2      2.4132      1.4208      1.8312      0.0000
   4  19   2      3.0364      0.8466     -0.5625      0.0000
   5  19   2      2.4713      1.8282      0.2592      0.0000
   6  19   2      1.9285      0.7701      0.2378      0.0000
   7  19   2      3.3427      0.5486      2.5594      0.0000
   8  19   2      2.9532      0.6128      3.2880      0.0000
   9  19   2      2.8579      0.6957      2.6912      0.0000
  10  19   2      5.1138      0.5170      5.1120      0.0000
  11  19   2      5.7619      0.4886      6.1071      0.0000
  12  19   2      3.4579      0.4527      3.4606      0.0000
  13  19   2      2.7323      0.5170      3.3450      0.0000
  14  19   2      2.1107      0.6215      1.9767      0.0000
  15  19   2      1.5182      0.7633      0.0434      0.0000
  16  19   2      1.2636      0.9121     -0.2584      0.0000
  17  19   2      2.5912      0.5911      2.5909      0.0000
   0  20   2     10.0133      1.0420     14.5369      0.0000
   1  20   2      3.7778      0.5965     -3.4891      0.0000
   2  20   2     12.0034      0.7831     12.4404      0.0000
   3  20   2      2.5311      0.8592     -0.5170      0.0000
   4  20   2     11.7809      0.6818     13.0715      0.0000
   5  20   2      2.2608      0.7178      0.6485      0.0000
   6  20   2     11.2301      0.8983     11.4366      0.0000
   7  20   2      3.3135      0.5639      2.3041      0.0000
   8  20   2      9.9232      0.6172      9.4927      0.0000
   9  20   2      3.5766      0.5112      3.1000      0.0000
  10  20   2      9.0060      0.5268      8.7438      0.0000
  11  20   2      1.5375      0.9152     -0.3487      0.0000
  12  20   2      6.5475      0.4395      6.4814      0.0000
  13  20   2      1.7073      0.7976     -0.8077      0.0000
  14  20   2      5.4044      0.3974      5.4676      0.0000
  15  20   2      2.1838      0.6454     -2.0214      0.0000
  16  20   2      4.7772      0.4252      4.3881      0.0000
   0  21   2      4.1189      0.8967     -0.4318      0.0000
   1  21   2      4.2960      0.8880      3.6133      0.0000
   2  21   2      2.3008      0.7951      1.1698      0.0000
   3  21   2      2.4411      0.8800      2.2498      0.0000
   4  21   2      1.8565      1.2284     -1.3417      0.0000
   5  21   2      2.8274      0.8733      1.2234      0.0000
   6  21   2      2.1934      0.7032     -1.9743      0.0000
   7  21   2      3.4144      0.8257      2.7754      0.0000
   8  21   2      1.7885      1.0528     -0.2423      0.0000
   9  21   2      1.4628      0.8029      1.2982      0.0000
  10  21   2      1.8187      0.8060      0.8021      0.0000
  11  21   2      3.3356      0.5006      3.2591      0.0000
  12  21   2      1.9506      0.7841      1.7311      0.0000
  13  21   2      2.2649      0.6095      1.8634      0.0000
  14  21   2      1.2137      0.9420      0.0964      0.0000
  15  21   2      1.2362      0.9540     -0.7306      0.0000
   0  22   2     10.4981      0.9631     15.9682      0.0000
   1  22   2      3.0277      0.6992     -1.0847      0.0000
   2  22   2     11.8610      0.7728     11.9174      0.0000
   3  22   2      2.3960      0.7709      0.8748      0.0000
   4  22   2     11.1176      0.7798     11.8190      0.0000
   5  22   2      1.9219      0.9699      0.6157      0.0000
   6  22   2      9.1823      0.8814     10.1838      0.0000
   7  22   2      2.8045      0.6129      1.9750      0.0000
   8  22   2      7.5533      0.6093      8.0355      0.0000
   9  22   2      2.1697      0.4309      2.8069      0.0000
  10  22   2      9.6707      0.5540      9.9474      0.0000
  11  22   2      2.4024      0.6857      0.8782      0.0000
  12  22   2      8.0486      0.4877      8.4664      0.0000
  13  22   2      1.6868      0.7876      0.9177      0.0000
   0  23   2      3.1219      1.1777      1.6016      0.0000
   1  23   2      2.0251      0.9759      0.9630      0.0000
   2  23   2      3.1818      0.6862      2.8294      0.0000
   3  23   2      1.5667      1.0546      0.4937      0.0000
   4  23   2      2.7201      0.7369     -2.1934      0.0000
   5  23   2      3.3254      1.3444      0.3490      0.0000
   6  23   2      2.1568      0.6341     -2.9683      0.0000
   7  23   2      3.3989      0.5736      3.4551      0.0000
   8  23   2      1.6818      0.9240     -0.9961      0.0000
   9  23   2      3.5381      0.5657      4.1004      0.0000
  10  23   2      1.4725      1.0378     -0.0291      0.0000
  11  23   2      3.2184      0.6059      3.6712      0.0000
  12  23   2      2.2319      0.8657      1.9560      0.0000
   0  24   2      9.4231      1.0969     10.7584      0.0000
   1  24   2      2.7880      0.9024     -1.2636      0.0000
   2  24   2      9.4681      0.6381      8.6958      0.0000
   3  24   2      3.0638      0.6541     -2.5700      0.0000
   4  24   2      9.3850      0.6097     10.9067      0.0000
   5  24   2      2.9184      0.6361     -1.3332      0.0000
   6  24   2      9.9058      0.6368     11.3093      0.0000
   7  24   2      2.4017      0.6103      1.8052      0.0000
   8  24   2      7.4710      0.5610      7.4945      0.0000
   9  24   2      2.8298      0.5915      3.0574      0.0000
  10  24   2      7.0598      1.0643      6.8392      0.0000
   0  25   2      3.1262      1.4233     -0.8468      0.0000
   1  25   2      1.8997      1.1191      0.8940      0.0000
   2  25   2      1.6181      1.1658      0.6078      0.0000
   3  25   2      1.7978      0.8438      1.8822      0.0000
   4  25   2      1.8576      0.8182     -0.9451      0.0000
   5  25   2      1.7632      0.9388     -0.4307      0.0000
   6  25   2      1.0130      1.0278      0.2346      0.0000
   7  25   2      1.4138      1.0668     -1.4314      0.0000
   1  26   2      1.0834      1.7780      0.1376      0.0000
   0   1   3     11.4303      0.6128     11.0673      0.0000
   0   2   3      4.7475      0.3864     -4.3582      0.0000
   1   2   3     11.0875      0.5308    -11.0404      0.0000
   0   3   3      4.7363      0.3798      3.2216      0.0000
   1   3   3      3.7582      0.2620      3.9419      0.0000
   2   3   3      9.5866      0.7431      7.4098      0.0000
   0   4   3      4.6704      0.7606      3.8901      0.0000
   1   4   3      4.6099      0.5679     -2.3316      0.0000
   2   4   3      3.5935      0.3333     -3.0986      0.0000
   3   4   3      3.5725      0.7243     -1.2359      0.0000
   0   5   3     34.3942      2.3491     39.2442      0.0000
   1   5   3      5.8575      0.3568     -6.1595      0.0000
   2   5   3     27.2954      1.2363     29.5702      0.0000
   3   5   3      4.7963      0.3487     -5.2401      0.0000
   4   5   3     16.8092      0.9746     13.9146      0.0000
   0   6   3     11.0681      2.3625    -12.4577      0.0000
   1   6   3     11.4622      0.7899    -11.1344      0.0000
   2   6   3      4.7933      0.4862     -4.7625      0.0000
   3   6   3     15.2697      0.8890    -19.8922      0.0000
   4   6   3      3.7558      0.4232      3.6641      0.0000
   5   6   3     20.2422      1.5642    -20.0436      0.0000
   0   7   3      1.6679      2.0772     -8.3947      0.0000
   1   7   3      2.9019      0.4285      2.2586      0.0000
   2   7   3     10.6696      0.5388    -10.5166      0.0000
   3   7   3      5.0461      0.3529      5.4127      0.0000
   4   7   3      4.5247      0.4807     -4.3537      0.0000
   5   7   3      2.0398      0.7725      0.3853      0.0000
   6   7   3      3.5383      0.9065      3.6926      0.0000
   0   8   3      4.0756      0.6055     -3.9078      0.0000
   1   8   3      3.2594      0.6238     -3.1616      0.0000
   2   8   3      2.1229      0.6311      0.7634      0.0000
   3   8   3      4.0234      0.9521     -2.2048      0.0000
   4   8   3      3.9007      0.4659     -3.8463      0.0000
   5   8   3      5.3682      0.6878     -4.4678      0.0000
   6   8   3      2.2422      1.2907     -1.0004      0.0000
   7   8   3      3.3315      0.4364      2.4219      0.0000
   0   9   3      4.6016      0.8074     -4.3249      0.0000
   1   9   3      2.7366      0.5355      2.8548      0.0000
   2   9   3      6.5178      0.4912     -5.6758      0.0000
   3   9   3      4.2348      0.4405     -3.7172      0.0000
   4   9   3      8.4256      0.5814     -5.8655      0.0000
   5   9   3      2.6071      0.8778      0.1738      0.0000
   6   9   3      7.4152      0.4760     -6.6116      0.0000
   7   9   3      1.6876      0.7036      0.5175      0.0000
   8   9   3      6.3042      0.4557     -6.5250      0.0000
   0  10   3      4.3079      0.8044      2.5801      0.0000
   1  10   3      2.7255      0.8459      1.2918      0.0000
   2  10   3      2.5743      0.5411      0.4459      0.0000
   3  10   3      5.1977      0.7849     -3.0922      0.0000
   4  10   3      2.7525      0.5496      2.0999      0.0000
   5  10   3      5.4871      0.5183     -5.4299      0.0000
   6  10   3      3.4406      0.4807      4.1348      0.0000
   7  10   3      7.4022      0.5150      6.6890      0.0000
   8  10   3      2.1972      0.5042      1.8228      0.0000
   9  10   3      7.3886      0.3622      7.9392      0.0000
   0  11   3      5.2683      1.3416      6.4410      0.0000
   1  11   3      1.8282      0.8155      1.2583      0.0000
   2  11   3      2.7821      0.7218      0.0456      0.0000
   3  11   3      3.6926      0.6563     -3.8522      0.0000
   4  11   3      3.5489      1.2758     -1.5287      0.0000
   5  11   3      2.7430      1.2945      1.4913      0.0000
   6  11   3      2.2629      0.9143     -0.4053      0.0000
   7  11   3      2.3036      0.5404     -0.1055      0.0000
   8  11   3      4.1119      0.6623     -2.8840      0.0000
   9  11   3      2.0665      0.5402     -1.1328      0.0000
  10  11   3      5.7077      0.3721     -5.0473      0.0000
   0  12   3      3.1881      0.8608      2.1696      0.0000
   1  12   3      1.6439      1.0633      2.2910      0.0000
   2  12   3      2.9304      0.6176     -2.9350      0.0000
   3  12   3      4.6234      0.5908     -6.6294      0.0000
   4  12   3      5.4451      0.4527      5.9105      0.0000
   5  12   3      3.8534      0.9794     -2.8800      0.0000
   6  12   3      4.1818      0.4123      4.6569      0.0000
   7  12   3      9.3707      0.4883     10.4030      0.0000
   8  12   3      2.2891      0.5429      0.4288      0.0000
   9  12   3      9.6228      0.4841     10.2612      0.0000
  10  12   3      2.6244      0.4915      1.7320      0.0000
  11  12   3     10.2231      0.4487     10.0655      0.0000
   0  13   3      4.6777      1.1131      4.8651      0.0000
   1  13   3      1.6205      1.1622      0.2754      0.0000
   2  13   3      4.8820      0.7365     -5.4908      0.0000
   3  13   3      4.0585      0.7292      4.6012      0.0000
   4  13   3      6.1919      0.5529      5.2830      0.0000
   5  13   3      2.9602      0.5509      1.2154      0.0000
   6  13   3     10.6031      0.7718     10.6122      0.0000
   7  13   3      2.4168      0.4949     -1.9962      0.0000
   8  13   3      4.2369      0.4448      3.9415      0.0000
   9  13   3      2.4586      0.5794      1.5612      0.0000
  10  13   3      5.0074      0.4551      4.0081      0.0000
  11  13   3      1.6504      0.7372      1.1185      0.0000
  12  13   3      3.2645      0.4272     -3.2341      0.0000
   0  14   3      8.4604      0.9317      5.3444      0.0000
   1  14   3      5.0189      0.6584      6.3051      0.0000
   2  14   3      1.0047      0.8481      0.1408      0.0000
   3  14   3      7.3290      0.5487      7.0236      0.0000
   4  14   3      3.3699      0.5697     -1.5407      0.0000
   5  14   3      7.6424      0.5615      7.7411      0.0000
   6  14   3      2.1572      0.6639     -0.4804      0.0000
   7  14   3      9.0269      0.5131      9.9476      0.0000
   8  14   3      2.4682      0.5579      1.0232      0.0000
   9  14   3      8.7314      0.4600      8.6946      0.0000
  10  14   3      2.1385      0.6085      0.7585      0.0000
  11  14   3      8.2154      0.4561      7.7552      0.0000
  12  14   3      2.0634      0.6837     -1.9816      0.0000
  13  14   3      2.3733      0.6119      1.6178      0.0000
   0  15   3     29.9870      2.2911     38.5999      0.0000
   1  15   3      6.0090      0.5139     -5.9183      0.0000
   2  15   3     17.6150      1.0741     17.8843      0.0000
   3  15   3      3.4318      0.4795     -2.8432      0.0000
   4  15   3     17.4107      1.3607     18.8656      0.0000
   5  15   3      3.7540      0.8674     -0.7392      0.0000
   6  15   3     14.2744      0.7158     15.1408      0.0000
   7  15   3      2.9481      0.6218     -0.5844      0.0000
   8  15   3      8.2223      0.5785      7.7974      0.0000
   9  15   3      2.2916      0.6258      0.2155      0.0000
  10  15   3     11.0134      0.6722     10.5620      0.0000
  11  15   3      3.0369      0.5516     -2.5783      0.0000
  12  15   3      2.5097      0.5757      0.6174      0.0000
  13  15   3      1.3220      0.9714     -0.5433      0.0000
  14  15   3      2.4903      0.5317      1.8086      0.0000
   0  16   3      8.4309      0.7955     -8.1214      0.0000
   1  16   3      5.1339      0.4612     -5.4192      0.0000
   2  16   3      1.8130      0.9872     -1.0376      0.0000
   3  16   3      6.2998      0.8350     -6.3313      0.0000
   4  16   3      3.2016      0.6192      0.8400      0.0000
   5  16   3      6.3296      0.8754     -5.8482      0.0000
   6  16   3      2.3586      0.7001      1.1153      0.0000
   7  16   3      3.1584      0.7128     -0.1981      0.0000
   8  16   3      2.4239      0.5313     -0.4327      0.0000
   9  16   3      5.5580      0.7868      4.3214      0.0000
  10  16   3      3.0104      0.5747     -2.4469      0.0000
  11  16   3      2.9845      0.7627      0.4979      0.0000
  12  16   3      1.7188      0.7258     -0.7260      0.0000
  13  16   3      3.3543      0.4744     -2.2892      0.0000
  14  16   3      1.4356      0.9018     -0.6299      0.0000
  15  16   3      3.8552      0.4506     -4.1217      0.0000
   0  17   3      5.7290      0.7381     -4.2252      0.0000
   1  17   3      2.1137      0.8814      1.6568      0.0000
   2  17   3     12.4355      1.1936    -14.6399      0.0000
   3  17   3      3.4642      0.5454      3.0719      0.0000
   4  17   3      3.2516      0.6453     -3.1023      0.0000
   5  17   3      3.4949      0.7612      1.2154      0.0000
   6  17   3      2.8066      0.6399      2.0496      0.0000
   7  17   3      3.1846      0.5709     -0.8796      0.0000
   8  17   3      3.4270      0.9931     -1.1374      0.0000
   9  17   3      1.2411      0.9686      0.7268      0.0000
  10  17   3      2.7833      0.6056      1.0790      0.0000
  11  17   3      1.6413      0.7952      0.9213      0.0000
  12  17   3      5.1401      0.4060     -4.9487      0.0000
  13  17   3      1.8534      0.7358      0.3205      0.0000
  14  17   3      2.3279      0.6594     -1.1098      0.0000
  15  17   3      1.2637      0.8993      0.5233      0.0000
  16  17   3      1.1614      0.9144      1.7082      0.0000
   0  18   3      5.9014      0.9425     -2.1442      0.0000
   1  18   3      3.5605      0.5980     -2.6925      0.0000
   2  18   3      2.0406      0.8894      0.0082      0.0000
   3  18   3      8.4204      0.8012      6.4193      0.0000
   4  18   3      3.5138      0.5790     -3.5834      0.0000
   5  18   3      3.0432      0.6869      3.1070      0.0000
   6  18   3      3.3204      0.5734     -2.4597      0.0000
   7  18   3      3.4227      0.8102      0.7669      0.0000
   8  18   3      2.2261      0.7032      0.1236      0.0000
   9  18   3      3.7441      0.4995      3.3981      0.0000
  10  18   3      2.4946      0.5770     -1.9759      0.0000
  11  18   3      2.2069      0.6440     -1.2976      0.0000
  12  18   3      1.7375      0.7577     -1.3225      0.0000
  13  18   3      1.9573      0.6409     -1.1128      0.0000
  14  18   3      2.2181      0.6172     -0.8528      0.0000
  15  18   3      4.3687      0.4195     -3.8163      0.0000
  16  18   3      1.4266      0.9670      0.2809      0.0000
  17  18   3      1.8435      0.6915     -2.1101      0.0000
   0  19   3      6.0146      1.0682     -2.6355      0.0000
   1  19   3      2.3369      0.7912      0.3944      0.0000
   2  19   3      7.8458      0.6563     -8.6538      0.0000
   3  19   3      2.3755      0.7037     -2.1634      0.0000
   4  19   3      8.2269      0.5704     -7.8547      0.0000
   5  19   3      2.0204      0.6753      0.3959      0.0000
   6  19   3      7.1998      1.0807     -6.3378      0.0000
   7  19   3      1.8289      0.8061      0.8015      0.0000
   8  19   3      5.4820      0.6379     -6.0653      0.0000
   9  19   3      1.7670      0.6243     -1.0954      0.0000
  10  19   3      4.1061      0.5176     -3.5021      0.0000
  11  19   3      2.2112      0.6497      0.2806      0.0000
  12  19   3      5.7706      0.4531     -5.7698      0.0000
  13  19   3      1.3563      0.9367      0.2561      0.0000
  14  19   3      3.2867      0.4452     -3.1849      0.0000
  15  19   3      1.2518      0.9235      0.8886      0.0000
  16  19   3      1.3223      0.9339      0.8973      0.0000
   0  20   3      3.7962      0.9759     -0.3804      0.0000
   1  20   3      4.4039      0.6929     -3.5198      0.0000
   2  20   3      2.0210      0.9588      0.7662      0.0000
   3  20   3      3.3579      0.6805      2.8115      0.0000
   4  20   3      1.5353      0.8750      1.3324      0.0000
   5  20   3      3.1522      0.8150      1.7497      0.0000
   6  20   3      1.8188      0.8780      0.5506      0.0000
   7  20   3      2.7418      0.6089      1.9197      0.0000
   8  20   3      1.4997      1.0692      0.3374      0.0000
   9  20   3      5.4476      0.5479      5.7221      0.0000
  10  20   3      1.4452      1.0543      0.3832      0.0000
  11  20   3      2.2038      0.6411      1.9125      0.0000
  12  20   3      1.4795      0.9221      0.4085      0.0000
  13  20   3      2.8164      0.5507      3.1613      0.0000
  14  20   3      1.0202      0.9663      0.0235      0.0000
  15  20   3      2.4688      1.3816      1.6522      0.0000
   0  21   3      4.0848      0.9524     -6.3298      0.0000
   1  21   3      2.4045      0.8520      0.8864      0.0000
   2  21   3      6.2550      0.5690     -7.1503      0.0000
   3  21   3      1.8183      0.8898     -0.7890      0.0000
   4  21   3      7.8889      0.6853     -7.5661      0.0000
   5  21   3      2.0213      0.8198     -0.3970      0.0000
   6  21   3      5.0405      0.6732     -5.2630      0.0000
   7  21   3      2.3007      0.7543      0.8572      0.0000
   8  21   3      3.8473      0.4882     -3.1684      0.0000
   9  21   3      1.1817      0.9810      0.1504      0.0000
  10  21   3      3.0199      0.5592     -2.0034      0.0000
  11  21   3      1.1189      0.9546      0.5482      0.0000
  12  21   3      1.8412      0.7302     -1.8090      0.0000
  13  21   3      1.2886      0.9398     -0.6143      0.0000
   0  22   3      3.4361      1.1033      0.6154      0.0000
   1  22   3      2.2076      0.9739     -2.1811      0.0000
   2  22   3      2.3080      0.8396      0.3142      0.0000
   3  22   3      2.1270      0.9242      0.6422      0.0000
   4  22   3      1.4441      1.1130      1.4999      0.0000
   5  22   3      2.9632      0.5474      0.8419      0.0000
   6  22   3      2.8009      0.5896      2.2399      0.0000
   7  22   3      3.1027      0.7735      1.8528      0.0000
   8  22   3      1.5777      0.9619      1.0402      0.0000
   9  22   3      3.8101      0.6600      4.6428      0.0000
  10  22   3      1.2030      0.9114      0.4539      0.0000
  11  22   3      1.4451      1.2582      2.0758      0.0000
   0  23   3      4.2426      0.8891     -3.3742      0.0000
   1  23   3      1.9274      1.1772      0.6117      0.0000
   2  23   3      2.7264      0.7933     -2.2714      0.0000
   3  23   3      1.3524      1.0562      0.7449      0.0000
   4  23   3      2.5362      0.7414     -1.1751      0.0000
   5  23   3      1.5788      0.9632      0.3527      0.0000
   6  23   3      1.9050      0.8001      1.6300      0.0000
   7  23   3      1.3885      1.0315     -0.3797      0.0000
   8  23   3      2.9142      0.6572      2.8633      0.0000
   9  23   3      0.8176      1.0179     -0.9742      0.0000
   0  24   3      3.2890      1.0480      1.3051      0.0000
   1  24   3      1.4978      1.1849      0.6455      0.0000
   2  24   3      1.7127      1.0183      0.6606      0.0000
   3  24   3      2.8294      0.6548      3.5177      0.0000
   4  24   3      1.5043      1.0254     -0.2622      0.0000
   5  24   3      3.0057      0.6521      3.0549      0.0000
   6  24   3      1.1131      0.8851     -0.0796      0.0000
   7  24   3      4.5787      1.8718      1.6560      0.0000
   1  25   3      0.0000      1.8489     -0.4830      0.0000
   0   0   4     31.2161      3.3873     28.2809      0.0000
   0   1   4      2.7772      0.3772      2.5307      0.0000
   1   1   4      2.6003      0.4616     -1.7079      0.0000
   0   2   4     23.7338      1.2565     24.6498      0.0000
   1   2   4      5.1110      0.2700      5.2043      0.0000
   2   2   4     26.2439      1.6392     23.5464      0.0000
   0   3   4      4.5678      0.4473      4.5080      0.0000
   1   3   4      2.8523      0.4935     -1.3908      0.0000
   2   3   4      4.1025      0.4615      3.2679      0.0000
   3   3   4      3.2220      0.9314      0.4732      0.0000
   0   4   4     15.3830      0.9682     15.3111      0.0000
   1   4   4      2.5249      0.3133     -0.2140      0.0000
   2   4   4     17.7730      1.4790     16.2718      0.0000
   3   4   4      9.3235      0.5357    -10.0030      0.0000
   4   4   4     10.7590      1.1109     10.5145      0.0000
   0   5   4      2.6694      0.7800      0.0620      0.0000
   1   5   4      2.9803      0.4831      1.4336      0.0000
   2   5   4      3.3348      0.3089      2.4362      0.0000
   3   5   4      4.3559      0.3247      3.6636      0.0000
   4   5   4      3.6595      0.7322      2.0525      0.0000
   5   5   4     11.1347      2.1514     10.9578      0.0000
   0   6   4     29.9943      2.0520     32.9260      0.0000
   1   6   4      4.1661      0.5058      3.3524      0.0000
   2   6   4     27.5466      1.1938     29.8014      0.0000
   3   6   4      2.3247      0.4127      0.5827      0.0000
   4   6   4     26.7375      1.2953     24.1954      0.0000
   5   6   4      4.8000      0.3665      5.1239      0.0000
   6   6   4     34.8140      3.8730     31.8153      0.0000
   0   7   4      5.4322      0.7660      4.3838      0.0000
   1   7   4      2.5202      0.5495      0.2513      0.0000
   2   7   4      3.8434      0.3279      3.8662      0.0000
   3   7   4      3.2909      0.6349     -1.0138      0.0000
   4   7   4      5.9475      0.5047     -5.8268      0.0000
   5   7   4      7.8320      0.4682      8.0593      0.0000
   6   7   4      8.9264      1.0518     -9.4987      0.0000
   7   7   4      3.3893      0.9156      5.2415      0.0000
   0   8   4     22.7275      3.4500     20.7446      0.0000
   1   8   4      2.7531      0.3648     -1.8385      0.0000
   2   8   4     14.3860      0.9065     13.1207      0.0000
   3   8   4      5.8039      0.3759     -5.7851      0.0000
   4   8   4     15.9079      0.8236     17.4410      0.0000
   5   8   4      2.6068      0.5771      1.0199      0.0000
   6   8   4     22.4769      1.2092     22.8009      0.0000
   7   8   4      2.5752      0.5325     -1.6710      0.0000
   8   8   4     14.8180      1.0458     16.3970      0.0000
   0   9   4      5.4736      0.7891     -6.1429      0.0000
   1   9   4      3.0042      1.1715     -1.1929      0.0000
   2   9   4      4.1434      0.4074      3.6707      0.0000
   3   9   4      2.9840      0.3737      2.7489      0.0000
   4   9   4      3.7688      0.6428     -4.0455      0.0000
   5   9   4      7.8391      0.4274      7.7883      0.0000
   6   9   4      4.8182      0.3653     -5.9688      0.0000
   7   9   4      5.1594      0.5767      4.4149      0.0000
   8   9   4      2.1430      0.6336      0.8065      0.0000
   9   9   4      6.5364      0.7967      6.1860      0.0000
   0  10   4     14.8218      1.3307     17.2688      0.0000
   1  10   4      4.8353      0.7427      4.5239      0.0000
   2  10   4      7.1357      0.4743      5.6757      0.0000
   3  10   4      3.8204      0.4191     -3.4684      0.0000
   4  10   4     13.4399      0.8642     12.2471      0.0000
   5  10   4      3.2608      0.4950      2.8736      0.0000
   6  10   4     15.2173      0.8791     15.6735      0.0000
   7  10   4      2.5497      0.5716      2.1983      0.0000
   8  10   4     14.4058      0.9342     14.1033      0.0000
   9  10   4      2.0727      0.8240     -0.6213      0.0000
  10  10   4     13.6877      0.9599     14.4524      0.0000
   0  11   4      2.9597      0.7217     -2.3057      0.0000
   1  11   4      6.3210      0.5877     -6.8433      0.0000
   2  11   4      5.1530      0.5052      4.7535      0.0000
   3  11   4      4.7501      0.5143      3.9355      0.0000
   4  11   4      3.6993      0.5670     -1.8181      0.0000
   5  11   4      4.5869      0.4607      4.9624      0.0000
   6  11   4      3.3536      0.4373     -3.6659      0.0000
   7  11   4      3.5119      0.6958      2.8411      0.0000
   8  11   4      2.3445      0.5751      1.0865      0.0000
   9  11   4      4.6480      0.4851      4.1498      0.0000
  10  11   4      2.8756      0.5222      2.7604      0.0000
  11  11   4      3.8735      0.7846     -4.2619      0.0000
   0  12   4      8.7293      0.7666      7.9663      0.0000
   1  12   4      8.5650      0.5045      9.6905      0.0000
   2  12   4      4.3958      0.4568      2.7022      0.0000
   3  12   4      2.2135      0.5778     -1.5827      0.0000
   4  12   4      7.2163      0.6256      6.2890      0.0000
   5  12   4      4.4455      0.4313      4.4799      0.0000
   6  12   4      9.8406      0.5826      8.5411      0.0000
   7  12   4      4.5373      0.4897      4.8872      0.0000
   8  12   4      8.3952      0.5275      7.2653      0.0000
   9  12   4      2.2135      0.6513      1.2402      0.0000
  10  12   4      5.6981      0.6234      6.0269      0.0000
  11  12   4      6.7557      0.4337      6.0517      0.0000
  12  12   4      3.3733      0.6274      3.3093      0.0000
   0  13   4      7.0253      0.9522      8.8523      0.0000
   1  13   4      7.7546      0.6076     -8.8674      0.0000
   2  13   4      2.3286      0.7599      1.4853      0.0000
   3  13   4      3.1095      0.4967      2.9926      0.0000
   4  13   4      4.2120      0.4849     -4.2981      0.0000
   5  13   4      2.5804      0.5593      1.4425      0.0000
   6  13   4      6.1144      0.4959     -7.4378      0.0000
   7  13   4      1.9252      0.8281     -0.0929      0.0000
   8  13   4      3.8487      0.4929     -3.7308      0.0000
   9  13   4      4.9398      0.7897      4.0246      0.0000
  10  13   4      1.8106      0.8884      0.6657      0.0000
  11  13   4      2.4178      0.6542     -1.7955      0.0000
  12  13   4      1.7185      0.7040     -0.7481      0.0000
  13  13   4      3.6544      0.5576      3.6818      0.0000
   0  14   4      5.0114      1.4988     -5.4077      0.0000
   1  14   4      2.5164      0.5996      1.6728      0.0000
   2  14   4      4.2960      1.3285     -1.6206      0.0000
   3  14   4      8.5302      0.6313     -9.2014      0.0000
   4  14   4      3.8093      0.4543     -0.8485      0.0000
   5  14   4      2.2292      0.7185     -1.6020      0.0000
   6  14   4      5.2813      1.4342      4.4931      0.0000
   7  14   4      3.1757      0.6941      2.9730      0.0000
   8  14   4      9.4491      0.5884      8.6225      0.0000
   9  14   4      2.2846      0.6528     -0.4307      0.0000
  10  14   4      8.6022      0.6590      7.4281      0.0000
  11  14   4      2.4582      0.6015      2.2674      0.0000
  12  14   4      6.9232      0.4294      7.4724      0.0000
  13  14   4      2.0110      0.8813     -1.0327      0.0000
  14  14   4      8.1615      0.7081      7.5229      0.0000
   0  15   4      5.8334      1.0273      5.6560      0.0000
   1  15   4      5.0170      0.6595     -4.6343      0.0000
   2  15   4      2.3697      0.8735     -1.0513      0.0000
   3  15   4      4.8690      0.9630      4.9322      0.0000
   4  15   4      5.3895      0.5254      4.7826      0.0000
   5  15   4      6.0985      0.5928      6.0498      0.0000
   6  15   4      3.8770      0.5552      2.9419      0.0000
   7  15   4      6.0387      0.6722      5.1229      0.0000
   8  15   4      1.5685      0.8304      0.6756      0.0000
   9  15   4      7.3237      0.7361      6.7358      0.0000
  10  15   4      4.7749      0.4942      5.4550      0.0000
  11  15   4      2.0528      0.8836      0.0492      0.0000
  12  15   4      2.6065      0.6978      2.2664      0.0000
  13  15   4      2.8723      0.7004      2.9090      0.0000
  14  15   4      2.1784      0.6159      1.5667      0.0000
  15  15   4      3.5068      0.5964      3.7792      0.0000
   0  16   4     12.7396      1.5066     14.6898      0.0000
   1  16   4      2.5514      0.9436      1.6820      0.0000
   2  16   4     18.6882      1.3161     19.0177      0.0000
   3  16   4      3.0586      0.7582      1.9927      0.0000
   4  16   4     14.8775      1.4017     15.1993      0.0000
   5  16   4      2.4845      0.8017      0.2175      0.0000
   6  16   4     14.7492      1.1583     15.7344      0.0000
   7  16   4      3.1414      0.6343     -1.2153      0.0000
   8  16   4     16.1170      0.9055     16.4640      0.0000
   9  16   4      2.2569      0.6867     -1.8922      0.0000
  10  16   4      9.7931      0.5375     10.6095      0.0000
  11  16   4      2.2874      0.6807     -2.2451      0.0000
  12  16   4     10.3703      0.5251     10.9562      0.0000
  13  16   4      3.3596      0.5571     -3.5145      0.0000
  14  16   4     10.2678      0.5321     10.4752      0.0000
  15  16   4      3.1008      0.4624     -2.9980      0.0000
  16  16   4     11.2663      0.6817     11.2798      0.0000
   0  17   4      7.2121      0.9649      7.6940      0.0000
   1  17   4      3.2222      1.0590     -3.9347      0.0000
   2  17   4      2.4233      0.9975     -0.0104      0.0000
   3  17   4      1.9974      1.0973     -1.6099      0.0000
   4  17   4      4.3445      1.0470     -4.3150      0.0000
   5  17   4      2.3768      0.8002     -0.3126      0.0000
   6  17   4      5.9886      0.5016     -5.8879      0.0000
   7  17   4      2.9349      1.0435     -1.0634      0.0000
   8  17   4      4.1808      0.5589     -4.2860      0.0000
   9  17   4      1.3188      0.9971     -0.4149      0.0000
  10  17   4      2.0120      0.8712      1.1525      0.0000
  11  17   4      1.7213      0.7920     -2.0700      0.0000
  12  17   4      1.6382      0.8425     -0.0305      0.0000
  13  17   4      2.1271      0.6844      0.7880      0.0000
  14  17   4      1.4548      1.0458     -0.1209      0.0000
  15  17   4      2.2192      0.6124      2.1054      0.0000
  16  17   4      2.3026      0.6152     -1.8600      0.0000
   0  18   4     10.4789      1.3302      5.2899      0.0000
   1  18   4      4.4443      0.7977     -4.4666      0.0000
   2  18   4     10.4831      0.8497      9.0002      0.0000
   3  18   4      3.6951      0.5731     -5.0163      0.0000
   4  18   4      8.9897      2.4393      8.6200      0.0000
   5  18   4      3.5643      0.5769     -3.2908      0.0000
   6  18   4     10.7411      0.7015     10.0254      0.0000
   7  18   4      2.6461      0.7070     -1.5787      0.0000
   8  18   4     13.7988      0.7571     13.2364      0.0000
   9  18   4      2.4077      0.6830     -0.4021      0.0000
  10  18   4     10.6305      0.5492     10.7968      0.0000
  11  18   4      3.3760      0.5500     -2.7844      0.0000
  12  18   4      9.4110      0.5891     10.8756      0.0000
  13  18   4      3.0312      0.5036     -2.3835      0.0000
  14  18   4      9.7260      0.5323      9.9910      0.0000
  15  18   4      2.5557      0.7983     -2.4302      0.0000
   0  19   4      4.3380      0.8830     -1.4229      0.0000
   1  19   4      2.6595      0.9734     -2.5600      0.0000
   2  19   4      2.2911      0.7992     -0.4354      0.0000
   3  19   4      2.0986      0.7629     -1.4310      0.0000
   4  19   4      2.1664      0.7128     -1.2939      0.0000
   5  19   4      3.9192      0.7215     -0.7453      0.0000
   6  19   4      2.0590      0.7710     -1.6783      0.0000
   7  19   4      2.0761      1.5301     -0.6575      0.0000
   8  19   4      1.4266      0.9975     -0.5651      0.0000
   9  19   4      1.8718      0.8034     -1.9734      0.0000
  10  19   4      2.0293      0.7672      1.8325      0.0000
  11  19   4      4.0772      0.4451     -4.5296      0.0000
  12  19   4      3.3752      0.4677      2.7339      0.0000
  13  19   4      2.5224      0.5828     -2.8609      0.0000
   0  20   4      5.8417      0.8348      3.9452      0.0000
   1  20   4      1.1616      1.6381     -0.8164      0.0000
   2  20   4      5.3438      0.5567      6.0881      0.0000
   3  20   4      1.6009      1.2736     -0.5268      0.0000
   4  20   4      4.9966      0.5152      5.5744      0.0000
   5  20   4      2.2091      0.7725      0.3274      0.0000
   6  20   4      6.2762      0.4972      6.2677      0.0000
   7  20   4      2.3581      0.6424      1.3123      0.0000
   8  20   4      6.7367      0.5342      7.0393      0.0000
   9  20   4      2.9429      0.5901      2.7186      0.0000
  10  20   4      4.9312      0.4792      5.1159      0.0000
  11  20   4      1.8814      0.6605      0.8051      0.0000
  12  20   4      5.4923      0.4542      6.0544      0.0000
   0  21   4      3.3343      1.3848     -1.1920      0.0000
   1  21   4      2.4747      0.9227     -2.2509      0.0000
   2  21   4      1.6435      1.1003     -0.1114      0.0000
   3  21   4      2.9657      1.1941     -1.4053      0.0000
   4  21   4      1.8084      0.9761     -1.9146      0.0000
   5  21   4      1.7209      0.7764     -0.9352      0.0000
   6  21   4      2.0043      0.6734     -2.2145      0.0000
   7  21   4      1.4801      0.8967     -1.1382      0.0000
   8  21   4      1.4667      1.0539     -0.2753      0.0000
   9  21   4      2.2585      0.6456     -1.3963      0.0000
  10  21   4      1.4577      1.0069     -0.3521      0.0000
   0  22   4      5.9279      1.2871      1.5955      0.0000
   1  22   4      0.8491      1.2181      0.3487      0.0000
   2  22   4      4.5042      0.6169      3.7150      0.0000
   3  22   4      1.2072      1.0594      0.2267      0.0000
   4  22   4      3.2259      1.0014      2.7382      0.0000
   5  22   4      1.7074      1.1097      1.0907      0.0000
   6  22   4      4.3406      0.5789      3.6502      0.0000
   7  22   4      2.2482      0.7467      1.7827      0.0000
   8  22   4      4.5423      0.7014      4.7998      0.0000
   0  23   4      2.8315      1.2678      2.4879      0.0000
   1  23   4      1.7765      1.1933     -1.8974      0.0000
   2  23   4      1.1234      1.1663      2.0766      0.0000
   3  23   4      2.3346      0.7901     -2.3483      0.0000
   4  23   4      1.2592      0.8960     -0.8724      0.0000
   0   1   5      7.4429      0.4535      7.4407      0.0000
   0   2   5      2.6337      0.3683     -2.1457      0.0000
   1   2   5      7.9290      0.3556     -7.6900      0.0000
   0   3   5      2.9568      0.3515      2.9257      0.0000
   1   3   5      3.4145      0.3015      3.1505      0.0000
   2   3   5      2.7834      0.6538      2.0859      0.0000
   0   4   5      5.6351      0.4785     -6.1355      0.0000
   1   4   5     10.3221      0.5327    -10.6879      0.0000
   2   4   5      3.7289      0.4030     -3.0961      0.0000
   3   4   5      4.1502      0.5683     -3.5509      0.0000
   0   5   5      9.2380      0.6313     -8.6648      0.0000
   1   5   5      5.9506      0.3420      5.9398      0.0000
   2   5   5      6.1661      0.4919     -5.7640      0.0000
   3   5   5      6.5817      0.6704     -6.7562      0.0000
   4   5   5      4.9684      0.6393     -4.0359      0.0000
   0   6   5      2.6073      0.3867      1.6054      0.0000
   1   6   5     13.2048      0.5514    -13.6524      0.0000
   2   6   5      4.4815      0.3424     -4.1542      0.0000
   3   6   5      5.2574      0.3040     -4.8977      0.0000
   4   6   5      2.6005      0.3893      2.8193      0.0000
   5   6   5      3.9098      1.1016      2.9294      0.0000
   0   7   5     21.1000      1.4518    -22.1519      0.0000
   1   7   5      4.5195      0.2886      4.4622      0.0000
   2   7   5      7.1292      0.6921     -7.3646      0.0000
   3   7   5      8.6321      0.4498     -9.0032      0.0000
   4   7   5      4.9962      0.3356     -4.1386      0.0000
   5   7   5      1.6903      0.5387     -0.0920      0.0000
   6   7   5      3.7778      0.4658     -3.7276      0.0000
   0   8   5      5.5381      0.5060      4.1475      0.0000
   1   8   5      8.4672      0.4296     -7.7951      0.0000
   2   8   5      7.9669      0.4506     -8.3148      0.0000
   3   8   5      4.1662      0.5067     -1.7172      0.0000
   4   8   5      5.5316      0.3377      6.0672      0.0000
   5   8   5      2.2109      0.4876      1.7106      0.0000
   6   8   5      1.8624      0.5538      0.9722      0.0000
   7   8   5      2.2743      0.7516      0.2311      0.0000
   0   9   5     20.1679      2.3157    -21.6874      0.0000
   1   9   5      2.3776      0.5019      0.3243      0.0000
   2   9   5      6.2773      0.4879     -5.2165      0.0000
   3   9   5      5.0353      0.3879     -4.6927      0.0000
   4   9   5      8.2986      0.8124     -7.4466      0.0000
   5   9   5      1.6785      0.5782     -0.6281      0.0000
   6   9   5      7.9318      0.4086     -8.6825      0.0000
   7   9   5      1.9651      0.8304      0.7790      0.0000
   8   9   5      3.2678      0.7185     -1.2432      0.0000
   0  10   5      5.3302      0.6300      5.6428      0.0000
   1  10   5      3.8549      0.6463     -2.9762      0.0000
   2  10   5      5.1204      0.4402     -5.5957      0.0000
   3  10   5      5.0546      0.8780     -4.4870      0.0000
   4  10   5      6.8143      0.4295      6.8872      0.0000
   5  10   5      3.5430      0.4139      2.1797      0.0000
   6  10   5      1.6638      0.6431      0.8750      0.0000
   7  10   5      6.0734      0.3986      6.8235      0.0000
   8  10   5      2.8174      0.4983     -2.8282      0.0000
   9  10   5      5.7263      0.6654      5.5800      0.0000
   0  11   5      6.2225      0.8932     -9.0746      0.0000
   1  11   5      3.3890      0.5456     -3.7439      0.0000
   2  11   5      4.3102      0.7031      2.3264      0.0000
   3  11   5      3.1840      0.4470     -3.2956      0.0000
   4  11   5      4.9751      0.7749      4.6458      0.0000
   5  11   5      4.3151      0.3995     -4.8114      0.0000
   6  11   5      4.7904      0.5803      2.7151      0.0000
   7  11   5      2.3656      0.5037     -2.2163      0.0000
   8  11   5      5.6018      0.8777      5.0394      0.0000
   9  11   5      2.3868      0.5896      2.1381      0.0000
  10  11   5      2.5681      0.5160     -1.7255      0.0000
   0  12   5      2.4632      0.7192      1.1692      0.0000
   1  12   5      3.8791      2.2137     -1.2700      0.0000
   2  12   5      2.3120      0.6157     -2.5694      0.0000
   3  12   5      4.9700      0.4405     -5.5487      0.0000
   4  12   5      3.9659      0.4727      4.3769      0.0000
   5  12   5      1.9062      0.6273     -2.0719      0.0000
   6  12   5      3.7173      0.5312      4.1893      0.0000
   7  12   5      3.8497      0.7828      1.2671      0.0000
   8  12   5      4.2647      0.4716      4.2375      0.0000
   9  12   5      2.6705      0.5066     -2.6817      0.0000
  10  12   5      3.6076      0.5036      4.2226      0.0000
  11  12   5      2.5568      0.6207     -2.5700      0.0000
   0  13   5      4.5368      0.8729     -5.1214      0.0000
   1  13   5      3.2983      0.7189     -2.3983      0.0000
   2  13   5      2.8180      0.9811     -0.1022      0.0000
   3  13   5      1.5433      0.8194      0.1935      0.0000
   4  13   5      4.2232      0.9556      5.4512      0.0000
   5  13   5      3.3586      0.4652      2.4826      0.0000
   6  13   5      3.2196      0.4957      3.0038      0.0000
   7  13   5      5.4368      0.4908      5.2386      0.0000
   8  13   5      2.8209      0.8153      2.3898      0.0000
   9  13   5      5.0199      0.3994      5.9982      0.0000
  10  13   5      2.4227      0.6170     -0.2758      0.0000
  11  13   5      1.5827      0.8866      0.7712      0.0000
  12  13   5      1.7288      0.6613      1.4730      0.0000
   0  14   5      4.7275      0.6411     -4.2582      0.0000
   1  14   5      2.5116      0.6047     -1.8108      0.0000
   2  14   5      2.7625      0.4987     -2.8211      0.0000
   3  14   5      3.4057      0.4604     -2.8775      0.0000
   4  14   5      2.1151      0.5962      0.9861      0.0000
   5  14   5      3.9914      0.5007     -4.0986      0.0000
   6  14   5      1.9105      0.6674     -1.0030      0.0000
   7  14   5      3.5769      0.7736     -1.9295      0.0000
   8  14   5      2.7471      0.4721     -3.3949      0.0000
   9  14   5      4.1599      0.5957     -4.7766      0.0000
  10  14   5      4.3475      0.4948     -4.7470      0.0000
  11  14   5      6.1242      0.4493     -6.1719      0.0000
  12  14   5      3.0656      0.5223     -3.4898      0.0000
  13  14   5      3.5888      0.5128     -3.9473      0.0000
   0  15   5      4.5622      1.3042     -5.5767      0.0000
   1  15   5      1.3024      0.9292     -0.5040      0.0000
   2  15   5      3.6308      0.4852     -3.2063      0.0000
   3  15   5      2.3921      0.5808     -2.4205      0.0000
   4  15   5      2.3151      0.6452     -0.6421      0.0000
   5  15   5      3.0739      0.5857     -2.3051      0.0000
   6  15   5      2.4195      0.6255     -1.1650      0.0000
   7  15   5      2.0071      0.6939      0.5046      0.0000
   8  15   5      2.9704      0.7332     -2.3432      0.0000
   9  15   5      3.0026      0.5237      3.3047      0.0000
  10  15   5      2.9267      0.5660     -3.1615      0.0000
  11  15   5      3.0110      0.5523      2.8688      0.0000
  12  15   5      1.8318      0.8674     -0.1693      0.0000
  13  15   5      1.3828      0.8009      1.1447      0.0000
  14  15   5      2.4285      0.4969      2.7316      0.0000
   0  16   5      2.3123      1.2899     -0.5443      0.0000
   1  16   5      3.5571      0.5724     -3.8111      0.0000
   2  16   5      1.9468      0.7591     -0.9652      0.0000
   3  16   5      3.5556      0.5071     -3.3409      0.0000
   4  16   5      2.1228      0.8236      2.0128      0.0000
   5  16   5      3.5787      0.6180     -2.8961      0.0000
   6  16   5      2.6072      0.5571      2.6489      0.0000
   7  16   5      2.8489      0.6732     -0.7779      0.0000
   8  16   5      2.7827      0.5465      2.7684      0.0000
   9  16   5      1.7083      0.7043     -1.0712      0.0000
  10  16   5      0.9087      0.9120      0.6689      0.0000
  11  16   5      3.1043      0.5337     -2.4464      0.0000
  12  16   5      1.2957      0.9904     -1.0344      0.0000
  13  16   5      1.4978      0.7707     -0.2706      0.0000
  14  16   5      1.2662      0.8865      0.4409      0.0000
   0  17   5      4.8939      0.8795     -6.4321      0.0000
   1  17   5      1.3276      1.0309     -0.5183      0.0000
   2  17   5      1.9363      0.9221     -0.6391      0.0000
   3  17   5      1.5908      0.9020     -1.1045      0.0000
   4  17   5      2.0434      0.6771      2.2583      0.0000
   5  17   5      2.2168      0.7208      0.9825      0.0000
   6  17   5      2.7260      0.6440      1.8603      0.0000
   7  17   5      4.3271      0.5509      4.3834      0.0000
   8  17   5      1.9164      0.6589     -0.5103      0.0000
   9  17   5      2.3668      0.5563      3.0235      0.0000
  10  17   5      3.0642      0.5380     -3.2605      0.0000
  11  17   5      1.5525      0.8601      0.9258      0.0000
  12  17   5      2.0519      0.7034     -1.1977      0.0000
  13  17   5      1.2966      1.3753     -0.5091      0.0000
   0  18   5      2.7424      1.2776     -1.8833      0.0000
   1  18   5      2.2258      0.7790     -1.2530      0.0000
   2  18   5      2.1652      0.6222     -1.5984      0.0000
   3  18   5      2.1582      0.7035     -1.1870      0.0000
   4  18   5      2.1134      0.7514      1.4205      0.0000
   5  18   5      2.1673      0.7317     -1.7623      0.0000
   6  18   5      1.9694      0.9227      1.0406      0.0000
   7  18   5      3.2498      1.4984     -2.5100      0.0000
   8  18   5      2.5156      0.6667     -2.3834      0.0000
   9  18   5      2.6339      0.7528     -2.5651      0.0000
  10  18   5      2.6105      0.6883     -3.3189      0.0000
  11  18   5      3.2019      0.5435     -3.3200      0.0000
   0  19   5      3.7097      1.0947     -2.4759      0.0000
   1  19   5      1.5590      1.0438     -1.1447      0.0000
   2  19   5      2.1798      0.7523      1.8233      0.0000
   3  19   5      2.2262      0.7127     -2.5293      0.0000
   4  19   5      3.9030      0.7360      2.8975      0.0000
   5  19   5      2.9866      0.6008     -3.9701      0.0000
   6  19   5      2.6645      1.2537      1.3475      0.0000
   7  19   5      2.2267      0.6595     -1.9961      0.0000
   8  19   5      1.8692      0.7463      0.6858      0.0000
   9  19   5      1.0911      1.0158     -1.1690      0.0000
  10  19   5      1.4952      2.2658     -2.4345      0.0000
   0  20   5      3.5657      1.7652     -1.5937      0.0000
   1  20   5      2.1851      0.9621     -0.4523      0.0000
   2  20   5      1.8365      1.2416     -0.7101      0.0000
   3  20   5      1.9718      0.9243     -1.4050      0.0000
   4  20   5      1.6494      1.2140      0.2968      0.0000
   5  20   5      1.2619      0.9704     -1.4216      0.0000
   6  20   5      2.6990      0.6683      2.8146      0.0000
   7  20   5      2.1241      0.9147     -1.8612      0.0000
   0  21   5      2.5380      1.5238     -2.5097      0.0000
   1  21   5      1.2632      1.2258     -0.5872      0.0000
   2  21   5      2.0269      1.3549      0.2641      0.0000
   3  21   5      0.9053      1.4039     -1.3290      0.0000
   4  21   5      1.4676      1.4038      1.5230      0.0000
   0   0   6     33.2758      3.6027    -36.7215      0.0000
   0   1   6      7.9270      0.4547      8.3281      0.0000
   1   1   6      3.7918      0.3473      3.0553      0.0000
   0   2   6     10.1210      0.8853     -9.9196      0.0000
   1   2   6      2.4782      0.2608      2.0335      0.0000
   2   2   6     13.8830      0.7985     14.6755      0.0000
   0   3   6      5.6431      0.3798      7.3075      0.0000
   1   3   6      4.2030      0.3319      4.5490      0.0000
   2   3   6      2.2892      0.2969     -0.5551      0.0000
   3   3   6      4.4156      0.3932     -2.5464      0.0000
   0   4   6      5.3899      0.6196     -3.8316      0.0000
   1   4   6      1.6008      0.4925      0.6939      0.0000
   2   4   6     15.6550      0.7261     15.2542      0.0000
   3   4   6      6.3464      0.4811      6.0603      0.0000
   4   4   6     18.3847      1.4236     19.0609      0.0000
   0   5   6      3.6504      0.5133      3.6849      0.0000
   1   5   6      5.9617      0.3546      6.0986      0.0000
   2   5   6      2.6598      0.4128     -2.3258      0.0000
   3   5   6      3.9655      0.8419     -3.0998      0.0000
   4   5   6      2.6796      0.4515      0.5976      0.0000
   5   5   6      3.2324      0.7462     -2.4242      0.0000
   0   6   6      5.9838      0.7693      4.7317      0.0000
   1   6   6      1.9584      0.3249     -0.9699      0.0000
   2   6   6     16.1411      1.3005     15.5581      0.0000
   3   6   6      5.2752      0.8966      5.6320      0.0000
   4   6   6     22.1120      1.3829     23.0564      0.0000
   5   6   6      2.9225      0.5475      0.6127      0.0000
   6   6   6     22.3679      3.4625     23.1292      0.0000
   0   7   6      1.9909      0.4099     -0.8843      0.0000
   1   7   6      4.7325      0.4429      5.0604      0.0000
   2   7   6      2.6292      0.3310     -2.3510      0.0000
   3   7   6      2.6192      0.6090     -0.9212      0.0000
   4   7   6      3.6741      0.3529     -3.2807      0.0000
   5   7   6      3.9504      1.4128     -3.3569      0.0000
   6   7   6      4.2815      0.6470     -4.3895      0.0000
   7   7   6      3.8862      0.9395     -5.2512      0.0000
   0   8   6      6.0923      0.7616      5.1635      0.0000
   1   8   6      1.9092      0.4203     -0.1712      0.0000
   2   8   6     12.0993      0.9175     10.1029      0.0000
   3   8   6      2.0616      0.5144      1.8273      0.0000
   4   8   6     18.3980      0.8978     17.5973      0.0000
   5   8   6      2.3305      0.4491     -0.3744      0.0000
   6   8   6     16.7160      0.7865     15.5632      0.0000
   7   8   6      2.4813      0.6118     -2.3379      0.0000
   8   8   6     11.9958      2.0828      8.7624      0.0000
   0   9   6      3.2491      0.4755     -3.2000      0.0000
   1   9   6      2.0074      0.4874      1.0227      0.0000
   2   9   6      3.2393      0.3525     -3.1955      0.0000
   3   9   6      2.6383      0.4041     -1.6299      0.0000
   4   9   6      1.7635      0.5358     -1.1699      0.0000
   5   9   6      6.9593      0.3692     -7.6662      0.0000
   6   9   6      2.2607      0.4508     -2.0073      0.0000
   7   9   6      7.5503      0.4222     -8.3257      0.0000
   8   9   6      1.6355      0.8142     -0.3923      0.0000
   9   9   6      6.9032      0.6716     -8.2918      0.0000
   0  10   6      7.8050      1.3479     -6.7652      0.0000
   1  10   6      3.3857      0.3675      2.8617      0.0000
   2  10   6      3.2639      0.9661     -0.3981      0.0000
   3  10   6      3.8050      0.3789      4.1090      0.0000
   4  10   6      6.8053      0.4503      6.6066      0.0000
   5  10   6      2.0467      0.5196      1.2451      0.0000
   6  10   6      7.5493      0.3901      7.9033      0.0000
   7  10   6      1.6959      0.6271     -0.9594      0.0000
   8  10   6      5.4340      0.3986      4.2972      0.0000
   9  10   6      2.3147      0.5238     -1.6524      0.0000
  10  10   6      2.3436      0.7356      0.2724      0.0000
   0  11   6      4.3427      0.5192      2.9209      0.0000
   1  11   6      2.6927      0.4396      2.0952      0.0000
   2  11   6      1.9340      0.5486     -1.1512      0.0000
   3  11   6      3.3893      0.4580      4.0968      0.0000
   4  11   6      1.7084      0.5453     -0.3772      0.0000
   5  11   6      2.2385      0.7804     -0.7885      0.0000
   6  11   6      1.9980      0.5975     -1.9663      0.0000
   7  11   6      2.7936      0.5779     -2.2132      0.0000
   8  11   6      1.5090      0.6577     -0.3036      0.0000
   9  11   6      4.0346      0.4714     -3.5559      0.0000
  10  11   6      2.4991      0.7021      1.0020      0.0000
  11  11   6      1.0414      1.1326     -0.5311      0.0000
   0  12   6      4.3837      0.8682      4.0992      0.0000
   1  12   6      1.7165      0.5577      0.5722      0.0000
   2  12   6     11.2877      0.5874     10.5818      0.0000
   3  12   6      2.3436      0.4918      1.3581      0.0000
   4  12   6     10.7293      0.5907     12.6740      0.0000
   5  12   6      2.2620      0.5507     -1.5086      0.0000
   6  12   6      9.9698      0.5711     10.3721      0.0000
   7  12   6      1.9704      0.7273     -1.0106      0.0000
   8  12   6      7.0252      0.8337      6.0292      0.0000
   9  12   6      2.0847      0.6738     -2.1861      0.0000
  10  12   6      2.6007      0.6057      1.9907      0.0000
  11  12   6      1.5342      0.8942     -1.0667      0.0000
  12  12   6      3.6860      0.6128      4.3177      0.0000
   0  13   6      2.8450      0.6845      4.1528      0.0000
   1  13   6      3.1369      0.5235      2.5114      0.0000
   2  13   6      1.8429      0.6099      1.0651      0.0000
   3  13   6      2.4043      0.6029      2.0107      0.0000
   4  13   6      2.3569      0.5642      2.2122      0.0000
   5  13   6      2.8893      0.5643     -2.9845      0.0000
   6  13   6      3.1600      0.4676      2.5707      0.0000
   7  13   6      2.8650      0.7860     -2.3825      0.0000
   8  13   6      1.9450      0.8632      0.9979      0.0000
   9  13   6      2.2552      0.5851     -1.7632      0.0000
  10  13   6      2.2635      0.5366      2.6457      0.0000
  11  13   6      2.1637      0.6058      2.1971      0.0000
  12  13   6      1.7609      0.6097      1.6380      0.0000
  13  13   6      2.2220      1.1431      3.8577      0.0000
   0  14   6      7.3381      1.4841      7.2697      0.0000
   1  14   6      1.4964      0.9648      0.3813      0.0000
   2  14   6     10.7891      0.7915     11.1111      0.0000
   3  14   6      2.8557      0.5197      2.6789      0.0000
   4  14   6     12.0586      0.6972     13.4987      0.0000
   5  14   6      1.8774      0.6031     -0.0849      0.0000
   6  14   6     12.8932      0.7373     12.7015      0.0000
   7  14   6      2.2887      0.7419     -0.9594      0.0000
   8  14   6      9.8746      0.7753     10.1601      0.0000
   9  14   6      1.6136      0.7805     -0.2258      0.0000
  10  14   6      5.1662      0.6545      5.5707      0.0000
  11  14   6      1.0814      0.8600     -0.0551      0.0000
  12  14   6      5.5930      0.6938      5.7505      0.0000
   0  15   6      1.9124      1.0863      1.6519      0.0000
   1  15   6      2.6890      0.7506      2.3252      0.0000
   2  15   6      1.7442      0.7644      0.4375      0.0000
   3  15   6      3.8240      0.8778      2.8305      0.0000
   4  15   6      2.0891      0.5814     -0.8394      0.0000
   5  15   6      2.5339      0.6392     -1.8159      0.0000
   6  15   6      2.1044      0.6885      1.2162      0.0000
   7  15   6      2.2127      0.5803     -1.3822      0.0000
   8  15   6      1.5528      0.6859     -0.0062      0.0000
   9  15   6      3.3363      0.4992     -3.7989      0.0000
  10  15   6      1.0462      0.8887      0.4809      0.0000
  11  15   6      2.1252      0.9531     -0.9458      0.0000
   0  16   6     10.7023      1.2724     11.7759      0.0000
   1  16   6      1.8327      0.8549      0.2665      0.0000
   2  16   6     12.5328      0.7343     13.7149      0.0000
   3  16   6      2.3679      0.5570      0.5160      0.0000
   4  16   6     13.4542      0.8870     14.8761      0.0000
   5  16   6      2.4331      0.6383      0.2318      0.0000
   6  16   6     13.2801      0.7678     12.6259      0.0000
   7  16   6      2.3718      0.5804     -2.6604      0.0000
   8  16   6      7.8858      0.5195      8.4635      0.0000
   9  16   6      1.8375      0.7802     -1.7036      0.0000
   0  17   6      2.6315      0.8717     -0.3331      0.0000
   1  17   6      2.8392      1.1810      1.7949      0.0000
   2  17   6      1.3223      0.9715     -0.6417      0.0000
   3  17   6      2.8620      0.5508      3.3881      0.0000
   4  17   6      2.0007      0.7531     -1.4819      0.0000
   5  17   6      2.3545      0.5632     -2.1902      0.0000
   6  17   6      1.5539      0.7274     -0.7108      0.0000
   7  17   6      1.2063      0.9612     -0.3729      0.0000
   0  18   6      6.9033      0.8762      8.2088      0.0000
   1  18   6      1.1645      0.9445      1.1426      0.0000
   2  18   6      8.5701      0.6099      9.6749      0.0000
   3  18   6      1.6723      0.8928      0.7234      0.0000
   4  18   6      8.4900      0.9303      9.0166      0.0000
   0   1   7      8.0300      0.4866     -8.1530      0.0000
   0   2   7      1.5546      0.5040      0.7477      0.0000
   1   2   7      8.2768      0.3636      9.4826      0.0000
   0   3   7      3.4132      0.3376      3.9278      0.0000
   1   3   7      3.4276      0.2410      2.3310      0.0000
   2   3   7      3.1075      0.4413     -2.5588      0.0000
   0   4   7      5.3007      0.3467      6.3723      0.0000
   1   4   7      5.8485      0.2877      5.5744      0.0000
   2   4   7      1.3348      0.3843      1.1171      0.0000
   3   4   7      3.6027      0.4441      2.0382      0.0000
   0   5   7      5.8187      0.4877      5.4682      0.0000
   1   5   7      1.5902      0.5134      0.3871      0.0000
   2   5   7      2.3895      0.3834      1.3112      0.0000
   3   5   7      2.5994      0.3971     -2.4616      0.0000
   4   5   7      2.4475      0.8164      1.4063      0.0000
   0   6   7      6.5864      0.4645      7.7775      0.0000
   1   6   7      4.0596      0.4998      4.4013      0.0000
   2   6   7      1.4783      0.6114      0.6302      0.0000
   3   6   7      3.4169      0.6650      2.5410      0.0000
   4   6   7      1.8378      0.6561      1.4278      0.0000
   5   6   7      2.1481      0.6213     -1.3755      0.0000
   0   7   7      7.5246      0.4847      7.9370      0.0000
   1   7   7      2.7172      0.2794     -2.1243      0.0000
   2   7   7      4.0183      0.3365      5.2357      0.0000
   3   7   7      2.7204      0.4083     -3.2221      0.0000
   4   7   7      4.2578      0.4226      4.3916      0.0000
   5   7   7      2.1221      0.5750     -1.4737      0.0000
   6   7   7      4.0197      0.6499      4.2312      0.0000
   0   8   7      2.9167      0.3835      2.9519      0.0000
   1   8   7      4.5611      0.2968      4.5126      0.0000
   2   8   7      2.5949      0.3132     -2.0577      0.0000
   3   8   7      4.3699      0.4536      4.2649      0.0000
   4   8   7      1.2904      0.6883     -0.2818      0.0000
   5   8   7      2.4640      0.7281      0.0929      0.0000
   6   8   7      1.6068      0.7140     -0.3929      0.0000
   7   8   7      3.0004      0.8426     -2.5243      0.0000
   0   9   7     10.9343      0.7816     11.1972      0.0000
   1   9   7      2.3399      0.3240     -2.4445      0.0000
   2   9   7      7.3537      0.3895      7.5115      0.0000
   3   9   7      2.0741      0.4099     -2.0305      0.0000
   4   9   7      5.8480      0.4167      4.8633      0.0000
   5   9   7      1.7136      0.5170     -0.6141      0.0000
   6   9   7      4.1754      0.3826      4.0999      0.0000
   7   9   7      1.7669      0.6949     -1.3226      0.0000
   8   9   7      2.5284      0.5478      2.9060      0.0000
   0  10   7      1.6729      1.0469      1.1212      0.0000
   1  10   7      2.3106      0.3716      2.2391      0.0000
   2  10   7      2.4260      0.3724     -1.9457      0.0000
   3  10   7      3.6979      0.9513      2.7531      0.0000
   4  10   7      2.0013      0.4155     -2.0092      0.0000
   5  10   7      2.0506      0.4668     -1.4766      0.0000
   6  10   7      2.8876      0.3820     -3.3668      0.0000
   7  10   7      2.2164      0.5218     -1.6445      0.0000
   8  10   7      1.4623      0.6886     -1.4483      0.0000
   9  10   7      3.1454      0.5596     -2.4162      0.0000
   0  11   7      3.4372      0.8086      0.3499      0.0000
   1  11   7      1.6337      0.4710     -2.3943      0.0000
   2  11   7      2.5852      0.8131     -1.2968      0.0000
   3  11   7      3.2192      0.3485     -3.4266      0.0000
   4  11   7      3.6115      0.4846     -2.8873      0.0000
   5  11   7      1.9863      0.4470     -0.5127      0.0000
   6  11   7      2.0549      0.5395     -0.6234      0.0000
   7  11   7      1.8520      0.5771      0.4582      0.0000
   8  11   7      2.4856      0.6563     -1.8500      0.0000
   9  11   7      1.4179      0.8950      2.4901      0.0000
   0  12   7      2.4695      0.5620     -0.2710      0.0000
   1  12   7      2.5017      0.4331      2.2955      0.0000
   2  12   7      1.7934      0.4971     -2.1110      0.0000
   3  12   7      5.0469      0.4167      5.2657      0.0000
   4  12   7      1.8763      0.5052      0.2757      0.0000
   5  12   7      2.3263      0.4786      1.1923      0.0000
   6  12   7      1.0320      0.7656     -1.1401      0.0000
   7  12   7      1.9335      0.6100      1.1930      0.0000
   8  12   7      1.1280      0.9876      1.2991      0.0000
   0  13   7      2.3210      0.6650      2.0600      0.0000
   1  13   7      1.5309      0.6203     -1.0847      0.0000
   2  13   7      1.8517      0.5006      1.4547      0.0000
   3  13   7      1.5919      0.6125     -0.9097      0.0000
   4  13   7      3.4397      0.4208     -3.1409      0.0000
   5  13   7      1.5414      0.7229      1.2956      0.0000
   6  13   7      1.5852      0.9187      0.4171      0.0000
   0  14   7      1.1443      1.0237      1.7819      0.0000
   1  14   7      2.8139      0.6700      1.7804      0.0000
   2  14   7      1.5332      0.7952     -0.6568      0.0000
   3  14   7      2.8052      0.6464      3.6529      0.0000
   0   0   8      8.9785      1.5010     13.6450      0.0000
   0   1   8      2.6386      0.4533     -0.0293      0.0000
   1   1   8      2.5753      1.0056      0.9862      0.0000
   0   2   8     12.1648      0.7831     12.1889      0.0000
   1   2   8      1.9670      0.3205     -1.3319      0.0000
   2   2   8      9.0701      0.7754      8.8246      0.0000
   0   3   8      1.9758      0.4690      0.4884      0.0000
   1   3   8      2.1880      0.3550      0.7504      0.0000
   2   3   8      1.9161      0.3121     -1.3415      0.0000
   3   3   8      2.4968      0.7095      0.6923      0.0000
   0   4   8      8.8951      0.5019     11.4732      0.0000
   1   4   8      1.7729      0.3154     -0.8099      0.0000
   2   4   8      7.1734      0.3927      7.4535      0.0000
   3   4   8      2.1047      0.3147      2.0255      0.0000
   4   4   8      6.7579      0.5301      7.2279      0.0000
   0   5   8      1.6401      0.5333      0.7383      0.0000
   1   5   8      1.6240      0.4890      0.3600      0.0000
   2   5   8      1.8447      0.4070     -1.4825      0.0000
   3   5   8      2.7292      0.5925      2.1005      0.0000
   4   5   8      2.0255      0.4454      2.2927      0.0000
   5   5   8      3.0253      0.7763      3.3209      0.0000
   0   6   8     10.7759      0.7683     12.8093      0.0000
   1   6   8      1.2135      0.7442     -1.5200      0.0000
   2   6   8      9.4765      0.5696      9.5853      0.0000
   3   6   8      1.7793      0.5785      1.5784      0.0000
   4   6   8      8.4994      0.7698      9.0710      0.0000
   0   7   8      0.3960      0.7637     -0.1811      0.0000
   1   7   8      1.0759      0.9330     -0.2083      0.0000
   2   7   8      1.8907      1.4480     -2.1667      0.0000
   3   7   8      2.0922      2.1634      2.3009      0.0000
                                                    
