# Supplementary material for: How to get maximum structure information from anisotropic displacement parameters obtained by three-dimensional electron diffraction: an experimental study on metal–organic frameworks
Source: IUCrJ. 2022 Jun 8;9(Pt 4):480–91. doi: 10.1107/S2052252522005632 (PMC9252158; doi:10.1107/S2052252522005632)
Supplement: Supplementary file 3 [file m-09-00480-sup3.zip › vq5001Ga-ndc_7sup8.hkl]

#
# Unique observed reflections after correcting
# for dispersion and merging Friedel opposites
#
data_Ga_13
_shelx_title ' Ga_1_a.res in P4(2)/nmc'
_shelx_refln_list_code          3
_shelx_F_calc_maximum       78.06
_exptl_crystal_F_000       397.65
_reflns_d_resolution_high  0.8003

loop_
 _space_group_symop_operation_xyz
 'x, y, z'
 '-x+1/2, -y+1/2, z'
 '-y+1/2, x, z+1/2'
 'y, -x+1/2, z+1/2'
 '-x, y+1/2, -z'
 'x+1/2, -y, -z'
 'y+1/2, x+1/2, -z+1/2'
 '-y, -x, -z+1/2'
 '-x, -y, -z'
 'x-1/2, y-1/2, -z'
 'y-1/2, -x, -z-1/2'
 '-y, x-1/2, -z-1/2'
 'x, -y-1/2, z'
 '-x-1/2, y, z'
 '-y-1/2, -x-1/2, z-1/2'
 'y, x, z-1/2'

_cell_length_a    21.5700
_cell_length_b    21.5700
_cell_length_c     6.7000
_cell_angle_alpha  90.000
_cell_angle_beta   90.000
_cell_angle_gamma  90.000

loop_
 _refln_index_h
 _refln_index_k
 _refln_index_l
 _refln_F_meas
 _refln_F_sigma
 _refln_A_calc
 _refln_B_calc
   0   2   0     45.5036      2.6806     77.1513      0.0000
   2   2   0     14.9219      0.7836     -9.3099      0.0000
   1   3   0     28.2162      1.1864    -25.1835      0.0000
   3   3   0     27.6434      0.8477     30.8076      0.0000
   0   4   0     38.6930      2.0300     71.5209      0.0000
   2   4   0     41.5354      1.2257     28.5934      0.0000
   4   4   0      6.2709      0.8682     -3.2977      0.0000
   1   5   0     31.3633      1.0767    -16.3799      0.0000
   3   5   0      7.2693      0.4535      4.5740      0.0000
   5   5   0     15.5482      1.2757     13.6562      0.0000
   0   6   0     33.9171      1.4325     43.6161      0.0000
   2   6   0     16.9732      0.6265     20.7762      0.0000
   4   6   0      5.8055      0.5415     -6.5212      0.0000
   6   6   0     14.3133      0.8163    -17.2868      0.0000
   1   7   0      3.7344      0.8748     -5.7539      0.0000
   3   7   0      7.8732      0.8454    -11.7880      0.0000
   5   7   0      7.4149      0.4655      6.0567      0.0000
   7   7   0     18.4905      1.1047     16.5322      0.0000
   0   8   0     29.5950      1.2597     32.3974      0.0000
   2   8   0     13.9525      0.5361      9.6223      0.0000
   4   8   0      9.4187      0.6431      9.9425      0.0000
   6   8   0     10.1716      1.0269      5.5410      0.0000
   8   8   0     17.4310      0.8292     16.3492      0.0000
   1   9   0      7.0527      0.6600      4.1480      0.0000
   3   9   0     13.3494      0.5272     11.2491      0.0000
   5   9   0      9.3083      0.7019     11.9201      0.0000
   7   9   0     13.5059      0.8218     16.2496      0.0000
   9   9   0     11.8744      0.6490     11.8143      0.0000
   0  10   0     40.6395      2.1577     78.0625      0.0000
   2  10   0     45.3297      1.5440     47.4990      0.0000
   4  10   0     25.6646      0.7756     23.0201      0.0000
   6  10   0     23.0987      0.7268     21.6873      0.0000
   8  10   0     25.4746      0.7269     26.0769      0.0000
  10  10   0     29.9850      1.0747     33.2830      0.0000
   1  11   0     14.2284      0.8403    -10.7705      0.0000
   3  11   0     10.5710      0.4251    -12.3535      0.0000
   5  11   0      3.8531      0.9628      0.8010      0.0000
   7  11   0      7.0515      0.5889      7.9061      0.0000
   9  11   0      3.8954      1.1655      4.9317      0.0000
  11  11   0      4.2048      1.0882     -1.7012      0.0000
   0  12   0     27.4708      1.6702     21.7647      0.0000
   2  12   0     15.3694      0.8338     15.2692      0.0000
   4  12   0      8.6514      0.5002      7.2227      0.0000
   6  12   0     13.8617      0.5790     14.4947      0.0000
   8  12   0     12.5444      0.5261     14.1717      0.0000
  10  12   0     21.6236      0.6912     23.2279      0.0000
  12  12   0     17.8407      1.0261     21.8755      0.0000
   1  13   0      3.6671      0.8170     -1.2208      0.0000
   3  13   0      4.1915      0.7893     -4.4965      0.0000
   5  13   0      4.9386      0.6270      4.9400      0.0000
   7  13   0      0.0000      1.4025      0.1240      0.0000
   9  13   0      4.0291      0.8406      3.4980      0.0000
  11  13   0      2.2069      1.5224     -2.1290      0.0000
  13  13   0     11.5049      1.1512    -10.6160      0.0000
   0  14   0     19.1337      1.2467     21.2957      0.0000
   2  14   0     11.6285      0.5295     11.2888      0.0000
   4  14   0      1.6818      1.4428      0.5130      0.0000
   6  14   0      5.4138      0.6221      5.3663      0.0000
   8  14   0      9.5869      0.5203     10.0665      0.0000
  10  14   0     10.1866      0.6517     12.4532      0.0000
  12  14   0      7.4721      2.2715      9.2452      0.0000
  14  14   0      4.7211      0.9173      6.2746      0.0000
   1  15   0      3.0458      0.9790     -4.0075      0.0000
   3  15   0      7.7709      0.5255     -7.4352      0.0000
   5  15   0      8.2619      0.4486      8.6862      0.0000
   7  15   0      2.3055      1.3355      2.1126      0.0000
   9  15   0      3.0417      1.6527      2.9524      0.0000
  11  15   0      2.9485      1.1993      0.9023      0.0000
  13  15   0      1.7186      1.4991     -1.7252      0.0000
  15  15   0      8.8582      1.0506      9.1714      0.0000
   0  16   0     16.0811      1.1071      4.9009      0.0000
   2  16   0      3.0926      0.9994      1.3023      0.0000
   4  16   0      6.2116      0.9202      0.4517      0.0000
   6  16   0      3.7683      0.8036     -3.0688      0.0000
   8  16   0      4.7697      0.7064      4.6186      0.0000
  10  16   0      9.9650      0.6348     10.5135      0.0000
  12  16   0      7.7844      0.6889     10.2938      0.0000
  14  16   0      8.4607      0.4453      9.1993      0.0000
  16  16   0      1.8935      1.5902      2.6443      0.0000
   1  17   0      2.3136      1.3312     -2.4273      0.0000
   3  17   0      3.9644      0.7026     -4.8797      0.0000
   5  17   0      3.6334      0.8052      2.0305      0.0000
   7  17   0      2.6496      1.3138      0.6149      0.0000
   9  17   0      3.4267      0.9221      3.6620      0.0000
  11  17   0      0.6809      1.5923     -0.1477      0.0000
  13  17   0      4.8850      0.7417     -5.5125      0.0000
  15  17   0      1.6821      1.1258     -0.1275      0.0000
  17  17   0      4.3142      0.8663     -3.0262      0.0000
   0  18   0     11.4996      0.9928      8.7269      0.0000
   2  18   0      5.5661      0.6730      5.5190      0.0000
   4  18   0      6.0987      0.9015      4.3401      0.0000
   6  18   0      3.8760      0.7950      1.6425      0.0000
   8  18   0      7.8034      0.5470      8.7278      0.0000
  10  18   0      6.7728      0.8021      7.6749      0.0000
  12  18   0      3.8726      0.7973      4.5151      0.0000
  14  18   0      7.8956      0.4518      7.2407      0.0000
  16  18   0      3.6754      0.5608      3.7231      0.0000
  18  18   0      6.7549      0.6612      6.9599      0.0000
   1  19   0      3.1985      1.3469     -3.2906      0.0000
   3  19   0      5.1794      0.5888     -4.9361      0.0000
   5  19   0      2.1562      1.3991      0.2165      0.0000
   7  19   0      2.5060      1.2826      1.5583      0.0000
   9  19   0      0.0000      1.2827      0.0666      0.0000
  11  19   0      1.5807      1.2867     -2.0397      0.0000
  13  19   0      0.0000      1.3056     -1.1933      0.0000
  15  19   0      1.9465      1.1089      1.9830      0.0000
  17  19   0      0.0000      1.1333      0.7590      0.0000
  19  19   0      0.0000      1.9372      0.5046      0.0000
   0  20   0     10.0502      0.7671      2.0047      0.0000
   2  20   0      2.3749      1.0969      2.7526      0.0000
   4  20   0      6.8533      0.7937      5.2527      0.0000
   6  20   0      4.5913      0.5981      3.6210      0.0000
   8  20   0      6.5299      0.6169      6.4706      0.0000
  10  20   0      6.4014      1.0442      6.4322      0.0000
  12  20   0      5.3913      0.5478      5.8109      0.0000
  14  20   0      4.9978      0.7504      6.8601      0.0000
  16  20   0      2.6690      0.7855      3.2649      0.0000
  18  20   0      3.3968      0.6729      4.6847      0.0000
   1  21   0      2.4604      1.1971      0.2209      0.0000
   3  21   0      0.0000      1.3856      0.9749      0.0000
   5  21   0      3.0380      0.9168      1.0811      0.0000
   7  21   0      1.5613      1.3886      0.6876      0.0000
   9  21   0      1.5269      1.2786     -0.5075      0.0000
  11  21   0      1.5607      1.2561     -1.2557      0.0000
  13  21   0      1.0236      1.5202     -0.1331      0.0000
  15  21   0      0.0000      1.4347      0.9692      0.0000
   0  22   0     11.8559      1.6248     14.3241      0.0000
   2  22   0     11.9462      0.6542     11.8196      0.0000
   4  22   0      9.1340      0.5083      8.4860      0.0000
   6  22   0      6.7142      0.8634      6.1703      0.0000
   8  22   0      7.4428      0.5765      8.0096      0.0000
  10  22   0      7.7600      0.6033      8.5123      0.0000
  12  22   0      7.3557      0.5501      7.4653      0.0000
  14  22   0      6.5089      0.6358      6.3774      0.0000
   1  23   0      0.0000      1.5015     -2.8230      0.0000
   3  23   0      4.0808      0.8023     -4.5188      0.0000
   5  23   0      2.6859      0.9563     -2.7868      0.0000
   7  23   0      0.0000      1.1991     -0.3634      0.0000
   9  23   0      1.4294      1.2547     -0.2905      0.0000
  11  23   0      2.1923      1.0500     -2.0392      0.0000
  13  23   0      2.0642      1.1255     -2.1452      0.0000
   0  24   0      7.2699      0.7101      5.2036      0.0000
   2  24   0      6.9324      0.4749      5.6553      0.0000
   4  24   0      6.3139      0.6327      6.8534      0.0000
   6  24   0      7.1348      0.5119      7.0597      0.0000
   8  24   0      7.0630      0.7322      6.6751      0.0000
  10  24   0      5.3258      0.6188      4.8083      0.0000
  12  24   0      2.1012      1.4496      3.6477      0.0000
   1  25   0      1.3698      1.3296     -1.0144      0.0000
   3  25   0      2.5283      1.0669     -0.6005      0.0000
   5  25   0      0.2327      1.3382     -0.3720      0.0000
   7  25   0      0.6866      1.3356     -0.9377      0.0000
   9  25   0      2.2291      1.6060     -1.7712      0.0000
   0  26   0      6.1659      1.7995      3.1689      0.0000
   2  26   0      4.7332      0.6474      3.8221      0.0000
   4  26   0      5.7383      0.8934      3.8799      0.0000
   6  26   0      5.4666      0.6171      3.4052      0.0000
   0   1   1     20.5882      0.5615     24.0412      0.0000
   0   2   1     12.8172      0.5460     10.3277      0.0000
   1   2   1     30.9853      1.1265    -21.5941      0.0000
   0   3   1     10.8493      0.5299     14.1124      0.0000
   1   3   1     20.8719      0.5710    -26.4449      0.0000
   2   3   1      3.6681      0.8948     -2.3978      0.0000
   0   4   1     22.6614      0.8621    -15.6042      0.0000
   1   4   1     52.9563      1.1770    -42.4229      0.0000
   2   4   1     17.1773      0.4637     14.5380      0.0000
   3   4   1      2.9719      0.9004     -1.6836      0.0000
   0   5   1     29.4764      1.2484    -27.2968      0.0000
   1   5   1     16.4282      0.4750    -12.5067      0.0000
   2   5   1      3.1050      1.2489      1.9233      0.0000
   3   5   1      9.8382      0.4385      9.9528      0.0000
   4   5   1      6.2759      0.4815     -5.6207      0.0000
   0   6   1     26.7092      1.3848    -28.7911      0.0000
   1   6   1     27.6322      0.6767    -25.7555      0.0000
   2   6   1      9.6115      0.4449     11.1649      0.0000
   3   6   1      6.8365      0.4061     -6.9228      0.0000
   4   6   1      2.5984      1.0650     -3.5265      0.0000
   5   6   1      4.2221      0.7058      3.9894      0.0000
   0   7   1     42.3726      1.7742    -42.4052      0.0000
   1   7   1      3.2979      0.9181      4.4217      0.0000
   2   7   1      6.8050      0.5385     -3.8253      0.0000
   3   7   1     15.4269      0.4193     18.2638      0.0000
   4   7   1     11.6264      0.5806    -11.3866      0.0000
   5   7   1      4.3573      0.6901      4.3927      0.0000
   6   7   1      6.5393      0.4582     -7.1738      0.0000
   0   8   1     13.1636      0.7260     -7.7546      0.0000
   1   8   1      5.7986      0.5520     -6.4661      0.0000
   2   8   1     10.7167      0.3685     14.0859      0.0000
   3   8   1     15.5029      0.6041    -12.4591      0.0000
   4   8   1      7.0693      0.3729     -9.1229      0.0000
   5   8   1      3.1566      0.8396      4.1195      0.0000
   6   8   1      5.4334      0.4993     -8.9385      0.0000
   7   8   1      3.2193      0.8696      0.8431      0.0000
   0   9   1     35.2032      2.6562    -31.2884      0.0000
   1   9   1      4.3987      0.6410      2.4084      0.0000
   2   9   1     17.7191      0.5550    -17.1887      0.0000
   3   9   1      3.4626      0.5943      3.2382      0.0000
   4   9   1     13.1950      0.4409    -14.7665      0.0000
   5   9   1      4.6572      0.5182     -5.3693      0.0000
   6   9   1     15.2290      0.9782    -17.1378      0.0000
   7   9   1      4.7526      0.5640      4.7929      0.0000
   8   9   1      4.3696      0.5904     -3.5647      0.0000
   0  10   1     10.3818      0.5958     -6.0880      0.0000
   1  10   1      7.7198      0.3444     -7.0721      0.0000
   2  10   1      7.2303      0.3421      7.0233      0.0000
   3  10   1     13.7332      0.4207    -13.0252      0.0000
   4  10   1      3.9749      0.7731     -2.7487      0.0000
   5  10   1      7.5138      0.4396      7.7997      0.0000
   6  10   1      6.2324      0.4904      8.3100      0.0000
   7  10   1     10.0925      0.4162     11.2682      0.0000
   8  10   1      2.5196      0.7958      2.8005      0.0000
   9  10   1      5.7766      0.3683      7.4254      0.0000
   0  11   1     18.8250      0.7084     -7.0845      0.0000
   1  11   1      6.9267      0.4233      6.4995      0.0000
   2  11   1      4.9855      0.7370      2.4502      0.0000
   3  11   1     10.5489      0.4271     11.8908      0.0000
   4  11   1     16.5565      0.4830     17.0805      0.0000
   5  11   1      5.1862      0.4400      4.7929      0.0000
   6  11   1      3.2903      0.6186      2.1101      0.0000
   7  11   1      2.8006      0.7007      1.6754      0.0000
   8  11   1      4.4865      0.5847      3.4303      0.0000
   9  11   1      3.3623      0.6138     -2.8130      0.0000
  10  11   1      0.0000      1.2291     -0.8220      0.0000
   0  12   1      7.5125      0.5418      0.5517      0.0000
   1  12   1      4.3665      0.4699     -3.8907      0.0000
   2  12   1      4.9717      0.4900      3.1832      0.0000
   3  12   1      5.8316      0.3571     -6.0326      0.0000
   4  12   1      9.1047      0.3972     -9.3612      0.0000
   5  12   1      6.0805      0.4428     -7.0274      0.0000
   6  12   1      1.7828      1.2636     -0.5203      0.0000
   7  12   1      0.0000      1.2071     -1.7160      0.0000
   8  12   1      6.4829      0.4197     -6.8252      0.0000
   9  12   1      1.9859      1.0298      0.2432      0.0000
  10  12   1      4.4062      0.5249     -4.6615      0.0000
  11  12   1      2.5636      0.8596     -2.0218      0.0000
   0  13   1     17.0408      0.8656     -2.9680      0.0000
   1  13   1      2.0068      1.0538      1.1664      0.0000
   2  13   1      4.0934      0.9064     -0.1470      0.0000
   3  13   1      3.7419      0.5936      1.0406      0.0000
   4  13   1      5.4887      0.7338      4.8895      0.0000
   5  13   1      2.8418      0.7177     -1.1225      0.0000
   6  13   1      2.7155      0.8923      2.0075      0.0000
   7  13   1      8.3044      0.4929    -10.7633      0.0000
   8  13   1      7.4163      0.3938      8.1482      0.0000
   9  13   1      8.1440      0.4687     -9.4291      0.0000
  10  13   1      3.4786      0.6422      3.0599      0.0000
  11  13   1      3.3102      0.6922     -3.9205      0.0000
  12  13   1      2.6599      1.1887      1.8602      0.0000
   0  14   1      6.7476      0.5961      3.9645      0.0000
   1  14   1      6.0328      0.5221     -6.5265      0.0000
   2  14   1      4.6934      0.4341      4.7780      0.0000
   3  14   1      6.9583      0.4416     -8.3741      0.0000
   4  14   1      2.6643      0.7247     -2.1834      0.0000
   5  14   1      5.0724      0.3705     -4.1315      0.0000
   6  14   1      2.1940      1.0264      1.0199      0.0000
   7  14   1      3.7180      0.6266      0.3127      0.0000
   8  14   1      2.1599      1.0037      1.1413      0.0000
   9  14   1      5.7204      0.3987     -6.5711      0.0000
  10  14   1      4.9133      0.5518      5.6508      0.0000
  11  14   1     10.4997      0.8054    -10.5634      0.0000
  12  14   1      7.0962      0.6447      7.0376      0.0000
  13  14   1      5.1166      0.5379     -6.5149      0.0000
   0  15   1     12.8607      0.5093     -7.4192      0.0000
   1  15   1      3.2298      0.6699      1.2396      0.0000
   2  15   1      3.6232      0.6030     -0.7844      0.0000
   3  15   1      3.4414      0.6137      1.6518      0.0000
   4  15   1      4.9690      0.5727      5.0401      0.0000
   5  15   1      3.2801      0.5369      2.7332      0.0000
   6  15   1      2.4677      0.7446     -1.1561      0.0000
   7  15   1      3.6142      0.7339     -3.7502      0.0000
   8  15   1      3.5256      0.5942     -4.1214      0.0000
   9  15   1      2.5920      0.8195     -1.3702      0.0000
  10  15   1      4.0002      0.5664     -4.2424      0.0000
  11  15   1      3.2431      0.7170     -1.2723      0.0000
  12  15   1      2.6895      1.0765      1.1642      0.0000
  13  15   1      3.5486      0.6141     -3.3878      0.0000
  14  15   1      3.9433      0.5398      4.8109      0.0000
   0  16   1      5.9710      0.6096     -2.2326      0.0000
   1  16   1      1.5097      1.2741     -1.7956      0.0000
   2  16   1      2.6103      0.7562     -2.0073      0.0000
   3  16   1      5.1231      0.6762     -4.2417      0.0000
   4  16   1      3.0548      0.6535     -2.9598      0.0000
   5  16   1      4.8596      0.4517     -4.9033      0.0000
   6  16   1      3.2676      0.5918     -2.5265      0.0000
   7  16   1      3.0005      0.7468     -1.3185      0.0000
   8  16   1      2.5620      0.8297     -1.2208      0.0000
   9  16   1      0.4232      1.2869      0.7391      0.0000
  10  16   1      0.9836      1.2338     -1.9761      0.0000
  11  16   1      1.4993      1.1923      1.1068      0.0000
  12  16   1      1.6941      1.1781     -2.2927      0.0000
  13  16   1      1.5108      1.2292      0.8865      0.0000
  14  16   1      0.7415      1.1301     -1.0129      0.0000
  15  16   1      0.0000      1.1248     -0.0297      0.0000
   0  17   1     11.1823      0.4938     -3.6878      0.0000
   1  17   1      3.6121      0.6921      1.7675      0.0000
   2  17   1      2.4902      0.7672     -2.0193      0.0000
   3  17   1      3.6321      0.5630      3.4142      0.0000
   4  17   1      2.3461      1.0400      1.4563      0.0000
   5  17   1      3.2131      0.6809      1.9699      0.0000
   6  17   1      3.1223      0.7151      0.9062      0.0000
   7  17   1      4.8618      0.5283     -4.9479      0.0000
   8  17   1      2.3859      0.8535      1.9841      0.0000
   9  17   1      4.4567      0.5388     -5.5200      0.0000
  10  17   1      2.3969      1.0378     -0.3714      0.0000
  11  17   1      1.2950      1.2562     -1.7079      0.0000
  12  17   1      1.3061      1.2718     -0.9434      0.0000
  13  17   1      2.2862      0.9669      1.9495      0.0000
  14  17   1      2.3160      0.7476      0.9005      0.0000
  15  17   1      3.4728      0.4578      4.0078      0.0000
  16  17   1      1.9842      0.7691     -1.6649      0.0000
   0  18   1      5.1815      0.7078      1.9775      0.0000
   1  18   1      2.9176      0.7984     -2.6663      0.0000
   2  18   1      2.9844      0.7871      1.3674      0.0000
   3  18   1      4.6165      0.5337     -3.1463      0.0000
   4  18   1      2.5458      0.7514     -0.1222      0.0000
   5  18   1      3.5563      0.6531     -0.9093      0.0000
   6  18   1      2.5014      0.7907     -2.8217      0.0000
   7  18   1      1.6112      1.3507      0.2274      0.0000
   8  18   1      1.9242      1.0314      0.6290      0.0000
   9  18   1      2.9512      0.8311     -2.4051      0.0000
  10  18   1      4.0971      0.5925      3.7087      0.0000
  11  18   1      3.6789      0.6277     -3.9714      0.0000
  12  18   1      3.6064      0.5927      3.4965      0.0000
  13  18   1      2.6555      0.7179     -1.9560      0.0000
  14  18   1      2.7290      0.7359      2.3688      0.0000
  15  18   1      1.2782      1.1164     -0.7337      0.0000
  16  18   1      0.0000      1.0073     -1.0082      0.0000
  17  18   1      0.9100      1.0342      0.6160      0.0000
   0  19   1      9.7109      0.5656     -1.1544      0.0000
   1  19   1      3.5363      0.6551      2.5787      0.0000
   2  19   1      3.1044      0.7909      1.9633      0.0000
   3  19   1      4.8205      0.4527      4.5586      0.0000
   4  19   1      6.8104      0.7428      5.1876      0.0000
   5  19   1      3.7941      0.5206      2.4876      0.0000
   6  19   1      2.9540      0.8550      0.7837      0.0000
   7  19   1      1.4933      1.1797      0.7781      0.0000
   8  19   1      2.3554      0.7891     -1.3920      0.0000
   9  19   1      1.5394      1.1631      0.4943      0.0000
  10  19   1      2.9918      0.7256     -2.4370      0.0000
  11  19   1      2.7885      0.7288      1.6533      0.0000
  12  19   1      1.2927      1.1345     -0.3962      0.0000
  13  19   1      2.5965      0.6915      2.6712      0.0000
  14  19   1      2.2836      0.7571      1.5779      0.0000
  15  19   1      2.1541      0.8280      1.9858      0.0000
  16  19   1      2.0539      0.8585     -1.5431      0.0000
  17  19   1      1.3881      1.0116      0.9417      0.0000
  18  19   1      1.6603      0.7922     -0.6098      0.0000
   0  20   1      3.8809      0.9384      2.8435      0.0000
   1  20   1      2.3907      0.9019     -0.9695      0.0000
   2  20   1      1.4880      1.1755      0.1622      0.0000
   3  20   1      1.3209      1.2133     -1.2333      0.0000
   4  20   1      3.2987      0.5999     -2.7033      0.0000
   5  20   1      4.6312      0.4686     -2.9797      0.0000
   6  20   1      4.2819      0.4817     -4.1410      0.0000
   7  20   1      3.5798      0.5196     -1.9454      0.0000
   8  20   1      2.2046      1.1422     -1.6429      0.0000
   9  20   1      1.5069      1.2840     -1.6587      0.0000
  10  20   1      2.2005      0.9670      0.4116      0.0000
  11  20   1      2.4162      0.8519     -1.3720      0.0000
  12  20   1      0.0000      1.2209     -0.1211      0.0000
  13  20   1      0.0000      1.1114     -0.2631      0.0000
  14  20   1      1.0710      1.1218     -0.5278      0.0000
  15  20   1      0.0000      1.0338     -0.9415      0.0000
  16  20   1      1.7786      0.9307     -1.8675      0.0000
  17  20   1      0.0000      1.1217      0.5723      0.0000
   0  21   1      6.3044      0.6116     -3.1760      0.0000
   1  21   1      0.4518      1.1671      0.1600      0.0000
   2  21   1      1.8990      1.4541     -1.2638      0.0000
   3  21   1      2.0923      0.9765      0.3833      0.0000
   4  21   1      2.3831      0.7823     -0.7748      0.0000
   5  21   1      1.6165      1.1402      0.2592      0.0000
   6  21   1      3.2352      0.6468     -2.2770      0.0000
   7  21   1      1.6884      1.0301      1.2569      0.0000
   8  21   1      2.4148      0.7977     -1.7730      0.0000
   9  21   1      2.1674      0.9210      0.7847      0.0000
  10  21   1      2.5664      0.8199     -2.1904      0.0000
  11  21   1      1.3533      1.1378      1.2268      0.0000
  12  21   1      0.0000      1.0782     -0.8918      0.0000
  13  21   1      2.0388      0.8387      2.2468      0.0000
  14  21   1      1.7190      1.0011      0.0847      0.0000
  15  21   1      1.4113      1.1893      1.4047      0.0000
  16  21   1      1.5367      1.0895     -1.5880      0.0000
   0  22   1      3.4190      1.0218      0.3834      0.0000
   1  22   1      1.5253      1.1656     -0.7716      0.0000
   2  22   1      2.2236      0.9501     -0.1970      0.0000
   3  22   1      3.0558      0.6992     -1.0656      0.0000
   4  22   1      2.3230      0.9008      1.0984      0.0000
   5  22   1      2.3462      1.1206     -0.8065      0.0000
   6  22   1      0.9926      1.0962      1.1853      0.0000
   7  22   1      2.2712      0.7205      1.3281      0.0000
   8  22   1      1.8094      0.9440      0.4603      0.0000
   9  22   1      1.0645      1.1066      0.7680      0.0000
  10  22   1      2.0068      0.8641      0.4252      0.0000
  11  22   1      1.7532      0.9691      0.4246      0.0000
  12  22   1      0.5573      1.1764     -0.5388      0.0000
  13  22   1      2.0602      0.8504      0.7961      0.0000
  14  22   1      0.0000      1.1099     -0.9199      0.0000
  15  22   1      0.5727      1.0833     -0.3925      0.0000
   0  23   1      5.3263      1.3549     -0.1492      0.0000
   1  23   1      2.4205      0.7886      1.7258      0.0000
   2  23   1      3.2629      0.5582      2.1424      0.0000
   3  23   1      3.0264      0.6913      3.6110      0.0000
   4  23   1      2.9600      0.7152      2.9936      0.0000
   5  23   1      0.8114      1.1458      0.8782      0.0000
   6  23   1      3.0508      0.5993      1.9591      0.0000
   7  23   1      1.6031      1.0598     -1.7651      0.0000
   8  23   1      1.8693      1.0270      0.5205      0.0000
   9  23   1      2.8127      0.7009     -2.7585      0.0000
  10  23   1      0.7402      1.0874     -0.9982      0.0000
  11  23   1      1.5618      1.1621     -1.2424      0.0000
  12  23   1      1.5964      1.0467     -0.6150      0.0000
  13  23   1      0.0000      1.0501      1.1255      0.0000
   0  24   1      2.9059      1.1189      3.7809      0.0000
   1  24   1      0.8279      1.1608      0.3653      0.0000
   2  24   1      1.3394      1.1179      1.2883      0.0000
   3  24   1      1.0625      1.0688      0.0786      0.0000
   4  24   1      1.3709      1.1236     -1.3508      0.0000
   5  24   1      2.7589      0.6808     -0.3369      0.0000
   6  24   1      1.5339      1.1529     -2.0709      0.0000
   7  24   1      1.1091      1.2258     -0.0064      0.0000
   8  24   1      0.0000      1.1453     -0.8517      0.0000
   9  24   1      2.5508      0.6892     -1.1451      0.0000
  10  24   1      1.3364      1.1013      1.5922      0.0000
  11  24   1      1.7930      0.9996     -1.0389      0.0000
   0  25   1      5.6293      0.6009      0.8508      0.0000
   1  25   1      2.9426      0.7150     -0.4879      0.0000
   2  25   1      2.8548      0.6540      1.9742      0.0000
   3  25   1      2.2228      0.7293     -0.1509      0.0000
   4  25   1      2.1629      0.7160      1.8272      0.0000
   5  25   1      1.8448      0.8969     -0.7452      0.0000
   6  25   1      2.3600      0.7031      0.5591      0.0000
   7  25   1      1.6443      1.0041     -0.7954      0.0000
   8  25   1      1.9674      0.8232     -0.7832      0.0000
   9  25   1      1.9490      0.8212     -0.6734      0.0000
   0  26   1      2.4289      1.6099      0.4246      0.0000
   1  26   1      1.6903      1.1916      0.5640      0.0000
   2  26   1      1.3790      1.1337     -0.3114      0.0000
   3  26   1      1.8219      0.9286      0.0627      0.0000
   4  26   1      1.0487      1.0687     -1.1275      0.0000
   5  26   1      1.6157      0.9636     -0.3370      0.0000
   6  26   1      1.8290      0.9773     -0.9986      0.0000
   0   0   2      9.9751      0.8316     11.0803      0.0000
   0   1   2     17.2021      0.4288     16.0340      0.0000
   1   1   2      3.9732      0.6097      4.4731      0.0000
   0   2   2     25.2912      0.5706     20.8065      0.0000
   1   2   2      2.4924      1.3622      3.7011      0.0000
   2   2   2     23.0332      0.8070     16.5861      0.0000
   0   3   2      0.0000      1.9641      0.4666      0.0000
   1   3   2      4.6545      0.6811     -2.6243      0.0000
   2   3   2      0.0000      1.2621     -1.9044      0.0000
   0   4   2     29.9980      0.7987     21.6352      0.0000
   1   4   2      2.3420      0.7733     -2.9436      0.0000
   2   4   2     31.1648      0.8367     23.5054      0.0000
   3   4   2      5.1059      0.7451     -6.9455      0.0000
   4   4   2     50.1854      1.7112     42.9621      0.0000
   0   5   2      4.3359      0.6500     -4.3026      0.0000
   1   5   2      1.2306      1.3704     -1.4422      0.0000
   2   5   2      6.1455      0.4261      7.4817      0.0000
   3   5   2      2.6615      1.0875      2.9280      0.0000
   4   5   2      8.8817      0.4159    -10.2269      0.0000
   5   5   2     17.0101      0.6704    -13.3955      0.0000
   0   6   2      7.1150      1.0489      4.4546      0.0000
   1   6   2      0.5570      1.0726      2.1911      0.0000
   2   6   2     18.0024      0.3945     13.4357      0.0000
   3   6   2      3.1670      0.7301     -2.8098      0.0000
   4   6   2     16.0872      0.6955     12.1272      0.0000
   5   6   2      8.0272      0.6450      8.9646      0.0000
   6   6   2      6.9636      0.8792    -10.1210      0.0000
   0   7   2      4.6995      1.3057     -2.6793      0.0000
   1   7   2      2.9897      0.8945     -0.8039      0.0000
   2   7   2     11.5060      0.4464     14.9608      0.0000
   3   7   2      4.2558      0.6138     -3.5611      0.0000
   4   7   2      9.6434      0.6566    -10.1127      0.0000
   5   7   2     14.4882      1.6051    -14.6740      0.0000
   6   7   2      5.3497      0.6011     -6.5576      0.0000
   7   7   2      4.4646      0.8101      4.8465      0.0000
   0   8   2      9.8644      0.9616      3.9255      0.0000
   1   8   2      7.7610      0.4519      6.4499      0.0000
   2   8   2     21.0953      0.4767     22.9140      0.0000
   3   8   2     13.2787      0.3460    -15.2925      0.0000
   4   8   2     19.7363      1.3167     18.9231      0.0000
   5   8   2      3.8262      0.7318      3.5492      0.0000
   6   8   2      9.7811      0.4530     11.2280      0.0000
   7   8   2      2.9517      0.8387     -3.1233      0.0000
   8   8   2     11.2526      0.5656     16.1345      0.0000
   0   9   2      8.8486      1.0605     -3.1555      0.0000
   1   9   2      8.2889      0.3440      9.4180      0.0000
   2   9   2      6.4065      0.4306      6.2570      0.0000
   3   9   2      5.2812      0.4799     -4.5385      0.0000
   4   9   2      2.5032      0.8474     -2.3165      0.0000
   5   9   2      8.9839      0.5286    -11.4329      0.0000
   6   9   2      3.7075      0.6934     -4.4925      0.0000
   7   9   2      1.0701      1.2183     -0.1428      0.0000
   8   9   2      2.6451      0.7931      2.5276      0.0000
   9   9   2     10.0164      0.5312    -12.2698      0.0000
   1  10   2     10.5411      0.3857     10.0665      0.0000
   2  10   2     23.5244      0.6365     24.0712      0.0000
   3  10   2      7.8916      0.5097     -8.5264      0.0000
   4  10   2     18.1885      0.4910     20.1563      0.0000
   5  10   2      3.4398      0.5577      3.0452      0.0000
   6  10   2     12.2526      0.4335     13.5704      0.0000
   7  10   2      2.2561      0.9907      0.9620      0.0000
   8  10   2      7.3471      0.4021      8.8608      0.0000
   9  10   2      2.0951      0.9844      0.7130      0.0000
  10  10   2     10.5022      1.0080     11.5707      0.0000
   0  11   2      9.1379      1.0279      7.4456      0.0000
   1  11   2     10.7903      0.4352     11.7286      0.0000
   2  11   2      5.0434      0.4729      3.3937      0.0000
   3  11   2      4.2417      0.5178     -3.4711      0.0000
   4  11   2      3.0413      0.9092     -0.6102      0.0000
   5  11   2      6.0698      0.4937     -7.9082      0.0000
   6  11   2      3.0217      0.6675     -3.6609      0.0000
   7  11   2      2.1181      1.0117     -0.7056      0.0000
   8  11   2      4.2781      0.4733      4.5994      0.0000
   9  11   2      2.8640      0.7041     -3.0844      0.0000
  10  11   2      6.2799      0.6147      7.0143      0.0000
  11  11   2      6.0428      0.5622      6.0505      0.0000
   1  12   2      6.3907      0.3988      6.2916      0.0000
   2  12   2     20.1849      0.5999     22.0329      0.0000
   3  12   2      3.7807      0.6070     -2.0524      0.0000
   4  12   2     18.1186      0.5859     19.1130      0.0000
   5  12   2      6.4466      0.3581      6.8661      0.0000
   6  12   2     17.4601      0.4054     16.9422      0.0000
   7  12   2      8.3655      0.4434     10.3072      0.0000
   8  12   2     13.0227      0.3667     14.7382      0.0000
   9  12   2      5.1152      0.6423      4.0809      0.0000
  10  12   2     15.9295      0.4028     17.1386      0.0000
  11  12   2      4.2654      0.5383      4.7584      0.0000
  12  12   2     13.1537      0.6357     14.2204      0.0000
   0  13   2      7.8760      0.5524      7.6084      0.0000
   1  13   2      2.7056      0.7276      1.7282      0.0000
   2  13   2      2.4692      0.8246      0.8411      0.0000
   3  13   2      5.2445      0.6254     -6.3089      0.0000
   4  13   2      4.2576      0.4725     -3.3794      0.0000
   5  13   2      3.6684      1.1264     -2.5402      0.0000
   6  13   2      7.7493      0.5508     -8.7914      0.0000
   7  13   2      1.9862      0.8999      2.5213      0.0000
   8  13   2      7.6479      0.3917     -8.9215      0.0000
   9  13   2      2.3244      0.8186     -0.4826      0.0000
  10  13   2      2.8133      0.7357     -1.8733      0.0000
  11  13   2      2.3583      0.8739      0.9440      0.0000
  12  13   2      1.3928      1.2821     -0.4991      0.0000
  13  13   2      2.4137      1.7301     -3.0267      0.0000
   0  14   2     18.7007      2.0123     24.1259      0.0000
   1  14   2      5.0257      0.5746      0.4458      0.0000
   2  14   2     23.3425      0.5781     23.2351      0.0000
   3  14   2      8.4772      0.4683     -8.4099      0.0000
   4  14   2     28.6197      0.7002     28.2457      0.0000
   5  14   2      7.9711      0.3338     -6.8309      0.0000
   6  14   2     20.1040      0.4788     21.0179      0.0000
   7  14   2      4.4705      0.7014     -1.2521      0.0000
   8  14   2     10.1564      0.3847     12.0755      0.0000
   9  14   2      2.9442      0.7555      1.6808      0.0000
  10  14   2      9.2600      0.6426     10.1987      0.0000
  11  14   2      4.1489      0.4857      3.0214      0.0000
  12  14   2      8.1658      0.3225      9.0750      0.0000
  13  14   2      3.0409      0.7608     -1.2466      0.0000
  14  14   2      7.5609      0.5595      8.0941      0.0000
   0  15   2      4.9659      0.8527      6.0020      0.0000
   1  15   2      1.6313      1.2355      3.6666      0.0000
   2  15   2      4.2062      0.5567     -0.7776      0.0000
   3  15   2      1.9182      1.2527      0.6786      0.0000
   4  15   2      3.6496      0.7430     -1.3976      0.0000
   5  15   2      6.6004      0.4742     -7.0982      0.0000
   6  15   2      4.0441      0.4595      2.3225      0.0000
   7  15   2      8.9978      0.3845     -9.3913      0.0000
   8  15   2      3.5230      0.5374      3.7290      0.0000
   9  15   2      6.2095      0.9408     -7.4806      0.0000
  10  15   2      5.1041      0.4498      5.6543      0.0000
  11  15   2      2.8872      0.6986     -2.3281      0.0000
  12  15   2      2.0285      1.1137      1.9318      0.0000
  13  15   2      2.4611      0.9191     -3.1913      0.0000
  14  15   2      1.5842      1.2453     -0.5088      0.0000
  15  15   2      4.0963      0.7660     -4.8413      0.0000
   0  16   2     12.8741      0.5642      8.0454      0.0000
   1  16   2      4.2535      0.5631     -0.1194      0.0000
   2  16   2      5.3041      0.4559      5.1629      0.0000
   3  16   2      2.7034      0.7375     -0.1284      0.0000
   4  16   2      3.4561      0.6179      0.9764      0.0000
   5  16   2      3.7142      0.5148      4.1674      0.0000
   6  16   2      3.4314      0.7758     -1.1966      0.0000
   7  16   2      2.7837      0.7370      2.7275      0.0000
   8  16   2      3.7574      0.5188      2.6726      0.0000
   9  16   2      2.9818      0.7525     -0.5538      0.0000
  10  16   2      5.8057      0.6956      5.4498      0.0000
  11  16   2      2.8433      0.6857     -2.6776      0.0000
  12  16   2      4.2955      0.4709      5.0378      0.0000
  13  16   2      3.7381      0.5418     -3.7012      0.0000
  14  16   2      3.9194      0.5450      3.6892      0.0000
  15  16   2      1.6034      1.0889     -1.5598      0.0000
  16  16   2      1.8240      1.3625      1.1190      0.0000
   0  17   2      4.9803      0.7579      5.8089      0.0000
   1  17   2      2.1459      1.0795      0.6968      0.0000
   2  17   2      1.9217      1.0304      0.8137      0.0000
   3  17   2      3.1635      0.6752     -2.1226      0.0000
   4  17   2      1.5084      1.1645     -2.2705      0.0000
   5  17   2      4.1094      0.7942     -0.1982      0.0000
   6  17   2      5.7760      0.5101     -6.3815      0.0000
   7  17   2      4.8073      0.5694      4.5164      0.0000
   8  17   2      5.7182      0.4270     -6.2675      0.0000
   9  17   2      3.2781      0.6563      3.5529      0.0000
  10  17   2      2.2438      0.9265     -0.1897      0.0000
  11  17   2      1.6979      1.2194      3.1236      0.0000
  12  17   2      1.8308      1.0501      1.3416      0.0000
  13  17   2      0.4337      1.1103      0.2895      0.0000
  14  17   2      1.7517      1.1133      0.6174      0.0000
  15  17   2      2.6434      0.7216     -1.8679      0.0000
  16  17   2      1.3073      1.1326     -1.2422      0.0000
  17  17   2      0.0000      1.2942      0.5950      0.0000
   0  18   2     12.9814      0.5723      6.7476      0.0000
   1  18   2      4.6222      0.4648     -3.0232      0.0000
   2  18   2      8.3134      0.3370      8.3474      0.0000
   3  18   2      5.8014      0.3939     -4.9771      0.0000
   4  18   2      9.4159      0.3961      9.8126      0.0000
   5  18   2      5.3595      0.4120     -5.2268      0.0000
   6  18   2      7.7060      0.3523      7.1814      0.0000
   7  18   2      3.6236      0.5845     -2.9693      0.0000
   8  18   2      4.9229      0.5165      4.4830      0.0000
   9  18   2      1.5026      1.1245      0.6547      0.0000
  10  18   2      4.4206      0.4496      3.3927      0.0000
  11  18   2      0.6259      1.1825     -0.7844      0.0000
  12  18   2      3.7559      0.5254      3.5807      0.0000
  13  18   2      2.1738      0.9284     -2.7496      0.0000
  14  18   2      2.7120      0.7889      3.3168      0.0000
  15  18   2      2.3217      0.9410     -2.3725      0.0000
  16  18   2      2.3028      0.8046      2.0504      0.0000
  17  18   2      1.1789      1.0616     -1.2290      0.0000
  18  18   2      2.7117      0.9541      2.5884      0.0000
   0  19   2      4.8167      0.6989      3.9114      0.0000
   1  19   2      4.3593      0.5398      3.3512      0.0000
   2  19   2      2.5281      0.7407      1.1194      0.0000
   3  19   2      2.8080      0.9522      1.6186      0.0000
   4  19   2      1.2832      1.1522     -0.6476      0.0000
   5  19   2      3.2331      0.6713      0.1357      0.0000
   6  19   2      2.3103      0.8137     -0.1034      0.0000
   7  19   2      2.8874      0.7950      1.8782      0.0000
   8  19   2      3.0665      0.6526      2.5945      0.0000
   9  19   2      1.4248      1.2235      2.1112      0.0000
  10  19   2      4.4516      0.5390      4.0285      0.0000
  11  19   2      4.0193      0.7039      4.1110      0.0000
  12  19   2      2.5416      0.8628      2.6935      0.0000
  13  19   2      2.6524      0.6849      2.1736      0.0000
  14  19   2      1.9760      0.8586      1.6563      0.0000
  15  19   2      1.2576      1.1058     -0.0950      0.0000
  16  19   2      2.4677      0.7578      0.0638      0.0000
  17  19   2      0.0000      1.0801      1.5963      0.0000
  18  19   2      0.7714      1.2227     -0.0353      0.0000
   0  20   2     10.6965      0.4850     10.8050      0.0000
   1  20   2      5.4411      0.4826     -2.8044      0.0000
   2  20   2      9.9298      0.3672      9.4761      0.0000
   3  20   2      3.8643      0.5232     -1.3805      0.0000
   4  20   2      9.8763      0.3974      9.6567      0.0000
   5  20   2      3.8720      0.5404      0.5889      0.0000
   6  20   2      9.1508      0.3399      8.4355      0.0000
   7  20   2      3.2211      0.5519      2.4798      0.0000
   8  20   2      6.6950      0.3477      6.9180      0.0000
   9  20   2      3.1778      0.7086      2.4785      0.0000
  10  20   2      6.0589      0.4533      6.1742      0.0000
  11  20   2      2.5258      0.7505     -0.4178      0.0000
  12  20   2      4.0368      0.4946      4.6615      0.0000
  13  20   2      2.0055      0.9757     -0.9579      0.0000
  14  20   2      4.1700      0.5471      3.7460      0.0000
  15  20   2      1.6616      1.0479     -1.2280      0.0000
  16  20   2      2.7990      0.6262      3.0401      0.0000
   0  21   2      4.2606      0.8132     -1.1715      0.0000
   1  21   2      3.7541      0.5621      2.5194      0.0000
   2  21   2      3.1978      0.8762      0.1328      0.0000
   3  21   2      2.5999      0.7469      2.0071      0.0000
   4  21   2      1.8835      1.2983     -0.7223      0.0000
   5  21   2      2.3761      0.7844      0.6452      0.0000
   6  21   2      2.1456      0.9149     -1.3197      0.0000
   7  21   2      1.7906      1.3040      1.0815      0.0000
   8  21   2      1.2811      1.1597     -0.6002      0.0000
   9  21   2      1.8740      1.0251      0.4304      0.0000
  10  21   2      1.0977      1.1985      0.1852      0.0000
  11  21   2      2.3272      0.8341      1.7582      0.0000
  12  21   2      2.3554      0.9233      0.9555      0.0000
  13  21   2      1.0545      1.1619      1.0649      0.0000
  14  21   2      1.3743      1.0587      0.3137      0.0000
  15  21   2      0.0000      1.0767     -0.4449      0.0000
   0  22   2      9.0469      0.5763     11.5651      0.0000
   1  22   2      4.5795      0.4535     -0.2689      0.0000
   2  22   2      9.4156      0.3919      8.7609      0.0000
   3  22   2      3.9542      0.5046      1.1081      0.0000
   4  22   2      9.2194      0.5895      7.4234      0.0000
   5  22   2      4.4680      0.8681      0.7896      0.0000
   6  22   2      7.3594      0.4376      6.1870      0.0000
   7  22   2      3.4903      0.5575      1.4650      0.0000
   8  22   2      5.2911      0.4230      5.5453      0.0000
   9  22   2      3.1540      0.6967      1.7616      0.0000
  10  22   2      7.0444      0.4168      6.8516      0.0000
  11  22   2      3.0051      0.9584      0.5969      0.0000
  12  22   2      5.7093      0.3775      5.9674      0.0000
  13  22   2      2.7390      0.6848      0.6578      0.0000
  14  22   2      4.2332      0.6283      4.4479      0.0000
   0  23   2      2.9900      1.0410      2.5733      0.0000
   1  23   2      1.3905      1.1442      0.1436      0.0000
   2  23   2      2.9224      0.6413      2.5117      0.0000
   3  23   2      1.7267      1.2381     -0.3949      0.0000
   4  23   2      2.7024      0.6525     -1.4581      0.0000
   5  23   2      2.3701      0.7409     -0.0056      0.0000
   6  23   2      3.1161      0.6444     -2.3787      0.0000
   7  23   2      3.1082      0.6383      2.3168      0.0000
   8  23   2      2.5857      0.6934     -0.9149      0.0000
   9  23   2      3.3289      0.5386      2.8690      0.0000
  10  23   2      2.4741      0.6877      0.3524      0.0000
  11  23   2      1.5474      1.1005      2.1814      0.0000
  12  23   2      2.3774      0.8558      1.5341      0.0000
   0  24   2      6.8363      1.4939      6.4365      0.0000
   1  24   2      3.7472      0.5518     -1.2063      0.0000
   2  24   2      6.9865      0.3472      5.8644      0.0000
   3  24   2      3.3886      0.5702     -2.3806      0.0000
   4  24   2      8.4692      0.3577      7.3866      0.0000
   5  24   2      3.8153      0.4818     -0.9845      0.0000
   6  24   2      8.3442      0.3299      7.4988      0.0000
   7  24   2      3.5892      0.5047      1.7215      0.0000
   8  24   2      5.3110      0.5155      5.1426      0.0000
   9  24   2      1.7467      1.1135      2.5843      0.0000
  10  24   2      4.0799      0.6530      4.1172      0.0000
   0  25   2      2.7916      1.2910     -0.0850      0.0000
   1  25   2      1.9947      0.9539      0.7833      0.0000
   2  25   2      0.0000      1.1241      0.6954      0.0000
   3  25   2      2.2715      0.7380      1.3509      0.0000
   4  25   2      1.7060      1.1238      0.0934      0.0000
   5  25   2      0.0000      1.2476     -0.3971      0.0000
   6  25   2      0.3350      1.1319      0.8121      0.0000
   7  25   2      1.6724      1.0505     -1.3378      0.0000
   0  26   2      5.6302      1.3575      2.6034      0.0000
   1  26   2      2.0712      0.9593     -0.0030      0.0000
   2  26   2      2.5031      0.7267      1.5638      0.0000
   3  26   2      1.7877      1.0711     -0.2500      0.0000
   0   1   3     12.8219      0.3260      9.4546      0.0000
   0   2   3      5.5727      0.4688     -4.7863      0.0000
   1   2   3     12.2156      0.3349     -9.5736      0.0000
   0   3   3      5.8078      0.4229      2.4549      0.0000
   1   3   3      4.2006      0.3352      4.5392      0.0000
   2   3   3      9.4567      0.3744      6.4554      0.0000
   0   4   3      4.6274      0.4051      4.1976      0.0000
   1   4   3      3.7429      0.3812     -1.9228      0.0000
   2   4   3      4.0222      0.5196     -2.3053      0.0000
   3   4   3      3.9086      1.0096     -0.6572      0.0000
   0   5   3     37.8446      1.0025     34.6127      0.0000
   1   5   3      6.3689      0.7067     -4.6340      0.0000
   2   5   3     30.6352      0.9561     26.6085      0.0000
   3   5   3      4.4380      0.6868     -5.6104      0.0000
   4   5   3     13.2818      0.5183     11.9525      0.0000
   0   6   3      9.3830      0.3388    -10.6043      0.0000
   1   6   3     10.8599      0.6781    -10.2031      0.0000
   2   6   3      4.9283      0.9045     -5.2641      0.0000
   3   6   3     14.0693      0.5088    -17.7390      0.0000
   4   6   3      4.2840      0.7210      3.5440      0.0000
   5   6   3     14.9448      0.4860    -17.6657      0.0000
   0   7   3      9.6527      0.5195     -9.0665      0.0000
   1   7   3      2.7727      0.5780      2.2376      0.0000
   2   7   3      8.4540      0.4192     -9.2078      0.0000
   3   7   3      4.1438      0.5894      4.7403      0.0000
   4   7   3      2.7900      0.8819     -4.5750      0.0000
   5   7   3      1.2427      1.2523     -0.1444      0.0000
   6   7   3      2.5114      0.9398      2.7524      0.0000
   0   8   3      4.0851      1.5716     -2.6505      0.0000
   1   8   3      3.2648      0.9366     -2.5716      0.0000
   2   8   3      1.5188      1.0765     -0.2351      0.0000
   3   8   3      3.6022      0.5432     -1.9867      0.0000
   4   8   3      3.1396      0.6917     -3.6072      0.0000
   5   8   3      3.6735      0.7044     -3.7174      0.0000
   6   8   3      2.3218      0.9875     -0.8353      0.0000
   7   8   3      2.4530      1.0794      2.4502      0.0000
   0   9   3      6.1400      0.5672     -4.5093      0.0000
   1   9   3      2.5942      0.5290      1.7088      0.0000
   2   9   3      5.1620      0.5128     -4.1930      0.0000
   3   9   3      3.0618      0.5457     -2.9878      0.0000
   4   9   3      6.4442      0.4689     -5.3621      0.0000
   5   9   3      1.9766      1.0221      0.1174      0.0000
   6   9   3      5.6148      0.5202     -6.5767      0.0000
   7   9   3      2.0909      1.1184      0.8478      0.0000
   8   9   3      5.8876      0.4630     -5.9101      0.0000
   0  10   3      3.8772      1.0443      1.2828      0.0000
   1  10   3      2.2495      0.8120      1.7771      0.0000
   2  10   3      2.3050      0.6753     -0.2572      0.0000
   3  10   3      3.5045      0.4921     -2.9631      0.0000
   4  10   3      2.2751      0.7752      1.2118      0.0000
   5  10   3      4.2977      0.7131     -5.0413      0.0000
   6  10   3      3.4330      0.5756      3.5315      0.0000
   7  10   3      7.0595      0.7746      6.5244      0.0000
   8  10   3      1.4235      1.2974      1.0676      0.0000
   9  10   3      5.9391      0.4315      7.5705      0.0000
   0  11   3      7.2288      0.6313      6.0947      0.0000
   1  11   3      0.7009      1.0879      0.4746      0.0000
   2  11   3      2.1307      0.9749      0.2890      0.0000
   3  11   3      3.5534      0.6206     -3.3967      0.0000
   4  11   3      2.7841      0.6414     -1.9515      0.0000
   5  11   3      1.2149      1.0868      1.2524      0.0000
   6  11   3      1.9895      0.9438     -0.8343      0.0000
   7  11   3      2.3995      0.9106     -0.1943      0.0000
   8  11   3      1.4086      1.2538     -2.1633      0.0000
   9  11   3      3.3858      1.0175     -0.4542      0.0000
  10  11   3      4.2002      0.6487     -4.8036      0.0000
   0  12   3      3.4310      0.8006      0.8966      0.0000
   1  12   3      2.9811      0.9632      1.2595      0.0000
   2  12   3      2.9996      0.6088     -2.0986      0.0000
   3  12   3      6.6707      0.4496     -6.9531      0.0000
   4  12   3      5.1978      0.3965      5.5042      0.0000
   5  12   3      3.2905      0.9556     -3.1895      0.0000
   6  12   3      3.9510      0.5367      4.7144      0.0000
   7  12   3      7.2621      0.7004      9.4025      0.0000
   8  12   3      2.4765      0.9536      1.0743      0.0000
   9  12   3      6.6557      0.3886      8.2373      0.0000
  10  12   3      3.0322      0.7514      1.4687      0.0000
  11  12   3      7.1595      0.5767      7.8824      0.0000
   0  13   3      8.1574      0.8846      2.7512      0.0000
   1  13   3      2.4014      0.8365      0.7059      0.0000
   2  13   3      5.2405      0.5075     -5.1179      0.0000
   3  13   3      3.1011      0.5105      4.1772      0.0000
   4  13   3      4.8595      0.5382      4.5845      0.0000
   5  13   3      3.1577      0.5548      1.2458      0.0000
   6  13   3      8.0478      0.3719      9.2080      0.0000
   7  13   3      2.8777      0.7506     -2.0353      0.0000
   8  13   3      3.4797      0.8599      3.0243      0.0000
   9  13   3      3.3376      0.5817      0.9616      0.0000
  10  13   3      3.7378      0.5346      2.7745      0.0000
  11  13   3      1.4056      1.2345      0.6690      0.0000
  12  13   3      3.1610      0.6827     -2.1632      0.0000
   0  14   3      6.4743      0.5840      4.8058      0.0000
   1  14   3      5.9869      0.4276      5.2514      0.0000
   2  14   3      3.1649      0.5871      0.3377      0.0000
   3  14   3      6.1608      0.3242      6.5708      0.0000
   4  14   3      3.7617      0.5421     -1.3729      0.0000
   5  14   3      6.1821      0.4107      6.0424      0.0000
   6  14   3      3.3235      0.6232     -0.7462      0.0000
   7  14   3      6.4449      0.4613      7.8434      0.0000
   8  14   3      2.2362      0.9422      1.1709      0.0000
   9  14   3      6.0173      0.4010      6.7039      0.0000
  10  14   3      2.8776      0.6970      0.6803      0.0000
  11  14   3      5.5719      0.3724      5.8702      0.0000
  12  14   3      1.6737      1.1788     -1.6032      0.0000
  13  14   3      2.0980      0.9140      0.9792      0.0000
   0  15   3     31.8601      1.7405     32.8833      0.0000
   1  15   3      8.4245      0.3288     -5.0861      0.0000
   2  15   3     15.9405      0.3652     16.2669      0.0000
   3  15   3      4.7621      0.4229     -3.1065      0.0000
   4  15   3     15.3672      0.4351     14.7861      0.0000
   5  15   3      3.9683      0.6649     -0.7857      0.0000
   6  15   3     10.4441      0.4997     11.9297      0.0000
   7  15   3      3.1695      0.5917      0.0046      0.0000
   8  15   3      6.0385      0.5089      6.4010      0.0000
   9  15   3      2.2074      0.8760      0.2051      0.0000
  10  15   3      7.8416      0.4088      8.3693      0.0000
  11  15   3      2.2889      0.8174     -2.0539      0.0000
  12  15   3      1.3253      1.1202      1.2834      0.0000
  13  15   3      1.7599      0.9122     -0.3669      0.0000
  14  15   3      1.3857      1.2140      1.7147      0.0000
   0  16   3      6.7479      1.2912     -7.5021      0.0000
   1  16   3      5.0310      0.4397     -5.4021      0.0000
   2  16   3      3.5578      0.5243     -1.6309      0.0000
   3  16   3      5.5769      0.4283     -6.7448      0.0000
   4  16   3      3.2166      0.6726      1.2810      0.0000
   5  16   3      5.6266      0.5101     -5.5137      0.0000
   6  16   3      3.0931      0.6508      1.3351      0.0000
   7  16   3      2.8580      0.8341     -0.1612      0.0000
   8  16   3      1.4215      1.2800     -0.4258      0.0000
   9  16   3      3.4163      0.5822      3.4667      0.0000
  10  16   3      2.3794      0.7576     -2.1060      0.0000
  11  16   3      2.1168      0.8878      0.0790      0.0000
  12  16   3      1.7365      0.9874     -0.8289      0.0000
  13  16   3      1.8669      0.9968     -2.4134      0.0000
  14  16   3      1.1188      1.1071     -0.3235      0.0000
  15  16   3      2.2880      0.8863     -3.5931      0.0000
   0  17   3      8.5349      1.1472     -5.6245      0.0000
   1  17   3      4.0910      0.5234      1.5923      0.0000
   2  17   3     10.8722      0.4402    -11.8637      0.0000
   3  17   3      3.3744      0.6177      3.2638      0.0000
   4  17   3      3.8084      0.6621     -3.0578      0.0000
   5  17   3      3.2256      0.6014      0.9849      0.0000
   6  17   3      3.0253      0.7254      1.3597      0.0000
   7  17   3      1.6619      1.2176     -0.6266      0.0000
   8  17   3      1.5251      1.1596     -0.8608      0.0000
   9  17   3      1.4304      1.1105      0.6538      0.0000
  10  17   3      1.8799      0.9622     -0.0443      0.0000
  11  17   3      1.6698      1.1039      0.9524      0.0000
  12  17   3      3.4986      0.5292     -3.8002      0.0000
  13  17   3      0.0000      1.1702      0.8152      0.0000
  14  17   3      0.5371      1.1503     -1.0725      0.0000
  15  17   3      0.0000      1.1536      0.4568      0.0000
  16  17   3      1.6842      1.0118      1.3726      0.0000
   0  18   3      3.8913      1.0530     -1.3367      0.0000
   1  18   3      2.9988      0.7257     -1.8116      0.0000
   2  18   3      1.9559      1.2574     -0.1516      0.0000
   3  18   3      6.4562      0.4232      4.4701      0.0000
   4  18   3      4.3714      0.5706     -3.0104      0.0000
   5  18   3      2.1718      1.0075      2.2689      0.0000
   6  18   3      3.0940      0.7002     -1.8218      0.0000
   7  18   3      2.7830      1.0968      0.5855      0.0000
   8  18   3      2.4465      0.8405     -0.0356      0.0000
   9  18   3      2.9836      0.6241      2.0954      0.0000
  10  18   3      2.1344      0.8200     -1.4664      0.0000
  11  18   3      1.8955      1.0535     -1.1683      0.0000
  12  18   3      0.0000      1.2144     -1.2447      0.0000
  13  18   3      1.4176      1.1472     -1.2574      0.0000
  14  18   3      0.0000      1.1261     -0.8845      0.0000
  15  18   3      2.3327      0.8207     -2.6453      0.0000
  16  18   3      1.3182      1.0833      0.0853      0.0000
  17  18   3      1.1091      1.0640     -1.3175      0.0000
   0  19   3      7.8171      0.6833     -2.4090      0.0000
   1  19   3      3.2987      0.7338     -0.1082      0.0000
   2  19   3      6.4209      0.4649     -6.0596      0.0000
   3  19   3      2.8875      0.8084     -1.6909      0.0000
   4  19   3      5.5563      0.5161     -5.8182      0.0000
   5  19   3      2.6334      0.7237      0.2481      0.0000
   6  19   3      4.8317      0.4834     -4.8497      0.0000
   7  19   3      2.1345      0.9925      0.5649      0.0000
   8  19   3      4.6076      0.4556     -4.2801      0.0000
   9  19   3      0.4205      1.1793     -0.7728      0.0000
  10  19   3      3.0612      0.7371     -2.7849      0.0000
  11  19   3      1.0403      1.1147     -0.0586      0.0000
  12  19   3      4.4302      0.4299     -3.7966      0.0000
  13  19   3      1.5586      1.2112      0.3719      0.0000
  14  19   3      1.4959      1.1320     -1.9084      0.0000
  15  19   3      0.5084      1.0885      0.6270      0.0000
  16  19   3      0.8856      1.1291      0.7026      0.0000
   0  20   3      3.6230      0.9055     -1.3877      0.0000
   1  20   3      3.8809      0.6270     -2.0662      0.0000
   2  20   3      2.1815      0.9881     -0.2081      0.0000
   3  20   3      3.5777      0.8996      1.9614      0.0000
   4  20   3      2.3602      0.9481      0.4494      0.0000
   5  20   3      3.4023      0.6799      1.2887      0.0000
   6  20   3      1.4739      1.3126      0.1040      0.0000
   7  20   3      2.6842      0.7285      1.7102      0.0000
   8  20   3      1.4347      1.1831     -0.3810      0.0000
   9  20   3      3.8176      0.6192      3.8755      0.0000
  10  20   3      1.4657      1.1680     -0.2127      0.0000
  11  20   3      0.8395      1.1123      1.5694      0.0000
  12  20   3      1.6974      0.9854      0.0903      0.0000
  13  20   3      0.8757      1.0851      1.9670      0.0000
  14  20   3      0.8632      1.0673     -0.2509      0.0000
  15  20   3      1.0871      1.1322      0.9207      0.0000
   0  21   3      7.6277      0.6146     -3.7184      0.0000
   1  21   3      2.1090      1.1969      0.5749      0.0000
   2  21   3      5.3203      0.5739     -4.5641      0.0000
   3  21   3      2.7638      0.8271     -0.4930      0.0000
   4  21   3      5.4814      0.4553     -5.6566      0.0000
   5  21   3      3.2270      0.6525     -0.2519      0.0000
   6  21   3      3.9933      0.5471     -4.2620      0.0000
   7  21   3      2.1212      0.9783      0.4366      0.0000
   8  21   3      2.9772      0.6428     -2.3549      0.0000
   9  21   3      1.8797      0.9522      0.3610      0.0000
  10  21   3      2.0941      0.8499     -1.3680      0.0000
  11  21   3      0.8352      1.0719      0.4642      0.0000
  12  21   3      1.3376      1.1018     -1.2498      0.0000
  13  21   3      1.1401      1.0528     -0.3098      0.0000
   0  22   3      3.5094      1.0241     -0.2247      0.0000
   1  22   3      1.7531      1.2872     -1.9055      0.0000
   2  22   3      1.3225      1.2050     -0.2302      0.0000
   3  22   3      2.8415      0.7262     -0.8275      0.0000
   4  22   3      1.9059      1.1115      0.8395      0.0000
   5  22   3      2.3867      0.9793     -0.0156      0.0000
   6  22   3      2.3911      0.8599      1.5162      0.0000
   7  22   3      3.1025      0.5413      1.7617      0.0000
   8  22   3      1.2596      1.0718      0.6335      0.0000
   9  22   3      3.3380      0.5724      3.2392      0.0000
  10  22   3      0.0000      1.1316     -0.0535      0.0000
  11  22   3      1.2669      1.1528      1.2768      0.0000
  12  22   3      0.0000      1.2942     -0.4150      0.0000
   0  23   3      6.2452      0.7549     -3.0662      0.0000
   1  23   3      2.3330      0.9409      0.4754      0.0000
   2  23   3      1.9097      1.1207     -1.7960      0.0000
   3  23   3      2.1798      0.8030      0.6509      0.0000
   4  23   3      1.6538      1.1600     -0.2979      0.0000
   5  23   3      0.1194      1.1248      0.3452      0.0000
   6  23   3      2.6400      0.6544      1.7090      0.0000
   7  23   3      1.1720      1.1027     -0.4832      0.0000
   8  23   3      2.0316      1.0777      1.8914      0.0000
   9  23   3      1.9863      0.9006     -0.8063      0.0000
  10  23   3      1.0272      1.2141      0.5477      0.0000
   0  24   3      2.1466      1.4585      0.6540      0.0000
   1  24   3      1.3436      1.1392      0.8736      0.0000
   2  24   3      0.0000      1.3174      0.2120      0.0000
   3  24   3      1.7253      1.1279      2.7826      0.0000
   4  24   3      1.0348      1.1025     -0.2891      0.0000
   5  24   3      2.9133      0.8122      2.1078      0.0000
   6  24   3      1.6166      1.0765     -0.2649      0.0000
   7  24   3      2.3600      0.7985      0.9586      0.0000
   0  25   3      7.1322      0.6772      5.6559      0.0000
   1  25   3      3.2916      0.6393     -0.3535      0.0000
   2  25   3      4.9298      0.4775      4.5166      0.0000
   0   0   4     32.0939      1.3426     24.2388      0.0000
   0   1   4      2.1054      0.8738      2.3222      0.0000
   1   1   4      2.4392      0.7528     -1.0336      0.0000
   0   2   4     26.8280      0.7954     22.4512      0.0000
   1   2   4      5.1992      0.2588      4.6718      0.0000
   2   2   4     24.8702      0.5596     22.4458      0.0000
   0   3   4      4.4473      0.5109      4.3846      0.0000
   1   3   4      1.7761      0.6090     -0.6133      0.0000
   2   3   4      3.2643      0.3692      3.0245      0.0000
   3   3   4      2.3917      0.6437     -0.5833      0.0000
   0   4   4     15.0591      0.3446     13.0347      0.0000
   1   4   4      2.4461      0.4148     -0.5168      0.0000
   2   4   4     16.6883      0.3120     13.8804      0.0000
   3   4   4      9.2712      0.2361     -9.3313      0.0000
   4   4   4     11.1551      0.8546      8.5305      0.0000
   0   5   4      1.2691      1.3120      0.1176      0.0000
   1   5   4      3.2882      0.4606      2.2807      0.0000
   2   5   4      2.9771      0.4775      2.6875      0.0000
   3   5   4      3.9901      0.6663      3.0129      0.0000
   4   5   4      2.6159      1.3119      3.0610      0.0000
   5   5   4      8.2533      0.9028     10.1732      0.0000
   0   6   4     31.8762      1.0699     30.8605      0.0000
   1   6   4      3.8297      0.4396      3.3657      0.0000
   2   6   4     29.5788      0.6254     26.2880      0.0000
   3   6   4      3.0023      0.6403      1.1149      0.0000
   4   6   4     25.3950      0.8902     21.6088      0.0000
   5   6   4      5.0820      0.4787      5.8561      0.0000
   6   6   4     28.7881      1.2249     28.5393      0.0000
   0   7   4      4.0992      0.5190      4.8228      0.0000
   1   7   4      2.5195      0.5031      0.1698      0.0000
   2   7   4      3.7654      0.5916      4.0386      0.0000
   3   7   4      4.5132      1.4669     -1.2553      0.0000
   4   7   4      4.2890      0.7273     -4.7900      0.0000
   5   7   4     10.0056      0.5961      7.0701      0.0000
   6   7   4      7.1434      0.6077     -9.0688      0.0000
   7   7   4      3.0538      1.1733      4.3497      0.0000
   0   8   4     18.7941      0.5753     19.3239      0.0000
   1   8   4      2.9158      0.3155     -1.7330      0.0000
   2   8   4     11.7098      0.4130     11.3082      0.0000
   3   8   4      4.8182      0.4713     -5.7466      0.0000
   4   8   4     14.3446      0.7620     15.7637      0.0000
   5   8   4      3.0949      0.7670      1.3006      0.0000
   6   8   4     20.5799      0.5788     20.4109      0.0000
   7   8   4      2.5144      0.8327     -0.7820      0.0000
   8   8   4     13.1871      0.6861     13.7137      0.0000
   0   9   4      5.3456      0.3315     -5.1521      0.0000
   1   9   4      2.3498      0.6262     -1.3768      0.0000
   2   9   4      3.8543      0.7946      3.1801      0.0000
   3   9   4      2.8703      0.5661      2.5370      0.0000
   4   9   4      1.9019      1.4191     -2.3289      0.0000
   5   9   4      6.6042      0.4642      6.2848      0.0000
   6   9   4      4.7355      0.6733     -4.8127      0.0000
   7   9   4      3.6722      0.7206      2.8156      0.0000
   8   9   4      1.8584      1.3242      1.3483      0.0000
   9   9   4      4.9535      0.6345      5.0766      0.0000
   0  10   4     14.1150      0.4165     15.2146      0.0000
   1  10   4      4.1196      0.2843      4.1223      0.0000
   2  10   4      5.6539      0.4545      4.7650      0.0000
   3  10   4      3.6900      0.3872     -2.5313      0.0000
   4  10   4     11.4937      0.3499     10.1843      0.0000
   5  10   4      3.6035      0.6369      2.8027      0.0000
   6  10   4     13.3129      0.5774     13.9317      0.0000
   7  10   4      2.6024      0.8920      2.5710      0.0000
   8  10   4     11.1981      0.3461     12.5123      0.0000
   9  10   4      3.8113      0.6757     -0.4350      0.0000
  10  10   4     10.4587      0.5316     12.4447      0.0000
   0  11   4      3.7178      0.8992     -2.0147      0.0000
   1  11   4      7.1043      0.3450     -6.0793      0.0000
   2  11   4      3.5855      0.3620      3.4200      0.0000
   3  11   4      3.3448      0.6060      3.3939      0.0000
   4  11   4      2.6447      0.6901     -1.4930      0.0000
   5  11   4      4.8608      0.4604      4.8732      0.0000
   6  11   4      3.3120      0.6858     -3.2949      0.0000
   7  11   4      2.5924      0.7720      2.2508      0.0000
   8  11   4      2.7833      0.8236      0.4658      0.0000
   9  11   4      3.4279      1.0107      3.3074      0.0000
  10  11   4      2.8342      0.8196      2.2566      0.0000
  11  11   4      3.6630      0.8927     -3.6442      0.0000
   0  12   4      7.7813      0.4255      7.0597      0.0000
   1  12   4      7.8071      0.2616      8.3289      0.0000
   2  12   4      4.2239      0.3273      2.9825      0.0000
   3  12   4      2.9889      0.4827     -0.3334      0.0000
   4  12   4      6.5964      0.4226      5.9607      0.0000
   5  12   4      4.5721      0.5089      4.1042      0.0000
   6  12   4      7.6485      0.4929      7.2645      0.0000
   7  12   4      4.2489      0.4884      4.5046      0.0000
   8  12   4      4.7811      0.9015      6.1737      0.0000
   9  12   4      1.0622      1.2185      1.3227      0.0000
  10  12   4      4.4894      0.5588      4.7870      0.0000
  11  12   4      5.0425      0.5404      4.9098      0.0000
  12  12   4      2.0487      1.6344      2.7733      0.0000
   0  13   4      7.2210      0.5176      9.0685      0.0000
   1  13   4      7.4915      0.3346     -7.0427      0.0000
   2  13   4      2.8495      0.5160      2.0563      0.0000
   3  13   4      3.5315      0.4685      2.1649      0.0000
   4  13   4      4.0710      0.4213     -3.7717      0.0000
   5  13   4      1.9053      1.0268      0.7742      0.0000
   6  13   4      4.9095      0.4288     -6.0252      0.0000
   7  13   4      2.9532      0.6981     -0.4538      0.0000
   8  13   4      3.0008      0.7511     -3.0438      0.0000
   9  13   4      2.5336      0.8285      2.8794      0.0000
  10  13   4      1.9827      1.2702      1.2260      0.0000
  11  13   4      2.6641      0.9612     -1.2539      0.0000
  12  13   4      1.1390      1.3477      0.3023      0.0000
  13  13   4      2.4283      1.3856      2.5527      0.0000
   0  14   4      5.7328      0.6493     -4.7324      0.0000
   1  14   4      3.0399      0.6528      0.5259      0.0000
   2  14   4      4.0694      0.4134     -2.0451      0.0000
   3  14   4      7.1580      0.3759     -8.2421      0.0000
   4  14   4      3.3119      0.5065     -0.9922      0.0000
   5  14   4      1.9053      0.8689     -0.9786      0.0000
   6  14   4      3.5912      0.5010      3.4594      0.0000
   7  14   4      2.6251      0.7695      3.0705      0.0000
   8  14   4      6.0937      0.3773      7.0711      0.0000
   9  14   4      2.3104      0.8705      0.5650      0.0000
  10  14   4      5.0478      0.4743      5.7286      0.0000
  11  14   4      0.5673      1.1945      1.7951      0.0000
  12  14   4      6.0277      0.4167      5.4396      0.0000
  13  14   4      1.5809      1.2302     -0.7091      0.0000
  14  14   4      4.7377      0.5826      5.4481      0.0000
   0  15   4      4.6000      0.5663      4.4621      0.0000
   1  15   4      3.9025      0.4666     -3.5591      0.0000
   2  15   4      2.7128      0.6453     -0.0378      0.0000
   3  15   4      3.9663      0.7191      3.9641      0.0000
   4  15   4      4.7993      0.4030      5.3279      0.0000
   5  15   4      4.5852      0.3991      4.7405      0.0000
   6  15   4      3.2852      0.5232      3.8756      0.0000
   7  15   4      4.5479      0.4364      4.3274      0.0000
   8  15   4      1.5999      1.1358      1.2375      0.0000
   9  15   4      4.8416      0.4213      4.7444      0.0000
  10  15   4      3.2470      0.6737      4.4937      0.0000
  11  15   4      1.1200      1.3133      0.1492      0.0000
  12  15   4      0.5759      1.2338      2.3941      0.0000
  13  15   4      1.0805      1.1894      2.0191      0.0000
  14  15   4      2.5746      0.7661      1.4511      0.0000
  15  15   4      2.5247      1.0032      2.1632      0.0000
   0  16   4     10.9754      0.4886     12.7077      0.0000
   1  16   4      4.2705      0.4321      1.8832      0.0000
   2  16   4     16.4262      0.3778     15.7287      0.0000
   3  16   4      4.4857      0.4022      2.3070      0.0000
   4  16   4     11.2552      0.4849     12.7877      0.0000
   5  16   4      4.5192      0.4265      0.5492      0.0000
   6  16   4     11.9264      0.3511     13.1092      0.0000
   7  16   4      3.8131      0.6324     -1.7287      0.0000
   8  16   4     11.8967      0.3210     12.9067      0.0000
   9  16   4      2.8295      0.6404     -1.9684      0.0000
  10  16   4      6.3727      0.4225      8.4023      0.0000
  11  16   4      2.5196      0.7032     -1.9575      0.0000
  12  16   4      6.6776      0.5748      7.8951      0.0000
  13  16   4      3.5054      0.5324     -2.6952      0.0000
  14  16   4      7.0203      0.4421      7.2357      0.0000
  15  16   4      2.4137      0.8971     -1.6453      0.0000
  16  16   4      6.4650      0.7271      7.6633      0.0000
   0  17   4      6.2523      0.5313      7.1211      0.0000
   1  17   4      3.7709      0.4473     -3.0760      0.0000
   2  17   4      3.2105      0.5458      0.5578      0.0000
   3  17   4      2.2739      0.6884     -1.4078      0.0000
   4  17   4      3.6986      0.4743     -3.5843      0.0000
   5  17   4      1.6894      1.0520     -0.7211      0.0000
   6  17   4      5.0378      0.4221     -5.0671      0.0000
   7  17   4      2.2076      0.8088     -1.0465      0.0000
   8  17   4      3.1829      0.5640     -2.8536      0.0000
   9  17   4      0.0000      1.1833     -0.8900      0.0000
  10  17   4      2.2293      0.8307      1.6229      0.0000
  11  17   4      1.8226      1.0326     -1.8825      0.0000
  12  17   4      1.9222      1.0124      1.0141      0.0000
  13  17   4      0.0000      1.0497      0.3357      0.0000
  14  17   4      1.3834      1.1169      0.5841      0.0000
  15  17   4      2.2301      0.9105      0.9507      0.0000
  16  17   4      2.0584      0.8851     -1.0067      0.0000
   0  18   4      6.3657      0.5736      4.3313      0.0000
   1  18   4      3.8078      0.4812     -3.6159      0.0000
   2  18   4      7.9084      0.3456      7.1457      0.0000
   3  18   4      4.0002      0.4476     -4.2906      0.0000
   4  18   4      6.3360      0.4149      6.6734      0.0000
   5  18   4      3.2725      0.5470     -2.1640      0.0000
   6  18   4      8.3835      0.3991      8.0448      0.0000
   7  18   4      3.2056      0.5430     -0.5337      0.0000
   8  18   4      8.7523      0.3679      9.6330      0.0000
   9  18   4      2.9569      0.6193      0.0971      0.0000
  10  18   4      6.3878      0.4148      7.9058      0.0000
  11  18   4      3.1284      0.6381     -1.7604      0.0000
  12  18   4      6.5035      0.4422      7.6288      0.0000
  13  18   4      2.6641      0.6675     -1.7885      0.0000
  14  18   4      5.9606      0.3801      6.4810      0.0000
  15  18   4      2.7589      0.6364     -1.2964      0.0000
   0  19   4      4.5493      0.7007     -0.1860      0.0000
   1  19   4      2.0049      0.8622     -1.8182      0.0000
   2  19   4      1.4586      1.0632      0.4623      0.0000
   3  19   4      0.0000      1.0809     -1.3839      0.0000
   4  19   4      1.4100      1.0268      0.1595      0.0000
   5  19   4      4.3295      0.5069     -0.8770      0.0000
   6  19   4      2.2155      0.7748     -0.6703      0.0000
   7  19   4      2.0966      0.7853     -0.8966      0.0000
   8  19   4      1.7596      1.0870      0.1026      0.0000
   9  19   4      2.0172      0.9074     -1.7034      0.0000
  10  19   4      1.6870      1.0234      1.9695      0.0000
  11  19   4      3.0684      0.5921     -3.3373      0.0000
  12  19   4      2.9539      0.5728      2.5705      0.0000
  13  19   4      2.4820      0.6389     -2.2420      0.0000
  14  19   4      2.1358      0.8595      1.3222      0.0000
   0  20   4      5.4845      0.6004      3.2717      0.0000
   1  20   4      2.5245      0.6675     -0.6095      0.0000
   2  20   4      5.0191      0.3798      4.7586      0.0000
   3  20   4      1.7293      0.9652     -0.4476      0.0000
   4  20   4      4.4251      0.5057      4.2546      0.0000
   5  20   4      2.0617      0.7173      0.1069      0.0000
   6  20   4      5.4208      0.3513      5.0373      0.0000
   7  20   4      2.3248      0.7878      1.1494      0.0000
   8  20   4      4.7438      0.4435      5.2693      0.0000
   9  20   4      2.4419      0.7879      2.0750      0.0000
  10  20   4      3.4547      0.5588      3.7492      0.0000
  11  20   4      2.0399      0.8560      0.6895      0.0000
  12  20   4      3.3409      0.5661      4.1841      0.0000
   0  21   4      3.4009      0.8498     -1.2360      0.0000
   1  21   4      2.6926      0.6449     -1.4450      0.0000
   2  21   4      2.0783      0.8769     -0.5324      0.0000
   3  21   4      2.4797      0.6867     -1.1886      0.0000
   4  21   4      1.0357      1.0590     -1.4623      0.0000
   5  21   4      0.2499      1.0947     -0.3494      0.0000
   6  21   4      0.0000      1.1118     -1.5268      0.0000
   7  21   4      1.9009      1.0115     -0.5200      0.0000
   8  21   4      0.7523      1.1350     -0.2859      0.0000
   9  21   4      1.3338      1.0996     -0.7907      0.0000
  10  21   4      0.0000      1.1319     -0.1908      0.0000
   0  22   4      6.5408      0.5225      1.7076      0.0000
   1  22   4      1.1308      1.1344      0.5038      0.0000
   2  22   4      3.2624      0.5753      3.1023      0.0000
   3  22   4      2.6445      0.5973      0.7801      0.0000
   4  22   4      3.5328      0.5272      2.7747      0.0000
   5  22   4      1.5255      1.0807      1.1728      0.0000
   6  22   4      3.3832      0.5005      3.1888      0.0000
   7  22   4      2.6580      0.7554      1.3228      0.0000
   8  22   4      3.9537      0.5508      3.5911      0.0000
   0  23   4      3.1301      0.8691      2.7759      0.0000
   1  23   4      2.2887      0.8056     -1.0099      0.0000
   2  23   4      2.0755      0.8176      2.0301      0.0000
   3  23   4      1.4942      1.1371     -1.4509      0.0000
   4  23   4      1.4857      1.1534     -0.6443      0.0000
   5  23   4      2.5173      0.8292     -0.7619      0.0000
   0   1   5      7.1693      0.2538      7.3619      0.0000
   0   2   5      2.6735      0.5140     -2.8561      0.0000
   1   2   5      7.6317      0.1853     -7.4582      0.0000
   0   3   5      3.6230      0.5878      3.4473      0.0000
   1   3   5      3.1935      0.3064      3.6785      0.0000
   2   3   5      3.6739      0.3908      2.0672      0.0000
   0   4   5      5.3862      0.2723     -5.6167      0.0000
   1   4   5     10.6702      0.2233    -10.6019      0.0000
   2   4   5      3.4099      0.3850     -2.6371      0.0000
   3   4   5      3.9148      0.2949     -3.4211      0.0000
   0   5   5      9.9765      0.2768     -7.9682      0.0000
   1   5   5      5.9013      0.2481      6.3908      0.0000
   2   5   5      5.6863      0.3618     -5.3842      0.0000
   3   5   5      5.3980      0.3141     -6.5239      0.0000
   4   5   5      4.0744      0.3611     -4.0917      0.0000
   0   6   5      3.4961      0.6837      2.4076      0.0000
   1   6   5     12.8745      0.3113    -13.3454      0.0000
   2   6   5      4.0739      0.4094     -3.9952      0.0000
   3   6   5      5.1805      0.4626     -5.0675      0.0000
   4   6   5      2.5105      0.6797      2.4868      0.0000
   5   6   5      3.1072      0.7118      3.1930      0.0000
   0   7   5     23.3305      0.7136    -21.0667      0.0000
   1   7   5      4.3431      0.4458      4.1859      0.0000
   2   7   5      5.8178      0.3776     -6.9635      0.0000
   3   7   5      7.8105      0.3498     -8.8496      0.0000
   4   7   5      5.1727      0.5562     -3.2827      0.0000
   5   7   5      2.3279      1.2466     -0.1939      0.0000
   6   7   5      3.5994      0.6477     -3.8218      0.0000
   0   8   5      5.8675      1.1337      3.6189      0.0000
   1   8   5      7.1981      0.4665     -7.0514      0.0000
   2   8   5      7.5440      0.3894     -8.4482      0.0000
   3   8   5      4.3755      0.9949     -1.1654      0.0000
   4   8   5      5.5965      0.6454      5.4696      0.0000
   5   8   5      3.1613      0.9129      1.3419      0.0000
   6   8   5      1.7031      1.6968      1.1251      0.0000
   7   8   5      2.2692      1.1001      0.2462      0.0000
   0   9   5     19.1377      0.5815    -18.5277      0.0000
   1   9   5      2.8691      0.4334      0.2696      0.0000
   2   9   5      5.5950      0.3992     -4.2920      0.0000
   3   9   5      4.8344      0.5815     -3.9850      0.0000
   4   9   5      6.2435      0.5863     -6.7812      0.0000
   5   9   5      2.0483      1.3258     -0.1181      0.0000
   6   9   5      7.2199      0.3991     -8.2005      0.0000
   7   9   5      1.8256      1.3082      0.2603      0.0000
   8   9   5      2.6606      0.9550     -0.7835      0.0000
   0  10   5      5.3611      0.4901      5.0102      0.0000
   1  10   5      3.6532      0.3091     -3.4178      0.0000
   2  10   5      4.7560      0.2619     -5.2151      0.0000
   3  10   5      4.4633      0.5282     -4.4123      0.0000
   4  10   5      5.0158      0.5234      6.1890      0.0000
   5  10   5      6.1371      0.5755      1.4164      0.0000
   6  10   5      2.2984      1.1808      0.1142      0.0000
   7  10   5      5.6232      0.5737      6.6524      0.0000
   8  10   5      2.8392      0.7872     -2.5401      0.0000
   9  10   5      4.8630      0.5112      4.4829      0.0000
   0  11   5      7.4185      0.5028     -7.8232      0.0000
   1  11   5      3.7071      0.2855     -3.4154      0.0000
   2  11   5      3.6400      0.3436      2.5214      0.0000
   3  11   5      3.1368      0.4606     -3.1983      0.0000
   4  11   5      4.6069      0.4373      4.2829      0.0000
   5  11   5      3.8245      0.6190     -4.8054      0.0000
   6  11   5      2.9150      0.8169      2.8515      0.0000
   7  11   5      2.9012      0.9230     -2.4037      0.0000
   8  11   5      3.9056      0.6322      4.1821      0.0000
   9  11   5      1.2708      1.3099      1.8731      0.0000
  10  11   5      2.7011      0.8298     -0.9771      0.0000
   0  12   5      1.6205      0.9712      0.5487      0.0000
   1  12   5      2.2422      0.4750     -1.5161      0.0000
   2  12   5      2.5155      0.5045     -3.0174      0.0000
   3  12   5      4.6310      0.3826     -4.8864      0.0000
   4  12   5      3.2102      0.4703      3.4729      0.0000
   5  12   5      2.9194      0.7907     -1.9954      0.0000
   6  12   5      2.9146      0.7499      3.0843      0.0000
   7  12   5      3.0111      0.7221      1.4052      0.0000
   8  12   5      3.6484      0.5970      3.8626      0.0000
   9  12   5      3.2453      0.7355     -1.8393      0.0000
  10  12   5      3.1742      0.8013      3.3789      0.0000
  11  12   5      1.1420      1.2787     -2.3399      0.0000
   0  13   5      4.2023      1.0188     -3.8490      0.0000
   1  13   5      2.1550      0.6059     -2.3362      0.0000
   2  13   5      1.9915      0.6289      1.0146      0.0000
   3  13   5      1.6074      0.8627      0.2571      0.0000
   4  13   5      4.4562      0.3757      5.0671      0.0000
   5  13   5      2.5539      0.6343      2.0625      0.0000
   6  13   5      2.9276      0.8052      3.6265      0.0000
   7  13   5      4.2194      0.4746      4.8811      0.0000
   8  13   5      2.5203      0.7696      2.3985      0.0000
   9  13   5      3.6042      0.6337      5.1917      0.0000
  10  13   5      2.0912      1.1565     -0.0472      0.0000
  11  13   5      0.9159      1.2998      1.0110      0.0000
  12  13   5      0.0000      1.2149      1.4367      0.0000
   0  14   5      3.5898      0.9239     -3.9660      0.0000
   1  14   5      3.1261      0.4457     -1.4683      0.0000
   2  14   5      2.1197      0.5979     -2.5130      0.0000
   3  14   5      3.5176      0.4777     -2.4519      0.0000
   4  14   5      1.3642      1.0271      1.2404      0.0000
   5  14   5      2.2561      0.7301     -3.0169      0.0000
   6  14   5      1.6607      0.9002     -0.6909      0.0000
   7  14   5      2.2344      0.8201     -1.6667      0.0000
   8  14   5      2.5504      0.6401     -2.8188      0.0000
   9  14   5      3.5450      0.5647     -3.6979      0.0000
  10  14   5      2.5346      0.9228     -4.0108      0.0000
  11  14   5      3.9845      0.6118     -4.6080      0.0000
  12  14   5      2.5969      0.7521     -3.1529      0.0000
  13  14   5      2.1401      0.8909     -2.7055      0.0000
   0  15   5      4.8171      0.8586     -4.2206      0.0000
   1  15   5      1.3148      1.0261     -0.4093      0.0000
   2  15   5      3.8467      0.4308     -2.2472      0.0000
   3  15   5      1.5748      0.9878     -1.4013      0.0000
   4  15   5      1.7310      1.2073     -0.7970      0.0000
   5  15   5      1.7299      0.8968     -2.2191      0.0000
   6  15   5      1.7368      0.9327     -1.1377      0.0000
   7  15   5      0.7828      1.1174      0.3691      0.0000
   8  15   5      2.3104      0.8088     -1.6001      0.0000
   9  15   5      1.7001      0.9768      2.7231      0.0000
  10  15   5      1.0830      1.1219     -1.9296      0.0000
  11  15   5      2.2598      0.9840      2.4200      0.0000
  12  15   5      0.0000      1.0988      0.5561      0.0000
  13  15   5      0.7841      1.3012      1.1667      0.0000
  14  15   5      1.9744      1.1611      1.6833      0.0000
   0  16   5      3.1579      0.7528      0.2333      0.0000
   1  16   5      3.1648      0.4909     -3.2382      0.0000
   2  16   5      2.0192      0.6943     -0.1123      0.0000
   3  16   5      2.2237      0.6382     -3.3240      0.0000
   4  16   5      1.8771      0.7780      1.5630      0.0000
   5  16   5      2.6758      0.5835     -2.0011      0.0000
   6  16   5      2.4800      0.6005      2.3310      0.0000
   7  16   5      2.0771      0.7828      0.0418      0.0000
   8  16   5      2.2376      0.7677      2.2883      0.0000
   9  16   5      0.5066      1.0693     -0.1704      0.0000
  10  16   5      1.2810      1.0851      0.6096      0.0000
  11  16   5      1.3975      1.0951     -1.4813      0.0000
  12  16   5      0.0000      1.0723     -0.8019      0.0000
  13  16   5      1.2517      1.0763     -0.6611      0.0000
  14  16   5      1.5863      1.1500      0.2749      0.0000
   0  17   5      5.0671      0.5436     -5.3890      0.0000
   1  17   5      1.5458      0.9560     -0.8387      0.0000
   2  17   5      2.2193      1.0082     -0.7914      0.0000
   3  17   5      1.3234      0.9844     -1.4122      0.0000
   4  17   5      2.1942      0.6489      1.9901      0.0000
   5  17   5      1.3593      0.9965      0.4153      0.0000
   6  17   5      2.7268      0.5472      1.4975      0.0000
   7  17   5      2.6299      0.5331      3.3236      0.0000
   8  17   5      1.8023      0.8301     -0.4100      0.0000
   9  17   5      2.3048      0.6322      2.4879      0.0000
  10  17   5      2.1684      0.6717     -2.5489      0.0000
  11  17   5      0.0000      0.9917      0.5803      0.0000
  12  17   5      0.0000      1.0135     -1.0320      0.0000
  13  17   5      0.0000      1.1025     -0.6067      0.0000
   0  18   5      3.8963      0.6262     -2.7169      0.0000
   1  18   5      1.6340      0.8950     -0.9076      0.0000
   2  18   5      2.1588      0.6905     -1.8731      0.0000
   3  18   5      2.2940      0.6148     -0.7530      0.0000
   4  18   5      1.5744      0.8585      0.7025      0.0000
   5  18   5      1.4849      0.9409     -1.1882      0.0000
   6  18   5      2.2420      0.6479      0.6881      0.0000
   7  18   5      1.8910      0.7791     -1.5260      0.0000
   8  18   5      1.5351      0.9130     -2.1910      0.0000
   9  18   5      2.0714      0.6986     -1.5105      0.0000
  10  18   5      2.6676      0.5717     -3.1362      0.0000
  11  18   5      2.3851      0.6462     -1.8822      0.0000
   0  19   5      5.3196      0.6335     -1.7923      0.0000
   1  19   5      1.5173      1.0221     -0.7044      0.0000
   2  19   5      1.7851      0.9756      1.2260      0.0000
   3  19   5      2.0351      0.7911     -1.8953      0.0000
   4  19   5      3.3340      0.4456      2.0349      0.0000
   5  19   5      3.0130      0.5225     -2.9888      0.0000
   6  19   5      2.3856      0.6358      1.0549      0.0000
   7  19   5      1.8265      0.8100     -1.8120      0.0000
   8  19   5      1.3179      0.9931      0.5758      0.0000
   9  19   5      0.0000      1.0058     -0.7771      0.0000
  10  19   5      1.5866      1.0317     -1.5171      0.0000
   0  20   5      2.3985      0.9426     -1.1950      0.0000
   1  20   5      1.7120      0.8552     -0.4452      0.0000
   2  20   5      1.2259      1.0425     -0.6380      0.0000
   3  20   5      1.6991      0.8790     -0.9340      0.0000
   4  20   5      1.0858      0.9929      0.1786      0.0000
   5  20   5      3.1804      0.5646     -0.8760      0.0000
   6  20   5      2.2641      0.6189      1.9442      0.0000
   7  20   5      1.5053      0.9694     -1.1430      0.0000
   8  20   5      1.1740      1.0990      0.8326      0.0000
   0  21   5      3.7205      0.6413     -2.1242      0.0000
   1  21   5      2.0840      0.8241     -0.4875      0.0000
   2  21   5      1.8801      0.7833     -0.1708      0.0000
   3  21   5      0.0000      0.9800     -1.0915      0.0000
   4  21   5      0.0000      0.9531      0.4359      0.0000
   5  21   5      0.9395      1.0731     -0.2113      0.0000
   0   0   6     39.3479      1.6418    -37.9263      0.0000
   0   1   6     11.7944      0.5764      9.1066      0.0000
   1   1   6      5.1734      0.3165      3.4743      0.0000
   0   2   6     11.1031      0.3990     -9.7148      0.0000
   1   2   6      3.5337      0.2847      1.8844      0.0000
   2   2   6     15.6856      0.4672     15.3462      0.0000
   0   3   6      5.7307      0.2921      6.6417      0.0000
   1   3   6      5.2385      0.2373      4.8141      0.0000
   2   3   6      3.0004      0.3313     -1.9368      0.0000
   3   3   6      4.8137      0.3210     -2.9453      0.0000
   0   4   6      5.8980      0.4106     -4.2522      0.0000
   1   4   6      2.7992      0.3461      0.5924      0.0000
   2   4   6     15.8551      0.2590     14.6263      0.0000
   3   4   6      5.7368      0.2244      5.8416      0.0000
   4   4   6     19.2786      0.4591     17.6075      0.0000
   0   5   6      3.7008      0.4018      4.6154      0.0000
   1   5   6      5.9194      0.2303      6.0780      0.0000
   2   5   6      3.4828      0.3990     -1.9532      0.0000
   3   5   6      4.3380      0.2738     -3.4773      0.0000
   4   5   6      2.6319      0.4379      1.5604      0.0000
   5   5   6      4.3889      0.5116     -2.3727      0.0000
   0   6   6      6.0694      0.2897      3.6661      0.0000
   1   6   6      3.1615      0.3491     -1.2057      0.0000
   2   6   6     16.2374      0.3662     14.2942      0.0000
   3   6   6      4.9153      0.2832      5.2509      0.0000
   4   6   6     21.4496      0.3974     21.5038      0.0000
   5   6   6      3.3230      0.4050      0.8422      0.0000
   6   6   6     22.9054      0.7092     21.8317      0.0000
   0   7   6      2.3592      0.6201      0.4693      0.0000
   1   7   6      4.6181      0.3546      5.2182      0.0000
   2   7   6      1.6569      0.5617     -1.6198      0.0000
   3   7   6      1.8315      0.6415     -0.6122      0.0000
   4   7   6      3.3715      0.4464     -2.1161      0.0000
   5   7   6      3.0058      0.6347     -2.6825      0.0000
   6   7   6      3.7108      0.5835     -3.4949      0.0000
   7   7   6      4.1714      0.9086     -5.0996      0.0000
   0   8   6      6.0566      0.3392      4.9847      0.0000
   1   8   6      1.8842      0.9325     -0.6795      0.0000
   2   8   6     10.3919      0.3258      9.2902      0.0000
   3   8   6      1.8757      0.8636      1.6333      0.0000
   4   8   6     16.8774      0.4220     15.7567      0.0000
   5   8   6      2.3638      0.8141      0.0146      0.0000
   6   8   6     13.1064      0.4001     13.5709      0.0000
   7   8   6      2.4269      1.1568     -1.0243      0.0000
   8   8   6      6.6457      0.5521      7.3856      0.0000
   0   9   6      2.4225      1.0117     -2.5777      0.0000
   1   9   6      1.9815      1.0938      0.7719      0.0000
   2   9   6      2.3719      0.7217     -2.5806      0.0000
   3   9   6      2.3329      0.7897     -2.1270      0.0000
   4   9   6      1.1595      1.0953     -0.2061      0.0000
   5   9   6      6.0039      0.7211     -6.8145      0.0000
   6   9   6      2.5220      0.9502     -1.1151      0.0000
   7   9   6      6.5434      0.5151     -7.2405      0.0000
   8   9   6      1.6285      1.3326      0.1395      0.0000
   9   9   6      4.0332      0.7847     -6.5612      0.0000
   0  10   6      7.4026      0.2919     -7.1011      0.0000
   1  10   6      2.7948      0.4641      2.4508      0.0000
   2  10   6      1.8892      0.9407     -1.1552      0.0000
   3  10   6      2.8597      0.8559      4.2618      0.0000
   4  10   6      5.6112      0.4323      6.0445      0.0000
   5  10   6      1.0440      1.3100      1.4255      0.0000
   6  10   6      6.2456      0.5126      6.8267      0.0000
   7  10   6      2.3114      1.1070     -0.1173      0.0000
   8  10   6      4.8282      0.8428      3.6362      0.0000
   9  10   6      0.0000      1.2078     -0.9171      0.0000
  10  10   6      2.5558      2.1072     -0.1302      0.0000
   0  11   6      3.3683      0.4899      2.9025      0.0000
   1  11   6      2.8740      0.4075      2.0197      0.0000
   2  11   6      1.2250      0.8386     -0.7845      0.0000
   3  11   6      2.7624      0.5486      4.0379      0.0000
   4  11   6      2.1516      0.9666     -0.5811      0.0000
   5  11   6      2.4404      0.9537     -0.4493      0.0000
   6  11   6      1.7819      1.2344     -1.5613      0.0000
   7  11   6      1.4507      1.2537     -1.6160      0.0000
   8  11   6      1.2220      1.2406     -0.3357      0.0000
   9  11   6      2.7534      0.7119     -2.5626      0.0000
  10  11   6      2.8101      0.7203      0.5512      0.0000
  11  11   6      0.0000      1.3016      0.1863      0.0000
   0  12   6      3.6431      0.5520      3.3650      0.0000
   1  12   6      2.1645      0.5716      0.1445      0.0000
   2  12   6      8.4707      0.2904      8.9840      0.0000
   3  12   6      1.8463      0.6185      0.8783      0.0000
   4  12   6      9.5353      0.3341     11.0060      0.0000
   5  12   6      1.6516      0.9979     -1.2465      0.0000
   6  12   6      7.5471      0.4108      8.6898      0.0000
   7  12   6      1.2932      1.3146     -0.9462      0.0000
   8  12   6      5.0095      0.5276      4.9887      0.0000
   9  12   6      2.7158      0.7626     -2.0383      0.0000
  10  12   6      0.0000      1.3590      1.4164      0.0000
  11  12   6      1.5645      1.1910     -1.4018      0.0000
  12  12   6      3.4600      1.1981      2.9271      0.0000
   0  13   6      3.0897      0.5450      3.0434      0.0000
   1  13   6      3.3076      0.4261      2.0510      0.0000
   2  13   6      1.7225      0.5470      0.6793      0.0000
   3  13   6      2.4550      0.5009      1.9662      0.0000
   4  13   6      1.4682      0.8673      1.6309      0.0000
   5  13   6      2.3463      0.6343     -2.6349      0.0000
   6  13   6      2.0056      0.7366      2.1610      0.0000
   7  13   6      2.1064      0.9647     -1.7790      0.0000
   8  13   6      2.1779      0.8913      1.0508      0.0000
   9  13   6      1.8876      0.9481     -1.3526      0.0000
  10  13   6      2.0884      1.0160      2.4537      0.0000
  11  13   6      1.7682      0.9137      1.8777      0.0000
  12  13   6      0.4326      1.1123      1.6048      0.0000
  13  13   6      2.9544      0.8655      3.3274      0.0000
   0  14   6      5.5732      0.6517      5.8249      0.0000
   1  14   6      2.1987      0.4229      0.4322      0.0000
   2  14   6      8.2569      0.2376      9.3438      0.0000
   3  14   6      3.1236      0.3695      2.4150      0.0000
   4  14   6      9.9541      0.2855     10.9922      0.0000
   5  14   6      2.7734      0.6154      0.5951      0.0000
   6  14   6      9.3762      0.4510     10.3915      0.0000
   7  14   6      0.0000      1.1437     -0.1538      0.0000
   8  14   6      4.4967      1.0082      7.9714      0.0000
   9  14   6      1.5432      1.1711      0.2814      0.0000
  10  14   6      4.3714      0.5863      4.4003      0.0000
  11  14   6      1.9765      1.1952     -0.0773      0.0000
  12  14   6      2.7827      0.7987      4.4634      0.0000
   0  15   6      2.6837      0.8230      2.2528      0.0000
   1  15   6      2.2878      0.4388      1.7202      0.0000
   2  15   6      2.5674      0.4132      1.0551      0.0000
   3  15   6      1.8829      0.5926      2.0033      0.0000
   4  15   6      2.2806      0.5220      0.1281      0.0000
   5  15   6      2.5364      0.5824     -1.6621      0.0000
   6  15   6      2.0794      0.6214      1.7139      0.0000
   7  15   6      0.7697      0.9904     -0.9356      0.0000
   8  15   6      1.0931      1.0643      0.7603      0.0000
   9  15   6      2.5046      0.5600     -2.5215      0.0000
  10  15   6      2.0154      0.7823      0.7785      0.0000
  11  15   6      0.9297      1.1388     -0.5604      0.0000
   0  16   6      8.2302      0.6766      8.7218      0.0000
   1  16   6      3.0682      0.3860      0.1124      0.0000
   2  16   6     10.4991      0.3175     10.9634      0.0000
   3  16   6      4.0965      0.3071      0.5128      0.0000
   4  16   6     10.6614      0.3234     12.0083      0.0000
   5  16   6      3.3276      0.3830      0.4947      0.0000
   6  16   6      8.8860      0.3038     10.5587      0.0000
   7  16   6      3.3392      0.4046     -1.8043      0.0000
   8  16   6      5.5367      0.3732      6.7372      0.0000
   9  16   6      1.4660      0.8894     -1.3152      0.0000
   0  17   6      1.8961      0.9135      1.0246      0.0000
   1  17   6      1.4759      0.7427      1.7126      0.0000
   2  17   6      2.6968      0.4389      0.8034      0.0000
   3  17   6      2.5053      0.5187      2.6588      0.0000
   4  17   6      2.2472      0.5689      0.2787      0.0000
   5  17   6      2.3394      0.5781     -1.6841      0.0000
   6  17   6      2.2000      0.6250      0.7193      0.0000
   7  17   6      1.3795      0.9471     -0.7740      0.0000
   8  17   6      0.0000      1.0789      0.7640      0.0000
   0  18   6      6.4894      0.4124      5.9825      0.0000
   1  18   6      2.3910      0.7584      0.9533      0.0000
   2  18   6      6.8941      0.3156      6.9844      0.0000
   3  18   6      2.6346      0.4489      1.0066      0.0000
   4  18   6      6.1606      0.4976      6.3553      0.0000
   5  18   6      2.0220      0.8458      1.6983      0.0000
   0   1   7      8.7622      0.3596     -8.4902      0.0000
   0   2   7      2.0490      0.6671      0.3497      0.0000
   1   2   7      9.3253      0.3012     10.0427      0.0000
   0   3   7      3.7958      0.4938      4.9974      0.0000
   1   3   7      3.5299      0.2760      2.5955      0.0000
   2   3   7      3.6512      0.3298     -2.5230      0.0000
   0   4   7      5.2963      0.2846      5.3576      0.0000
   1   4   7      5.7764      0.1913      5.4534      0.0000
   2   4   7      1.8719      0.4566     -0.1121      0.0000
   3   4   7      2.8634      0.2966      1.6013      0.0000
   0   5   7      5.5589      0.4207      5.4787      0.0000
   1   5   7      1.5682      0.5368      0.4202      0.0000
   2   5   7      2.7626      0.3449      0.5857      0.0000
   3   5   7      2.4588      0.3561     -2.0944      0.0000
   4   5   7      1.5885      0.6754      1.4467      0.0000
   0   6   7      6.2841      0.2654      7.2554      0.0000
   1   6   7      4.5336      0.2466      4.1592      0.0000
   2   6   7      1.6381      0.5246      0.0169      0.0000
   3   6   7      2.9857      0.3089      2.6719      0.0000
   4   6   7      1.4903      0.5849      1.5014      0.0000
   5   6   7      3.1504      0.3302     -1.2655      0.0000
   0   7   7      6.9750      0.3399      7.4892      0.0000
   1   7   7      2.0148      0.4403     -2.3786      0.0000
   2   7   7      4.0329      0.2701      4.3393      0.0000
   3   7   7      2.8768      0.3110     -3.1367      0.0000
   4   7   7      4.2697      0.2626      3.6527      0.0000
   5   7   7      1.9547      0.6733     -1.3157      0.0000
   6   7   7      3.0979      0.3866      3.4398      0.0000
   0   8   7      2.6699      0.5246      2.3508      0.0000
   1   8   7      4.0690      0.3473      4.0147      0.0000
   2   8   7      2.0349      0.4146     -2.0555      0.0000
   3   8   7      4.7748      0.4149      4.0991      0.0000
   4   8   7      1.7023      0.6521      0.7751      0.0000
   5   8   7      3.0171      0.5229     -0.1182      0.0000
   6   8   7      1.3715      1.0401      0.3728      0.0000
   7   8   7      2.0859      0.7881     -1.9749      0.0000
   0   9   7      8.8950      0.4590     10.4105      0.0000
   1   9   7      2.2452      0.3226     -2.2095      0.0000
   2   9   7      6.0346      0.2595      6.8465      0.0000
   3   9   7      2.0264      0.5901     -1.2471      0.0000
   4   9   7      4.3457      0.3769      4.0974      0.0000
   5   9   7      0.0000      1.0642     -0.3024      0.0000
   6   9   7      3.9340      0.7872      3.6120      0.0000
   7   9   7      0.8757      1.2932     -1.3489      0.0000
   8   9   7      2.5890      0.8955      2.4662      0.0000
   0  10   7      1.5908      1.2744      1.5881      0.0000
   1  10   7      1.3406      1.0513      1.8220      0.0000
   2  10   7      2.5716      0.6136     -1.2492      0.0000
   3  10   7      2.7930      0.6230      2.2442      0.0000
   4  10   7      1.1773      1.0531     -0.9361      0.0000
   5  10   7      2.8611      0.5845     -1.8159      0.0000
   6  10   7      2.4018      0.7407     -2.5402      0.0000
   7  10   7      2.2511      0.8426     -1.6894      0.0000
   8  10   7      2.1818      1.1108     -0.9778      0.0000
   9  10   7      2.2613      0.9121     -2.2768      0.0000
   0  11   7      2.4431      1.2309     -0.0390      0.0000
   1  11   7      0.7391      1.0627     -2.4180      0.0000
   2  11   7      2.4283      0.6842     -1.4453      0.0000
   3  11   7      2.7882      0.6250     -2.7797      0.0000
   4  11   7      2.9383      0.6433     -3.1384      0.0000
   5  11   7      0.0000      1.2782     -0.1653      0.0000
   6  11   7      1.7918      1.2144     -0.6380      0.0000
   7  11   7      1.6533      1.2004      0.7700      0.0000
   8  11   7      1.0181      1.3224     -1.3687      0.0000
   9  11   7      1.9019      1.1675      2.3219      0.0000
   0  12   7      1.4382      0.6290     -0.4520      0.0000
   1  12   7      2.2157      0.3052      1.9819      0.0000
   2  12   7      1.2486      0.7573     -1.5434      0.0000
   3  12   7      3.0690      0.6560      4.4732      0.0000
   4  12   7      1.3786      1.2193      0.8960      0.0000
   5  12   7      1.7005      1.0181      1.0386      0.0000
   6  12   7      2.4171      0.8143     -0.8245      0.0000
   7  12   7      2.1014      1.2693      1.1551      0.0000
   8  12   7      0.9944      1.3511      0.7728      0.0000
   0  13   7      2.5034      0.7734      1.9470      0.0000
   1  13   7      1.0486      0.7372     -1.0518      0.0000
   2  13   7      1.4465      0.6512      1.3984      0.0000
   3  13   7      1.5580      0.6206     -0.8056      0.0000
   4  13   7      1.9346      0.6666     -2.7304      0.0000
   5  13   7      1.2490      1.1196      0.7352      0.0000
   6  13   7      0.0000      1.1952      0.4013      0.0000
   7  13   7      0.5477      1.3237      2.1963      0.0000
   0  14   7      1.6168      0.6496      0.1131      0.0000
   1  14   7      1.7951      0.4325      1.3949      0.0000
   2  14   7      1.7877      0.4882     -1.4511      0.0000
   3  14   7      1.9413      0.4939      2.9051      0.0000
   4  14   7      0.7484      0.8452      0.3169      0.0000
   0   0   8     12.5520      0.8294     12.7452      0.0000
   0   1   8      3.1385      0.6895      0.3544      0.0000
   1   1   8      2.2075      0.5680      1.0128      0.0000
   0   2   8     11.7924      0.4578     11.2892      0.0000
   1   2   8      2.1129      0.4135     -1.0423      0.0000
   2   2   8      9.0653      0.3313      7.6519      0.0000
   0   3   8      2.7877      0.4954      0.9431      0.0000
   1   3   8      2.2277      0.3538      0.5911      0.0000
   2   3   8      1.7432      0.4682     -1.1517      0.0000
   3   3   8      1.5319      0.7824      0.3664      0.0000
   0   4   8     10.6150      0.2963     10.5532      0.0000
   1   4   8      1.8904      0.4585     -0.5022      0.0000
   2   4   8      7.3803      0.1850      6.2656      0.0000
   3   4   8      2.4424      0.3529      2.6383      0.0000
   4   4   8      5.7927      0.4020      6.0886      0.0000
   0   5   8      2.5932      0.5014      1.4099      0.0000
   1   5   8      2.3020      0.3673     -0.0024      0.0000
   2   5   8      2.2557      0.3909     -1.2417      0.0000
   3   5   8      2.6138      0.3169      1.6748      0.0000
   4   5   8      2.3072      0.3711      2.7453      0.0000
   5   5   8      2.0949      0.6622      2.7344      0.0000
   0   6   8     10.1595      0.2915     11.5406      0.0000
   1   6   8      1.9986      0.4243     -1.5086      0.0000
   2   6   8      8.3959      0.2270      8.3813      0.0000
   3   6   8      1.8281      0.4917      1.9895      0.0000
   4   6   8      6.8219      0.2372      7.9465      0.0000
   5   6   8      1.1299      0.8068      0.2131      0.0000
   0   7   8      1.7732      0.6680      0.0396      0.0000
   1   7   8      1.1213      0.7421     -0.4864      0.0000
   2   7   8      1.8644      0.4703     -2.0453      0.0000
   3   7   8      1.5964      0.5649      2.1367      0.0000
                                                    
