# Supplementary material for: How to get maximum structure information from anisotropic displacement parameters obtained by three-dimensional electron diffraction: an experimental study on metal–organic frameworks
Source: IUCrJ. 2022 Jun 8;9(Pt 4):480–91. doi: 10.1107/S2052252522005632 (PMC9252158; doi:10.1107/S2052252522005632)
Supplement: Supplementary file 3 [file m-09-00480-sup3.zip › vq5001Ga-ndc_8sup9.hkl]

#
# Unique observed reflections after correcting
# for dispersion and merging Friedel opposites
#
data_Ga_2
_shelx_title ' Ga_1_a.res in P4(2)/nmc'
_shelx_refln_list_code          3
_shelx_F_calc_maximum       89.58
_exptl_crystal_F_000       397.68
_reflns_d_resolution_high  0.8003

loop_
 _space_group_symop_operation_xyz
 'x, y, z'
 '-x+1/2, -y+1/2, z'
 '-y+1/2, x, z+1/2'
 'y, -x+1/2, z+1/2'
 '-x, y+1/2, -z'
 'x+1/2, -y, -z'
 'y+1/2, x+1/2, -z+1/2'
 '-y, -x, -z+1/2'
 '-x, -y, -z'
 'x-1/2, y-1/2, -z'
 'y-1/2, -x, -z-1/2'
 '-y, x-1/2, -z-1/2'
 'x, -y-1/2, z'
 '-x-1/2, y, z'
 '-y-1/2, -x-1/2, z-1/2'
 'y, x, z-1/2'

_cell_length_a    21.5700
_cell_length_b    21.5700
_cell_length_c     6.7000
_cell_angle_alpha  90.000
_cell_angle_beta   90.000
_cell_angle_gamma  90.000

loop_
 _refln_index_h
 _refln_index_k
 _refln_index_l
 _refln_F_meas
 _refln_F_sigma
 _refln_A_calc
 _refln_B_calc
   1   1   0     10.7202      2.1520    -28.9167      0.0000
   2   2   0     11.6455      1.3270     -5.8434      0.0000
   1   3   0     28.0944      1.4238    -16.7990      0.0000
   3   3   0     28.4935      2.9018     24.1391      0.0000
   0   4   0     29.9515      3.0436     54.5245      0.0000
   2   4   0     41.6061      4.1944     23.7335      0.0000
   4   4   0      4.7519      1.5897     -2.3138      0.0000
   1   5   0     35.8178      3.6293    -13.9239      0.0000
   3   5   0     12.2856      1.2920      4.3461      0.0000
   5   5   0     15.4286      1.6877     13.9034      0.0000
   0   6   0     23.8394      2.4386     44.5347      0.0000
   2   6   0     13.5670      0.8633     20.8409      0.0000
   4   6   0      8.3132      0.9919     -6.4957      0.0000
   6   6   0     16.7808      1.8419    -19.4302      0.0000
   1   7   0      3.3940      0.8906     -5.9563      0.0000
   3   7   0     10.3891      1.1019    -12.8281      0.0000
   5   7   0      8.5739      1.0340      6.5658      0.0000
   7   7   0     20.8599      2.2191     19.7683      0.0000
   0   8   0     16.9015      1.4821     36.7022      0.0000
   2   8   0     15.4566      1.5889     10.1819      0.0000
   4   8   0      9.2500      0.7269     12.3058      0.0000
   8   8   0     24.5744      2.5813     17.9320      0.0000
   1   9   0      8.6486      0.8065      4.8169      0.0000
   3   9   0     15.1050      1.7286     13.7112      0.0000
   5   9   0     13.0319      0.9741     12.6534      0.0000
   7   9   0     18.5171      1.5999     18.6320      0.0000
   9   9   0     18.0581      1.9795     13.9773      0.0000
   0  10   0     37.8533      2.7092     89.5770      0.0000
   2  10   0     40.6544      2.3765     54.1119      0.0000
   4  10   0     26.9739      3.0363     26.4979      0.0000
   6  10   0     23.8964      3.2616     25.4458      0.0000
   8  10   0     28.6736      3.3291     29.5892      0.0000
  10  10   0     35.3522      3.6187     37.0069      0.0000
   1  11   0     16.4993      1.3280    -11.9757      0.0000
   3  11   0     12.5613      0.7757    -12.7422      0.0000
   5  11   0      1.5106      1.0830      1.4041      0.0000
   7  11   0      9.7263      1.1604      9.6225      0.0000
   9  11   0      5.8061      0.7435      5.9793      0.0000
  11  11   0      3.5151      2.0395     -1.4354      0.0000
   0  12   0     19.6603      1.4499     24.4548      0.0000
   2  12   0     18.3327      1.1085     17.4113      0.0000
   4  12   0     10.3755      0.7967      7.7380      0.0000
   6  12   0     17.7510      1.2977     15.9903      0.0000
   8  12   0     16.2182      1.5463     14.8927      0.0000
  10  12   0     27.9691      1.6665     24.9717      0.0000
  12  12   0     21.0538      2.2238     23.9442      0.0000
   1  13   0      2.4309      1.2720     -0.8853      0.0000
   3  13   0      4.6422      0.5992     -4.8675      0.0000
   5  13   0      5.9976      0.8219      5.6944      0.0000
   7  13   0      0.7729      1.1401      0.6563      0.0000
   9  13   0      5.6754      0.9148      4.6392      0.0000
  11  13   0      2.6964      1.1737     -1.2864      0.0000
  13  13   0     14.5051      1.3866    -10.9731      0.0000
   0  14   0      7.4371      0.8556     21.6261      0.0000
   2  14   0     13.0772      0.7178     11.1836      0.0000
   4  14   0      3.0549      0.8297     -0.1360      0.0000
   6  14   0      6.5997      0.5969      5.8231      0.0000
   8  14   0      9.9626      0.7975     10.5384      0.0000
  10  14   0     13.7035      1.0680     13.1487      0.0000
  12  14   0      9.8508      1.2508     10.0070      0.0000
  14  14   0      5.5058      1.5981      6.9365      0.0000
   1  15   0      2.9489      0.8908     -3.2381      0.0000
   3  15   0      4.4793      0.5126     -7.4777      0.0000
   5  15   0      8.4642      1.7717      9.9301      0.0000
   7  15   0      1.9969      0.9356      2.0610      0.0000
   9  15   0      3.6720      0.6658      3.3966      0.0000
  11  15   0      2.1804      1.3489      1.8350      0.0000
  13  15   0      2.3680      1.6878     -1.3852      0.0000
  15  15   0     11.7120      1.2204     11.0464      0.0000
   0  16   0     11.7967      0.9666      5.9737      0.0000
   2  16   0      3.1116      0.7016      1.4928      0.0000
   4  16   0      2.2783      0.7987      0.3955      0.0000
   6  16   0      4.1363      0.9326     -3.0832      0.0000
   8  16   0      5.6103      0.6159      5.8780      0.0000
  10  16   0     13.0244      1.0118     12.3453      0.0000
  12  16   0     12.1437      1.0165     12.0265      0.0000
  14  16   0     11.2652      1.5229     11.0188      0.0000
  16  16   0      3.2422      1.5455      3.8620      0.0000
   1  17   0      4.2598      0.9983     -2.2336      0.0000
   3  17   0      5.1919      0.6626     -5.4809      0.0000
   5  17   0      3.4153      0.5812      2.8787      0.0000
   7  17   0      2.3833      0.7726      1.0933      0.0000
   9  17   0      4.8353      1.1001      3.9591      0.0000
  11  17   0      1.8675      1.5285     -0.1350      0.0000
  13  17   0      5.1255      0.8001     -6.4848      0.0000
  15  17   0      0.7509      1.7141     -0.0333      0.0000
  17  17   0      4.2668      1.3021     -3.5969      0.0000
   0  18   0      5.5577      0.7622      8.4850      0.0000
   2  18   0      6.1708      0.9893      5.3282      0.0000
   4  18   0      5.4009      0.5129      5.1459      0.0000
   6  18   0      2.6614      2.5555      1.8474      0.0000
   8  18   0     12.6408      0.9671      9.4368      0.0000
  10  18   0      8.2747      1.0538      8.4925      0.0000
  12  18   0      4.7958      0.8120      5.4821      0.0000
  14  18   0      9.8035      1.6714      9.3203      0.0000
  16  18   0      3.8525      1.1789      5.3860      0.0000
  18  18   0      6.6792      1.0055      9.1209      0.0000
   1  19   0      3.8779      0.6505     -2.6142      0.0000
   3  19   0      6.8179      1.7332     -5.0416      0.0000
   5  19   0      1.9575      0.8904     -0.3299      0.0000
   7  19   0      2.6863      0.6569      0.6749      0.0000
   9  19   0      1.1019      1.0909     -0.6767      0.0000
  11  19   0      3.0945      0.8105     -2.1926      0.0000
  13  19   0      0.0000      1.4114     -1.5222      0.0000
  15  19   0      1.5043      1.3232      2.0602      0.0000
  17  19   0      0.0000      1.3215      0.4314      0.0000
  19  19   0      0.0000      1.4558      0.0268      0.0000
   0  20   0      5.0273      0.8875      2.5663      0.0000
   2  20   0      2.4439      0.9110      2.4750      0.0000
   4  20   0      4.0927      0.6218      5.0973      0.0000
   6  20   0      4.3079      0.5898      3.7206      0.0000
   8  20   0      7.5048      0.6101      7.6584      0.0000
  10  20   0      9.6079      0.8183      7.8387      0.0000
  14  20   0      9.8352      1.3438      8.3716      0.0000
  16  20   0      2.7424      1.1262      4.3730      0.0000
  18  20   0      4.4790      1.1450      6.1206      0.0000
   1  21   0      1.8796      1.1856      0.3728      0.0000
   3  21   0      2.1454      0.8587      0.6126      0.0000
   5  21   0      1.3543      1.0867      1.0927      0.0000
   7  21   0      1.0283      1.7769      0.6711      0.0000
   9  21   0      1.5289      1.1059     -1.2135      0.0000
  11  21   0      1.5777      1.4684     -1.9448      0.0000
  13  21   0      2.1057      1.2759     -0.6090      0.0000
  15  21   0      1.8162      1.4180      0.8637      0.0000
   0  22   0     16.5726      1.2904     15.1812      0.0000
   2  22   0     14.0400      1.0961     12.1371      0.0000
   4  22   0      9.7217      0.7194      9.3330      0.0000
   6  22   0      7.7962      0.6614      6.8296      0.0000
  10  22   0     11.8675      1.3915      9.6533      0.0000
  12  22   0      8.7475      0.8423      8.5296      0.0000
  14  22   0      7.9431      0.8845      7.7353      0.0000
   1  23   0      2.6349      0.8271     -2.8282      0.0000
   3  23   0      4.2035      0.7008     -4.9584      0.0000
   5  23   0      2.9360      0.6320     -3.5699      0.0000
   7  23   0      1.7903      1.1464     -1.3060      0.0000
   9  23   0      1.8241      1.3038     -1.2969      0.0000
  11  23   0      1.6490      1.2395     -3.0490      0.0000
  13  23   0      1.8649      1.6536     -2.9347      0.0000
   0  24   0      4.6047      0.9621      5.8862      0.0000
   2  24   0      7.3037      0.9879      5.7396      0.0000
   4  24   0      9.4662      0.6893      7.3196      0.0000
   6  24   0      8.8852      0.6400      7.6357      0.0000
   8  24   0      6.6751      0.7523      7.3224      0.0000
  10  24   0      7.0229      1.0423      5.6174      0.0000
  12  24   0      4.9111      0.8031      4.4351      0.0000
   1  25   0      3.0443      1.1123     -1.1812      0.0000
   3  25   0      1.6879      1.1351     -0.6957      0.0000
   5  25   0      2.0125      0.9197     -0.7694      0.0000
   7  25   0      1.0542      1.1715     -1.6019      0.0000
   9  25   0      2.6147      0.9187     -2.2988      0.0000
   0  26   0      2.5103      1.1770      4.5782      0.0000
   2  26   0      4.3033      0.6555      4.8951      0.0000
   4  26   0      5.9820      0.8288      4.9296      0.0000
   6  26   0      5.2976      1.2728      4.4966      0.0000
   0   1   1     20.8448      0.8677     16.5026      0.0000
   0   2   1     17.6149      0.9067      7.6970      0.0000
   1   2   1     30.5176      1.0292    -16.4284      0.0000
   0   3   1     11.3744      0.5306     11.7478      0.0000
   1   3   1     24.4819      0.9649    -21.8939      0.0000
   2   3   1      3.5153      0.5454     -2.0014      0.0000
   0   4   1     24.1134      1.0990    -14.2763      0.0000
   1   4   1     39.1566      2.2335    -39.0486      0.0000
   2   4   1     20.3974      1.0556     13.3668      0.0000
   3   4   1      3.3888      1.1342     -1.3757      0.0000
   0   5   1     25.7291      1.3289    -26.9316      0.0000
   1   5   1     18.6220      1.2956    -12.4537      0.0000
   2   5   1      3.1292      0.7868      2.2488      0.0000
   3   5   1     12.1557      0.6055     10.3488      0.0000
   4   5   1      9.7279      0.5559     -6.4434      0.0000
   0   6   1     20.5311      1.2351    -30.0466      0.0000
   1   6   1     30.4497      1.2628    -27.1216      0.0000
   2   6   1     12.8714      0.8296     12.1765      0.0000
   3   6   1      9.6107      0.6307     -7.4653      0.0000
   4   6   1      1.8632      0.9995     -2.6261      0.0000
   5   6   1      4.1188      0.9647      4.6279      0.0000
   0   7   1     30.7967      2.2151    -46.5402      0.0000
   1   7   1      4.2867      0.6820      5.1931      0.0000
   2   7   1      9.0407      0.6221     -4.4960      0.0000
   3   7   1     18.1597      1.7782     21.4892      0.0000
   4   7   1     15.6624      1.1891    -13.6716      0.0000
   5   7   1      4.6678      0.6225      4.4434      0.0000
   6   7   1      8.9025      0.7765     -8.7843      0.0000
   0   8   1      5.8697      0.8935     -7.6453      0.0000
   1   8   1      8.7652      0.8775     -7.0722      0.0000
   2   8   1     13.0496      0.5225     16.2539      0.0000
   3   8   1     18.9458      0.8416    -14.2293      0.0000
   4   8   1      8.8603      0.4599    -10.4042      0.0000
   5   8   1      3.3793      0.7806      4.4114      0.0000
   6   8   1      7.4584      0.6133     -9.9759      0.0000
   7   8   1      2.7516      1.3014      1.3752      0.0000
   0   9   1     31.7148      1.8538    -35.5291      0.0000
   1   9   1      4.9425      0.5961      2.1497      0.0000
   2   9   1     18.5260      0.8569    -20.9252      0.0000
   3   9   1      3.8256      0.4509      4.2761      0.0000
   4   9   1     17.0956      0.7659    -18.1181      0.0000
   5   9   1      4.9099      0.5733     -6.1871      0.0000
   6   9   1     17.8189      0.8109    -19.6883      0.0000
   7   9   1      6.1833      0.6757      5.6636      0.0000
   8   9   1      4.3202      0.7552     -4.2610      0.0000
   0  10   1      7.0685      0.7962     -6.6803      0.0000
   1  10   1      9.0953      0.6590     -8.3498      0.0000
   2  10   1      7.9060      0.4774      8.7634      0.0000
   3  10   1      9.7805      1.1023    -14.3286      0.0000
   4  10   1      3.2363      0.4846     -2.9346      0.0000
   5  10   1      9.8307      0.5617      9.1398      0.0000
   6  10   1      8.9944      0.6868      9.5463      0.0000
   7  10   1     12.8872      0.6918     12.6935      0.0000
   8  10   1      1.3690      1.2541      2.0656      0.0000
   9  10   1      8.9933      0.6907      8.1018      0.0000
   0  11   1      7.3878      0.5586     -7.4069      0.0000
   1  11   1      7.5053      0.6890      7.0480      0.0000
   2  11   1      4.4228      0.6839      2.4546      0.0000
   3  11   1     12.9125      1.0721     13.8763      0.0000
   4  11   1     18.2166      1.3099     18.4549      0.0000
   5  11   1      4.9861      0.5523      4.7066      0.0000
   6  11   1      2.4699      1.0064      1.9813      0.0000
   7  11   1      0.3330      1.1912      1.0639      0.0000
   8  11   1      3.6210      1.0168      3.7678      0.0000
   9  11   1      3.5294      0.8271     -2.6340      0.0000
  10  11   1      4.5557      1.1492     -0.4236      0.0000
   0  12   1      2.3410      1.6800      0.3392      0.0000
   1  12   1      5.5663      0.6262     -4.9159      0.0000
   2  12   1      5.1120      0.5608      3.7352      0.0000
   3  12   1      6.9668      0.4138     -6.7800      0.0000
   4  12   1     11.2827      0.6405    -11.5803      0.0000
   5  12   1      7.8398      0.7630     -7.9884      0.0000
   6  12   1      3.0620      0.7995     -0.8999      0.0000
   7  12   1      2.2924      1.2309     -1.8983      0.0000
   8  12   1      7.9009      0.5056     -8.0311      0.0000
   9  12   1      8.3814      0.7371      0.2136      0.0000
  10  12   1      7.1490      1.1067     -5.5926      0.0000
  11  12   1      3.5623      1.0385     -2.6906      0.0000
   0  13   1      3.7602      1.7093     -3.4345      0.0000
   1  13   1      1.9814      0.7726      0.8390      0.0000
   2  13   1      1.3533      1.1331     -0.3564      0.0000
   3  13   1      1.9862      0.5202      1.0718      0.0000
   4  13   1      5.1183      0.5683      4.9182      0.0000
   5  13   1      2.5363      0.9605     -1.2678      0.0000
   6  13   1      2.3098      0.8395      2.2192      0.0000
   7  13   1     10.6398      0.6842    -12.3238      0.0000
   8  13   1      8.6706      0.6603      9.1015      0.0000
   9  13   1     10.1229      0.7692    -10.3924      0.0000
  10  13   1      3.4444      0.7341      3.6283      0.0000
  11  13   1      3.8836      0.6998     -4.6746      0.0000
  12  13   1      1.1492      1.5517      2.3487      0.0000
   0  14   1      2.7589      0.8473      3.0612      0.0000
   1  14   1      6.8837      0.5359     -7.0951      0.0000
   2  14   1      6.2778      0.8722      4.8042      0.0000
   3  14   1      7.3499      0.5401     -9.1274      0.0000
   4  14   1      3.0853      0.8544     -3.5853      0.0000
   5  14   1      5.1976      0.8192     -4.7838      0.0000
   6  14   1      1.5921      0.9711      0.2162      0.0000
   7  14   1      2.5959      0.9038     -0.0485      0.0000
   8  14   1      2.1270      0.8328      0.3709      0.0000
   9  14   1      6.5074      0.7030     -7.7480      0.0000
  10  14   1      5.6213      1.2247      5.6620      0.0000
  11  14   1     12.3356      1.6101    -12.1510      0.0000
  12  14   1      8.3604      0.6395      8.1954      0.0000
  13  14   1      6.9902      1.1125     -7.5494      0.0000
   0  15   1     10.7365      1.2159     -8.5891      0.0000
   1  15   1      2.5516      0.9745      1.2028      0.0000
   2  15   1      2.6705      0.8371     -2.0995      0.0000
   3  15   1      2.7800      0.7797      1.8667      0.0000
   4  15   1      5.4894      0.5278      3.7735      0.0000
   5  15   1      4.2189      0.7343      3.2280      0.0000
   6  15   1      2.8545      0.7456     -2.1471      0.0000
   7  15   1      4.5041      0.6213     -4.0284      0.0000
   8  15   1      5.6800      0.4474     -4.8419      0.0000
   9  15   1      2.9326      1.3117     -0.9300      0.0000
  10  15   1      4.2115      0.7093     -4.5418      0.0000
  11  15   1      1.5223      1.4068     -1.0101      0.0000
  12  15   1      0.0000      2.2193      1.2854      0.0000
  13  15   1      3.5727      1.3246     -3.6885      0.0000
  14  15   1      5.6879      0.7523      5.3398      0.0000
   0  16   1      1.7859      1.0551     -2.3293      0.0000
   1  16   1      2.6870      0.7216     -2.2189      0.0000
   2  16   1      2.4326      0.5362     -1.3136      0.0000
   3  16   1      6.4054      0.8519     -5.2458      0.0000
   4  16   1      2.9426      0.4915     -2.9388      0.0000
   5  16   1      5.8582      0.6329     -5.3026      0.0000
   6  16   1      2.9813      0.5041     -2.7407      0.0000
   7  16   1      2.3425      1.0647     -1.5695      0.0000
   8  16   1      2.0324      0.8386     -1.6346      0.0000
   9  16   1      1.4446      1.0885      0.2096      0.0000
  10  16   1      3.3480      1.0874     -2.5529      0.0000
  11  16   1      2.4200      1.1329      0.4492      0.0000
  12  16   1      1.8813      1.4557     -2.2816      0.0000
  13  16   1      1.6684      1.4011      0.4440      0.0000
  14  16   1      3.1187      1.1706     -0.9803      0.0000
  15  16   1      1.4510      1.4130     -0.0175      0.0000
   0  17   1      5.2567      0.5691     -3.7494      0.0000
   1  17   1      2.2908      0.7557      2.0709      0.0000
   2  17   1      3.2393      0.5075     -2.5504      0.0000
   3  17   1      3.7281      0.4521      3.7835      0.0000
   4  17   1      2.6816      0.9884      1.7157      0.0000
   5  17   1      3.3889      0.5057      1.9286      0.0000
   6  17   1      2.4656      0.8615      0.8930      0.0000
   7  17   1      6.0984      0.5300     -5.7647      0.0000
   8  17   1      2.5703      0.6744      1.7565      0.0000
   9  17   1      5.3001      0.9442     -5.6671      0.0000
  10  17   1      2.1731      0.8764     -0.3507      0.0000
  11  17   1      1.2850      1.1638     -1.1534      0.0000
  12  17   1      1.7024      1.2516     -0.9991      0.0000
  13  17   1      2.5023      1.1726      2.5299      0.0000
  14  17   1      1.1073      1.3566      1.1953      0.0000
  15  17   1      3.7946      1.2805      4.6233      0.0000
  16  17   1      2.6394      1.0603     -1.9356      0.0000
   0  18   1      3.5913      1.4365      2.5368      0.0000
   1  18   1      3.8116      1.1515     -2.9444      0.0000
   2  18   1      2.5014      0.7317      2.0509      0.0000
   3  18   1      4.1245      0.4062     -3.6028      0.0000
   4  18   1      1.4629      1.0613     -0.2978      0.0000
   5  18   1      2.5725      0.7198     -1.6535      0.0000
   6  18   1      3.0383      0.5002     -2.9761      0.0000
   7  18   1      1.2775      0.8941     -0.7464      0.0000
   8  18   1      2.8026      0.7065      1.4337      0.0000
   9  18   1      3.1573      0.5149     -3.1896      0.0000
  10  18   1      4.5613      0.4691      4.7973      0.0000
  11  18   1      4.4080      1.1926     -4.8624      0.0000
  12  18   1      5.0847      0.7642      4.4669      0.0000
  13  18   1      1.9045      1.4442     -2.4870      0.0000
  14  18   1      3.0870      1.0208      2.9808      0.0000
  15  18   1      1.5699      1.2953     -0.8837      0.0000
  16  18   1      0.6731      1.1990     -1.0215      0.0000
  17  18   1      1.3993      1.2379      0.6828      0.0000
   0  19   1      2.9702      0.7334     -0.2630      0.0000
   1  19   1      3.5354      0.6998      2.6938      0.0000
   2  19   1      2.2947      0.6945      1.9514      0.0000
   3  19   1      4.3977      0.4233      4.5257      0.0000
   4  19   1      5.5861      1.0611      5.4340      0.0000
   5  19   1      2.8991      0.6209      2.8989      0.0000
   6  19   1      2.5224      0.6462      0.8558      0.0000
   7  19   1      2.0855      0.6672      1.2745      0.0000
   8  19   1      2.1310      0.6753     -1.0102      0.0000
   9  19   1      0.6842      0.9194      0.6638      0.0000
  10  19   1      2.3012      0.6881     -2.0664      0.0000
  11  19   1      2.0279      0.7698      1.6781      0.0000
  12  19   1      1.7356      1.2350     -0.3563      0.0000
  13  19   1      2.7504      0.8986      2.6088      0.0000
  14  19   1      2.7625      0.9607      1.7839      0.0000
  15  19   1      2.1331      1.0179      1.9496      0.0000
  16  19   1      0.8653      1.2802     -2.0444      0.0000
  17  19   1      1.1809      1.3328      0.9364      0.0000
  18  19   1      1.6209      1.2451     -0.7756      0.0000
   0  20   1      3.3572      0.6848      3.4391      0.0000
   1  20   1      3.9276      0.4928     -1.7466      0.0000
   2  20   1      2.2623      0.7367      0.8892      0.0000
   3  20   1      2.5066      0.5986     -1.8583      0.0000
   4  20   1      2.6162      0.4878     -2.0118      0.0000
   5  20   1      3.5838      0.5322     -3.6422      0.0000
   6  20   1      4.3841      0.4703     -4.0361      0.0000
   7  20   1      2.8682      0.4876     -2.5988      0.0000
   8  20   1      2.0415      0.7391     -1.8004      0.0000
   9  20   1      3.1227      0.5639     -2.4945      0.0000
  10  20   1      1.3244      0.9601      0.4393      0.0000
  11  20   1      2.3971      0.7800     -2.5501      0.0000
  12  20   1      0.7182      1.1475      0.1084      0.0000
  13  20   1      1.4836      1.0077     -0.8778      0.0000
  14  20   1      0.0000      1.2014     -0.1319      0.0000
  15  20   1      1.4475      1.3404     -1.2510      0.0000
  16  20   1      1.7302      1.1948     -1.9135      0.0000
  17  20   1      1.7612      1.0783      0.7941      0.0000
   0  21   1      3.5739      0.8822     -2.9169      0.0000
   1  21   1      2.5016      0.5922      0.5445      0.0000
   2  21   1      1.7178      0.8897     -0.9900      0.0000
   3  21   1      1.0511      0.9983      0.5293      0.0000
   4  21   1      2.8752      0.4940     -0.2562      0.0000
   5  21   1      1.8731      0.8453     -0.0567      0.0000
   6  21   1      3.2115      0.6093     -2.2268      0.0000
   7  21   1      1.7762      0.8427      0.9803      0.0000
   8  21   1      2.1372      0.6759     -1.8659      0.0000
   9  21   1      0.0000      0.9636      0.7155      0.0000
  10  21   1      2.4694      0.6500     -2.4075      0.0000
  11  21   1      1.9883      0.9679      1.4690      0.0000
  12  21   1      2.6512      0.9263     -1.0014      0.0000
  13  21   1      2.5591      0.7266      2.4473      0.0000
  14  21   1      1.1085      1.0395      0.0769      0.0000
  15  21   1      0.9575      1.2068      1.2106      0.0000
  16  21   1      1.9110      1.3330     -2.1619      0.0000
   0  22   1      1.8475      1.7476      0.6305      0.0000
   1  22   1      2.6969      0.7934     -1.1177      0.0000
   2  22   1      2.3242      0.6905     -0.6774      0.0000
   3  22   1      2.2521      0.7247     -1.1995      0.0000
   4  22   1      2.0499      0.6564      0.4874      0.0000
   5  22   1      2.2601      0.7006     -1.3547      0.0000
   6  22   1      1.3675      0.9403      0.6614      0.0000
   7  22   1      2.1405      0.8351      0.8961      0.0000
   8  22   1      0.6843      0.8937      0.1326      0.0000
   9  22   1      1.8869      0.8091      0.4495      0.0000
  10  22   1      1.5829      0.7879      0.3770      0.0000
  11  22   1      1.4582      0.9071      0.0258      0.0000
  12  22   1      0.9864      0.9628     -0.8133      0.0000
  13  22   1      1.5537      0.9725      0.6670      0.0000
  14  22   1      1.4223      1.0244     -1.0591      0.0000
  15  22   1      1.8085      0.8543     -0.6270      0.0000
   0  23   1      2.4061      1.4320      0.7779      0.0000
   1  23   1      1.3427      1.0347      1.5864      0.0000
   2  23   1      3.4464      0.4830      3.1450      0.0000
   3  23   1      2.9846      0.5767      3.5246      0.0000
   4  23   1      3.3841      0.4749      3.6700      0.0000
   5  23   1      1.8567      0.5858      0.7422      0.0000
   6  23   1      2.8911      0.4753      2.4200      0.0000
   7  23   1      1.9154      0.6520     -1.8958      0.0000
   8  23   1      1.8118      0.7237      0.8356      0.0000
   9  23   1      2.8214      0.5332     -3.0091      0.0000
  10  23   1      1.7245      1.1235     -1.1637      0.0000
  11  23   1      1.0660      1.0070     -1.4391      0.0000
  12  23   1      1.3887      0.9912     -0.9642      0.0000
  13  23   1      0.7791      1.0663      1.3005      0.0000
   0  24   1      3.6785      1.0438      3.6191      0.0000
   1  24   1      3.0164      0.5303      0.1204      0.0000
   2  24   1      0.9123      1.0151      0.7235      0.0000
   3  24   1      1.2901      0.9206     -0.2641      0.0000
   4  24   1      1.3879      1.0706     -1.7503      0.0000
   5  24   1      2.2847      0.6977     -0.8241      0.0000
   6  24   1      2.3163      0.7443     -2.5483      0.0000
   7  24   1      1.5205      0.9432     -0.4817      0.0000
   8  24   1      1.3838      1.0176     -1.3598      0.0000
   9  24   1      1.6317      0.9648     -1.8084      0.0000
  10  24   1      1.6497      0.7549      1.5667      0.0000
  11  24   1      1.2807      0.9350     -1.6552      0.0000
   0  25   1      1.7134      1.4794      1.0659      0.0000
   1  25   1      2.2347      0.6202     -0.6321      0.0000
   2  25   1      3.0571      0.5235      2.2796      0.0000
   3  25   1      1.7513      0.9572      0.0895      0.0000
   4  25   1      3.1835      0.7013      1.8334      0.0000
   5  25   1      1.7209      0.8262     -0.7409      0.0000
   6  25   1      2.7731      2.1480      0.3896      0.0000
   7  25   1      1.9488      0.6468     -0.8021      0.0000
   8  25   1      1.1975      1.0248     -1.0606      0.0000
   9  25   1      1.0215      0.9062     -0.5748      0.0000
   0  26   1      1.4959      1.1534      0.4673      0.0000
   1  26   1      2.3413      0.6856      0.5038      0.0000
   2  26   1      1.5135      0.9173     -0.4431      0.0000
   3  26   1      2.3210      0.6515     -0.0337      0.0000
   4  26   1      2.1498      0.6038     -1.3827      0.0000
   5  26   1      1.8452      0.6968     -0.1758      0.0000
   6  26   1      1.8883      0.6095     -1.3453      0.0000
   0   1   2     14.8589      0.6009     15.9601      0.0000
   1   1   2      5.4768      0.5049      4.5278      0.0000
   0   2   2     22.0219      1.1853     21.9984      0.0000
   1   2   2      4.9983      0.3727      3.5162      0.0000
   2   2   2     22.5752      1.0368     17.3414      0.0000
   0   3   2      2.0652      0.8311      0.7778      0.0000
   1   3   2      5.1423      0.4040     -3.2927      0.0000
   2   3   2      1.6079      0.6746     -1.4593      0.0000
   3   3   2     12.1672      0.5458     -8.5345      0.0000
   0   4   2     28.8743      1.1107     23.4767      0.0000
   1   4   2      4.8715      0.3241     -3.5377      0.0000
   2   4   2     28.6029      0.9882     25.7489      0.0000
   3   4   2      6.1547      0.3499     -7.9066      0.0000
   4   4   2     41.3011      2.0921     48.6412      0.0000
   0   5   2      4.5788      0.3573     -5.3926      0.0000
   1   5   2      2.8050      0.5156     -2.1363      0.0000
   2   5   2      8.9253      0.4357      8.2887      0.0000
   3   5   2      4.0006      0.5131      3.4150      0.0000
   4   5   2     11.1706      0.4123    -12.0210      0.0000
   5   5   2     20.4673      0.9640    -15.4257      0.0000
   0   6   2      7.7474      0.4297      4.5543      0.0000
   1   6   2      2.1045      0.4766      2.6556      0.0000
   2   6   2     19.7150      0.5571     15.3968      0.0000
   3   6   2      3.5405      0.4392     -3.4631      0.0000
   4   6   2     19.1516      0.6095     13.8840      0.0000
   5   6   2      9.2711      0.5962      9.3700      0.0000
   6   6   2      8.8655      0.6997    -10.9232      0.0000
   0   7   2      2.1163      0.6497     -3.1086      0.0000
   1   7   2      2.2950      0.7132     -1.1671      0.0000
   2   7   2     13.5292      0.5713     16.4820      0.0000
   3   7   2      4.5740      0.4216     -3.9901      0.0000
   4   7   2     11.9649      0.5175    -12.4898      0.0000
   5   7   2     17.3484      0.7638    -16.3552      0.0000
   6   7   2      8.3088      0.6562     -8.3397      0.0000
   7   7   2      6.8797      1.0213      6.6117      0.0000
   0   8   2      5.6261      0.4889      3.5985      0.0000
   1   8   2      8.9043      0.4624      7.1819      0.0000
   2   8   2     18.6428      0.7551     26.0651      0.0000
   3   8   2     16.4113      0.7094    -17.5860      0.0000
   4   8   2     21.8541      0.8888     21.3299      0.0000
   5   8   2      3.4866      0.7884      4.0275      0.0000
   6   8   2     12.9177      0.5745     13.1762      0.0000
   7   8   2      3.0722      0.7218     -3.0633      0.0000
   8   8   2     17.1575      1.3254     17.1110      0.0000
   0   9   2      3.9064      0.7512     -3.5715      0.0000
   1   9   2      9.3073      0.4475     10.6983      0.0000
   2   9   2      6.7555      0.4536      7.1682      0.0000
   3   9   2      7.1629      0.6503     -5.8589      0.0000
   4   9   2      3.1305      0.7180     -2.5289      0.0000
   5   9   2     12.1576      0.5875    -13.3873      0.0000
   6   9   2      3.8247      0.6900     -5.1047      0.0000
   7   9   2      2.1312      0.9967     -0.6721      0.0000
   8   9   2      2.1424      1.1637      2.6176      0.0000
   9   9   2     11.2679      1.2765    -14.6215      0.0000
   0  10   2     18.3073      1.0767     18.6753      0.0000
   1  10   2     11.9870      0.6625     11.3895      0.0000
   2  10   2     13.7216      1.2586     26.0955      0.0000
   3  10   2      9.2221      0.6028     -9.3138      0.0000
   4  10   2     21.9233      1.1485     21.8061      0.0000
   5  10   2      2.1749      1.5055      2.8694      0.0000
   6  10   2     16.0598      1.4110     15.3603      0.0000
   7  10   2      1.8964      1.1745      0.6164      0.0000
   8  10   2      9.1773      0.9144      9.1832      0.0000
   9  10   2      1.7197      1.1640      0.9021      0.0000
  10  10   2     13.2580      1.1595     12.5817      0.0000
   0  11   2      8.7389      1.0772      8.3851      0.0000
   1  11   2     22.7981      1.8782     12.6110      0.0000
   2  11   2      4.7328      1.1826      3.9885      0.0000
   3  11   2      5.6537      0.8149     -4.7865      0.0000
   4  11   2      2.1992      1.1209     -1.7555      0.0000
   5  11   2      6.3385      0.9817     -8.5657      0.0000
   6  11   2      3.5758      0.8213     -4.0974      0.0000
   7  11   2      1.5823      1.2957     -0.9763      0.0000
   8  11   2      5.5613      0.9518      5.4679      0.0000
   9  11   2      2.9862      0.7573     -3.9854      0.0000
  10  11   2      8.9672      0.5787      8.1263      0.0000
  11  11   2      4.9771      0.7214      5.4957      0.0000
   0  12   2     27.5333      2.0441     33.5598      0.0000
   1  12   2      6.9440      2.2671      6.7029      0.0000
   2  12   2     26.4176      1.6268     23.9702      0.0000
   3  12   2      3.8831      0.9368     -2.8108      0.0000
   4  12   2     22.6075      1.0582     21.9308      0.0000
   5  12   2      7.9615      0.6796      7.8491      0.0000
   6  12   2     20.2690      0.9663     19.4385      0.0000
   7  12   2     10.2207      0.7010     11.2738      0.0000
   8  12   2     18.0884      0.8807     15.7342      0.0000
   9  12   2      4.4192      0.7027      4.5670      0.0000
  10  12   2     18.7018      0.9127     18.2677      0.0000
  11  12   2      5.0187      0.6304      5.0225      0.0000
  12  12   2     17.0142      1.8523     15.3478      0.0000
   1  13   2      3.1698      1.1134      1.5332      0.0000
   2  13   2      2.6611      0.5537      1.5531      0.0000
   3  13   2      6.6697      0.4764     -6.9024      0.0000
   4  13   2      3.3728      0.4816     -3.8476      0.0000
   5  13   2      3.2103      1.1133     -2.9265      0.0000
   6  13   2     10.3017      0.5986     -9.6241      0.0000
   7  13   2      4.0938      1.8215      1.7538      0.0000
   8  13   2     10.1529      0.6962     -9.7451      0.0000
   9  13   2      1.1218      1.2524     -1.1836      0.0000
  10  13   2      2.6003      0.9713     -2.2704      0.0000
  11  13   2      2.2627      1.3075      0.2613      0.0000
  12  13   2      2.0440      1.4803     -0.7627      0.0000
  13  13   2      2.9956      1.2726     -3.7065      0.0000
   0  14   2     25.9910      2.1584     27.5640      0.0000
   1  14   2      2.5268      1.3983      1.0061      0.0000
   2  14   2     24.0033      1.1180     26.4884      0.0000
   3  14   2      8.7730      0.4670     -9.8300      0.0000
   4  14   2     30.3079      1.2692     31.8212      0.0000
   5  14   2      7.3034      0.4752     -7.5308      0.0000
   6  14   2     24.7185      1.2903     23.7640      0.0000
   7  14   2      3.6609      0.8182     -1.9606      0.0000
   8  14   2     14.4719      1.2469     13.7764      0.0000
   9  14   2      3.2036      0.8454      1.4950      0.0000
  10  14   2     11.3584      0.8076     11.2474      0.0000
  11  14   2      3.9152      0.7774      3.0054      0.0000
  12  14   2     11.4116      0.7461     10.2347      0.0000
  13  14   2      2.4044      1.2351     -1.9215      0.0000
  14  14   2     10.2130      1.3755      9.2789      0.0000
   0  15   2      5.8927      0.8473      5.6605      0.0000
   1  15   2      3.4500      0.5449      3.0413      0.0000
   2  15   2      2.7546      0.4848     -1.5849      0.0000
   3  15   2      2.1639      0.7823     -0.0815      0.0000
   4  15   2      2.8279      0.3608     -2.4491      0.0000
   5  15   2      8.1203      0.9764     -8.0278      0.0000
   6  15   2      1.6303      1.4102      1.6268      0.0000
   7  15   2     11.1518      0.6501    -10.7362      0.0000
   8  15   2      3.8576      0.6010      3.5676      0.0000
   9  15   2      8.7088      0.8001     -8.6008      0.0000
  10  15   2      6.2738      0.6549      5.6719      0.0000
  11  15   2      2.8071      0.8816     -2.9609      0.0000
  12  15   2      2.1113      1.1821      1.7816      0.0000
  13  15   2      3.2895      1.0819     -3.6725      0.0000
  14  15   2      1.1510      1.5698     -0.9833      0.0000
   0  16   2      9.0936      1.7780      8.1105      0.0000
   1  16   2      2.2318      0.7685      0.2967      0.0000
   2  16   2      6.4880      0.4154      6.3367      0.0000
   3  16   2      2.0299      0.4730     -0.8401      0.0000
   4  16   2      3.7034      1.1907      2.2613      0.0000
   5  16   2      3.9580      0.3580      4.1701      0.0000
   6  16   2      2.6834      0.5996     -0.2618      0.0000
   7  16   2      3.8611      1.0563      2.4392      0.0000
   8  16   2      3.6381      0.8936      3.6143      0.0000
   9  16   2      1.6012      1.3867     -0.7779      0.0000
  10  16   2      7.8385      0.5584      5.9687      0.0000
  11  16   2      2.4457      0.8655     -2.7703      0.0000
  12  16   2      6.6523      0.8456      5.7203      0.0000
  13  16   2      3.4207      0.7502     -4.2969      0.0000
  14  16   2      5.0768      0.8015      4.1829      0.0000
  15  16   2      1.2265      1.4615     -2.0081      0.0000
  16  16   2      1.1260      1.9061      0.9362      0.0000
   0  17   2      4.1763      0.7345      6.2453      0.0000
   1  17   2      2.1733      1.0872      0.9695      0.0000
   2  17   2      1.8211      0.8709     -0.0241      0.0000
   3  17   2      2.6264      0.5311     -2.0784      0.0000
   4  17   2      2.7244      0.6203     -3.1795      0.0000
   5  17   2      2.1956      0.4652      0.2025      0.0000
   6  17   2      6.9637      0.5008     -7.4795      0.0000
   7  17   2      2.5513      1.2594      4.8976      0.0000
   8  17   2      6.7401      0.6185     -6.8946      0.0000
   9  17   2      3.4727      0.6729      3.6081      0.0000
  10  17   2      0.0000      1.2140     -0.3233      0.0000
  11  17   2      2.2284      0.9540      3.2801      0.0000
  12  17   2      1.3339      1.2387      0.7935      0.0000
  13  17   2      1.4597      1.1680      0.0648      0.0000
  14  17   2      1.0252      1.3198     -0.1688      0.0000
  15  17   2      2.3536      1.0561     -2.0002      0.0000
  16  17   2      1.1877      1.7920     -2.0983      0.0000
  17  17   2      1.0915      1.7747      0.7617      0.0000
   0  18   2      9.7455      1.1077      7.7262      0.0000
   1  18   2      4.0051      0.7450     -3.5039      0.0000
   2  18   2      9.2296      0.5531     10.0607      0.0000
   3  18   2      5.1372      0.3940     -5.6006      0.0000
   4  18   2     11.0849      0.5224     11.4465      0.0000
   5  18   2      5.4893      0.7163     -5.2122      0.0000
   6  18   2      9.0642      0.5117      8.0605      0.0000
   7  18   2      3.2009      0.4959     -2.7831      0.0000
   8  18   2      5.1573      0.8166      4.8278      0.0000
   9  18   2      2.0047      1.1884      0.9402      0.0000
  10  18   2      3.6095      0.6812      3.1153      0.0000
  11  18   2      1.7018      1.0871     -1.0242      0.0000
  12  18   2      4.5275      0.9909      3.5630      0.0000
  13  18   2      2.6003      0.8376     -3.1537      0.0000
  14  18   2      4.9899      0.9604      3.6266      0.0000
  15  18   2      2.2654      0.9750     -2.5271      0.0000
  16  18   2      2.9333      0.9581      1.8986      0.0000
  17  18   2      1.8409      1.3718     -1.3247      0.0000
  18  18   2      2.3929      1.9641      2.3959      0.0000
   0  19   2      4.1091      0.6395      3.8777      0.0000
   1  19   2      4.0211      0.7035      3.8690      0.0000
   2  19   2      2.2923      0.7888      0.9209      0.0000
   3  19   2      1.9716      0.6746      1.3355      0.0000
   4  19   2      2.1366      0.5317     -0.3329      0.0000
   5  19   2      2.6227      0.6773      0.0934      0.0000
   6  19   2      0.7899      0.9648     -0.1620      0.0000
   7  19   2      2.1609      0.6176      1.9479      0.0000
   8  19   2      2.6960      0.6393      2.4283      0.0000
   9  19   2      2.3605      0.6666      2.0827      0.0000
  10  19   2      3.4903      0.5910      4.1068      0.0000
  11  19   2      5.1924      0.5709      4.8438      0.0000
  12  19   2      2.6797      0.7576      2.9271      0.0000
  13  19   2      2.7711      0.7767      2.6210      0.0000
  14  19   2      2.5367      0.8239      1.8878      0.0000
  15  19   2      1.5378      1.2163      0.0996      0.0000
  16  19   2      0.7735      1.2863     -0.0156      0.0000
  17  19   2      1.3035      1.2208      1.8480      0.0000
  18  19   2      1.6394      1.3007      0.1504      0.0000
   0  20   2     14.2692      0.8039     12.5479      0.0000
   1  20   2      3.2192      0.4840     -2.9996      0.0000
   2  20   2     11.3730      0.9092     11.0800      0.0000
   3  20   2      2.1802      0.6045     -1.0532      0.0000
   4  20   2     12.5634      0.6317     11.6609      0.0000
   5  20   2      1.7268      0.6025      0.3012      0.0000
   6  20   2     10.0478      0.7399      9.9342      0.0000
   7  20   2      2.9267      0.7897      2.1247      0.0000
   8  20   2      8.5568      0.6093      8.0641      0.0000
   9  20   2      2.8212      0.6901      2.9445      0.0000
  10  20   2      6.3306      0.6369      6.9991      0.0000
  11  20   2      1.1542      1.0999     -0.1237      0.0000
  12  20   2      3.9225      0.6477      5.0425      0.0000
  13  20   2      1.0769      1.1560     -0.8252      0.0000
  14  20   2      3.5252      0.6997      4.2087      0.0000
  15  20   2      1.8171      1.1235     -1.4920      0.0000
  16  20   2      2.5361      0.9332      3.0956      0.0000
   0  21   2      1.6408      1.1366     -0.5195      0.0000
   1  21   2      2.6074      0.6626      2.9628      0.0000
   2  21   2      1.8857      1.2705      0.7053      0.0000
   3  21   2      2.3117      1.0123      2.2369      0.0000
   4  21   2      1.6068      0.6697     -0.9754      0.0000
   5  21   2      1.7363      0.8069      1.0805      0.0000
   6  21   2      1.3660      0.8412     -1.3821      0.0000
   7  21   2      2.3777      0.4720      1.6499      0.0000
   8  21   2      0.8857      0.8960      0.1164      0.0000
   9  21   2      0.0000      0.9376      0.6237      0.0000
  10  21   2      0.7263      0.9431      0.5917      0.0000
  11  21   2      1.8267      0.9173      2.2211      0.0000
  12  21   2      1.0604      1.0488      1.1025      0.0000
  13  21   2      0.1550      1.1019      1.4563      0.0000
  14  21   2      0.0000      1.1555      0.0585      0.0000
  15  21   2      0.7210      1.0434     -0.3295      0.0000
   0  22   2     14.8450      1.1001     13.2291      0.0000
   1  22   2      1.4435      0.9025     -0.7422      0.0000
   2  22   2     10.7334      0.7209      9.9338      0.0000
   3  22   2      2.1236      0.6458      0.8502      0.0000
   4  22   2     11.2912      0.7367      9.0827      0.0000
   5  22   2      2.0010      0.6628      0.9386      0.0000
   6  22   2      9.0945      0.4861      7.3586      0.0000
   7  22   2      1.6912      0.8617      1.9101      0.0000
   8  22   2      5.7802      0.5756      6.1847      0.0000
   9  22   2      2.2891      0.5953      2.0157      0.0000
  10  22   2      3.9883      1.2960      7.6328      0.0000
  11  22   2      1.1707      1.0038      0.4267      0.0000
  12  22   2      4.1672      1.0989      6.5552      0.0000
  13  22   2      1.3403      1.0732      0.5765      0.0000
  14  22   2      3.3033      1.2715      5.1272      0.0000
   0  23   2      1.4940      1.2073      1.9841      0.0000
   1  23   2      1.0976      1.1358      0.3385      0.0000
   2  23   2      3.1416      0.6403      2.6799      0.0000
   3  23   2      2.0557      0.7667      0.1480      0.0000
   4  23   2      3.3720      0.6436     -1.5117      0.0000
   5  23   2      2.1098      0.4990      0.4921      0.0000
   6  23   2      2.2583      0.5877     -2.5909      0.0000
   7  23   2      2.6420      0.5648      2.9904      0.0000
   8  23   2      1.3915      0.7298     -1.0329      0.0000
   9  23   2      3.0160      0.5921      3.6028      0.0000
  10  23   2      0.9649      0.9388      0.0999      0.0000
  11  23   2      1.3423      1.0018      2.8334      0.0000
  12  23   2      1.8072      0.9027      1.7122      0.0000
   0  24   2      9.2839      0.6984      8.4186      0.0000
   1  24   2      2.1122      0.6907     -1.1026      0.0000
   2  24   2      8.2034      0.6633      7.4828      0.0000
   3  24   2      2.4249      0.5529     -2.4249      0.0000
   4  24   2     10.0180      0.5900      9.1484      0.0000
   5  24   2      1.8483      0.6327     -1.2531      0.0000
   6  24   2      8.8614      0.6871      9.0001      0.0000
   7  24   2      2.1613      0.6242      1.6770      0.0000
   8  24   2      6.4271      0.4490      6.0888      0.0000
   9  24   2      1.9401      0.5802      2.6446      0.0000
  10  24   2      3.5449      1.7123      4.9245      0.0000
   0  25   2      1.4160      1.0940     -0.4138      0.0000
   1  25   2      1.4414      0.7869      0.6934      0.0000
   2  25   2      1.4913      1.1011      0.5073      0.0000
   3  25   2      2.1377      0.7204      1.6332      0.0000
   4  25   2      1.8774      0.7358     -0.5231      0.0000
   5  25   2      2.5475      0.7843     -0.1828      0.0000
   6  25   2      0.0000      0.8457      0.4291      0.0000
   7  25   2      2.1737      0.9054     -1.2111      0.0000
   0  26   2      4.2903      1.5442      2.5591      0.0000
   1  26   2      1.3919      0.8384     -0.0220      0.0000
   2  26   2      3.1398      1.6368      1.6748      0.0000
   3  26   2      1.6059      0.9559     -0.4538      0.0000
   0   1   3     12.0005      0.5356     10.7220      0.0000
   0   2   3      6.4056      0.8626     -4.7845      0.0000
   1   2   3     11.6752      0.3853    -11.1856      0.0000
   0   3   3      3.8737      0.7248      2.0297      0.0000
   1   3   3      3.3273      0.3861      4.0908      0.0000
   2   3   3      8.9293      0.4674      7.9015      0.0000
   0   4   3      4.6966      0.4487      3.8714      0.0000
   1   4   3      2.9005      0.5244     -1.7557      0.0000
   2   4   3      3.3007      0.4432     -2.6792      0.0000
   3   4   3      2.7394      0.5980     -1.3370      0.0000
   0   5   3     33.7815      1.7024     38.2454      0.0000
   1   5   3      5.7057      0.2711     -5.7608      0.0000
   2   5   3     28.0211      0.7313     29.4421      0.0000
   3   5   3      4.5176      0.3547     -5.3640      0.0000
   4   5   3     14.2991      0.4330     13.6014      0.0000
   0   6   3     10.5383      0.4752    -11.4932      0.0000
   1   6   3     10.7360      0.3861    -11.3435      0.0000
   2   6   3      4.8546      0.3422     -4.1208      0.0000
   3   6   3     15.4254      0.5365    -20.0377      0.0000
   4   6   3      4.3200      0.4232      4.2114      0.0000
   5   6   3     17.7662      0.5212    -19.7765      0.0000
   0   7   3     10.4659      0.9461    -10.3479      0.0000
   1   7   3      3.5946      0.5200      2.1235      0.0000
   2   7   3     10.9459      0.4240    -10.3938      0.0000
   3   7   3      5.2216      0.4987      4.6115      0.0000
   4   7   3      4.1244      0.4181     -4.3691      0.0000
   5   7   3      2.8880      0.5313     -0.5800      0.0000
   6   7   3      3.2635      0.5273      3.3057      0.0000
   0   8   3      4.1491      0.5518     -4.0886      0.0000
   1   8   3      3.2298      0.4278     -2.9867      0.0000
   2   8   3      2.5490      0.4568      0.1280      0.0000
   3   8   3      3.3039      0.5898     -1.7010      0.0000
   4   8   3      3.7890      0.4719     -3.8202      0.0000
   5   8   3      5.1458      0.5950     -4.5412      0.0000
   6   8   3      2.4892      0.7993     -1.0643      0.0000
   7   8   3      3.7599      0.4986      2.6718      0.0000
   0   9   3      4.9979      0.5735     -5.0582      0.0000
   1   9   3      4.2361      0.5118      2.7053      0.0000
   2   9   3      5.9841      0.3139     -4.1653      0.0000
   3   9   3      3.1396      0.6115     -3.2609      0.0000
   4   9   3      7.0877      0.3158     -5.7335      0.0000
   5   9   3      2.9183      0.7009      0.0835      0.0000
   6   9   3      7.1286      0.3526     -6.3833      0.0000
   7   9   3      1.8249      0.7794      0.9921      0.0000
   8   9   3      7.3195      1.1923     -6.2863      0.0000
   0  10   3      2.6912      0.6489      2.7637      0.0000
   1  10   3      2.6111      0.5091      1.5868      0.0000
   2  10   3      2.4724      0.5210      0.2339      0.0000
   3  10   3      3.8263      0.5666     -3.2182      0.0000
   4  10   3      2.4867      0.6159      1.5299      0.0000
   5  10   3      5.2681      0.7728     -5.4834      0.0000
   6  10   3      4.0466      0.5864      3.6884      0.0000
   7  10   3      7.5240      0.5795      6.8348      0.0000
   8  10   3      1.6202      0.9620      1.2946      0.0000
   9  10   3      6.2694      0.7332      7.7884      0.0000
   0  11   3      4.4605      0.5240      5.2474      0.0000
   1  11   3      3.3524      0.4613      0.4323      0.0000
   2  11   3      2.2108      0.5706      0.6110      0.0000
   3  11   3      4.7137      0.5467     -4.0456      0.0000
   4  11   3      2.8526      0.5288     -1.9343      0.0000
   5  11   3      2.2369      0.5975      1.4510      0.0000
   6  11   3      2.0334      0.8144     -0.6888      0.0000
   7  11   3      1.1941      1.0618      0.2024      0.0000
   8  11   3      3.9420      0.5700     -3.1048      0.0000
   9  11   3      1.7588      1.0004     -0.5480      0.0000
  10  11   3      4.8965      0.4919     -5.4260      0.0000
   0  12   3      2.4789      0.6370      1.0941      0.0000
   1  12   3      2.3432      0.6878      2.2765      0.0000
   2  12   3      3.5455      0.4816     -2.9482      0.0000
   3  12   3      4.7513      0.7807     -7.0824      0.0000
   4  12   3      4.9133      0.3631      5.6655      0.0000
   5  12   3      3.6572      0.4178     -3.3080      0.0000
   6  12   3      4.3542      0.8491      4.3828      0.0000
   7  12   3      8.8710      0.7609      9.5070      0.0000
   8  12   3      0.9409      1.1262      0.2614      0.0000
   9  12   3     10.0230      0.5527      8.9568      0.0000
  10  12   3      2.3605      0.8635      1.4326      0.0000
  11  12   3      8.6337      0.6944      9.1803      0.0000
   0  13   3      3.3348      0.6591      3.6533      0.0000
   1  13   3      2.0721      0.4481      0.1394      0.0000
   2  13   3      5.8245      0.6908     -5.0652      0.0000
   3  13   3      4.8275      0.5325      4.4293      0.0000
   4  13   3      6.0921      0.7556      4.8551      0.0000
   5  13   3      2.2109      1.0486      1.1775      0.0000
   6  13   3      9.8477      0.8009      9.5553      0.0000
   7  13   3      2.7656      0.7438     -2.1363      0.0000
   8  13   3      4.1064      0.6402      3.0779      0.0000
   9  13   3      2.7600      0.7517      1.6530      0.0000
  10  13   3      3.5005      0.6802      3.0431      0.0000
  11  13   3      1.5586      1.2302      0.8084      0.0000
  12  13   3      3.5149      0.7390     -2.9259      0.0000
   0  14   3      4.2386      0.6223      4.6034      0.0000
   1  14   3      5.5853      0.6367      6.0323      0.0000
   2  14   3      2.5108      1.6343      0.1949      0.0000
   3  14   3      6.3765      0.5932      6.7209      0.0000
   4  14   3      2.4256      0.5230     -1.7309      0.0000
   5  14   3      8.6661      0.8776      6.9604      0.0000
   6  14   3      2.9008      0.7508     -0.9964      0.0000
   7  14   3      8.0450      0.7700      8.9407      0.0000
   8  14   3      2.5759      1.1825      1.1538      0.0000
   9  14   3      5.9786      0.7162      7.7994      0.0000
  10  14   3      0.8274      1.2109      0.5228      0.0000
  11  14   3      7.4413      0.6406      7.1170      0.0000
  12  14   3      1.2113      1.1602     -1.7175      0.0000
  13  14   3      1.6837      1.2062      1.7348      0.0000
   0  15   3     30.4535      1.6007     35.8504      0.0000
   1  15   3      5.9949      0.5201     -5.5969      0.0000
   2  15   3     18.5673      0.6514     17.4132      0.0000
   3  15   3      2.5742      0.7718     -2.9327      0.0000
   4  15   3     17.3058      0.7074     17.1297      0.0000
   5  15   3      1.9943      1.2022     -0.3757      0.0000
   6  15   3     14.6220      0.7487     13.2883      0.0000
   7  15   3      2.1963      1.2569      0.0795      0.0000
   8  15   3      7.5954      0.6064      6.9332      0.0000
   9  15   3      2.0720      1.0947      0.5751      0.0000
  10  15   3     10.0708      0.6258      9.2548      0.0000
  11  15   3      2.7805      0.9093     -2.2945      0.0000
  12  15   3      2.2164      1.0867      1.0540      0.0000
  13  15   3      1.8830      1.1385     -0.4953      0.0000
  14  15   3      1.8901      1.0571      1.6625      0.0000
   0  16   3      7.2012      2.6302     -7.7909      0.0000
   1  16   3      6.1306      0.6421     -5.3641      0.0000
   2  16   3      1.5566      1.4079     -0.8244      0.0000
   3  16   3      6.1025      0.8355     -6.3364      0.0000
   4  16   3      3.5281      0.7918      1.2529      0.0000
   5  16   3      5.3695      0.5911     -5.5928      0.0000
   6  16   3      2.8894      1.1935      0.9481      0.0000
   7  16   3      2.9232      0.8598     -0.0546      0.0000
   8  16   3      2.2590      1.0484     -0.2502      0.0000
   9  16   3      4.1856      0.6328      4.0393      0.0000
  10  16   3      3.0215      0.7246     -2.3676      0.0000
  11  16   3      1.1699      1.2074      0.6526      0.0000
  12  16   3      1.9296      1.0871     -0.4854      0.0000
  13  16   3      2.5302      0.8772     -1.7316      0.0000
  14  16   3      1.3606      1.2632     -0.0655      0.0000
  15  16   3      2.1784      1.0048     -3.5262      0.0000
   0  17   3      4.7114      1.1466     -4.8454      0.0000
   1  17   3      0.8876      1.5366      1.5980      0.0000
   2  17   3     13.4822      1.0738    -12.5927      0.0000
   3  17   3      4.5187      1.3331      2.4932      0.0000
   4  17   3      3.8587      0.8990     -2.7379      0.0000
   5  17   3      3.0698      0.9419      0.7900      0.0000
   6  17   3      1.9325      1.2932      1.3121      0.0000
   7  17   3      1.2831      1.2191     -0.6036      0.0000
   8  17   3      1.3207      1.2230     -1.2298      0.0000
   9  17   3      1.3913      1.2786      0.5891      0.0000
  10  17   3      2.0560      1.2035      0.3233      0.0000
  11  17   3      1.5815      1.1856      0.9739      0.0000
  12  17   3      3.8354      0.6867     -3.9162      0.0000
  13  17   3      0.5723      1.1578      0.5619      0.0000
  14  17   3      1.3038      1.2736     -0.9337      0.0000
  15  17   3      0.4171      1.1973      0.3650      0.0000
  16  17   3      1.0509      1.0968      1.4042      0.0000
   0  18   3      3.0408      1.3937     -2.3634      0.0000
   1  18   3      3.4999      1.0547     -2.0642      0.0000
   2  18   3      1.2387      1.6496     -0.4488      0.0000
   3  18   3     10.8181      0.9621      5.6701      0.0000
   4  18   3      3.3032      1.5042     -3.1010      0.0000
   5  18   3      3.2486      0.8773      2.6947      0.0000
   6  18   3      2.9525      1.0210     -2.1804      0.0000
   7  18   3      1.9576      1.3272      1.0641      0.0000
   8  18   3      2.7829      0.9288      0.0144      0.0000
   9  18   3      2.7477      1.3062      3.4565      0.0000
  10  18   3      1.7334      1.3202     -1.6632      0.0000
  11  18   3      2.1215      1.2058     -0.1769      0.0000
  12  18   3      0.9629      1.2601     -1.1310      0.0000
  13  18   3      1.1477      1.2133     -0.3263      0.0000
  14  18   3      1.4265      1.1505     -0.7381      0.0000
  15  18   3      3.1778      0.8984     -2.7731      0.0000
  16  18   3      1.4213      1.3144     -0.0824      0.0000
  17  18   3      0.2105      1.1022     -1.6161      0.0000
   1  19   3      1.0566      1.7360      0.5673      0.0000
   2  19   3      6.9216      0.9446     -7.1528      0.0000
   3  19   3      2.7751      1.2996     -1.6232      0.0000
   4  19   3      5.2743      0.9464     -6.9225      0.0000
   5  19   3      1.6364      0.7160      0.4052      0.0000
   6  19   3      6.0294      0.5375     -5.8378      0.0000
   7  19   3      2.1163      1.2259      0.9485      0.0000
   8  19   3      4.4896      0.9007     -4.8437      0.0000
   9  19   3      2.0634      1.1411     -0.8466      0.0000
  10  19   3      2.5357      1.0921     -3.0492      0.0000
  11  19   3      1.0864      1.3233      0.2059      0.0000
  12  19   3      4.5215      0.7038     -4.3883      0.0000
  13  19   3      0.0000      1.2402      0.2398      0.0000
  14  19   3      2.3295      0.8316     -2.5086      0.0000
  15  19   3      0.0973      1.1393      0.4840      0.0000
  16  19   3      1.5391      1.0967      0.4031      0.0000
   0  20   3      8.2684      1.5350     -0.3278      0.0000
   1  20   3      3.7710      2.5691     -2.4897      0.0000
   2  20   3      2.9461      1.3756      0.1377      0.0000
   3  20   3      4.0005      0.7603      2.5889      0.0000
   4  20   3      1.6683      0.4736      0.5994      0.0000
   5  20   3      1.5729      0.4900      1.8107      0.0000
   6  20   3      0.6921      0.8695      0.0066      0.0000
   7  20   3      2.5261      0.6635      2.3028      0.0000
   8  20   3      1.0260      1.1795     -0.2807      0.0000
   9  20   3      4.5999      0.9903      4.8257      0.0000
  10  20   3      1.6089      1.5830      0.1288      0.0000
  11  20   3      1.6305      1.2606      1.9899      0.0000
  12  20   3      1.6752      1.2296      0.1641      0.0000
  13  20   3      2.4237      0.9994      2.5557      0.0000
  14  20   3      1.6543      1.2541     -0.1333      0.0000
  15  20   3      1.1295      1.1985      1.1410      0.0000
   1  21   3      2.6850      1.9448      0.3713      0.0000
   2  21   3      4.5834      0.8389     -5.2275      0.0000
   3  21   3      1.9366      0.6222     -1.0989      0.0000
   4  21   3      6.5684      0.4821     -6.2203      0.0000
   5  21   3      1.6574      0.7409     -0.4475      0.0000
   6  21   3      4.7510      0.4669     -5.0405      0.0000
   7  21   3      1.0426      0.8813      0.8983      0.0000
   8  21   3      2.2710      0.6591     -2.8802      0.0000
   9  21   3      1.4769      0.9257      0.4029      0.0000
  10  21   3      1.7291      1.1747     -1.7373      0.0000
  11  21   3      0.9607      1.1904      0.3604      0.0000
  12  21   3      1.6295      1.2337     -1.1689      0.0000
  13  21   3      0.0000      1.1859     -0.4541      0.0000
   0  22   3      2.4510      2.0574     -0.4293      0.0000
   1  22   3      2.1969      2.0083     -1.6613      0.0000
   2  22   3      1.6133      1.1754     -0.5088      0.0000
   3  22   3      1.6262      0.7290     -0.0731      0.0000
   4  22   3      0.8594      0.8015      1.1534      0.0000
   5  22   3      1.7946      0.7983      0.1664      0.0000
   6  22   3      2.1887      0.4308      1.8051      0.0000
   7  22   3      2.4137      0.4874      2.0018      0.0000
   8  22   3      1.0620      0.8964      0.3451      0.0000
   9  22   3      3.3869      1.0876      3.9808      0.0000
  10  22   3      0.0000      0.9852     -0.0635      0.0000
  11  22   3      3.0588      0.7358      2.0415      0.0000
  12  22   3      0.0000      1.1160     -0.3531      0.0000
   0  23   3      4.1114      1.1833     -3.6752      0.0000
   1  23   3      0.6680      1.3298      0.5640      0.0000
   2  23   3      3.0770      1.1227     -2.5335      0.0000
   3  23   3      1.9051      0.9736      0.9266      0.0000
   4  23   3      1.9504      0.6983     -1.3803      0.0000
   5  23   3      1.2585      0.7531      0.2684      0.0000
   6  23   3      1.7752      0.5761      0.8988      0.0000
   7  23   3      0.3668      0.8101     -0.6083      0.0000
   8  23   3      1.8325      0.6334      1.9342      0.0000
   9  23   3      1.4057      0.8641     -0.6977      0.0000
  10  23   3      0.2302      0.9395      0.6539      0.0000
   0  24   3      2.9607      2.1839      0.8798      0.0000
   1  24   3      2.0316      1.6953      0.8730      0.0000
   2  24   3      1.4198      1.0291      0.1932      0.0000
   3  24   3      3.6976      0.5690      3.0082      0.0000
   4  24   3      1.3091      0.8407     -0.6764      0.0000
   5  24   3      2.5119      0.7995      2.4307      0.0000
   6  24   3      1.5595      0.5540     -0.4319      0.0000
   7  24   3      2.3411      0.6799      1.5958      0.0000
   0  25   3      4.5310      0.6700      5.8328      0.0000
   1  25   3      2.5036      1.2300     -0.5767      0.0000
   2  25   3      5.4195      0.6759      4.7718      0.0000
   0   0   4     25.7453      1.8611     28.1992      0.0000
   0   1   4      3.0639      0.6942      1.6094      0.0000
   1   1   4      2.1748      0.7368     -1.9899      0.0000
   0   2   4     22.6827      0.8839     23.7548      0.0000
   1   2   4      4.7691      0.3207      5.1483      0.0000
   2   2   4     24.6053      1.1281     23.2011      0.0000
   0   3   4      4.1915      0.4616      4.5495      0.0000
   1   3   4      2.9363      0.4335     -1.1464      0.0000
   2   3   4      4.2006      0.5569      3.7612      0.0000
   3   3   4      2.6847      0.6990      0.4198      0.0000
   0   4   4     12.8965      1.0252     14.8089      0.0000
   1   4   4      2.1517      0.6242     -0.3552      0.0000
   2   4   4     17.8556      0.6721     16.2367      0.0000
   3   4   4      9.8213      0.4253    -10.3635      0.0000
   4   4   4     12.3171      0.8650      9.9753      0.0000
   0   5   4      2.0119      0.9010     -0.6684      0.0000
   1   5   4      3.2137      0.4021      2.0605      0.0000
   2   5   4      2.6241      0.5223      2.1364      0.0000
   3   5   4      3.5007      0.5516      2.9910      0.0000
   4   5   4      2.5551      0.5154      2.0175      0.0000
   5   5   4     11.2173      0.6471     10.8418      0.0000
   0   6   4     29.3502      1.1363     32.8428      0.0000
   1   6   4      3.6897      0.4261      3.4514      0.0000
   2   6   4     26.3131      0.7658     29.5780      0.0000
   3   6   4      2.7530      0.5270      0.5943      0.0000
   4   6   4     24.4479      1.0185     24.4186      0.0000
   5   6   4      4.9949      0.4421      4.9912      0.0000
   6   6   4     31.2696      1.4353     31.8806      0.0000
   0   7   4      5.0397      0.4522      4.5396      0.0000
   1   7   4      2.4544      0.4569      1.0877      0.0000
   2   7   4      4.2948      0.3414      4.1669      0.0000
   3   7   4      2.5668      0.5519     -1.4204      0.0000
   4   7   4      4.7547      0.5206     -5.2812      0.0000
   5   7   4      7.0672      0.4172      7.5141      0.0000
   6   7   4      8.4837      0.3376     -9.0661      0.0000
   7   7   4      3.1124      0.6438      4.5245      0.0000
   0   8   4     19.5859      0.7729     21.1294      0.0000
   1   8   4      2.7503      0.4578     -1.6725      0.0000
   2   8   4     12.7244      0.4098     12.3737      0.0000
   3   8   4      5.6245      0.3559     -5.8451      0.0000
   4   8   4     15.0181      0.4649     17.0616      0.0000
   5   8   4      2.3784      0.6288      0.7018      0.0000
   6   8   4     22.0925      0.6421     22.2181      0.0000
   7   8   4      3.1501      0.4130     -1.3556      0.0000
   8   8   4     14.9945      0.7629     15.0270      0.0000
   0   9   4      5.3004      0.5043     -5.7964      0.0000
   1   9   4      2.5398      0.4049     -1.0757      0.0000
   2   9   4      4.4894      0.5104      3.7194      0.0000
   3   9   4      3.5698      0.4183      2.4169      0.0000
   4   9   4      3.6416      0.5633     -3.6410      0.0000
   5   9   4      8.0431      0.5055      6.9928      0.0000
   6   9   4      4.2300      0.3719     -5.3913      0.0000
   7   9   4      3.7312      0.4455      3.7307      0.0000
   8   9   4      2.8823      0.7629      1.2511      0.0000
   9   9   4      5.9982      0.5948      5.8863      0.0000
   0  10   4     16.8411      0.6895     16.8926      0.0000
   1  10   4      4.6685      0.3441      4.5481      0.0000
   2  10   4      6.1221      0.4261      5.3576      0.0000
   3  10   4      4.4351      0.3461     -3.7084      0.0000
   4  10   4     12.4501      0.4701     11.9121      0.0000
   5  10   4      2.9201      0.4921      2.6940      0.0000
   6  10   4     16.2758      0.5243     15.7377      0.0000
   7  10   4      2.8732      0.5005      2.6023      0.0000
   8  10   4     14.2513      0.6532     13.3525      0.0000
   9  10   4      1.6797      0.9179     -0.2772      0.0000
  10  10   4     13.1142      0.6424     13.8274      0.0000
   0  11   4      2.7407      0.5141     -2.3146      0.0000
   1  11   4      6.8868      0.4481     -6.2837      0.0000
   2  11   4      4.1105      0.3370      4.1247      0.0000
   3  11   4      4.4927      0.3465      4.1507      0.0000
   4  11   4      2.8316      0.4689     -1.4255      0.0000
   5  11   4      4.9824      0.4133      4.9855      0.0000
   6  11   4      3.1692      0.4767     -3.2583      0.0000
   7  11   4      3.0197      0.5238      2.5466      0.0000
   8  11   4      2.1940      0.8776      0.8825      0.0000
   9  11   4      5.5032      0.7213      4.2230      0.0000
  10  11   4      1.8433      1.0205      2.5868      0.0000
  11  11   4      2.6673      1.1336     -3.4945      0.0000
   0  12   4      7.8817      0.5558      7.6478      0.0000
   1  12   4      9.3664      0.4899      9.5789      0.0000
   2  12   4      4.1169      0.5426      2.9573      0.0000
   3  12   4      2.3358      0.5273     -1.3240      0.0000
   4  12   4      7.0586      0.4062      5.7604      0.0000
   5  12   4      3.5599      0.4180      4.1471      0.0000
   6  12   4      9.4852      0.5824      8.1735      0.0000
   7  12   4      4.6216      0.4111      4.8233      0.0000
   8  12   4      7.5522      0.4890      6.6125      0.0000
   9  12   4      2.1062      0.7523      1.4593      0.0000
  10  12   4      6.1402      0.7037      5.4528      0.0000
  11  12   4      5.4714      0.5386      5.5754      0.0000
  12  12   4      3.1745      1.1287      2.9791      0.0000
   0  13   4      8.3199      0.5404      9.4522      0.0000
   1  13   4      7.4075      0.4067     -7.9027      0.0000
   2  13   4      1.8343      0.6031      1.3169      0.0000
   3  13   4      3.3410      0.3806      2.4387      0.0000
   4  13   4      3.6540      0.5434     -4.0137      0.0000
   5  13   4      3.4051      0.5529      1.2156      0.0000
   6  13   4      6.7948      0.4637     -6.7449      0.0000
   7  13   4      3.6338      0.7071     -0.4498      0.0000
   8  13   4      3.3048      0.6526     -3.5630      0.0000
   9  13   4      3.3844      0.7046      3.6062      0.0000
  10  13   4      1.1858      1.0944      0.8045      0.0000
  11  13   4      2.6306      0.7724     -1.5276      0.0000
  12  13   4      1.4124      1.0916     -0.5501      0.0000
  13  13   4      1.9840      1.5249      2.5055      0.0000
   0  14   4      5.6599      0.8165     -5.5848      0.0000
   1  14   4      1.6418      0.5284      1.0424      0.0000
   2  14   4      3.5475      0.3741     -1.8203      0.0000
   3  14   4      8.5607      0.3818     -9.0590      0.0000
   4  14   4      3.4391      0.8909     -1.2179      0.0000
   5  14   4      2.5662      0.5563     -1.5315      0.0000
   6  14   4      4.9361      0.5204      3.7940      0.0000
   7  14   4      2.2909      0.7543      3.0233      0.0000
   8  14   4      8.5581      0.4964      7.5944      0.0000
   9  14   4      1.6999      1.1385      0.1707      0.0000
  10  14   4      5.8266      0.6103      6.1151      0.0000
  11  14   4      2.4735      1.0351      2.0088      0.0000
  12  14   4      5.9955      0.5032      6.1325      0.0000
  13  14   4      0.7480      1.1205     -0.9342      0.0000
  14  14   4      6.8480      1.0307      6.3736      0.0000
   0  15   4      4.7437      0.4724      4.6242      0.0000
   1  15   4      4.1485      0.3651     -3.5863      0.0000
   2  15   4      2.6729      0.8951     -1.6533      0.0000
   3  15   4      3.5817      0.4600      4.3013      0.0000
   4  15   4      5.7567      0.4362      4.4849      0.0000
   5  15   4      5.2739      0.4118      5.4951      0.0000
   6  15   4      3.2346      0.5580      2.8515      0.0000
   7  15   4      4.9146      0.4767      4.7765      0.0000
   8  15   4      1.1901      1.1424      0.1801      0.0000
   9  15   4      6.4411      0.4956      5.8196      0.0000
  10  15   4      4.4578      0.5487      4.4348      0.0000
  11  15   4      2.0297      1.0469      0.5190      0.0000
  12  15   4      2.3153      0.9151      1.7307      0.0000
  13  15   4      2.5663      0.9253      2.2944      0.0000
  14  15   4      1.7379      1.2315      0.9763      0.0000
  15  15   4      2.5861      1.1326      2.6898      0.0000
   0  16   4     14.1167      0.7125     13.4861      0.0000
   1  16   4      2.5058      0.4823      1.4231      0.0000
   2  16   4     19.2681      0.8024     17.2218      0.0000
   3  16   4      3.1446      0.4495      1.9080      0.0000
   4  16   4     14.6552      0.5788     13.9866      0.0000
   5  16   4      2.2086      0.6268      0.1028      0.0000
   6  16   4     14.4147      0.8501     14.3686      0.0000
   7  16   4      1.9071      0.9820     -1.5685      0.0000
   8  16   4     14.0578      0.6434     14.8845      0.0000
   9  16   4      1.6856      1.1480     -1.5873      0.0000
  10  16   4      9.9232      0.5632      9.6881      0.0000
  11  16   4      1.9142      1.1111     -2.1149      0.0000
  12  16   4      9.6247      0.6327      9.3904      0.0000
  13  16   4      2.5684      0.7785     -3.0338      0.0000
  14  16   4      9.2402      0.5781      8.8065      0.0000
  15  16   4      2.4278      0.8599     -2.3402      0.0000
  16  16   4      9.8387      0.7852      9.2422      0.0000
   0  17   4      5.6120      0.5341      7.0090      0.0000
   1  17   4      3.3287      0.4673     -2.9171      0.0000
   2  17   4      1.1807      0.7532     -0.0442      0.0000
   3  17   4      1.5908      0.6670     -1.5422      0.0000
   4  17   4      3.6857      0.4098     -3.8371      0.0000
   5  17   4      2.8159      0.4813     -0.7179      0.0000
   6  17   4      5.1528      0.4353     -5.2212      0.0000
   7  17   4      0.5658      1.1027     -0.9049      0.0000
   8  17   4      3.5318      0.7193     -3.5140      0.0000
   9  17   4      2.7687      0.8814     -0.9260      0.0000
  10  17   4      1.2959      1.1950      1.2116      0.0000
  11  17   4      1.3905      1.2236     -2.0117      0.0000
  12  17   4      2.0801      0.9540      0.5031      0.0000
  13  17   4      0.8432      1.1600      0.0610      0.0000
  14  17   4      0.6818      1.1101      0.0808      0.0000
  15  17   4      1.8337      0.9616      0.8903      0.0000
  16  17   4      1.2267      1.0754     -1.3801      0.0000
   0  18   4      4.6843      0.9386      5.1752      0.0000
   1  18   4      3.7339      0.4373     -4.0645      0.0000
   2  18   4      8.5101      0.4887      7.8063      0.0000
   3  18   4      4.5499      0.3681     -4.5305      0.0000
   4  18   4      8.0338      0.8423      7.4065      0.0000
   5  18   4      2.5973      0.4941     -2.7254      0.0000
   6  18   4      9.1221      0.4839      8.8834      0.0000
   7  18   4      2.1307      0.9921     -1.2521      0.0000
   8  18   4     11.5127      1.0744     11.1998      0.0000
   9  18   4      1.2526      1.2275     -0.0043      0.0000
  10  18   4      9.5351      0.7455      9.3283      0.0000
  11  18   4      2.5418      1.0554     -2.2265      0.0000
  12  18   4      7.2530      1.0748      8.9935      0.0000
  13  18   4      2.0846      0.9671     -2.2472      0.0000
  14  18   4      7.0843      0.6992      8.2179      0.0000
  15  18   4      2.2069      0.9139     -1.8696      0.0000
   0  19   4      1.7621      1.4265     -1.1854      0.0000
   1  19   4      3.1411      0.4573     -2.0686      0.0000
   2  19   4      2.5998      0.5428     -0.3123      0.0000
   3  19   4      2.0733      0.5669     -1.6073      0.0000
   4  19   4      1.9676      0.4284     -0.8990      0.0000
   5  19   4      2.0951      0.9693     -1.0008      0.0000
   6  19   4      1.6350      0.8652     -1.5035      0.0000
   7  19   4      1.8061      1.1503     -0.3826      0.0000
   8  19   4      0.8324      1.2913     -0.2909      0.0000
   9  19   4      2.8825      1.2363     -1.8346      0.0000
  10  19   4      2.0676      0.9912      1.6550      0.0000
  11  19   4      4.5650      0.6034     -3.7180      0.0000
  12  19   4      2.4737      0.8463      2.6349      0.0000
  13  19   4      2.4676      0.9221     -2.4247      0.0000
  14  19   4      1.5455      1.1758      1.2426      0.0000
   0  20   4      4.4110      1.4864      3.0956      0.0000
   1  20   4      0.8845      1.2024     -0.7808      0.0000
   2  20   4      5.2173      0.6110      4.7297      0.0000
   3  20   4      1.3097      0.6184     -0.7823      0.0000
   4  20   4      4.6322      0.7314      4.7569      0.0000
   5  20   4      0.8535      0.7842      0.1309      0.0000
   6  20   4      5.3334      0.5700      5.8135      0.0000
   7  20   4      1.7605      1.2500      1.3366      0.0000
   8  20   4      5.2486      0.6452      5.8436      0.0000
   9  20   4      2.3219      0.9108      2.5422      0.0000
  10  20   4      4.0838      0.6757      4.6333      0.0000
  11  20   4      2.1651      1.0117      0.8916      0.0000
  12  20   4      4.8248      0.6029      5.2225      0.0000
   0  21   4      0.8071      1.8796     -1.3753      0.0000
   1  21   4      1.7275      1.3503     -1.5051      0.0000
   2  21   4      0.9365      1.0595     -0.3599      0.0000
   3  21   4      1.4540      0.7450     -0.9555      0.0000
   4  21   4      1.5523      1.2817     -1.2519      0.0000
   5  21   4      1.6465      1.2447     -0.8856      0.0000
   6  21   4      1.9161      1.0759     -1.5604      0.0000
   7  21   4      0.5795      1.1391     -0.9722      0.0000
   8  21   4      1.7601      1.0953     -0.1789      0.0000
   9  21   4      2.2250      0.9816     -1.1345      0.0000
  10  21   4      0.6367      1.0991     -0.4792      0.0000
   0  22   4      3.1640      1.7457      2.2481      0.0000
   1  22   4      1.4834      1.2037      0.5833      0.0000
   2  22   4      3.1885      1.0676      3.4214      0.0000
   3  22   4      0.0000      0.9705      0.5844      0.0000
   4  22   4      2.6008      0.9791      2.4582      0.0000
   5  22   4      0.4175      1.1690      0.9098      0.0000
   6  22   4      3.2911      0.7009      3.5983      0.0000
   7  22   4      1.7811      1.2926      1.2919      0.0000
   8  22   4      4.1449      0.7673      4.2557      0.0000
   0  23   4      1.9446      1.3497      2.6261      0.0000
   1  23   4      1.7121      1.1789     -1.6244      0.0000
   2  23   4      1.2790      1.2309      1.8149      0.0000
   3  23   4      3.3108      0.8857     -2.2797      0.0000
   4  23   4      1.9598      1.1509     -0.8547      0.0000
   5  23   4      1.9842      1.1652     -1.2724      0.0000
   0   1   5      7.4986      0.7281      8.0671      0.0000
   0   2   5      2.0923      0.8942     -2.0821      0.0000
   1   2   5      8.4317      0.4164     -8.2646      0.0000
   0   3   5      3.2984      0.6879      3.2144      0.0000
   1   3   5      3.8654      0.4754      2.8707      0.0000
   2   3   5      2.6291      0.5753      2.2314      0.0000
   0   4   5      5.9875      0.4679     -6.3611      0.0000
   1   4   5     11.3124      0.3638    -11.3313      0.0000
   2   4   5      3.6031      0.6758     -2.3690      0.0000
   3   4   5      3.8805      0.5343     -3.5074      0.0000
   0   5   5     11.0343      0.6030     -8.8659      0.0000
   1   5   5      6.1169      0.3751      6.4709      0.0000
   2   5   5      5.4136      0.3411     -5.3799      0.0000
   3   5   5      6.3237      0.3986     -6.9912      0.0000
   4   5   5      5.0160      0.5795     -4.1940      0.0000
   0   6   5      2.2711      0.8281      1.5770      0.0000
   1   6   5     13.5735      0.4683    -13.7132      0.0000
   2   6   5      4.4044      0.3714     -4.5567      0.0000
   3   6   5      4.6466      0.3438     -4.9713      0.0000
   4   6   5      2.9728      0.4591      2.4130      0.0000
   5   6   5      3.7997      0.6751      3.0227      0.0000
   0   7   5     20.9498      0.8381    -21.7910      0.0000
   1   7   5      4.2584      0.3896      4.6527      0.0000
   2   7   5      6.4603      0.3239     -6.6854      0.0000
   3   7   5      8.0732      0.3580     -9.2982      0.0000
   4   7   5      3.7691      0.4273     -4.1405      0.0000
   5   7   5      2.3463      0.5631     -0.4510      0.0000
   6   7   5      4.0011      0.4219     -3.5418      0.0000
   0   8   5      5.1405      0.7080      4.3934      0.0000
   1   8   5      6.7274      0.3386     -7.4049      0.0000
   2   8   5      8.1127      0.3992     -9.0601      0.0000
   3   8   5      3.1374      0.4491     -2.0275      0.0000
   4   8   5      5.6927      0.4556      5.7205      0.0000
   5   8   5      3.4850      0.7828      2.0220      0.0000
   6   8   5      2.1314      0.5630      1.1530      0.0000
   7   8   5      1.7709      0.6920      0.1637      0.0000
   0   9   5     20.7710      0.7734    -21.2665      0.0000
   1   9   5      2.3759      0.5063     -0.0764      0.0000
   2   9   5      5.1864      0.4465     -5.2920      0.0000
   3   9   5      4.6290      0.4819     -4.5065      0.0000
   4   9   5      6.8214      0.4234     -7.4663      0.0000
   5   9   5      2.7778      0.6005     -0.7327      0.0000
   6   9   5      8.8949      0.4139     -8.8247      0.0000
   7   9   5      1.6709      0.8031      0.7187      0.0000
   8   9   5      2.6191      0.5129     -1.3305      0.0000
   0  10   5      5.5345      0.4607      5.3793      0.0000
   1  10   5      3.2503      0.3875     -2.4516      0.0000
   2  10   5      5.1930      0.3891     -5.9865      0.0000
   3  10   5      5.1293      0.6305     -4.5027      0.0000
   4  10   5      6.1540      0.3317      6.5271      0.0000
   5  10   5      3.8994      0.4431      2.1773      0.0000
   6  10   5      1.9056      0.8352      0.9134      0.0000
   7  10   5      6.6575      0.3381      6.6883      0.0000
   8  10   5      2.8162      0.4911     -3.0009      0.0000
   9  10   5      5.6265      0.4213      5.3050      0.0000
   0  11   5      9.4610      0.6782     -7.9725      0.0000
   1  11   5      4.3371      0.4196     -4.0354      0.0000
   2  11   5      3.8396      0.4255      2.0018      0.0000
   3  11   5      3.3456      0.5206     -3.0519      0.0000
   4  11   5      5.2140      0.4789      4.2331      0.0000
   5  11   5      4.9400      0.4604     -5.0007      0.0000
   6  11   5      3.0256      0.7551      2.4697      0.0000
   7  11   5      2.8435      0.5440     -2.6283      0.0000
   8  11   5      5.2284      0.4844      4.5507      0.0000
   9  11   5      2.4115      0.5647      2.3923      0.0000
  10  11   5      2.8270      0.6802     -1.5237      0.0000
   0  12   5      1.8998      0.7978      0.7107      0.0000
   1  12   5      2.5103      0.4910     -1.2061      0.0000
   2  12   5      3.0213      0.4458     -2.9781      0.0000
   3  12   5      4.9904      0.3796     -5.2936      0.0000
   4  12   5      3.6855      0.4831      3.6153      0.0000
   5  12   5      3.0689      0.6966     -1.7105      0.0000
   6  12   5      3.5902      0.4381      3.8072      0.0000
   7  12   5      2.6551      0.6328      1.6605      0.0000
   8  12   5      4.1516      0.4759      4.2291      0.0000
   9  12   5      2.7238      0.6609     -2.0456      0.0000
  10  12   5      3.0681      0.5233      3.6832      0.0000
  11  12   5      2.0058      0.7140     -2.0985      0.0000
   0  13   5      3.8181      0.5973     -3.9491      0.0000
   1  13   5      2.8610      0.4750     -2.6775      0.0000
   2  13   5      2.3528      0.5046      0.1228      0.0000
   3  13   5      2.3853      0.5586      0.0568      0.0000
   4  13   5      4.3667      0.3760      5.3585      0.0000
   5  13   5      3.0469      0.5422      2.2969      0.0000
   6  13   5      3.7905      0.4604      3.4758      0.0000
   7  13   5      4.9454      0.4103      4.7459      0.0000
   8  13   5      2.6887      0.6190      2.3490      0.0000
   9  13   5      5.1917      0.4512      5.7713      0.0000
  10  13   5      1.2482      1.0279      0.0925      0.0000
  11  13   5      1.0700      1.0847      0.9686      0.0000
  12  13   5      1.6558      0.9823      1.2627      0.0000
   0  14   5      3.7697      0.4935     -4.1183      0.0000
   1  14   5      2.6023      0.3967     -1.7819      0.0000
   2  14   5      2.8969      0.3950     -2.6104      0.0000
   3  14   5      2.9194      0.3921     -2.6392      0.0000
   4  14   5      2.2461      0.6510      1.3226      0.0000
   5  14   5      3.7310      0.4928     -3.6600      0.0000
   6  14   5      1.6919      0.7771     -0.7147      0.0000
   7  14   5      2.3953      0.7306     -2.0971      0.0000
   8  14   5      3.0907      0.5128     -2.4940      0.0000
   9  14   5      4.0961      0.4939     -4.3758      0.0000
  10  14   5      3.9322      0.5370     -4.2460      0.0000
  11  14   5      5.3661      0.7225     -5.6447      0.0000
  12  14   5      3.0541      0.6361     -3.2758      0.0000
  13  14   5      3.1676      0.8719     -3.3532      0.0000
   0  15   5      4.7473      0.5467     -5.1262      0.0000
   1  15   5      1.6157      0.5810     -0.4717      0.0000
   2  15   5      4.2302      0.4895     -3.4035      0.0000
   3  15   5      2.8407      0.5741     -1.8827      0.0000
   4  15   5      2.4947      0.5168     -1.3980      0.0000
   5  15   5      2.9604      0.4801     -2.0708      0.0000
   6  15   5      2.4715      0.5684     -1.4483      0.0000
   7  15   5      1.7745      0.7077      0.6837      0.0000
   8  15   5      3.0719      0.5687     -2.3955      0.0000
   9  15   5      2.3384      0.6656      3.1788      0.0000
  10  15   5      2.1211      0.7511     -2.5769      0.0000
  11  15   5      2.7144      0.8234      2.6878      0.0000
  12  15   5      1.3912      1.1624      0.1381      0.0000
  13  15   5      0.9442      1.0979      0.9552      0.0000
  14  15   5      2.4876      0.9110      2.0786      0.0000
   0  16   5      0.9189      0.9909     -0.4668      0.0000
   1  16   5      3.9710      0.5503     -3.6574      0.0000
   2  16   5      2.1850      0.4858     -1.1365      0.0000
   3  16   5      3.4301      0.5319     -3.2699      0.0000
   4  16   5      1.5466      0.9722      1.5759      0.0000
   5  16   5      3.2772      0.5331     -2.3690      0.0000
   6  16   5      2.1736      0.5935      2.0230      0.0000
   7  16   5      2.0654      0.6708     -0.7162      0.0000
   8  16   5      2.5920      0.6054      2.2873      0.0000
   9  16   5      0.9901      1.0150     -0.5080      0.0000
  10  16   5      1.4204      1.1019      0.0676      0.0000
  11  16   5      2.3768      0.7370     -2.0729      0.0000
  12  16   5      1.7792      1.0066     -1.4936      0.0000
  13  16   5      1.0156      1.2110     -0.6774      0.0000
  14  16   5      0.0000      1.2233      0.4228      0.0000
   0  17   5      5.7704      0.4798     -5.5597      0.0000
   1  17   5      1.7149      0.5490     -0.8360      0.0000
   2  17   5      1.9473      0.4979     -0.6414      0.0000
   3  17   5      1.6363      0.7609     -1.2764      0.0000
   4  17   5      1.9806      0.5299      1.8945      0.0000
   5  17   5      1.2205      0.9531      0.3541      0.0000
   6  17   5      2.3792      0.5220      1.7561      0.0000
   7  17   5      3.6880      0.4336      3.6690      0.0000
   8  17   5      0.3643      0.9864     -0.1384      0.0000
   9  17   5      1.6869      0.8098      2.4727      0.0000
  10  17   5      2.2259      0.7743     -2.6239      0.0000
  11  17   5      0.0000      1.0542      0.7796      0.0000
  12  17   5      1.8484      1.0322     -0.8768      0.0000
  13  17   5      1.2335      1.3002     -0.3423      0.0000
   0  18   5      2.1211      0.6165     -2.0621      0.0000
   1  18   5      1.8458      0.6447     -1.2879      0.0000
   2  18   5      1.8358      0.5987     -1.7948      0.0000
   3  18   5      1.7413      0.4917     -1.2468      0.0000
   4  18   5      1.2590      0.7392      1.1115      0.0000
   5  18   5      2.3730      0.6032     -1.3873      0.0000
   6  18   5      1.2105      0.8568      0.8598      0.0000
   7  18   5      2.5508      0.6299     -2.2494      0.0000
   8  18   5      2.2556      0.6150     -2.1839      0.0000
   9  18   5      1.5530      1.0459     -2.1374      0.0000
  10  18   5      2.5135      0.7285     -3.1147      0.0000
  11  18   5      3.0989      0.6519     -2.6820      0.0000
   0  19   5      2.5083      0.7467     -2.1905      0.0000
   1  19   5      1.6920      0.8034     -1.1284      0.0000
   2  19   5      2.1465      0.4293      1.4050      0.0000
   3  19   5      2.0658      0.5040     -2.1438      0.0000
   4  19   5      2.6998      0.4627      2.4357      0.0000
   5  19   5      2.8552      0.6118     -3.6439      0.0000
   6  19   5      1.9393      0.9247      1.0701      0.0000
   7  19   5      1.6095      0.6901     -1.8519      0.0000
   8  19   5      2.8783      0.6080      0.6225      0.0000
   9  19   5      1.1059      0.9624     -0.9800      0.0000
  10  19   5      1.7500      0.9210     -1.9287      0.0000
   0  20   5      1.3927      0.9085     -1.6311      0.0000
   1  20   5      1.4371      0.5988     -0.4064      0.0000
   2  20   5      0.4633      0.9098     -0.9824      0.0000
   3  20   5      1.3322      0.6202     -1.1579      0.0000
   4  20   5      1.1793      0.8758     -0.0661      0.0000
   5  20   5      1.2159      1.1032     -1.3486      0.0000
   6  20   5      1.9614      0.5395      2.2802      0.0000
   7  20   5      2.3796      0.5389     -1.8617      0.0000
   8  20   5      1.6567      0.7876      0.7230      0.0000
   0  21   5      2.5680      0.5634     -2.0119      0.0000
   1  21   5      0.0000      0.8780     -0.6899      0.0000
   2  21   5      1.1269      0.6810     -0.1433      0.0000
   3  21   5      1.2533      0.7363     -1.1810      0.0000
   4  21   5      1.6345      0.5515      0.5082      0.0000
   5  21   5      1.6099      0.7500     -0.3007      0.0000
   0   0   6     32.0672      2.3324    -38.8642      0.0000
   0   1   6      7.7062      0.5028      8.9401      0.0000
   1   1   6      4.8128      0.5057      3.2766      0.0000
   0   2   6     10.5384      0.6763    -10.3871      0.0000
   1   2   6      2.5841      0.5263      1.6112      0.0000
   2   2   6     15.0701      1.0504     15.7383      0.0000
   0   3   6      5.4979      0.5356      7.1056      0.0000
   1   3   6      4.9724      0.4277      4.8791      0.0000
   2   3   6      1.9802      0.7130     -1.0781      0.0000
   3   3   6      4.9940      0.8152     -3.0190      0.0000
   0   4   6      5.2399      0.7178     -4.2320      0.0000
   1   4   6      1.8509      0.6921      0.1501      0.0000
   2   4   6     16.0896      0.5200     15.8929      0.0000
   3   4   6      6.1719      0.3549      6.1852      0.0000
   4   4   6     18.9375      0.9563     19.9282      0.0000
   0   5   6      3.6608      0.5684      3.6568      0.0000
   1   5   6      6.6797      0.4457      6.7651      0.0000
   2   5   6      2.8344      0.5281     -1.9599      0.0000
   3   5   6      4.3642      0.5433     -3.1210      0.0000
   4   5   6      2.5978      0.5767      0.4234      0.0000
   5   5   6      2.6081      0.7207     -1.9566      0.0000
   0   6   6      5.6273      0.4392      4.8449      0.0000
   1   6   6      2.8575      0.5913     -1.3873      0.0000
   2   6   6     15.2110      0.6653     15.6890      0.0000
   3   6   6      4.9586      0.4060      5.5210      0.0000
   4   6   6     21.8321      0.7432     23.5272      0.0000
   5   6   6      3.4465      0.5096      0.9117      0.0000
   6   6   6     20.4730      1.2904     23.2905      0.0000
   0   7   6      2.8051      0.8831     -1.0823      0.0000
   1   7   6      4.8901      0.4041      5.3213      0.0000
   2   7   6      1.4534      0.9912     -1.8105      0.0000
   3   7   6      2.6272      0.4899     -1.0869      0.0000
   4   7   6      3.6358      0.4317     -3.3455      0.0000
   5   7   6      2.9828      0.5651     -2.9253      0.0000
   6   7   6      3.6643      0.5024     -4.2594      0.0000
   7   7   6      4.3574      0.8448     -4.7795      0.0000
   0   8   6      6.2933      0.5281      5.4234      0.0000
   1   8   6      0.5768      1.0156     -0.2781      0.0000
   2   8   6     11.3248      0.4507     10.2266      0.0000
   3   8   6      2.2389      0.6414      1.4186      0.0000
   4   8   6     17.7206      0.5428     18.1972      0.0000
   5   8   6      2.3885      0.6158     -0.0553      0.0000
   6   8   6     15.9269      0.5011     15.8398      0.0000
   7   8   6      1.7938      0.7787     -1.8161      0.0000
   8   8   6      8.2979      0.7704      8.6975      0.0000
   0   9   6      3.2075      0.6581     -3.2237      0.0000
   1   9   6      2.7153      0.5331      1.1400      0.0000
   2   9   6      2.9204      0.4643     -3.0526      0.0000
   3   9   6      2.1433      0.6447     -1.7832      0.0000
   4   9   6      2.5697      0.5796     -0.8823      0.0000
   5   9   6      7.1178      0.4157     -7.4416      0.0000
   6   9   6      2.5937      0.6712     -1.7356      0.0000
   7   9   6      6.9919      0.5930     -8.2266      0.0000
   8   9   6      1.7656      0.7928     -0.0391      0.0000
   9   9   6      5.7231      0.5160     -7.6873      0.0000
   0  10   6      7.5374      0.5515     -7.1207      0.0000
   1  10   6      3.0492      0.4503      2.6844      0.0000
   2  10   6      3.7281      0.4878     -1.0681      0.0000
   3  10   6      3.4727      0.4661      4.0256      0.0000
   4  10   6      6.4213      0.5882      6.2902      0.0000
   5  10   6      2.2104      0.6106      1.2461      0.0000
   6  10   6      7.5300      0.4936      7.7666      0.0000
   7  10   6      1.5159      0.8900     -0.7170      0.0000
   8  10   6      4.9843      0.4415      4.4442      0.0000
   9  10   6      1.4138      0.9197     -1.5685      0.0000
  10  10   6      3.2248      0.8390      0.3730      0.0000
   0  11   6      3.4853      0.6118      3.1239      0.0000
   1  11   6      2.0160      0.6108      1.9704      0.0000
   2  11   6      2.5875      0.5531     -1.1502      0.0000
   3  11   6      3.1968      0.4015      3.7370      0.0000
   4  11   6      1.8467      0.6836     -0.5489      0.0000
   5  11   6      1.5096      1.0557     -0.3738      0.0000
   6  11   6      2.3658      0.6718     -1.9222      0.0000
   7  11   6      2.8827      0.5234     -2.1693      0.0000
   8  11   6      1.8033      0.9220     -0.3229      0.0000
   9  11   6      3.9726      0.4702     -3.2598      0.0000
  10  11   6      1.5064      0.9994      0.6999      0.0000
  11  11   6      1.7337      1.0987     -0.5858      0.0000
   0  12   6      2.8253      0.6246      3.1049      0.0000
   1  12   6      1.5475      0.8534     -0.0409      0.0000
   2  12   6      9.5455      0.3531      9.3216      0.0000
   3  12   6      1.8287      0.8899      1.1164      0.0000
   4  12   6     12.0777      0.4103     11.9488      0.0000
   5  12   6      2.4251      0.5989     -1.5423      0.0000
   6  12   6      8.8464      0.3763      9.4834      0.0000
   7  12   6      1.6690      0.8609     -0.9344      0.0000
   8  12   6      6.1504      0.5033      5.7296      0.0000
   9  12   6      1.7230      0.9130     -2.2648      0.0000
  10  12   6      2.9440      0.5492      1.6743      0.0000
  11  12   6      1.1447      0.9614     -1.7233      0.0000
  12  12   6      3.2692      0.6632      3.5819      0.0000
   0  13   6      3.0274      0.6841      3.4766      0.0000
   1  13   6      2.6337      0.5082      2.3539      0.0000
   2  13   6      1.5005      0.7810      0.7858      0.0000
   3  13   6      2.6014      0.4753      1.8350      0.0000
   4  13   6      1.3894      0.9831      1.7600      0.0000
   5  13   6      2.9402      0.5885     -2.5972      0.0000
   6  13   6      2.1769      0.6219      2.3807      0.0000
   7  13   6      1.5808      0.8474     -2.0991      0.0000
   8  13   6      0.6665      1.0297      0.7919      0.0000
   9  13   6      2.8863      0.6087     -1.5964      0.0000
  10  13   6      1.7383      0.7733      2.3454      0.0000
  11  13   6      1.8203      0.6992      1.8575      0.0000
  12  13   6      1.3351      0.9691      1.4303      0.0000
  13  13   6      2.4264      0.9982      3.1929      0.0000
   0  14   6      6.7078      0.5104      7.1325      0.0000
   1  14   6      1.7165      0.6165     -0.0708      0.0000
   2  14   6      9.8257      0.4004     10.6233      0.0000
   3  14   6      2.6012      0.4759      2.4040      0.0000
   4  14   6     12.1418      0.5138     13.1436      0.0000
   5  14   6      1.6958      0.6664     -0.0781      0.0000
   6  14   6     11.3280      0.5033     12.0272      0.0000
   7  14   6      2.2734      0.6122     -0.9619      0.0000
   8  14   6      9.1479      0.4392      9.7296      0.0000
   9  14   6      1.6811      0.7757     -0.0784      0.0000
  10  14   6      4.8837      0.4402      5.1642      0.0000
  11  14   6      1.2487      0.9563     -0.6246      0.0000
  12  14   6      4.5387      0.4423      5.0847      0.0000
   0  15   6      2.4699      0.7283      1.6010      0.0000
   1  15   6      2.0978      0.5730      1.8762      0.0000
   2  15   6      2.1823      0.5785      0.7425      0.0000
   3  15   6      2.8171      0.4808      2.2600      0.0000
   4  15   6      1.5110      0.7180     -0.6121      0.0000
   5  15   6      2.5672      0.5496     -1.8859      0.0000
   6  15   6      2.1270      0.6438      1.5239      0.0000
   7  15   6      2.3793      0.5175     -1.2247      0.0000
   8  15   6      2.0139      0.6825      0.4936      0.0000
   9  15   6      2.9878      0.5068     -3.3960      0.0000
  10  15   6      1.5014      0.9669      0.3138      0.0000
  11  15   6      1.4953      0.9239     -0.7345      0.0000
   0  16   6     10.7260      0.5539     10.2876      0.0000
   1  16   6      1.6048      0.6710     -0.0569      0.0000
   2  16   6     11.8823      0.4455     12.2340      0.0000
   3  16   6      2.0629      0.5485      0.4996      0.0000
   4  16   6     12.6247      0.5548     13.5279      0.0000
   5  16   6      2.2080      0.5598      0.6573      0.0000
   6  16   6     11.4788      0.4099     11.5593      0.0000
   7  16   6      1.6288      0.7727     -2.1891      0.0000
   8  16   6      7.4591      0.3640      7.7884      0.0000
   9  16   6      1.7995      0.8111     -1.4107      0.0000
   0  17   6      0.0000      1.1265     -0.2346      0.0000
   1  17   6      2.1085      0.5427      1.3618      0.0000
   2  17   6      1.7319      0.5984     -0.1588      0.0000
   3  17   6      2.9164      0.4996      2.6641      0.0000
   4  17   6      1.2561      0.8298     -0.9038      0.0000
   5  17   6      2.3385      0.5650     -2.1468      0.0000
   6  17   6      1.7433      0.7235     -0.4575      0.0000
   7  17   6      0.8543      0.9202     -0.4658      0.0000
   8  17   6      1.2428      0.9732     -0.0545      0.0000
   0  18   6      8.1676      0.5442      7.3287      0.0000
   1  18   6      2.0887      0.5223      0.8654      0.0000
   2  18   6      7.9706      0.3355      8.8694      0.0000
   3  18   6      1.2309      0.7064      0.6671      0.0000
   4  18   6      8.1526      0.4366      8.3947      0.0000
   5  18   6      2.0523      0.6650      1.7112      0.0000
   0   1   7      7.6887      0.4967     -8.8898      0.0000
   0   2   7      1.7919      1.0869     -0.2182      0.0000
   1   2   7      9.6793      0.4130     10.4271      0.0000
   0   3   7      3.4561      0.6211      4.0927      0.0000
   1   3   7      4.1967      0.4141      2.8299      0.0000
   2   3   7      3.7333      0.6167     -3.3173      0.0000
   0   4   7      6.5752      0.4994      6.3769      0.0000
   1   4   7      5.3655      0.3977      5.8586      0.0000
   2   4   7      2.3441      0.5593      1.0539      0.0000
   3   4   7      3.6833      0.5105      2.3383      0.0000
   0   5   7      4.6645      0.6065      5.3316      0.0000
   1   5   7      2.7778      0.5392      0.2141      0.0000
   2   5   7      2.5333      0.5791      0.6958      0.0000
   3   5   7      2.8616      0.5086     -2.9183      0.0000
   4   5   7      2.9386      0.5330      1.2524      0.0000
   0   6   7      6.6683      0.5384      7.1991      0.0000
   1   6   7      4.5993      0.4311      4.6734      0.0000
   2   6   7      1.6265      0.8088      0.4653      0.0000
   3   6   7      3.2399      0.6046      2.7483      0.0000
   4   6   7      2.5455      0.5613      1.6598      0.0000
   5   6   7      3.4065      0.5030     -1.1388      0.0000
   0   7   7      6.3195      0.5067      7.4156      0.0000
   1   7   7      3.0290      0.4606     -2.2978      0.0000
   2   7   7      4.1332      0.5215      4.3403      0.0000
   3   7   7      3.5554      0.4869     -3.4399      0.0000
   4   7   7      4.6617      0.4861      4.2876      0.0000
   5   7   7      2.5009      0.6065     -1.5931      0.0000
   6   7   7      3.2647      0.5448      3.8551      0.0000
   0   8   7      2.2286      0.8891      2.3302      0.0000
   1   8   7      4.4880      0.4200      4.8925      0.0000
   2   8   7      2.1541      0.6575     -1.9201      0.0000
   3   8   7      4.2989      0.3819      4.6781      0.0000
   4   8   7      1.8195      0.7089     -0.0227      0.0000
   5   8   7      2.7882      0.8004      0.2214      0.0000
   6   8   7      1.6800      0.7292     -0.1001      0.0000
   7   8   7      2.8240      0.5891     -2.1539      0.0000
   0   9   7     10.7602      0.5848     11.7070      0.0000
   1   9   7      2.2237      0.7095     -2.4387      0.0000
   2   9   7      6.6631      0.4427      7.2830      0.0000
   3   9   7      2.4698      0.5860     -2.2072      0.0000
   4   9   7      4.5354      0.4437      5.1413      0.0000
   5   9   7      1.9699      0.7437     -0.4185      0.0000
   6   9   7      4.4140      0.4164      4.1761      0.0000
   7   9   7      1.7291      0.7977     -1.2304      0.0000
   8   9   7      2.7539      0.5439      2.8987      0.0000
   0  10   7      1.1657      1.2872      0.7041      0.0000
   1  10   7      1.9556      0.7528      2.1185      0.0000
   2  10   7      2.3856      0.6643     -1.6694      0.0000
   3  10   7      3.7883      0.3970      2.6616      0.0000
   4  10   7      2.0968      0.6558     -1.4299      0.0000
   5  10   7      2.5265      0.7017     -1.7482      0.0000
   6  10   7      2.2819      0.6143     -2.9483      0.0000
   7  10   7      2.4587      0.5600     -1.6100      0.0000
   8  10   7      1.4837      0.8028     -0.9464      0.0000
   9  10   7      3.1131      0.4461     -2.7688      0.0000
   0  11   7      3.4560      1.1820      0.2231      0.0000
   1  11   7      2.3521      0.5647     -2.3225      0.0000
   2  11   7      2.5016      0.5319     -1.6132      0.0000
   3  11   7      3.3598      0.4454     -3.4721      0.0000
   4  11   7      2.8150      0.6429     -2.5802      0.0000
   5  11   7      2.3915      0.6375     -0.1501      0.0000
   6  11   7      3.4127      0.5104     -0.3713      0.0000
   7  11   7      1.2744      0.9216      0.9828      0.0000
   8  11   7      2.4068      0.5200     -2.0003      0.0000
   9  11   7      1.9494      0.6251      2.5825      0.0000
   0  12   7      1.6388      1.0017     -0.8258      0.0000
   1  12   7      2.4686      0.6048      2.2732      0.0000
   2  12   7      1.7966      0.6078     -2.0969      0.0000
   3  12   7      4.6402      0.5007      5.2853      0.0000
   4  12   7      1.8523      0.6605      0.8445      0.0000
   5  12   7      1.3153      0.9489      1.0196      0.0000
   6  12   7      1.4720      0.7970     -1.0446      0.0000
   7  12   7      2.3773      0.7106      0.9923      0.0000
   8  12   7      1.5432      0.7720      1.1550      0.0000
   0  13   7      2.8470      1.4896      1.4623      0.0000
   1  13   7      1.4288      0.7329     -1.0403      0.0000
   2  13   7      1.9564      0.6069      0.8066      0.0000
   3  13   7      1.4075      0.7583     -0.7621      0.0000
   4  13   7      2.5219      0.6148     -3.3670      0.0000
   5  13   7      1.6863      0.6677      1.2047      0.0000
   6  13   7      1.6640      0.7488      0.1901      0.0000
   7  13   7      2.8416      0.5052      3.0500      0.0000
   0  14   7      1.5748      0.8945      1.0493      0.0000
   1  14   7      1.9481      0.5803      1.6876      0.0000
   2  14   7      1.8993      0.5916     -0.8400      0.0000
   3  14   7      3.3063      0.5416      3.4320      0.0000
   4  14   7      1.5059      0.7802      1.1952      0.0000
   0   0   8     12.5744      1.5986     13.6526      0.0000
   0   1   8      1.4334      1.1610      0.3344      0.0000
   1   1   8      2.0637      0.9733      1.1143      0.0000
   0   2   8     10.3622      0.6566     12.1876      0.0000
   1   2   8      1.9371      0.6450     -0.8995      0.0000
   2   2   8      9.3808      0.7109      8.2887      0.0000
   0   3   8      1.9252      0.9921      0.2975      0.0000
   1   3   8      1.1608      0.9598      0.6854      0.0000
   2   3   8      1.1694      0.9458     -1.5369      0.0000
   3   3   8      2.5826      1.3004      0.6785      0.0000
   0   4   8     10.9716      0.7143     11.7873      0.0000
   1   4   8      2.4587      0.5675     -0.3144      0.0000
   2   4   8      7.6491      0.4264      7.2452      0.0000
   3   4   8      1.8211      0.7295      2.1493      0.0000
   4   4   8      7.2365      0.5301      7.6127      0.0000
   0   5   8      2.1489      0.8823      0.7695      0.0000
   1   5   8      2.2340      0.7267      0.1408      0.0000
   2   5   8      2.2312      0.7447     -1.5421      0.0000
   3   5   8      2.9671      0.6996      2.2180      0.0000
   4   5   8      3.1478      0.4743      2.8959      0.0000
   5   5   8      2.9775      0.6653      3.0795      0.0000
   0   6   8     12.4039      0.6151     13.4758      0.0000
   1   6   8      2.3443      0.6101     -1.1009      0.0000
   2   6   8      9.9209      0.4090      9.9579      0.0000
   3   6   8      2.3016      0.5930      1.8699      0.0000
   4   6   8      8.2979      0.5325      9.6255      0.0000
   5   6   8      1.8818      0.8964      0.3733      0.0000
   0   7   8      2.0126      1.0264     -0.2280      0.0000
   1   7   8      2.1692      0.7494     -0.5023      0.0000
   2   7   8      2.3914      0.5671     -2.3962      0.0000
   3   7   8      3.1309      0.4719      2.1296      0.0000
                                                    
