# Supplementary material for: How to get maximum structure information from anisotropic displacement parameters obtained by three-dimensional electron diffraction: an experimental study on metal–organic frameworks
Source: IUCrJ. 2022 Jun 8;9(Pt 4):480–91. doi: 10.1107/S2052252522005632 (PMC9252158; doi:10.1107/S2052252522005632)
Supplement: Supplementary file 3 [file m-09-00480-sup3.zip › vq5001MIL-140C_10sup21.hkl]

#
# Unique observed reflections after correcting
# for dispersion and merging Friedel opposites
#
data_21_1
_shelx_title ' merging_a.res in C2/c'
_shelx_refln_list_code          3
_shelx_F_calc_maximum       90.48
_exptl_crystal_F_000       483.64
_reflns_d_resolution_high  0.7989

loop_
 _space_group_symop_operation_xyz
 'x, y, z'
 '-x, y, -z+1/2'
 'x+1/2, y+1/2, z'
 '-x+1/2, y+1/2, -z+1/2'
 '-x, -y, -z'
 'x, -y, z-1/2'
 '-x+1/2, -y+1/2, -z'
 'x+1/2, -y+1/2, z-1/2'

_cell_length_a    32.3600
_cell_length_b    15.8000
_cell_length_c     7.9100
_cell_angle_alpha  90.000
_cell_angle_beta  103.000
_cell_angle_gamma  90.000

loop_
 _refln_index_h
 _refln_index_k
 _refln_index_l
 _refln_F_meas
 _refln_F_sigma
 _refln_A_calc
 _refln_B_calc
   1   1   0     65.9097      6.1753    -77.6011      0.0000
   0   2   0     79.8842      7.4885     25.9208      0.0000
   2   2   0     47.3487      5.0300     70.3811      0.0000
   4   2   0      4.0241      0.5158     -5.0069      0.0000
   1   3   0     73.1219      3.4066    -45.7976      0.0000
   3   3   0     33.2021      2.2065    -64.7332      0.0000
   5   3   0     27.4497      2.5825     20.7925      0.0000
   0   4   0     41.1441      2.7317     18.6752      0.0000
   2   4   0     40.1390      2.6640     26.5498      0.0000
   4   4   0     39.6249      5.7504     24.9883      0.0000
   6   4   0     13.9979      1.3483    -10.0965      0.0000
   8   4   0     10.2343      0.7258     -7.9672      0.0000
   1   5   0     45.4244      2.2924    -32.3448      0.0000
   3   5   0     42.3178      2.8008    -30.4583      0.0000
   5   5   0     32.1494      3.0372    -25.3647      0.0000
   7   5   0      6.0338      0.7259      6.4383      0.0000
   9   5   0     15.5482      1.4972     13.2452      0.0000
  11   5   0     40.8481      3.8417     24.8282      0.0000
   0   6   0     28.1347      1.8781     33.2478      0.0000
   2   6   0     28.5989      1.9254     30.1785      0.0000
   4   6   0     43.3177      4.0789     30.6162      0.0000
   6   6   0     24.6843      2.3509     13.3042      0.0000
   8   6   0      8.8237      0.6415    -10.0236      0.0000
  10   6   0     34.7292      3.9418    -32.5712      0.0000
  12   6   0     14.3899      2.1067    -12.4368      0.0000
   1   7   0     75.9557      5.0330    -62.2058      0.0000
   3   7   0     67.8606      8.4192    -54.0894      0.0000
   5   7   0     35.0899      3.3125    -33.5450      0.0000
   7   7   0     17.6143      1.7184    -10.2271      0.0000
   9   7   0     21.4577      1.4334     26.7226      0.0000
  11   7   0     22.4797      1.5096     15.9619      0.0000
  13   7   0     18.8764      1.2814     16.1476      0.0000
  15   7   0     13.1194      1.3082      8.6608      0.0000
   0   8   0      7.9283      0.8953      8.0994      0.0000
   2   8   0     10.6061      1.0563      9.6404      0.0000
   4   8   0      9.0729      0.9339      6.6724      0.0000
   6   8   0      3.7995      0.7756      4.4132      0.0000
   8   8   0     24.6936      1.6670    -15.9730      0.0000
  10   8   0     10.8456      0.7866    -12.1982      0.0000
  12   8   0     15.3332      2.0604    -11.1466      0.0000
   1   9   0     13.7645      0.9618    -11.7433      0.0000
   3   9   0      6.0150      0.6767     -8.6403      0.0000
   5   9   0      4.7604      0.6716     -4.8938      0.0000
   7   9   0      7.0040      1.3090      8.8364      0.0000
   9   9   0     10.2583      1.1335     10.1157      0.0000
  13   9   0      9.1143      1.1824      7.2460      0.0000
  17   9   0      5.3898      0.5779      5.8380      0.0000
  19   9   0      1.6400      1.3880     -1.1816      0.0000
   0  10   0     11.0622      1.1350     12.4848      0.0000
   2  10   0      9.3881      0.5922     10.0387      0.0000
   4  10   0      4.4372      0.5697      4.6319      0.0000
   6  10   0      6.2380      0.5464     -5.5278      0.0000
   8  10   0     10.7080      1.2701     -8.7957      0.0000
  10  10   0      6.0133      0.6277     -8.0276      0.0000
  16  10   0      3.6150      0.6687     -3.4780      0.0000
  18  10   0      1.1710      1.3864      2.7467      0.0000
  20  10   0      0.6701      0.6690      1.6130      0.0000
  22  10   0      1.6403      1.2746      0.5901      0.0000
   1  11   0      4.0375      0.4462     -4.1396      0.0000
   3  11   0      1.9880      1.1201     -3.5073      0.0000
   5  11   0      1.6810      0.7173     -1.8148      0.0000
   7  11   0      2.7430      0.5851     -2.3210      0.0000
   9  11   0      5.3871      0.8089     -5.9767      0.0000
  11  11   0     13.0404      0.9480     -5.5915      0.0000
  13  11   0      3.9572      0.7089     -4.4349      0.0000
  15  11   0      4.6034      1.0605     -3.7875      0.0000
  17  11   0      5.0629      0.6771     -6.3446      0.0000
  21  11   0      2.2817      1.6843     -1.5470      0.0000
  23  11   0      0.9725      1.4343     -1.2823      0.0000
   0  12   0      5.1914      0.5882      6.5025      0.0000
   2  12   0      6.5630      0.4177      5.0188      0.0000
   4  12   0      1.6080      0.7186      2.0217      0.0000
   6  12   0      2.1469      0.5856     -1.0362      0.0000
   8  12   0      1.9414      1.3840     -0.4370      0.0000
  10  12   0      2.3226      0.7076     -1.6663      0.0000
  12  12   0      5.8451      0.6310     -2.9161      0.0000
  14  12   0      3.9467      0.6807     -2.7540      0.0000
  16  12   0      1.5469      0.9513      0.3106      0.0000
  18  12   0      0.0000      1.0409      0.2209      0.0000
  20  12   0      0.9660      0.9938      0.3139      0.0000
  22  12   0      2.3436      0.7397      0.5665      0.0000
  24  12   0      0.0000      0.4635     -0.0642      0.0000
  26  12   0      0.0000      1.0218     -0.3490      0.0000
   1  13   0      5.9661      0.7820     -4.2597      0.0000
   3  13   0      2.9982      0.4371     -2.8041      0.0000
   5  13   0      0.7052      0.8033     -0.5752      0.0000
   7  13   0      2.1045      0.6227     -0.2678      0.0000
   9  13   0      2.3750      0.8394      1.1961      0.0000
  11  13   0      4.4874      0.5466      2.9790      0.0000
  13  13   0      2.4310      0.7862      3.3973      0.0000
  15  13   0      3.0574      0.7198      1.5298      0.0000
  17  13   0      0.5051      0.9273      0.7657      0.0000
  19  13   0      1.6661      0.9195     -0.3483      0.0000
  21  13   0      0.5857      0.8480     -0.3362      0.0000
  23  13   0      0.4878      0.9398     -0.0263      0.0000
  25  13   0      0.0000      0.7289      0.0740      0.0000
  27  13   0      0.5043      0.7174     -0.7983      0.0000
  29  13   0      0.0000      0.9299      0.4533      0.0000
   0  14   0      1.4549      1.0505      2.7025      0.0000
   2  14   0      2.9408      0.4491      2.2924      0.0000
   4  14   0      2.0802      0.5812      0.9441      0.0000
   6  14   0      2.9107      0.8724      0.3954      0.0000
   8  14   0      1.7114      0.7371     -0.7077      0.0000
  10  14   0      3.0279      0.7922     -2.1544      0.0000
  12  14   0      2.6011      0.8066     -2.3366      0.0000
  14  14   0      2.0057      1.2917     -1.1015      0.0000
  16  14   0      0.0000      1.0666     -0.1370      0.0000
  18  14   0      0.7942      0.8380      1.1272      0.0000
  20  14   0      0.3351      0.9706      0.8165      0.0000
  22  14   0      0.9237      0.8856      0.4865      0.0000
  24  14   0      0.0000      0.8476      0.3399      0.0000
  26  14   0      0.0000      1.1648      0.7587      0.0000
   1  15   0      3.7489      0.4411      2.0969      0.0000
   3  15   0      1.7821      0.6649      1.8423      0.0000
   5  15   0      1.4917      0.7871      1.1547      0.0000
   7  15   0      0.2208      0.9299      0.9086      0.0000
   9  15   0      1.2312      0.9635      1.4702      0.0000
  11  15   0      0.7086      1.1587      1.3797      0.0000
  13  15   0      1.8184      1.1311      0.5900      0.0000
  15  15   0      0.8236      1.0585     -0.2210      0.0000
  17  15   0      0.8058      1.2672     -1.2461      0.0000
  19  15   0      0.0000      0.8080     -0.9729      0.0000
  21  15   0      0.9798      0.8999     -0.7818      0.0000
  23  15   0      0.0000      0.8572     -0.7951      0.0000
  25  15   0      1.5455      0.9122     -0.9157      0.0000
   0  16   0      2.6912      0.6794     -2.6184      0.0000
   2  16   0      2.2359      0.4712     -2.1925      0.0000
   4  16   0      0.8015      0.8398     -1.1124      0.0000
   6  16   0      0.5728      0.7727     -0.2631      0.0000
   8  16   0      0.1696      0.8887     -0.2974      0.0000
  10  16   0      1.7787      0.9867     -0.1644      0.0000
  12  16   0      0.0000      1.0576      0.2602      0.0000
  14  16   0      0.6197      1.0555      0.7621      0.0000
  16  16   0      1.3843      1.0350      1.2590      0.0000
  18  16   0      1.0551      1.0848      0.7521      0.0000
  20  16   0      0.0000      0.8594      0.3114      0.0000
  22  16   0      0.8383      0.9826      0.1615      0.0000
   1  17   0      1.5296      0.6233      1.3598      0.0000
   3  17   0      1.2581      0.7002      0.8479      0.0000
   5  17   0      0.7883      0.8136      0.3608      0.0000
   7  17   0      0.2833      0.7254      0.4291      0.0000
   9  17   0      1.8679      0.7111      0.3086      0.0000
  11  17   0      1.3203      1.0173     -0.2090      0.0000
  13  17   0      1.4566      0.9813     -1.0109      0.0000
  15  17   0      0.0000      1.0196     -1.6634      0.0000
  17  17   0      0.0000      1.0302     -1.3827      0.0000
  19  17   0      0.8413      1.2821     -0.8601      0.0000
   0  18   0      2.6481      0.6803     -1.9375      0.0000
   2  18   0      0.9712      0.7836     -1.4271      0.0000
   4  18   0      0.0000      0.7965     -0.3176      0.0000
   6  18   0      0.0000      0.9223      0.5331      0.0000
   8  18   0      0.0000      0.8403      1.0914      0.0000
  10  18   0      0.0000      0.8514      1.4410      0.0000
  12  18   0      0.0000      1.1054      1.7038      0.0000
  14  18   0      1.8586      1.4419      1.6569      0.0000
   1  19   0      1.8176      0.7322      1.0985      0.0000
   3  19   0      1.7258      0.9180      0.6271      0.0000
   5  19   0      0.0000      0.8093      0.1300      0.0000
   7  19   0      0.0000      0.8956     -0.2517      0.0000
   9  19   0      0.0000      1.1302     -0.5765      0.0000
  -5   1   1      8.0261      0.5825     -6.8406      0.0000
  -3   1   1     21.2388      1.4153    -14.4413      0.0000
  -1   1   1     39.4134      1.8450     49.3671      0.0000
  -8   2   1      5.5360      0.4963     -5.1231      0.0000
  -6   2   1      1.9365      0.7941     -1.3726      0.0000
  -4   2   1     35.2431      3.3147     22.1166      0.0000
  -2   2   1     32.6870      3.0722    -29.9753      0.0000
   0   2   1      9.9525      0.9824     -5.3826      0.0000
  -9   3   1     15.7678      1.2078     14.0772      0.0000
  -7   3   1      2.2794      0.5973     -1.8942      0.0000
  -5   3   1     29.8177      2.8163     -8.1014      0.0000
  -3   3   1     16.9953      1.1436     15.6580      0.0000
  -1   3   1      2.2541      0.4657      2.0330      0.0000
   1   3   1     12.7599      0.8742    -15.3458      0.0000
 -10   4   1     10.8095      0.7693    -11.2198      0.0000
  -8   4   1      3.6610      0.5422      3.8490      0.0000
  -6   4   1     21.0464      1.4248     21.6896      0.0000
  -4   4   1     15.4311      1.0386    -12.5873      0.0000
  -2   4   1      5.8928      0.5165     -6.7675      0.0000
   0   4   1      5.4533      0.3724      4.8770      0.0000
   2   4   1     18.2307      1.5743     19.3406      0.0000
 -13   5   1      2.3672      0.8145     -2.1705      0.0000
 -11   5   1     28.0984      1.8694     23.3064      0.0000
  -9   5   1      5.2945      0.5463      5.0235      0.0000
  -7   5   1     13.1638      0.9245    -11.2960      0.0000
  -5   5   1     12.6113      0.9077    -10.2609      0.0000
  -3   5   1      9.2524      0.6643      4.6077      0.0000
  -1   5   1      9.9172      0.5759     -8.7989      0.0000
   1   5   1     19.0936      1.0484    -16.0504      0.0000
   3   5   1     19.6096      1.8594    -14.6734      0.0000
   5   5   1     14.8226      2.0964    -18.4035      0.0000
 -16   6   1      3.5818      1.5707     -2.9606      0.0000
 -14   6   1      6.6245      0.8266     -6.2979      0.0000
 -12   6   1     10.5597      0.7658    -14.2411      0.0000
  -8   6   1      8.4878      0.6870     -5.1841      0.0000
  -4   6   1     13.7076      0.9370     12.7583      0.0000
  -2   6   1     16.6593      0.9243     13.0459      0.0000
   0   6   1     23.1158      1.2706     20.3659      0.0000
   2   6   1     19.2895      2.0147     13.6095      0.0000
   6   6   1     11.1440      0.7742     10.4105      0.0000
 -19   7   1      2.0064      1.3669     -0.5394      0.0000
 -17   7   1      7.4126      0.6625      5.1337      0.0000
 -11   7   1     16.3706      1.1405     15.1499      0.0000
  -9   7   1     19.7861      1.3497     19.2309      0.0000
  -7   7   1     13.7853      1.9098     -2.0019      0.0000
  -5   7   1     25.6845      2.4268    -15.7778      0.0000
  -3   7   1     34.7108      2.5948    -32.9998      0.0000
  -1   7   1     44.5803      2.4114    -35.0114      0.0000
   1   7   1     36.4423      1.9706    -33.1912      0.0000
   3   7   1     34.8657      2.9801    -37.5823      0.0000
   7   7   1     13.5823      1.7600    -14.6013      0.0000
   9   7   1      9.4028      0.7149     -5.7044      0.0000
 -22   8   1      3.2189      0.8954     -1.2235      0.0000
 -20   8   1      1.7742      1.4745     -0.5056      0.0000
 -16   8   1      6.8272      0.5832     -5.4315      0.0000
 -14   8   1      8.2855      1.6849     -8.9941      0.0000
 -12   8   1     12.9172      1.3179     -8.5851      0.0000
 -10   8   1     14.4794      1.1791    -10.7481      0.0000
  -8   8   1     15.3050      1.9396    -14.2309      0.0000
  -6   8   1      7.6762      0.6020      1.9429      0.0000
  -4   8   1      6.2631      0.5313      9.5166      0.0000
  -2   8   1     10.7163      0.9384     12.6738      0.0000
   0   8   1      8.4596      0.4727      5.1811      0.0000
   2   8   1      9.0367      0.5504      9.4234      0.0000
   4   8   1      9.3015      0.7239     11.2609      0.0000
   6   8   1     12.1723      1.2174      7.8760      0.0000
   8   8   1      6.0555      1.0885      7.4395      0.0000
  12   8   1      1.1778      1.1932     -4.9667      0.0000
 -23   9   1      0.0000      0.9432     -0.4854      0.0000
 -21   9   1      4.7456      1.5594     -2.5708      0.0000
 -19   9   1      4.1638      1.0541     -2.3244      0.0000
 -17   9   1      4.1265      0.8127      3.6427      0.0000
 -15   9   1      8.9486      0.6765      7.7975      0.0000
 -13   9   1     12.4298      1.2942     12.4965      0.0000
 -11   9   1     14.2463      1.0194     12.7826      0.0000
  -9   9   1     14.0009      1.7907     15.8459      0.0000
  -7   9   1     11.8048      0.8348     13.2324      0.0000
  -5   9   1      5.6317      0.5161     -3.9317      0.0000
  -3   9   1     10.4739      0.7002    -10.6643      0.0000
  -1   9   1     11.9912      0.8117    -10.2714      0.0000
   1   9   1     10.0663      0.5143     -9.7829      0.0000
   3   9   1      8.2995      0.7074     -8.4125      0.0000
   9   9   1      9.0630      0.9666     10.1605      0.0000
  11   9   1     13.2483      1.3275     13.4743      0.0000
  13   9   1     18.2592      1.7618     17.9383      0.0000
  15   9   1      6.0222      0.8103      5.2111      0.0000
 -26  10   1      2.7253      0.8318      0.9456      0.0000
 -24  10   1      1.2722      1.0356      2.4110      0.0000
 -22  10   1      2.6575      1.1004      1.1395      0.0000
 -20  10   1      2.9533      1.1062      3.1629      0.0000
 -18  10   1      4.0805      0.6123      2.3205      0.0000
 -16  10   1      4.5648      0.6081     -3.4846      0.0000
 -12  10   1     15.0490      1.1732     -9.7284      0.0000
 -10  10   1     15.2814      2.3384    -10.5332      0.0000
  -8  10   1     14.0566      0.9790    -12.2408      0.0000
  -6  10   1      6.7419      0.5578     -6.0585      0.0000
  -4  10   1      8.7681      1.4070      6.5264      0.0000
  -2  10   1     11.3842      0.5769     10.1956      0.0000
   0  10   1     12.5484      0.8458     12.2106      0.0000
   2  10   1     12.3654      0.8573     10.4725      0.0000
   4  10   1      6.7144      0.5627      8.6517      0.0000
   6  10   1      7.3376      0.5836      5.1613      0.0000
  12  10   1     16.7458      1.6187    -14.8027      0.0000
  14  10   1      5.8693      0.8207     -5.7798      0.0000
  16  10   1      2.3776      0.9506     -3.6353      0.0000
 -29  11   1      2.5022      0.8782      0.2069      0.0000
 -27  11   1      1.6822      0.6815      0.4501      0.0000
 -21  11   1      3.9868      0.5327     -4.1748      0.0000
 -19  11   1      8.6122      0.7098     -7.5544      0.0000
 -11  11   1      9.6939      0.7487     -8.0679      0.0000
  -9  11   1      5.6104      0.9005     -7.5123      0.0000
  -7  11   1      3.8677      0.7316     -4.5185      0.0000
  -5  11   1      3.5180      0.6471     -5.1812      0.0000
  -3  11   1      4.6807      0.7992     -6.3230      0.0000
  -1  11   1      5.0562      0.5478     -5.0105      0.0000
   1  11   1      4.2941      0.3817     -3.0868      0.0000
   3  11   1      5.0725      0.4657     -3.8812      0.0000
   5  11   1      4.7340      0.4335     -3.9046      0.0000
   7  11   1      4.6845      0.4994     -1.6290      0.0000
  11  11   1      3.9581      1.1168      2.9969      0.0000
  13  11   1      8.0400      0.9101     -2.6265      0.0000
  17  11   1      3.1379      0.6898     -2.1087      0.0000
  19  11   1      4.0049      0.8489     -4.1068      0.0000
 -30  12   1      1.9287      1.0095     -1.2688      0.0000
 -28  12   1      0.0000      0.6470      0.6289      0.0000
 -26  12   1      1.8009      0.8928      0.9348      0.0000
 -24  12   1      3.4954      0.7388      2.0173      0.0000
 -22  12   1      3.3614      0.5986      3.6440      0.0000
 -20  12   1      2.4133      0.7252      3.1260      0.0000
 -18  12   1      2.6877      0.6239      2.3516      0.0000
 -16  12   1      0.4791      1.3759     -0.1014      0.0000
 -14  12   1      6.1805      1.0034     -3.9857      0.0000
 -12  12   1      8.7855      0.7218     -5.2718      0.0000
 -10  12   1      6.4528      1.0035     -6.6725      0.0000
  -8  12   1      5.0168      0.5217     -4.2232      0.0000
  -6  12   1      4.6105      0.5158     -1.9108      0.0000
  -4  12   1      7.1411      0.4554      3.4195      0.0000
  -2  12   1      9.1098      0.4940      8.6975      0.0000
   0  12   1     11.3423      0.8793     10.6340      0.0000
   2  12   1      9.6478      0.6580     11.3878      0.0000
   4  12   1      8.0953      0.5371      8.5642      0.0000
   6  12   1      4.2989      0.5093      3.1549      0.0000
   8  12   1      4.1969      0.5054     -3.1559      0.0000
  10  12   1      6.2802      1.5205     -7.8914      0.0000
  12  12   1      2.6450      1.1015     -5.7576      0.0000
  14  12   1      5.8994      0.8203     -4.6996      0.0000
  16  12   1      3.4885      1.0090     -3.9641      0.0000
  18  12   1      3.0051      0.6728     -0.3663      0.0000
  20  12   1      1.0022      0.7602      0.6706      0.0000
  22  12   1      1.8562      1.1269      1.7677      0.0000
 -29  13   1      0.0000      0.7355      0.1500      0.0000
 -27  13   1      1.4127      0.9740     -0.9445      0.0000
 -25  13   1      1.2616      0.9091     -1.0871      0.0000
 -23  13   1      1.8856      0.9689     -1.2523      0.0000
 -21  13   1      2.6525      0.9777     -1.6905      0.0000
 -19  13   1      2.3839      0.8011     -0.4099      0.0000
 -17  13   1      2.4526      1.9353      1.4986      0.0000
 -15  13   1      5.3848      0.6810      4.3463      0.0000
 -13  13   1      8.3575      0.6872      7.2095      0.0000
 -11  13   1      8.8567      1.7882      7.6656      0.0000
  -9  13   1      6.5276      1.2102      6.9734      0.0000
  -7  13   1      4.6784      0.4968      3.5168      0.0000
  -5  13   1      2.0281      0.6960      0.3168      0.0000
  -3  13   1      8.8858      0.5779     -4.9548      0.0000
  -1  13   1     10.5987      0.5650     -9.2330      0.0000
   1  13   1     10.8474      0.5678    -11.6038      0.0000
   3  13   1      9.8654      0.7455    -10.1054      0.0000
   5  13   1      5.5267      0.4536     -5.5308      0.0000
   7  13   1      3.6236      0.9578      0.6153      0.0000
   9  13   1      7.8853      1.0746      5.8731      0.0000
  11  13   1      5.7046      0.6324      5.9875      0.0000
  13  13   1      4.9240      0.9546      6.3640      0.0000
  17  13   1      3.2596      0.5320      3.7022      0.0000
  19  13   1      2.6382      0.8824      2.4819      0.0000
  21  13   1      0.1972      0.8081      0.5224      0.0000
  23  13   1      1.2534      1.1162     -0.7484      0.0000
 -28  14   1      0.6702      0.9647      0.1037      0.0000
 -26  14   1      0.0000      0.7279      0.4689      0.0000
 -24  14   1      1.7085      0.9101      0.5030      0.0000
 -22  14   1      1.3085      0.9502      0.1397      0.0000
 -20  14   1      2.9613      0.8200      0.1309      0.0000
 -18  14   1      2.4782      1.2378     -0.8732      0.0000
 -16  14   1      4.5849      0.6771     -2.4622      0.0000
 -14  14   1      4.5278      0.5738     -4.5968      0.0000
 -12  14   1      5.5915      0.7623     -5.9750      0.0000
 -10  14   1      6.2053      0.6000     -5.5974      0.0000
  -8  14   1      4.2498      0.7578     -4.4325      0.0000
  -6  14   1      4.9521      1.3967     -2.3506      0.0000
  -4  14   1      4.6911      0.8845     -0.4893      0.0000
  -2  14   1      4.2841      0.4537      2.5963      0.0000
   0  14   1      4.9437      0.4985      5.5704      0.0000
   2  14   1      5.7004      0.4565      6.3583      0.0000
   4  14   1      5.0816      0.4366      4.4367      0.0000
   6  14   1      2.1182      0.7202      0.8193      0.0000
   8  14   1      5.1584      0.5780     -2.9250      0.0000
  10  14   1      4.9057      0.8673     -3.3974      0.0000
  12  14   1      4.1829      0.8930     -4.0996      0.0000
  14  14   1      3.4882      3.9056     -4.5881      0.0000
  16  14   1      3.7174      1.2181     -3.5569      0.0000
  18  14   1      3.5930      0.5896     -3.0433      0.0000
  20  14   1      0.0000      0.9094     -1.2193      0.0000
  22  14   1      0.7592      0.9476     -0.3968      0.0000
  24  14   1      0.5861      0.6083      0.1711      0.0000
  26  14   1      0.0000      0.9790     -0.6803      0.0000
 -25  15   1      1.5112      1.2092     -1.0294      0.0000
 -23  15   1      1.7197      0.8134     -1.0241      0.0000
 -21  15   1      2.2902      1.0053     -0.2706      0.0000
 -19  15   1      1.4540      1.4766      0.4720      0.0000
 -17  15   1      3.8657      0.7061      1.9914      0.0000
 -15  15   1      5.4163      0.6113      4.0847      0.0000
 -13  15   1      7.1717      0.7416      5.9687      0.0000
 -11  15   1      8.0621      0.6582      5.9290      0.0000
  -9  15   1      5.1105      0.5374      3.6436      0.0000
  -7  15   1      4.1315      0.5365     -0.0442      0.0000
  -5  15   1      8.0342      0.4933     -4.4603      0.0000
  -3  15   1     10.1825      0.6581     -8.7112      0.0000
  -1  15   1     13.0849      0.8047    -12.7871      0.0000
   1  15   1     13.9215      0.7052    -14.5871      0.0000
   3  15   1     12.3611      0.7492    -12.8160      0.0000
   5  15   1      6.6686      0.4546     -8.3074      0.0000
   7  15   1      3.3361      0.4807     -2.7648      0.0000
   9  15   1      3.6229      1.3153      0.5001      0.0000
  11  15   1      4.9014      0.8366      3.0652      0.0000
  13  15   1      4.0864      0.9115      4.7031      0.0000
  15  15   1      5.1258      0.6533      4.6253      0.0000
  17  15   1      4.2016      0.5438      4.1329      0.0000
  19  15   1      2.3564      0.6547      1.9866      0.0000
  21  15   1      0.0000      0.8379      0.8646      0.0000
  23  15   1      1.3105      1.1408     -0.1590      0.0000
 -22  16   1      0.8215      1.1570      1.1870      0.0000
 -20  16   1      0.8462      1.2087      0.8051      0.0000
 -18  16   1      2.7418      0.8337      0.3045      0.0000
 -16  16   1      2.1593      0.8425     -0.8261      0.0000
 -14  16   1      3.0299      0.7069     -2.5499      0.0000
 -12  16   1      4.7120      0.6160     -3.9662      0.0000
 -10  16   1      4.8328      0.5689     -3.8565      0.0000
  -8  16   1      3.3915      0.5714     -2.5013      0.0000
  -6  16   1      1.6589      0.9023     -0.5276      0.0000
  -4  16   1      3.7825      0.4190      1.6195      0.0000
  -2  16   1      4.6113      0.5999      3.7704      0.0000
   0  16   1      5.8373      0.5289      5.4650      0.0000
   2  16   1      4.7734      0.3856      5.3598      0.0000
   4  16   1      2.6247      0.4661      3.3538      0.0000
   6  16   1      1.4287      0.6540      0.2397      0.0000
   8  16   1      2.6122      0.5696     -1.6912      0.0000
  10  16   1      2.9832      0.6946     -3.1213      0.0000
  12  16   1      3.7660      0.8465     -4.0047      0.0000
  14  16   1      3.5663      0.9422     -3.8535      0.0000
  16  16   1      3.0100      0.8736     -3.2999      0.0000
  18  16   1      1.4286      0.8432     -1.4854      0.0000
  20  16   1      1.4620      1.1685     -0.4514      0.0000
 -19  17   1      2.4803      0.8617     -1.1170      0.0000
 -17  17   1      2.1693      1.3068     -1.0362      0.0000
 -15  17   1      2.0086      0.8034     -0.3541      0.0000
 -13  17   1      1.9586      0.9212      0.8789      0.0000
 -11  17   1      2.8749      0.5749      1.8368      0.0000
  -9  17   1      2.1925      0.6696      1.6880      0.0000
  -7  17   1      1.3575      1.1623      0.7537      0.0000
  -5  17   1      2.2274      0.5936     -0.6262      0.0000
  -3  17   1      2.9130      0.6033     -2.1317      0.0000
  -1  17   1      4.8262      0.4246     -3.4153      0.0000
   1  17   1      2.4499      0.4479     -3.7517      0.0000
   3  17   1      2.4468      0.4212     -2.7253      0.0000
   5  17   1      1.5695      0.6509     -0.6681      0.0000
   7  17   1      1.1624      0.6825      0.8589      0.0000
   9  17   1      2.2381      0.5846      1.9016      0.0000
  11  17   1      2.8802      0.7026      2.4547      0.0000
  13  17   1      2.6306      0.9474      2.3223      0.0000
  15  17   1      2.9733      1.0420      1.8269      0.0000
  17  17   1      2.5399      1.0413      0.5368      0.0000
 -16  18   1      2.7113      1.2496      2.2632      0.0000
 -14  18   1      2.2477      1.0616      2.0835      0.0000
 -12  18   1      0.9517      0.9544      1.4983      0.0000
 -10  18   1      0.9712      0.9435      1.0240      0.0000
  -8  18   1      1.0580      0.9943      1.0809      0.0000
  -6  18   1      1.3078      1.0029      1.4019      0.0000
  -4  18   1      1.7500      0.6597      1.8742      0.0000
  -2  18   1      2.0051      0.4988      2.3381      0.0000
   0  18   1      3.2674      0.6406      2.5210      0.0000
   2  18   1      2.0771      0.4624      2.1603      0.0000
   4  18   1      1.8914      0.5483      1.2385      0.0000
   6  18   1      1.3886      0.7119      0.4719      0.0000
   8  18   1      1.2371      0.9506     -0.1025      0.0000
  -9  19   1      2.0338      1.1061      1.5220      0.0000
  -7  19   1      2.1096      0.9798      1.0270      0.0000
  -5  19   1      0.7659      1.1576      0.0804      0.0000
  -3  19   1      1.7830      0.8720     -0.9984      0.0000
  -1  19   1      1.2679      0.9315     -1.7656      0.0000
   1  19   1      0.9801      0.8415     -1.8874      0.0000
   3  19   1      0.0950      0.8043     -1.2814      0.0000
   5  19   1      0.2217      0.7775     -0.3611      0.0000
   7  19   1      0.0000      0.8552      0.6086      0.0000
  -8   0   2     60.1632      7.4891     53.2840      0.0000
  -6   0   2     31.9119      2.1184     25.2285      0.0000
  -4   0   2     35.1381      2.3260    -27.2516      0.0000
  -2   0   2     65.7884      4.3595    -77.1230      0.0000
   0   0   2     64.8215      4.2931    -90.4827      0.0000
 -11   1   2      2.7350      0.6876     -2.1366      0.0000
  -9   1   2     28.5585      2.6910    -22.5515      0.0000
  -7   1   2     30.9515      3.3153    -44.3287      0.0000
  -5   1   2     32.3900      1.5214    -33.2336      0.0000
  -3   1   2     15.9193      1.3601    -19.0909      0.0000
  -1   1   2      9.7341      0.5772    -12.2149      0.0000
 -12   2   2      4.5116      1.3145     -5.2419      0.0000
 -10   2   2     19.8931      2.1782     16.1099      0.0000
  -8   2   2     24.2699      3.7129     31.6610      0.0000
  -6   2   2     42.1837      3.9654     40.2685      0.0000
  -4   2   2     27.6904      1.6323     23.8913      0.0000
  -2   2   2      7.9693      0.4623     10.3703      0.0000
   0   2   2      7.9606      0.9271      1.4367      0.0000
 -13   3   2      6.1382      0.5764      3.8087      0.0000
 -11   3   2     16.4896      1.6196    -16.8065      0.0000
  -9   3   2     31.1626      4.1269    -38.1638      0.0000
  -7   3   2     38.6306      2.5712    -45.9818      0.0000
  -5   3   2     36.8825      2.4490    -36.4897      0.0000
  -3   3   2     12.3229      0.8474    -11.3390      0.0000
  -1   3   2      6.6080      0.5263      7.1599      0.0000
   1   3   2     17.5503      1.1979     16.2521      0.0000
 -18   4   2     23.5841      2.2553    -20.5231      0.0000
 -14   4   2     22.7534      1.5309    -25.1948      0.0000
 -12   4   2     21.4456      3.0349    -26.7535      0.0000
 -10   4   2      7.8629      0.9056     -9.5592      0.0000
  -8   4   2      9.5236      0.7351      6.5377      0.0000
  -6   4   2     18.3766      1.2428     17.5122      0.0000
  -4   4   2     14.6522      1.0012     12.8293      0.0000
  -2   4   2      6.7768      0.8391      7.0559      0.0000
   0   4   2      6.2967      0.5243     -5.3837      0.0000
   2   4   2     10.9500      1.8580    -11.8408      0.0000
 -17   5   2     12.5229      1.5853     12.5112      0.0000
 -15   5   2     10.1291      0.7466      7.5572      0.0000
 -13   5   2      4.5845      0.5340      3.8667      0.0000
 -11   5   2      4.1964      0.9482      0.2545      0.0000
  -9   5   2      9.8782      0.7638    -10.8257      0.0000
  -5   5   2     16.2354      1.1017    -19.5390      0.0000
  -3   5   2      8.6252      0.6486     -8.9373      0.0000
  -1   5   2      7.9119      0.8277      7.8019      0.0000
   1   5   2     20.5102      0.9815     21.9540      0.0000
 -22   6   2      6.2979      0.8474     -5.5074      0.0000
 -18   6   2      8.3066      1.9148     -8.9795      0.0000
 -16   6   2      7.4583      1.3283     -8.5441      0.0000
 -14   6   2      2.8338      0.8759      2.3252      0.0000
 -10   6   2      7.5072      1.1123      9.4112      0.0000
  -8   6   2     12.9628      1.0125     16.9650      0.0000
  -6   6   2     17.9953      1.2189     21.0414      0.0000
  -4   6   2     12.2746      0.8660     17.4390      0.0000
  -2   6   2      3.4462      0.3523     -3.2787      0.0000
   0   6   2     19.4497      0.9205    -20.9548      0.0000
   2   6   2     12.4476      0.9792    -11.8891      0.0000
   4   6   2      9.5826      0.9586    -12.2329      0.0000
 -21   7   2      6.7856      0.6470      5.3203      0.0000
 -19   7   2      8.8242      1.5125      3.5155      0.0000
 -17   7   2      7.2452      1.0496      8.0422      0.0000
 -15   7   2      4.3401      0.6897      3.8642      0.0000
 -11   7   2     10.3378      0.7994    -11.3886      0.0000
  -9   7   2     12.0783      1.3466    -11.2129      0.0000
  -7   7   2     16.5931      1.1298    -15.7735      0.0000
  -5   7   2     13.6609      0.9453    -10.0622      0.0000
  -3   7   2     13.1103      1.0510      7.8699      0.0000
  -1   7   2     22.6568      1.2366     29.6720      0.0000
   1   7   2     26.1629      1.5354     26.9167      0.0000
   3   7   2     24.4203      1.6480     29.1668      0.0000
   5   7   2     18.7476      1.2615     20.0738      0.0000
 -26   8   2      2.6185      0.9533      1.3382      0.0000
 -24   8   2      0.6498      1.3854     -2.2233      0.0000
 -22   8   2      2.2146      0.8571     -1.8271      0.0000
 -20   8   2      2.3114      0.7466     -2.8139      0.0000
 -18   8   2      6.6631      0.6080     -3.1786      0.0000
 -16   8   2      4.5184      0.5083     -4.6938      0.0000
 -14   8   2      0.9750      1.3067     -0.1464      0.0000
 -12   8   2      4.7218      0.6556      6.0569      0.0000
 -10   8   2      6.4461      0.6628      6.9988      0.0000
  -8   8   2      9.3814      0.6965      8.2955      0.0000
  -6   8   2     12.5142      0.8763     15.0795      0.0000
  -4   8   2     12.0361      0.8615     12.3552      0.0000
  -2   8   2      3.5269      0.3716      4.3416      0.0000
   0   8   2      5.7382      0.4237      4.3019      0.0000
   2   8   2      5.2981      0.7162     -3.3866      0.0000
   4   8   2      4.5612      0.5796     -4.0708      0.0000
   6   8   2      4.5570      0.4439     -3.8560      0.0000
   8   8   2      2.0268      0.9452     -3.3728      0.0000
 -29   9   2      2.8369      0.7865     -0.9878      0.0000
 -27   9   2      0.9698      0.7809     -0.7959      0.0000
 -23   9   2      2.0348      1.0616      1.8320      0.0000
 -21   9   2      2.4384      0.6847      1.7541      0.0000
 -19   9   2      2.9513      0.6693      3.1679      0.0000
 -17   9   2      4.4309      0.8065      3.9861      0.0000
 -15   9   2      2.5237      1.4433      2.8986      0.0000
 -13   9   2      2.7316      1.2289     -0.9528      0.0000
 -11   9   2      4.6809      0.6639     -4.5633      0.0000
  -9   9   2      6.7988      0.5868     -5.8530      0.0000
  -7   9   2      7.3130      0.5833     -5.9029      0.0000
  -5   9   2      8.0932      0.6374     -8.6536      0.0000
  -3   9   2      3.5545      0.6830     -5.2948      0.0000
  -1   9   2      9.9843      0.6159     -5.1144      0.0000
   1   9   2      3.6306      0.3362      2.3437      0.0000
   3   9   2      6.0817      1.0775      3.7739      0.0000
   5   9   2      3.8039      0.5537      4.9979      0.0000
   7   9   2      2.5679      0.4983      2.3808      0.0000
   9   9   2      2.5387      0.7472     -1.7052      0.0000
 -30  10   2      0.9964      1.3837      2.0163      0.0000
 -28  10   2      0.7476      0.8469      1.6399      0.0000
 -26  10   2      1.2836      1.0333      1.4459      0.0000
 -24  10   2      1.4979      0.9941      1.4300      0.0000
 -22  10   2      2.3449      1.0521     -1.6435      0.0000
 -20  10   2      1.9500      0.7933     -2.3083      0.0000
 -18  10   2      3.1678      0.8919     -3.1705      0.0000
 -16  10   2      3.2868      1.6109     -3.3276      0.0000
 -14  10   2      3.9329      0.7588     -0.3704      0.0000
 -12  10   2      4.2276      0.9169      3.4015      0.0000
 -10  10   2      6.1579      0.6021      6.6216      0.0000
  -8  10   2      5.7274      0.7272      6.2729      0.0000
  -6  10   2      4.4149      0.5094      3.8006      0.0000
  -4  10   2      3.0381      0.5215      3.7225      0.0000
  -2  10   2      3.0497      0.3574      3.6144      0.0000
   0  10   2      1.3375      0.6702     -1.6845      0.0000
   2  10   2      4.1461      0.3572     -3.3816      0.0000
   4  10   2      4.0540      0.7378     -5.1924      0.0000
   6  10   2      2.5377      0.7837     -2.2375      0.0000
   8  10   2      3.5690      0.6330      2.5258      0.0000
  10  10   2      5.9545      0.7262      3.4906      0.0000
 -33  11   2      0.9122      0.9701     -0.5539      0.0000
 -31  11   2      0.2980      0.7431      0.0245      0.0000
 -29  11   2      1.4087      1.2651     -2.0308      0.0000
 -27  11   2      1.7401      0.8379     -1.9833      0.0000
 -25  11   2      1.7258      0.7483     -1.7395      0.0000
 -23  11   2      1.2493      1.0154     -1.2658      0.0000
 -21  11   2      2.2710      0.7147      2.0971      0.0000
 -19  11   2      5.8685      1.4317      4.0818      0.0000
 -15  11   2      9.1560      0.8058      9.0915      0.0000
 -13  11   2      9.8123      0.7630      8.3024      0.0000
 -11  11   2      6.8040      0.8104      7.0034      0.0000
  -9  11   2      5.9489      0.5561      5.4214      0.0000
  -7  11   2      4.9200      0.5214      5.4027      0.0000
  -5  11   2      3.4621      0.5625      3.5244      0.0000
  -3  11   2      2.7134      0.4467     -2.4587      0.0000
  -1  11   2      4.0058      0.3726     -3.1499      0.0000
   1  11   2      2.0275      0.4295     -2.1306      0.0000
   3  11   2      3.2518      0.3860      2.2310      0.0000
   5  11   2      3.9849      0.5341      3.3180      0.0000
   7  11   2      2.1485      1.4461      1.9838      0.0000
   9  11   2      3.9403      0.6189      1.6585      0.0000
  13  11   2      3.5201      0.5460      4.4291      0.0000
  15  11   2      3.0469      0.7828      2.0912      0.0000
 -32  12   2      0.3498      0.4268      0.0884      0.0000
 -30  12   2      0.9230      0.9602     -0.1533      0.0000
 -28  12   2      0.8006      0.8963      1.1110      0.0000
 -26  12   2      0.0000      0.8097      1.0377      0.0000
 -24  12   2      0.0000      1.0742      0.6329      0.0000
 -22  12   2      1.9128      0.7301      0.4840      0.0000
 -20  12   2      2.9151      1.4289     -1.3614      0.0000
 -18  12   2      2.6151      1.7653     -1.6606      0.0000
 -16  12   2      2.9395      0.8513     -1.9116      0.0000
 -14  12   2      2.4560      0.8323     -1.6009      0.0000
 -12  12   2      2.6547      1.2443      1.6613      0.0000
 -10  12   2      3.5328      0.5556      3.2916      0.0000
  -8  12   2      2.5966      0.6140      3.1377      0.0000
  -6  12   2      2.5043      0.6328      1.1195      0.0000
  -4  12   2      0.0000      0.8509      1.5353      0.0000
  -2  12   2      2.1293      0.5018      2.0418      0.0000
   0  12   2      1.3111      0.7520      1.0314      0.0000
   2  12   2      2.3359      0.4030     -2.6245      0.0000
   4  12   2      3.9258      0.5515     -3.7472      0.0000
   6  12   2      2.9363      0.7383     -1.9700      0.0000
   8  12   2      1.4891      1.1902     -0.1292      0.0000
  10  12   2      2.9562      0.6738      3.0409      0.0000
  12  12   2      2.0122      0.5989     -0.1837      0.0000
  14  12   2      0.9551      0.9766      0.9593      0.0000
  16  12   2      0.0000      0.7717      1.1022      0.0000
 -29  13   2      0.0000      0.8815      0.2353      0.0000
 -27  13   2      0.8240      0.8121     -0.3765      0.0000
 -25  13   2      1.0148      0.9986     -0.1298      0.0000
 -23  13   2      0.7830      0.9424      0.4578      0.0000
 -21  13   2      0.0000      1.1044      0.4372      0.0000
 -19  13   2      1.4324      1.1012      1.4133      0.0000
 -17  13   2      2.6217      0.8226      1.3162      0.0000
 -15  13   2      1.6598      0.9108      1.1893      0.0000
 -13  13   2      1.9683      1.2653      0.1092      0.0000
 -11  13   2      2.5933      0.7143     -2.5450      0.0000
  -9  13   2      3.5982      0.5528     -2.7975      0.0000
  -7  13   2      1.5801      0.8933     -1.7294      0.0000
  -5  13   2      0.0000      0.9826     -0.5183      0.0000
  -3  13   2      1.4574      0.6780     -0.5831      0.0000
  -1  13   2      1.7256      0.5639     -0.6540      0.0000
   1  13   2      1.8201      0.5147      1.7014      0.0000
   3  13   2      3.0221      0.4834      3.5401      0.0000
   5  13   2      2.2560      0.6387      2.7567      0.0000
   7  13   2      1.7468      1.0089      1.1166      0.0000
   9  13   2      1.8482      0.9997     -1.8598      0.0000
  11  13   2      1.3318      0.7857     -0.5449      0.0000
  13  13   2      0.0000      0.9117     -1.3336      0.0000
  15  13   2      1.1611      0.8621     -1.2257      0.0000
  17  13   2      1.3176      0.9946     -0.7532      0.0000
 -28  14   2      1.4959      1.1009      0.1548      0.0000
 -26  14   2      1.4803      1.1012      0.3578      0.0000
 -24  14   2      0.0000      0.8284     -0.0736      0.0000
 -22  14   2      0.7245      1.0923     -0.7569      0.0000
 -20  14   2      0.0000      1.1170     -0.9345      0.0000
 -18  14   2      1.7987      1.2690     -1.7277      0.0000
 -16  14   2      1.4455      1.0033     -1.7173      0.0000
 -14  14   2      0.0000      1.2033     -1.2695      0.0000
 -12  14   2      2.6339      0.6425      0.2982      0.0000
 -10  14   2      1.6303      0.8889      2.2815      0.0000
  -8  14   2      2.0473      1.0495      2.1266      0.0000
  -6  14   2      2.1352      0.7524      1.2790      0.0000
  -4  14   2      1.9197      0.7186      0.4545      0.0000
  -2  14   2      2.1379      0.4959      0.3794      0.0000
   0  14   2      1.4469      0.6455     -0.5466      0.0000
   2  14   2      2.0841      0.5703     -1.9072      0.0000
   4  14   2      1.9502      0.5667     -1.6258      0.0000
   6  14   2      1.6718      0.6929     -0.5677      0.0000
   8  14   2      1.3923      1.1210      1.6230      0.0000
  10  14   2      0.0000      1.0995      1.1044      0.0000
  12  14   2      1.2359      0.7849      1.5118      0.0000
  14  14   2      0.9946      0.9002      1.2480      0.0000
  16  14   2      0.7936      0.8341      1.0149      0.0000
  18  14   2      0.7928      0.8663      0.9856      0.0000
  20  14   2      0.7426      0.8682     -0.0407      0.0000
  22  14   2      0.0000      1.0216     -0.5077      0.0000
 -25  15   2      0.9274      0.8167      0.0833      0.0000
 -23  15   2      0.0000      1.0590      0.4255      0.0000
 -21  15   2      0.2381      1.0493      0.8081      0.0000
 -19  15   2      1.7134      1.0976      0.9554      0.0000
 -17  15   2      0.7310      0.9599      1.5101      0.0000
 -15  15   2      0.5373      1.1102      1.5586      0.0000
 -13  15   2      1.4877      1.0426      1.1467      0.0000
 -11  15   2      1.1698      1.0540     -0.0105      0.0000
  -9  15   2      1.7614      0.7908     -1.0542      0.0000
  -7  15   2      1.0095      0.9874     -0.9254      0.0000
  -5  15   2      0.0000      0.9719     -0.6780      0.0000
  -3  15   2      0.0000      0.7655     -0.6278      0.0000
  -1  15   2      0.8209      0.7541     -0.4725      0.0000
   1  15   2      1.0701      0.7201      0.2643      0.0000
   3  15   2      1.5303      0.5609      0.4094      0.0000
   5  15   2      1.2238      0.6937      0.1903      0.0000
   7  15   2      1.6891      1.2593     -0.9887      0.0000
   9  15   2      0.2888      1.0477     -0.7946      0.0000
  11  15   2      0.0000      0.9157     -1.0816      0.0000
  13  15   2      0.1595      0.8456     -1.0793      0.0000
  15  15   2      1.2094      0.8706     -1.1104      0.0000
  17  15   2      0.0000      0.8591     -0.9922      0.0000
 -22  16   2      0.0000      1.0138      0.2168      0.0000
 -20  16   2      0.0000      1.3706     -0.0158      0.0000
 -18  16   2      1.1261      1.0207     -0.3108      0.0000
 -16  16   2      0.3509      1.0387     -0.8892      0.0000
 -14  16   2      1.4715      1.0581     -1.1644      0.0000
 -12  16   2      0.0000      0.9135     -1.0314      0.0000
 -10  16   2      1.0395      1.1139     -0.3808      0.0000
  -8  16   2      0.0000      1.1077      0.2235      0.0000
  -6  16   2      1.0462      0.8834      0.4419      0.0000
  -4  16   2      1.2870      0.8527      0.7315      0.0000
  -2  16   2      0.6191      0.7433      0.9174      0.0000
   0  16   2      0.8354      0.7103      0.7175      0.0000
   2  16   2      0.5275      0.6936      0.5946      0.0000
   4  16   2      0.0000      0.7068      0.4442      0.0000
   6  16   2      1.2068      0.8364      0.8260      0.0000
   8  16   2      0.0000      1.2422      0.5431      0.0000
  10  16   2      1.1431      0.9932      0.4913      0.0000
  12  16   2      0.9114      0.9161      0.4686      0.0000
  14  16   2      0.8855      0.9366      0.5397      0.0000
  16  16   2      0.0000      0.8629      0.4575      0.0000
  18  16   2      0.0000      0.8028     -0.1470      0.0000
 -19  17   2      0.0000      0.9993      0.2720      0.0000
 -17  17   2      0.6676      1.0410      0.4423      0.0000
 -15  17   2      1.5377      1.0937      0.5988      0.0000
 -13  17   2      0.5747      0.9203      0.4756      0.0000
 -11  17   2      0.0000      0.9304      0.1175      0.0000
  -9  17   2      1.2771      0.9136     -0.3527      0.0000
  -7  17   2      0.5006      0.9201     -0.5259      0.0000
  -5  17   2      0.0000      0.8086     -0.3332      0.0000
  -3  17   2      0.0000      0.8385     -0.0214      0.0000
  -1  17   2      0.0000      0.8747      0.3511      0.0000
   1  17   2      0.0000      0.8474      0.4146      0.0000
   3  17   2      0.0000      0.8024      0.2663      0.0000
   5  17   2      0.0000      0.7908     -0.2321      0.0000
   7  17   2      0.0000      0.7270     -0.3266      0.0000
   9  17   2      0.0000      1.2912     -0.3018      0.0000
  11  17   2      0.0000      0.9333     -0.2353      0.0000
  13  17   2      0.0000      1.0522     -0.1692      0.0000
  15  17   2      0.1582      1.1489      0.0431      0.0000
 -14  18   2      0.0000      1.2058     -0.5668      0.0000
 -12  18   2      0.7575      0.9538     -1.0030      0.0000
 -10  18   2      1.2686      0.9721     -1.1456      0.0000
  -8  18   2      0.9643      0.9706     -0.8988      0.0000
  -6  18   2      0.0000      0.8543     -0.4727      0.0000
  -4  18   2      0.0000      0.8239     -0.0656      0.0000
  -2  18   2      0.7088      0.7848      0.1556      0.0000
   0  18   2      1.0309      0.7969      0.2165      0.0000
   2  18   2      0.0000      0.8010      0.1264      0.0000
   4  18   2      0.0000      0.8135      0.0474      0.0000
   6  18   2      0.9117      0.8904     -0.2198      0.0000
   8  18   2      0.8187      0.8624     -0.4722      0.0000
  10  18   2      1.8122      1.7162     -0.4912      0.0000
  12  18   2      0.6505      1.1364     -0.3162      0.0000
  -7  19   2      1.0418      0.7841     -0.5700      0.0000
  -5  19   2      0.0000      0.7736     -0.5386      0.0000
  -3  19   2      0.0000      0.8019     -0.3248      0.0000
  -1  19   2      0.8100      0.8656     -0.0176      0.0000
   1  19   2      0.9162      0.8823      0.2534      0.0000
   3  19   2      0.0000      1.0528      0.3788      0.0000
 -15   1   3      2.6180      0.7351      1.7074      0.0000
 -13   1   3      3.1981      1.1013      2.5363      0.0000
 -11   1   3      8.6375      1.0691    -10.7122      0.0000
  -9   1   3      8.0264      0.6873      9.1205      0.0000
  -7   1   3      6.8340      0.4081     -7.2171      0.0000
  -5   1   3      5.5186      0.4733     -6.6302      0.0000
  -3   1   3      2.1115      0.5161      2.0256      0.0000
  -1   1   3      5.6164      0.3995     -6.1671      0.0000
   1   1   3      2.2152      0.8814     -2.8305      0.0000
 -18   2   3      4.8337      0.7993     -4.5163      0.0000
 -14   2   3      5.4282      0.5550     -3.8258      0.0000
 -12   2   3      8.1269      0.6304      8.0657      0.0000
 -10   2   3      2.3681      1.2387      3.5135      0.0000
  -8   2   3      3.3264      1.5593     -6.2970      0.0000
  -6   2   3      7.9006      0.9128      8.5590      0.0000
  -4   2   3      3.3465      0.3703     -2.4369      0.0000
  -2   2   3      4.9221      0.3321      5.5123      0.0000
   0   2   3      4.0313      0.7942      3.6018      0.0000
 -17   3   3      8.9418      1.1652      7.5781      0.0000
 -15   3   3      9.4626      1.7569      6.4043      0.0000
 -13   3   3      3.6265      0.5082     -3.1510      0.0000
 -11   3   3      4.9743      0.6221     -5.1714      0.0000
  -9   3   3      5.5614      0.5845     -6.8861      0.0000
  -7   3   3      4.4468      0.7004     -3.9326      0.0000
  -5   3   3      8.1901      0.4212     -7.8707      0.0000
  -3   3   3     10.6079      0.5288    -12.7579      0.0000
  -1   3   3      4.7354      0.5047     -4.3928      0.0000
   1   3   3      2.2512      1.4959     -3.5225      0.0000
 -18   4   3      9.3177      1.0118    -10.9345      0.0000
 -14   4   3      7.3602      0.5937     -6.5212      0.0000
 -12   4   3      4.7725      0.6417     -5.4421      0.0000
 -10   4   3      5.0036      0.5687     -3.5611      0.0000
  -8   4   3      2.6248      0.6689     -0.2174      0.0000
  -6   4   3      2.8719      0.5426     -3.0390      0.0000
  -4   4   3     10.7453      0.5694     10.5624      0.0000
  -2   4   3      8.1345      0.4173      7.5763      0.0000
   0   4   3      4.5713      0.7273      3.0018      0.0000
   2   4   3      7.6844      1.1027      8.0650      0.0000
 -25   5   3      1.1626      1.3183     -0.5254      0.0000
 -23   5   3      0.8609      0.8738      1.3547      0.0000
 -21   5   3      2.6713      0.7904     -2.7799      0.0000
 -19   5   3      8.3031      0.6650      7.9392      0.0000
 -15   5   3      4.9607      0.5157      4.8514      0.0000
 -13   5   3      3.6445      0.8960      3.2801      0.0000
 -11   5   3      5.5551      0.6320     -0.5183      0.0000
  -9   5   3      4.8352      0.7708     -2.4841      0.0000
  -7   5   3      5.2674      0.5184     -4.9824      0.0000
  -5   5   3      8.4896      0.6482     -8.1853      0.0000
  -3   5   3     10.2564      0.9545    -11.4197      0.0000
  -1   5   3      8.3378      0.7361     -8.4516      0.0000
   1   5   3      5.8933      0.7809     -8.3886      0.0000
   3   5   3      3.3130      1.2219      2.9440      0.0000
 -26   6   3      0.0000      1.1428     -0.0704      0.0000
 -24   6   3      0.8606      1.3128     -1.9841      0.0000
 -22   6   3      2.2087      1.1445     -3.8224      0.0000
 -20   6   3      1.4323      1.0619     -1.5013      0.0000
 -18   6   3      9.7213      0.9171    -10.3465      0.0000
 -14   6   3      5.0152      0.8714     -2.3377      0.0000
 -12   6   3      3.6171      0.6797      0.7857      0.0000
 -10   6   3      4.2165      0.8041      5.0095      0.0000
  -8   6   3      7.6710      0.6131      7.8777      0.0000
  -6   6   3     11.4561      1.1464     11.3389      0.0000
  -4   6   3     10.3947      0.7659     10.6884      0.0000
  -2   6   3      9.4040      0.7063      9.2807      0.0000
   0   6   3      6.6080      0.5919      7.4378      0.0000
   2   6   3      6.2215      0.9774     -6.3265      0.0000
 -29   7   3      1.1933      1.1770      0.4903      0.0000
 -27   7   3      0.0000      0.8068     -0.7085      0.0000
 -25   7   3      1.8045      1.0587      1.9712      0.0000
 -23   7   3      4.4551      0.8035      3.5699      0.0000
 -21   7   3      4.8441      1.4815      4.7729      0.0000
 -19   7   3      4.1904      1.0100      3.1194      0.0000
 -17   7   3      8.8716      0.7502      8.0237      0.0000
 -15   7   3      7.3523      0.9855      5.3440      0.0000
 -13   7   3      3.5960      0.7311     -0.9594      0.0000
 -11   7   3      5.2913      0.6851     -4.4587      0.0000
  -9   7   3      8.2261      0.6405     -8.2688      0.0000
  -7   7   3      9.4089      0.7026    -10.8608      0.0000
  -5   7   3     10.9874      0.7972    -12.4234      0.0000
  -3   7   3      7.9963      0.9106     -8.9986      0.0000
  -1   7   3      6.0760      0.3714     -5.0678      0.0000
   1   7   3      8.4415      0.9875     10.0127      0.0000
 -30   8   3      0.8266      1.0747      0.4485      0.0000
 -28   8   3      1.1722      1.2962      1.0037      0.0000
 -26   8   3      2.0621      0.8763      2.0367      0.0000
 -24   8   3      0.9453      1.3220     -0.2156      0.0000
 -22   8   3      3.4810      1.5000     -1.7907      0.0000
 -20   8   3      4.2850      0.5580     -2.9739      0.0000
 -18   8   3      4.7172      0.9134     -2.4090      0.0000
 -16   8   3      7.5277      1.0030     -6.2900      0.0000
 -14   8   3      4.6352      0.6801     -2.9227      0.0000
 -12   8   3      2.2361      0.7774      1.7179      0.0000
 -10   8   3      5.6645      0.9291      5.4037      0.0000
  -8   8   3      7.4798      0.6040      7.6151      0.0000
  -6   8   3     10.5512      0.7731     12.5110      0.0000
  -4   8   3     15.2579      1.0713     16.1490      0.0000
  -2   8   3     15.2281      0.7396     16.7787      0.0000
   0   8   3      6.6718      0.3775      7.1077      0.0000
   2   8   3      2.6047      0.5249      1.5206      0.0000
   4   8   3      3.1969      0.9938     -2.6738      0.0000
 -33   9   3      2.1762      0.8885      0.5968      0.0000
 -31   9   3      0.2278      0.7337     -1.3649      0.0000
 -29   9   3      1.7126      1.8243     -1.2471      0.0000
 -27   9   3      2.0072      1.3743     -1.1527      0.0000
 -25   9   3      1.9137      0.7712     -0.8201      0.0000
 -23   9   3      2.3106      0.8583      2.1378      0.0000
 -21   9   3      4.5821      0.5671      4.1534      0.0000
 -19   9   3      6.0328      1.1313      4.8257      0.0000
 -17   9   3      4.7243      0.9376      4.7798      0.0000
 -15   9   3      6.2867      0.6720      5.7161      0.0000
 -13   9   3      3.4489      0.7807      0.5033      0.0000
 -11   9   3      3.2057      0.6216     -3.7598      0.0000
  -9   9   3      6.3559      0.5708     -5.9551      0.0000
  -7   9   3      7.3495      0.6063     -7.5835      0.0000
  -5   9   3     11.3300      0.8314    -11.6732      0.0000
  -3   9   3     12.0525      0.7009    -13.9942      0.0000
  -1   9   3      9.4745      0.5135     -7.0166      0.0000
   1   9   3      2.5523      0.3924     -2.2112      0.0000
   3   9   3      2.9983      0.4106      2.5083      0.0000
   5   9   3      3.0106      0.4386      1.7677      0.0000
 -34  10   3      0.0000      0.9059      1.0683      0.0000
 -32  10   3      0.2800      0.8008      0.1378      0.0000
 -30  10   3      2.6689      1.3285      2.0443      0.0000
 -28  10   3      2.9195      0.8308      2.0749      0.0000
 -26  10   3      1.7011      0.7258      1.7377      0.0000
 -24  10   3      1.4503      1.2479      0.9151      0.0000
 -22  10   3      3.0529      0.6301     -2.0204      0.0000
 -20  10   3      5.2469      0.6994     -4.1460      0.0000
 -18  10   3      5.4033      0.7247     -5.1234      0.0000
 -16  10   3      5.8882      0.7778     -5.6200      0.0000
 -14  10   3      5.3638      0.9933     -4.2579      0.0000
 -12  10   3      1.6003      1.1420      1.3580      0.0000
 -10  10   3      4.8284      0.5606      4.6170      0.0000
  -8  10   3      5.8691      0.5559      7.1443      0.0000
  -6  10   3      7.7095      0.6387      9.7168      0.0000
  -4  10   3      9.9800      0.7738     13.2375      0.0000
  -2  10   3      9.6838      0.5134      9.4615      0.0000
   0  10   3      4.5216      0.3510      4.4192      0.0000
   2  10   3      2.5966      0.4212     -1.4462      0.0000
   4  10   3      3.4959      0.9255     -2.2978      0.0000
   6  10   3      2.3305      0.6857     -3.1588      0.0000
   8  10   3      3.2061      0.7215     -1.5787      0.0000
 -33  11   3      1.2049      0.9268     -1.0117      0.0000
 -31  11   3      0.0000      0.9115     -0.8788      0.0000
 -29  11   3      1.2522      1.4220     -2.6244      0.0000
 -27  11   3      3.1079      1.0103     -2.6540      0.0000
 -25  11   3      2.8049      0.6521     -1.8993      0.0000
 -23  11   3      0.8928      1.0635     -0.4064      0.0000
 -21  11   3      3.6035      0.7603      3.3853      0.0000
 -19  11   3      7.2240      0.7402      7.2809      0.0000
 -17  11   3     12.4861      0.9531     10.5129      0.0000
 -15  11   3     15.5698      1.0981     13.0957      0.0000
 -13  11   3     13.4878      2.6544     12.8786      0.0000
 -11  11   3     10.8538      0.8001     10.4836      0.0000
  -9  11   3      7.3819      0.8517      8.4670      0.0000
  -7  11   3      5.2873      0.7399      4.5334      0.0000
  -5  11   3      3.0771      0.6701     -1.1906      0.0000
  -3  11   3      5.0336      0.4570     -4.7890      0.0000
  -1  11   3      4.8347      0.3765     -5.4382      0.0000
   1  11   3      2.6946      0.3690     -2.5910      0.0000
   3  11   3      1.9450      0.5701     -1.1986      0.0000
   5  11   3      3.9374      0.8025      0.9519      0.0000
 -30  12   3      1.1682      0.8474      1.0752      0.0000
 -28  12   3      2.0964      0.7452      1.9514      0.0000
 -26  12   3      1.5996      1.1650      1.2951      0.0000
 -24  12   3      0.5662      0.7964      0.0047      0.0000
 -22  12   3      2.5616      1.2213     -1.4612      0.0000
 -20  12   3      4.3235      0.7083     -4.2727      0.0000
 -18  12   3      6.8885      0.7198     -6.1559      0.0000
 -16  12   3      6.0938      0.6433     -6.0426      0.0000
 -14  12   3      4.5055      0.8395     -4.4857      0.0000
 -12  12   3      2.6044      0.7409     -1.0253      0.0000
 -10  12   3      3.0496      0.6700      2.1439      0.0000
  -8  12   3      4.1613      0.7651      4.2492      0.0000
  -6  12   3      4.8288      0.5840      6.3910      0.0000
  -4  12   3      5.4442      0.4908      7.1457      0.0000
  -2  12   3      5.9588      0.3994      6.3660      0.0000
   0  12   3      3.2186      0.3502      2.9269      0.0000
   2  12   3      2.8945      0.3971     -0.0959      0.0000
   4  12   3      2.5847      0.7270     -2.4250      0.0000
   6  12   3      2.9096      0.7088     -3.1349      0.0000
   8  12   3      2.5488      0.8404     -2.6161      0.0000
  10  12   3      2.0410      0.6967     -2.4676      0.0000
  12  12   3      2.6546      0.7507      0.6810      0.0000
 -29  13   3      1.9957      1.0389     -0.6589      0.0000
 -27  13   3      0.8727      0.8808     -1.0391      0.0000
 -25  13   3      0.0000      0.9134     -0.2576      0.0000
 -23  13   3      1.1756      1.2121      0.9108      0.0000
 -21  13   3      2.8715      1.0916      2.1520      0.0000
 -19  13   3      4.6634      0.7091      4.3073      0.0000
 -17  13   3      4.9980      0.6097      5.2118      0.0000
 -15  13   3      3.9361      0.8695      4.0614      0.0000
 -13  13   3      1.3689      1.3109      1.7002      0.0000
 -11  13   3      3.0333      0.6429     -1.8326      0.0000
  -9  13   3      5.1731      0.5720     -4.7532      0.0000
  -7  13   3      6.5134      0.6104     -6.9196      0.0000
  -5  13   3      6.5516      0.5195     -7.9433      0.0000
  -3  13   3      5.5962      0.4808     -7.5171      0.0000
  -1  13   3      4.6807      0.6771     -5.1740      0.0000
   1  13   3      3.0403      0.3386     -1.8203      0.0000
   3  13   3      2.9318      0.4229      1.1169      0.0000
   5  13   3      2.3479      0.6711      2.9685      0.0000
   7  13   3      2.7259      1.3547      3.2207      0.0000
   9  13   3      2.7504      0.7593      2.9597      0.0000
  11  13   3      0.6535      0.7356      0.4342      0.0000
  13  13   3      0.5841      0.7673      0.1170      0.0000
  15  13   3      1.1710      1.0957     -1.3386      0.0000
 -26  14   3      0.0000      0.8679      0.5253      0.0000
 -24  14   3      1.3575      1.2723     -0.0943      0.0000
 -22  14   3      3.1627      0.7659     -0.9441      0.0000
 -20  14   3      2.3297      0.8837     -1.8934      0.0000
 -18  14   3      3.5409      0.6115     -3.3494      0.0000
 -16  14   3      3.7336      1.1612     -3.5980      0.0000
 -14  14   3      2.4779      0.7048     -2.2735      0.0000
 -12  14   3      1.2142      1.0522     -0.0533      0.0000
 -10  14   3      2.7092      0.6179      2.9599      0.0000
  -8  14   3      4.7954      0.5716      5.5251      0.0000
  -6  14   3      6.4659      0.6267      7.3136      0.0000
  -4  14   3      6.8506      0.4839      7.8633      0.0000
  -2  14   3      6.5783      0.4336      6.9077      0.0000
   0  14   3      4.5507      0.6454      4.4882      0.0000
   2  14   3      2.6398      0.3769      1.7540      0.0000
   4  14   3      2.5291      0.6480     -0.8830      0.0000
   6  14   3      1.6396      0.9219     -2.2672      0.0000
   8  14   3      2.7698      1.3222     -2.7934      0.0000
  10  14   3      2.6827      0.8631     -1.4956      0.0000
  12  14   3      1.0989      0.5539     -1.0481      0.0000
  14  14   3      0.0000      0.9460      0.2054      0.0000
  16  14   3      0.5840      0.8087      0.3234      0.0000
 -25  15   3      1.8207      1.3423      0.3858      0.0000
 -23  15   3      1.7377      1.1353      1.1522      0.0000
 -21  15   3      2.4070      0.8667      1.9030      0.0000
 -19  15   3      3.3858      0.6528      2.4991      0.0000
 -17  15   3      3.1581      0.7766      2.9945      0.0000
 -15  15   3      3.2937      0.8850      2.3218      0.0000
 -13  15   3      1.8414      0.8609      0.4920      0.0000
 -11  15   3      3.9827      0.6071     -1.8196      0.0000
  -9  15   3      4.3536      0.5911     -4.1139      0.0000
  -7  15   3      4.8748      0.6090     -5.3098      0.0000
  -5  15   3      4.1247      0.6915     -5.1549      0.0000
  -3  15   3      3.0504      0.3835     -3.7040      0.0000
  -1  15   3      2.1165      0.7101     -1.2627      0.0000
   1  15   3      2.8836      0.3770      1.1403      0.0000
   3  15   3      3.4756      0.4896      3.3569      0.0000
   5  15   3      4.1151      0.4253      4.3952      0.0000
   7  15   3      2.7185      1.0022      4.3665      0.0000
  11  15   3      0.6444      0.7460      1.7046      0.0000
  13  15   3      0.0000      0.9872      0.1192      0.0000
  15  15   3      0.0000      0.9282     -0.3108      0.0000
  17  15   3      1.5325      0.6556     -0.7661      0.0000
  19  15   3      1.2821      1.0052     -1.0558      0.0000
 -22  16   3      0.4975      1.4474     -1.0655      0.0000
 -20  16   3      2.7315      0.7144     -1.8442      0.0000
 -18  16   3      3.2273      0.8255     -2.4596      0.0000
 -16  16   3      2.4453      0.9034     -2.8405      0.0000
 -14  16   3      2.3592      0.7047     -2.3409      0.0000
 -12  16   3      1.8273      0.7942     -0.9049      0.0000
 -10  16   3      1.5618      1.1729      1.0566      0.0000
  -8  16   3      3.4672      0.6355      2.9857      0.0000
  -6  16   3      2.8942      0.5067      4.0443      0.0000
  -4  16   3      2.6664      0.6784      4.0239      0.0000
  -2  16   3      3.3510      0.3948      2.9641      0.0000
   0  16   3      2.1053      0.4634      1.5328      0.0000
   2  16   3      1.4170      0.6117     -0.1566      0.0000
   4  16   3      0.9872      0.7070     -1.3911      0.0000
   6  16   3      1.3390      1.0063     -1.9467      0.0000
   8  16   3      1.8762      0.5810     -1.5486      0.0000
  10  16   3      0.8139      0.7579     -0.9442      0.0000
  12  16   3      0.0000      0.6565      0.0102      0.0000
  14  16   3      0.5450      0.9727      0.2545      0.0000
  16  16   3      0.8079      1.3117      0.6851      0.0000
 -17  17   3      1.7988      1.8158      2.2902      0.0000
 -15  17   3      3.0631      0.7354      2.6406      0.0000
 -13  17   3      2.3166      0.7225      2.1975      0.0000
 -11  17   3      1.4953      1.0548      0.8764      0.0000
  -9  17   3      0.0993      1.1692     -0.9037      0.0000
  -7  17   3      2.4366      0.6791     -2.4390      0.0000
  -5  17   3      2.0383      0.7045     -3.0924      0.0000
  -3  17   3      2.2063      0.5127     -2.7788      0.0000
  -1  17   3      1.9651      0.4857     -1.9418      0.0000
   1  17   3      1.0550      0.6301     -0.8316      0.0000
   3  17   3      1.1054      0.8999      0.1147      0.0000
   5  17   3      0.5114      0.6680      0.6741      0.0000
   7  17   3      0.7614      0.7380      0.7188      0.0000
   9  17   3      1.3187      1.0499      0.5198      0.0000
  11  17   3      0.7179      1.0162      0.0976      0.0000
  13  17   3      0.0000      0.9561      0.0605      0.0000
 -12  18   3      3.1683      0.9428     -3.3219      0.0000
 -10  18   3      2.7294      0.6738     -2.1666      0.0000
  -8  18   3      1.7105      1.0855     -0.5786      0.0000
  -6  18   3      0.9670      0.8623      0.7792      0.0000
  -4  18   3      1.5114      0.7375      1.4435      0.0000
  -2  18   3      0.0000      0.9018      1.4695      0.0000
   0  18   3      1.0980      0.8831      1.0250      0.0000
   2  18   3      1.0990      0.8538      0.3837      0.0000
   4  18   3      1.3794      0.8152     -0.2000      0.0000
   6  18   3      2.2829      0.6804     -0.5798      0.0000
 -16   0   4     19.1060      2.0522     14.5741      0.0000
 -14   0   4     22.5125      1.5635     16.0800      0.0000
 -12   0   4     13.7748      0.9544     13.4118      0.0000
 -10   0   4     17.0043      1.1837    -16.3594      0.0000
  -8   0   4     16.8044      1.1476    -20.6438      0.0000
  -6   0   4     19.4916      1.3147    -21.2800      0.0000
  -4   0   4     22.7879      1.5277    -20.8786      0.0000
  -2   0   4     11.8457      0.9987     -8.1489      0.0000
   0   0   4     11.3167      1.7224      5.7587      0.0000
 -19   1   4      2.7134      1.5368     -4.8238      0.0000
 -17   1   4      9.5062      1.0248    -10.2724      0.0000
 -15   1   4     12.2826      1.2295    -13.7358      0.0000
 -13   1   4     17.3263      1.4555    -17.3377      0.0000
 -11   1   4      3.9779      0.7170     -4.4421      0.0000
  -9   1   4     13.3886      0.7737     12.8316      0.0000
  -7   1   4     17.4475      1.1948     16.1236      0.0000
  -5   1   4     23.0234      1.0876     21.4375      0.0000
  -3   1   4     21.7285      1.0371     21.6186      0.0000
  -1   1   4     20.0212      0.9544     18.8744      0.0000
 -22   2   4      2.4717      0.6121     -1.6017      0.0000
 -20   2   4      1.6985      1.0166      2.5188      0.0000
 -18   2   4      6.0291      0.6366      4.8939      0.0000
 -16   2   4     10.8889      1.3950     11.5763      0.0000
 -14   2   4     12.6477      0.9084     16.0583      0.0000
 -12   2   4      8.0702      0.6576      8.7915      0.0000
 -10   2   4      3.8586      0.4470      2.1458      0.0000
  -8   2   4     15.4510      0.7561    -14.9433      0.0000
  -6   2   4     18.4519      0.9114    -19.6993      0.0000
  -4   2   4     19.9630      0.9518    -18.4789      0.0000
  -2   2   4     20.1091      1.8375    -20.6529      0.0000
 -25   3   4      6.5616      0.8892      5.8376      0.0000
 -23   3   4      0.0000      0.8515     -0.4284      0.0000
 -21   3   4      0.3719      1.0729     -1.0488      0.0000
 -19   3   4      2.8029      1.2936     -2.8493      0.0000
 -17   3   4      6.2895      0.5670     -6.5616      0.0000
 -13   3   4      7.2821      0.6780     -8.0327      0.0000
 -11   3   4      2.5813      0.5901     -3.5679      0.0000
  -9   3   4      7.1201      0.4186      6.1765      0.0000
  -7   3   4     19.0707      1.0548     22.8723      0.0000
  -5   3   4     17.9818      0.9940     20.9274      0.0000
  -3   3   4     17.5470      0.9721     18.8810      0.0000
  -1   3   4     14.9987      1.0815     14.3501      0.0000
   1   3   4      7.7709      0.9347      8.3929      0.0000
 -22   4   4      2.7258      0.7116      2.0246      0.0000
 -20   4   4      1.8387      0.8569      2.6289      0.0000
 -18   4   4      4.6602      0.7191      6.4243      0.0000
 -16   4   4     11.9148      0.9080     14.4062      0.0000
 -14   4   4     13.9849      1.8216     16.5424      0.0000
 -12   4   4     15.8579      1.1165     17.9882      0.0000
 -10   4   4     11.9331      1.8475     12.3632      0.0000
  -8   4   4      4.1201      0.3546      2.4006      0.0000
  -6   4   4      9.8669      0.5064     -9.8867      0.0000
  -4   4   4     10.0274      0.5851    -11.2251      0.0000
  -2   4   4     11.4421      0.7681    -11.1628      0.0000
   0   4   4      8.5390      1.7030    -10.3363      0.0000
 -29   5   4      2.5808      0.9109      0.8727      0.0000
 -27   5   4      1.0551      0.8159      2.6905      0.0000
 -23   5   4      3.2814      0.6609      3.2214      0.0000
 -21   5   4      6.8063      1.2417     -4.1377      0.0000
 -19   5   4      4.3247      1.0874     -4.1212      0.0000
 -17   5   4      7.5889      1.0676     -6.7143      0.0000
 -15   5   4      8.5114      0.7442     -8.8437      0.0000
 -13   5   4     10.5347      0.8077     -9.2637      0.0000
 -11   5   4      4.4858      0.8760     -5.9858      0.0000
  -9   5   4      2.9143      0.6322      0.5002      0.0000
  -7   5   4      9.0575      0.5522      8.3973      0.0000
  -5   5   4     12.9535      0.7380     13.6451      0.0000
  -3   5   4     11.6146      0.5780     13.2481      0.0000
  -1   5   4     10.0263      0.7645     10.4793      0.0000
   3   5   4      1.5974      1.2940      0.9779      0.0000
 -32   6   4      0.9476      1.0832     -0.5892      0.0000
 -30   6   4      0.0000      0.7278     -0.8522      0.0000
 -28   6   4      1.3398      1.3193     -0.0044      0.0000
 -26   6   4      1.6015      1.1703     -1.0876      0.0000
 -24   6   4      2.7127      0.7195     -1.7210      0.0000
 -22   6   4      1.9498      0.9161      0.6586      0.0000
 -20   6   4     10.1961      0.7575      7.0437      0.0000
 -18   6   4      5.7991      0.7229      6.5225      0.0000
 -16   6   4      6.6326      0.7103      6.1659      0.0000
 -14   6   4      6.1276      0.6450      8.0577      0.0000
 -12   6   4      3.5765      0.7735      4.7388      0.0000
 -10   6   4      2.8469      0.6186      0.4622      0.0000
  -8   6   4      7.1859      0.5994     -7.5117      0.0000
  -6   6   4     12.4869      0.8909    -11.1221      0.0000
  -4   6   4     13.8700      0.6787    -15.1696      0.0000
  -2   6   4     11.4015      0.5839    -11.4308      0.0000
   0   6   4      8.3485      1.9531     -6.9568      0.0000
   2   6   4      2.2741      1.6931     -0.0866      0.0000
 -33   7   4      1.3415      0.9501     -0.0125      0.0000
 -31   7   4      0.0000      0.4997      0.2568      0.0000
 -29   7   4      2.1162      1.5802      0.4254      0.0000
 -27   7   4      1.0834      0.9912     -0.2225      0.0000
 -25   7   4      0.9291      0.9886      0.1131      0.0000
 -23   7   4      1.5791      1.1153      0.1313      0.0000
 -21   7   4      3.2346      0.6268     -2.8061      0.0000
 -19   7   4     11.1969      1.4247     -8.0807      0.0000
 -17   7   4      5.7842      0.7049     -6.0523      0.0000
 -15   7   4      5.4008      0.6864     -6.0049      0.0000
 -13   7   4      3.7626      1.1444     -4.8871      0.0000
 -11   7   4      4.2436      0.5622     -0.5137      0.0000
  -9   7   4      5.4254      0.5416      5.7774      0.0000
  -7   7   4      8.1898      0.6503      8.8283      0.0000
  -5   7   4      9.7594      1.0515     11.5329      0.0000
  -3   7   4      9.4998      0.7437     10.1556      0.0000
  -1   7   4      5.7225      0.6637      5.9330      0.0000
   1   7   4      1.9519      1.4417      0.1819      0.0000
   3   7   4      1.6932      1.2282     -4.0628      0.0000
 -36   8   4      0.0000      0.9367      0.9433      0.0000
 -34   8   4      0.3843      0.6680     -0.7199      0.0000
 -32   8   4      0.2139      0.8295      0.0556      0.0000
 -30   8   4      1.8510      0.8967     -0.4688      0.0000
 -28   8   4      1.7632      1.0368     -0.9827      0.0000
 -26   8   4      1.1770      1.3794     -0.8204      0.0000
 -24   8   4      1.9414      1.2222     -1.2284      0.0000
 -22   8   4      1.4897      0.8330     -1.2056      0.0000
 -20   8   4      3.0749      1.0646      1.5658      0.0000
 -18   8   4      7.0225      1.0018      5.0815      0.0000
 -16   8   4      3.7682      0.7889      3.7401      0.0000
 -14   8   4      3.2875      0.6892      3.5934      0.0000
 -12   8   4      2.4707      0.7035      1.9261      0.0000
 -10   8   4      3.1919      0.5942     -2.8203      0.0000
  -8   8   4      5.4830      0.6191     -5.5025      0.0000
  -6   8   4      8.5862      0.7005     -8.4380      0.0000
  -4   8   4     10.2633      1.1374     -9.3213      0.0000
  -2   8   4      9.1909      1.1150     -9.4941      0.0000
   0   8   4      5.8051      0.8491     -6.4867      0.0000
   2   8   4      1.7633      0.9849     -2.5687      0.0000
   4   8   4      2.0015      1.2718      0.4145      0.0000
 -35   9   4      0.2292      0.5342     -0.6391      0.0000
 -33   9   4      0.7273      0.8098      0.6803      0.0000
 -31   9   4      0.4570      0.8972      0.1399      0.0000
 -29   9   4      1.6235      0.8217      0.7802      0.0000
 -27   9   4      0.0000      0.9869      1.2702      0.0000
 -25   9   4      1.4391      0.9798      1.1704      0.0000
 -23   9   4      0.6882      0.8509      1.3203      0.0000
 -21   9   4      1.3619      1.2460      0.9865      0.0000
 -19   9   4      4.0498      1.0153     -1.6082      0.0000
 -17   9   4      4.5217      1.0559     -4.6829      0.0000
 -15   9   4      3.8343      0.8243     -3.6583      0.0000
 -13   9   4      2.7280      0.7681     -3.1556      0.0000
 -11   9   4      1.8375      0.8278      0.0778      0.0000
  -9   9   4      3.4554      0.5904      2.7263      0.0000
  -7   9   4      5.7667      0.5942      5.1893      0.0000
  -5   9   4      6.5967      0.6577      6.1887      0.0000
  -3   9   4      7.4253      0.5151      7.1645      0.0000
  -1   9   4      6.0419      0.3900      6.2474      0.0000
   1   9   4      3.8406      0.7039      3.2102      0.0000
   3   9   4      0.0000      1.5830      0.3483      0.0000
   5   9   4      2.6866      1.2289     -1.9201      0.0000
 -32  10   4      0.0000      0.8007     -0.5550      0.0000
 -30  10   4      0.0000      0.7620     -0.3125      0.0000
 -28  10   4      1.8464      0.8817     -0.9554      0.0000
 -26  10   4      0.8643      0.9171     -1.3552      0.0000
 -24  10   4      1.6879      0.7946     -1.2467      0.0000
 -22  10   4      1.1322      1.2370     -1.3691      0.0000
 -20  10   4      2.7953      1.2055     -1.1346      0.0000
 -18  10   4      0.7292      1.1846      1.2226      0.0000
 -16  10   4      3.1953      0.6695      3.2172      0.0000
 -14  10   4      2.3613      0.9559      1.8222      0.0000
 -12  10   4      0.8753      0.9853      0.2341      0.0000
 -10  10   4      2.6899      0.6251     -1.8737      0.0000
  -8  10   4      2.7996      0.6113     -3.1125      0.0000
  -6  10   4      3.6977      0.6084     -3.4671      0.0000
  -4  10   4      3.7516      0.8304     -3.7525      0.0000
  -2  10   4      3.6619      0.3213     -3.5189      0.0000
   0  10   4      2.5024      0.4934     -2.0934      0.0000
   2  10   4      0.6942      0.6800     -0.4787      0.0000
   4  10   4      0.0000      1.1332      0.5863      0.0000
 -31  11   4      0.0000      0.6863      0.4363      0.0000
 -29  11   4      1.1222      1.1425      0.4249      0.0000
 -27  11   4      0.3967      0.9098      1.0389      0.0000
 -25  11   4      1.5707      1.0436      1.3632      0.0000
 -23  11   4      0.5251      1.0874      1.1756      0.0000
 -21  11   4      1.5152      1.4324      0.9632      0.0000
 -19  11   4      1.7734      1.0518     -0.1189      0.0000
 -17  11   4      3.5934      0.6266     -3.2182      0.0000
 -15  11   4      6.7446      0.8271     -5.4043      0.0000
 -13  11   4      5.4517      0.6077     -4.8779      0.0000
 -11  11   4      4.5690      0.5833     -4.3343      0.0000
  -9  11   4      4.4475      0.6458     -3.0933      0.0000
  -7  11   4      2.5909      0.7214     -1.9335      0.0000
  -5  11   4      2.4315      0.8231     -0.1545      0.0000
  -3  11   4      0.9056      0.7997      1.4532      0.0000
  -1  11   4      2.0257      0.5556      1.8854      0.0000
   1  11   4      1.7020      0.4489      1.6324      0.0000
   3  11   4      0.7376      0.8195      0.6674      0.0000
   5  11   4      1.4561      0.9945     -0.7113      0.0000
 -30  12   4      1.1461      1.0448     -0.3267      0.0000
 -28  12   4      0.0000      0.9121     -0.2179      0.0000
 -26  12   4      0.0000      1.0349     -0.5510      0.0000
 -24  12   4      0.0000      1.0097     -0.7436      0.0000
 -22  12   4      0.1879      1.3130     -0.6529      0.0000
 -20  12   4      0.0000      1.0449     -0.6366      0.0000
 -18  12   4      1.8218      0.8108     -0.0956      0.0000
 -16  12   4      1.4122      1.3739      1.3795      0.0000
 -14  12   4      1.1620      1.1004      1.4411      0.0000
 -12  12   4      2.1864      1.3081      0.1875      0.0000
 -10  12   4      0.0000      1.0315     -0.6316      0.0000
  -8  12   4      1.9164      0.8448     -1.3096      0.0000
  -6  12   4      2.3364      0.7984     -1.8642      0.0000
  -4  12   4      2.3470      0.5197     -2.4446      0.0000
  -2  12   4      2.4753      0.3462     -2.1128      0.0000
   0  12   4      1.5827      0.3968     -1.6737      0.0000
   2  12   4      1.3740      0.5470     -0.6251      0.0000
   4  12   4      1.2559      0.8932      0.4801      0.0000
   6  12   4      1.4033      0.5767      0.6701      0.0000
   8  12   4      1.8046      0.9324      1.0658      0.0000
 -27  13   4      0.0000      1.4341     -0.0654      0.0000
 -25  13   4      0.0000      1.1421      0.0684      0.0000
 -23  13   4      2.1865      0.8494      0.1770      0.0000
 -21  13   4      0.8718      1.0360      0.0396      0.0000
 -19  13   4      1.1737      0.9945     -0.0079      0.0000
 -17  13   4      1.7268      1.2793     -0.2898      0.0000
 -15  13   4      1.2070      0.9866     -0.9390      0.0000
 -13  13   4      0.0000      0.9953     -0.7102      0.0000
 -11  13   4      1.1779      0.9579     -0.1329      0.0000
  -9  13   4      0.0000      1.0296      0.1958      0.0000
  -7  13   4      2.0735      0.8260      0.6601      0.0000
  -5  13   4      0.8453      1.0553      1.2946      0.0000
  -3  13   4      1.8000      0.4890      1.3471      0.0000
  -1  13   4      1.4119      0.4988      1.2051      0.0000
   1  13   4      0.9271      0.6718      0.3080      0.0000
   3  13   4      0.6143      0.6963     -0.5054      0.0000
   5  13   4      0.7992      0.6727     -0.6983      0.0000
   7  13   4      0.7495      0.9321     -0.8741      0.0000
   9  13   4      0.8278      0.6735     -0.5273      0.0000
 -24  14   4      0.0000      1.1813     -0.2449      0.0000
 -22  14   4      0.9525      1.0367     -0.2048      0.0000
 -20  14   4      1.6025      0.8773      0.1121      0.0000
 -18  14   4      0.0000      1.1291      0.2267      0.0000
 -16  14   4      0.0000      1.0866      0.2686      0.0000
 -14  14   4      0.0000      0.9715      0.4444      0.0000
 -12  14   4      0.0000      1.0485      0.2495      0.0000
 -10  14   4      1.8506      0.7574      0.0173      0.0000
  -8  14   4      0.0000      1.0459     -0.2737      0.0000
  -6  14   4      1.8333      1.3593     -0.8353      0.0000
  -4  14   4      1.0111      0.7629     -1.1235      0.0000
  -2  14   4      0.8979      0.7199     -1.2305      0.0000
   0  14   4      1.0543      0.7677     -0.5798      0.0000
   2  14   4      0.9179      0.6463     -0.0159      0.0000
   4  14   4      0.2730      0.6757      0.1558      0.0000
   6  14   4      1.0841      0.5972      0.2618      0.0000
   8  14   4      0.6656      0.6360     -0.0653      0.0000
  10  14   4      0.0000      0.7282     -0.3513      0.0000
  12  14   4      1.2430      0.8396     -0.2578      0.0000
 -23  15   4      1.4307      1.2673      0.3522      0.0000
 -21  15   4      0.0000      0.9646      0.3524      0.0000
 -19  15   4      0.0000      1.1274      0.1721      0.0000
 -17  15   4      0.0000      1.0574      0.2326      0.0000
 -15  15   4      0.0000      0.9617      0.3038      0.0000
 -13  15   4      0.6492      1.2384      0.0332      0.0000
 -11  15   4      0.0000      1.0190     -0.3099      0.0000
  -9  15   4      1.1005      0.9970     -0.6060      0.0000
  -7  15   4      1.0813      1.0591     -0.5316      0.0000
  -5  15   4      1.2343      0.6597     -0.3005      0.0000
  -3  15   4      1.3847      0.5847     -0.0669      0.0000
  -1  15   4      0.4606      0.7404     -0.3869      0.0000
   1  15   4      0.2199      0.6867     -0.7252      0.0000
   3  15   4      1.0226      0.8244     -0.8155      0.0000
   5  15   4      0.0000      0.8217     -0.7922      0.0000
   7  15   4      0.7840      0.6446     -0.3720      0.0000
   9  15   4      0.0000      1.0447     -0.0659      0.0000
  11  15   4      0.0000      0.6040      0.0453      0.0000
  13  15   4      0.0000      0.7533      0.4436      0.0000
  15  15   4      1.6287      0.8680      0.2376      0.0000
 -20  16   4      0.0000      1.6948     -0.5830      0.0000
 -18  16   4      0.0000      1.0788     -0.4385      0.0000
 -16  16   4      1.4427      1.0797     -0.4562      0.0000
 -14  16   4      0.0000      1.2630     -0.3537      0.0000
 -12  16   4      0.9742      0.9622      0.1333      0.0000
 -10  16   4      0.0000      1.0376      0.6468      0.0000
  -8  16   4      0.0000      1.0055      0.7987      0.0000
  -6  16   4      1.5982      0.7069      0.5058      0.0000
  -4  16   4      0.7715      0.6720      0.0243      0.0000
  -2  16   4      1.5169      0.6217     -0.0987      0.0000
   0  16   4      0.5010      0.7118     -0.0212      0.0000
   2  16   4      0.0000      0.6551      0.0275      0.0000
   4  16   4      0.6019      0.8355      0.0514      0.0000
   6  16   4      0.0000      0.6972     -0.1994      0.0000
   8  16   4      0.4119      0.6185     -0.3000      0.0000
  10  16   4      0.0000      0.8161     -0.2620      0.0000
  12  16   4      0.0000      0.7838     -0.3602      0.0000
 -13  17   4      1.2567      1.0106      0.6395      0.0000
 -11  17   4      0.8169      0.9683      0.1346      0.0000
  -9  17   4      1.4413      1.0814     -0.4171      0.0000
  -7  17   4      0.8883      0.9097     -0.6918      0.0000
  -5  17   4      0.7726      0.7325     -0.6631      0.0000
  -3  17   4      0.0000      0.7071     -0.6480      0.0000
  -1  17   4      0.9043      0.6851     -0.6609      0.0000
   1  17   4      0.5899      0.6558     -0.5462      0.0000
   3  17   4      0.0000      0.6652     -0.3341      0.0000
   5  17   4      0.0000      0.9177      0.0948      0.0000
   7  17   4      1.1394      0.9506      0.3429      0.0000
 -25   1   5      0.9143      1.2041     -0.4698      0.0000
 -23   1   5      0.0000      0.8629      0.0223      0.0000
 -21   1   5      0.0000      1.1457     -0.8094      0.0000
 -19   1   5      0.8225      0.6688      0.9470      0.0000
 -17   1   5      0.7624      0.8215     -1.2921      0.0000
 -15   1   5      1.4145      0.7223     -0.4679      0.0000
 -13   1   5      0.0000      0.7114     -0.4497      0.0000
 -11   1   5      2.0337      0.8192     -2.5918      0.0000
  -9   1   5      1.4395      1.0427      0.0977      0.0000
  -7   1   5      2.9070      0.3989      3.0938      0.0000
  -5   1   5      1.5379      0.5845      0.4679      0.0000
  -3   1   5      1.3549      0.7599     -0.0598      0.0000
  -1   1   5      2.0209      0.6528      1.4298      0.0000
   1   1   5      1.3163      1.6347      0.6472      0.0000
 -26   2   5      1.4076      0.8228     -2.1180      0.0000
 -24   2   5      1.7775      1.5084      0.2963      0.0000
 -22   2   5      0.6985      1.0224      0.8409      0.0000
 -20   2   5      2.3237      0.7096     -0.2324      0.0000
 -18   2   5      0.8326      0.7665      0.1059      0.0000
 -16   2   5      0.0000      0.9999      1.3504      0.0000
 -14   2   5      1.3161      0.8324      0.3790      0.0000
 -12   2   5      2.5708      0.3851      2.6507      0.0000
 -10   2   5      2.0933      0.4730      2.9600      0.0000
  -8   2   5      2.7127      0.4838     -2.3570      0.0000
  -6   2   5      2.3239      0.4036     -2.0877      0.0000
  -4   2   5      1.9914      0.4902      1.4938      0.0000
  -2   2   5      1.9383      0.5840     -0.3360      0.0000
   0   2   5      1.8678      0.6697     -1.9459      0.0000
   2   2   5      0.0000      1.0760     -0.8355      0.0000
 -29   3   5      0.0000      1.0762      0.0840      0.0000
 -27   3   5      0.0000      1.0778      1.4461      0.0000
 -25   3   5      3.7066      0.6752      2.7479      0.0000
 -23   3   5      2.2628      0.7223     -0.6821      0.0000
 -21   3   5      2.0603      0.7910     -0.1991      0.0000
 -19   3   5      1.3882      0.9759     -0.4701      0.0000
 -17   3   5      0.0000      1.0946     -0.8738      0.0000
 -15   3   5      1.2251      0.7038     -1.2304      0.0000
 -13   3   5      2.0649      0.4861     -2.2200      0.0000
 -11   3   5      2.5080      0.4581     -2.1844      0.0000
  -9   3   5      1.2651      0.9052      0.1422      0.0000
  -7   3   5      3.6823      0.4289      4.2166      0.0000
  -5   3   5      2.2075      0.4221      1.7157      0.0000
  -3   3   5      2.1944      0.4842      1.3896      0.0000
  -1   3   5      1.4410      0.9725      2.0914      0.0000
   1   3   5      1.6708      1.1771      1.7291      0.0000
 -32   4   5      0.0000      0.9523     -0.3757      0.0000
 -30   4   5      0.0000      0.6914      0.0161      0.0000
 -28   4   5      1.3504      1.0295     -0.5311      0.0000
 -26   4   5      1.5127      1.0204     -2.2314      0.0000
 -24   4   5      2.4616      0.6751     -2.4770      0.0000
 -22   4   5      1.3236      1.0736      0.1432      0.0000
 -20   4   5      1.3812      1.0284      0.8060      0.0000
 -18   4   5      1.8907      1.3623      1.0545      0.0000
 -16   4   5      2.0066      0.9280      1.7400      0.0000
 -14   4   5      3.0053      0.4930      3.7987      0.0000
 -12   4   5      3.8058      0.3987      3.6900      0.0000
 -10   4   5      3.6645      0.4545      2.9585      0.0000
  -8   4   5      1.3978      0.6210     -0.0356      0.0000
  -6   4   5      2.0743      0.5230     -1.3055      0.0000
  -4   4   5      2.4206      0.3799     -3.3137      0.0000
  -2   4   5      2.6443      0.4392     -2.6037      0.0000
   0   4   5      1.8979      1.3482     -2.3968      0.0000
   2   4   5      1.9427      1.3852     -1.6847      0.0000
 -33   5   5      0.0000      0.8811     -0.1255      0.0000
 -31   5   5      0.5683      0.7733      0.6055      0.0000
 -29   5   5      0.0000      0.9413      0.4150      0.0000
 -27   5   5      0.3826      1.0594      0.9629      0.0000
 -25   5   5      1.2414      0.9955      2.3524      0.0000
 -23   5   5      3.6034      0.5932      2.4018      0.0000
 -21   5   5      1.6121      0.8120     -0.9297      0.0000
 -19   5   5      1.5265      1.3612     -1.8047      0.0000
 -17   5   5      1.8950      0.9847     -1.2019      0.0000
 -15   5   5      0.0000      1.2970     -2.5895      0.0000
 -13   5   5      2.4341      1.0234     -1.9474      0.0000
 -11   5   5      1.4782      0.5925     -2.0047      0.0000
  -9   5   5      1.1627      0.5832     -0.3659      0.0000
  -7   5   5      2.1853      0.4357     -0.9604      0.0000
  -5   5   5      4.2204      0.3326      3.6686      0.0000
  -3   5   5      3.4602      0.4932      3.5017      0.0000
  -1   5   5      1.7017      0.7620      2.7691      0.0000
   1   5   5      2.1190      1.5266      2.8740      0.0000
   3   5   5      1.6644      1.2405      1.4850      0.0000
 -36   6   5      0.0000      0.9431     -0.2289      0.0000
 -34   6   5      0.5573      0.6280      0.1598      0.0000
 -32   6   5      1.2064      1.0043     -0.1774      0.0000
 -30   6   5      0.0000      0.9599     -0.8227      0.0000
 -28   6   5      1.0806      0.9854     -0.5398      0.0000
 -26   6   5      1.3725      1.0282     -0.6421      0.0000
 -24   6   5      2.0690      1.0450     -1.9292      0.0000
 -22   6   5      2.6443      0.5917     -0.9327      0.0000
 -20   6   5      1.2918      1.4308      2.7246      0.0000
 -18   6   5      1.6163      1.1769      3.3109      0.0000
 -16   6   5      2.7461      0.8030      2.9324      0.0000
 -14   6   5      2.2140      1.0751      2.2462      0.0000
 -12   6   5      1.9365      1.0099      1.4094      0.0000
 -10   6   5      1.4597      1.0092      0.0402      0.0000
  -8   6   5      1.7099      0.4386      1.0442      0.0000
  -6   6   5      3.2289      0.3495     -3.1825      0.0000
  -4   6   5      5.6421      0.4087     -4.7832      0.0000
  -2   6   5      4.4964      0.5423     -4.2894      0.0000
   0   6   5      2.3196      0.8794     -3.0942      0.0000
   2   6   5      0.0000      1.6546     -1.3655      0.0000
   4   6   5      0.0000      1.0589      0.5034      0.0000
 -35   7   5      0.0000      0.4162      0.0823      0.0000
 -33   7   5      1.8996      0.7470     -0.2467      0.0000
 -31   7   5      0.0000      0.8521      0.0278      0.0000
 -29   7   5      1.5297      0.9126      0.3316      0.0000
 -27   7   5      1.9446      1.5475     -0.1143      0.0000
 -25   7   5      0.0000      0.9124      0.0964      0.0000
 -23   7   5      0.0000      0.9780      1.0685      0.0000
 -21   7   5      1.8166      1.5897     -0.3716      0.0000
 -19   7   5      3.7029      0.6983     -3.6432      0.0000
 -17   7   5      3.6139      0.7319     -4.0933      0.0000
 -15   7   5      2.5243      1.5315     -2.1457      0.0000
 -13   7   5      0.0000      1.0155     -1.3958      0.0000
 -11   7   5      1.2579      1.0264      0.2312      0.0000
  -9   7   5      1.4164      1.0508     -1.0369      0.0000
  -7   7   5      2.4558      0.8913      2.0149      0.0000
  -5   7   5      5.4780      0.3639      3.9955      0.0000
  -3   7   5      5.5687      0.3596      5.2837      0.0000
  -1   7   5      3.6836      0.6610      3.9849      0.0000
   1   7   5      2.0666      1.3097      0.8702      0.0000
   3   7   5      2.5215      0.8206     -1.3943      0.0000
 -34   8   5      2.0453      0.9081     -0.0084      0.0000
 -32   8   5      1.5743      0.8895      0.0860      0.0000
 -30   8   5      0.0000      0.9879     -0.2790      0.0000
 -28   8   5      0.0000      0.9686     -0.6141      0.0000
 -26   8   5      1.0708      1.0106     -0.6054      0.0000
 -24   8   5      1.6528      1.1395     -1.0458      0.0000
 -22   8   5      2.2453      1.0737     -1.5890      0.0000
 -20   8   5      3.8197      0.6888      0.2839      0.0000
 -18   8   5      3.4433      0.7778      3.6104      0.0000
 -16   8   5      2.7616      0.6984      2.9291      0.0000
 -14   8   5      1.7493      0.9920      1.0967      0.0000
 -12   8   5      1.6363      0.9725     -0.1324      0.0000
 -10   8   5      1.0525      1.0376      0.5548      0.0000
  -8   8   5      2.9295      0.8297     -1.0168      0.0000
  -6   8   5      4.5173      0.7742     -2.9481      0.0000
  -4   8   5      6.3415      0.3689     -5.7114      0.0000
   2   8   5      1.4819      1.1040     -2.7298      0.0000
   4   8   5      0.9892      1.6906     -0.7473      0.0000
 -33   9   5      0.7570      1.5296      0.2516      0.0000
 -31   9   5      0.1319      0.7701      0.3042      0.0000
 -29   9   5      0.0000      1.2858      0.6082      0.0000
 -27   9   5      1.2796      0.9926      0.8668      0.0000
 -25   9   5      2.7284      0.8387      0.9058      0.0000
 -23   9   5      1.2190      1.2031      1.0910      0.0000
 -21   9   5      3.4402      0.7815      0.9222      0.0000
 -19   9   5      1.7664      1.2189     -1.3227      0.0000
 -17   9   5      3.2801      0.6632     -3.5240      0.0000
 -15   9   5      2.4166      0.9048     -2.2010      0.0000
 -13   9   5      1.3875      1.0470     -0.3288      0.0000
 -11   9   5      0.7894      1.0229     -0.5067      0.0000
  -9   9   5      0.8461      1.0727      0.1474      0.0000
  -7   9   5      2.9392      0.7542      1.1785      0.0000
  -5   9   5      4.3558      0.6635      3.4602      0.0000
  -3   9   5      5.0000      0.6969      5.1179      0.0000
  -1   9   5      3.7734      0.7240      3.8940      0.0000
   1   9   5      1.6406      1.7497      2.3857      0.0000
   3   9   5      0.0000      1.2133      0.5139      0.0000
   5   9   5      1.8458      1.4450      0.1097      0.0000
 -30  10   5      0.0000      0.9318     -0.5980      0.0000
 -28  10   5      0.5501      0.9481     -0.9886      0.0000
 -26  10   5      1.8947      1.6323     -1.3552      0.0000
 -24  10   5      1.2779      1.7169     -1.5010      0.0000
 -22  10   5      3.3105      0.7107     -1.3822      0.0000
 -20  10   5      0.0000      1.1160     -0.5684      0.0000
 -18  10   5      1.1426      1.3187      1.4399      0.0000
 -16  10   5      2.2693      1.0584      2.8219      0.0000
 -14  10   5      2.5366      0.7240      1.4026      0.0000
 -12  10   5      0.4569      1.0483      0.6196      0.0000
 -10  10   5      1.5855      1.0288     -0.0861      0.0000
  -8  10   5      2.4546      0.8128     -1.0352      0.0000
  -6  10   5      3.6025      0.7270     -2.9078      0.0000
  -4  10   5      3.8180      0.6283     -4.6295      0.0000
  -2  10   5      3.5528      0.5816     -3.9620      0.0000
   0  10   5      2.7417      0.7715     -2.7798      0.0000
   2  10   5      1.7095      1.3163     -0.6599      0.0000
   4  10   5      0.0000      1.1998      0.0716      0.0000
 -29  11   5      1.0541      0.9253      0.8440      0.0000
 -27  11   5      1.7769      1.1880      1.3259      0.0000
 -25  11   5      0.0000      1.0245      1.7026      0.0000
 -23  11   5      1.9387      1.2790      1.6257      0.0000
 -21  11   5      2.9315      0.8385      0.8592      0.0000
 -19  11   5      2.0914      0.8699     -0.5571      0.0000
 -17  11   5      3.1187      1.0013     -2.7628      0.0000
 -15  11   5      3.9379      0.8215     -4.3698      0.0000
 -13  11   5      4.6583      0.6195     -4.5136      0.0000
 -11  11   5      5.0333      0.7514     -4.4272      0.0000
  -9  11   5      5.5025      0.7700     -3.7807      0.0000
  -7  11   5      4.2840      1.1804     -2.0702      0.0000
  -5  11   5      1.4799      1.5319      0.2825      0.0000
  -3  11   5      2.4849      1.0701      1.1643      0.0000
  -1  11   5      1.8496      0.7455      1.6056      0.0000
   1  11   5      1.6701      0.6168      0.6465      0.0000
   3  11   5      1.3039      1.0920      0.2665      0.0000
   5  11   5      0.5294      0.9186     -0.3716      0.0000
 -28  12   5      1.1236      1.2137     -0.9458      0.0000
 -26  12   5      0.0000      0.9780     -1.1804      0.0000
 -24  12   5      1.8201      1.0177     -1.2005      0.0000
 -22  12   5      2.7027      0.7865     -0.7437      0.0000
 -20  12   5      1.3407      1.1300      0.0706      0.0000
 -18  12   5      0.7274      1.3575      0.9133      0.0000
 -16  12   5      1.4773      1.4058      1.9333      0.0000
 -14  12   5      2.4616      0.7775      2.4462      0.0000
 -12  12   5      1.2159      1.1602      1.8218      0.0000
 -10  12   5      0.0000      1.1127      0.8541      0.0000
  -8  12   5      1.7445      1.0351     -0.5399      0.0000
  -6  12   5      1.5809      1.2391     -2.1288      0.0000
  -4  12   5      2.3627      0.6649     -2.5507      0.0000
  -2  12   5      2.3770      0.3612     -2.5627      0.0000
   0  12   5      1.4949      0.4056     -1.3723      0.0000
   2  12   5      0.5871      0.6495     -0.6141      0.0000
   4  12   5      0.0000      1.5306      0.2215      0.0000
   6  12   5      0.9680      1.0744      0.9531      0.0000
 -25  13   5      2.3082      0.7669      0.7894      0.0000
 -23  13   5      1.4666      1.0765      0.5117      0.0000
 -21  13   5      1.3434      1.0863     -0.1359      0.0000
 -19  13   5      2.3023      1.1646     -0.8357      0.0000
 -17  13   5      0.0000      1.0846     -1.3747      0.0000
 -15  13   5      1.2628      1.0459     -2.0221      0.0000
 -13  13   5      1.5159      1.0663     -2.1113      0.0000
 -11  13   5      0.0000      1.0158     -1.1423      0.0000
  -9  13   5      1.8378      1.0510      0.4497      0.0000
  -7  13   5      3.0588      0.7119      2.2641      0.0000
  -5  13   5      4.2625      0.8403      3.1397      0.0000
  -3  13   5      2.7397      0.5283      3.4151      0.0000
  -1  13   5      2.0622      0.5583      2.4806      0.0000
   1  13   5      1.0448      0.5060      1.5947      0.0000
   3  13   5      0.0000      0.6397      0.5329      0.0000
   5  13   5      0.4949      0.8220     -0.4996      0.0000
   7  13   5      2.0183      1.3463     -1.0055      0.0000
 -22  14   5      1.7137      1.1524     -0.2748      0.0000
 -20  14   5      1.2498      1.6474      0.1948      0.0000
 -18  14   5      0.0000      1.1212      0.5786      0.0000
 -16  14   5      1.5536      1.0090      0.9306      0.0000
 -14  14   5      0.9216      1.2413      1.4078      0.0000
 -12  14   5      2.1230      0.7930      1.3271      0.0000
 -10  14   5      0.9350      1.1057      0.2758      0.0000
  -8  14   5      1.6003      1.3102     -1.3433      0.0000
  -6  14   5      1.5106      1.4730     -2.5430      0.0000
  -4  14   5      2.8013      0.5053     -3.1793      0.0000
  -2  14   5      2.3641      0.3919     -2.8068      0.0000
   0  14   5      1.6701      0.4480     -2.2198      0.0000
   2  14   5      1.7964      0.5713     -1.3552      0.0000
   4  14   5      0.5161      0.6857     -0.3286      0.0000
   6  14   5      0.9413      0.7407      0.3812      0.0000
   8  14   5      1.2922      0.9707      1.0031      0.0000
 -19  15   5      0.5778      1.1309     -0.7956      0.0000
 -17  15   5      1.1557      1.0955     -0.9467      0.0000
 -15  15   5      1.4083      1.0363     -1.0240      0.0000
 -13  15   5      1.3243      0.9911     -1.0383      0.0000
 -11  15   5      0.7603      1.1638     -0.4680      0.0000
  -9  15   5      1.4842      1.1544      0.7690      0.0000
  -7  15   5      2.2595      0.8490      1.9268      0.0000
  -5  15   5      1.9124      1.1567      2.5403      0.0000
  -3  15   5      2.1584      0.3913      2.2854      0.0000
  -1  15   5      1.5948      0.5723      1.6966      0.0000
   1  15   5      0.0894      0.6403      0.9121      0.0000
   3  15   5      0.1184      0.6804     -0.0225      0.0000
   5  15   5      1.9542      0.6021     -0.7114      0.0000
   7  15   5      0.9021      0.6776     -1.2870      0.0000
   9  15   5      1.1547      0.9153     -1.2230      0.0000
 -14  16   5      3.2561      0.8853      0.8098      0.0000
 -12  16   5      0.9813      0.9848      0.8373      0.0000
 -10  16   5      0.4690      1.0857      0.3111      0.0000
  -8  16   5      2.3986      1.1446     -0.5906      0.0000
  -6  16   5      2.1643      0.6137     -1.3639      0.0000
  -4  16   5      1.6737      0.4919     -1.5752      0.0000
  -2  16   5      1.0222      0.7024     -1.3919      0.0000
   0  16   5      1.0672      0.5844     -0.9863      0.0000
   2  16   5      0.0000      0.6435     -0.3384      0.0000
   4  16   5      0.3446      0.6852      0.2544      0.0000
   6  16   5      1.1671      0.9456      0.8351      0.0000
 -28   0   6      0.8254      1.1228     -1.3404      0.0000
 -26   0   6      1.0825      0.8314      0.6144      0.0000
 -24   0   6      2.8933      1.4549      1.1562      0.0000
 -22   0   6      2.0661      0.8167      1.0603      0.0000
 -20   0   6      3.4598      1.0776      0.2503      0.0000
 -18   0   6      2.7552      0.6065      0.5393      0.0000
 -16   0   6      1.9527      0.9645     -1.9905      0.0000
 -14   0   6      4.0337      0.7040     -3.7001      0.0000
 -12   0   6      6.5425      0.6213     -5.4325      0.0000
 -10   0   6      4.9529      0.7384     -4.8980      0.0000
  -8   0   6      2.8966      0.6683     -3.1477      0.0000
  -6   0   6      3.5270      0.7780      1.6746      0.0000
  -4   0   6      3.3283      0.8123      2.8679      0.0000
  -2   0   6      2.2486      1.2371      1.1897      0.0000
   0   0   6      5.1597      1.2080      0.9145      0.0000
 -29   1   6      1.0244      1.0419      0.2956      0.0000
 -27   1   6      0.0000      0.6009     -0.4139      0.0000
 -25   1   6      2.1331      1.4875     -2.2190      0.0000
 -23   1   6      3.6249      0.5862     -3.0186      0.0000
 -21   1   6      2.6873      0.5782     -2.6893      0.0000
 -19   1   6      3.2193      0.4019     -2.5356      0.0000
 -17   1   6      2.6831      0.5800     -1.2450      0.0000
 -15   1   6      2.0095      1.3336      1.3795      0.0000
 -13   1   6      5.0800      0.4866      3.6469      0.0000
 -11   1   6      5.8696      0.4565      4.6830      0.0000
  -9   1   6      4.2989      0.3595      4.4036      0.0000
  -7   1   6      1.8724      0.4870      1.3213      0.0000
  -5   1   6      3.0076      0.6599     -1.8891      0.0000
  -3   1   6      3.3566      0.6675     -1.9269      0.0000
  -1   1   6      4.4286      1.2583     -2.0974      0.0000
   1   1   6      1.8961      0.6976     -2.9404      0.0000
 -32   2   6      0.6028      1.1406     -0.5101      0.0000
 -30   2   6      1.0078      0.6975     -0.3735      0.0000
 -28   2   6      1.2857      1.5906      0.6439      0.0000
 -26   2   6      2.1751      0.8233      1.0682      0.0000
 -24   2   6      3.3958      0.9026      2.9283      0.0000
 -22   2   6      2.5028      1.0113      3.3654      0.0000
 -20   2   6      4.2648      0.6492      3.4488      0.0000
 -18   2   6      2.6498      0.6268      2.0314      0.0000
 -16   2   6      2.1239      0.6115      0.4828      0.0000
 -14   2   6      2.3165      0.5378     -2.3889      0.0000
 -12   2   6      4.3807      0.4762     -3.5866      0.0000
 -10   2   6      4.2244      0.3954     -4.0350      0.0000
  -8   2   6      2.5563      0.3932     -2.4712      0.0000
  -6   2   6      1.8731      0.5318     -0.1607      0.0000
  -4   2   6      1.1770      0.8286      1.0476      0.0000
  -2   2   6      3.6792      0.4394      2.2072      0.0000
   0   2   6      3.1953      1.4356      2.7933      0.0000
   2   2   6      2.2763      1.9976      3.0879      0.0000
 -33   3   6      1.8132      0.9917      0.9773      0.0000
 -31   3   6      0.0000      0.4219      0.7368      0.0000
 -29   3   6      0.0000      0.9460     -0.5012      0.0000
 -27   3   6      1.3166      1.0835     -1.0403      0.0000
 -25   3   6      2.2229      0.9184     -1.6432      0.0000
 -23   3   6      3.9671      0.6083     -3.1523      0.0000
 -21   3   6      3.1547      0.9244     -4.2829      0.0000
 -19   3   6      2.5676      0.9250     -3.3334      0.0000
 -17   3   6      2.0813      0.5078     -1.5852      0.0000
 -15   3   6      1.7298      0.7690      0.5566      0.0000
 -13   3   6      2.7467      0.5799      2.6295      0.0000
 -11   3   6      3.4987      0.6549      2.8763      0.0000
  -9   3   6      2.2294      0.7320      1.9382      0.0000
  -7   3   6      2.0939      0.8817      0.4211      0.0000
  -5   3   6      2.9565      0.5877      0.1383      0.0000
  -3   3   6      2.4027      0.5864     -2.1670      0.0000
  -1   3   6      3.1561      0.4854     -2.8468      0.0000
   1   3   6      3.0122      0.7128     -2.3780      0.0000
   3   3   6      0.0000      0.9874     -1.6769      0.0000
 -34   4   6      0.0000      0.5168     -0.7664      0.0000
 -32   4   6      0.7648      1.1489     -1.3078      0.0000
 -30   4   6      0.0000      1.1477     -0.2750      0.0000
 -28   4   6      0.0000      0.9755      0.9632      0.0000
 -26   4   6      2.0587      1.1869      1.4531      0.0000
 -24   4   6      1.5135      1.0067      1.8946      0.0000
 -22   4   6      2.7461      0.9934      3.8040      0.0000
 -20   4   6      3.1872      0.9850      4.1135      0.0000
 -18   4   6      1.7075      1.5557      2.0501      0.0000
 -16   4   6      1.0247      0.7424     -0.7030      0.0000
 -14   4   6      2.7922      0.4930     -3.2626      0.0000
 -12   4   6      4.8195      0.4462     -4.4056      0.0000
 -10   4   6      4.7724      0.4004     -4.2084      0.0000
  -8   4   6      3.4224      0.5811     -3.0266      0.0000
  -6   4   6      6.0397      0.3996     -4.0693      0.0000
  -4   4   6      3.1696      0.4174     -1.5353      0.0000
  -2   4   6      2.6615      0.5485      0.9543      0.0000
   0   4   6      3.6130      2.7929      1.7641      0.0000
   2   4   6      2.4237      2.0986      1.4590      0.0000
 -35   5   6      0.0000      0.6398      0.5414      0.0000
 -33   5   6      1.0077      1.2179      0.8842      0.0000
 -31   5   6      0.9412      1.1451      0.8948      0.0000
 -29   5   6      1.1648      1.1705     -0.1405      0.0000
 -27   5   6      1.5202      0.9224     -1.2643      0.0000
 -25   5   6      1.0655      1.0187     -1.2034      0.0000
 -23   5   6      2.7194      0.8779     -1.9316      0.0000
 -21   5   6      2.7886      1.2173     -3.3446      0.0000
 -19   5   6      3.5929      0.9763     -3.0415      0.0000
 -17   5   6      0.7424      1.0757     -0.3686      0.0000
 -15   5   6      1.4245      1.2803      2.0943      0.0000
 -13   5   6      2.5936      0.4364      2.7966      0.0000
 -11   5   6      2.9571      0.5218      2.6576      0.0000
  -9   5   6      1.5627      0.7463      1.2674      0.0000
  -7   5   6      3.8377      0.3676      2.9397      0.0000
  -5   5   6      2.9687      0.3875      1.9000      0.0000
  -3   5   6      1.5222      0.8286     -0.1353      0.0000
  -1   5   6      2.6793      0.8227     -1.8938      0.0000
   1   5   6      2.3597      1.0664     -1.9705      0.0000
   3   5   6      0.6137      1.1446     -1.1085      0.0000
 -34   6   6      0.8518      4.7314     -0.5249      0.0000
 -32   6   6      1.4646      1.0831     -0.6091      0.0000
 -30   6   6      0.3778      1.0627     -0.4959      0.0000
 -28   6   6      0.7580      1.0563      0.4033      0.0000
 -26   6   6      1.4084      0.9679      1.0156      0.0000
 -24   6   6      2.0708      1.0721      0.9456      0.0000
 -22   6   6      1.7034      1.3798      1.5974      0.0000
 -20   6   6      2.2941      1.3622      2.5526      0.0000
 -18   6   6      1.8394      1.3976      1.6030      0.0000
 -16   6   6      1.0119      1.2579     -1.5579      0.0000
 -14   6   6      2.4541      1.0507     -2.6832      0.0000
 -12   6   6      2.2658      0.5399     -2.6778      0.0000
 -10   6   6      1.8897      0.4160     -1.0073      0.0000
  -8   6   6      2.1153      0.4369     -1.9539      0.0000
  -6   6   6      1.6113      0.6774     -1.1851      0.0000
  -4   6   6      0.9113      0.7389     -0.0976      0.0000
  -2   6   6      1.4161      0.6571      1.6772      0.0000
   0   6   6      2.7850      1.2335      2.2854      0.0000
   2   6   6      1.6610      1.1863      1.0845      0.0000
   4   6   6      1.2414      1.3490     -0.1047      0.0000
 -33   7   6      0.9311      1.0603      0.5367      0.0000
 -31   7   6      1.1650      0.9183      0.4947      0.0000
 -29   7   6      0.0000      0.9611      0.3160      0.0000
 -27   7   6      0.9958      0.9653     -0.2912      0.0000
 -25   7   6      2.3403      1.6724     -0.7334      0.0000
 -23   7   6      0.0000      1.0371     -0.6701      0.0000
 -21   7   6      2.3204      1.3173     -1.1718      0.0000
 -19   7   6      2.1029      1.3242     -1.6237      0.0000
 -17   7   6      0.0000      1.1301     -0.0231      0.0000
 -15   7   6      2.8409      0.8436      2.1411      0.0000
 -13   7   6      2.0807      0.8664      2.5277      0.0000
 -11   7   6      0.7402      0.7993      1.1698      0.0000
  -9   7   6      1.7416      0.4023      1.4575      0.0000
  -7   7   6      0.8529      0.7027      0.7078      0.0000
  -5   7   6      1.3078      0.4855      0.1710      0.0000
  -3   7   6      1.7452      0.9315     -1.1102      0.0000
  -1   7   6      3.0838      0.7174     -2.1688      0.0000
   1   7   6      1.6607      1.3473     -1.6679      0.0000
   3   7   6      2.3923      2.1964     -0.5744      0.0000
 -32   8   6      1.5494      0.9634     -0.5280      0.0000
 -30   8   6      1.9725      0.6519     -0.3138      0.0000
 -28   8   6      0.9286      0.8445     -0.0110      0.0000
 -26   8   6      0.0000      1.1994      0.6875      0.0000
 -24   8   6      0.3311      1.0570      1.2316      0.0000
 -22   8   6      1.9077      1.2678      1.3693      0.0000
 -20   8   6      1.7356      1.1278      1.6952      0.0000
 -18   8   6      1.7082      0.9444      1.5205      0.0000
 -16   8   6      0.9760      1.0904      0.1887      0.0000
 -14   8   6      1.9996      1.0865     -1.3933      0.0000
 -12   8   6      1.1545      1.0249     -0.9555      0.0000
 -10   8   6      1.3696      0.9463     -1.2173      0.0000
  -8   8   6      1.8447      0.5084     -0.6418      0.0000
  -6   8   6      0.8842      0.7066     -0.2776      0.0000
  -4   8   6      1.3440      0.4341      0.6593      0.0000
  -2   8   6      1.7233      0.9861      1.7491      0.0000
   0   8   6      1.0085      1.1820      1.8520      0.0000
   2   8   6      0.0000      1.1203      1.3090      0.0000
   4   8   6      0.0000      0.8770      0.4765      0.0000
 -31   9   6      0.0000      0.9784      0.4699      0.0000
 -29   9   6      0.7435      0.7326      0.2167      0.0000
 -27   9   6      1.3409      1.4001     -0.1629      0.0000
 -25   9   6      0.0000      1.0090     -0.8328      0.0000
 -23   9   6      0.6007      1.1550     -1.2968      0.0000
 -21   9   6      1.9944      1.0094     -1.3314      0.0000
 -19   9   6      0.2293      1.0557     -1.1507      0.0000
 -17   9   6      0.0000      1.0830     -0.9087      0.0000
 -15   9   6      1.4298      1.1625      0.1839      0.0000
 -13   9   6      1.0117      1.0343      0.9038      0.0000
 -11   9   6      1.5566      1.0199      1.3413      0.0000
  -9   9   6      1.8575      0.9327      0.9808      0.0000
  -7   9   6      0.9116      0.8046      0.5005      0.0000
  -5   9   6      0.0000      0.5799     -0.3083      0.0000
  -3   9   6      1.1262      0.6419     -1.2361      0.0000
  -1   9   6      1.9277      0.9025     -1.3304      0.0000
   1   9   6      2.1595      1.1743     -1.1120      0.0000
   3   9   6      0.9656      1.1228     -0.3613      0.0000
   5   9   6      0.7790      1.0571     -0.1344      0.0000
 -28  10   6      0.0000      1.1028     -0.1138      0.0000
 -26  10   6      0.0000      1.1712      0.3778      0.0000
 -24  10   6      1.9045      1.1696      1.0368      0.0000
 -22  10   6      0.0000      1.1105      1.3957      0.0000
 -20  10   6      2.2541      1.1325      1.2340      0.0000
 -18  10   6      1.1538      1.1982      1.0503      0.0000
 -16  10   6      0.0000      1.0341      0.9485      0.0000
 -14  10   6      1.3243      1.0531      0.3101      0.0000
 -12  10   6      0.0000      1.0431     -0.7489      0.0000
 -10  10   6      0.8734      1.0851     -1.1086      0.0000
  -8  10   6      0.0000      1.1288     -0.9748      0.0000
  -6  10   6      1.6019      1.0644     -0.4275      0.0000
  -4  10   6      0.0000      1.1495      0.3708      0.0000
  -2  10   6      0.0000      1.2302      0.4578      0.0000
   0  10   6      0.0000      1.0712      0.5246      0.0000
   2  10   6      0.0000      1.0656      0.1616      0.0000
   4  10   6      0.0000      1.0744      0.2590      0.0000
   6  10   6      0.0000      1.1704     -0.0659      0.0000
 -27  11   6      0.0000      1.0912     -0.0298      0.0000
 -25  11   6      0.0000      1.0134     -0.5857      0.0000
 -23  11   6      1.7046      0.9858     -1.0599      0.0000
 -21  11   6      0.0000      0.9498     -1.0185      0.0000
 -19  11   6      0.0000      1.2456     -0.5780      0.0000
 -17  11   6      0.0000      1.3192     -0.2651      0.0000
 -15  11   6      0.0000      1.0030     -0.1067      0.0000
 -13  11   6      1.3659      1.0535      0.8501      0.0000
 -11  11   6      1.9030      1.0020      1.8164      0.0000
  -9  11   6      2.6118      0.8481      2.0786      0.0000
  -7  11   6      2.0066      0.9688      1.5961      0.0000
  -5  11   6      0.2904      1.3334      0.5914      0.0000
  -3  11   6      2.7632      0.9951      0.2010      0.0000
  -1  11   6      0.0000      1.1537     -0.1191      0.0000
   1  11   6      1.0548      1.1683      0.0092      0.0000
   3  11   6      1.1196      1.1715     -0.2559      0.0000
   5  11   6      0.9540      0.9326     -0.0357      0.0000
 -24  12   6      2.0504      1.1030      0.6382      0.0000
 -22  12   6      0.6306      1.2899      0.8385      0.0000
 -20  12   6      1.6452      1.4814      0.6250      0.0000
 -18  12   6      0.5903      0.9311      0.3499      0.0000
 -16  12   6      0.7635      1.0586      0.4237      0.0000
 -14  12   6      0.5179      1.0182      0.3916      0.0000
 -12  12   6      0.0000      1.0231     -0.2655      0.0000
 -10  12   6      1.7650      1.0169     -0.8626      0.0000
  -8  12   6      1.5163      1.3487     -0.8262      0.0000
  -6  12   6      1.7752      1.0927     -0.1024      0.0000
  -4  12   6      1.8153      0.9681      0.2286      0.0000
  -2  12   6      0.0000      0.9358      0.4182      0.0000
   0  12   6      0.0000      1.0261      0.1919      0.0000
   2  12   6      0.3945      1.2076      0.3369      0.0000
   4  12   6      0.0000      1.0590      0.1665      0.0000
   6  12   6      1.1660      1.0096      0.0183      0.0000
 -21  13   6      1.9700      1.6365     -0.5060      0.0000
 -19  13   6      1.3820      1.0591     -0.2498      0.0000
 -17  13   6      0.8004      0.9169     -0.1465      0.0000
 -15  13   6      1.0336      0.9611     -0.2576      0.0000
 -13  13   6      0.9312      1.0388     -0.1119      0.0000
 -11  13   6      0.0000      1.0314      0.4591      0.0000
  -9  13   6      0.0000      1.0240      0.8021      0.0000
  -7  13   6      0.0000      1.1016      0.4218      0.0000
  -5  13   6      1.0461      1.0295      0.0205      0.0000
  -3  13   6      0.2294      0.5085     -0.2739      0.0000
  -1  13   6      0.4315      0.5633     -0.1657      0.0000
   1  13   6      0.0000      0.7141     -0.2678      0.0000
   3  13   6      0.5845      0.9558     -0.1943      0.0000
   5  13   6      0.0000      1.0608     -0.1112      0.0000
   7  13   6      0.0000      1.0033      0.0480      0.0000
 -18  14   6      0.0000      1.1003      0.0536      0.0000
 -16  14   6      1.5065      0.9566      0.0417      0.0000
 -14  14   6      0.0000      1.0398      0.1296      0.0000
 -12  14   6      2.0342      0.7962     -0.0376      0.0000
 -10  14   6      0.9290      1.0669     -0.3859      0.0000
  -8  14   6      0.0000      1.0097     -0.3514      0.0000
  -6  14   6      0.0000      1.0579     -0.0727      0.0000
  -4  14   6      0.4738      0.8008      0.2395      0.0000
  -2  14   6      0.5135      0.5400      0.2496      0.0000
   0  14   6      0.0000      0.6232      0.2946      0.0000
   2  14   6      1.3051      1.0880      0.2506      0.0000
   4  14   6      1.0274      0.9756      0.1936      0.0000
   6  14   6      1.8662      1.5651      0.0565      0.0000
 -13  15   6      0.1624      1.0191     -0.1654      0.0000
 -11  15   6      0.6193      1.0954      0.0673      0.0000
  -9  15   6      0.0000      1.1029      0.2793      0.0000
  -5  15   6      0.0000      0.7854      0.1423      0.0000
  -3  15   6      0.5769      0.5698      0.0910      0.0000
  -1  15   6      0.9022      0.7610      0.0804      0.0000
   1  15   6      0.3295      0.5349      0.1058      0.0000
 -33   1   7      0.0000      0.6731      0.1340      0.0000
 -31   1   7      0.0000      0.8536      0.0669      0.0000
 -29   1   7      0.0000      1.1293     -0.2330      0.0000
 -27   1   7      0.0000      0.7600      0.2039      0.0000
 -25   1   7      0.7069      1.1351     -0.0502      0.0000
 -23   1   7      0.0000      0.9658     -0.3970      0.0000
 -21   1   7      0.4311      0.6220     -0.3554      0.0000
 -19   1   7      0.0000      0.5746      0.1034      0.0000
 -17   1   7      0.6499      0.7273     -0.0678      0.0000
 -15   1   7      0.4489      0.8437      0.0933      0.0000
 -13   1   7      0.8067      0.7118     -0.2448      0.0000
 -11   1   7      0.6408      0.7651      0.2212      0.0000
  -9   1   7      0.0000      0.7416      0.6333      0.0000
  -7   1   7      1.0750      0.8326      0.8583      0.0000
  -5   1   7      0.6680      0.9202      0.2508      0.0000
  -3   1   7      2.0205      0.6296     -0.3254      0.0000
  -1   1   7      1.0902      0.9255     -0.0388      0.0000
   1   1   7      0.8813      0.8489      0.2404      0.0000
 -34   2   7      0.1747      0.5522     -0.2979      0.0000
 -32   2   7      0.3664      0.7889     -0.3017      0.0000
 -30   2   7      0.1472      0.8466      0.1893      0.0000
 -28   2   7      0.8724      0.5955      0.0216      0.0000
 -26   2   7      0.3857      0.7810     -0.1370      0.0000
 -24   2   7      0.0000      0.8263      0.4183      0.0000
 -22   2   7      1.0093      1.0806      0.9024      0.0000
 -20   2   7      0.0000      0.9163      0.3886      0.0000
 -18   2   7      0.9974      0.6615      0.0133      0.0000
 -16   2   7      0.7505      0.8369      0.1197      0.0000
 -14   2   7      0.0000      0.8498      0.3463      0.0000
 -12   2   7      0.0000      0.6998      0.2271      0.0000
 -10   2   7      1.0971      0.7471     -0.6724      0.0000
  -8   2   7      1.5700      0.6281     -1.4377      0.0000
  -6   2   7      0.7553      0.8736     -1.2425      0.0000
  -4   2   7      0.9258      0.8897     -0.0041      0.0000
  -2   2   7      0.0000      0.8337      0.1651      0.0000
   0   2   7      0.6373      0.7885     -0.2831      0.0000
   2   2   7      0.5558      0.9753     -0.1901      0.0000
 -33   3   7      0.6230      0.8200      0.4778      0.0000
 -31   3   7      0.6243      0.8337      0.0943      0.0000
 -29   3   7      0.0000      0.8094     -0.1276      0.0000
 -27   3   7      0.3919      0.8993     -0.1122      0.0000
 -25   3   7      0.0000      0.5349     -0.2378      0.0000
 -23   3   7      0.8861      0.5563     -1.0140      0.0000
 -21   3   7      0.8630      0.7310     -1.0843      0.0000
 -19   3   7      1.1667      0.7068     -0.4088      0.0000
 -17   3   7      0.2036      0.7966      0.0624      0.0000
 -15   3   7      0.0000      0.8545     -0.3423      0.0000
 -13   3   7      0.0000      0.7388     -0.3791      0.0000
 -11   3   7      0.7890      0.7701      0.2615      0.0000
  -9   3   7      2.0451      0.5274      1.2460      0.0000
  -7   3   7      2.4031      0.4907      1.6780      0.0000
  -5   3   7      0.8699      0.8387      0.4453      0.0000
  -3   3   7      0.0000      0.8609     -0.3797      0.0000
  -1   3   7      0.0000      0.8139     -0.1561      0.0000
   1   3   7      1.7192      0.8753      0.1762      0.0000
   3   3   7      0.7269      1.1752     -0.1107      0.0000
 -32   4   7      1.3406      1.1900     -0.3754      0.0000
 -30   4   7      1.9428      1.2949     -0.2116      0.0000
 -28   4   7      0.0000      0.9357      0.1337      0.0000
 -26   4   7      0.5082      0.9553      0.2294      0.0000
 -24   4   7      2.2792      0.9264      0.7124      0.0000
 -22   4   7      0.6234      0.7688      1.2448      0.0000
 -20   4   7      0.0000      0.8865      1.1535      0.0000
 -18   4   7      0.5969      0.6585      0.3330      0.0000
 -16   4   7      0.3921      0.8246      0.1030      0.0000
 -14   4   7      1.4024      0.5788      0.3966      0.0000
 -12   4   7      0.7994      0.8901     -0.1562      0.0000
 -10   4   7      1.9799      0.7612     -0.9420      0.0000
  -8   4   7      3.6417      0.4310     -1.8011      0.0000
  -6   4   7      1.8428      0.5899     -0.9311      0.0000
  -4   4   7      1.0168      0.9054      0.1245      0.0000
  -2   4   7      0.2376      1.0266      0.5861      0.0000
   0   4   7      0.4433      0.7999      0.3366      0.0000
   2   4   7      1.3633      1.1644      0.2442      0.0000
 -31   5   7      0.0000      1.1251      0.4275      0.0000
 -29   5   7      1.0396      0.9353      0.1524      0.0000
 -27   5   7      0.0000      0.8468     -0.2943      0.0000
 -25   5   7      0.4353      1.0900     -0.6580      0.0000
 -23   5   7      2.0080      0.9278     -1.0352      0.0000
 -21   5   7      0.9774      0.8451     -1.2855      0.0000
 -19   5   7      0.2752      0.5444     -0.9532      0.0000
 -17   5   7      1.3536      0.7739     -0.2041      0.0000
 -15   5   7      1.3870      0.4818     -0.1412      0.0000
 -13   5   7      1.1674      0.7283      0.1015      0.0000
 -11   5   7      0.0000      0.7496      0.6924      0.0000
  -9   5   7      2.3907      0.6395      1.7358      0.0000
  -7   5   7      1.6581      0.5449      1.4418      0.0000
  -5   5   7      1.1494      0.7487      0.8457      0.0000
  -3   5   7      1.0616      0.8307      0.1579      0.0000
  -1   5   7      0.9136      0.8146     -0.1405      0.0000
   1   5   7      0.8685      1.1378     -0.2583      0.0000
   3   5   7      1.3988      1.6091     -0.4673      0.0000
 -30   6   7      0.0000      0.8308     -0.3686      0.0000
 -28   6   7      0.8033      0.8257     -0.0422      0.0000
 -26   6   7      1.0159      1.0684      0.5634      0.0000
 -24   6   7      1.1488      1.0977      0.8462      0.0000
 -22   6   7      1.6895      1.5241      1.0270      0.0000
 -20   6   7      0.8432      1.0322      1.0056      0.0000
 -18   6   7      0.0000      0.8348      0.6536      0.0000
 -16   6   7      0.0000      0.5348      0.1105      0.0000
 -14   6   7      1.2064      0.6865     -0.3087      0.0000
 -12   6   7      1.1153      0.8425     -0.6178      0.0000
 -10   6   7      2.0374      0.4640     -1.4478      0.0000
  -8   6   7      1.7103      0.8562     -1.2733      0.0000
  -6   6   7      0.9384      0.6978     -0.9513      0.0000
  -4   6   7      1.6461      0.4944     -0.4593      0.0000
  -2   6   7      1.4841      0.6087     -0.0403      0.0000
   0   6   7      0.2323      1.1841      0.2799      0.0000
   2   6   7      0.6581      1.0114      0.4289      0.0000
   4   6   7      0.0000      1.0349      0.4643      0.0000
 -29   7   7      0.6373      0.9411      0.3791      0.0000
 -27   7   7      0.0000      1.0792     -0.1045      0.0000
 -25   7   7      0.0000      1.0274     -0.6758      0.0000
 -23   7   7      0.5921      1.1862     -0.8441      0.0000
 -21   7   7      0.0000      1.0617     -0.8693      0.0000
 -19   7   7      0.0000      1.0361     -0.7962      0.0000
 -17   7   7      0.6935      1.0135     -0.6325      0.0000
 -15   7   7      0.4886      0.4836      0.1591      0.0000
 -13   7   7      0.9533      0.6437      0.7241      0.0000
 -11   7   7      1.0984      0.6561      1.4579      0.0000
  -9   7   7      1.6197      0.4986      1.3649      0.0000
  -7   7   7      1.6985      0.4186      1.1027      0.0000
  -5   7   7      1.5659      0.4368      0.7412      0.0000
  -3   7   7      1.1694      0.7622      0.3902      0.0000
  -1   7   7      1.3471      1.1172     -0.0725      0.0000
   1   7   7      0.7215      1.2108     -0.3811      0.0000
   3   7   7      1.4459      1.4307     -0.3739      0.0000
   5   7   7      0.5054      1.1187     -0.1639      0.0000
 -28   8   7      0.0000      1.0058     -0.1471      0.0000
 -26   8   7      1.1772      1.1296      0.4779      0.0000
 -24   8   7      1.0848      1.2617      0.9792      0.0000
 -22   8   7      2.1746      1.2875      1.0348      0.0000
 -20   8   7      1.4217      1.1922      0.9880      0.0000
 -18   8   7      0.4862      1.1251      1.0626      0.0000
 -16   8   7      0.9533      1.5058      0.7043      0.0000
 -14   8   7      0.0000      0.7656     -0.2005      0.0000
 -12   8   7      0.8573      0.6120     -1.1277      0.0000
 -10   8   7      1.3338      0.8723     -1.2517      0.0000
  -8   8   7      1.4684      0.7407     -1.0452      0.0000
  -6   8   7      1.1283      0.8391     -0.7727      0.0000
  -4   8   7      1.1695      0.5130     -0.5141      0.0000
  -2   8   7      0.7593      0.9432     -0.0199      0.0000
   0   8   7      2.1784      0.8705      0.5747      0.0000
   2   8   7      0.9620      1.0285      0.8864      0.0000
   4   8   7      0.9291      0.9528      0.8051      0.0000
 -27   9   7      0.0000      1.1036     -0.1489      0.0000
 -25   9   7      0.8552      1.2176     -0.7655      0.0000
 -23   9   7      0.7872      1.3773     -1.0784      0.0000
 -21   9   7      1.6648      1.1045     -1.0359      0.0000
 -19   9   7      2.0030      1.1930     -1.1063      0.0000
 -17   9   7      0.0000      1.1220     -1.1107      0.0000
 -15   9   7      1.1917      1.1048     -0.5484      0.0000
 -13   9   7      0.6288      1.0521      0.6330      0.0000
 -11   9   7      0.4519      0.5548      1.1946      0.0000
  -9   9   7      1.2276      0.8343      1.1445      0.0000
  -7   9   7      0.9086      0.5759      0.9137      0.0000
  -5   9   7      1.0852      0.4405      0.7242      0.0000
  -3   9   7      1.2830      1.0545      0.4084      0.0000
  -1   9   7      1.5248      1.0938     -0.1334      0.0000
   1   9   7      1.3103      1.1952     -0.6045      0.0000
   3   9   7      1.0028      1.1591     -0.7308      0.0000
   5   9   7      0.0000      1.5633     -0.4801      0.0000
 -24  10   7      0.9355      1.3071      0.9985      0.0000
 -22  10   7      0.0000      1.3664      1.1341      0.0000
 -20  10   7      1.4562      1.2833      1.1372      0.0000
 -18  10   7      0.7585      1.1052      1.1857      0.0000
 -16  10   7      1.5742      1.2764      0.9964      0.0000
 -14  10   7      0.8695      1.0310      0.0780      0.0000
 -12  10   7      0.8442      1.0800     -0.9051      0.0000
 -10  10   7      0.7328      0.8195     -1.2200      0.0000
  -8  10   7      1.1718      0.5723     -1.0562      0.0000
  -6  10   7      1.4011      0.4089     -0.7752      0.0000
  -4  10   7      1.2995      0.4551     -0.5197      0.0000
  -2  10   7      0.6921      1.2805     -0.1068      0.0000
   0  10   7      0.9105      1.3362      0.3348      0.0000
   2  10   7      1.3580      1.1803      0.5835      0.0000
   4  10   7      0.8648      1.6883      0.4076      0.0000
   6  10   7      1.1604      1.1748      0.2572      0.0000
 -21  11   7      2.2996      1.5329     -1.1202      0.0000
 -19  11   7      2.0564      0.8194     -1.0811      0.0000
 -17  11   7      0.0000      1.0304     -0.9453      0.0000
 -15  11   7      0.5397      1.0175     -0.3399      0.0000
 -13  11   7      1.4632      1.1299      0.7262      0.0000
 -11  11   7      2.3246      1.0055      1.5763      0.0000
  -9  11   7      3.0320      1.2655      1.8046      0.0000
  -7  11   7      2.3119      1.1828      1.5577      0.0000
  -5  11   7      2.4747      0.4538      1.2316      0.0000
  -3  11   7      1.6885      0.9502      0.7756      0.0000
  -1  11   7      0.0000      1.0128      0.2513      0.0000
   1  11   7      0.0000      1.0540     -0.2106      0.0000
   3  11   7      0.0000      1.2588     -0.2702      0.0000
   5  11   7      1.1871      1.0158     -0.2528      0.0000
   7  11   7      0.0000      1.0157     -0.1337      0.0000
 -18  12   7      0.0000      1.0861      0.9274      0.0000
 -16  12   7      0.0000      0.9843      0.6543      0.0000
 -14  12   7      0.0000      0.9586      0.0244      0.0000
 -12  12   7      0.0000      1.0887     -0.7809      0.0000
 -10  12   7      0.0000      1.1255     -1.2819      0.0000
  -8  12   7      0.0000      1.2097     -1.2380      0.0000
  -6  12   7      1.6909      1.1961     -0.9767      0.0000
  -4  12   7      0.0000      1.1051     -0.6174      0.0000
  -2  12   7      0.0000      1.0877     -0.2233      0.0000
   0  12   7      0.7875      1.0154      0.1686      0.0000
   2  12   7      1.1003      1.3903      0.2702      0.0000
   4  12   7      1.8925      0.9963      0.2959      0.0000
   6  12   7      0.5830      1.2065      0.1677      0.0000
 -15  13   7      0.0000      1.0911     -0.2086      0.0000
 -13  13   7      1.2130      1.1758      0.3674      0.0000
 -11  13   7      1.1794      1.3406      0.9180      0.0000
  -9  13   7      1.4150      1.1834      1.0787      0.0000
  -7  13   7      1.2905      1.1301      0.8910      0.0000
  -5  13   7      1.1725      1.0850      0.5230      0.0000
  -3  13   7      0.0000      1.2589      0.1258      0.0000
  -1  13   7      1.0163      1.1908     -0.2296      0.0000
   1  13   7      0.8757      1.3670     -0.3548      0.0000
 -28   0   8      0.5385      0.5976      0.2923      0.0000
 -26   0   8      0.6709      0.5629      0.2255      0.0000
 -24   0   8      1.2317      1.1455     -0.0017      0.0000
 -22   0   8      0.0000      0.8729     -0.7203      0.0000
 -20   0   8      0.9196      1.1968     -1.3638      0.0000
 -18   0   8      1.8635      0.8190     -1.1199      0.0000
 -16   0   8      1.1783      1.0474     -0.4210      0.0000
 -14   0   8      0.0000      1.0170      0.3958      0.0000
 -12   0   8      2.5211      0.7844      0.8115      0.0000
 -10   0   8      2.0075      0.8870      1.1312      0.0000
  -8   0   8      2.6160      1.2608      1.5660      0.0000
  -4   0   8      0.0000      1.7049      1.1325      0.0000
  -2   0   8      2.1477      0.7466      0.1655      0.0000
   0   0   8      0.8424      1.2956     -0.3192      0.0000
   2   0   8      0.8443      0.7331     -0.2927      0.0000
 -29   1   8      0.0000      0.6511     -0.3989      0.0000
 -27   1   8      0.0000      0.6182     -0.1490      0.0000
 -25   1   8      0.5555      0.6950      0.0536      0.0000
 -23   1   8      0.0000      0.6371      0.5853      0.0000
 -21   1   8      0.0000      0.9214      1.3777      0.0000
 -19   1   8      1.7241      0.6506      1.6506      0.0000
 -17   1   8      1.5248      0.9485      1.1080      0.0000
 -15   1   8      1.0670      0.7162      0.2834      0.0000
 -13   1   8      0.0000      0.7138     -0.3704      0.0000
 -11   1   8      1.9621      0.5378     -0.7370      0.0000
  -9   1   8      3.4832      0.4978     -1.1971      0.0000
  -7   1   8      3.7555      0.5604     -1.5976      0.0000
  -5   1   8      3.2867      0.9796     -1.4502      0.0000
  -3   1   8      0.8189      0.8863     -0.6317      0.0000
  -1   1   8      1.8560      1.0452      0.1499      0.0000
   1   1   8      1.4803      1.2334      0.4330      0.0000
 -28   2   8      0.4554      0.4576      0.3926      0.0000
 -26   2   8      0.5811      0.5321      0.0902      0.0000
 -24   2   8      0.0000      1.4670     -0.3094      0.0000
 -22   2   8      0.6847      0.8168     -0.9726      0.0000
 -20   2   8      1.4136      0.7743     -1.5374      0.0000
 -18   2   8      1.6925      0.6059     -1.5199      0.0000
 -16   2   8      0.9591      0.7628     -0.7826      0.0000
 -14   2   8      0.7166      0.6015     -0.0648      0.0000
 -12   2   8      0.0000      0.7405      0.4322      0.0000
 -10   2   8      1.8840      0.6105      0.8998      0.0000
  -8   2   8      3.0412      0.5574      1.3062      0.0000
  -6   2   8      3.3553      0.4812      1.4054      0.0000
  -4   2   8      1.7038      0.7618      0.9425      0.0000
  -2   2   8      0.0000      0.7833      0.2321      0.0000
   0   2   8      1.7280      0.5571     -0.2853      0.0000
   2   2   8      1.4355      1.4314     -0.4913      0.0000
 -29   3   8      1.3950      0.9447     -0.4936      0.0000
 -27   3   8      0.5133      0.3983     -0.3179      0.0000
 -25   3   8      0.9986      0.5825      0.1079      0.0000
 -23   3   8      0.7350      1.0053      0.6798      0.0000
 -21   3   8      0.9275      0.8913      1.2654      0.0000
 -19   3   8      1.4955      1.2359      1.5959      0.0000
 -17   3   8      2.0533      0.6089      1.3352      0.0000
 -15   3   8      0.6150      0.7019      0.5618      0.0000
 -13   3   8      0.8471      0.6856     -0.0458      0.0000
 -11   3   8      0.3747      0.9147     -0.6735      0.0000
  -9   3   8      2.0758      0.9472     -1.0735      0.0000
  -7   3   8      2.2945      0.8442     -1.1987      0.0000
  -5   3   8      2.1657      0.6013     -0.8936      0.0000
  -3   3   8      1.1699      0.8116     -0.4127      0.0000
  -1   3   8      0.4446      0.7755      0.0615      0.0000
   1   3   8      0.8716      0.8522      0.3913      0.0000
   3   3   8      0.2243      1.0404      0.5058      0.0000
 -28   4   8      0.9184      0.8629      0.4730      0.0000
 -26   4   8      1.4579      1.0628      0.1873      0.0000
 -24   4   8      0.0000      0.8218     -0.3990      0.0000
 -22   4   8      0.0000      0.7222     -0.9400      0.0000
 -20   4   8      1.6202      0.8740     -1.3013      0.0000
 -18   4   8      0.9963      0.6817     -1.3327      0.0000
 -16   4   8      1.7598      0.4933     -0.8849      0.0000
 -14   4   8      1.5492      0.8641     -0.1945      0.0000
 -12   4   8      1.3181      0.9757      0.5952      0.0000
 -10   4   8      1.6619      0.7139      1.1640      0.0000
  -8   4   8      2.3529      0.9959      1.4141      0.0000
  -6   4   8      2.6512      0.5639      1.2058      0.0000
  -4   4   8      1.6139      0.8072      0.8610      0.0000
  -2   4   8      1.0242      0.8666      0.5079      0.0000
   0   4   8      0.0000      0.7623      0.0912      0.0000
   2   4   8      0.0000      1.2236     -0.2756      0.0000
   4   4   8      0.7758      1.0113     -0.4103      0.0000
 -27   5   8      0.0000      1.0398     -0.3702      0.0000
 -25   5   8      0.2767      0.5960      0.0645      0.0000
 -23   5   8      0.7195      0.6211      0.6216      0.0000
 -21   5   8      0.5531      0.6679      0.9745      0.0000
 -19   5   8      0.0000      0.6474      1.0605      0.0000
 -17   5   8      0.6865      0.6687      0.9130      0.0000
 -15   5   8      0.8128      0.7842      0.5685      0.0000
 -13   5   8      0.9220      0.7014     -0.1788      0.0000
 -11   5   8      0.6974      0.9116     -0.8276      0.0000
  -9   5   8      1.3384      0.8076     -1.2196      0.0000
  -7   5   8      1.8738      0.8011     -1.1225      0.0000
  -5   5   8      1.0586      0.8541     -0.8413      0.0000
  -3   5   8      0.8511      0.8117     -0.6182      0.0000
  -1   5   8      0.0000      0.8753     -0.3418      0.0000
   1   5   8      0.8566      1.0621      0.0653      0.0000
   3   5   8      0.5782      0.9769      0.3563      0.0000
 -26   6   8      0.0000      3.6847      0.1914      0.0000
 -24   6   8      0.0000      0.6737     -0.2867      0.0000
 -22   6   8      0.0924      0.5769     -0.7069      0.0000
 -20   6   8      0.0000      0.5129     -0.8385      0.0000
 -18   6   8      0.7567      0.9194     -0.7338      0.0000
 -16   6   8      0.0000      0.7530     -0.6412      0.0000
 -14   6   8      0.0000      0.6097     -0.1841      0.0000
 -12   6   8      1.0478      0.6675      0.4926      0.0000
 -10   6   8      1.6279      1.1731      1.0356      0.0000
  -8   6   8      1.4489      0.9121      1.0767      0.0000
  -6   6   8      1.5706      0.6180      0.7761      0.0000
  -4   6   8      1.1552      0.7199      0.5045      0.0000
  -2   6   8      0.4167      0.7380      0.3077      0.0000
   0   6   8      0.0000      1.7657      0.0174      0.0000
   2   6   8      1.1849      1.0540     -0.2697      0.0000
   4   6   8      0.0000      1.0126     -0.3526      0.0000
 -23   7   8      0.8466      0.9782      0.3805      0.0000
 -21   7   8      0.2788      0.7448      0.6077      0.0000
 -19   7   8      0.0000      0.4900      0.5605      0.0000
 -17   7   8      0.0000      0.6434      0.5042      0.0000
 -15   7   8      0.8491      0.6728      0.3751      0.0000
 -13   7   8      1.0495      0.5325     -0.0527      0.0000
 -11   7   8      0.0000      0.7522     -0.6596      0.0000
  -9   7   8      1.0146      0.7462     -0.9458      0.0000
  -7   7   8      0.9093      0.8301     -0.7777      0.0000
  -5   7   8      0.9703      0.8549     -0.4966      0.0000
  -3   7   8      0.7523      0.8814     -0.2833      0.0000
  -1   7   8      0.6827      0.6374     -0.0437      0.0000
   1   7   8      0.6695      1.0764      0.2213      0.0000
   3   7   8      0.8787      1.1701      0.3961      0.0000
   5   7   8      0.0000      0.9064      0.3558      0.0000
 -22   8   8      0.5936      1.0016     -0.5210      0.0000
 -20   8   8      0.0000      1.0662     -0.5574      0.0000
 -18   8   8      0.0000      0.8141     -0.4944      0.0000
 -16   8   8      0.0000      0.5925     -0.4296      0.0000
 -14   8   8      0.0000      0.7631     -0.2935      0.0000
 -12   8   8      0.9096      0.5343      0.1387      0.0000
 -10   8   8      1.1587      0.5235      0.5928      0.0000
  -8   8   8      0.0000      0.6583      0.6665      0.0000
  -6   8   8      0.9283      0.6443      0.5070      0.0000
  -4   8   8      0.0000      0.7989      0.3050      0.0000
  -2   8   8      0.0000      0.6329      0.0804      0.0000
   0   8   8      1.9874      0.9593     -0.1426      0.0000
   2   8   8      1.6047      0.9523     -0.3313      0.0000
   4   8   8      0.9288      0.9324     -0.3735      0.0000
   6   8   8      0.0000      0.7506     -0.2684      0.0000
 -21   9   8      1.0272      1.4104      0.4195      0.0000
 -19   9   8      0.0000      1.0376      0.3954      0.0000
 -17   9   8      0.4759      0.5173      0.3343      0.0000
 -15   9   8      0.1193      0.5721      0.2939      0.0000
 -13   9   8      0.9613      0.7664      0.1225      0.0000
 -11   9   8      0.7183      0.5370     -0.2619      0.0000
  -9   9   8      0.9632      0.8334     -0.4998      0.0000
  -7   9   8      0.6679      0.6206     -0.5130      0.0000
  -5   9   8      0.6830      0.6227     -0.3617      0.0000
  -3   9   8      0.8966      0.6200     -0.1381      0.0000
  -1   9   8      0.0000      0.9812      0.0563      0.0000
   1   9   8      0.0000      1.1073      0.2059      0.0000
   3   9   8      1.4513      1.0733      0.2492      0.0000
   5   9   8      0.8334      2.5028      0.1821      0.0000
 -18  10   8      0.5900      1.2065     -0.3343      0.0000
 -16  10   8      1.6446      1.1806     -0.2994      0.0000
 -14  10   8      0.5549      0.6593     -0.2316      0.0000
 -12  10   8      0.0000      0.5766     -0.0069      0.0000
 -10  10   8      0.0000      0.6523      0.2631      0.0000
  -8  10   8      0.0000      0.6593      0.4595      0.0000
  -6  10   8      0.6294      0.5920      0.4567      0.0000
  -4  10   8      0.9425      0.6761      0.2909      0.0000
  -2  10   8      0.0000      1.0228      0.1046      0.0000
   0  10   8      0.0000      1.0002     -0.0545      0.0000
   2  10   8      0.0000      1.1028     -0.1269      0.0000
 -13  11   8      0.4845      0.4527      0.0030      0.0000
 -11  11   8      0.3862      0.5228     -0.1588      0.0000
  -9  11   8      0.0000      0.6919     -0.3665      0.0000
  -7  11   8      0.4831      0.6192     -0.4661      0.0000
  -5  11   8      0.0000      0.9190     -0.3873      0.0000
  -3  11   8      0.0000      0.4542     -0.2312      0.0000
 -23   1   9      0.0970      0.5052      0.0201      0.0000
 -21   1   9      0.9467      0.6880      0.0116      0.0000
 -19   1   9      0.5076      0.8138      0.0514      0.0000
 -17   1   9      0.3347      0.5909      0.0550      0.0000
 -15   1   9      0.8512      0.6459      0.0177      0.0000
 -13   1   9      0.3983      0.6336     -0.0119      0.0000
 -11   1   9      0.0000      0.6356     -0.0466      0.0000
  -9   1   9      0.0000      0.6581     -0.0345      0.0000
  -7   1   9      0.0436      0.6437     -0.0427      0.0000
  -5   1   9      0.0000      0.7096     -0.0873      0.0000
  -3   1   9      0.0000      0.6235     -0.0993      0.0000
  -1   1   9      0.0000      0.7386     -0.0444      0.0000
   1   1   9      0.0000      0.4763      0.0032      0.0000
 -22   2   9      0.2669      0.5249     -0.0482      0.0000
 -20   2   9      0.0000      0.7869     -0.0712      0.0000
 -18   2   9      0.2378      0.6139     -0.1396      0.0000
 -16   2   9      0.0000      0.5733     -0.1028      0.0000
 -14   2   9      1.3158      0.5050     -0.0475      0.0000
 -12   2   9      0.0000      0.6654      0.0354      0.0000
 -10   2   9      0.0000      0.6457      0.0382      0.0000
  -8   2   9      0.9559      0.7532      0.0339      0.0000
  -6   2   9      0.7846      0.6668      0.1008      0.0000
  -4   2   9      0.0000      0.6407      0.1812      0.0000
  -2   2   9      0.0000      0.7293      0.1488      0.0000
   0   2   9      0.0000      0.5747      0.0401      0.0000
   2   2   9      1.0204      1.1752     -0.0153      0.0000
 -21   3   9      0.0905      0.5184      0.0832      0.0000
 -19   3   9      0.5624      0.7309      0.1431      0.0000
 -17   3   9      0.1859      0.6684      0.1856      0.0000
 -15   3   9      0.3878      0.5208      0.1326      0.0000
 -13   3   9      0.0515      0.7253     -0.0081      0.0000
 -11   3   9      0.0000      0.6127     -0.0585      0.0000
  -9   3   9      0.0000      0.6684     -0.0446      0.0000
  -7   3   9      0.0000      0.6310     -0.0689      0.0000
  -5   3   9      0.9098      0.7156     -0.1498      0.0000
  -3   3   9      0.2465      0.8216     -0.1636      0.0000
  -1   3   9      0.2561      0.7412     -0.0589      0.0000
   1   3   9      0.0000      1.0935      0.0445      0.0000
 -20   4   9      0.0000      0.4307     -0.1361      0.0000
 -18   4   9      0.0000      0.5703     -0.2163      0.0000
 -16   4   9      0.0000      0.6396     -0.2638      0.0000
 -14   4   9      0.0000      0.6548     -0.1024      0.0000
 -12   4   9      0.5957      0.9291      0.0363      0.0000
 -10   4   9      0.6191      0.6422      0.0763      0.0000
  -8   4   9      0.3273      0.6548      0.0814      0.0000
  -6   4   9      0.5524      0.6392      0.1172      0.0000
  -4   4   9      0.5550      0.6706      0.1343      0.0000
  -2   4   9      0.1764      0.6127      0.0568      0.0000
   0   4   9      0.0000      0.4783     -0.0608      0.0000
 -19   5   9      0.4394      0.4683      0.1735      0.0000
 -17   5   9      1.0361      0.5326      0.2689      0.0000
 -15   5   9      0.0000      0.7854      0.1961      0.0000
 -13   5   9      0.0000      0.7660      0.0103      0.0000
 -11   5   9      1.0381      0.7940     -0.1179      0.0000
  -9   5   9      0.5324      0.6800     -0.1666      0.0000
  -7   5   9      0.0000      0.6622     -0.1889      0.0000
  -5   5   9      0.7365      0.8624     -0.2060      0.0000
  -3   5   9      0.2713      0.7094     -0.1610      0.0000
  -1   5   9      0.0000      1.0727     -0.0613      0.0000
   1   5   9      0.0000      1.0404      0.0310      0.0000
   3   5   9      0.0000      1.6057      0.0715      0.0000
 -18   6   9      0.0000      0.4081     -0.2309      0.0000
 -16   6   9      0.0000      0.5953     -0.2477      0.0000
 -14   6   9      1.0747      0.6215     -0.1179      0.0000
 -12   6   9      0.0000      0.6653      0.0698      0.0000
 -10   6   9      0.9092      0.7951      0.1977      0.0000
  -8   6   9      0.0000      0.8301      0.2273      0.0000
  -6   6   9      0.4430      0.6629      0.2229      0.0000
  -4   6   9      0.0000      1.1139      0.1754      0.0000
  -2   6   9      0.0000      0.5697      0.1001      0.0000
   0   6   9      0.0000      1.5139      0.0270      0.0000
 -15   7   9      0.0000      0.4683      0.1978      0.0000
 -13   7   9      0.0000      0.5683      0.0339      0.0000
 -11   7   9      0.9871      0.8680     -0.1756      0.0000
  -9   7   9      1.0221      0.7109     -0.2729      0.0000
  -7   7   9      0.6812      0.7539     -0.2828      0.0000
  -5   7   9      0.5706      0.6621     -0.2189      0.0000
  -3   7   9      0.0000      0.6058     -0.1306      0.0000
                                                    
