# Supplementary material for: How to get maximum structure information from anisotropic displacement parameters obtained by three-dimensional electron diffraction: an experimental study on metal–organic frameworks
Source: IUCrJ. 2022 Jun 8;9(Pt 4):480–91. doi: 10.1107/S2052252522005632 (PMC9252158; doi:10.1107/S2052252522005632)
Supplement: Supplementary file 3 [file m-09-00480-sup3.zip › vq5001MIL-140C_11sup22.hkl]

#
# Unique observed reflections after correcting
# for dispersion and merging Friedel opposites
#
data_1
_shelx_title ' merging_a.res in C2/c'
_shelx_refln_list_code          3
_shelx_F_calc_maximum      142.22
_exptl_crystal_F_000       483.64
_reflns_d_resolution_high  0.8310

loop_
 _space_group_symop_operation_xyz
 'x, y, z'
 '-x, y, -z+1/2'
 'x+1/2, y+1/2, z'
 '-x+1/2, y+1/2, -z+1/2'
 '-x, -y, -z'
 'x, -y, z-1/2'
 '-x+1/2, -y+1/2, -z'
 'x+1/2, -y+1/2, z-1/2'

_cell_length_a    32.3600
_cell_length_b    15.8000
_cell_length_c     7.9100
_cell_angle_alpha  90.000
_cell_angle_beta  103.000
_cell_angle_gamma  90.000

loop_
 _refln_index_h
 _refln_index_k
 _refln_index_l
 _refln_F_meas
 _refln_F_sigma
 _refln_A_calc
 _refln_B_calc
   1   1   0     33.8242      4.6472    -59.4054      0.0000
   0   2   0     61.8150      5.9891     17.9989      0.0000
   2   2   0     26.6746      2.5924     55.3906      0.0000
   1   3   0     54.4142      5.2783    -36.2186      0.0000
   3   3   0     41.7911      5.7477    -61.8875      0.0000
   5   3   0     32.9397      3.2239     28.3530      0.0000
   0   4   0     39.9318      4.7177     15.4970      0.0000
   2   4   0     32.2596      4.2465     23.9765      0.0000
   4   4   0     20.0491      2.7985     30.3671      0.0000
   6   4   0     18.5406      2.6471    -11.5268      0.0000
   1   5   0     38.4849      2.6303    -29.8681      0.0000
   3   5   0     33.7316      2.9473    -31.1074      0.0000
   5   5   0     15.8588      2.1580    -30.4097      0.0000
   7   5   0     14.5901      2.1837     13.4853      0.0000
   9   5   0      9.5752      1.5883     13.4051      0.0000
   0   6   0     24.0333      2.3526     28.0953      0.0000
   2   6   0     31.0257      2.1225     31.0180      0.0000
   4   6   0     32.9766      2.3877     34.4283      0.0000
   6   6   0     13.6709      1.4181     18.7331      0.0000
   8   6   0      8.0873      1.6695     -9.1589      0.0000
  10   6   0     35.5507      4.9348    -34.5103      0.0000
   1   7   0     69.9256      4.7921    -66.6646      0.0000
   3   7   0     56.4635      3.8828    -60.0941      0.0000
   5   7   0     37.0347      5.1118    -43.5038      0.0000
   7   7   0     16.0446      1.6671    -15.1548      0.0000
   9   7   0     36.1769      5.0404     30.1271      0.0000
  11   7   0     24.9471      2.4904     23.8464      0.0000
  13   7   0     13.8469      2.0828     16.8932      0.0000
   0   8   0      9.1104      0.9879     12.0062      0.0000
   2   8   0     11.7584      0.8684      8.5990      0.0000
   4   8   0     13.6884      1.0018     10.7663      0.0000
   6   8   0      8.4982      1.0831      9.5729      0.0000
   8   8   0     27.2661      2.6918    -15.6886      0.0000
  10   8   0     21.8439      3.1760    -19.0856      0.0000
  12   8   0     17.8236      2.6051    -13.0321      0.0000
  14   8   0      9.7264      1.9086    -11.0591      0.0000
   1   9   0     16.6180      2.1545    -14.7463      0.0000
   3   9   0      7.8263      0.9899     -8.8833      0.0000
   5   9   0      9.1938      1.3333     -6.5188      0.0000
   7   9   0      7.6926      0.9033      8.3251      0.0000
   9   9   0     11.6126      1.2665     14.7456      0.0000
  11   9   0     17.0908      1.8037     14.1581      0.0000
  13   9   0     13.3824      1.5259      9.7464      0.0000
  15   9   0     14.8531      2.2453      9.5317      0.0000
  17   9   0      4.0431      1.7545      6.7357      0.0000
   0  10   0     14.7750      1.4933     15.0303      0.0000
   2  10   0     13.8107      1.1526     12.7470      0.0000
   4  10   0      5.9063      0.5938      4.8522      0.0000
   6  10   0      9.8172      1.2204     -6.8975      0.0000
   8  10   0     10.0124      2.5190    -11.0437      0.0000
  10  10   0      7.4609      1.0212    -12.7109      0.0000
  12  10   0     14.3830      1.6953    -11.8269      0.0000
  14  10   0     15.4982      1.7039    -12.9683      0.0000
  16  10   0      7.7423      1.2882     -7.7176      0.0000
  18  10   0      1.8433      1.9302     -2.8184      0.0000
   1  11   0      6.0045      0.6269     -5.5970      0.0000
   3  11   0      5.1487      0.8560     -4.4191      0.0000
   5  11   0      3.8950      0.6597      2.6182      0.0000
   7  11   0      3.6322      1.3730      0.0479      0.0000
   9  11   0      6.6859      1.2896     -6.8653      0.0000
  11  11   0     15.7336      1.6553     -9.9026      0.0000
  13  11   0      7.1804      1.4528     -4.7016      0.0000
  15  11   0      9.1139      1.4189     -8.4324      0.0000
  17  11   0     11.6875      1.8063     -9.7071      0.0000
  19  11   0      9.4145      2.2100     -8.2638      0.0000
   0  12   0      7.9717      1.3023      9.5394      0.0000
   2  12   0     10.5656      0.9528      7.9975      0.0000
   4  12   0      3.2200      1.3584      0.2794      0.0000
   6  12   0      5.4976      0.6472     -4.5769      0.0000
   8  12   0      3.6296      1.0845     -1.4443      0.0000
  10  12   0      2.7523      0.9412      0.9343      0.0000
  12  12   0      6.3306      1.0222     -7.5215      0.0000
  14  12   0      7.1706      1.5781     -5.6552      0.0000
  16  12   0      2.8350      1.7023     -2.1108      0.0000
  18  12   0      2.6501      2.0444     -1.0829      0.0000
  20  12   0      2.1581      1.9872     -1.0516      0.0000
  22  12   0      0.8499      1.8114      0.1175      0.0000
   1  13   0      6.9686      0.6694     -6.9427      0.0000
   3  13   0      4.1462      0.6360     -1.8554      0.0000
   5  13   0      2.8110      0.7193      2.0263      0.0000
   7  13   0      4.0238      0.6804      0.7859      0.0000
   9  13   0      2.9532      1.2351     -2.2501      0.0000
  11  13   0      6.0213      0.8707      4.7680      0.0000
  13  13   0      3.5834      1.3855      5.2585      0.0000
  15  13   0      5.0409      1.7228      2.3819      0.0000
  17  13   0      5.1479      1.6997      0.2447      0.0000
  19  13   0      2.8552      2.1318      0.1104      0.0000
   0  14   0      4.8717      0.8423      4.3997      0.0000
   2  14   0      4.6514      1.7520      1.1419      0.0000
   4  14   0      2.0196      0.7898     -1.8034      0.0000
   6  14   0      2.8832      0.7197     -0.3324      0.0000
   8  14   0      2.9471      0.8828      2.1021      0.0000
  10  14   0      3.7424      0.8853     -2.5573      0.0000
  12  14   0      2.3611      1.1827     -2.8080      0.0000
  14  14   0      2.8232      1.6987     -0.3664      0.0000
  16  14   0      4.2873      1.5281      1.7034      0.0000
  18  14   0      2.9096      2.1575      1.4462      0.0000
  20  14   0      2.2055      2.0107     -0.2044      0.0000
   1  15   0      2.5584      0.7206      0.7954      0.0000
   3  15   0      2.2252      0.8158      2.2790      0.0000
   5  15   0      3.4144      0.6688     -0.2673      0.0000
   7  15   0      3.1033      0.7088     -3.0827      0.0000
   9  15   0      2.6450      0.8215      1.2920      0.0000
  11  15   0      3.1589      1.3254      2.8406      0.0000
  13  15   0      0.9998      1.4982      1.2125      0.0000
  15  15   0      2.9335      1.6145     -0.2389      0.0000
  17  15   0      2.8098      1.7800     -0.0745      0.0000
   0  16   0      7.8006      1.5533     -4.6117      0.0000
   2  16   0      3.6325      0.7487     -4.2000      0.0000
   4  16   0      1.8809      0.8287     -1.4168      0.0000
   6  16   0      2.8548      0.8999      2.0548      0.0000
   8  16   0      2.1494      1.1536     -0.7079      0.0000
  10  16   0      2.5243      1.0329     -2.7770      0.0000
  12  16   0      1.4563      1.3230     -0.8297      0.0000
   1  17   0      3.6565      1.6261      5.8540      0.0000
  -5   1   1      3.8397      1.8847     -2.3165      0.0000
  -3   1   1     18.7342      1.5272     -9.2684      0.0000
  -1   1   1     51.9908      4.1202     41.0071      0.0000
   1   1   1     38.0129      3.0109    -39.2310      0.0000
   3   1   1      5.6817      0.7859     -0.7059      0.0000
   5   1   1      7.1386      1.5075      0.1130      0.0000
   7   1   1      2.8203      2.0285     -3.4972      0.0000
  -6   2   1      3.6845      1.7133      0.5404      0.0000
  -4   2   1     35.6002      4.9437     17.2629      0.0000
  -2   2   1     52.9059      3.6168    -23.9466      0.0000
   0   2   1      9.1291      0.7510     -7.4999      0.0000
   2   2   1     55.2216      4.3753     51.1366      0.0000
   4   2   1     13.6419      1.9822     -7.6442      0.0000
   6   2   1     10.8159      1.2303    -13.7251      0.0000
   8   2   1     16.2316      1.7193    -17.2002      0.0000
  10   2   1     11.3253      1.2820    -10.0848      0.0000
  -7   3   1      3.6335      2.9394      0.9673      0.0000
  -5   3   1     25.1499      3.3392     -1.9000      0.0000
  -3   3   1     22.4521      2.2308     14.6866      0.0000
  -1   3   1      3.7997      0.5804      4.1223      0.0000
   1   3   1      9.4062      1.0237    -10.4294      0.0000
   3   3   1     54.1554      5.2552    -58.6957      0.0000
   5   3   1      9.0932      1.0024     11.7248      0.0000
   7   3   1     20.2763      2.8986     20.2746      0.0000
   9   3   1     15.2541      2.3545     16.2865      0.0000
  11   3   1     10.1220      1.2868     10.0227      0.0000
  -6   4   1     19.7349      2.0770     19.9283      0.0000
  -4   4   1     18.0885      1.8124     -8.0670      0.0000
  -2   4   1      8.5845      2.2525     -3.6251      0.0000
   0   4   1      4.8329      1.3054      1.6344      0.0000
   2   4   1     23.7691      2.3323     21.0420      0.0000
   4   4   1     35.6916      3.4783     38.8502      0.0000
   6   4   1     14.2078      2.0395    -13.8144      0.0000
   8   4   1     18.2847      2.6509    -14.6806      0.0000
  10   4   1     10.1076      1.8651     -9.2153      0.0000
  12   4   1     12.3284      2.1267      7.6846      0.0000
  14   4   1      3.2483      1.8488     -3.4219      0.0000
  -9   5   1      0.0000      2.3160      5.4291      0.0000
  -5   5   1     10.4135      1.1811     -6.2646      0.0000
  -1   5   1     12.4592      1.7750     -6.6026      0.0000
   1   5   1     22.0994      2.1785    -20.4851      0.0000
   3   5   1     28.7856      2.8055    -18.9632      0.0000
   5   5   1     27.3689      2.6816    -29.3959      0.0000
   7   5   1     15.1028      1.7772     14.9335      0.0000
   9   5   1     20.2783      2.8967     18.9908      0.0000
  11   5   1      2.9379      2.4607      2.1373      0.0000
  13   5   1      9.8113      1.8795      5.8563      0.0000
  15   5   1     10.1079      2.0377      8.2236      0.0000
  -8   6   1      9.7260      2.4934     -5.3601      0.0000
  -6   6   1     13.6143      1.4644      3.3475      0.0000
  -4   6   1     14.1595      1.0116      9.6058      0.0000
  -2   6   1     14.6737      1.0466     12.1042      0.0000
   2   6   1     20.8120      2.9057     17.7347      0.0000
   4   6   1     28.2371      2.7674     28.4887      0.0000
   6   6   1     21.9451      3.0706     19.8731      0.0000
   8   6   1     16.8744      2.4236    -16.9149      0.0000
  10   6   1     13.2254      2.0234    -13.0041      0.0000
  12   6   1     13.1319      2.1516    -14.6964      0.0000
  14   6   1     15.2513      2.4729    -14.2193      0.0000
  16   6   1     16.0802      1.7337    -15.1300      0.0000
  -7   7   1     12.6155      1.9282     -1.5146      0.0000
  -5   7   1     22.8074      1.8415    -17.2679      0.0000
  -3   7   1     35.1560      2.7632    -34.1079      0.0000
  -1   7   1     45.4453      6.2855    -48.2551      0.0000
   1   7   1     47.1671      6.4935    -39.5053      0.0000
   3   7   1     46.3667      6.3840    -45.4406      0.0000
   5   7   1     32.1966      4.4488    -42.5576      0.0000
   7   7   1     20.6717      2.0657    -19.8205      0.0000
   9   7   1     11.4748      1.7736      6.4169      0.0000
  11   7   1     17.7113      1.8361     17.3575      0.0000
  15   7   1     18.0958      2.7413     16.5812      0.0000
  17   7   1     12.5979      2.2982      9.2207      0.0000
  19   7   1      6.2103      1.5744      7.4344      0.0000
 -10   8   1     32.3332      5.1274    -17.1002      0.0000
  -8   8   1     23.7485      5.9934    -24.8914      0.0000
  -6   8   1      6.7996      1.2158     -1.2889      0.0000
  -4   8   1     10.0373      0.7907      8.8954      0.0000
  -2   8   1     17.2067      2.1887     16.6734      0.0000
   0   8   1      9.5206      1.1694      4.1810      0.0000
   2   8   1      8.4683      1.0218      7.8512      0.0000
   4   8   1     16.8929      1.7172     14.8813      0.0000
   6   8   1     15.4135      1.5704     15.1006      0.0000
   8   8   1      5.8608      1.2135      3.6758      0.0000
  10   8   1     17.4690      1.7787    -16.6052      0.0000
  12   8   1     20.7279      2.1062    -18.3575      0.0000
  14   8   1     20.8519      4.0529    -17.8190      0.0000
  16   8   1      9.6610      1.3533     -7.3428      0.0000
  18   8   1     14.6834      2.4337     -9.7117      0.0000
  20   8   1      8.8205      1.9141     -6.4750      0.0000
  -9   9   1     20.9878      1.7284     20.8892      0.0000
  -7   9   1     19.6643      1.6308     20.7040      0.0000
  -5   9   1      7.2786      0.8736     -5.5183      0.0000
  -3   9   1     19.9167      1.4127    -18.5205      0.0000
  -1   9   1     12.8309      2.3224    -11.9149      0.0000
   1   9   1     12.0657      0.9001    -11.0569      0.0000
   3   9   1     12.6178      1.3299    -11.3623      0.0000
   5   9   1     14.1202      2.0001    -11.3260      0.0000
   7   9   1      9.1661      1.0381     -6.6728      0.0000
   9   9   1     11.3189      1.2230     11.7818      0.0000
  11   9   1     22.2776      3.1449     23.9365      0.0000
  13   9   1     28.6760      2.8623     25.7542      0.0000
  15   9   1      8.7671      2.0188      8.2379      0.0000
  17   9   1     11.3163      2.0148      9.7887      0.0000
  19   9   1      9.1319      2.2457      7.7145      0.0000
  21   9   1      4.6799      1.3569      0.2632      0.0000
 -12  10   1     10.8463      1.2230    -14.4053      0.0000
 -10  10   1     23.5871      3.0059    -19.5989      0.0000
  -8  10   1     21.2098      1.5114    -23.4533      0.0000
  -6  10   1     13.7001      1.3308    -13.4413      0.0000
  -4  10   1     14.6447      1.7973     11.2427      0.0000
  -2  10   1     14.4585      1.0389     13.5558      0.0000
   0  10   1     13.3983      0.9805     13.8623      0.0000
   2  10   1     14.5559      1.2006     13.3913      0.0000
   4  10   1     13.1361      1.3549     10.0140      0.0000
   6  10   1      9.4932      1.0497      6.6197      0.0000
   8  10   1     10.2480      1.1325     -6.0675      0.0000
  10  10   1     18.1610      2.8377    -21.4738      0.0000
  12  10   1     32.7518      3.2156    -32.0521      0.0000
  14  10   1     16.8324      2.5277    -13.1830      0.0000
  16  10   1     12.9419      1.9200    -11.3797      0.0000
  18  10   1     11.6952      2.2253     -9.1662      0.0000
  20  10   1      4.3697      1.7288     -2.5354      0.0000
  22  10   1      5.5426      1.6753      3.2445      0.0000
 -13  11   1     18.8373      2.7384    -19.3188      0.0000
 -11  11   1     17.9692      1.5462    -17.3705      0.0000
  -9  11   1     11.0248      0.9828    -11.3848      0.0000
  -7  11   1      7.7298      0.7041     -5.9023      0.0000
  -5  11   1      7.4652      0.6663     -8.1858      0.0000
  -3  11   1      9.1067      1.3819    -10.7364      0.0000
  -1  11   1      8.5230      0.9579     -7.3243      0.0000
   1  11   1      6.8599      0.6606     -5.4813      0.0000
   3  11   1      5.2195      1.6363     -6.0642      0.0000
   5  11   1      8.0332      0.9446     -9.3220      0.0000
   7  11   1      7.1392      0.8888     -8.6412      0.0000
   9  11   1      6.6016      0.8835     -3.4978      0.0000
  11  11   1      9.7461      1.1951      6.7946      0.0000
  13  11   1     12.6398      1.9181     -7.2290      0.0000
  15  11   1     12.0440      2.0285     -7.4992      0.0000
  17  11   1      9.9273      1.7597     -6.0346      0.0000
  19  11   1      9.8518      1.9995     -6.4044      0.0000
 -16  12   1      0.0000      1.8582      0.8648      0.0000
 -14  12   1      6.9472      1.9264     -4.9684      0.0000
 -12  12   1     12.0570      1.6008    -10.4576      0.0000
 -10  12   1     12.5966      2.5679    -10.6244      0.0000
  -8  12   1      8.4093      1.1368     -9.1448      0.0000
  -6  12   1      6.9877      0.6497     -5.2054      0.0000
  -4  12   1      9.3849      1.3153      1.7955      0.0000
  -2  12   1     13.4851      1.0612     11.8196      0.0000
   0  12   1     16.4886      1.3747     15.2754      0.0000
   2  12   1     16.7710      1.2182     14.4012      0.0000
   4  12   1      3.8424      1.9129     12.9576      0.0000
   6  12   1      8.2782      1.0135      5.2499      0.0000
   8  12   1      5.3488      0.7711     -5.6183      0.0000
  10  12   1     16.2507      1.6629    -19.4162      0.0000
  12  12   1     11.3741      1.2922    -11.9947      0.0000
  14  12   1     10.2684      1.2219    -11.9969      0.0000
  16  12   1     10.1815      1.7977    -10.0198      0.0000
  18  12   1      8.5940      1.7001     -5.5395      0.0000
  20  12   1      4.3637      2.0137     -1.0325      0.0000
  22  12   1      7.0279      1.8955      5.9208      0.0000
 -17  13   1      1.1455      1.8561      0.5369      0.0000
 -15  13   1      7.1082      1.1302      5.9519      0.0000
 -13  13   1     10.9796      2.7365     12.0672      0.0000
 -11  13   1     17.0304      2.8367     15.8137      0.0000
  -9  13   1     10.4753      0.9448     10.8208      0.0000
  -7  13   1      6.9097      0.9777      5.8787      0.0000
  -5  13   1      6.5695      1.1324      2.2752      0.0000
  -3  13   1      9.9707      0.8980     -6.7285      0.0000
  -1  13   1     16.8856      1.8424    -17.2864      0.0000
   1  13   1     19.6823      1.4108    -20.1491      0.0000
   3  13   1     19.2183      1.4144    -19.8924      0.0000
   5  13   1     15.0061      2.2027    -13.0357      0.0000
   7  13   1      4.5589      0.8599     -0.1425      0.0000
   9  13   1     12.4219      1.3393     14.3741      0.0000
  11  13   1     11.2323      1.2324     11.0765      0.0000
  13  13   1     13.4485      1.4235     13.4231      0.0000
  15  13   1     13.8596      2.1020     14.3539      0.0000
  17  13   1     11.2617      1.9477     11.1621      0.0000
  19  13   1     10.8839      1.9701      7.0320      0.0000
 -20  14   1      0.0000      1.7247      0.6884      0.0000
 -18  14   1      5.9584      1.5396     -1.0299      0.0000
 -16  14   1      3.2591      1.8996     -2.1909      0.0000
 -14  14   1      5.8374      1.5464     -5.9902      0.0000
 -12  14   1     11.2173      1.0610    -10.5873      0.0000
 -10  14   1     11.7687      1.1918    -11.2480      0.0000
  -8  14   1      7.2830      0.8310     -5.7004      0.0000
  -6  14   1      7.4503      0.6912     -4.8305      0.0000
  -4  14   1      5.7150      1.1272     -4.0400      0.0000
  -2  14   1      6.2820      0.8987      2.6576      0.0000
   0  14   1     10.3400      3.2615      9.7792      0.0000
   2  14   1     13.6123      1.4217     13.5074      0.0000
   4  14   1     10.9841      1.0164     11.4683      0.0000
   6  14   1      4.2294      0.9773      2.4859      0.0000
   8  14   1     10.2614      1.1632     -9.4111      0.0000
  10  14   1      9.4037      2.0177     -7.0559      0.0000
  12  14   1      8.4447      1.5030     -8.0775      0.0000
  14  14   1     11.7477      1.8586    -11.3149      0.0000
  16  14   1     11.8857      1.8978    -11.5509      0.0000
  18  14   1     10.5468      1.8884     -9.4465      0.0000
 -17  15   1      4.8529      1.8017      0.1786      0.0000
 -15  15   1      1.0349      1.2614      4.2076      0.0000
 -13  15   1     12.0641      1.5718      9.7978      0.0000
 -11  15   1     15.0939      1.2991     12.5779      0.0000
  -9  15   1     10.4192      0.9577      8.2828      0.0000
  -7  15   1      6.0930      0.6827     -0.7893      0.0000
  -5  15   1     10.1602      0.9068     -6.3392      0.0000
  -3  15   1     13.4658      1.1504    -12.2135      0.0000
  -1  15   1     18.6207      2.5088    -20.7980      0.0000
   1  15   1     22.4276      2.7311    -28.5373      0.0000
   3  15   1     24.2086      1.6983    -28.0185      0.0000
   5  15   1     13.3417      2.1861    -17.5524      0.0000
   7  15   1      3.9342      1.2639     -2.2569      0.0000
   9  15   1      5.4180      1.1351      2.5303      0.0000
  11  15   1      9.0331      1.5933      5.9170      0.0000
  13  15   1     13.6870      2.1436     10.5772      0.0000
  15  15   1     14.9185      2.2521     12.6709      0.0000
 -12  16   1      7.5007      1.8955     -7.5004      0.0000
 -10  16   1      7.5038      1.0570     -8.9430      0.0000
  -8  16   1      5.3284      0.8265     -5.4275      0.0000
  -6  16   1      4.5042      0.8384      0.1923      0.0000
  -4  16   1      6.0491      0.7213      2.1945      0.0000
  -2  16   1      6.2080      0.8364      4.4523      0.0000
   0  16   1      6.4856      1.7068     11.1297      0.0000
   2  16   1     14.0962      1.3508     15.7536      0.0000
   4  16   1      9.6643      1.0843     10.9469      0.0000
   6  16   1      2.7309      1.4468      0.3854      0.0000
   8  16   1      4.3768      1.2791     -3.3813      0.0000
  10  16   1      5.2277      1.2127     -4.6259      0.0000
  12  16   1      7.1540      1.4930     -7.3025      0.0000
  -3  17   1      2.7433      1.2213     -0.7149      0.0000
  -1  17   1      7.4459      1.3416     -2.7316      0.0000
   1  17   1      5.8863      1.2686     -7.7281      0.0000
  -6   0   2     32.6114      3.1975     23.6906      0.0000
  -4   0   2     40.3965      3.9404    -26.1849      0.0000
  -2   0   2     79.0962      7.6773    -83.7674      0.0000
   0   0   2     76.1526      7.3827    -95.3034      0.0000
   2   0   2     77.4820      7.4965   -133.4518      0.0000
   4   0   2     78.9429      7.6643   -142.2206      0.0000
   6   0   2     56.1713      5.4664   -106.2959      0.0000
   8   0   2     45.0051      4.3950    -46.1715      0.0000
  10   0   2     10.3786      1.3437     -7.3079      0.0000
  12   0   2     13.6999      2.1993     17.9814      0.0000
  -7   1   2     43.2110      6.4542    -42.3932      0.0000
  -5   1   2     48.3207      3.8097    -33.0868      0.0000
  -3   1   2     25.4704      2.0520    -22.9137      0.0000
  -1   1   2      9.2918      0.8715    -10.6121      0.0000
   1   1   2     18.0564      1.4684    -19.3458      0.0000
   3   1   2     19.2158      1.3494     15.5701      0.0000
   5   1   2     29.5482      2.0286     32.4507      0.0000
   7   1   2     28.4003      2.8042     16.3038      0.0000
   9   1   2      4.9717      1.2887      4.3130      0.0000
  11   1   2     12.6630      1.5966     -8.3877      0.0000
  13   1   2     19.3042      2.1228    -16.4397      0.0000
  15   1   2     10.5344      1.7582    -15.7639      0.0000
 -10   2   2     17.0002      2.3316     19.2101      0.0000
  -8   2   2     47.1578      6.5067     33.5982      0.0000
  -6   2   2     55.1318      4.3740     44.2463      0.0000
  -4   2   2     44.5406      3.0682     32.5783      0.0000
  -2   2   2     12.8757      0.9469      9.9194      0.0000
   0   2   2      8.1737      0.6745     -3.6262      0.0000
   2   2   2      8.9106      0.8206      9.1281      0.0000
   4   2   2     25.2299      2.5795    -23.1516      0.0000
   6   2   2     12.2288      2.6813    -10.2640      0.0000
   8   2   2      8.7871      1.2281     -2.5359      0.0000
  10   2   2     15.9457      2.3933     14.4089      0.0000
  12   2   2     23.6076      2.4387     23.1066      0.0000
  14   2   2     23.1482      3.3764     22.3738      0.0000
  16   2   2     16.1321      2.0770     18.2788      0.0000
 -11   3   2     21.4991      3.3602    -22.1434      0.0000
  -9   3   2     27.9715      7.7993    -41.8595      0.0000
  -7   3   2     51.5489      5.7716    -48.8327      0.0000
  -5   3   2     53.9746      3.6568    -51.8785      0.0000
  -3   3   2     19.9491      1.6231    -13.8070      0.0000
  -1   3   2      6.3021      0.9262      6.7327      0.0000
   1   3   2     26.1027      3.7743     21.8048      0.0000
   3   3   2     17.1409      1.7405     12.0937      0.0000
   5   3   2     11.2588      1.2031      6.8838      0.0000
   7   3   2      8.7281      0.8986      8.8226      0.0000
   9   3   2     19.0332      1.9346    -11.9551      0.0000
  11   3   2     29.6322      2.9590    -29.3594      0.0000
  13   3   2     25.4620      6.9769    -33.4266      0.0000
  15   3   2     30.7557      4.3354    -29.4210      0.0000
  17   3   2     18.8367      2.7310    -17.5925      0.0000
  19   3   2      5.3320      1.5674     -6.3385      0.0000
 -12   4   2     20.8163      2.9735    -36.6343      0.0000
  -8   4   2     13.9090      2.2657      0.4114      0.0000
  -6   4   2     28.2210      4.1930     22.6140      0.0000
  -4   4   2     17.6546      1.2589     15.8046      0.0000
  -2   4   2     11.5714      0.8586      6.4729      0.0000
   0   4   2      7.9198      0.7414     -4.1142      0.0000
   2   4   2     18.2558      1.4900    -19.2335      0.0000
   4   4   2     14.3357      2.1577     25.3648      0.0000
   6   4   2      8.9005      1.0287     -8.9417      0.0000
   8   4   2     11.3390      1.2548    -12.2080      0.0000
  10   4   2     16.0387      2.5549     -1.8625      0.0000
  12   4   2     10.4972      1.2945      8.1662      0.0000
  14   4   2      7.8389      2.0211     10.4985      0.0000
  16   4   2      8.5083      1.3227      3.8003      0.0000
  18   4   2      5.1360      1.7522     -4.3929      0.0000
  20   4   2      9.5980      1.7441     -9.3845      0.0000
 -13   5   2      3.4148      1.6487      2.2263      0.0000
 -11   5   2     12.4361      1.9816      2.4976      0.0000
  -9   5   2     13.0771      1.4490    -12.9878      0.0000
  -7   5   2     31.8828      3.1462    -27.1610      0.0000
  -5   5   2     25.7572      4.0453    -20.4420      0.0000
  -3   5   2     12.3947      1.0998     -9.7218      0.0000
  -1   5   2      8.5736      0.7825      8.1204      0.0000
   1   5   2     29.7653      3.6052     34.4816      0.0000
   3   5   2      6.0994      1.4254     -1.8907      0.0000
   5   5   2      5.7124      1.1862     -4.6377      0.0000
   7   5   2     16.3762      2.3513     14.3141      0.0000
   9   5   2     11.0846      1.2179     10.8903      0.0000
  11   5   2     11.3465      1.2837     -7.3189      0.0000
  13   5   2     19.0122      1.9641    -21.1816      0.0000
  17   5   2     16.5607      2.6801    -12.3037      0.0000
  19   5   2      6.9320      1.3471     -0.8268      0.0000
  21   5   2      2.7527      1.9583     -1.1260      0.0000
 -14   6   2      1.5764      1.8416     -2.1080      0.0000
 -12   6   2      7.3385      1.5028      9.0373      0.0000
 -10   6   2     12.4608      1.9147      5.3185      0.0000
  -8   6   2     28.7975      4.0873     23.8607      0.0000
  -6   6   2     27.9138      3.9914     26.7883      0.0000
  -4   6   2     16.8466      1.2124     20.0644      0.0000
  -2   6   2      5.1728      0.9509      3.2833      0.0000
   0   6   2     30.9813      2.1059    -31.7683      0.0000
   2   6   2     16.4167      2.5635    -11.8852      0.0000
   4   6   2     13.1354      1.9757    -12.0467      0.0000
   6   6   2     18.3711      2.6131    -10.3387      0.0000
   8   6   2     20.1631      2.8636    -23.6014      0.0000
  10   6   2      9.4518      1.0956    -10.7111      0.0000
  12   6   2     10.2366      1.1914     10.3845      0.0000
  14   6   2     20.3802      3.0019     19.2494      0.0000
  16   6   2     25.8020      3.7219     18.1383      0.0000
  18   6   2      4.7861      1.4860      3.7344      0.0000
  20   6   2      3.6285      1.7253      3.3657      0.0000
  22   6   2      5.1874      1.3504      1.8015      0.0000
  24   6   2      2.4514      1.9335     -2.0212      0.0000
 -15   7   2      2.5279      1.9748      3.2261      0.0000
 -13   7   2      6.1642      3.6603     -7.6956      0.0000
  -7   7   2     21.1855      2.9807    -22.3097      0.0000
  -5   7   2     19.1664      2.9194    -14.5707      0.0000
  -3   7   2      9.7611      0.8318      7.5073      0.0000
  -1   7   2     38.5533      3.0622     46.2331      0.0000
   1   7   2     39.5373      5.1429     42.4299      0.0000
   3   7   2     39.7386      5.4820     43.7070      0.0000
   5   7   2     31.3866      3.0808     31.2986      0.0000
   7   7   2     21.8155      2.1764     23.0893      0.0000
   9   7   2     17.4414      2.5162     18.0347      0.0000
  13   7   2     10.3011      1.2054    -14.3714      0.0000
  15   7   2     25.2430      3.6440    -21.6691      0.0000
  17   7   2      6.1349      3.8729     -5.5488      0.0000
  19   7   2      8.4072      1.8060     -5.7294      0.0000
  21   7   2      5.5693      1.4520     -4.1697      0.0000
  23   7   2      2.9317      1.8890     -0.6383      0.0000
  25   7   2      2.2234      2.0073      2.5992      0.0000
 -16   8   2      0.0000      4.4954     -5.0699      0.0000
 -14   8   2      2.8675      1.7647      1.0917      0.0000
 -12   8   2      1.0225      4.3988      8.6919      0.0000
 -10   8   2     14.1945      4.6024     10.2195      0.0000
  -8   8   2     13.3942      3.3570      5.7817      0.0000
  -6   8   2     22.4940      3.1646     19.8437      0.0000
  -4   8   2     19.5127      3.7022     18.3418      0.0000
  -2   8   2      2.3010      1.3159     -0.0651      0.0000
   0   8   2      3.4977      1.0334      3.2566      0.0000
   2   8   2      5.5900      0.8738     -5.4948      0.0000
   4   8   2      7.5697      1.2744     -6.8847      0.0000
   6   8   2      6.2913      1.1809     -4.8666      0.0000
   8   8   2      4.7374      0.9320     -3.7362      0.0000
  10   8   2      4.3037      1.2838     -3.3827      0.0000
  14   8   2     12.0695      1.9995     19.7972      0.0000
  16   8   2      6.0743      1.1798      5.6908      0.0000
  18   8   2      8.8187      2.1588      7.6414      0.0000
  20   8   2      5.8358      1.4649      6.0752      0.0000
  22   8   2      2.5857      2.0363      2.2914      0.0000
  24   8   2      1.9912      2.0688     -0.9738      0.0000
  28   8   2      2.6726      2.0534     -3.1820      0.0000
 -15   9   2      5.5131      7.3418      3.7231      0.0000
 -13   9   2      2.0102      5.1854     -4.2726      0.0000
 -11   9   2      9.7416      1.8744     -9.4626      0.0000
  -9   9   2     13.4487      3.0309    -11.2172      0.0000
  -7   9   2     10.6043      1.3949     -8.5695      0.0000
  -5   9   2     19.4900      2.7765    -16.6485      0.0000
  -3   9   2      8.2755      1.0284     -7.0285      0.0000
  -1   9   2     10.0437      1.1478     -6.6503      0.0000
   1   9   2      3.2153      0.8799      2.6089      0.0000
   3   9   2      8.7194      1.3963      9.7107      0.0000
   5   9   2      7.9559      1.0281      8.3970      0.0000
   7   9   2      4.7166      0.8093      1.3192      0.0000
   9   9   2      2.8590      1.0263     -1.9634      0.0000
  11   9   2      3.5710      0.9574     -2.5103      0.0000
  13   9   2     17.0337      1.7528    -16.6252      0.0000
  15   9   2     10.7783      1.8964     -3.7187      0.0000
  17   9   2      9.5291      1.8665     -7.6463      0.0000
  19   9   2      5.0004      2.3103     -6.7332      0.0000
  25   9   2      3.4938      2.3707      2.3437      0.0000
  27   9   2      3.8328      2.1383      1.7659      0.0000
 -18  10   2      2.7565      4.7908     -3.0389      0.0000
 -16  10   2     11.3436      8.9721     -2.0128      0.0000
 -14  10   2      4.5983      1.8347      3.8218      0.0000
 -12  10   2     10.2161      1.8056      9.2928      0.0000
 -10  10   2     12.2248      1.4356     12.8811      0.0000
  -8  10   2     11.2736      3.2758     10.0045      0.0000
  -6  10   2      3.1756      2.4137      3.8838      0.0000
  -4  10   2      5.0291      0.5726      4.9410      0.0000
  -2  10   2      6.9222      1.4939      6.9341      0.0000
   0  10   2      2.9263      1.4410      0.2868      0.0000
   2  10   2      7.1423      1.1989     -7.6700      0.0000
   4  10   2      9.4594      1.4780    -10.1020      0.0000
   6  10   2      3.8445      0.9432     -3.8043      0.0000
   8  10   2      6.9493      0.9472      5.0262      0.0000
  10  10   2      8.0161      1.0252      7.1626      0.0000
  12  10   2     16.0559      2.3622     16.6442      0.0000
  14  10   2      3.3724      1.0338      2.3241      0.0000
  16  10   2      5.1626      1.0885      7.0258      0.0000
  18  10   2      8.6360      1.7942      6.9298      0.0000
  20  10   2      2.5054      2.1838      3.2582      0.0000
  22  10   2      1.8115      2.0985      0.1793      0.0000
  24  10   2      6.4823      1.9080     -3.9703      0.0000
 -17  11   2      7.7116      1.7331     13.6834      0.0000
 -13  11   2      8.7530      3.6514     15.2188      0.0000
 -11  11   2      5.8758      2.1177     10.6951      0.0000
  -9  11   2      9.7154      2.9310      7.3010      0.0000
  -7  11   2      9.7711      1.8966      9.7724      0.0000
  -5  11   2      9.0033      0.7927      9.7536      0.0000
  -3  11   2      4.7572      0.5136     -4.0045      0.0000
  -1  11   2      8.7868      0.9155     -7.2974      0.0000
   1  11   2      5.0968      1.0777     -1.8747      0.0000
   3  11   2      4.1749      1.0612      3.8577      0.0000
   5  11   2      6.2329      1.1840      6.4445      0.0000
   7  11   2      2.8709      1.3855      2.1679      0.0000
   9  11   2      4.6490      1.2114     -0.9341      0.0000
  11  11   2      9.2739      1.5264     -7.6608      0.0000
  13  11   2     12.2755      1.8366      9.6550      0.0000
  15  11   2      7.6255      1.0928      6.0442      0.0000
  17  11   2      7.5633      1.5274      2.2538      0.0000
  19  11   2      3.7971      1.9042      2.1485      0.0000
 -18  12   2      3.6323      1.6662     -2.2758      0.0000
 -16  12   2      4.0534      2.2003     -1.7742      0.0000
 -14  12   2      3.4236      2.5911     -0.7920      0.0000
 -12  12   2      3.4520      2.1468      2.2846      0.0000
 -10  12   2      6.9688      1.4790      7.5995      0.0000
  -6  12   2      4.7034      2.0612     -1.3002      0.0000
  -4  12   2      2.6293      0.5373      0.2978      0.0000
  -2  12   2      5.9590      1.1398      6.2418      0.0000
   0  12   2      3.1264      1.7030      3.2010      0.0000
   2  12   2      5.1983      1.5077     -3.2154      0.0000
   4  12   2      7.8428      0.9900     -9.0340      0.0000
   6  12   2      5.7646      1.3591     -7.5664      0.0000
   8  12   2      2.6646      0.9927     -0.6843      0.0000
  10  12   2      9.8786      1.5843     10.8961      0.0000
  12  12   2      4.3292      1.2779     -2.2785      0.0000
  14  12   2      3.1126      1.4320     -1.8074      0.0000
  16  12   2      3.2401      1.5354      2.5276      0.0000
  18  12   2      5.4148      1.6286      4.5618      0.0000
  20  12   2      6.2604      1.6762      4.3137      0.0000
 -19  13   2      1.0280      1.4301      1.4401      0.0000
 -17  13   2      1.5219      1.5284      0.2969      0.0000
 -15  13   2      0.7651      2.0606      0.0977      0.0000
 -13  13   2      5.3493      1.6846     -0.6092      0.0000
 -11  13   2      3.9513      3.0830     -3.0298      0.0000
  -9  13   2      6.2592      1.5853     -5.2015      0.0000
  -7  13   2      2.8573      0.6464     -0.7822      0.0000
  -5  13   2      4.0519      0.5098      3.2408      0.0000
  -3  13   2      2.9437      0.6622      0.8391      0.0000
  -1  13   2      4.8140      0.6741     -2.8593      0.0000
   1  13   2      2.3249      1.2686     -1.0010      0.0000
   3  13   2      5.9425      0.8783      5.6556      0.0000
   5  13   2      7.8854      1.3695      8.1579      0.0000
   7  13   2      3.6619      0.9247      3.4278      0.0000
   9  13   2      7.4436      0.9515     -8.5223      0.0000
  11  13   2      3.6576      1.4336     -0.8978      0.0000
  13  13   2      3.4290      1.5049      1.3747      0.0000
  15  13   2      1.9338      1.6664     -0.5357      0.0000
  17  13   2      2.9284      1.6305     -3.2551      0.0000
 -18  14   2      0.5440      1.2916     -1.7117      0.0000
 -16  14   2      2.9796      1.8569     -1.7837      0.0000
 -14  14   2      2.9317      1.6907     -1.7256      0.0000
 -12  14   2      2.6788      1.3183     -0.0538      0.0000
 -10  14   2      4.3740      0.8132      2.1870      0.0000
  -8  14   2      2.9563      0.6045      3.4671      0.0000
  -6  14   2      3.3254      0.7496      0.8629      0.0000
  -4  14   2      2.3654      0.6278     -1.9133      0.0000
  -2  14   2      3.1650      0.6533     -0.1220      0.0000
   0  14   2      3.3591      0.8436      3.1690      0.0000
   2  14   2      2.3673      1.1519     -0.7472      0.0000
   4  14   2      4.7353      0.8492     -5.6830      0.0000
   6  14   2      4.3938      1.2382     -4.2476      0.0000
   8  14   2      5.7316      1.4310      4.6780      0.0000
  10  14   2      2.7512      1.2321      0.9655      0.0000
  12  14   2      2.2471      1.7586     -1.7682      0.0000
  14  14   2      3.5650      1.6695     -1.9368      0.0000
 -15  15   2      0.0000      1.5822     -1.1729      0.0000
 -13  15   2      2.1751      1.1842     -1.4592      0.0000
 -11  15   2      3.3752      1.0683     -1.8688      0.0000
  -9  15   2      2.6246      0.7133     -2.1509      0.0000
  -7  15   2      2.7453      0.6100     -2.8213      0.0000
  -5  15   2      2.7073      0.5509     -0.3160      0.0000
  -3  15   2      2.5044      0.5475      1.6829      0.0000
  -1  15   2      1.7145      0.9544     -1.4746      0.0000
   1  15   2      1.4411      1.1050     -2.1503      0.0000
   3  15   2      2.7608      1.1917      2.2287      0.0000
   5  15   2      2.7031      1.2485      3.7954      0.0000
   7  15   2      2.1565      1.2984     -1.3766      0.0000
   9  15   2      1.7315      1.5081      0.3713      0.0000
  11  15   2      1.4797      1.3896      2.0602      0.0000
 -10  16   2      0.8070      1.4442     -0.4058      0.0000
  -8  16   2      2.0668      0.9384     -0.1911      0.0000
  -6  16   2      3.5140      0.7208      0.2761      0.0000
  -4  16   2      2.9028      0.7088     -1.5546      0.0000
  -2  16   2      1.8279      0.9901     -1.0742      0.0000
   0  16   2      2.2885      1.0776      1.2841      0.0000
   2  16   2      1.0559      1.0409      0.9900      0.0000
   4  16   2      1.0151      1.1873      0.1828      0.0000
   6  16   2      2.4612      1.5283      3.1042      0.0000
 -15   1   3      0.0000      2.9198      3.6357      0.0000
 -13   1   3      3.0595      1.6160      5.5292      0.0000
 -11   1   3      9.8835      2.3812    -16.8473      0.0000
  -9   1   3     16.4935      1.8866     14.6871      0.0000
  -7   1   3     15.2447      1.1263    -15.4179      0.0000
  -5   1   3     12.3615      1.0167    -11.0504      0.0000
  -3   1   3     10.2884      1.0006     -2.5564      0.0000
  -1   1   3     17.9729      1.7902    -19.5655      0.0000
   1   1   3      8.4861      1.0291     -7.6871      0.0000
   3   1   3      5.2148      1.3578     -3.8274      0.0000
   5   1   3      5.0367      0.7689      4.4311      0.0000
   7   1   3     17.5506      1.4787     17.0605      0.0000
   9   1   3      3.1994      1.0473      3.1013      0.0000
  11   1   3      4.2589      0.9934      3.5897      0.0000
  13   1   3      6.0426      1.9422      2.8306      0.0000
  15   1   3      2.4729      1.7029      2.4140      0.0000
  17   1   3      3.0560      1.4870      1.7165      0.0000
  19   1   3      1.8809      2.1380     -0.1960      0.0000
  21   1   3      2.9328      2.1256     -1.3708      0.0000
 -16   2   3      2.8036      2.2386     -7.2244      0.0000
 -14   2   3      4.2036      1.6043     -5.1789      0.0000
 -12   2   3      8.1488      1.0435     14.0595      0.0000
 -10   2   3      3.4066      1.2645      1.9467      0.0000
  -8   2   3      8.2236      1.1395     -8.7920      0.0000
  -6   2   3     17.4366      1.4881     12.6827      0.0000
  -4   2   3     11.0495      0.9770     -9.2480      0.0000
  -2   2   3      8.6644      0.8762      7.2630      0.0000
   0   2   3      3.5812      0.8521      2.6393      0.0000
   2   2   3      4.7283      0.9852      4.2222      0.0000
   4   2   3      9.9059      1.1403      8.2536      0.0000
   6   2   3     13.2429      1.0004    -15.4112      0.0000
   8   2   3      2.4056      1.2184      1.8015      0.0000
  10   2   3     10.9876      1.0898      9.7709      0.0000
  12   2   3      8.2754      0.8956      7.2312      0.0000
  14   2   3      3.4654      1.3317      3.5754      0.0000
  16   2   3      1.6153      1.7416      1.2641      0.0000
  18   2   3      4.0552      1.6854      1.9225      0.0000
  20   2   3      2.2566      1.9040      3.7183      0.0000
  22   2   3      5.9235      2.1973      2.5401      0.0000
  24   2   3      1.5532      1.8092     -0.7819      0.0000
 -13   3   3      5.9174      2.5847     -7.3164      0.0000
 -11   3   3      6.7225      1.4486     -6.7888      0.0000
  -9   3   3      9.2419      0.8726    -11.1635      0.0000
  -7   3   3      7.8196      1.7321     -8.8579      0.0000
  -5   3   3     17.7256      1.2928    -15.0139      0.0000
  -3   3   3     23.2999      1.6358    -20.5471      0.0000
  -1   3   3      9.8117      0.7864    -10.9318      0.0000
   1   3   3      4.7767      1.7552     -2.3210      0.0000
   3   3   3     14.7912      1.2570    -14.5115      0.0000
   5   3   3     17.5795      1.7761     18.7282      0.0000
   7   3   3     10.2508      0.8347     10.6558      0.0000
   9   3   3      1.6278      1.5548     -1.4303      0.0000
  11   3   3      7.4510      1.1083     -6.9839      0.0000
  13   3   3      5.3151      1.1785     -2.6892      0.0000
  15   3   3      3.5563      2.0103      0.7289      0.0000
  17   3   3      0.8125      2.6947      0.5161      0.0000
  19   3   3      9.1788      2.3238     -1.6878      0.0000
  21   3   3     10.2074      2.2373     -2.3335      0.0000
  23   3   3      0.0000      1.7901      1.4665      0.0000
  25   3   3      2.2465      1.9600      2.7450      0.0000
 -18   4   3      1.6358      2.7135     -9.7128      0.0000
 -16   4   3     10.0462      7.2807    -20.1869      0.0000
 -14   4   3      4.9567      1.9280     -9.5830      0.0000
 -12   4   3     10.1921      3.0605     -7.2408      0.0000
 -10   4   3      6.4803      0.8226     -5.7824      0.0000
  -8   4   3      4.2546      0.9423     -2.2085      0.0000
  -6   4   3     11.1754      1.0571     -9.9121      0.0000
  -4   4   3     19.6913      1.5983     17.3009      0.0000
  -2   4   3     15.0090      2.4937     12.2375      0.0000
   0   4   3      5.5865      0.6194      4.3201      0.0000
   2   4   3     17.0736      1.2056     17.8587      0.0000
   4   4   3      8.2303      0.7198     -9.1704      0.0000
   6   4   3      7.6457      2.2087     -8.9648      0.0000
   8   4   3      6.7713      1.0121     -6.5653      0.0000
  10   4   3      2.2629      1.2928      1.8800      0.0000
  12   4   3      3.5844      1.1541      2.4948      0.0000
  14   4   3      4.6468      1.1533     -0.4143      0.0000
  16   4   3      4.7853      1.7374      0.5254      0.0000
  18   4   3      3.3555      2.0313      3.1825      0.0000
  20   4   3      9.0889      1.4382      5.4895      0.0000
  22   4   3      2.2811      1.9380      0.8142      0.0000
  24   4   3      3.5395      1.6958     -1.8534      0.0000
  26   4   3      2.8187      2.1069     -1.5104      0.0000
  28   4   3      1.3958      1.9302     -0.7608      0.0000
 -17   5   3      8.3542      2.5461     16.2859      0.0000
 -15   5   3      6.6485      1.6940     10.6505      0.0000
 -13   5   3      8.4594      1.5637      2.7621      0.0000
 -11   5   3      5.0022      1.8190     -1.2212      0.0000
  -9   5   3      7.9429      2.2416     -5.4273      0.0000
  -7   5   3      7.6546      1.0568     -4.9177      0.0000
  -5   5   3     14.2345      1.2126    -10.8953      0.0000
  -3   5   3     20.2481      1.6483    -20.0798      0.0000
  -1   5   3      9.2300      0.7407     -7.4305      0.0000
   1   5   3     13.3546      1.1367    -15.2162      0.0000
   3   5   3     14.1698      1.0268     13.8363      0.0000
   5   5   3      8.0559      0.7336      6.3749      0.0000
   7   5   3      9.0803      1.7699      7.5538      0.0000
   9   5   3      5.3113      1.4024      4.2500      0.0000
  11   5   3      5.5963      1.4567      0.5150      0.0000
  13   5   3      3.5908      1.4074      0.0134      0.0000
  15   5   3      3.2316      1.3828     -0.5795      0.0000
  17   5   3      2.9064      2.1225     -2.2492      0.0000
  19   5   3     12.1131      2.1763     -6.4389      0.0000
  21   5   3      2.4020      2.0063     -0.4868      0.0000
  23   5   3      4.9035      1.9153      3.2459      0.0000
  25   5   3      3.0453      2.1919      3.3358      0.0000
  29   5   3      1.5960      1.8779      2.0590      0.0000
 -18   6   3     13.3249      2.0794    -16.1971      0.0000
 -16   6   3      9.5814      2.4803    -11.5475      0.0000
 -14   6   3      4.6568      1.6654     -5.5973      0.0000
 -12   6   3      6.0473      1.2126      5.4324      0.0000
 -10   6   3      8.6420      1.4629      7.9058      0.0000
  -8   6   3     10.9912      0.9579     13.9299      0.0000
  -6   6   3     22.7852      1.6046     17.9523      0.0000
  -4   6   3     19.3961      1.3358     17.5312      0.0000
  -2   6   3     17.0559      1.2612     14.4182      0.0000
   0   6   3     13.6062      0.9889     14.8791      0.0000
   2   6   3     16.0931      1.2221    -17.2011      0.0000
   4   6   3     15.5812      1.3154    -14.4034      0.0000
   6   6   3      9.5024      1.1652     -6.6746      0.0000
   8   6   3      9.2836      1.3877     -6.5513      0.0000
  10   6   3      8.8660      1.0750     -6.5779      0.0000
  12   6   3      5.5782      1.4045     -2.5212      0.0000
  14   6   3      4.8057      1.0465      1.8622      0.0000
  16   6   3      5.1863      1.7412      3.9483      0.0000
  18   6   3     14.8284      1.9992     12.4408      0.0000
  20   6   3      4.8411      1.8666      6.4231      0.0000
  22   6   3      1.4563      1.9768      1.2933      0.0000
  24   6   3      0.8908      1.9145     -0.0872      0.0000
  28   6   3      1.5993      1.9228      0.1074      0.0000
  30   6   3      1.4195      1.7042     -1.0938      0.0000
 -19   7   3      6.5916      1.9250      6.4368      0.0000
 -17   7   3     17.5235      8.0374     14.0590      0.0000
 -15   7   3      9.5168      4.0786      7.4270      0.0000
 -13   7   3      2.8970      1.4915     -0.0010      0.0000
 -11   7   3      8.8280      1.1550     -9.3287      0.0000
  -9   7   3     12.5801      2.4083    -12.1063      0.0000
  -7   7   3     18.5435      1.5930    -17.7291      0.0000
  -5   7   3     20.4739      1.4638    -19.1286      0.0000
  -3   7   3     12.0399      1.0102    -13.0088      0.0000
  -1   7   3     14.5551      1.1884    -13.3091      0.0000
   1   7   3     21.1608      1.7095     20.6989      0.0000
   3   7   3     30.8921      2.1498     30.5854      0.0000
   5   7   3     23.1096      1.8990     23.6387      0.0000
   7   7   3     19.7504      1.9797     14.9724      0.0000
   9   7   3     16.3977      2.3722     15.6618      0.0000
  11   7   3     11.7305      1.3089     12.2774      0.0000
  13   7   3      5.4628      1.0026      3.9928      0.0000
  15   7   3     10.2235      1.2462     -0.0378      0.0000
  17   7   3     13.5479      2.2552    -13.3239      0.0000
  19   7   3      8.3337      1.6934     -8.1839      0.0000
  21   7   3      4.1817      1.6489     -2.0176      0.0000
  23   7   3      1.7725      2.0407      1.0170      0.0000
  27   7   3      1.3450      1.9437      1.1821      0.0000
  29   7   3      2.4219      1.8941      2.6281      0.0000
 -20   8   3      6.6313      3.7871     -4.4086      0.0000
 -18   8   3      7.4672      4.3940     -6.3795      0.0000
 -16   8   3     11.5675      5.5845    -12.2190      0.0000
 -14   8   3      7.0107      2.7248     -5.6937      0.0000
 -12   8   3      4.3492      1.2975      1.1458      0.0000
  -8   8   3      3.6847      3.7132     11.6355      0.0000
  -6   8   3     20.5174      1.6581     20.1205      0.0000
  -4   8   3     25.2423      1.7556     26.0317      0.0000
  -2   8   3     30.7850      2.4570     30.5677      0.0000
   0   8   3     10.8591      0.8186     10.8057      0.0000
   2   8   3      6.4082      0.7827     -5.2710      0.0000
   4   8   3      8.5467      0.7440     -9.4358      0.0000
   6   8   3      5.2159      1.2513     -4.9498      0.0000
   8   8   3      5.1692      0.8453     -5.2582      0.0000
  10   8   3      9.0333      1.0840     -9.8303      0.0000
  12   8   3      6.9097      0.9889     -7.6314      0.0000
  14   8   3      9.6796      1.1749     -4.9755      0.0000
  16   8   3     11.7852      1.3528     13.1488      0.0000
  18   8   3     10.1337      1.9027     10.5880      0.0000
  20   8   3      4.4664      1.9911      5.1024      0.0000
  26   8   3      3.0046      2.1989      0.8870      0.0000
 -21   9   3      0.0000      6.3597      3.5752      0.0000
 -19   9   3      6.1575      2.2374      6.2322      0.0000
 -17   9   3     10.6921      5.5848      8.4805      0.0000
 -15   9   3     10.7666      4.0885     11.6576      0.0000
 -13   9   3      4.9214      1.4502      4.3202      0.0000
 -11   9   3      9.1539      1.2875     -7.3264      0.0000
  -9   9   3     13.1415      1.5353    -12.7851      0.0000
  -5   9   3     21.5201      1.7362    -20.4823      0.0000
  -3   9   3     25.4646      2.4963    -26.8582      0.0000
  -1   9   3     12.8501      1.0922    -13.7158      0.0000
   1   9   3      2.9960      0.9471      0.1265      0.0000
   3   9   3      8.0260      1.0495      8.6543      0.0000
   5   9   3      7.2664      1.4159      7.3323      0.0000
   7   9   3      3.0670      1.5268      1.0513      0.0000
   9   9   3      3.8904      0.9363      0.5795      0.0000
  11   9   3      3.3523      1.4860      3.3536      0.0000
  13   9   3     10.6988      1.4669      6.5771      0.0000
  15   9   3     14.2164      1.5608    -12.4757      0.0000
  17   9   3      9.1640      1.2471    -12.2577      0.0000
  19   9   3      7.5435      1.6454     -7.4146      0.0000
  25   9   3      0.9169      1.9218      0.2100      0.0000
 -22  10   3      6.3046      1.8037     -3.4877      0.0000
 -20  10   3      5.7577      1.5879     -5.8226      0.0000
 -18  10   3      9.3069      4.1704     -7.5123      0.0000
 -16  10   3      8.5406      2.4555     -8.9075      0.0000
 -12  10   3      5.0691      1.4632      3.7690      0.0000
 -10  10   3     13.6062      2.4373     12.5955      0.0000
  -8  10   3      8.7100      2.3288     13.8941      0.0000
  -6  10   3     16.3240      1.6681     14.8233      0.0000
  -4  10   3     22.3363      1.7192     24.0465      0.0000
  -2  10   3     18.3853      1.2861     19.3483      0.0000
   0  10   3      6.7931      0.6783      7.3881      0.0000
   2  10   3      4.5892      0.8561     -3.2401      0.0000
   4  10   3     12.3671      2.0294     -8.9209      0.0000
   6  10   3      5.0591      1.2569     -3.9337      0.0000
   8  10   3      4.0539      1.3663      2.1429      0.0000
  10  10   3      3.6900      1.5633      1.5682      0.0000
  12  10   3      8.4072      1.4667     -6.4785      0.0000
  14  10   3     10.2305      1.2341      9.4225      0.0000
  16  10   3     11.6952      1.8574     11.7588      0.0000
  18  10   3      7.3261      1.5310      9.1580      0.0000
  20  10   3      7.5025      1.7050      3.4277      0.0000
  22  10   3      2.9525      2.1818     -0.6609      0.0000
 -21  11   3      4.8918      1.3902      4.8856      0.0000
 -19  11   3     14.0019      2.3120     11.8114      0.0000
 -15  11   3     29.2045      4.1177     27.1891      0.0000
 -13  11   3     31.0973      4.5580     27.6129      0.0000
 -11  11   3     30.9981      4.5244     20.3276      0.0000
  -7  11   3     11.1092      3.2373     10.2060      0.0000
  -5  11   3      6.7155      1.5706      0.5425      0.0000
  -3  11   3      9.7255      0.8897    -10.3890      0.0000
  -1  11   3     10.2914      1.3704    -12.0826      0.0000
   1  11   3      6.3796      0.9681     -6.2701      0.0000
   3  11   3      3.7122      0.9942      2.9284      0.0000
   5  11   3      5.5006      1.4690      5.1751      0.0000
   7  11   3      3.6432      1.5132      2.9207      0.0000
   9  11   3      5.8668      1.2876      3.7450      0.0000
  11  11   3     14.9891      2.2453     13.9683      0.0000
  13  11   3      6.1325      1.5599      4.6319      0.0000
  17  11   3      3.6757      1.5722     -0.4612      0.0000
  19  11   3      9.9053      1.7598      1.6509      0.0000
  21  11   3      8.5917      1.8795      4.1285      0.0000
 -22  12   3      1.4707      1.3465     -2.6745      0.0000
 -20  12   3     10.0071      1.8334     -6.8220      0.0000
 -18  12   3     11.8114      2.0221     -9.9740      0.0000
 -14  12   3      6.9958      2.5274     -7.9485      0.0000
 -12  12   3      3.5869      1.4188     -1.3765      0.0000
 -10  12   3      6.2983      1.3616      6.3569      0.0000
  -6  12   3     10.3069      2.5057     11.3805      0.0000
  -4  12   3     12.0105      3.7541     12.3453      0.0000
  -2  12   3     11.4862      1.8267     14.1298      0.0000
   0  12   3      7.0212      1.3899      9.1067      0.0000
   2  12   3      6.7389      0.9850     -2.7439      0.0000
   4  12   3      8.2541      1.4298     -8.0347      0.0000
   6  12   3      7.3522      0.9882     -6.1987      0.0000
   8  12   3      5.1679      0.9488     -2.9313      0.0000
  10  12   3      5.5584      1.1854     -6.3261      0.0000
  12  12   3      2.7343      1.9457      2.0623      0.0000
  14  12   3      4.6090      1.6228      4.6618      0.0000
  18  12   3      6.2393      1.6060      5.5183      0.0000
 -13  13   3      2.0907      1.8463      0.0299      0.0000
 -11  13   3      6.3401      1.3624     -6.2119      0.0000
  -9  13   3     13.0039      2.0205    -13.0391      0.0000
  -7  13   3     16.1189      1.8125    -16.1275      0.0000
  -5  13   3     15.2123      1.6691    -14.4527      0.0000
  -3  13   3     11.5340      3.7229    -13.5002      0.0000
   1  13   3      2.7416      1.0715     -1.9010      0.0000
   3  13   3      6.1756      0.9743      6.9247      0.0000
   9  13   3     10.7577      1.8241      8.9617      0.0000
  11  13   3      2.3899      1.5601      0.4108      0.0000
  13  13   3      3.4225      1.5891     -3.2447      0.0000
  15  13   3      5.3188      1.6053     -6.0961      0.0000
 -16  14   3      6.1267      1.4292     -6.0797      0.0000
 -14  14   3     11.6197      1.9825     -2.9626      0.0000
 -12  14   3      2.4141      1.8029      1.1586      0.0000
 -10  14   3      5.9465      1.3458      6.1681      0.0000
  -8  14   3     12.8984      2.0535     12.9967      0.0000
  -6  14   3     15.6482      1.6329     15.9565      0.0000
  -2  14   3     14.1863      2.1757     15.7194      0.0000
   0  14   3     12.3438      1.9676     10.4556      0.0000
   2  14   3      2.7305      1.2305      2.0809      0.0000
   4  14   3      4.3221      1.1892     -4.0972      0.0000
   6  14   3     10.5718      1.6866     -7.9564      0.0000
   8  14   3     10.2889      1.7275    -11.0748      0.0000
  10  14   3      4.6698      1.2451     -4.8745      0.0000
  -9  15   3     14.2140      2.2402     -8.9192      0.0000
  -7  15   3     13.6098      1.4265    -12.4233      0.0000
  -5  15   3     12.4457      1.0715    -11.3121      0.0000
  -3  15   3      6.2010      1.0374     -7.1242      0.0000
  -1  15   3      5.2889      1.4766     -0.6815      0.0000
   1  15   3      4.7446      1.3191      5.3982      0.0000
   3  15   3      9.0410      1.4955     10.1896      0.0000
   5  15   3     13.2188      2.0301     14.1624      0.0000
   7  15   3     15.7959      2.3703     16.8678      0.0000
 -18   0   4     15.5506      4.5094     21.3846      0.0000
 -16   0   4     11.8001      2.0731     19.4404      0.0000
 -14   0   4     27.0568      3.8300     22.6535      0.0000
 -12   0   4     20.4831      2.5419     20.6074      0.0000
 -10   0   4     38.4719      5.4067    -35.5505      0.0000
  -8   0   4     37.1106      3.6473    -30.0757      0.0000
  -6   0   4     41.1077      6.1205    -40.8368      0.0000
  -4   0   4     48.5201      6.6859    -31.4476      0.0000
  -2   0   4      8.5833      1.5745     -3.5744      0.0000
   0   0   4     22.0944      3.8222     10.3348      0.0000
   2   0   4     28.7777      2.8384     29.9390      0.0000
   4   0   4     29.4122      2.8754     44.2682      0.0000
   6   0   4     54.0662      5.2708     57.6307      0.0000
   8   0   4     51.2742      5.0069     69.0083      0.0000
  10   0   4     44.5759      4.3428     41.5438      0.0000
  12   0   4     11.3358      1.3757     17.0484      0.0000
  14   0   4     10.5968      1.4427      4.7627      0.0000
  16   0   4      4.1508      2.0585      0.5538      0.0000
  18   0   4      3.6597      2.1136     -1.8760      0.0000
  20   0   4      5.7884      1.5744     -6.7289      0.0000
  22   0   4     13.3976      2.4790     -9.4075      0.0000
  24   0   4     11.0646      2.1450     -5.2482      0.0000
  26   0   4      1.2139      2.1006      1.3159      0.0000
 -19   1   4      3.5934      2.1848     -3.2970      0.0000
 -17   1   4      7.0513      1.1920     -8.0585      0.0000
 -15   1   4     19.4990      2.1517    -16.3199      0.0000
 -13   1   4     28.5464      4.1943    -27.9465      0.0000
 -11   1   4     12.1358      1.9387     -5.6935      0.0000
  -9   1   4     28.7206      2.8628     18.5756      0.0000
  -7   1   4     29.7613      2.3915     23.4911      0.0000
  -5   1   4     35.6819      4.1340     36.9211      0.0000
  -3   1   4     40.5548      3.2276     34.0625      0.0000
  -1   1   4     36.9277      2.5396     34.2148      0.0000
   1   1   4     27.9551      1.9512     28.5317      0.0000
   3   1   4     11.9996      1.0766     14.4274      0.0000
   5   1   4      5.5881      0.6988     -3.2097      0.0000
   7   1   4     28.6795      2.8383    -33.9142      0.0000
   9   1   4     34.0850      2.3686    -35.1955      0.0000
  11   1   4      8.8776      1.2461    -18.7899      0.0000
  13   1   4      7.7462      0.9937     -6.4882      0.0000
  15   1   4      4.6569      1.0071     -1.2577      0.0000
  17   1   4      3.8938      1.9503      1.0862      0.0000
  19   1   4      3.7234      2.2250      5.6337      0.0000
  21   1   4      9.7592      1.5113     10.5411      0.0000
  23   1   4     13.4341      2.2060      9.7551      0.0000
  25   1   4      5.1215      1.8459      3.6165      0.0000
  27   1   4      1.0216      2.0597     -1.0826      0.0000
  29   1   4      1.7895      1.7251     -1.8381      0.0000
 -20   2   4      2.8042      2.2011      2.7529      0.0000
 -18   2   4      3.7227      2.3781      2.6419      0.0000
 -16   2   4      7.6484      1.5283     10.6964      0.0000
 -14   2   4     15.3298      1.9453     22.9867      0.0000
 -10   2   4      5.0449      0.8086      4.9702      0.0000
  -8   2   4     31.9509      2.2533    -27.8855      0.0000
  -6   2   4     32.5471      2.6082    -29.3431      0.0000
  -4   2   4     32.3032      2.2412    -32.2092      0.0000
  -2   2   4     38.6891      2.6570    -34.1362      0.0000
   0   2   4     29.9181      2.0769    -29.6572      0.0000
   2   2   4     20.7416      1.4725    -19.6301      0.0000
   4   2   4     10.2425      0.8279    -11.8237      0.0000
   6   2   4     16.9961      1.2308     15.9549      0.0000
   8   2   4     19.8052      1.6298     21.2264      0.0000
  10   2   4     13.0600      2.1090     16.3178      0.0000
  12   2   4      7.9989      1.2392      4.2034      0.0000
  14   2   4      5.9345      1.5163     -2.1806      0.0000
  16   2   4      2.6837      1.2978     -2.6526      0.0000
  18   2   4      4.6124      1.2354     -4.6678      0.0000
  20   2   4      6.3446      1.1472     -8.6772      0.0000
  22   2   4     10.5425      1.2117     -9.4488      0.0000
  24   2   4      6.7374      2.0641     -4.6359      0.0000
  26   2   4      1.9040      2.1959      0.5863      0.0000
  30   2   4      1.7981      1.8318      2.1649      0.0000
 -21   3   4      0.0000      2.0974     -2.2040      0.0000
 -19   3   4      3.8989      1.9540     -4.1423      0.0000
 -17   3   4      9.0799      4.5658     -5.1355      0.0000
 -15   3   4     12.0709      2.9272    -14.5890      0.0000
 -13   3   4     12.6160      1.3494     -6.9705      0.0000
 -11   3   4      8.5962      1.5087     -5.8295      0.0000
  -9   3   4     14.0413      2.2345     10.5369      0.0000
  -7   3   4     39.3063      8.6826     37.5653      0.0000
  -5   3   4     30.6888      3.4566     31.5890      0.0000
  -3   3   4     35.6536      3.4892     31.4874      0.0000
  -1   3   4     27.1005      2.6763     26.6882      0.0000
   1   3   4     21.5918      2.3023     16.7749      0.0000
   3   3   4     14.4715      1.2257     12.7470      0.0000
   5   3   4     12.6073      1.1033    -12.7772      0.0000
   7   3   4     13.3274      1.1579    -13.6372      0.0000
   9   3   4      9.7785      1.9465    -11.8328      0.0000
  11   3   4      7.5295      0.8088     -5.2856      0.0000
  13   3   4      3.0753      1.5062      3.7193      0.0000
  15   3   4      6.1553      0.9303      5.3637      0.0000
  17   3   4      5.6623      1.0834      5.7200      0.0000
  19   3   4      8.1196      1.2144      8.2074      0.0000
  21   3   4     10.9777      3.4302      9.1933      0.0000
  23   3   4      4.7558      2.1175      4.7846      0.0000
  25   3   4      2.6529      2.3112     -0.2456      0.0000
  29   3   4      2.5689      1.9887     -2.8209      0.0000
 -22   4   4      3.0123      2.7556      2.6465      0.0000
 -20   4   4      2.7776      2.0231      3.2211      0.0000
 -18   4   4      0.9283      5.0381     10.3896      0.0000
 -14   4   4     27.9293      2.8497     24.9392      0.0000
 -12   4   4     31.8513      3.6934     32.3496      0.0000
 -10   4   4     30.6746      2.1365     27.5364      0.0000
  -8   4   4      9.7970      0.8977     10.6016      0.0000
  -6   4   4     16.8622      1.2256    -16.2525      0.0000
  -4   4   4     12.8837      0.9844    -13.6797      0.0000
  -2   4   4     20.1810      1.4341    -19.0457      0.0000
   0   4   4     18.0815      1.4764    -17.0885      0.0000
   2   4   4     18.9245      1.5252    -21.2117      0.0000
   4   4   4      3.8776      1.0482      6.1743      0.0000
   6   4   4      9.8445      0.9348     10.2096      0.0000
   8   4   4     10.1411      1.1820     10.0426      0.0000
  10   4   4     10.5372      1.9114     11.6613      0.0000
  12   4   4      7.9638      1.9916      7.9481      0.0000
  14   4   4      5.8317      1.0957      4.9809      0.0000
  16   4   4      6.0585      0.8997      2.9504      0.0000
  18   4   4      3.6235      1.3284     -0.9357      0.0000
  20   4   4      8.2547      1.4291     -5.0350      0.0000
  22   4   4      4.5086      2.2073     -2.6583      0.0000
  24   4   4      2.1158      2.1899      1.0871      0.0000
  26   4   4      3.1631      2.4055      3.1073      0.0000
  28   4   4      3.0075      2.0976      3.3214      0.0000
 -23   5   4      4.4542      3.1667      5.4718      0.0000
 -21   5   4      6.3101      1.7931     -6.5692      0.0000
 -19   5   4      6.8294      2.4754     -4.4089      0.0000
 -17   5   4     10.1872      1.6682    -10.5134      0.0000
 -13   5   4     11.4883      4.1212    -13.5687      0.0000
 -11   5   4     11.7305      1.0268    -11.8872      0.0000
  -9   5   4      5.8594      0.8467     -4.8712      0.0000
  -7   5   4     17.7642      1.5416     16.0889      0.0000
  -5   5   4     23.3253      2.2979     24.7777      0.0000
  -3   5   4     19.6365      1.6195     19.3459      0.0000
  -1   5   4     17.4677      1.4485     15.6266      0.0000
   1   5   4     18.8509      1.5177     20.3304      0.0000
   3   5   4      3.9854      1.0854     -1.6790      0.0000
   5   5   4     12.0289      0.9321    -11.3592      0.0000
   7   5   4      9.3122      1.0926    -10.8956      0.0000
   9   5   4     11.9933      1.0816    -10.8476      0.0000
  11   5   4     10.2145      1.0822     -8.7314      0.0000
  13   5   4      8.5306      0.9667     -6.4434      0.0000
  15   5   4      4.4593      1.1392     -2.3418      0.0000
  17   5   4      4.7147      1.1433      2.7154      0.0000
  19   5   4     10.9645      1.8977      8.9872      0.0000
  21   5   4      8.9135      1.8515      7.1633      0.0000
  23   5   4      1.8383      2.2228      2.8811      0.0000
  25   5   4      4.5533      2.3361     -0.0923      0.0000
 -24   6   4      0.0000      4.0157     -3.2538      0.0000
 -22   6   4      3.1935      2.4069      0.7430      0.0000
 -20   6   4     16.7705      5.4746     11.9909      0.0000
 -18   6   4      7.4347      1.8378      8.2973      0.0000
 -16   6   4      7.4696      1.4591      7.7542      0.0000
 -14   6   4      8.6871      2.0060      7.2572      0.0000
 -12   6   4      7.6901      2.7129      7.7629      0.0000
 -10   6   4      6.5288      2.6771      3.4387      0.0000
  -8   6   4     15.6423      1.1602    -15.6118      0.0000
  -6   6   4     25.1478      2.5104    -22.9442      0.0000
  -4   6   4     29.8076      2.3838    -29.2284      0.0000
  -2   6   4     18.9788      1.4181    -21.4539      0.0000
   0   6   4     19.9849      2.0140    -21.3187      0.0000
   2   6   4      7.3234      1.6202     -3.3286      0.0000
   4   6   4     10.8655      0.8573     10.0002      0.0000
   6   6   4     17.0881      1.2402     17.3930      0.0000
   8   6   4     16.3833      1.9609     19.1361      0.0000
  10   6   4     13.5974      1.6666     14.2729      0.0000
  12   6   4     11.4117      0.9632     12.2877      0.0000
  14   6   4      8.3930      0.8580      8.2922      0.0000
  16   6   4      7.0003      1.1167      1.7922      0.0000
  18   6   4      8.1045      1.2155     -7.9899      0.0000
  20   6   4     10.0247      1.8892     -8.2063      0.0000
  22   6   4      6.3609      1.8857     -4.7289      0.0000
  24   6   4      7.1620      2.1113     -1.5159      0.0000
 -25   7   4      2.0610      3.7162      0.0069      0.0000
 -23   7   4      4.5620      2.7951     -1.6988      0.0000
 -21   7   4      5.8329      9.7574     -5.7150      0.0000
 -19   7   4     18.7929      2.9345    -14.4963      0.0000
 -17   7   4     13.2321      2.8324     -6.6315      0.0000
 -15   7   4      8.3183      1.5262     -6.5005      0.0000
 -13   7   4      8.5185      2.9137     -4.4465      0.0000
 -11   7   4      5.2885      0.9577     -4.7647      0.0000
  -9   7   4     13.7172      1.0798     13.5050      0.0000
  -7   7   4     20.2929      2.4602     18.4063      0.0000
  -5   7   4     20.3425      1.9949     20.7617      0.0000
  -3   7   4     18.7802      1.5355     19.2850      0.0000
  -1   7   4     12.8311      1.1040     10.6938      0.0000
   1   7   4      4.6171      0.6255     -4.6438      0.0000
   3   7   4     15.4358      1.1236    -14.8748      0.0000
   5   7   4     20.3086      1.6784    -21.5195      0.0000
   7   7   4     26.2285      1.8394    -26.3556      0.0000
   9   7   4     18.2097      1.3527    -18.0521      0.0000
  11   7   4     14.4397      1.2918    -12.4762      0.0000
  13   7   4      9.3585      1.5215    -10.1971      0.0000
  15   7   4     10.4046      1.2749     -6.2136      0.0000
  17   7   4      5.1525      1.0529      5.2281      0.0000
  19   7   4      5.3279      1.5909      7.5362      0.0000
  21   7   4      8.2312      1.8242      5.7117      0.0000
  23   7   4      4.4644      2.0018      2.9972      0.0000
  25   7   4      2.0434      2.2317      1.3167      0.0000
 -24   8   4      3.4147      1.6178     -3.2565      0.0000
 -22   8   4      2.3762      3.1630     -1.8680      0.0000
 -20   8   4      2.7378      2.4782      2.2504      0.0000
 -18   8   4     10.4340      4.2493      7.6739      0.0000
 -16   8   4      7.8012      1.6222      1.9880      0.0000
 -14   8   4      7.2463      2.1881      3.7079      0.0000
 -12   8   4      9.3123      1.5706      6.0326      0.0000
 -10   8   4      5.9778      2.0122     -3.2711      0.0000
  -8   8   4     12.2294      0.9721    -10.9127      0.0000
  -6   8   4     18.0298      1.5755    -13.9135      0.0000
  -4   8   4     20.5990      1.4382    -18.7209      0.0000
  -2   8   4     20.7732      1.6860    -20.6458      0.0000
   0   8   4     11.7720      0.8864    -12.6681      0.0000
   2   8   4      5.9383      0.7454     -5.8226      0.0000
   4   8   4      3.0117      1.6073      0.0431      0.0000
   6   8   4     11.6836      2.9211     12.0771      0.0000
   8   8   4     10.8859      0.8921     11.9530      0.0000
  10   8   4      6.7599      0.9005      8.2536      0.0000
  12   8   4      5.9321      1.2898      7.3841      0.0000
  14   8   4      7.5871      1.0594      7.3171      0.0000
  16   8   4      3.4596      1.6710     -2.8273      0.0000
  18   8   4      5.4269      1.4654     -6.3157      0.0000
  20   8   4      5.9827      1.6405     -6.0421      0.0000
  22   8   4      6.5053      1.7299     -3.8982      0.0000
  24   8   4      5.6807      1.7749     -2.1638      0.0000
 -25   9   4      1.8718      1.5358      3.5024      0.0000
 -23   9   4      1.9542      1.5914      3.1577      0.0000
 -21   9   4      2.8297      2.2721      0.7286      0.0000
 -19   9   4      4.4534      2.4912     -3.6038      0.0000
 -15   9   4      4.8839      1.4812     -4.1908      0.0000
 -13   9   4      8.7371      1.6112     -6.7010      0.0000
 -11   9   4      4.2677      1.1524      0.6726      0.0000
  -9   9   4      7.8343      1.4240      5.7419      0.0000
  -7   9   4     12.7854      1.5446     11.2999      0.0000
  -5   9   4     14.6769      1.2175     14.7478      0.0000
  -3   9   4     17.1808      1.2264     16.2156      0.0000
  -1   9   4     13.8456      1.1739     14.4377      0.0000
   1   9   4      7.9246      0.6903      8.9158      0.0000
   3   9   4      5.7997      1.1122      5.1351      0.0000
   5   9   4      5.1339      0.8121     -5.6553      0.0000
   7   9   4      9.4843      1.8109     -8.0863      0.0000
   9   9   4      5.7854      0.7797     -6.4013      0.0000
  11   9   4      5.1648      0.9563     -4.7872      0.0000
  13   9   4      6.6698      1.3595     -5.3028      0.0000
  15   9   4      2.1359      1.4330      1.9576      0.0000
  19   9   4      5.0599      1.5213      5.1968      0.0000
  21   9   4      5.8878      1.6067      3.8548      0.0000
  23   9   4      4.6004      1.7842      2.6489      0.0000
 -26  10   4      1.6735      1.5005     -0.8371      0.0000
 -24  10   4      0.6391      1.2140     -1.8364      0.0000
 -22  10   4      1.2987      1.6173     -2.5118      0.0000
 -20  10   4      2.7775      2.2049     -1.8334      0.0000
 -18  10   4      2.7763      1.7233      1.0926      0.0000
 -16  10   4      6.6366      2.4093      3.7304      0.0000
 -14  10   4      5.2765      1.3167      1.2759      0.0000
 -12  10   4      3.0045      1.4616     -2.7106      0.0000
 -10  10   4      5.5928      2.4640     -5.2560      0.0000
  -8  10   4      6.0497      0.7673     -5.7615      0.0000
  -6  10   4      8.2512      0.7713     -8.9583      0.0000
  -4  10   4      9.0115      1.0698     -7.8248      0.0000
  -2  10   4      8.2736      1.5560     -7.0480      0.0000
   0  10   4      5.4314      0.5971     -5.9029      0.0000
   2  10   4      4.8122      0.7558     -4.7791      0.0000
   4  10   4      3.3127      1.1277      3.1373      0.0000
   6  10   4      3.3653      1.0696      3.8750      0.0000
   8  10   4      2.7217      1.0052      3.2692      0.0000
  10  10   4      2.6813      1.0450      3.0649      0.0000
  12  10   4      3.0061      1.6406      2.6273      0.0000
  14  10   4      4.4674      1.4150     -3.0449      0.0000
  16  10   4      6.1946      1.6156     -3.9107      0.0000
  20  10   4      3.7019      1.5694     -2.5039      0.0000
 -25  11   4      1.0737      1.3006      1.5489      0.0000
 -23  11   4      4.2460      1.5371      2.0467      0.0000
 -21  11   4      3.0998      1.8980      1.5825      0.0000
 -19  11   4      3.0309      1.7755     -1.8355      0.0000
 -17  11   4     10.2632      1.8307     -8.7484      0.0000
 -15  11   4     16.6458      2.8845    -14.6631      0.0000
 -13  11   4     11.6217      2.5240    -11.4167      0.0000
 -11  11   4     10.4589      1.7744    -10.3119      0.0000
  -9  11   4     10.9922      1.2258    -10.8653      0.0000
  -7  11   4      9.6651      1.2614     -7.9029      0.0000
  -5  11   4      7.7204      0.7341     -3.0008      0.0000
  -3  11   4      4.4513      0.5336     -0.2474      0.0000
  -1  11   4      4.1231      0.5325      2.5769      0.0000
   1  11   4      5.3749      0.6044      5.9060      0.0000
   3  11   4      1.8145      1.1341     -0.1207      0.0000
   5  11   4      2.5994      0.9193     -0.7819      0.0000
   7  11   4      2.7221      1.5384     -0.9886      0.0000
   9  11   4      4.9668      1.3253     -4.4627      0.0000
  11  11   4      4.6783      1.3115     -5.9869      0.0000
  13  11   4      3.9057      1.4926     -1.6791      0.0000
  15  11   4      2.0428      1.7257     -0.7587      0.0000
 -22  12   4      1.8096      1.9042     -1.1134      0.0000
 -20  12   4      3.7410      1.6697     -0.9818      0.0000
 -18  12   4      2.8701      2.0078      2.0277      0.0000
 -16  12   4      6.9288      1.5711      6.6326      0.0000
 -12  12   4      2.5901      1.7822     -0.8340      0.0000
 -10  12   4      4.1133      1.7684     -1.4309      0.0000
  -8  12   4      3.0269      1.7928     -0.7728      0.0000
  -6  12   4      4.0607      0.6209     -2.8298      0.0000
  -4  12   4      4.6182      0.5662     -5.2950      0.0000
  -2  12   4      5.1347      0.6376     -5.0604      0.0000
   0  12   4      6.8849      0.8291     -6.1353      0.0000
   2  12   4      1.8611      1.1984     -0.3343      0.0000
   4  12   4      2.3832      1.1919      1.0513      0.0000
   6  12   4      2.6792      1.5474      0.1245      0.0000
   8  12   4      7.0147      1.7028      3.1209      0.0000
  10  12   4      5.5011      1.3008      5.3249      0.0000
  14  12   4      2.4833      1.7585     -0.3482      0.0000
 -17  13   4      3.4495      1.7412     -1.6477      0.0000
 -15  13   4      2.2679      1.6993     -2.8368      0.0000
 -11  13   4      3.1756      1.6240      2.7202      0.0000
  -9  13   4      0.0000      1.3514      0.3596      0.0000
  -7  13   4      1.9292      1.0666     -1.1831      0.0000
  -5  13   4      2.5796      0.5447      0.9635      0.0000
  -3  13   4      3.7266      0.5804      3.2057      0.0000
  -1  13   4      6.0618      1.0972      4.1671      0.0000
   1  13   4      2.8620      1.1004     -0.8102      0.0000
   3  13   4      2.9425      1.2491     -1.9008      0.0000
  11  13   4      3.1083      1.6127     -2.2814      0.0000
  -8  14   4      1.0327      1.4658      1.1959      0.0000
  -6  14   4      2.2245      0.8437      1.0703      0.0000
  -4  14   4      3.5120      0.4883     -2.3720      0.0000
  -2  14   4      6.4539      0.9308     -5.2977      0.0000
   0  14   4      3.1519      1.3894     -0.4848      0.0000
   2  14   4      1.2337      1.3460      2.1983      0.0000
   4  14   4      1.1324      1.3401     -0.1735      0.0000
   6  14   4      2.4362      1.6332     -1.0713      0.0000
  -5  15   4      2.1556      0.5431     -0.0954      0.0000
  -3  15   4      3.6407      0.7290      4.2320      0.0000
  -1  15   4      2.3112      1.5157      2.1333      0.0000
 -25   1   5      1.3613      2.6980      1.1894      0.0000
 -23   1   5      2.6301      2.4008      1.2479      0.0000
 -21   1   5      2.9171      2.4860     -1.9499      0.0000
 -19   1   5      3.8182      2.0659      3.8918      0.0000
 -17   1   5      3.4976      1.3566     -3.6091      0.0000
 -15   1   5      2.7660      1.2297     -1.3700      0.0000
 -13   1   5      3.9376      1.6496      0.2438      0.0000
 -11   1   5      8.3421      2.4252     -8.9728      0.0000
  -9   1   5      6.7517      1.6550      3.3155      0.0000
  -7   1   5      6.5009      0.6948      5.3270      0.0000
  -5   1   5      6.2654      0.7548      5.4090      0.0000
  -3   1   5      3.9982      1.0907      1.8906      0.0000
  -1   1   5      7.2264      0.8141      9.7912      0.0000
   1   1   5      6.3443      0.7131      5.5504      0.0000
   3   1   5      5.3186      1.0357      3.5141      0.0000
   5   1   5      2.9129      0.8387      0.9162      0.0000
   7   1   5      3.2782      0.9228      1.9324      0.0000
   9   1   5      6.4994      1.4320     -6.2823      0.0000
  11   1   5      6.0125      1.0833     -6.4486      0.0000
  13   1   5      3.3529      0.9638     -3.3231      0.0000
  15   1   5      2.9198      1.1400     -1.2843      0.0000
  17   1   5      3.7076      1.2587      0.3921      0.0000
  19   1   5      1.5385      1.8288      0.1214      0.0000
  21   1   5      1.7779      2.6033     -0.6674      0.0000
  23   1   5      0.8641      2.2079     -0.1258      0.0000
  25   1   5      3.8146      1.5639      0.7729      0.0000
  27   1   5      2.0725      1.5928      0.5307      0.0000
 -24   2   5      3.2565      2.8053     -2.4070      0.0000
 -22   2   5      1.1912      2.4439     -0.9549      0.0000
 -20   2   5      3.1591      2.4483     -4.1842      0.0000
 -18   2   5      4.9267      2.6860     -3.7055      0.0000
 -16   2   5      3.3120      1.2088      1.4057      0.0000
 -14   2   5      3.4719      0.9163     -2.6361      0.0000
 -12   2   5      8.7021      0.9848      5.7963      0.0000
 -10   2   5      5.9354      0.9687      5.9049      0.0000
  -8   2   5      8.3286      0.9653     -6.7268      0.0000
  -6   2   5      6.5201      0.6954     -5.6593      0.0000
  -4   2   5      6.8702      0.9786      5.9901      0.0000
  -2   2   5      3.7429      0.8540     -1.3799      0.0000
   0   2   5      3.3452      0.8534     -1.9465      0.0000
   2   2   5      3.6915      1.1251      0.6149      0.0000
   4   2   5      3.3537      0.8483      1.7115      0.0000
   6   2   5      5.9086      0.9447     -5.9789      0.0000
   8   2   5      2.2977      1.4406     -0.0540      0.0000
  10   2   5      5.9664      1.0879      5.5605      0.0000
  12   2   5      2.6785      0.9839      2.4975      0.0000
  14   2   5      2.3095      1.5105     -0.5398      0.0000
  16   2   5      3.5591      0.9622     -3.0004      0.0000
  18   2   5      4.5945      1.0851     -2.8210      0.0000
  20   2   5      3.8086      2.5394     -0.4752      0.0000
  22   2   5      3.8796      1.9046      0.2090      0.0000
  24   2   5      2.4381      2.0745     -1.3253      0.0000
  26   2   5      3.2851      1.4521     -1.7061      0.0000
 -25   3   5      4.4713      2.4374      3.1271      0.0000
 -23   3   5      5.1638      2.8474     -0.8335      0.0000
 -21   3   5      1.6579      2.5710      0.7471      0.0000
 -19   3   5      3.9405      1.9050     -1.3054      0.0000
 -17   3   5      3.5565      1.3462     -1.8819      0.0000
 -15   3   5      2.5000      1.2385     -3.4506      0.0000
 -13   3   5      5.9242      0.8045     -5.8173      0.0000
 -11   3   5      8.2421      0.8609     -6.7831      0.0000
  -9   3   5      4.9963      1.3762     -0.9424      0.0000
  -7   3   5     13.4184      1.0064     14.5222      0.0000
  -5   3   5     13.7030      1.1955      0.6888      0.0000
  -3   3   5      7.8877      0.8345      7.9872      0.0000
  -1   3   5      7.4628      0.8350      6.9933      0.0000
   1   3   5      5.0670      0.6855      5.3538      0.0000
   3   3   5      4.3815      0.8733     -2.4999      0.0000
   5   3   5      3.4297      1.0225      3.5658      0.0000
   7   3   5      2.9742      0.9046      0.6441      0.0000
   9   3   5      5.1318      0.7177     -6.4630      0.0000
  11   3   5      7.3689      0.7685     -7.4564      0.0000
  13   3   5      4.3107      0.9498     -4.2173      0.0000
  15   3   5      2.9835      1.1232      1.1268      0.0000
  17   3   5      3.9004      1.0045      3.2528      0.0000
  19   3   5      3.0478      1.7348      1.2229      0.0000
  21   3   5      2.7313      1.9410     -0.9214      0.0000
  23   3   5      2.5417      2.2940      0.3537      0.0000
  25   3   5      4.1606      1.4406      1.8439      0.0000
  27   3   5      2.7489      1.6210      1.1158      0.0000
 -26   4   5      4.8174      1.9314     -3.2792      0.0000
 -24   4   5      4.6771      3.3507     -6.1104      0.0000
 -22   4   5      2.2993      2.5742     -4.4618      0.0000
 -20   4   5      3.3721      2.2379     -3.3463      0.0000
 -18   4   5      2.6073      1.8782     -0.6664      0.0000
 -16   4   5      3.3357      1.5317      1.2299      0.0000
 -14   4   5      8.0598      1.8256      8.3939      0.0000
 -12   4   5     12.7558      1.2312     10.6668      0.0000
 -10   4   5     13.1445      1.2730     11.1472      0.0000
  -8   4   5      2.1522      1.5275      1.1494      0.0000
  -6   4   5      5.2350      2.4019      6.0763      0.0000
  -4   4   5      5.5526      0.8285     -4.3230      0.0000
  -2   4   5      5.7499      0.9239     -5.0873      0.0000
   0   4   5      4.7919      0.7911     -5.0727      0.0000
   2   4   5      2.5081      1.0087     -1.0208      0.0000
   4   4   5      3.0339      0.7706     -2.8468      0.0000
   6   4   5      2.7545      1.9697     -1.1169      0.0000
   8   4   5      3.9013      0.7239      3.7613      0.0000
  10   4   5      7.1333      0.8400      6.9456      0.0000
  12   4   5      8.5883      0.9787      8.8173      0.0000
  14   4   5      3.9893      2.0492      2.6004      0.0000
  16   4   5      3.5593      1.0126     -3.1418      0.0000
  18   4   5      3.2586      1.1913     -3.3863      0.0000
  20   4   5      3.8265      1.5788     -0.7032      0.0000
  22   4   5      2.3279      1.8357     -0.8100      0.0000
  24   4   5      3.4875      2.3071     -2.3112      0.0000
  26   4   5      2.7197      1.6057     -2.2322      0.0000
 -27   5   5      1.1265      1.7599      0.5101      0.0000
 -25   5   5      2.1350      1.9259      2.4116      0.0000
 -23   5   5      3.5713      2.6436      6.1717      0.0000
 -21   5   5      3.8785      2.8658      0.4894      0.0000
 -19   5   5      2.0146      1.8534     -0.0303      0.0000
 -17   5   5      2.3122      2.3184     -1.2101      0.0000
 -15   5   5      3.6362      1.1810     -2.9122      0.0000
 -13   5   5      7.1626      1.4554     -5.1024      0.0000
 -11   5   5      7.3271      0.9357     -4.5814      0.0000
  -9   5   5      2.7185      1.1553      2.8585      0.0000
  -7   5   5      8.4850      1.2613     -8.4813      0.0000
  -5   5   5     11.8419      0.9512      9.3999      0.0000
  -3   5   5     10.3008      0.8790     11.1222      0.0000
  -1   5   5      8.5859      1.0881      7.0324      0.0000
   1   5   5      3.1377      0.9533      2.5017      0.0000
   3   5   5      2.9922      0.8751      2.3135      0.0000
   5   5   5      2.1655      1.2326     -2.2980      0.0000
   7   5   5      4.7657      0.7633     -5.4971      0.0000
   9   5   5      4.2801      0.6926     -5.1402      0.0000
  11   5   5     10.6505      0.9046    -10.7914      0.0000
  13   5   5      7.3807      0.8509     -8.0030      0.0000
  15   5   5      1.5418      1.4894     -0.3515      0.0000
  17   5   5      4.4077      0.9960      3.2752      0.0000
  19   5   5      3.6727      1.4246      1.4675      0.0000
  21   5   5      3.0989      1.6532      0.8265      0.0000
  23   5   5      2.4933      1.7932      1.7523      0.0000
  25   5   5      4.7148      2.0025      2.1253      0.0000
 -26   6   5      0.4572      1.5084     -1.5083      0.0000
 -24   6   5      4.4802      1.8043     -4.3508      0.0000
 -22   6   5      6.7724      2.6099     -5.2304      0.0000
 -20   6   5      7.8277      2.9318      3.2415      0.0000
 -18   6   5      6.6790      3.4357      4.6609      0.0000
 -16   6   5      3.8729      2.3933      6.0543      0.0000
 -14   6   5      5.9224      0.9258      4.8658      0.0000
 -12   6   5      4.4746      1.0966      4.0384      0.0000
 -10   6   5      6.4205      0.8403     -5.6161      0.0000
  -8   6   5      6.8434      0.9966      6.7730      0.0000
  -6   6   5      7.6111      3.2523     -6.4997      0.0000
  -4   6   5     16.6772      1.7488    -17.8225      0.0000
  -2   6   5     12.8133      1.0829    -13.3338      0.0000
   0   6   5      7.5688      0.7091     -6.6720      0.0000
   2   6   5      4.9784      0.7775     -2.1741      0.0000
   4   6   5      4.2732      0.6731      3.4007      0.0000
   6   6   5      8.3887      0.9296      8.9676      0.0000
   8   6   5      5.5404      0.6701      5.4278      0.0000
  10   6   5     10.8046      1.2599     10.7950      0.0000
  12   6   5     11.6328      1.2436     11.7096      0.0000
  14   6   5      5.8765      1.0782      5.4363      0.0000
  16   6   5      2.0239      1.6383     -1.3232      0.0000
  18   6   5      2.9200      1.7809     -2.5617      0.0000
  20   6   5      3.3579      1.5101     -2.8826      0.0000
  22   6   5      3.3454      1.4986     -3.6032      0.0000
  24   6   5      5.8683      1.8699     -3.8984      0.0000
 -29   7   5      1.2276      1.7910     -2.7658      0.0000
 -27   7   5      4.1991      1.6552     -2.8675      0.0000
 -23   7   5      3.0221      2.2218      2.3981      0.0000
 -21   7   5      3.2100      1.9985      2.1804      0.0000
 -19   7   5      1.8530      1.9284     -6.7687      0.0000
 -17   7   5      8.4353      1.9895     -6.4933      0.0000
 -15   7   5      6.8408      2.6950     -4.9348      0.0000
 -13   7   5      4.7196      1.6460     -2.1441      0.0000
  -9   7   5      4.5905      0.8951     -5.2366      0.0000
  -7   7   5      4.0072      0.7500      1.9664      0.0000
  -5   7   5     16.2266      1.5462     13.8375      0.0000
  -3   7   5     16.7854      1.4098     17.8428      0.0000
  -1   7   5     12.4176      1.0981     13.3718      0.0000
   1   7   5      2.6327      1.1102      3.3586      0.0000
   3   7   5      7.4197      0.8149     -5.5250      0.0000
   5   7   5     10.7455      1.0042    -13.3352      0.0000
   7   7   5     10.1972      1.3911    -10.3348      0.0000
   9   7   5     12.1182      1.3442    -14.7037      0.0000
  11   7   5     15.5062      1.3629    -15.8615      0.0000
  13   7   5     11.8011      1.1950    -11.4557      0.0000
  15   7   5      7.0150      1.2270     -4.2044      0.0000
  17   7   5      0.6952      1.5541      0.1100      0.0000
  19   7   5      2.8268      1.8554      2.4960      0.0000
  21   7   5      4.9071      1.7095      3.6221      0.0000
  23   7   5      5.3353      1.8746      3.7338      0.0000
 -30   8   5      0.6745      1.4874     -1.5165      0.0000
 -28   8   5      1.4183      1.5057     -0.4697      0.0000
 -26   8   5      2.4236      1.9278     -2.2500      0.0000
 -22   8   5      6.6744      1.7169     -6.6005      0.0000
 -20   8   5      2.3260      1.8530     -2.4014      0.0000
 -18   8   5      4.1590      3.8586      7.4286      0.0000
 -16   8   5      6.7807      1.1913      5.8606      0.0000
 -14   8   5      4.2692      1.1264      2.7213      0.0000
 -12   8   5      7.2345      1.3710     -4.9780      0.0000
 -10   8   5      6.1015      0.8196      4.4647      0.0000
  -8   8   5      3.2814      0.8871      1.2353      0.0000
  -6   8   5      9.2380      1.5667     -8.6147      0.0000
  -4   8   5     18.7324      1.3468    -16.7097      0.0000
  -2   8   5     23.5605      1.6741    -22.8944      0.0000
   0   8   5     14.0237      1.0473    -15.7326      0.0000
   2   8   5      4.6426      0.6594     -5.2513      0.0000
   4   8   5      3.6369      1.9170      4.0841      0.0000
   6   8   5      4.4548      0.6925      2.0917      0.0000
   8   8   5      9.5730      0.9849      9.5576      0.0000
  10   8   5     10.5471      1.0743     13.1006      0.0000
  12   8   5      9.1290      1.7266     11.1567      0.0000
  14   8   5      7.6016      1.2251      6.7389      0.0000
  16   8   5      3.7866      1.6626      2.0049      0.0000
  18   8   5      1.8878      1.5791     -2.1405      0.0000
  20   8   5      5.3336      1.5880     -4.4288      0.0000
  22   8   5      6.0004      1.6938     -4.8001      0.0000
 -29   9   5      0.7817      1.2868      1.2549      0.0000
 -27   9   5      0.8721      1.5055      1.2656      0.0000
 -25   9   5      3.5389      1.9146      4.2815      0.0000
 -21   9   5      5.3221      1.4065      6.5193      0.0000
 -19   9   5      1.9214      1.8053      0.1180      0.0000
 -17   9   5      8.2507      1.3822     -7.7913      0.0000
 -15   9   5      5.4887      1.0402     -3.9952      0.0000
 -13   9   5      8.1351      1.2905      3.5234      0.0000
 -11   9   5      3.5460      1.1710     -1.7151      0.0000
  -9   9   5      4.2523      1.0357     -3.7041      0.0000
  -7   9   5      4.4165      0.7237      2.9086      0.0000
  -5   9   5      9.9842      0.8314      9.7679      0.0000
  -3   9   5     17.3532      1.4095     17.8928      0.0000
  -1   9   5     15.6483      1.1785     16.5618      0.0000
   1   9   5      5.7226      0.6864      6.9671      0.0000
   3   9   5      3.5750      0.7010     -3.5649      0.0000
   5   9   5      3.3206      1.3133      0.3298      0.0000
   7   9   5      4.7397      0.8491     -5.6709      0.0000
   9   9   5      9.6394      1.6262     -9.9946      0.0000
  11   9   5      7.3986      2.9260     -8.3896      0.0000
  13   9   5      6.5532      1.5281     -5.8668      0.0000
  15   9   5      2.4403      1.5195     -2.2568      0.0000
  17   9   5      3.5273      2.4005      1.6070      0.0000
  19   9   5      4.6405      1.6131      4.4569      0.0000
  21   9   5      8.2189      1.8231      5.2029      0.0000
 -26  10   5      1.6577      1.5434     -1.8581      0.0000
 -24  10   5      4.9942      1.6809     -4.6702      0.0000
 -22  10   5      7.9919      1.6832     -6.1149      0.0000
 -20  10   5      4.5154      1.6330     -3.1569      0.0000
 -18  10   5      5.3493      1.5414      3.3936      0.0000
 -16  10   5     11.8150      2.6097      7.3187      0.0000
 -14  10   5      3.3789      1.2482     -0.4729      0.0000
 -12  10   5      2.5391      1.2838      0.4380      0.0000
 -10  10   5      2.7496      0.9979      3.3840      0.0000
  -8  10   5      2.3888      0.9954      1.7520      0.0000
  -6  10   5      7.4078      1.0485     -4.8033      0.0000
  -4  10   5     13.1821      1.1313    -12.6023      0.0000
  -2  10   5     16.4823      1.4663    -14.8869      0.0000
   0  10   5      9.6064      0.7984     -9.9257      0.0000
   2  10   5      3.7368      1.1093      0.9618      0.0000
   4  10   5      3.0453      0.9098     -1.8294      0.0000
   6  10   5      3.1188      0.7653      2.8206      0.0000
   8  10   5      7.8175      1.0825      7.8546      0.0000
  10  10   5      6.1550      1.2385      7.5321      0.0000
  12  10   5      5.0938      1.6212      6.2161      0.0000
  14  10   5      3.4485      1.3367      2.5703      0.0000
  16  10   5      1.9070      1.6908     -0.6103      0.0000
  18  10   5      3.6359      1.8310     -3.4519      0.0000
 -23  11   5      9.5476      1.8323      7.2513      0.0000
 -21  11   5      5.8178      1.4655      6.2953      0.0000
 -19  11   5      2.3445      1.9963      0.1380      0.0000
 -17  11   5      7.1027      1.5327     -8.1210      0.0000
 -11  11   5     16.1311      2.8541    -16.7283      0.0000
  -9  11   5     18.1757      2.7266    -18.1918      0.0000
  -7  11   5     14.9894      1.1225    -13.2918      0.0000
  -5  11   5      5.4672      0.6330     -3.1100      0.0000
  -3  11   5      5.5174      0.7815      4.2499      0.0000
  -1  11   5      5.5726      0.6149      6.0049      0.0000
   1  11   5      4.5565      1.2177      0.2108      0.0000
   3  11   5      3.8933      0.7225      3.3204      0.0000
   5  11   5      3.4544      1.0178     -0.6031      0.0000
   7  11   5      6.1982      1.6227     -6.3775      0.0000
   9  11   5      7.9454      1.5779     -8.7753      0.0000
  11  11   5      9.7890      1.8151    -10.6619      0.0000
  13  11   5      6.6730      1.2007     -7.4020      0.0000
  15  11   5      4.3037      1.6381     -4.3361      0.0000
 -20  12   5      1.9286      1.7996     -2.2631      0.0000
 -16  12   5      2.7931      1.4711      4.2488      0.0000
 -12  12   5      3.5547      3.0228      4.0925      0.0000
 -10  12   5      2.9825      0.8518      3.5391      0.0000
  -8  12   5      2.6284      0.8423      1.2191      0.0000
  -6  12   5      5.1394      0.6217     -4.3202      0.0000
  -4  12   5      8.2788      0.7840     -9.8476      0.0000
  -2  12   5      9.6662      1.1820    -10.0899      0.0000
   0  12   5      3.7774      0.7115     -3.3370      0.0000
   2  12   5      3.3295      0.9777     -4.5837      0.0000
   4  12   5      3.6064      0.9583     -0.7245      0.0000
   6  12   5      4.2320      1.0559      4.7889      0.0000
   8  12   5      6.2650      1.1580      7.3474      0.0000
  10  12   5     10.5316      1.5140     10.3618      0.0000
 -13  13   5      8.3304      1.7763     -4.8035      0.0000
 -11  13   5      1.9037      1.4689     -1.5401      0.0000
  -9  13   5      3.6092      1.2867      2.3346      0.0000
  -7  13   5      7.5401      3.2734      6.4953      0.0000
  -5  13   5      8.8017      1.7224     11.7891      0.0000
  -3  13   5     12.4316      1.3372     13.9886      0.0000
  -1  13   5      8.5042      1.4828      8.1402      0.0000
   1  13   5      7.5095      0.9424      7.6546      0.0000
   3  13   5      3.1744      0.9309      4.0310      0.0000
   5  13   5      3.7842      1.1432     -2.0950      0.0000
   7  13   5      6.1361      1.6564     -6.1970      0.0000
  -8  14   5      4.3139      1.0146     -4.6456      0.0000
  -6  14   5      8.0621      1.1981     -9.4370      0.0000
  -4  14   5     12.6434      1.8161    -13.5712      0.0000
  -2  14   5     10.8229      1.5697    -11.4249      0.0000
   0  14   5     11.7441      1.7245    -10.7998      0.0000
   2  14   5      5.2555      1.1343     -7.6698      0.0000
   4  14   5      1.8452      1.6710     -1.6205      0.0000
 -26   0   6      3.4685      2.5555     -2.5432      0.0000
 -24   0   6      2.7569      2.9387     -3.6894      0.0000
 -22   0   6      6.1310      3.3886     -4.5021      0.0000
 -20   0   6     10.2074      2.0530     -9.2148      0.0000
 -18   0   6      3.5315      2.7784     -0.8290      0.0000
 -16   0   6      7.5589      1.2538     -6.4474      0.0000
 -14   0   6     13.2364      1.5844    -14.5416      0.0000
 -12   0   6     18.6417      2.0432    -15.1049      0.0000
 -10   0   6     11.5360      2.2037    -13.1238      0.0000
  -8   0   6      7.6371      1.8780     -5.9837      0.0000
  -6   0   6      6.6007      1.4303      8.7547      0.0000
  -4   0   6     14.6169      1.6131     12.8953      0.0000
  -2   0   6      5.4082      1.5580     -1.5263      0.0000
   0   0   6     10.3654      1.2725      8.0684      0.0000
   2   0   6      4.8858      1.0642      6.3788      0.0000
   4   0   6      8.7376      1.1807     -4.6530      0.0000
   6   0   6      9.1494      1.6783    -15.4940      0.0000
   8   0   6     19.1365      1.9667    -17.2868      0.0000
  10   0   6     20.0513      2.8996    -19.3364      0.0000
  12   0   6     14.3674      1.5982    -18.6008      0.0000
  14   0   6     17.5673      2.6681    -14.8799      0.0000
  16   0   6     11.9781      2.0516     -9.5171      0.0000
  18   0   6      5.2487      1.8272     -1.9734      0.0000
  20   0   6      5.8003      1.9326      3.6460      0.0000
  22   0   6      7.0367      1.9710      4.6644      0.0000
 -29   1   6      0.6769      2.4183     -0.8872      0.0000
 -27   1   6      2.7805      2.6577     -4.2393      0.0000
 -25   1   6      3.9148      1.9256     -5.5020      0.0000
 -23   1   6      4.7834      2.4399     -6.5965      0.0000
 -21   1   6      9.6151      1.5526     -5.3149      0.0000
 -19   1   6      6.8450      1.9490     -6.6100      0.0000
 -17   1   6     10.4328      1.1600     -7.4683      0.0000
 -15   1   6      2.2774      1.7463      3.2815      0.0000
 -13   1   6      9.9240      1.7992     11.8820      0.0000
 -11   1   6     14.2455      1.7599     13.9455      0.0000
  -9   1   6     10.8788      2.2220     13.0984      0.0000
  -7   1   6      3.0727      0.9372      2.3834      0.0000
  -5   1   6     10.6453      1.0602     -9.8650      0.0000
  -3   1   6      5.8228      0.7538     -3.8522      0.0000
  -1   1   6     10.2980      1.0174    -10.3211      0.0000
   1   1   6     18.7397      1.5712    -18.4100      0.0000
   3   1   6     12.3574      0.9912    -14.2624      0.0000
   5   1   6      3.3363      0.7528     -2.0459      0.0000
   7   1   6      5.6346      0.9185      5.5707      0.0000
   9   1   6      9.1362      0.8398     10.0665      0.0000
  11   1   6     11.9133      1.1521     13.1256      0.0000
  13   1   6     12.1049      1.4346     12.9584      0.0000
  15   1   6     10.6831      1.3657     10.3045      0.0000
  17   1   6      4.9510      1.2454      4.2408      0.0000
  19   1   6      4.9231      1.3339     -2.5433      0.0000
  21   1   6      8.4048      1.4000     -5.6095      0.0000
  23   1   6      6.6830      2.1601     -5.1353      0.0000
 -30   2   6      0.9337      2.1483     -0.4165      0.0000
 -28   2   6      1.1544      1.9200      3.1386      0.0000
 -26   2   6      6.4897      2.3770      6.3776      0.0000
 -24   2   6      6.7734      2.3529      7.5273      0.0000
 -22   2   6      7.2336      1.8170      7.7839      0.0000
 -20   2   6      9.0043      3.4872     11.2350      0.0000
 -18   2   6     10.2808      1.6404      7.9528      0.0000
 -16   2   6      6.9643      0.8988      5.1457      0.0000
 -14   2   6      6.3651      0.9497     -5.9240      0.0000
 -12   2   6     10.1911      1.2331    -11.7108      0.0000
 -10   2   6     14.4161      2.1724    -12.4620      0.0000
  -8   2   6      7.8174      0.7697     -6.9676      0.0000
  -6   2   6     14.1821      1.2420      3.8573      0.0000
  -4   2   6      3.6514      0.9797     -2.0671      0.0000
  -2   2   6     10.6049      1.0045      9.6099      0.0000
   0   2   6     12.9129      1.0259     13.7105      0.0000
   2   2   6     14.2559      1.2610     16.5653      0.0000
   4   2   6      9.0829      0.9216      9.2993      0.0000
   6   2   6      2.3039      0.9342      1.2087      0.0000
   8   2   6      4.9310      0.7114     -4.6356      0.0000
  10   2   6      6.7711      0.8822     -6.1156      0.0000
  12   2   6      5.7222      0.7839     -6.8505      0.0000
  14   2   6      9.6834      1.8728     -7.7287      0.0000
  16   2   6      4.8315      1.2906     -4.6053      0.0000
  18   2   6      2.8532      1.4510      1.1291      0.0000
  20   2   6      6.4714      1.6451      5.1601      0.0000
  22   2   6      8.4313      1.4394      5.6671      0.0000
 -29   3   6      1.4161      1.9314     -1.5352      0.0000
 -27   3   6      3.3980      2.2708     -4.4788      0.0000
 -25   3   6     10.8272      2.3146     -5.7113      0.0000
 -23   3   6      6.7699      2.1473     -5.9159      0.0000
 -21   3   6      9.2264      2.1081    -10.0297      0.0000
 -19   3   6     16.7045      2.5306    -10.4520      0.0000
 -17   3   6      8.2840      1.9815     -5.5117      0.0000
 -15   3   6      3.4369      1.1147     -0.7695      0.0000
 -13   3   6      5.5003      1.2498      6.6029      0.0000
 -11   3   6      9.2657      0.9264     10.3813      0.0000
  -9   3   6      7.2922      0.8588      6.1628      0.0000
  -7   3   6      3.9737      0.7674     -2.2109      0.0000
  -5   3   6      9.3312      0.8783     10.2096      0.0000
  -3   3   6      5.0280      0.7296     -4.0608      0.0000
  -1   3   6     10.9563      1.3474    -11.0943      0.0000
   1   3   6      9.1911      0.8018    -11.5074      0.0000
   3   3   6     10.7716      0.8848     -9.5505      0.0000
   5   3   6      3.1888      0.8826     -3.5885      0.0000
   7   3   6      4.7814      0.6913      3.6772      0.0000
   9   3   6      4.5024      0.8599      4.9286      0.0000
  11   3   6      3.8413      0.8047      2.5373      0.0000
  13   3   6      5.2898      0.9557      4.5883      0.0000
  15   3   6      3.8363      1.3808      4.4211      0.0000
  17   3   6      2.6960      1.6228      0.3503      0.0000
  19   3   6      5.0934      1.2335     -3.8314      0.0000
  21   3   6      6.5336      3.1750     -5.4375      0.0000
  23   3   6      6.7206      1.5617     -4.8559      0.0000
 -30   4   6      1.1901      1.6226     -1.5506      0.0000
 -28   4   6      1.5222      1.9716      2.0722      0.0000
 -26   4   6      3.4084      2.3589      4.5991      0.0000
 -24   4   6      5.8200      2.3659      5.2231      0.0000
 -22   4   6     10.1971      1.8964      9.0752      0.0000
 -20   4   6      9.0689      1.8555     11.3422      0.0000
 -18   4   6      9.5255      1.3780      7.7594      0.0000
 -16   4   6      3.8124      1.0214     -2.3642      0.0000
 -14   4   6      8.0049      0.9693     -8.2978      0.0000
 -12   4   6     21.6531      1.9059    -17.0667      0.0000
 -10   4   6     19.0204      2.1765    -17.2852      0.0000
  -8   4   6      8.2058      0.7867     -6.5249      0.0000
  -6   4   6     20.9543      1.5034    -23.3058      0.0000
  -4   4   6     13.8924      1.0863    -10.5944      0.0000
  -2   4   6      3.5988      0.8858      3.3104      0.0000
   0   4   6      8.3154      0.8918      8.6312      0.0000
   2   4   6      8.2851      0.8141      8.4777      0.0000
   4   4   6      5.2668      1.4230      5.6489      0.0000
   6   4   6      2.1643      1.0973     -1.8356      0.0000
   8   4   6      5.2849      1.0176     -6.1563      0.0000
  10   4   6      4.1779      0.8674     -3.2043      0.0000
  12   4   6      6.5652      0.9274     -4.6718      0.0000
  14   4   6      4.9801      1.8032     -6.5759      0.0000
  16   4   6      3.8460      1.3476     -4.6484      0.0000
  18   4   6      2.6016      1.5884     -0.5573      0.0000
  20   4   6      3.7729      1.4015      2.4716      0.0000
  22   4   6      4.7912      1.4616      3.7141      0.0000
 -31   5   6      2.3167      1.8085      2.0408      0.0000
 -29   5   6      0.8905      1.5585     -0.6899      0.0000
 -27   5   6      2.2285      2.1058     -2.9894      0.0000
 -25   5   6      2.5114      2.1595     -4.1588      0.0000
 -23   5   6      7.4764      1.3430     -5.2716      0.0000
 -21   5   6      4.3318      2.1714     -8.9748      0.0000
 -19   5   6     12.6999      1.3361     -9.1566      0.0000
 -17   5   6      2.0250      1.5571     -1.3166      0.0000
 -15   5   6      5.4388      0.9713      5.5741      0.0000
 -13   5   6     13.4937      1.6057      9.8659      0.0000
 -11   5   6     11.7372      3.1092     11.5273      0.0000
  -9   5   6      6.9840      0.9655     -0.5747      0.0000
  -7   5   6     12.2620      1.9162     14.5922      0.0000
  -5   5   6      9.6721      1.2728      9.8253      0.0000
  -3   5   6      2.9896      1.4947     -1.1973      0.0000
  -1   5   6      9.2789      1.1259     -9.0712      0.0000
   1   5   6     12.3895      0.9969    -11.8733      0.0000
   3   5   6      6.9059      1.8501     -7.5048      0.0000
   5   5   6      3.0113      0.8444     -0.5994      0.0000
   7   5   6      6.2970      0.8950      5.4874      0.0000
   9   5   6      4.8273      0.7161      3.7033      0.0000
  11   5   6      6.8641      0.9056      4.8062      0.0000
  13   5   6      4.5017      1.8468      6.1690      0.0000
  15   5   6      5.2977      1.2406      5.4986      0.0000
  17   5   6      3.2330      1.4311      2.3222      0.0000
  19   5   6      2.7570      1.6467     -1.2429      0.0000
  21   5   6      4.1503      1.3284     -3.8920      0.0000
 -30   6   6      0.8200      1.3527     -0.1198      0.0000
 -28   6   6      1.0471      1.7238      1.6450      0.0000
 -26   6   6      2.2198      2.1421      2.2097      0.0000
 -24   6   6      2.5450      1.9287      2.8466      0.0000
 -22   6   6      6.5489      1.3138      3.2329      0.0000
 -20   6   6      9.8431      1.5392      6.7791      0.0000
 -18   6   6      2.6649      1.5772      2.7986      0.0000
 -16   6   6      3.8274      1.1964     -3.6904      0.0000
 -14   6   6     13.3165      1.2433     -8.8433      0.0000
 -12   6   6      8.5918      0.9488     -8.6279      0.0000
 -10   6   6      4.8900      0.9701      3.1586      0.0000
  -8   6   6      6.3747      0.7538     -7.4898      0.0000
  -6   6   6      5.4256      0.9203     -4.3244      0.0000
  -4   6   6      3.3080      0.8900      1.9981      0.0000
  -2   6   6      7.3939      0.9471      8.4830      0.0000
   0   6   6     13.5530      1.2776     15.5517      0.0000
   2   6   6      9.1168      0.8269     11.7796      0.0000
   4   6   6      3.2623      1.2436      2.2048      0.0000
   6   6   6      6.0407      0.7320     -5.5537      0.0000
   8   6   6      4.5601      0.8548     -5.1116      0.0000
  10   6   6      9.0528      0.9438     -8.1342      0.0000
  12   6   6      6.3802      1.6437     -9.0840      0.0000
  14   6   6      8.3178      1.2454     -7.7784      0.0000
  16   6   6      6.7973      1.2876     -5.0727      0.0000
  18   6   6      1.9266      1.6169     -1.5148      0.0000
  20   6   6      2.9558      1.4585      2.1222      0.0000
 -29   7   6      1.3078      1.7093      0.9733      0.0000
 -27   7   6      2.1200      1.8996      0.5322      0.0000
 -25   7   6      3.5637      2.0394      0.6971      0.0000
 -23   7   6      1.7090      1.6664      0.2292      0.0000
 -19   7   6      2.8476      1.8891     -2.1065      0.0000
 -17   7   6      2.7267      1.3321      1.9869      0.0000
 -15   7   6      8.9116      0.9937      7.9748      0.0000
 -13   7   6     11.9930      1.0571      9.6523      0.0000
 -11   7   6      4.7515      0.9477     -2.0449      0.0000
  -9   7   6      5.1948      1.0232      4.5072      0.0000
  -7   7   6      3.6350      1.0292      2.4783      0.0000
  -5   7   6      4.6210      1.6294     -2.1584      0.0000
  -3   7   6      4.2609      0.7718     -3.9369      0.0000
  -1   7   6      9.8053      0.9339    -10.4289      0.0000
   1   7   6      9.6583      0.8420    -10.3833      0.0000
   3   7   6      3.5418      0.7634     -1.9030      0.0000
   5   7   6      7.5432      0.9935      6.8361      0.0000
   7   7   6      4.9402      1.7851      4.9182      0.0000
   9   7   6     10.9691      2.0638      8.4876      0.0000
  11   7   6     10.1270      1.2713     10.3856      0.0000
  13   7   6     10.6119      1.3734      8.8344      0.0000
  15   7   6      8.1398      2.4586      6.2701      0.0000
  17   7   6      5.0600      3.0734      3.3185      0.0000
  19   7   6      1.0272      1.6301     -0.0682      0.0000
 -28   8   6      1.1915      1.7675      0.2674      0.0000
 -24   8   6      2.4544      1.8992      2.4381      0.0000
 -22   8   6      6.0957      1.6581      3.9184      0.0000
 -20   8   6      7.4219      1.3002      3.9808      0.0000
 -18   8   6      1.5074      2.3880      4.8778      0.0000
 -16   8   6      1.3000      1.4183     -0.7801      0.0000
 -14   8   6      5.6957      2.0906     -6.0430      0.0000
 -12   8   6      3.5023      0.9847     -0.1709      0.0000
 -10   8   6      4.3319      1.0044     -3.7773      0.0000
  -8   8   6      3.7899      0.8125     -3.6921      0.0000
  -6   8   6      3.3283      0.8824      0.3437      0.0000
  -4   8   6      3.8784      0.7249      3.0145      0.0000
  -2   8   6      9.4954      0.9417      7.8392      0.0000
   0   8   6     10.7153      1.2834     11.2630      0.0000
   2   8   6      7.1516      0.7163      7.8545      0.0000
   4   8   6      3.5096      1.7216     -0.2365      0.0000
   6   8   6      3.3647      1.0169      1.3734      0.0000
   8   8   6      4.7511      2.0481     -2.9010      0.0000
  10   8   6      7.1386      1.5023     -7.0405      0.0000
  12   8   6      6.5016      1.1717     -7.5687      0.0000
  14   8   6      5.4196      1.6191     -5.8642      0.0000
  16   8   6      2.2784      1.8379     -3.0872      0.0000
  18   8   6      4.2904      1.6882     -0.5332      0.0000
 -25   9   6      3.9672      1.4415     -2.9957      0.0000
 -21   9   6      4.2271      1.5893     -3.1911      0.0000
 -19   9   6      2.9542      1.5030     -2.4435      0.0000
 -17   9   6      0.1322      2.3936     -1.8541      0.0000
 -15   9   6      2.2964      1.5667      2.9853      0.0000
 -13   9   6      3.1908      1.8883      1.6490      0.0000
 -11   9   6      4.1790      1.6825      4.2581      0.0000
  -9   9   6      5.3398      1.1401      3.6443      0.0000
  -7   9   6      3.4511      1.1437      0.8467      0.0000
  -5   9   6      3.7764      1.5905     -2.7774      0.0000
  -3   9   6      7.1460      0.8350     -6.0618      0.0000
  -1   9   6      7.4793      1.0495     -8.2413      0.0000
   1   9   6      6.6164      0.8198     -7.1839      0.0000
   3   9   6      2.8785      1.0658     -1.6403      0.0000
   5   9   6      4.7334      0.9488     -4.3622      0.0000
   7   9   6      2.6869      1.0640     -0.7153      0.0000
   9   9   6      3.3112      1.1820      3.2463      0.0000
  11   9   6      4.8918      1.8231      5.1706      0.0000
  13   9   6      6.9801      1.5944      5.1203      0.0000
  15   9   6      1.6532      1.7773      2.3345      0.0000
 -24  10   6      2.9481      1.5827      2.7377      0.0000
 -22  10   6      5.6065      1.5918      3.0745      0.0000
 -18  10   6      1.9288      1.5343      2.9327      0.0000
 -16  10   6      1.9184      1.7598      3.5826      0.0000
 -14  10   6      3.6590      1.2550      3.2529      0.0000
 -12  10   6      2.6037      1.2329     -0.9252      0.0000
 -10  10   6      4.1770      2.2499     -2.8028      0.0000
  -8  10   6      2.7737      1.0840     -1.7763      0.0000
  -6  10   6      3.1468      1.0007      0.7332      0.0000
  -4  10   6      3.4204      2.4360      2.3260      0.0000
  -2  10   6      3.1908      1.2644      3.5106      0.0000
   0  10   6      3.0563      0.9668      2.2062      0.0000
   2  10   6      2.3670      1.1423     -1.7790      0.0000
   4  10   6      3.6796      0.9912      3.5507      0.0000
   6  10   6      2.5077      1.2444      2.0021      0.0000
   8  10   6      2.2713      1.3260     -0.6449      0.0000
  10  10   6      2.6396      2.0264     -2.4579      0.0000
  12  10   6      2.2921      1.6271     -3.9337      0.0000
  14  10   6      2.1273      1.7808     -1.8091      0.0000
 -21  11   6      3.4045      1.6273     -2.5029      0.0000
 -17  11   6      0.0000      1.2556      0.0938      0.0000
 -15  11   6      2.5403      1.7367     -0.8785      0.0000
 -13  11   6      3.8893      1.3210      4.4023      0.0000
 -11  11   6      9.0812      1.7254      9.6738      0.0000
  -9  11   6     10.0960      1.2182     10.5293      0.0000
  -7  11   6      5.6776      1.9744      6.5817      0.0000
  -5  11   6      4.4156      0.9020      4.0410      0.0000
  -3  11   6      3.6685      1.1507      0.9805      0.0000
  -1  11   6      3.5140      1.5116      0.4295      0.0000
   1  11   6      5.0312      1.6358      4.1324      0.0000
   3  11   6      2.6189      1.1413     -2.0120      0.0000
   5  11   6      3.4009      1.0047     -2.6385      0.0000
   7  11   6      1.8225      1.2664     -0.8160      0.0000
 -16  12   6      2.8268      1.8869      0.4999      0.0000
 -14  12   6      1.9244      1.4873      0.7751      0.0000
 -12  12   6      2.2163      1.7621     -3.3984      0.0000
 -10  12   6      5.1683      2.5401     -6.0035      0.0000
  -8  12   6      2.9145      1.0267     -2.6019      0.0000
  -6  12   6      1.5619      1.2045      0.2724      0.0000
  -4  12   6      4.1621      1.2068      2.6266      0.0000
  -2  12   6      2.9445      0.9287      3.0413      0.0000
   0  12   6      2.5219      0.9507     -1.8473      0.0000
   2  12   6      1.8217      1.1234      1.6373      0.0000
   4  12   6      2.5043      1.1724      2.7474      0.0000
  -5  13   6      2.1566      1.4485     -1.9604      0.0000
  -3  13   6      1.9915      1.4203     -2.7204      0.0000
 -29   1   7      0.8165      1.5048     -0.0131      0.0000
 -27   1   7      0.7498      1.8102     -0.7545      0.0000
 -25   1   7      0.9580      1.8776     -1.3711      0.0000
 -23   1   7      1.6793      1.6772     -1.5740      0.0000
 -21   1   7      5.1591      1.3532     -2.7885      0.0000
 -19   1   7      3.4712      1.2441      1.2180      0.0000
 -17   1   7      1.5437      1.5366      0.3368      0.0000
 -15   1   7      2.2442      1.6468     -1.2053      0.0000
 -13   1   7      2.3739      1.2954     -1.0830      0.0000
 -11   1   7      3.7267      1.1329      1.7530      0.0000
  -9   1   7      4.7553      0.8778      2.4672      0.0000
  -7   1   7      5.6216      0.9141      4.0460      0.0000
  -5   1   7      4.3284      0.9584      2.2929      0.0000
  -3   1   7      9.5175      0.8749     -8.2604      0.0000
  -1   1   7      1.7934      1.4343     -0.8527      0.0000
   1   1   7      2.0526      1.2526     -0.0469      0.0000
   3   1   7      2.5925      0.9711     -2.0729      0.0000
   5   1   7      2.5812      1.0197     -2.9847      0.0000
   7   1   7      2.3629      0.9568     -1.9454      0.0000
   9   1   7      2.6200      2.0200     -0.9357      0.0000
  11   1   7      2.0650      1.5803      1.1179      0.0000
  13   1   7      3.3977      1.5075      2.2056      0.0000
  15   1   7      3.0577      2.1699      1.1285      0.0000
  17   1   7      2.5891      1.8959      0.4256      0.0000
  19   1   7      1.0876      1.4804      0.3726      0.0000
 -30   2   7      1.5943      1.9888     -1.0342      0.0000
 -28   2   7      0.0000      1.5743     -1.2283      0.0000
 -26   2   7      0.9918      1.9640      0.3454      0.0000
 -24   2   7      1.7244      1.7315      1.9493      0.0000
 -22   2   7      5.9026      3.0054      3.5768      0.0000
 -20   2   7      3.3041      1.6087      2.7217      0.0000
 -18   2   7      2.7006      1.4189     -1.2877      0.0000
 -16   2   7      3.2032      1.2346      2.1402      0.0000
 -14   2   7      4.6840      1.3213      4.4428      0.0000
 -12   2   7      2.7959      1.5534      0.3736      0.0000
 -10   2   7      4.3609      0.9581     -2.6636      0.0000
  -8   2   7      5.1330      0.8672     -6.2104      0.0000
  -6   2   7     10.4557      1.4432     -9.2183      0.0000
  -4   2   7      6.2035      0.9240      6.1618      0.0000
  -2   2   7      3.1182      0.8999      3.7353      0.0000
   0   2   7      5.3287      0.7665     -3.9789      0.0000
   2   2   7      2.4082      1.0613     -2.2887      0.0000
   4   2   7      2.7908      1.1560      1.8835      0.0000
   6   2   7      3.4021      0.8744      3.4282      0.0000
   8   2   7      3.2483      1.7069      3.1149      0.0000
  10   2   7      3.4814      1.2782      1.0179      0.0000
  12   2   7      2.5966      1.4769     -1.7464      0.0000
  14   2   7      1.8214      1.5049     -1.1844      0.0000
  16   2   7      4.3272      1.6335      0.1555      0.0000
  18   2   7      0.9658      1.7429      0.1278      0.0000
 -29   3   7      0.0000      1.5955      0.8407      0.0000
 -27   3   7      1.2471      2.2699      0.5838      0.0000
 -25   3   7      1.3361      1.6667     -1.6637      0.0000
 -23   3   7      6.7882      1.8092     -3.1402      0.0000
 -21   3   7      5.4915      1.7340     -2.8320      0.0000
 -19   3   7      1.8709      1.6127      0.0570      0.0000
 -17   3   7      2.0614      1.4280      2.5702      0.0000
 -15   3   7      3.6465      1.2891     -3.4369      0.0000
 -13   3   7      2.8454      1.2609     -1.4352      0.0000
 -11   3   7      2.5009      1.3848      2.2731      0.0000
  -9   3   7      8.0422      1.1821      6.5622      0.0000
  -7   3   7     13.2082      1.0644     13.6327      0.0000
  -5   3   7      3.9453      1.0895     -1.8729      0.0000
  -3   3   7      4.9781      0.7824     -5.5589      0.0000
  -1   3   7      1.8951      1.2593     -0.9847      0.0000
   1   3   7      3.6385      0.8497      2.8403      0.0000
   3   3   7      2.3505      1.2109     -0.2355      0.0000
   5   3   7      4.8423      0.8206     -4.0834      0.0000
   7   3   7      4.9328      0.9950     -4.5191      0.0000
   9   3   7      2.9208      1.1978     -1.7772      0.0000
  11   3   7      3.4719      1.2865      2.1580      0.0000
  13   3   7      1.9285      1.5310      2.4820      0.0000
  15   3   7      2.0924      1.7752      0.7925      0.0000
  17   3   7      1.6942      1.8206      0.1771      0.0000
 -28   4   7      0.9233      1.8030     -1.7457      0.0000
 -26   4   7      1.5208      1.6706      0.6401      0.0000
 -24   4   7      2.6998      2.7369      3.9356      0.0000
 -22   4   7      5.6719      1.9813      5.5500      0.0000
 -20   4   7      5.0638      1.2178      3.9492      0.0000
 -18   4   7      2.5630      1.6459      0.6247      0.0000
 -16   4   7      1.6746      1.6139      1.3065      0.0000
 -14   4   7      3.7785      1.7419      2.4110      0.0000
 -12   4   7      2.0761      1.7183     -1.1648      0.0000
 -10   4   7      8.7224      0.8582     -6.5929      0.0000
  -8   4   7     15.4209      1.1664    -17.6308      0.0000
  -6   4   7      5.4041      1.0384     -5.6905      0.0000
  -4   4   7      5.0708      0.9714     -0.3836      0.0000
  -2   4   7      2.2497      1.1978      0.6418      0.0000
   0   4   7      2.0644      1.0873     -0.8141      0.0000
   2   4   7      3.7393      0.8313     -1.6988      0.0000
   4   4   7      3.0126      1.1074      3.1457      0.0000
   6   4   7      6.2809      1.1898      6.3767      0.0000
   8   4   7      3.8776      1.1545      3.9189      0.0000
  10   4   7      3.1638      1.2652     -1.6711      0.0000
  12   4   7      3.3612      1.2834     -2.9568      0.0000
  14   4   7      2.1368      1.8393     -1.5630      0.0000
  16   4   7      1.8002      1.5761     -0.6608      0.0000
  18   4   7      1.7022      2.0577     -0.5032      0.0000
 -27   5   7      0.7434      1.6167      0.8367      0.0000
 -25   5   7      1.9597      1.6475     -1.8645      0.0000
 -23   5   7      5.0750      3.8968     -4.3685      0.0000
 -21   5   7      3.2203      1.7751     -4.3430      0.0000
 -19   5   7      3.8030      1.2638     -1.9597      0.0000
 -17   5   7      3.0002      1.9797     -1.8959      0.0000
 -15   5   7      1.9546      1.5239     -1.3818      0.0000
 -13   5   7      2.7705      1.3084     -2.2607      0.0000
 -11   5   7      3.8335      1.1881      1.2815      0.0000
  -9   5   7     13.3170      1.2019     13.8792      0.0000
  -7   5   7      9.1999      0.8814      6.3257      0.0000
  -5   5   7      5.3393      1.1126      2.4266      0.0000
  -3   5   7      3.7806      0.8758      0.6002      0.0000
  -1   5   7      1.9586      1.1008     -1.6313      0.0000
   1   5   7      1.9182      1.2306     -0.1876      0.0000
   3   5   7      3.0714      1.3144     -1.6589      0.0000
   5   5   7      5.3447      0.9468     -5.9830      0.0000
   7   5   7      7.1209      1.1575     -5.4722      0.0000
   9   5   7      2.3049      1.7136      1.2132      0.0000
  11   5   7      3.2076      1.2778      3.7874      0.0000
  13   5   7      3.5773      1.6230      2.5461      0.0000
  15   5   7      2.5944      1.4491      1.5436      0.0000
  17   5   7      2.3675      2.1246      1.3606      0.0000
 -26   6   7      1.0799      1.4898      0.2909      0.0000
 -24   6   7      5.1684      1.7520      3.0589      0.0000
 -22   6   7      4.6736      1.6564      3.4698      0.0000
 -20   6   7      2.1867      1.9268      1.8543      0.0000
 -18   6   7      2.3530      1.3678      0.9470      0.0000
 -16   6   7      2.1546      1.8108     -1.0016      0.0000
 -14   6   7      2.0095      1.6881     -1.4760      0.0000
 -10   6   7     12.0458      1.4831    -11.2685      0.0000
  -8   6   7      5.9545      1.0985     -6.9113      0.0000
  -6   6   7      3.3480      1.5186     -2.9488      0.0000
  -4   6   7      2.3992      1.7651     -1.5301      0.0000
  -2   6   7      2.7378      1.5291      1.5856      0.0000
   0   6   7      2.3343      1.5186      2.7915      0.0000
   2   6   7      3.6967      1.1234      3.1289      0.0000
   4   6   7      4.6522      0.9527      5.5744      0.0000
   6   6   7      6.8917      1.1186      6.4639      0.0000
   8   6   7      2.7572      1.3391      0.1081      0.0000
  10   6   7      3.7190      2.7392     -4.0698      0.0000
  12   6   7      4.4595      1.4915     -3.7705      0.0000
  14   6   7      3.0367      2.0312     -2.5806      0.0000
  16   6   7      3.0031      2.1758     -2.3030      0.0000
 -25   7   7      1.3853      1.7659     -0.2639      0.0000
 -23   7   7      2.6015      1.9806     -2.2895      0.0000
 -21   7   7      2.5005      1.8182     -1.5904      0.0000
 -17   7   7      1.9715      1.5587     -0.6392      0.0000
 -15   7   7      2.4280      1.5254      1.1849      0.0000
 -13   7   7      4.2079      1.4038      1.6491      0.0000
 -11   7   7     11.6215      1.4529      8.5237      0.0000
  -9   7   7      8.1436      1.0423      7.3530      0.0000
  -7   7   7      5.6752      1.3091      4.4349      0.0000
  -5   7   7      2.9340      1.1471      2.6136      0.0000
  -3   7   7      2.1106      1.7741      0.5340      0.0000
  -1   7   7      3.0878      1.4038     -2.4904      0.0000
   1   7   7      5.1634      1.0157     -4.5902      0.0000
   3   7   7      5.9213      1.4893     -6.5276      0.0000
   5   7   7      6.4046      1.0482     -6.8393      0.0000
   7   7   7      2.1615      1.4335     -0.9041      0.0000
   9   7   7      5.5923      1.9711      4.0285      0.0000
  11   7   7      4.0234      1.6330      5.3851      0.0000
  13   7   7      3.9982      1.6963      4.4646      0.0000
 -22   8   7      5.0110      1.7424      4.1426      0.0000
 -20   8   7      4.3414      1.4904      3.4179      0.0000
 -18   8   7      4.8187      1.1965      3.4223      0.0000
 -16   8   7      4.0508      1.8533      1.8974      0.0000
 -14   8   7      2.0763      1.4963     -0.5681      0.0000
 -12   8   7      5.0573      1.4974     -6.7569      0.0000
 -10   8   7      7.1707      1.0934     -6.7018      0.0000
  -8   8   7      4.0472      1.0433     -5.1016      0.0000
  -6   8   7      4.8399      2.0839     -3.2767      0.0000
  -4   8   7      2.7145      1.1420     -2.0692      0.0000
  -2   8   7      4.0221      2.7935      1.4880      0.0000
   0   8   7      4.8654      0.9623      4.9205      0.0000
   2   8   7      8.6980      1.1354      9.1488      0.0000
   4   8   7     11.3803      1.3396     10.7775      0.0000
   6   8   7      4.4138      1.4759      5.0308      0.0000
   8   8   7      2.8923      2.2988     -0.0179      0.0000
  10   8   7      3.0670      1.8761     -3.0343      0.0000
  12   8   7      4.4437      1.4519     -3.7324      0.0000
 -19   9   7      5.9857      1.4962     -4.7142      0.0000
 -17   9   7      6.3422      1.5466     -5.3323      0.0000
 -15   9   7      3.7936      1.5553     -3.0389      0.0000
 -13   9   7      3.7078      1.1223      3.7194      0.0000
 -11   9   7      7.1701      1.4070      6.3322      0.0000
  -9   9   7      8.1504      1.0478      5.4793      0.0000
  -7   9   7      3.1672      1.0787      4.1689      0.0000
  -5   9   7      4.6995      1.0005      4.6787      0.0000
  -3   9   7      3.1114      1.1647      1.4239      0.0000
  -1   9   7      2.4644      1.1384     -0.8291      0.0000
   1   9   7      4.7850      1.5846     -5.4723      0.0000
   3   9   7      9.8361      1.2153    -10.0695      0.0000
   5   9   7      6.4153      1.5716     -6.3616      0.0000
   9   9   7      1.8638      1.9593      0.4882      0.0000
 -16  10   7      7.9388      1.8835      5.1231      0.0000
 -14  10   7      2.1493      1.7360     -0.1719      0.0000
 -12  10   7      7.3345      2.0463     -5.6479      0.0000
 -10  10   7      6.2284      1.0834     -7.3441      0.0000
  -8  10   7      5.3030      1.1110     -6.1374      0.0000
  -6  10   7      6.0474      1.2306     -7.7338      0.0000
  -4  10   7      3.7386      1.2632     -4.6289      0.0000
  -2  10   7      3.4241      1.0842     -2.6942      0.0000
   0  10   7      2.1140      1.5170      0.8156      0.0000
   2  10   7      7.7406      1.7282      7.1288      0.0000
   4  10   7      6.3408      1.6432      6.4068      0.0000
   8  10   7      2.1750      1.9300      1.1118      0.0000
 -13  11   7      5.7684      1.5633      5.9398      0.0000
 -11  11   7     14.6985      2.5091     11.7822      0.0000
  -9  11   7     11.5360      1.9791     12.8370      0.0000
  -7  11   7      9.3683      1.7949     14.3355      0.0000
  -5  11   7     11.4825      2.0594     10.9552      0.0000
  -3  11   7     11.6991      2.1538      8.0482      0.0000
   1  11   7      1.5492      1.6383     -2.3116      0.0000
   3  11   7      5.2546      1.7197     -4.2698      0.0000
 -26   0   8      1.9256      1.9283      4.1994      0.0000
 -24   0   8      6.3108      1.9756      3.5932      0.0000
 -22   0   8      3.6769      1.8479      1.7405      0.0000
 -20   0   8      3.6948      1.6529     -2.0819      0.0000
 -18   0   8      2.9667      2.2029     -1.6032      0.0000
 -16   0   8      7.5025      1.8984      3.9543      0.0000
 -14   0   8      8.5792      1.7887      6.6295      0.0000
 -10   0   8      4.9107      1.4749      6.2233      0.0000
  -8   0   8     10.0989      1.7717     10.2195      0.0000
  -6   0   8     20.3413      3.1228     15.3346      0.0000
  -4   0   8     14.2914      2.3170     14.0445      0.0000
  -2   0   8      3.5215      1.6488     -2.7621      0.0000
   0   0   8      8.6594      1.8541     -8.9485      0.0000
   2   0   8      6.2604      1.5479     -6.5967      0.0000
   4   0   8      4.3262      1.6497     -4.8474      0.0000
   6   0   8      5.8593      1.6889     -5.6801      0.0000
  10   0   8      3.0927      1.7918     -3.2991      0.0000
  12   0   8      3.8040      1.8336      2.9691      0.0000
 -25   1   8      4.0048      1.7992     -1.3960      0.0000
 -23   1   8      2.1339      1.5471      1.3925      0.0000
 -21   1   8      7.6302      1.2137      5.0071      0.0000
 -19   1   8      8.5595      1.2473      8.3384      0.0000
 -17   1   8      5.8848      1.6626      4.4827      0.0000
 -15   1   8      3.4635      1.3319     -1.0919      0.0000
 -13   1   8      5.5717      1.5162     -2.5805      0.0000
 -11   1   8      3.7042      1.2224     -3.5456      0.0000
  -9   1   8      6.0345      1.0190     -6.8474      0.0000
  -7   1   8     13.3696      1.5402    -12.4648      0.0000
  -5   1   8     16.6814      1.8769    -16.4172      0.0000
  -3   1   8      5.0490      1.1135     -5.4988      0.0000
  -1   1   8      8.6246      1.2499      6.9623      0.0000
   1   1   8     10.7819      1.3480      9.5246      0.0000
   3   1   8      7.7202      1.1437      7.9219      0.0000
   5   1   8     10.0180      1.3762      7.8623      0.0000
   7   1   8      7.8932      1.5835      8.7273      0.0000
   9   1   8      5.5648      1.4661      7.4215      0.0000
  11   1   8      2.6723      1.3713      2.1940      0.0000
  13   1   8      6.1286      3.4356     -4.5498      0.0000
 -24   2   8      2.6995      1.4974     -0.6270      0.0000
 -22   2   8      7.2758      1.1980     -4.6130      0.0000
 -20   2   8      9.8203      1.8962     -8.6949      0.0000
 -18   2   8     10.4678      1.3743     -9.5998      0.0000
 -16   2   8      4.3988      1.9099     -4.2464      0.0000
 -14   2   8      1.7646      1.4226     -0.6278      0.0000
 -12   2   8      3.2238      2.1868      1.1839      0.0000
 -10   2   8      5.1303      1.0132      3.8529      0.0000
  -8   2   8      7.7614      1.1264      8.0186      0.0000
  -6   2   8     16.7580      1.9001     15.0084      0.0000
  -4   2   8      9.1290      1.2677      9.7998      0.0000
  -2   2   8      2.0048      1.5460      1.6422      0.0000
   0   2   8      7.4779      1.1489     -6.3900      0.0000
   2   2   8      8.9018      1.5431     -8.4999      0.0000
   4   2   8      8.3122      1.7842     -8.0553      0.0000
   6   2   8      9.1610      1.7158     -8.8997      0.0000
   8   2   8      9.2395      1.2086     -9.4450      0.0000
  10   2   8      5.6379      1.4747     -6.2442      0.0000
  12   2   8      1.7592      1.4838     -0.1388      0.0000
 -23   3   8      4.4606      1.3787      1.4506      0.0000
 -21   3   8      6.6928      1.1932      6.6095      0.0000
 -19   3   8      9.7810      1.4433      9.0333      0.0000
 -17   3   8     10.1428      2.4892      8.2066      0.0000
 -15   3   8      4.0002      1.3171      4.0860      0.0000
 -13   3   8      2.0376      1.9865      0.6359      0.0000
 -11   3   8      2.7846      1.2620     -2.1574      0.0000
  -9   3   8      4.8937      0.9953     -4.7530      0.0000
  -7   3   8     14.1395      2.2199    -12.2394      0.0000
  -5   3   8     11.1441      1.3807    -10.4742      0.0000
  -3   3   8      6.2746      1.1378     -7.5752      0.0000
  -1   3   8      2.9797      1.2126     -2.0883      0.0000
   1   3   8      4.5202      1.1392      5.0003      0.0000
   3   3   8      7.7879      1.2263      7.1203      0.0000
   7   3   8      9.2475      2.0434      8.4750      0.0000
   9   3   8      7.4017      1.3187      7.3481      0.0000
  11   3   8      3.8733      1.1957      2.6648      0.0000
 -24   4   8      1.6352      1.7170      0.0696      0.0000
 -20   4   8      7.7412      1.1901     -7.5707      0.0000
 -18   4   8      9.1965      1.4024     -7.8031      0.0000
 -16   4   8      7.6677      1.3878     -6.6838      0.0000
 -14   4   8      3.1716      1.5007     -1.1604      0.0000
 -12   4   8      5.2164      1.2684      4.0196      0.0000
 -10   4   8      4.8383      0.9889      6.0945      0.0000
  -8   4   8     11.6865      1.3605     12.9323      0.0000
  -6   4   8     15.7640      1.7437     12.0835      0.0000
  -4   4   8     10.8575      1.3469     10.8827      0.0000
  -2   4   8      8.4290      1.7015      8.9922      0.0000
   0   4   8      3.8316      1.1891      2.1311      0.0000
   2   4   8      5.3977      1.3413     -4.8085      0.0000
   4   4   8      8.3761      1.7064     -7.0578      0.0000
   6   4   8      6.6327      2.1411     -7.5670      0.0000
   8   4   8      7.0295      1.1541     -6.9637      0.0000
  10   4   8      3.6488      1.4101     -3.3413      0.0000
 -23   5   8      3.3444      1.7444      1.9038      0.0000
 -21   5   8      3.9382      1.7442      4.7403      0.0000
 -19   5   8      8.1955      1.8807      6.1832      0.0000
 -17   5   8      8.6530      1.9620      6.1713      0.0000
 -15   5   8      3.8728      1.2386      4.0574      0.0000
 -13   5   8      2.9754      1.3711     -2.5517      0.0000
 -11   5   8      5.3630      1.0663     -4.9056      0.0000
  -9   5   8      8.0628      1.0621     -9.9262      0.0000
  -7   5   8      9.5487      1.5247     -9.4204      0.0000
  -5   5   8      8.4890      1.2225     -7.9609      0.0000
  -3   5   8      6.8101      1.0916     -7.9042      0.0000
  -1   5   8      4.7485      1.0475     -4.8870      0.0000
   1   5   8      2.8977      1.1785      2.1260      0.0000
   3   5   8      8.7011      1.3037      7.5532      0.0000
   5   5   8      7.2570      1.1017      8.8757      0.0000
   7   5   8     10.1556      2.0881      7.5813      0.0000
 -22   6   8      1.4836      1.6186     -2.3138      0.0000
 -20   6   8      4.3211      1.6474     -3.2764      0.0000
 -16   6   8      3.2101      1.8254     -3.8442      0.0000
 -14   6   8      1.6601      1.3823     -0.2186      0.0000
 -12   6   8      5.4292      1.2108      3.5942      0.0000
 -10   6   8      5.4063      0.9587      7.8794      0.0000
  -8   6   8      6.3238      1.0689      7.6511      0.0000
  -6   6   8      6.1902      1.1573      5.4426      0.0000
  -4   6   8      5.4188      1.4665      4.6103      0.0000
  -2   6   8      3.8670      1.1523      3.8997      0.0000
   0   6   8      1.7254      1.3394     -0.6193      0.0000
   2   6   8      5.3334      1.2104     -6.1893      0.0000
   4   6   8      8.7097      1.8119     -9.6778      0.0000
   6   6   8      7.8591      1.8012     -8.6952      0.0000
 -19   7   8      2.4775      1.9678      0.6912      0.0000
 -17   7   8      2.7263      2.0844      1.4599      0.0000
 -15   7   8      1.3745      1.6076      0.5529      0.0000
 -13   7   8      3.9993      2.0555     -1.5664      0.0000
 -11   7   8      5.3731      1.7664     -6.2791      0.0000
  -9   7   8      5.6010      1.5377     -7.5564      0.0000
  -7   7   8      4.7260      1.6063     -5.2827      0.0000
  -5   7   8      7.9980      2.0798     -3.4021      0.0000
  -3   7   8      4.1079      1.7207     -3.5382      0.0000
   1   7   8      3.9214      1.8200      2.8363      0.0000
   3   7   8      7.1478      1.8210      6.8813      0.0000
 -16   8   8      2.9112      2.1058     -2.5731      0.0000
 -14   8   8      2.5049      2.0509     -1.9284      0.0000
 -12   8   8      2.9627      2.1989      1.4910      0.0000
 -10   8   8      3.4456      1.7874      5.7360      0.0000
  -8   8   8      3.0453      2.2238      5.6620      0.0000
  -6   8   8      4.8909      1.8069      3.4193      0.0000
  -4   8   8      4.8683      1.9739      3.9824      0.0000
   0   8   8      2.4773      1.8842     -1.7897      0.0000
   2   8   8      6.3213      1.8788     -4.5020      0.0000
 -11   9   8      2.4899      2.0530     -2.1424      0.0000
  -9   9   8      3.1463      1.8463     -4.6288      0.0000
  -7   9   8      3.0626      1.9767     -3.3385      0.0000
  -5   9   8      4.6660      2.5413     -4.5076      0.0000
  -3   9   8      1.2022      1.8206     -1.0251      0.0000
  -1   9   8      1.9408      1.8307      1.2784      0.0000
 -17   1   9      0.9609      1.4380      0.6823      0.0000
 -15   1   9      1.3389      1.5822      0.7278      0.0000
 -13   1   9      1.3124      1.3943      0.4894      0.0000
 -11   1   9      1.3037      1.3515     -0.4915      0.0000
  -9   1   9      2.7255      1.3030      0.1075      0.0000
  -7   1   9      2.7340      2.1828     -0.1915      0.0000
  -5   1   9      1.1270      1.5353     -0.4586      0.0000
  -3   1   9      1.9680      1.5531     -2.4393      0.0000
  -1   1   9      1.3041      1.4803     -0.0956      0.0000
   1   1   9      1.4115      1.7284      2.2430      0.0000
   3   1   9      1.9281      1.7878      1.7398      0.0000
 -16   2   9      0.9278      1.3460     -1.7063      0.0000
 -14   2   9      1.4558      1.5696     -1.3936      0.0000
 -12   2   9      0.9824      1.4183     -0.0143      0.0000
 -10   2   9      1.3338      1.2915     -0.0654      0.0000
  -8   2   9      3.4533      1.8575      0.1301      0.0000
  -6   2   9      2.0499      1.6788      0.2057      0.0000
  -4   2   9      2.6145      1.5904      3.4517      0.0000
  -2   2   9      2.9188      1.4684      3.4523      0.0000
   0   2   9      1.7830      1.5471     -1.0617      0.0000
   2   2   9      2.2289      2.0504     -2.6253      0.0000
 -17   3   9      1.6179      1.8755      1.9625      0.0000
 -13   3   9      0.1243      1.4337     -0.0501      0.0000
 -11   3   9      1.3058      1.5297     -0.1263      0.0000
  -9   3   9      2.2150      1.5677     -1.0139      0.0000
  -7   3   9      2.4571      1.7813     -0.3694      0.0000
  -5   3   9      2.2097      2.0299     -2.9291      0.0000
  -3   3   9      3.6937      1.3629     -4.8494      0.0000
  -1   3   9      1.5633      1.6275     -1.8938      0.0000
   1   3   9      2.0178      1.9652      2.2972      0.0000
 -14   4   9      1.4307      1.8105     -1.1796      0.0000
 -12   4   9      1.3034      1.6958     -0.0031      0.0000
 -10   4   9      1.3021      1.5454      1.5772      0.0000
  -8   4   9      1.9926      1.8311      1.4760      0.0000
  -6   4   9      2.8434      2.2757      2.5808      0.0000
  -4   4   9      4.0670      1.9172      4.7123      0.0000
   0   4   9      1.0774      1.7296      0.6023      0.0000
 -11   5   9      0.9121      1.5395     -0.9743      0.0000
  -9   5   9      2.6235      2.0436     -1.7385      0.0000
  -7   5   9      2.0681      1.9272     -1.9223      0.0000
  -5   5   9      3.1055      2.2728     -3.0475      0.0000
                                                    
