# Supplementary material for: How to get maximum structure information from anisotropic displacement parameters obtained by three-dimensional electron diffraction: an experimental study on metal–organic frameworks
Source: IUCrJ. 2022 Jun 8;9(Pt 4):480–91. doi: 10.1107/S2052252522005632 (PMC9252158; doi:10.1107/S2052252522005632)
Supplement: Supplementary file 3 [file m-09-00480-sup3.zip › vq5001MIL-140C_12sup23.hkl]

#
# Unique observed reflections after correcting
# for dispersion and merging Friedel opposites
#
data_mil
_shelx_title ' merging_a.res in C2/c'
_shelx_refln_list_code          3
_shelx_F_calc_maximum       93.49
_exptl_crystal_F_000       483.64
_reflns_d_resolution_high  0.8284

loop_
 _space_group_symop_operation_xyz
 'x, y, z'
 '-x, y, -z+1/2'
 'x+1/2, y+1/2, z'
 '-x+1/2, y+1/2, -z+1/2'
 '-x, -y, -z'
 'x, -y, z-1/2'
 '-x+1/2, -y+1/2, -z'
 'x+1/2, -y+1/2, z-1/2'

_cell_length_a    32.3600
_cell_length_b    15.8000
_cell_length_c     7.9100
_cell_angle_alpha  90.000
_cell_angle_beta  103.000
_cell_angle_gamma  90.000

loop_
 _refln_index_h
 _refln_index_k
 _refln_index_l
 _refln_F_meas
 _refln_F_sigma
 _refln_A_calc
 _refln_B_calc
   1   1   0     60.0010      6.2724    -71.7676      0.0000
   0   2   0     71.8710      7.5116     18.7496      0.0000
   2   2   0     52.7360      6.8703     68.9527      0.0000
   3   3   0     52.9457      7.9716    -66.4632      0.0000
   0   4   0     39.7966      2.9398     14.7621      0.0000
   2   4   0     30.1987      3.1783     23.4788      0.0000
   1   5   0     34.6589      3.3594    -28.2686      0.0000
   3   5   0     38.6727      4.0589    -31.2984      0.0000
   5   5   0     26.3312      2.7835    -28.1578      0.0000
   0   6   0     46.9874      4.9252     32.7772      0.0000
   2   6   0      2.3079      1.8876     31.0904      0.0000
   6   6   0     20.1533      2.1602     17.8669      0.0000
   1   7   0     64.9429      4.7948    -68.7802      0.0000
   3   7   0     61.0645      6.3931    -60.7252      0.0000
   5   7   0     46.3552      4.8676    -49.1854      0.0000
   7   7   0     23.0353      2.4622    -16.8890      0.0000
   9   7   0     19.6476      2.1573     22.4136      0.0000
   0   8   0     13.2508      1.4860     11.5868      0.0000
   2   8   0     10.0839      0.8351      8.4265      0.0000
   4   8   0     11.4694      1.3049      6.9336      0.0000
   6   8   0      8.8824      1.0689      7.1472      0.0000
   8   8   0     31.9029      3.3744    -18.7050      0.0000
  10   8   0     17.1038      1.8971    -23.1447      0.0000
   1   9   0     14.1704      1.5482    -11.7657      0.0000
   3   9   0      0.8353      1.1937     -5.5352      0.0000
   5   9   0      7.7437      0.6798     -4.2464      0.0000
   7   9   0      8.6993      1.0968      6.2292      0.0000
   9   9   0     16.7673      1.8514     19.7686      0.0000
  11   9   0     14.3115      1.6376     13.0195      0.0000
   0  10   0     11.8901      1.3936     18.9001      0.0000
   2  10   0     12.7826      1.0243     14.8612      0.0000
   4  10   0      5.2617      0.5799      6.0810      0.0000
   6  10   0      9.4537      1.1156     -4.0990      0.0000
   8  10   0     13.4813      1.0769    -10.6276      0.0000
  10  10   0      7.0192      0.7495    -11.0857      0.0000
   1  11   0      5.4382      0.6080     -3.5627      0.0000
   3  11   0      3.3793      0.6721     -3.1709      0.0000
   5  11   0      2.9136      1.0793      2.6067      0.0000
   7  11   0      2.2166      0.8797      0.8360      0.0000
   9  11   0      7.0875      1.0039     -8.5915      0.0000
  11  11   0     17.2650      3.3676     -3.8218      0.0000
  13  11   0      5.5664      1.5904     -4.4023      0.0000
   0  12   0      7.2835      1.0437      9.7753      0.0000
   2  12   0      9.7565      0.8422      9.5432      0.0000
   4  12   0      2.0012      0.7857      2.5126      0.0000
   6  12   0      4.0901      0.8434     -4.5306      0.0000
   8  12   0      2.5994      0.6747      1.5084      0.0000
  10  12   0      0.0000      1.4562     -0.0422      0.0000
  12  12   0      8.8052      1.9271     -3.5300      0.0000
  14  12   0      4.9922      1.5102     -1.7757      0.0000
   1  13   0      8.3057      0.6312     -8.3036      0.0000
   3  13   0      3.2567      0.5738     -4.1458      0.0000
   5  13   0      1.2473      0.9574      2.3467      0.0000
   7  13   0      2.0914      1.2730      2.0504      0.0000
   9  13   0      1.8322      0.8541      1.9902      0.0000
  15  13   0      3.8429      1.4655      3.0668      0.0000
   0  14   0      1.7946      1.4389      0.7200      0.0000
   2  14   0      3.8380      0.4953     -1.0823      0.0000
   4  14   0      1.6731      0.8106     -2.3645      0.0000
   6  14   0      2.9318      1.0734     -0.4372      0.0000
   8  14   0      0.7768      0.9302     -1.5872      0.0000
  10  14   0      4.3581      1.0009     -2.9673      0.0000
  12  14   0      2.1004      1.1050     -3.3334      0.0000
  14  14   0      4.2820      0.9325     -3.3798      0.0000
  16  14   0      1.0293      1.4337     -1.5104      0.0000
  18  14   0      0.0000      1.0656     -2.0314      0.0000
   1  15   0      1.3229      1.0511      0.6177      0.0000
   3  15   0      2.0923      0.8719      1.6966      0.0000
   5  15   0      3.3195      0.9712     -1.0793      0.0000
   7  15   0      2.8055      0.9625     -0.2613      0.0000
   9  15   0      1.9223      1.0228      2.7948      0.0000
  11  15   0      2.7475      0.9635      1.6840      0.0000
  13  15   0      1.2485      1.1270      0.1047      0.0000
  15  15   0      4.0469      0.8986     -1.3790      0.0000
  17  15   0      1.4759      1.3354     -1.2538      0.0000
   2  16   0      3.0321      0.6502     -3.7555      0.0000
   4  16   0      1.0904      0.9100      0.0062      0.0000
   6  16   0      0.0000      1.3563      1.6067      0.0000
   8  16   0      0.6857      0.9377     -1.9612      0.0000
  10  16   0      3.6017      0.8843     -3.4008      0.0000
  12  16   0      1.4075      1.0532     -1.4806      0.0000
  14  16   0      2.4815      0.9509      0.3074      0.0000
  16  16   0      3.0642      0.8911      0.0549      0.0000
   1  17   0      5.6263      0.9980      6.6156      0.0000
   3  17   0      1.3531      0.9498      1.5388      0.0000
   5  17   0      2.6040      0.6980     -2.1460      0.0000
   7  17   0      1.3571      1.0580     -0.5819      0.0000
   0  18   0      8.4235      1.2160     -7.2044      0.0000
   2  18   0      3.7681      0.6704     -3.6743      0.0000
   4  18   0      0.6750      0.9745      0.8990      0.0000
   6  18   0      0.8810      0.9523      0.8377      0.0000
   8  18   0      1.6946      1.0567     -0.7972      0.0000
  -3   1   1     16.4361      1.7768    -14.1086      0.0000
  -1   1   1     52.4431      2.7285     49.1067      0.0000
  -4   2   1     24.0760      1.7999     17.2007      0.0000
  -2   2   1     45.0115      3.3337    -24.2627      0.0000
   0   2   1      9.5546      0.7954    -10.7526      0.0000
  -5   3   1     13.5473      1.0610     -9.8364      0.0000
  -3   3   1     19.0527      1.4351     15.9420      0.0000
  -1   3   1      4.5573      0.6373      4.2903      0.0000
   1   3   1      3.8419      0.8170    -10.2627      0.0000
  -8   4   1      0.0000      1.5063      1.4730      0.0000
  -6   4   1     15.4469      2.2134     16.5741      0.0000
  -4   4   1     11.6331      0.9189     -9.8539      0.0000
   0   4   1      9.0485      0.9126      5.2257      0.0000
  -7   5   1     11.4305      1.3210     -6.3512      0.0000
  -5   5   1      4.3444      0.6104     -5.7857      0.0000
  -3   5   1      3.1117      0.6482      3.6793      0.0000
  -1   5   1     13.4012      1.7694    -13.5106      0.0000
   1   5   1     20.9024      1.2702    -18.4812      0.0000
   3   5   1     25.3692      1.8906    -21.3215      0.0000
  -8   6   1     12.4951      1.4308     -3.4873      0.0000
  -6   6   1      9.4675      0.8290      9.6144      0.0000
  -4   6   1     12.6499      1.4081      4.9547      0.0000
  -2   6   1     12.6120      1.0029     14.5936      0.0000
   0   6   1     26.4314      2.3209     21.1210      0.0000
   2   6   1     20.8705      1.2719     19.0291      0.0000
   4   6   1     29.3217      3.1457     29.6706      0.0000
 -11   7   1      0.0000      1.3121     12.0233      0.0000
  -9   7   1     26.5240      2.8199     22.8412      0.0000
  -7   7   1      3.9716      1.0032     -3.5582      0.0000
  -5   7   1     19.8482      2.1203    -16.9667      0.0000
  -3   7   1     42.1892      4.4287    -35.2227      0.0000
  -1   7   1     51.8642      3.1192    -47.1974      0.0000
   1   7   1     46.1757      2.4081    -44.3258      0.0000
 -10   8   1     12.2326      1.6048    -17.6097      0.0000
  -8   8   1     28.0097      2.9706    -20.3224      0.0000
  -6   8   1      3.1418      0.9745     -3.1692      0.0000
  -4   8   1     10.0604      1.1860     11.9462      0.0000
   0   8   1      9.7350      0.6745      8.6196      0.0000
   2   8   1      8.6271      0.5146      9.3091      0.0000
   4   8   1     14.5992      1.1186     14.0450      0.0000
   6   8   1     17.3904      1.6852     16.2833      0.0000
   8   8   1      1.0331      1.4405      0.5161      0.0000
 -15   9   1      1.1645      1.6350      2.7754      0.0000
 -13   9   1      9.8899      1.5239      9.5238      0.0000
 -11   9   1     11.4246      1.3615     12.5609      0.0000
  -5   9   1      3.9275      0.8148     -5.6168      0.0000
  -3   9   1     19.0656      2.0506    -18.1780      0.0000
  -1   9   1     11.6214      0.9254    -10.1500      0.0000
   1   9   1     11.3984      0.6430     -9.0424      0.0000
   3   9   1     12.7085      0.8639     -9.8776      0.0000
   5   9   1     11.6861      0.9289     -9.8833      0.0000
 -16  10   1      1.0733      1.4804     -2.2877      0.0000
 -12  10   1      5.7734      1.1217    -13.2253      0.0000
 -10  10   1     25.9385      2.7779    -15.2221      0.0000
  -8  10   1     22.0445      2.3651    -21.6934      0.0000
  -6  10   1     12.8708      1.0451    -11.2533      0.0000
  -4  10   1     13.1949      1.4714     13.2625      0.0000
  -2  10   1     14.0058      1.0574     15.7441      0.0000
   0  10   1     13.9056      1.1200     12.9547      0.0000
   2  10   1     15.5409      0.8477     15.0160      0.0000
   4  10   1     11.6434      0.9228     11.3662      0.0000
   6  10   1      7.8541      1.0013      6.4243      0.0000
   8  10   1     16.6879      2.9838      1.0585      0.0000
  10  10   1     11.2028      1.3631    -19.2756      0.0000
 -15  11   1     15.7271      1.8918    -11.8922      0.0000
 -13  11   1     33.1322      3.5182    -12.4785      0.0000
 -11  11   1     19.9560      2.1801    -10.9462      0.0000
  -9  11   1     12.8602      1.4868     -9.1297      0.0000
  -7  11   1      6.9818      0.8905     -5.2688      0.0000
  -5  11   1      7.9391      1.0231     -9.3719      0.0000
  -3  11   1      7.5142      0.7171     -9.8856      0.0000
  -1  11   1      4.3130      0.5943     -3.6211      0.0000
   3  11   1      5.9318      0.5324     -5.9422      0.0000
   5  11   1      7.4151      0.9696     -7.8507      0.0000
   7  11   1      7.9862      0.7328    -10.8418      0.0000
   9  11   1     11.1552      1.3761     -2.0950      0.0000
  11  11   1      1.9350      1.8979      2.7520      0.0000
 -16  12   1      0.0000      1.7566     -0.0705      0.0000
 -14  12   1      6.1032      1.1533     -5.7809      0.0000
 -12  12   1     14.6779      1.2013     -9.1528      0.0000
 -10  12   1     12.9861      1.0799    -12.1654      0.0000
  -8  12   1      8.3697      1.5515     -8.0780      0.0000
  -6  12   1      2.1977      0.8236     -2.3004      0.0000
  -4  12   1      5.9050      0.6539      5.2016      0.0000
  -2  12   1     13.1987      0.8634     14.3823      0.0000
   0  12   1     15.5825      1.0058     18.4363      0.0000
   2  12   1     16.6292      1.2188     17.4017      0.0000
   4  12   1     15.4970      1.4143     14.1658      0.0000
   6  12   1      6.8144      1.6674      7.1688      0.0000
   8  12   1      5.8229      0.6524     -5.4865      0.0000
  10  12   1     20.3467      2.5359    -11.0155      0.0000
 -13  13   1     15.6644      1.2631     11.2916      0.0000
 -11  13   1     19.5221      1.5228     14.5647      0.0000
  -9  13   1     10.6922      1.2942     12.1338      0.0000
  -7  13   1      7.3868      1.0707      4.3400      0.0000
  -5  13   1      4.5876      0.6716      1.6009      0.0000
  -3  13   1      7.5145      0.7575     -6.3828      0.0000
  -1  13   1     17.9822      0.9899    -17.7083      0.0000
   1  13   1     24.3376      1.8458    -20.9434      0.0000
   3  13   1     22.3595      1.3868    -20.0288      0.0000
   5  13   1     14.4030      1.1398    -14.7177      0.0000
 -16  14   1      3.6024      1.0389     -1.6743      0.0000
 -14  14   1      6.5043      1.0499     -6.0050      0.0000
 -12  14   1     11.8051      1.4406    -11.2800      0.0000
 -10  14   1     12.7809      2.8989    -11.7818      0.0000
  -8  14   1      8.4661      0.8056     -6.6820      0.0000
  -6  14   1      6.4660      1.0114     -4.2343      0.0000
  -4  14   1      4.3876      0.7166     -3.9949      0.0000
  -2  14   1      5.0790      0.6893      3.9406      0.0000
   0  14   1      8.2215      0.8153     11.5744      0.0000
   2  14   1     16.4262      2.3847     14.1180      0.0000
   4  14   1     10.2728      0.7242     12.3261      0.0000
   6  14   1      1.7836      0.7921      1.7968      0.0000
   8  14   1     10.6699      0.9108     -6.9346      0.0000
  10  14   1      9.0977      1.2673     -6.9842      0.0000
  12  14   1     10.2591      1.2555     -8.5718      0.0000
  14  14   1     10.8242      1.5352     -8.8974      0.0000
 -17  15   1      2.6441      1.0105      0.7838      0.0000
 -15  15   1      9.5629      1.2586      4.6546      0.0000
 -13  15   1     16.0396      1.8455     10.3673      0.0000
  -9  15   1     11.6219      1.4445      9.1660      0.0000
  -7  15   1      4.5729      0.9582      1.6904      0.0000
  -3  15   1     14.6806      1.1896    -12.9882      0.0000
  -1  15   1     22.5713      1.7165    -23.6266      0.0000
   1  15   1     30.7211      2.3104    -30.7540      0.0000
   3  15   1     29.0083      2.1785    -28.8573      0.0000
   5  15   1     18.1851      1.9088    -16.5358      0.0000
   7  15   1      2.3746      0.9043     -3.1869      0.0000
  11  15   1      9.2181      1.1688      6.2476      0.0000
  13  15   1      9.6953      1.2121      7.9441      0.0000
  15  15   1     12.7240      1.6973      8.3780      0.0000
 -16  16   1      2.2117      1.0279     -1.5510      0.0000
 -12  16   1      8.1236      1.1757     -8.4686      0.0000
 -10  16   1      8.8869      1.2060     -8.0406      0.0000
  -8  16   1      6.8605      1.0673     -4.6772      0.0000
  -6  16   1      2.6688      1.0381     -0.8494      0.0000
  -4  16   1      2.9932      0.7069      2.2032      0.0000
  -2  16   1      5.9179      0.9310      5.4645      0.0000
   0  16   1     11.7140      1.4380     12.2253      0.0000
   2  16   1     15.9388      1.8030     16.4243      0.0000
   4  16   1     12.0361      1.4153     10.9852      0.0000
   6  16   1      1.8595      1.4380      2.6202      0.0000
   8  16   1      3.4557      0.9107     -1.7067      0.0000
  10  16   1      6.7531      0.9949     -4.8504      0.0000
  12  16   1      8.8278      1.1421     -6.3235      0.0000
  14  16   1      4.9354      0.8807     -7.2624      0.0000
  16  16   1      7.1036      1.3552     -6.1441      0.0000
 -13  17   1      5.4199      1.0488      3.7677      0.0000
 -11  17   1      6.2196      1.0409      5.4587      0.0000
  -9  17   1      6.1904      1.1321      5.3772      0.0000
  -5  17   1      0.7021      1.2982      0.0489      0.0000
  -3  17   1      1.1645      1.0507     -1.9168      0.0000
  -1  17   1      4.5435      1.0289     -4.8534      0.0000
   1  17   1      8.9291      1.1631     -9.5279      0.0000
   5  17   1      1.4349      1.0759     -2.1240      0.0000
   7  17   1      0.4325      1.3263      0.9624      0.0000
   9  17   1      4.2173      0.8670      3.2132      0.0000
  11  17   1      6.8302      1.0019      4.7236      0.0000
  13  17   1      7.9162      1.0917      5.0534      0.0000
  -6  18   1      1.0808      0.9648      1.6175      0.0000
  -4  18   1      2.7527      0.6827      3.0602      0.0000
  -2  18   1      4.0766      0.7845      3.5838      0.0000
   0  18   1      4.2648      0.9107      5.2644      0.0000
   2  18   1      6.5162      0.6944      5.6890      0.0000
   6  18   1      1.5373      0.9458      2.0203      0.0000
   8  18   1      0.7072      0.8519      1.1094      0.0000
  -4   0   2     43.1756      3.2014    -31.1665      0.0000
  -2   0   2     87.5385      6.4700    -84.5808      0.0000
   0   0   2     90.3834      6.6476    -93.4881      0.0000
  -7   1   2      0.0000      1.7570    -39.8833      0.0000
  -5   1   2     38.4640      4.0391    -30.8289      0.0000
  -3   1   2     25.1009      1.9403    -19.4359      0.0000
  -1   1   2      8.4405      0.4950     -8.7689      0.0000
   1   1   2     18.5595      0.9884    -18.9208      0.0000
  -6   2   2     45.5975      3.3732     43.2891      0.0000
  -4   2   2     39.8761      2.9598     30.7046      0.0000
  -2   2   2     11.8338      0.6462     10.3812      0.0000
   0   2   2     32.2735      6.4919     -2.4364      0.0000
   2   2   2      8.0198      1.0822      7.4267      0.0000
  -9   3   2     38.3942      4.0365    -39.1927      0.0000
  -7   3   2     43.8665      3.2478    -47.4354      0.0000
  -5   3   2     53.0952      3.9223    -45.3257      0.0000
  -3   3   2     16.4363      1.2545    -11.5657      0.0000
  -1   3   2      5.4023      0.5984      5.3070      0.0000
   1   3   2     24.9905      2.6461     26.4084      0.0000
 -10   4   2      1.2777      1.8926    -13.3753      0.0000
  -8   4   2     19.5274      1.4839      3.9393      0.0000
  -6   4   2     26.9728      2.8634     21.2793      0.0000
  -4   4   2     20.9408      1.5841     13.4291      0.0000
  -2   4   2     10.7411      0.8804      9.4227      0.0000
   0   4   2     14.2249      1.1108     -7.9767      0.0000
   2   4   2     17.4044      1.3321    -16.9220      0.0000
 -11   5   2      2.7555      2.6578      2.5777      0.0000
  -9   5   2     16.3052      1.2662     -9.0337      0.0000
  -7   5   2     31.2594      2.3350    -28.9402      0.0000
  -5   5   2     22.1692      1.6697    -19.8112      0.0000
  -3   5   2     10.5634      1.5103    -11.8204      0.0000
  -1   5   2      6.9214      0.6790     10.2362      0.0000
   1   5   2     31.6904      3.0833     24.2348      0.0000
   3   5   2      1.5646      1.4990      2.9634      0.0000
 -10   6   2     13.7801      1.2870      5.9407      0.0000
  -8   6   2     25.0091      2.6654     20.8459      0.0000
  -6   6   2     23.6233      1.7788     24.5462      0.0000
  -4   6   2     14.8013      1.1604     17.2905      0.0000
  -2   6   2      5.2117      0.6633     -5.6424      0.0000
   0   6   2     23.7830      2.8068    -27.1384      0.0000
   2   6   2     17.7951      1.4897    -17.0416      0.0000
 -13   7   2      6.7472      1.2772     -5.0306      0.0000
 -11   7   2     10.3551      1.2896    -13.6731      0.0000
  -9   7   2     14.6823      1.1670    -12.2488      0.0000
  -7   7   2     23.5052      2.5106    -16.0255      0.0000
  -5   7   2     14.4110      1.1387    -15.5944      0.0000
  -3   7   2      9.7848      0.8245     12.4160      0.0000
  -1   7   2     46.8787      3.4831     43.8250      0.0000
   1   7   2     40.3571      2.0973     43.4607      0.0000
   3   7   2     48.4177      2.9122     46.2171      0.0000
 -14   8   2      1.0381      1.4373      1.7692      0.0000
 -12   8   2      4.3888      1.1573      5.8062      0.0000
 -10   8   2     14.4923      1.1529     13.8053      0.0000
  -8   8   2     10.4041      1.2352     10.6778      0.0000
  -6   8   2     20.0397      2.1591     22.5660      0.0000
  -4   8   2     21.9928      2.3508     21.9522      0.0000
  -2   8   2      1.5096      1.2270      1.0130      0.0000
   0   8   2     11.7648      0.9637      1.6436      0.0000
   2   8   2      4.1997      0.3881     -4.3637      0.0000
 -17   9   2      0.0000      1.7225      2.7092      0.0000
 -15   9   2      2.9328      2.2632     -1.7098      0.0000
 -13   9   2      7.0410      1.1251     -6.8444      0.0000
 -11   9   2     11.2615      0.9493    -11.8567      0.0000
  -9   9   2     14.5878      1.1592    -13.9052      0.0000
  -7   9   2      9.8939      0.8398    -12.2399      0.0000
  -5   9   2     15.4171      1.6998    -17.3699      0.0000
  -3   9   2      7.2665      0.7147    -10.6798      0.0000
  -1   9   2      6.9011      0.4622     -6.5238      0.0000
   1   9   2      2.5992      0.4749      2.3874      0.0000
   3   9   2     10.0236      0.5738      7.9338      0.0000
   5   9   2     14.2439      2.8267      8.1024      0.0000
 -16  10   2      0.0000      2.1125      1.0661      0.0000
 -12  10   2     11.3553      1.4016     10.9556      0.0000
 -10  10   2     14.2223      2.0072     13.7037      0.0000
  -8  10   2     10.2112      0.8698     12.0987      0.0000
  -6  10   2      4.9420      1.1054      5.0871      0.0000
  -4  10   2      4.2164      0.6179      3.1530      0.0000
   0  10   2      4.6221      0.4956     -2.1130      0.0000
   2  10   2      8.6373      1.1069     -8.7289      0.0000
   4  10   2      9.4384      0.5687    -10.1732      0.0000
   8  10   2      0.6832      1.0793      2.2806      0.0000
 -17  11   2     12.5755      1.6427      8.8314      0.0000
 -15  11   2     17.8573      1.4095     12.6650      0.0000
 -13  11   2     18.3705      1.4411     11.8710      0.0000
 -11  11   2     11.9631      1.4271      9.8047      0.0000
  -9  11   2     11.5507      0.9744      7.5057      0.0000
  -7  11   2     10.2406      1.2503      9.7977      0.0000
  -5  11   2      9.8756      1.1919     11.0908      0.0000
  -3  11   2      4.6210      0.9589     -4.4205      0.0000
  -1  11   2     11.0697      0.9280     -9.4899      0.0000
   1  11   2      3.5402      0.4256     -1.5705      0.0000
   3  11   2      4.3747      0.4674      4.1041      0.0000
   5  11   2      6.4033      0.6081      5.8211      0.0000
   7  11   2      6.4952      0.7135      4.4254      0.0000
   9  11   2      0.9355      1.2064     -1.4649      0.0000
 -20  12   2      2.6397      1.0114     -2.1659      0.0000
 -18  12   2      3.3361      1.5001     -2.7927      0.0000
 -16  12   2      3.3270      1.0669     -2.2167      0.0000
 -12  12   2      4.3645      0.7688      1.4705      0.0000
 -10  12   2      8.0634      0.7804      5.1837      0.0000
  -8  12   2      2.7657      0.8019      3.8575      0.0000
  -6  12   2      4.4419      0.8605     -3.8920      0.0000
  -4  12   2      1.4428      1.3583     -0.7126      0.0000
  -2  12   2      6.7505      0.5679      6.5998      0.0000
   0  12   2      4.4201      1.0224      2.5457      0.0000
   2  12   2      6.0077      0.7041     -5.7577      0.0000
   4  12   2      9.5344      0.9186     -9.1851      0.0000
   6  12   2      8.5846      1.2573     -8.1431      0.0000
   8  12   2      5.7443      1.0041     -0.1013      0.0000
  10  12   2      1.5486      1.2053      4.0238      0.0000
 -21  13   2      2.4116      1.0367     -0.9469      0.0000
 -19  13   2      2.8810      0.9936     -1.6378      0.0000
 -17  13   2      3.9343      0.9681     -1.1531      0.0000
 -15  13   2      5.6311      1.0669     -1.9857      0.0000
 -13  13   2      3.4446      1.1074     -3.0492      0.0000
 -11  13   2      6.8321      1.0789     -6.6292      0.0000
  -9  13   2      7.1017      1.0623     -7.1847      0.0000
  -7  13   2      1.9767      1.0689     -1.3204      0.0000
  -5  13   2      2.2604      0.8990      2.4324      0.0000
  -3  13   2      1.6439      0.9600     -0.5196      0.0000
  -1  13   2      3.5363      0.6509     -2.8904      0.0000
   1  13   2      1.2240      1.0036      0.6266      0.0000
   3  13   2      5.5104      0.5626      6.4263      0.0000
   5  13   2      7.9338      0.6038      7.4932      0.0000
   7  13   2      2.3536      0.7634      1.4194      0.0000
   9  13   2      7.3111      1.0620     -4.6975      0.0000
  11  13   2      0.7378      0.7625     -0.7889      0.0000
 -22  14   2      1.2713      1.0605      1.2360      0.0000
 -20  14   2      1.2918      1.0459      2.1400      0.0000
 -18  14   2      3.7187      0.9646      2.1292      0.0000
 -16  14   2      4.7244      1.0297      1.0319      0.0000
 -10  14   2      2.6336      1.1261      3.8236      0.0000
  -8  14   2      2.7371      0.9786      1.8916      0.0000
  -6  14   2      3.0186      0.8013      0.2010      0.0000
  -4  14   2      2.1165      1.0118      0.3852      0.0000
  -2  14   2      2.6302      0.6981      3.2113      0.0000
   0  14   2      4.6538      0.5261      5.4356      0.0000
   2  14   2      2.3757      0.5625      0.4246      0.0000
   4  14   2      5.7344      0.9623     -5.2683      0.0000
   6  14   2      3.4456      0.7130     -2.8839      0.0000
   8  14   2      4.4268      0.9288      2.3412      0.0000
  10  14   2      4.5567      1.0016      1.0483      0.0000
  12  14   2      0.7811      0.9648     -0.0369      0.0000
 -21  15   2      0.8620      0.9645      0.6496      0.0000
 -19  15   2      2.8291      0.9307      0.0500      0.0000
 -17  15   2      1.4562      1.1639      0.5929      0.0000
 -15  15   2      0.0000      1.0494      1.0997      0.0000
 -13  15   2      1.7784      1.2298     -0.5361      0.0000
 -11  15   2      2.6152      1.1181     -2.1525      0.0000
  -9  15   2      1.7848      1.2847     -1.8193      0.0000
  -7  15   2      2.1112      1.3770     -1.2313      0.0000
  -5  15   2      1.5846      1.4109     -0.2287      0.0000
  -3  15   2      1.2777      1.1269      1.1427      0.0000
  -1  15   2      2.2413      0.7891     -1.4777      0.0000
   1  15   2      1.6831      1.1772     -1.7410      0.0000
   3  15   2      4.6788      0.6622      2.7598      0.0000
   5  15   2      3.1852      0.5413      3.0283      0.0000
   7  15   2      1.1803      0.9905     -0.6161      0.0000
   9  15   2      2.3653      0.9038      0.5764      0.0000
  13  15   2      0.0000      0.8775      2.0943      0.0000
 -18  16   2      1.4913      1.2311      1.1470      0.0000
 -16  16   2      1.0506      1.0372      1.0720      0.0000
 -14  16   2      1.2803      1.0183      1.5222      0.0000
 -10  16   2      1.2180      1.0803      1.9580      0.0000
  -8  16   2      1.4414      1.1808      0.9648      0.0000
  -6  16   2      0.8299      1.1486      0.8013      0.0000
  -4  16   2      2.2783      1.6065     -0.6754      0.0000
  -2  16   2      1.1536      1.0376     -0.4886      0.0000
   0  16   2      1.5154      1.0434      1.2132      0.0000
   2  16   2      1.2335      0.9021     -0.1449      0.0000
   4  16   2      1.0810      0.9253     -1.3204      0.0000
   6  16   2      2.6173      0.8804      0.3181      0.0000
   8  16   2      0.8251      0.8817     -0.5997      0.0000
  10  16   2      2.2472      0.8264     -1.3846      0.0000
  14  16   2      0.5712      0.8866     -1.1114      0.0000
 -13  17   2      1.1991      1.0407     -2.5296      0.0000
 -11  17   2      0.7774      0.9387     -1.6367      0.0000
  -7  17   2      1.3840      1.1336      0.6111      0.0000
  -5  17   2      1.7781      1.4107      0.5859      0.0000
  -3  17   2      1.0534      0.8950      0.3698      0.0000
  -1  17   2      0.5610      0.9362     -0.0327      0.0000
   1  17   2      0.5460      0.8156      0.0657      0.0000
   3  17   2      1.4473      0.7889     -0.0621      0.0000
   5  17   2      2.2113      1.1128     -0.6579      0.0000
   7  17   2      0.7521      0.8168      0.7417      0.0000
   9  17   2      1.5560      0.9442      1.8286      0.0000
  11  17   2      2.3974      0.8411      1.4543      0.0000
  -4  18   2      0.9420      0.9038     -1.2224      0.0000
  -2  18   2      0.6665      0.7611     -1.0566      0.0000
   0  18   2      1.6019      0.9018     -1.6893      0.0000
   2  18   2      1.4484      1.1834     -0.0706      0.0000
   4  18   2      2.2742      0.8508      2.2847      0.0000
   6  18   2      1.6330      0.9427      1.3620      0.0000
  -7   1   3      2.8394      0.9874     -7.2535      0.0000
  -5   1   3     14.5670      1.5972    -11.1675      0.0000
  -3   1   3      2.2730      0.7731      2.0840      0.0000
  -1   1   3     18.3283      1.3835    -14.7514      0.0000
   1   1   3      4.1738      0.6644     -4.6437      0.0000
 -10   2   3      0.0000      1.5456      2.7260      0.0000
  -8   2   3      9.7970      0.8722     -9.5198      0.0000
  -6   2   3     16.1602      1.7719     12.7615      0.0000
  -4   2   3      4.5325      0.8914     -4.2958      0.0000
  -2   2   3      6.1165      0.4775      5.5962      0.0000
   0   2   3      8.7326      0.6159      5.5185      0.0000
   2   2   3      5.0576      0.7107      4.3879      0.0000
 -11   3   3      2.2574      2.0856     -6.1907      0.0000
  -9   3   3      7.6793      0.9201     -6.8254      0.0000
  -7   3   3      7.3908      0.7298     -7.9538      0.0000
  -5   3   3     15.3679      1.1880    -14.1610      0.0000
  -3   3   3     20.0893      1.2393    -19.6866      0.0000
  -1   3   3      7.6473      0.7931    -10.1535      0.0000
   1   3   3      3.3549      0.5446     -2.4775      0.0000
   3   3   3     12.4362      1.4178     -6.2444      0.0000
 -14   4   3      0.0000      1.7444     -6.8415      0.0000
 -12   4   3      8.3468      1.3193     -2.8628      0.0000
 -10   4   3     13.2971      1.0641     -6.3414      0.0000
  -8   4   3      2.7372      0.8786      2.3878      0.0000
  -6   4   3      5.1709      0.6215     -5.5367      0.0000
  -4   4   3     19.5381      2.1073     18.2784      0.0000
  -2   4   3     14.7540      0.7943     11.9749      0.0000
   0   4   3      8.9014      1.1693      6.3132      0.0000
   2   4   3     16.1809      1.7708     10.5853      0.0000
   4   4   3      0.0000      1.4657     -2.7173      0.0000
 -13   5   3      5.1348      1.4177     -0.9959      0.0000
 -11   5   3      5.9557      0.6879     -3.4140      0.0000
  -9   5   3      7.2377      0.7251     -8.4015      0.0000
  -7   5   3      8.8938      0.7900     -7.3046      0.0000
  -5   5   3     11.9183      1.3560    -13.8708      0.0000
  -3   5   3     19.0027      1.4473    -19.4574      0.0000
  -1   5   3      9.5408      0.6298     -8.9071      0.0000
   1   5   3     12.7488      1.3838     -8.4872      0.0000
   3   5   3     16.3747      1.8060     14.0509      0.0000
 -16   6   3      1.5083      1.8371     -7.4019      0.0000
 -14   6   3      5.0056      1.8609     -3.3618      0.0000
 -12   6   3      7.1878      0.7407      1.7198      0.0000
 -10   6   3      8.4736      1.1176      9.5429      0.0000
  -8   6   3     11.4186      0.9400     10.3427      0.0000
  -6   6   3     20.6674      1.5833     18.5989      0.0000
  -4   6   3     23.7718      2.5352     18.2657      0.0000
  -2   6   3     14.6320      1.2057     16.4485      0.0000
   0   6   3     16.3500      1.2717     12.1961      0.0000
   2   6   3     17.2561      1.8891    -15.0281      0.0000
 -15   7   3     10.4028      1.6074     10.3306      0.0000
 -13   7   3      8.0565      1.1284      6.9470      0.0000
 -11   7   3      8.6990      0.8061     -5.9455      0.0000
  -9   7   3     11.8424      1.0728    -11.8679      0.0000
  -7   7   3     16.9786      1.3105    -17.5746      0.0000
  -5   7   3     18.7185      1.8065    -19.4588      0.0000
  -3   7   3     13.4715      1.5222    -13.0627      0.0000
  -1   7   3     14.8330      1.1734    -11.3547      0.0000
   1   7   3     21.4314      1.7083     19.0430      0.0000
   3   7   3     32.5365      3.5942     25.4331      0.0000
   5   7   3      0.0000      1.3291     21.6770      0.0000
 -18   8   3      6.9692      1.1149     -4.8091      0.0000
 -16   8   3     14.0065      1.6590     -7.7452      0.0000
 -14   8   3     12.8499      1.5116     -4.6620      0.0000
 -12   8   3      2.2427      1.0289      1.7405      0.0000
 -10   8   3     11.8893      0.9915     10.6606      0.0000
  -8   8   3     13.3367      1.0721     14.7067      0.0000
  -6   8   3     21.8464      1.6590     20.6839      0.0000
  -4   8   3     25.5215      2.7185     26.9609      0.0000
  -2   8   3     29.8615      3.1670     31.8896      0.0000
   0   8   3     13.4321      0.8276      9.1982      0.0000
   2   8   3      4.7581      0.5272     -3.8374      0.0000
   4   8   3      9.1755      0.8448     -8.8618      0.0000
 -21   9   3      1.0499      1.5205      3.4148      0.0000
 -17   9   3      9.3503      1.5672      4.6098      0.0000
 -15   9   3     15.1759      1.7368      8.4535      0.0000
 -13   9   3      5.2425      1.0569      1.6844      0.0000
 -11   9   3      8.4092      1.1324     -6.0155      0.0000
  -9   9   3     12.3013      1.0079    -11.7983      0.0000
  -7   9   3     12.6603      1.4639    -13.0238      0.0000
  -5   9   3     19.6615      2.1269    -19.1731      0.0000
  -3   9   3     28.0048      2.9867    -29.6585      0.0000
  -1   9   3     15.9961      1.2661    -13.7485      0.0000
   1   9   3      2.7918      0.4026     -1.6420      0.0000
   3   9   3      7.5745      0.6102      6.7087      0.0000
   5   9   3      2.2726      2.0889      5.8268      0.0000
 -16  10   3     15.0339      1.7570     -8.2784      0.0000
 -14  10   3     10.6881      0.9796     -6.7759      0.0000
 -12  10   3      4.4236      0.7427      3.7738      0.0000
 -10  10   3     12.8589      1.0554     11.5849      0.0000
  -8  10   3     15.6458      1.7428     15.2142      0.0000
  -6  10   3     16.4693      1.2968     17.2837      0.0000
  -4  10   3     25.1163      2.6954     27.1774      0.0000
  -2  10   3     21.4344      1.6473     20.1968      0.0000
   0  10   3      7.8714      0.5560      8.4465      0.0000
   2  10   3      5.2660      0.7890     -2.8875      0.0000
   4  10   3      7.7448      0.7305     -7.6782      0.0000
   6  10   3      0.0000      1.5231     -3.5733      0.0000
 -19  11   3     16.1563      1.8293     12.2258      0.0000
 -17  11   3     16.0478      1.8529     17.9687      0.0000
 -15  11   3     35.7943      2.6924     23.1641      0.0000
 -13  11   3     34.6402      3.6936     23.0670      0.0000
 -11  11   3     23.7125      2.5819     18.7776      0.0000
  -9  11   3     19.3416      2.1277     15.5467      0.0000
  -7  11   3     11.8223      1.4144     10.4912      0.0000
  -5  11   3      2.8026      0.7685     -1.8823      0.0000
  -3  11   3     12.4556      1.0379    -10.0312      0.0000
  -1  11   3     12.7606      1.0237    -12.7125      0.0000
   1  11   3      5.7434      0.4244     -5.6269      0.0000
   3  11   3      4.1667      0.4080      3.7779      0.0000
   5  11   3      5.0270      0.8273      6.0324      0.0000
 -24  12   3      1.2902      1.1625     -0.8517      0.0000
 -20  12   3      9.1039      1.2106     -5.2374      0.0000
 -16  12   3     15.5104      1.6328    -10.5174      0.0000
 -14  12   3      9.1765      0.9202     -6.9601      0.0000
 -12  12   3      2.3585      1.4256     -0.5950      0.0000
 -10  12   3      6.3065      1.1046      5.7597      0.0000
  -8  12   3     10.0559      1.6544      9.3770      0.0000
  -6  12   3      8.2449      1.1182     12.7171      0.0000
  -4  12   3     14.8134      1.6890     12.0684      0.0000
   0  12   3      7.2980      1.0813      7.4840      0.0000
   2  12   3      3.4822      0.4515     -3.7859      0.0000
   4  12   3      8.5821      1.1112     -8.1737      0.0000
   8  12   3      0.8919      1.0449     -2.8753      0.0000
 -25  13   3      1.4922      1.1547     -0.5441      0.0000
 -23  13   3      2.1815      1.5387      0.7955      0.0000
 -21  13   3      5.8986      0.9906      2.8141      0.0000
 -19  13   3     10.6808      1.3666      5.8411      0.0000
 -17  13   3     13.7571      1.6567      8.7624      0.0000
 -13  13   3      2.3212      0.8949     -0.3975      0.0000
 -11  13   3      7.4485      0.8054     -6.8706      0.0000
  -9  13   3     13.9461      1.6717    -13.1658      0.0000
  -7  13   3     17.5007      1.4133    -17.9433      0.0000
  -5  13   3     14.7320      1.3939    -16.8231      0.0000
  -3  13   3     14.5618      1.1985    -15.3274      0.0000
  -1  13   3     11.4795      0.7716    -12.5363      0.0000
   1  13   3      2.2554      0.7461     -1.7150      0.0000
   3  13   3      7.6145      0.5395      7.8663      0.0000
   5  13   3     10.8910      0.8693     10.9112      0.0000
   9  13   3      4.8463      0.8010      6.6683      0.0000
 -22  14   3      1.7170      1.0423     -0.2358      0.0000
 -20  14   3     11.3068      1.4067     -3.6248      0.0000
 -18  14   3     10.8150      1.4049     -7.0438      0.0000
 -16  14   3     11.2662      1.4505     -7.7929      0.0000
 -14  14   3      7.1516      1.1786     -3.8148      0.0000
 -10  14   3      7.2057      1.2096      7.2336      0.0000
  -8  14   3     15.2419      1.7928     14.2498      0.0000
  -6  14   3     17.3651      1.3758     17.3395      0.0000
  -4  14   3     17.6936      2.0016     17.2737      0.0000
  -2  14   3     17.4971      1.1170     16.7016      0.0000
   0  14   3     10.6806      1.2265     11.0071      0.0000
   2  14   3      3.0415      0.7182      2.2517      0.0000
   4  14   3      4.2393      0.4418     -4.8387      0.0000
   6  14   3      9.0545      0.6616     -7.2375      0.0000
 -21  15   3      4.2348      0.9796      3.5103      0.0000
 -19  15   3      9.3158      1.3144      6.8477      0.0000
 -17  15   3     11.7082      1.4938      7.5344      0.0000
 -15  15   3      6.8135      1.2187      4.8822      0.0000
 -13  15   3      1.6289      1.1994     -0.7706      0.0000
 -11  15   3      8.1203      1.1902     -6.8350      0.0000
  -9  15   3     12.1744      1.5862    -12.7433      0.0000
  -7  15   3     13.3215      1.6489    -15.6833      0.0000
  -5  15   3     13.3313      1.5929    -13.8455      0.0000
  -1  15   3      3.3201      0.5046     -1.6818      0.0000
   1  15   3      5.8120      0.5218      4.9270      0.0000
   3  15   3      9.5102      0.6851     10.6007      0.0000
   5  15   3     16.4768      1.3094     13.7903      0.0000
   7  15   3     13.3822      1.1096     13.9542      0.0000
   9  15   3      9.8425      1.1689      8.3083      0.0000
  11  15   3      0.4098      0.8271      2.1468      0.0000
 -18  16   3      9.6662      1.3796     -6.0470      0.0000
 -16  16   3     10.4831      1.5028     -5.8092      0.0000
 -14  16   3      6.7601      1.1652     -4.0915      0.0000
 -10  16   3      3.3728      1.0109      3.9237      0.0000
  -8  16   3      9.6427      1.3318      8.4458      0.0000
  -4  16   3     14.3350      1.6998     11.9562      0.0000
  -2  16   3      7.3948      1.5462      7.5604      0.0000
   0  16   3      3.4924      0.7205      3.1513      0.0000
   2  16   3      1.2076      0.8498     -0.3773      0.0000
   4  16   3      4.4666      0.6261     -5.1200      0.0000
   6  16   3      9.0514      1.2658     -9.2969      0.0000
  10  16   3      4.7229      0.7836     -2.9648      0.0000
 -13  17   3      5.5988      1.1702      4.7629      0.0000
 -11  17   3      2.4972      1.1512      1.3944      0.0000
  -9  17   3      2.3169      1.0644     -2.9222      0.0000
  -7  17   3      7.6937      1.1557     -7.2656      0.0000
  -3  17   3      7.3221      1.6121     -8.4434      0.0000
  -1  17   3      5.4102      0.6576     -4.6711      0.0000
   1  17   3      2.8026      1.1039     -3.2572      0.0000
   3  17   3      1.4756      0.9043     -1.0377      0.0000
   5  17   3      3.6801      0.6075      3.6435      0.0000
   7  17   3      6.2407      0.7046      5.2917      0.0000
  -6   0   4     42.5864      3.5857    -35.7192      0.0000
  -4   0   4     44.9872      3.3396    -30.4800      0.0000
  -2   0   4      7.2197      0.9532     -5.3451      0.0000
   0   0   4     26.4481      2.8064      9.8778      0.0000
   2   0   4     29.9618      2.2403     23.3413      0.0000
 -11   1   4      3.0385      1.7340     -5.2564      0.0000
  -9   1   4     21.4848      2.6155     24.5388      0.0000
  -7   1   4     28.8609      2.3514     27.0070      0.0000
  -5   1   4     42.0680      2.2043     37.2727      0.0000
  -3   1   4     37.0161      3.1990     36.8577      0.0000
  -1   1   4     37.5606      3.3294     31.9691      0.0000
   1   1   4     31.0885      1.8937     27.5763      0.0000
 -12   2   4     11.8382      2.4135      9.8598      0.0000
 -10   2   4      7.1081      0.7117     -4.2643      0.0000
  -8   2   4     30.8419      2.4495    -26.0192      0.0000
  -6   2   4     31.5318      1.9389    -31.2204      0.0000
  -4   2   4     37.9785      2.2915    -33.2536      0.0000
  -2   2   4     40.4901      2.1134    -33.6338      0.0000
   0   2   4     34.2827      2.5225    -28.5967      0.0000
   2   2   4     19.5862      2.3055    -18.3537      0.0000
   4   2   4      0.0000      1.3200     -7.6757      0.0000
 -13   3   4      6.1524      1.8006     -7.9888      0.0000
 -11   3   4      7.3200      0.7160      4.9948      0.0000
  -9   3   4     13.7376      1.5479     12.3148      0.0000
  -7   3   4     40.0127      2.9719     39.6894      0.0000
  -5   3   4     32.7524      2.4414     32.7418      0.0000
  -3   3   4     34.1862      2.0766     31.6153      0.0000
  -1   3   4     29.4814      1.7987     27.6143      0.0000
   1   3   4     17.0931      1.1440     16.8563      0.0000
   3   3   4     14.1788      1.7427     12.4950      0.0000
 -14   4   4     26.5012      2.9151     23.1952      0.0000
 -12   4   4     23.0900      2.4030     24.8850      0.0000
 -10   4   4     31.7174      3.3670     25.9869      0.0000
  -8   4   4      6.6259      0.7816      7.4958      0.0000
  -6   4   4     14.9261      1.1784    -16.3026      0.0000
  -4   4   4     13.5450      0.8601    -13.1501      0.0000
  -2   4   4     19.4396      1.1894    -18.7839      0.0000
   0   4   4     19.0211      1.4286    -15.9464      0.0000
   2   4   4     19.8717      2.1478    -14.8071      0.0000
   4   4   4      2.0361      1.8959      0.3409      0.0000
 -15   5   4     14.9694      1.5904    -14.3176      0.0000
 -13   5   4     10.1958      0.8842    -10.3515      0.0000
 -11   5   4     11.4819      1.3339    -15.0288      0.0000
  -9   5   4      6.7304      0.7730     -1.7867      0.0000
  -7   5   4     18.9553      1.4580     17.7453      0.0000
  -5   5   4     27.8612      2.0918     28.9431      0.0000
  -3   5   4     20.3853      1.3180     19.4328      0.0000
  -1   5   4     18.7342      1.0595     16.3299      0.0000
   1   5   4     20.0541      1.0669     18.0240      0.0000
   3   5   4      3.2864      0.9030      4.0839      0.0000
   5   5   4      0.0000      1.2972     -5.4137      0.0000
 -18   6   4      9.0625      1.2674     10.2017      0.0000
 -16   6   4     10.3085      1.1445      8.0525      0.0000
 -14   6   4      7.8480      0.7961      5.7702      0.0000
 -12   6   4      6.4121      0.7221      8.6704      0.0000
 -10   6   4      3.6358      0.7640      2.2663      0.0000
  -8   6   4     16.6106      1.7616    -14.6406      0.0000
  -6   6   4     25.6707      1.9323    -26.1144      0.0000
  -4   6   4     28.4775      3.0221    -29.3421      0.0000
  -2   6   4     21.9291      1.3341    -15.2925      0.0000
   0   6   4     19.4515      1.1915    -16.6117      0.0000
   2   6   4      1.8746      1.3960     -2.1662      0.0000
   4   6   4     10.8330      1.3054      6.9803      0.0000
 -21   7   4      1.7968      1.8992     -4.0416      0.0000
 -17   7   4     10.5973      1.3000     -9.2456      0.0000
 -15   7   4      7.1014      0.8106     -4.4651      0.0000
 -13   7   4      7.0037      1.0770     -7.5315      0.0000
 -11   7   4      9.4143      0.8636     -2.5449      0.0000
  -9   7   4     13.9118      1.1166     11.2726      0.0000
  -7   7   4     20.1306      1.5497     19.8465      0.0000
  -5   7   4     19.3172      2.0946     24.3759      0.0000
  -3   7   4     20.1465      2.1920     18.4071      0.0000
  -1   7   4     12.4220      0.6934     10.1214      0.0000
   1   7   4      3.8737      0.7037     -4.2086      0.0000
   3   7   4     15.5900      1.7491    -12.9766      0.0000
 -20   8   4      2.4642      1.2847      3.4172      0.0000
 -18   8   4     13.2658      1.5765      9.0869      0.0000
 -16   8   4      6.5577      1.1484      4.2046      0.0000
 -14   8   4      5.2416      0.7951      6.7861      0.0000
 -12   8   4      7.3931      0.7808      6.5904      0.0000
 -10   8   4      6.8639      0.7235     -4.4070      0.0000
  -8   8   4     13.7085      1.5581    -12.4825      0.0000
  -6   8   4     19.5910      1.5138    -17.8649      0.0000
  -4   8   4     22.2655      2.4080    -21.1542      0.0000
  -2   8   4     25.2144      1.9175    -23.9979      0.0000
   0   8   4     14.7499      1.6751    -11.1259      0.0000
   2   8   4      6.2090      0.7039     -7.1224      0.0000
   4   8   4      1.3088      1.3703     -0.1513      0.0000
   6   8   4      0.0000      1.4400      5.8189      0.0000
 -23   9   4      0.8924      1.5105      1.3418      0.0000
 -21   9   4      0.0000      1.3399     -0.7397      0.0000
 -19   9   4      4.3995      0.9964     -3.6065      0.0000
 -17   9   4      5.7220      1.1928     -5.5915      0.0000
 -15   9   4      4.4148      0.8241     -5.0447      0.0000
 -13   9   4      8.1018      1.0009     -5.3074      0.0000
 -11   9   4      2.6295      1.1272      1.7992      0.0000
  -9   9   4      8.2351      1.1297      8.3126      0.0000
  -7   9   4     13.2284      1.0913     12.6957      0.0000
  -5   9   4     16.4010      1.2903     15.4422      0.0000
  -3   9   4     20.3062      1.5689     20.8597      0.0000
  -1   9   4     15.8163      1.7804     12.7424      0.0000
   1   9   4      9.5430      0.9012      6.7550      0.0000
   3   9   4      3.2973      0.8481      2.0440      0.0000
   5   9   4      5.3002      0.7739     -4.4309      0.0000
 -24  10   4      2.9095      1.1015     -0.6324      0.0000
 -22  10   4      1.2761      1.4118      0.1347      0.0000
 -20  10   4      0.7819      1.1759      0.9202      0.0000
 -18  10   4      3.1448      1.4806      1.5372      0.0000
 -16  10   4      8.4550      1.2362      5.4174      0.0000
 -14  10   4      4.9858      0.8603      3.7561      0.0000
 -12  10   4      3.7172      0.8159     -2.3764      0.0000
 -10  10   4      5.8850      1.0097     -6.3175      0.0000
  -8  10   4      8.7031      1.1421     -7.6022      0.0000
  -6  10   4      6.4473      1.0087     -8.5935      0.0000
  -4  10   4     10.7464      1.3168    -11.4443      0.0000
  -2  10   4      9.6111      1.2395     -7.9154      0.0000
   0  10   4      6.5181      0.6106     -5.7992      0.0000
   2  10   4      3.9581      1.1303     -2.5581      0.0000
   4  10   4      1.9966      1.4572      1.5625      0.0000
 -23  11   4      1.7799      1.5067     -1.2491      0.0000
 -21  11   4      2.0256      1.1210     -2.3596      0.0000
 -19  11   4      1.8693      1.5890     -3.4086      0.0000
 -17  11   4     10.3982      0.9969     -9.6563      0.0000
 -15  11   4     21.2392      1.6849    -16.5275      0.0000
 -13  11   4     13.0210      1.1203    -13.8504      0.0000
 -11  11   4     11.2718      2.2832    -11.7780      0.0000
  -9  11   4     13.8786      1.6641    -12.3359      0.0000
  -7  11   4      9.5932      1.3149    -10.1343      0.0000
  -5  11   4      3.0634      0.8233     -3.9254      0.0000
  -3  11   4      2.4109      0.9236     -1.8053      0.0000
  -1  11   4      3.6286      1.1310      2.0137      0.0000
   1  11   4      4.6061      0.9012      2.3472      0.0000
   3  11   4      5.1915      0.8015     -1.7046      0.0000
   5  11   4      2.5554      0.9745     -1.0792      0.0000
   7  11   4      0.3017      1.4344     -2.6175      0.0000
 -26  12   4      1.4008      1.1433     -0.2886      0.0000
 -24  12   4      0.9834      1.3157      0.5123      0.0000
 -22  12   4      1.4293      1.1091      0.1640      0.0000
 -18  12   4      3.7385      1.1041      2.1687      0.0000
 -16  12   4      8.4896      0.9006      7.3305      0.0000
 -14  12   4      5.5960      0.8012      6.5225      0.0000
 -12  12   4      1.4375      1.1696      0.8803      0.0000
 -10  12   4      0.7390      1.3750     -0.5192      0.0000
  -8  12   4      2.7590      0.9301     -0.5447      0.0000
  -6  12   4      4.6484      0.7533     -3.3568      0.0000
  -4  12   4      4.3596      1.0884     -4.0203      0.0000
  -2  12   4      5.0009      0.7605     -5.0227      0.0000
   0  12   4      6.0489      0.5287     -4.0444      0.0000
   2  12   4      1.9878      1.0620      1.6402      0.0000
   4  12   4      1.5847      0.9070      1.6463      0.0000
   6  12   4      1.4239      1.2676      1.0021      0.0000
   8  12   4      0.6050      1.4323      1.6726      0.0000
 -23  13   4      1.0118      0.9817      0.7856      0.0000
 -21  13   4      2.1258      1.1203      2.3694      0.0000
 -19  13   4      2.2648      1.1642      1.6829      0.0000
 -17  13   4      2.7275      1.1458     -1.3107      0.0000
 -15  13   4      2.1543      1.2530     -2.0825      0.0000
 -13  13   4      0.8488      1.0545      1.0318      0.0000
 -11  13   4      2.7711      0.8560      3.5961      0.0000
  -9  13   4      3.5136      2.0093      2.7963      0.0000
  -7  13   4      2.5186      1.2597      2.0286      0.0000
  -5  13   4      2.0211      0.9664      2.0264      0.0000
  -3  13   4      2.3929      1.2664      3.8713      0.0000
  -1  13   4      4.7451      0.5180      3.6978      0.0000
   1  13   4      2.3709      0.7525     -1.2576      0.0000
   3  13   4      2.2754      0.4616     -1.9016      0.0000
   5  13   4      1.0713      0.9997     -0.0379      0.0000
   7  13   4      3.1878      1.2193      0.9071      0.0000
 -22  14   4      1.7591      1.1403     -1.5049      0.0000
 -20  14   4      2.6655      1.0728     -1.7527      0.0000
 -18  14   4      1.9675      1.1854      0.7398      0.0000
 -14  14   4      0.7680      1.0060      1.3763      0.0000
 -10  14   4      3.9138      1.0362      0.2318      0.0000
  -8  14   4      2.2005      1.2525      0.7493      0.0000
  -4  14   4      4.8808      1.0375     -3.2842      0.0000
   0  14   4      2.0502      0.5100     -1.1833      0.0000
   2  14   4      1.3007      0.5368      1.5076      0.0000
   4  14   4      1.1014      0.6486      0.4831      0.0000
   6  14   4      1.1611      0.9524     -1.3858      0.0000
   8  14   4      0.0000      1.3563     -0.3855      0.0000
 -19  15   4      0.9332      1.0417     -1.9039      0.0000
 -17  15   4      1.7139      1.1737     -2.7462      0.0000
 -15  15   4      1.5096      1.1685     -1.4447      0.0000
 -13  15   4      1.3036      1.1211     -0.6983      0.0000
 -11  15   4      2.5574      1.1538     -0.5933      0.0000
  -9  15   4      1.3215      1.1631     -0.8392      0.0000
  -7  15   4      1.5993      1.2455     -2.0129      0.0000
  -3  15   4      3.8464      1.0268      3.3575      0.0000
  -1  15   4      1.7126      0.5973      1.0785      0.0000
   1  15   4      2.9136      0.6599     -2.3243      0.0000
   3  15   4      2.4423      0.5313     -1.9996      0.0000
   5  15   4      1.0949      0.8071      0.2530      0.0000
   7  15   4      0.3610      0.8871      0.7279      0.0000
   9  15   4      0.2910      1.4654     -0.6459      0.0000
 -14  16   4      1.3830      1.1395     -1.4568      0.0000
 -12  16   4      0.8724      0.9561     -0.9509      0.0000
 -10  16   4      1.2251      1.0475      0.4238      0.0000
  -8  16   4      4.8601      1.0763      2.2172      0.0000
  -6  16   4      2.0522      1.1106      2.2099      0.0000
  -4  16   4      2.8050      1.2078     -0.5199      0.0000
  -2  16   4      0.9404      0.7707     -0.5355      0.0000
   0  16   4      1.0100      0.8136      2.1351      0.0000
   2  16   4      2.8381      0.5640      2.9489      0.0000
   4  16   4      1.1714      0.7983      1.3041      0.0000
   6  16   4      2.5240      0.9633     -0.2418      0.0000
   8  16   4      0.9258      1.3635     -0.4259      0.0000
  -7  17   4      2.6978      1.1282     -3.3934      0.0000
  -5  17   4      1.8106      1.1645     -1.6279      0.0000
  -3  17   4      0.9598      0.8627     -0.7744      0.0000
  -1  17   4      1.2411      0.7423     -1.8251      0.0000
   1  17   4      1.9272      1.2963     -2.6139      0.0000
 -15   1   5      0.0000      2.1347     -2.5877      0.0000
 -13   1   5      1.2143      1.9264     -4.0318      0.0000
 -11   1   5      9.7887      0.8563     -5.1020      0.0000
  -7   1   5      5.1469      0.4342      6.5229      0.0000
  -5   1   5      5.8472      0.7612      6.7991      0.0000
  -3   1   5      2.7774      1.0453     -1.2922      0.0000
  -1   1   5      8.1766      0.7517      8.7310      0.0000
   1   1   5      4.7408      0.5128      1.5840      0.0000
   3   1   5      2.4354      0.7049      3.9262      0.0000
 -16   2   5      1.0978      1.4126     -1.4645      0.0000
 -14   2   5      0.6530      1.4569      2.4967      0.0000
 -12   2   5      6.0177      0.6797      4.4419      0.0000
 -10   2   5      6.0155      0.6696      7.2684      0.0000
  -8   2   5      6.9344      0.9230     -6.9691      0.0000
  -6   2   5      5.9508      0.5176     -7.6731      0.0000
  -4   2   5      6.0620      1.2320      4.6886      0.0000
  -2   2   5      3.1183      0.5025     -2.3337      0.0000
   0   2   5      3.1285      0.8870     -3.3340      0.0000
   2   2   5      1.4115      0.9837     -1.1546      0.0000
   4   2   5      2.2298      1.7917     -4.2010      0.0000
 -17   3   5      2.6673      1.4512      2.4202      0.0000
 -15   3   5      1.8388      1.3932     -0.4573      0.0000
 -13   3   5      5.9129      0.6834     -4.6852      0.0000
 -11   3   5      8.7439      1.1541     -9.4019      0.0000
  -9   3   5      1.7511      1.0065      2.3087      0.0000
  -7   3   5     15.3490      1.3332     15.7872      0.0000
  -5   3   5      2.7381      0.4802      2.1238      0.0000
  -3   3   5      7.3588      0.8741      7.9719      0.0000
  -1   3   5      7.5025      0.5744      6.7446      0.0000
   1   3   5      4.4224      0.6847      4.3582      0.0000
   3   3   5      0.0000      1.0176      0.6792      0.0000
   5   3   5      0.0000      1.3989     -0.8186      0.0000
 -18   4   5      1.6037      1.4582     -2.8099      0.0000
 -16   4   5      3.0492      1.2057      1.7178      0.0000
 -14   4   5      7.1188      1.3577      5.9378      0.0000
 -12   4   5     13.8956      1.1288     14.7382      0.0000
 -10   4   5     10.8969      1.3143      8.0134      0.0000
  -8   4   5      2.3819      0.6811     -1.4273      0.0000
  -6   4   5      2.5981      0.7738      1.4093      0.0000
  -4   4   5      3.8869      0.4365     -2.4525      0.0000
  -2   4   5      4.9494      0.4803     -4.3244      0.0000
   0   4   5      4.2567      0.5243     -4.0727      0.0000
   2   4   5      1.7612      1.1387     -2.5073      0.0000
   4   4   5      2.0962      1.5127     -0.4367      0.0000
 -21   5   5      0.9575      1.9223      1.1028      0.0000
 -19   5   5      1.4080      1.4299     -1.7669      0.0000
 -17   5   5      1.9926      1.4868      0.8437      0.0000
 -15   5   5      2.9584      0.8215     -2.1943      0.0000
 -13   5   5      6.9874      0.7706     -8.3815      0.0000
 -11   5   5      7.0172      0.9211     -4.1357      0.0000
  -9   5   5      2.1276      0.8623      1.8463      0.0000
  -7   5   5      4.2067      1.2587     -3.6837      0.0000
  -5   5   5     10.9854      0.7303     10.2633      0.0000
  -3   5   5     11.3519      0.7413      9.4398      0.0000
  -1   5   5      7.2782      0.4839      6.8458      0.0000
   1   5   5      3.7549      0.4513      3.1482      0.0000
   3   5   5      1.5935      1.4659     -1.1694      0.0000
   5   5   5      0.0000      1.2006     -1.9266      0.0000
 -22   6   5      0.0000      1.6532     -1.9190      0.0000
 -20   6   5      1.1548      1.8453      3.0282      0.0000
 -18   6   5      4.3704      1.0910      5.3838      0.0000
 -16   6   5      4.3633      0.7808      2.2455      0.0000
 -14   6   5      6.2765      1.0644      7.1460      0.0000
 -12   6   5      3.6131      0.7821      2.4296      0.0000
 -10   6   5      3.7007      0.9501     -3.5167      0.0000
  -8   6   5      5.9213      0.9575      4.3915      0.0000
  -6   6   5      8.4402      0.7937     -8.1466      0.0000
  -4   6   5     18.8213      1.1706    -19.9944      0.0000
  -2   6   5     13.9255      0.7669    -13.4777      0.0000
   0   6   5      8.1324      0.5755     -6.3661      0.0000
   2   6   5      2.7861      1.0007     -0.3245      0.0000
   4   6   5      3.6562      1.1531      4.4023      0.0000
   6   6   5      0.0000      1.4368      3.3454      0.0000
 -23   7   5      2.6068      1.4576      1.0687      0.0000
 -21   7   5      1.5641      1.4314     -0.1829      0.0000
 -19   7   5     11.3643      1.1000     -7.1724      0.0000
 -17   7   5      8.2177      0.8607     -9.0210      0.0000
 -15   7   5      8.5633      0.8598     -8.1298      0.0000
 -13   7   5      4.7606      0.7381     -3.5369      0.0000
 -11   7   5      6.9595      1.0580      3.5672      0.0000
  -9   7   5      4.1241      0.9708     -3.2943      0.0000
  -7   7   5      4.0324      0.7970      2.7415      0.0000
  -5   7   5     13.5569      1.1001     16.6907      0.0000
  -3   7   5     18.7791      1.0169     20.7909      0.0000
  -1   7   5     12.1060      0.7748     10.4207      0.0000
   1   7   5      1.8468      0.7431      1.9904      0.0000
   3   7   5      6.7009      0.7780     -4.9191      0.0000
   5   7   5     13.0932      1.1080     -5.9881      0.0000
 -24   8   5      4.7201      1.1803     -5.1585      0.0000
 -20   8   5      2.5444      1.1579     -2.2523      0.0000
 -18   8   5      8.9253      1.2656      4.5704      0.0000
 -16   8   5      8.3315      0.8661      7.4482      0.0000
 -14   8   5      2.8604      1.2739      0.8956      0.0000
 -12   8   5      7.1735      0.7764     -4.5531      0.0000
 -10   8   5      2.8208      1.1987      2.4590      0.0000
  -8   8   5      2.1077      1.3837      0.2362      0.0000
  -6   8   5     12.4143      1.4463    -11.0169      0.0000
  -4   8   5     20.4800      2.2341    -21.9182      0.0000
  -2   8   5     21.6975      1.3326    -23.4504      0.0000
   0   8   5     15.0527      1.1332    -13.5218      0.0000
   2   8   5      6.5862      1.0610     -3.8505      0.0000
   4   8   5      2.0954      1.1579     -1.0692      0.0000
   6   8   5      1.7297      1.6804     -0.4745      0.0000
 -23   9   5      9.1127      1.5841      6.6745      0.0000
 -21   9   5      5.5524      1.1616      5.2156      0.0000
 -19   9   5      3.8202      1.2478      1.5708      0.0000
 -17   9   5     11.7763      1.0535     -6.3336      0.0000
 -15   9   5      5.3153      0.8174     -3.2855      0.0000
 -13   9   5      7.2837      0.8225      5.4372      0.0000
 -11   9   5      2.6486      0.8857     -0.4763      0.0000
  -9   9   5      3.8079      1.1258     -3.4706      0.0000
  -7   9   5      3.8707      1.1188      3.1468      0.0000
  -5   9   5     10.3078      0.9186     10.7774      0.0000
  -3   9   5     19.6340      1.5311     18.2726      0.0000
  -1   9   5     15.7496      0.9840     16.2671      0.0000
   1   9   5      5.1613      1.0675      4.2422      0.0000
   3   9   5      2.8659      0.9667     -0.1346      0.0000
   5   9   5      2.0173      1.1089      1.4346      0.0000
   7   9   5      0.0000      1.1918     -1.7424      0.0000
 -26  10   5      3.6989      0.9739     -2.4892      0.0000
 -24  10   5      7.6324      1.4738     -4.6508      0.0000
 -22  10   5      6.6258      1.0629     -5.6049      0.0000
 -18  10   5      6.2466      0.8410      3.0941      0.0000
 -16  10   5     10.8982      1.4168      6.5652      0.0000
 -14  10   5      4.7954      0.7991     -0.6805      0.0000
 -12  10   5      3.0716      0.8636     -1.4065      0.0000
 -10  10   5      4.3133      1.1434      2.1440      0.0000
  -8  10   5      2.0968      1.1174     -1.2391      0.0000
  -6  10   5      6.7939      0.7792     -7.2896      0.0000
  -4  10   5     13.9653      1.6578    -14.4185      0.0000
  -2  10   5     19.8480      1.5593    -18.0828      0.0000
   0  10   5      6.7462      1.1230    -10.0222      0.0000
   2  10   5      2.4352      0.9524     -1.1980      0.0000
   4  10   5      0.9271      1.2903     -2.2224      0.0000
   6  10   5      2.9631      1.0229     -0.0388      0.0000
   8  10   5      0.0000      1.4118      2.7675      0.0000
 -25  11   5      8.2147      1.4513      1.3266      0.0000
 -23  11   5      9.0440      1.2144      2.2536      0.0000
 -19  11   5      2.2606      1.2549     -3.7473      0.0000
 -17  11   5     10.8669      1.4366     -9.8989      0.0000
 -15  11   5     14.9979      1.8099    -12.0086      0.0000
 -13  11   5     16.3183      2.4032    -14.0100      0.0000
 -11  11   5     21.7506      1.6999    -18.0434      0.0000
  -9  11   5     22.1484      1.7312    -18.7157      0.0000
  -7  11   5     15.4562      1.7673    -14.5809      0.0000
  -5  11   5      5.1536      0.7484     -5.1783      0.0000
  -3  11   5      3.6789      1.0844      3.8489      0.0000
  -1  11   5      5.3205      0.7849      4.9630      0.0000
   1  11   5      2.4172      0.9783      0.1441      0.0000
   3  11   5      2.4317      0.9670     -0.1160      0.0000
   5  11   5      2.2863      1.1022     -1.4497      0.0000
   7  11   5      2.8253      2.1280     -4.1486      0.0000
 -24  12   5      5.4359      0.9778     -1.6847      0.0000
 -20  12   5      1.6719      1.2292      0.2948      0.0000
 -18  12   5      4.8144      1.0961      3.7533      0.0000
 -14  12   5      6.7829      1.1851      6.0696      0.0000
 -12  12   5      3.8429      1.2368      5.9516      0.0000
 -10  12   5      2.9914      0.8510      3.0716      0.0000
  -8  12   5      1.5216      1.3900      0.8496      0.0000
  -6  12   5      4.2237      1.0395     -4.1280      0.0000
  -4  12   5     11.5434      1.0221     -9.8855      0.0000
  -2  12   5      9.8958      1.3543     -9.5923      0.0000
   2  12   5      2.8776      0.8722     -3.1778      0.0000
   4  12   5      1.5659      1.3647     -0.0267      0.0000
   6  12   5      4.8213      1.0682      2.4180      0.0000
   8  12   5      0.8915      1.3713      4.1776      0.0000
 -21  13   5      0.8927      1.0905      0.7847      0.0000
 -19  13   5      2.6913      1.1122     -1.2215      0.0000
 -17  13   5      3.1059      1.1922     -1.8495      0.0000
 -15  13   5      7.5298      1.2315     -3.9200      0.0000
 -13  13   5      6.3159      1.1431     -5.9435      0.0000
 -11  13   5      4.0750      1.1209     -1.6589      0.0000
  -9  13   5      4.7059      1.2206      3.8009      0.0000
  -7  13   5      8.2538      1.2261      8.6511      0.0000
  -3  13   5     14.7046      1.7370     14.8389      0.0000
  -1  13   5      9.2913      1.3179     10.2613      0.0000
   1  13   5      7.4955      0.5901      7.4938      0.0000
   3  13   5      2.6690      1.1499      2.3662      0.0000
   5  13   5      3.6514      1.0910     -2.8769      0.0000
   7  13   5      7.0295      1.1554     -4.8829      0.0000
   9  13   5      0.0000      1.4845     -5.9997      0.0000
 -20  14   5      2.4233      1.3374     -0.4881      0.0000
 -18  14   5      2.9210      1.1225     -0.1295      0.0000
 -14  14   5      5.2194      1.0994      5.9366      0.0000
 -12  14   5      4.6283      1.2316      5.5495      0.0000
 -10  14   5      1.6767      1.3141     -0.2027      0.0000
  -8  14   5      6.5505      1.2548     -6.5450      0.0000
  -6  14   5     10.6284      1.3859    -12.3672      0.0000
  -2  14   5     12.5115      1.5753    -13.4396      0.0000
   0  14   5     11.7712      1.2787    -11.9803      0.0000
   2  14   5      8.0998      1.5182     -8.0775      0.0000
   6  14   5      3.1424      1.0721      2.6252      0.0000
   8  14   5      6.9846      1.1723      4.3555      0.0000
 -15  15   5      4.9855      1.2490     -4.8172      0.0000
 -13  15   5      5.2040      1.0908     -5.6713      0.0000
  -9  15   5      4.5743      1.1002      5.0998      0.0000
  -7  15   5      8.9050      1.2951     10.9204      0.0000
  -5  15   5     10.7147      1.4048     12.5751      0.0000
  -3  15   5      8.9501      1.2738     10.4358      0.0000
  -1  15   5      9.2476      0.8199      8.7502      0.0000
   1  15   5      5.1154      0.5748      5.7475      0.0000
   3  15   5      1.1025      0.7463     -0.4431      0.0000
   5  15   5      6.0856      1.0925     -4.9520      0.0000
  -8  16   5      3.8846      1.1236     -3.8771      0.0000
  -6  16   5      5.9304      1.0976     -7.5322      0.0000
  -4  16   5      5.4062      1.1109     -7.4414      0.0000
  -2  16   5      9.3381      1.3366     -7.9871      0.0000
 -12   0   6     13.7085      1.5560    -17.5237      0.0000
 -10   0   6     13.9056      1.1191    -12.9086      0.0000
  -6   0   6      5.6334      0.9334      7.5099      0.0000
  -4   0   6     15.3386      1.6998     15.1144      0.0000
  -2   0   6      3.9394      0.9414     -3.5227      0.0000
   0   0   6      9.2434      0.8473      9.6703      0.0000
   2   0   6      4.5775      0.7317      4.6728      0.0000
 -15   1   6      0.8231      1.4409      1.2040      0.0000
 -13   1   6      8.8697      2.3131     10.9302      0.0000
 -11   1   6     16.9241      1.0888     15.2394      0.0000
  -9   1   6     13.4114      1.0733     13.2182      0.0000
  -7   1   6      2.9576      0.5023      1.8784      0.0000
  -5   1   6     10.9066      0.7855    -11.9504      0.0000
  -3   1   6      5.5614      0.6439     -5.6693      0.0000
  -1   1   6     11.9769      0.8095    -10.4020      0.0000
   1   1   6     19.8428      1.0790    -18.0830      0.0000
   3   1   6     13.7111      0.7798    -10.8075      0.0000
   5   1   6      0.0000      1.4565     -3.4168      0.0000
 -20   2   6      0.0000      1.9880      7.9270      0.0000
 -16   2   6      6.6380      1.0928      3.7542      0.0000
 -14   2   6      6.7083      0.9678     -5.3101      0.0000
 -12   2   6     12.1664      1.0522    -10.3598      0.0000
 -10   2   6     12.4402      0.8290    -14.7695      0.0000
  -8   2   6      7.5706      0.6615     -7.5274      0.0000
  -6   2   6      4.3611      0.5544      3.9543      0.0000
  -4   2   6      2.9224      0.5365     -2.9362      0.0000
  -2   2   6     10.6700      0.7313      9.2082      0.0000
   0   2   6      9.7456      0.6954     11.1576      0.0000
   2   2   6     16.1560      1.2725     13.8426      0.0000
   4   2   6      9.3723      1.1991      7.9851      0.0000
 -17   3   6      7.6937      1.1183     -5.3192      0.0000
 -15   3   6      5.7259      0.7258      0.4774      0.0000
 -13   3   6      5.0972      0.7497      4.4997      0.0000
 -11   3   6      8.3425      0.7817      9.0971      0.0000
  -9   3   6      5.1419      1.1387      5.4897      0.0000
  -7   3   6      2.9044      0.8287     -2.7918      0.0000
  -5   3   6      8.3826      0.7455      8.1869      0.0000
  -3   3   6      6.9682      1.0524     -4.1678      0.0000
  -1   3   6     11.9213      0.8061    -11.4455      0.0000
   1   3   6      9.5735      0.7070     -9.9905      0.0000
   3   3   6     10.3935      0.9047    -11.9010      0.0000
   5   3   6      1.5260      1.5079     -2.6284      0.0000
 -22   4   6      1.1765      1.8543      5.5000      0.0000
 -20   4   6      0.0000      1.9461      9.9332      0.0000
 -18   4   6      8.9311      1.5541      4.4457      0.0000
 -16   4   6      4.7884      1.9215     -4.3615      0.0000
 -14   4   6      7.8891      1.1397    -10.0225      0.0000
 -12   4   6     20.0965      2.1955    -17.1968      0.0000
 -10   4   6     14.2436      1.9276    -16.2865      0.0000
  -8   4   6     11.0260      1.1752     -9.1316      0.0000
  -6   4   6     27.1600      1.4468    -23.4808      0.0000
  -4   4   6     12.6963      1.0282    -11.4183      0.0000
  -2   4   6      2.6492      0.5248      2.4187      0.0000
   0   4   6      8.3621      0.8849      5.8612      0.0000
   2   4   6      7.7050      0.7253      7.2703      0.0000
   4   4   6      4.5670      1.1707      3.7531      0.0000
   6   4   6      1.2097      1.4782     -2.8759      0.0000
 -19   5   6      9.9133      1.7900     -8.6605      0.0000
 -17   5   6      2.1547      1.0069      1.3452      0.0000
 -15   5   6      6.6057      0.7998      7.5647      0.0000
 -13   5   6     10.7752      0.9631     11.5800      0.0000
 -11   5   6     11.1944      1.1429      9.0412      0.0000
  -9   5   6      2.9823      1.1292     -0.2439      0.0000
  -7   5   6     12.9147      0.7406     13.6814      0.0000
  -5   5   6      8.9355      0.5589     10.3424      0.0000
  -3   5   6      2.1689      0.5522     -2.6434      0.0000
  -1   5   6      9.3591      0.9317     -8.5496      0.0000
   1   5   6     12.7460      0.9840    -10.5811      0.0000
   3   5   6      2.8202      2.1247     -6.4374      0.0000
   5   5   6      2.5843      1.4831     -0.7054      0.0000
   7   5   6      0.0000      1.3306      0.5490      0.0000
 -22   6   6      6.7967      1.4862      4.7798      0.0000
 -20   6   6      8.5840      0.9895      6.9203      0.0000
 -18   6   6      2.2427      1.0096      3.9817      0.0000
 -16   6   6      4.8424      0.7823     -5.1692      0.0000
 -14   6   6     11.0121      1.4013    -10.8710      0.0000
 -12   6   6      8.8052      0.8525     -7.5375      0.0000
 -10   6   6      6.4577      1.0365      3.3928      0.0000
  -8   6   6      2.0991      1.4922     -5.7901      0.0000
  -6   6   6      5.1930      0.5195     -4.9480      0.0000
  -4   6   6      2.2417      0.5731      1.9316      0.0000
  -2   6   6      7.7256      0.5734      7.7731      0.0000
   0   6   6     16.1843      1.2399     12.4053      0.0000
   2   6   6      8.6412      0.6643      7.8717      0.0000
   4   6   6      2.2643      1.0406      0.4692      0.0000
 -25   7   6      2.2323      1.1973      0.3400      0.0000
 -23   7   6      2.3157      1.7051     -1.3474      0.0000
 -21   7   6      2.1760      1.1509     -3.2606      0.0000
 -19   7   6      3.1361      0.8897     -2.4548      0.0000
 -17   7   6      3.8734      0.9580      1.1841      0.0000
 -15   7   6     10.2744      0.9633     10.3312      0.0000
 -13   7   6     10.5865      0.9817     10.1770      0.0000
 -11   7   6      4.4225      0.7426     -1.4319      0.0000
  -9   7   6      4.3473      1.0902      3.3824      0.0000
  -7   7   6      3.0185      1.7693      2.4240      0.0000
  -5   7   6      2.7686      0.6232     -3.1051      0.0000
  -3   7   6      5.0196      0.7173     -3.8564      0.0000
  -1   7   6     11.2415      0.7475    -10.2609      0.0000
   1   7   6      8.9710      0.7999     -9.1930      0.0000
   3   7   6      3.3494      0.8475     -0.4118      0.0000
   5   7   6      9.5426      1.6845      2.6644      0.0000
   7   7   6      0.0000      1.1828      3.2151      0.0000
 -26   8   6      2.5819      1.0642      2.5096      0.0000
 -24   8   6      4.7059      1.4163      2.8713      0.0000
 -22   8   6      6.3867      1.0635      4.9015      0.0000
 -18   8   6      6.1665      0.7931      3.6799      0.0000
 -16   8   6      2.3596      1.5556     -1.8803      0.0000
 -14   8   6      7.0196      0.7976     -7.9012      0.0000
 -12   8   6      4.3315      0.7592     -1.4063      0.0000
 -10   8   6      4.9598      1.0934     -3.3498      0.0000
  -8   8   6      2.9663      0.8728     -3.4893      0.0000
  -6   8   6      1.7793      0.9949      2.7408      0.0000
  -4   8   6      4.3248      0.6641      3.4422      0.0000
  -2   8   6     10.6523      0.6246      7.8384      0.0000
   0   8   6     11.7168      0.9112     11.6510      0.0000
   2   8   6      7.9297      0.7341      7.4094      0.0000
   4   8   6      2.2562      1.1441      2.9655      0.0000
   6   8   6      2.4700      1.0085      2.6107      0.0000
   8   8   6      0.0000      1.3367     -1.4149      0.0000
 -27   9   6      1.2328      1.1544     -1.3537      0.0000
 -25   9   6      5.3237      1.3401     -2.5961      0.0000
 -23   9   6      5.9428      1.0217     -3.0692      0.0000
 -19   9   6      5.2117      1.0777     -2.8898      0.0000
 -17   9   6      2.9744      0.9322     -1.2116      0.0000
 -15   9   6      3.0616      1.1357      2.4766      0.0000
 -13   9   6      2.2621      1.4281      1.8857      0.0000
 -11   9   6      4.8464      0.7619      4.0462      0.0000
  -9   9   6      3.0396      0.8659      4.0419      0.0000
  -7   9   6      2.8749      1.2253     -1.4659      0.0000
  -5   9   6      1.8278      0.9742     -3.1889      0.0000
  -3   9   6      4.5874      0.7143     -5.7904      0.0000
  -1   9   6      8.6245      0.5318     -6.8641      0.0000
   1   9   6      7.6357      0.6440     -5.9778      0.0000
   3   9   6      2.9838      0.8884     -3.4544      0.0000
   5   9   6      5.5368      0.8284     -3.3045      0.0000
   7   9   6      1.3200      1.3172     -0.4505      0.0000
 -24  10   6      5.5616      0.9994      2.1572      0.0000
 -20  10   6      4.3581      1.0694      1.2535      0.0000
 -18  10   6      4.2285      1.0917      0.8855      0.0000
 -16  10   6      4.8821      1.1522      0.9976      0.0000
 -14  10   6      5.8415      1.1177      2.3743      0.0000
 -12  10   6      3.5468      0.8551     -2.4610      0.0000
 -10  10   6      4.2417      0.7858     -5.3881      0.0000
  -8  10   6      4.9218      1.1059     -1.1318      0.0000
  -6  10   6      1.6501      1.3640      0.4447      0.0000
  -4  10   6      2.9846      0.8158      3.2817      0.0000
  -2  10   6      3.0344      0.3857      3.1811      0.0000
   0  10   6      3.1263      2.0666      1.6633      0.0000
   2  10   6      3.1670      0.8280      2.0791      0.0000
   4  10   6      3.5669      1.1062      4.6024      0.0000
   6  10   6      0.6975      1.2355      2.7228      0.0000
   8  10   6      0.4259      1.2816      0.0407      0.0000
 -21  11   6      4.7229      1.0744      0.1579      0.0000
 -19  11   6      1.3422      1.2333      1.5449      0.0000
 -15  11   6      0.9685      1.1136      0.5482      0.0000
 -13  11   6      4.7144      1.1137      5.3762      0.0000
 -11  11   6     10.7236      1.4443     13.6305      0.0000
  -9  11   6     13.9987      1.7846     12.6374      0.0000
  -7  11   6      9.3071      1.2912      9.3765      0.0000
  -3  11   6      2.5450      1.2216      2.7117      0.0000
  -1  11   6      3.5467      0.4572      3.8229      0.0000
   1  11   6      5.4908      0.5739      3.8587      0.0000
   3  11   6      1.2306      1.2086     -1.5637      0.0000
   5  11   6      1.7037      1.2987     -2.5018      0.0000
   7  11   6      0.0000      1.1555      0.4363      0.0000
   9  11   6      0.5683      1.3640      1.5026      0.0000
 -20  12   6      1.8606      1.2224     -0.7081      0.0000
 -18  12   6      1.3506      1.1462     -1.7207      0.0000
 -14  12   6      1.4813      1.2172      1.9613      0.0000
 -10  12   6      6.5781      1.1365     -6.4609      0.0000
  -6  12   6      2.0457      1.2685      1.3581      0.0000
  -2  12   6      1.5065      1.2734      1.5597      0.0000
   2  12   6      2.4415      1.2738      0.7219      0.0000
   6  12   6      0.8865      1.1811      1.5479      0.0000
   8  12   6      0.0000      1.2761     -0.0393      0.0000
 -19  13   6      1.4099      1.2078      0.8720      0.0000
 -17  13   6      1.5731      1.1997     -1.0563      0.0000
 -15  13   6      3.4345      1.1392     -3.9271      0.0000
 -13  13   6      2.3794      1.1783     -1.9612      0.0000
  -9  13   6      4.5670      1.0953      2.7408      0.0000
  -7  13   6      1.8617      1.3439     -0.5464      0.0000
  -5  13   6      2.7784      1.1136     -3.5537      0.0000
  -3  13   6      2.9938      1.0572     -2.8305      0.0000
  -1  13   6      1.8931      1.2645      0.9636      0.0000
   1  13   6      0.5184      1.1208      0.6267      0.0000
   3  13   6      1.0230      1.2016     -2.6651      0.0000
   5  13   6      1.2041      1.1859     -2.4830      0.0000
   7  13   6      0.7728      1.1734     -1.3104      0.0000
 -14  14   6      1.8577      1.2641      0.5132      0.0000
 -12  14   6      0.8931      1.0304     -0.8795      0.0000
  -8  14   6      2.2032      1.1959     -2.2423      0.0000
  -6  14   6      1.7580      1.1961      1.5826      0.0000
  -4  14   6      3.4454      1.0642      3.6211      0.0000
  -2  14   6      1.3397      1.1763      1.2459      0.0000
   2  14   6      1.2485      1.1743      2.0789      0.0000
 -21   1   7      1.1058      1.8039     -2.5093      0.0000
 -19   1   7      0.0000      2.1540      1.4009      0.0000
 -17   1   7      0.8923      1.0250      0.7887      0.0000
 -15   1   7      2.1632      1.3790      0.2903      0.0000
 -13   1   7      2.1094      0.8477     -0.8399      0.0000
 -11   1   7      2.2879      0.9855      2.0923      0.0000
  -9   1   7      2.1487      0.7038      2.0971      0.0000
  -7   1   7      4.2818      0.4856      4.2901      0.0000
  -5   1   7      5.0098      0.7474      2.8882      0.0000
  -3   1   7     10.1717      0.7226     -8.9406      0.0000
  -1   1   7      2.0091      0.7125      1.5433      0.0000
   1   1   7      1.0267      1.2076      0.4292      0.0000
   3   1   7      2.9263      0.6839     -2.5908      0.0000
   5   1   7      1.3867      1.2070     -1.0340      0.0000
 -22   2   7      0.0000      1.6598      3.6629      0.0000
 -20   2   7      0.0000      1.9025      2.0482      0.0000
 -18   2   7      1.3608      1.2754     -1.0916      0.0000
 -16   2   7      3.2531      0.8408      1.1422      0.0000
 -14   2   7      4.2374      0.7940      4.1520      0.0000
 -12   2   7      2.5324      0.7380      1.9156      0.0000
 -10   2   7      2.6080      0.7229     -2.5180      0.0000
  -8   2   7      6.2094      0.5673     -6.8380      0.0000
  -6   2   7     10.2931      1.3048     -9.8772      0.0000
  -4   2   7      6.5367      0.6042      5.9610      0.0000
  -2   2   7      2.9528      0.5564      3.2051      0.0000
   0   2   7      6.4475      0.5111     -5.1089      0.0000
   2   2   7      1.6087      1.0210      0.5247      0.0000
   4   2   7      0.9436      1.1952      2.1705      0.0000
   6   2   7      0.0000      1.2699      2.4558      0.0000
 -23   3   7      4.8116      1.0371     -3.5128      0.0000
 -21   3   7      3.6659      2.3850     -4.8181      0.0000
 -19   3   7      0.8253      1.1338     -1.6295      0.0000
 -17   3   7      2.2327      0.9246      1.0521      0.0000
 -15   3   7      3.9420      2.5854     -3.1844      0.0000
 -13   3   7      2.7022      0.8442     -3.6287      0.0000
 -11   3   7      2.6920      0.5711      0.6817      0.0000
  -9   3   7      6.5843      1.0523      7.5456      0.0000
  -7   3   7     13.1815      0.7636     12.8444      0.0000
  -5   3   7      2.9773      0.5669     -2.6002      0.0000
  -3   3   7      4.3366      0.6949     -5.0419      0.0000
  -1   3   7      1.4275      1.1494      0.2325      0.0000
   1   3   7      3.5155      0.5555      2.9250      0.0000
   3   3   7      1.9893      0.9642     -1.1284      0.0000
   5   3   7      4.6609      0.8060     -2.7391      0.0000
   7   3   7      0.0000      1.3208     -2.8660      0.0000
 -22   4   7      7.5981      1.4642      5.8404      0.0000
 -18   4   7      2.4132      0.8450      0.6949      0.0000
 -16   4   7      2.0048      0.9781     -0.0702      0.0000
 -14   4   7      2.7128      1.2171      2.1395      0.0000
 -12   4   7      0.8241      1.0091     -0.4105      0.0000
 -10   4   7      7.5067      0.5550     -8.2390      0.0000
  -8   4   7     19.5881      1.5180    -18.1312      0.0000
  -6   4   7      4.8033      0.8075     -5.3801      0.0000
  -4   4   7      3.1088      0.5934     -0.7701      0.0000
  -2   4   7      1.0622      0.9544     -1.0798      0.0000
   0   4   7      2.0584      0.6975     -1.8008      0.0000
   2   4   7      3.7018      0.6173     -2.1449      0.0000
   4   4   7      3.4484      0.6393      2.7157      0.0000
 -25   5   7      2.2108      1.0768     -1.7796      0.0000
 -23   5   7      6.5115      1.3996     -4.8591      0.0000
 -21   5   7      5.8012      0.9980     -4.6574      0.0000
 -19   5   7      2.7656      0.7915     -3.1792      0.0000
 -17   5   7      2.8808      1.2761     -0.7376      0.0000
 -15   5   7      0.0000      1.1529     -0.3767      0.0000
 -13   5   7      2.4622      1.5089     -0.6563      0.0000
 -11   5   7      2.8446      0.7017      3.9248      0.0000
  -9   5   7     16.0480      0.9178     15.4098      0.0000
  -7   5   7      6.1261      0.5683      7.2098      0.0000
  -5   5   7      3.2816      0.5045      2.8018      0.0000
  -3   5   7      2.6955      0.5353      1.6633      0.0000
  -1   5   7      1.4400      0.8419     -0.6096      0.0000
   1   5   7      1.7747      0.6988      0.6379      0.0000
   3   5   7      1.4364      0.9847     -0.0435      0.0000
   5   5   7      6.6658      0.7606     -5.1356      0.0000
   7   5   7      0.8396      1.3472     -1.9059      0.0000
 -26   6   7      0.4106      0.9953      0.0310      0.0000
 -24   6   7      4.3319      1.3200      1.7868      0.0000
 -22   6   7      5.1652      0.9659      3.5978      0.0000
 -20   6   7      3.3428      1.0220      2.7623      0.0000
 -18   6   7      2.8042      0.8436      2.5002      0.0000
 -16   6   7      1.6554      1.4316      0.0975      0.0000
 -14   6   7      0.8556      1.0083     -1.7632      0.0000
 -12   6   7      1.2360      1.2180     -2.9310      0.0000
  -8   6   7      6.3842      0.9390     -6.7838      0.0000
  -6   6   7      3.3345      0.4801     -2.5959      0.0000
  -4   6   7      2.1849      0.8608     -1.5626      0.0000
  -2   6   7      1.3423      0.8670      2.0443      0.0000
   0   6   7      2.9494      0.5068      2.7147      0.0000
   2   6   7      3.5035      0.5035      1.3241      0.0000
   4   6   7      4.8766      1.0565      4.2331      0.0000
   6   6   7      6.1818      1.5972      3.9889      0.0000
   8   6   7      1.5812      1.3103     -1.7325      0.0000
 -25   7   7      1.3362      1.2716     -1.0182      0.0000
 -23   7   7      2.0120      1.0102     -1.8970      0.0000
 -19   7   7      1.4363      1.2425     -2.2024      0.0000
 -17   7   7      0.7487      1.1541     -1.4942      0.0000
 -15   7   7      2.5660      1.1199      2.5783      0.0000
 -13   7   7      4.2443      1.0769      5.0313      0.0000
 -11   7   7     11.7896      1.0393     10.8701      0.0000
  -9   7   7      5.4608      0.7659      7.3083      0.0000
  -7   7   7      5.3753      0.5175      3.8087      0.0000
  -5   7   7      2.1364      0.5140      2.8659      0.0000
  -3   7   7      1.4811      0.7106     -0.3388      0.0000
  -1   7   7      1.9700      0.5719     -2.3940      0.0000
   1   7   7      4.1258      0.6614     -2.8611      0.0000
   3   7   7      5.8201      0.5852     -4.2764      0.0000
   7   7   7      1.4437      1.3334      0.0641      0.0000
 -24   8   7      4.5714      0.9637      4.0596      0.0000
 -20   8   7      6.4076      1.1078      5.5188      0.0000
 -18   8   7      5.9552      1.0992      5.9919      0.0000
 -16   8   7      4.2173      1.1056      3.4480      0.0000
 -14   8   7      1.8782      1.2463     -1.8219      0.0000
 -12   8   7      8.7354      1.2584     -9.4358      0.0000
 -10   8   7      6.6542      0.7929     -7.6362      0.0000
  -8   8   7      3.2352      0.9025     -3.9926      0.0000
  -6   8   7      3.3428      1.0193     -3.2100      0.0000
  -4   8   7      1.5022      0.5424      0.2222      0.0000
  -2   8   7      1.6110      0.5458      2.1399      0.0000
   0   8   7      5.3417      0.5533      4.4834      0.0000
   2   8   7      9.3414      1.4909      7.4808      0.0000
   4   8   7     11.0178      1.4600      7.6911      0.0000
   6   8   7      3.4272      0.9719      3.7525      0.0000
   8   8   7      0.4164      1.2615      1.5505      0.0000
 -21   9   7      6.3297      1.1303     -5.8365      0.0000
 -19   9   7      9.3539      1.3232     -7.6908      0.0000
 -15   9   7      3.4202      1.1203     -4.1035      0.0000
 -13   9   7      4.9625      1.1047      5.4101      0.0000
 -11   9   7      6.6662      1.1465      8.2619      0.0000
  -9   9   7      4.9436      1.2191      5.6015      0.0000
  -7   9   7      4.1322      0.9228      5.6529      0.0000
  -5   9   7      3.7936      0.4994      3.7614      0.0000
  -3   9   7      2.5195      0.8463      2.4920      0.0000
  -1   9   7      1.4050      0.5777      0.4678      0.0000
   1   9   7      5.3333      0.4865     -3.8692      0.0000
   3   9   7      8.5115      1.1689     -6.8659      0.0000
   5   9   7      6.1141      1.0753     -3.8244      0.0000
   7   9   7      2.3108      1.1809     -1.9091      0.0000
   9   9   7      0.4590      1.2431     -0.7897      0.0000
 -22  10   7      6.5669      1.2779      5.2377      0.0000
 -20  10   7      8.3524      1.2673      6.5065      0.0000
 -18  10   7      8.6622      1.3260      7.5198      0.0000
 -14  10   7      1.4451      1.2041     -0.6313      0.0000
 -10  10   7      9.7098      1.3216     -7.3060      0.0000
  -4  10   7      4.0218      0.4771     -4.2379      0.0000
  -2  10   7      2.2717      0.4125     -2.3207      0.0000
   0  10   7      1.7485      0.4719      1.0057      0.0000
   2  10   7      8.2725      1.2440      5.6843      0.0000
   4  10   7      6.4515      1.1504      4.9937      0.0000
   6  10   7      5.0297      1.0439      2.7704      0.0000
   8  10   7      1.3377      1.2639      2.0730      0.0000
 -19  11   7      9.7889      1.4166     -5.0751      0.0000
 -17  11   7      6.2336      1.2419     -4.8789      0.0000
 -15  11   7      1.5229      1.1868      0.3230      0.0000
 -13  11   7      8.6218      1.2926      8.7087      0.0000
  -9  11   7     17.1077      1.9925     16.5901      0.0000
  -7  11   7     14.4933      1.7735     15.2675      0.0000
  -3  11   7     10.1560      0.8739      9.8063      0.0000
  -1  11   7      6.6688      0.6559      5.8641      0.0000
   1  11   7      2.4704      1.1802      0.4008      0.0000
   5  11   7      3.7277      1.0913     -1.4775      0.0000
   7  11   7      1.9052      1.4099     -1.1768      0.0000
 -14  12   7      1.3951      1.1506     -1.2295      0.0000
 -12  12   7      4.8074      1.1216     -5.6325      0.0000
  -8  12   7      9.7745      1.3507    -10.3959      0.0000
  -6  12   7      7.0333      1.1395     -8.0093      0.0000
  -4  12   7      6.2110      1.1248     -4.8365      0.0000
  -2  12   7      2.6693      1.1647     -2.2429      0.0000
   2  12   7      3.6952      1.1594      3.0624      0.0000
 -22   0   8      1.7096      1.2959     -0.3700      0.0000
 -20   0   8      4.4855      1.3484     -4.5597      0.0000
 -18   0   8      4.0320      0.9689     -1.5085      0.0000
 -16   0   8      7.5364      1.4297      4.7921      0.0000
 -14   0   8      9.2529      1.3038      8.0720      0.0000
 -12   0   8      8.5633      1.1984      8.6306      0.0000
 -10   0   8     11.1154      1.3763      9.4388      0.0000
  -8   0   8     11.9911      1.4997     11.4231      0.0000
  -4   0   8     15.9724      1.8052     14.4746      0.0000
  -2   0   8      5.6203      1.0205     -3.3585      0.0000
   0   0   8      8.0030      1.2242     -6.8785      0.0000
 -23   1   8      2.2866      1.1892      3.5637      0.0000
 -21   1   8      8.5876      1.4203      7.6465      0.0000
 -19   1   8      9.5576      1.2236      9.6319      0.0000
 -17   1   8      4.0954      0.7611      4.7800      0.0000
 -15   1   8      2.1369      0.8140     -1.1289      0.0000
 -13   1   8      4.7800      0.5887     -4.0938      0.0000
 -11   1   8      5.2166      0.7411     -5.5436      0.0000
  -9   1   8      9.2657      0.6100     -8.3167      0.0000
  -7   1   8     13.6010      0.7867    -13.2820      0.0000
  -5   1   8     15.6127      0.8798    -15.7915      0.0000
  -3   1   8      4.5835      0.6456     -4.1288      0.0000
  -1   1   8      7.8753      0.6458      7.4150      0.0000
   1   1   8     10.6856      0.7954      7.2621      0.0000
   3   1   8      9.2377      1.2208      5.0205      0.0000
   5   1   8      8.7976      0.8377      4.7756      0.0000
   7   1   8      0.0000      1.3299      3.8840      0.0000
 -24   2   8      1.8818      1.2500     -3.0859      0.0000
 -22   2   8      8.4640      1.4455     -7.2378      0.0000
 -20   2   8      9.8775      1.2483     -9.8310      0.0000
 -16   2   8      4.3424      0.7539     -4.8123      0.0000
 -14   2   8      2.0918      0.7614      0.7579      0.0000
 -12   2   8      2.3143      0.7195      2.8648      0.0000
 -10   2   8      4.9746      0.9037      5.4198      0.0000
  -8   2   8     11.1898      1.2445     11.5137      0.0000
  -6   2   8     15.6594      1.0157     16.2062      0.0000
  -4   2   8      9.3228      0.6523      9.3888      0.0000
  -2   2   8      2.0863      0.7634      2.1877      0.0000
   0   2   8      6.0935      0.5921     -5.0991      0.0000
   2   2   8      7.5447      0.6431     -5.4982      0.0000
   4   2   8      8.2081      0.7752     -3.8769      0.0000
 -25   3   8      1.3200      1.1777      1.5335      0.0000
 -23   3   8      5.2348      1.2656      4.4464      0.0000
 -21   3   8      8.9125      1.1770      7.8751      0.0000
 -19   3   8      6.5587      1.0264      9.5113      0.0000
 -17   3   8     11.4143      0.9924      9.2348      0.0000
 -15   3   8      4.4278      0.7445      3.9708      0.0000
 -13   3   8      2.4780      1.4998     -0.1287      0.0000
 -11   3   8      3.0074      0.6205     -2.5715      0.0000
  -9   3   8      7.0706      0.9751     -7.4354      0.0000
  -7   3   8     14.9329      0.8525    -13.6691      0.0000
  -5   3   8      9.7875      1.2675     -9.6035      0.0000
  -1   3   8      1.7753      0.9608     -1.4280      0.0000
   1   3   8      6.0891      0.6304      5.0942      0.0000
   3   3   8      7.7988      1.1049      5.2940      0.0000
   5   3   8      7.1782      1.3365      3.4583      0.0000
 -24   4   8      3.2943      1.3010     -1.7068      0.0000
 -22   4   8      6.3096      0.9840     -4.8189      0.0000
 -20   4   8      5.9979      0.9850     -7.2460      0.0000
 -18   4   8     11.2186      1.4043     -8.3336      0.0000
 -16   4   8      8.4696      0.8760     -6.3211      0.0000
 -14   4   8      1.6131      1.1525     -0.9810      0.0000
 -12   4   8      3.4417      0.7007      5.0708      0.0000
  -8   4   8     16.8981      1.1021     15.3050      0.0000
  -6   4   8     13.6602      1.1268     12.9642      0.0000
  -4   4   8     11.6907      0.9937     11.2237      0.0000
  -2   4   8      9.7326      0.7366      8.4124      0.0000
   0   4   8      4.3753      0.8129      2.2426      0.0000
   2   4   8      5.1521      0.6637     -3.8686      0.0000
   4   4   8      7.2319      0.7697     -2.5905      0.0000
   8   4   8      0.0000      1.2954     -3.6239      0.0000
 -23   5   8      2.8536      0.9330      3.3207      0.0000
 -21   5   8      4.4600      0.9733      5.3279      0.0000
 -19   5   8      8.3804      1.1861      6.5764      0.0000
 -15   5   8      4.4660      1.0315      4.5955      0.0000
  -9   5   8     11.7344      1.0204    -12.0818      0.0000
  -7   5   8      9.9123      1.2085     -9.6421      0.0000
  -5   5   8      8.5612      0.7943     -8.4688      0.0000
  -3   5   8      7.0014      0.7190     -7.1721      0.0000
  -1   5   8      3.9615      0.8902     -3.9230      0.0000
   1   5   8      3.1687      0.7692      2.4157      0.0000
   3   5   8      7.1103      0.7438      4.7754      0.0000
   5   5   8      0.0000      1.1876      4.1120      0.0000
   7   5   8      7.6963      1.1472      3.6340      0.0000
 -22   6   8      3.2923      1.0524     -3.6488      0.0000
 -20   6   8      4.8835      0.9913     -4.4399      0.0000
 -18   6   8      4.7906      1.0101     -4.3498      0.0000
 -16   6   8      2.9411      1.0987     -4.6733      0.0000
 -14   6   8      1.4971      1.1870     -0.9714      0.0000
 -12   6   8      4.9381      0.7647      5.6924      0.0000
  -8   6   8      8.4589      0.8186      8.2676      0.0000
  -6   6   8      5.4765      0.8614      5.8957      0.0000
  -4   6   8      5.7494      0.6451      4.5666      0.0000
  -2   6   8      3.1807      0.6876      3.3227      0.0000
   2   6   8      5.9968      0.6761     -3.9308      0.0000
   4   6   8      7.9795      1.0481     -5.3359      0.0000
   6   6   8      7.5503      1.0566     -3.9534      0.0000
 -21   7   8      1.2355      1.1145      2.5316      0.0000
 -19   7   8      1.7576      1.1759      1.9788      0.0000
 -15   7   8      1.9774      1.1709      1.3595      0.0000
 -13   7   8      3.5535      1.0708     -2.9044      0.0000
  -7   7   8      6.4751      0.6859     -6.2103      0.0000
  -5   7   8      3.9615      0.8593     -3.6232      0.0000
  -3   7   8      3.0891      0.7601     -2.5844      0.0000
  -1   7   8      0.9824      0.9078      0.1083      0.0000
   1   7   8      2.8466      0.7434      2.3113      0.0000
   3   7   8      6.0050      0.8268      4.6957      0.0000
   5   7   8      7.2355      1.1045      5.1024      0.0000
 -20   8   8      4.3008      1.1706     -4.1094      0.0000
 -18   8   8      3.3507      1.0878     -4.2041      0.0000
 -16   8   8      3.1122      1.1358     -3.7616      0.0000
 -14   8   8      1.1605      1.0715     -1.9866      0.0000
  -8   8   8      4.8684      0.7929      6.4832      0.0000
  -6   8   8      3.5771      0.6552      3.5529      0.0000
  -4   8   8      4.5743      0.7699      2.2042      0.0000
  -2   8   8      1.3240      0.8872     -0.2531      0.0000
   0   8   8      1.2959      1.2705     -2.0978      0.0000
   2   8   8      6.1076      1.0821     -4.1280      0.0000
   4   8   8      7.9534      1.1794     -6.3156      0.0000
 -17   9   8      2.8010      1.2559      3.4468      0.0000
 -15   9   8      2.0332      1.0897      2.8772      0.0000
 -13   9   8      1.8807      1.1307      0.7238      0.0000
  -9   9   8      5.3225      1.0485     -5.0508      0.0000
  -7   9   8      2.9500      1.0960     -4.0474      0.0000
  -5   9   8      2.4263      1.0875     -2.8055      0.0000
  -3   9   8      1.0680      1.0923     -0.6983      0.0000
  -1   9   8      2.3126      1.0901      0.9292      0.0000
   1   9   8      3.2225      1.0616      2.1158      0.0000
 -12  10   8      0.9665      1.0809     -0.2974      0.0000
  -8  10   8      3.5454      1.0613      3.7613      0.0000
  -6  10   8      4.6730      1.0244      4.4950      0.0000
  -4  10   8      3.3249      1.1085      2.6359      0.0000
  -2  10   8      0.8748      1.2097      0.7407      0.0000
 -17   1   9      1.2881      1.2734      0.5353      0.0000
 -15   1   9      1.5025      1.2599     -0.5905      0.0000
 -13   1   9      0.7104      1.2959     -0.2459      0.0000
 -11   1   9      1.5198      1.2487     -1.3130      0.0000
  -9   1   9      0.8308      1.0419     -0.8343      0.0000
  -7   1   9      1.0918      1.0296      0.4661      0.0000
  -5   1   9      1.2229      1.0834     -0.0148      0.0000
 -18   2   9      2.8993      1.1682     -1.9262      0.0000
 -14   2   9      1.1391      1.2700     -1.0642      0.0000
 -12   2   9      0.7159      1.1703      0.1394      0.0000
  -8   2   9      1.8779      1.2541     -0.5009      0.0000
  -6   2   9      1.3806      1.2466     -0.1941      0.0000
  -4   2   9      2.3837      1.1376      2.9432      0.0000
 -15   3   9      2.0352      1.3478      2.4429      0.0000
 -11   3   9      1.2543      1.2578     -1.1613      0.0000
  -9   3   9      1.3031      1.1797     -0.0520      0.0000
  -7   3   9      2.5809      1.3314      0.2149      0.0000
  -5   3   9      2.2090      1.1309     -2.2327      0.0000
  -3   3   9      4.1726      0.9888     -3.8969      0.0000
 -16   4   9      4.4705      1.1217     -3.6396      0.0000
 -14   4   9      1.2360      1.2100     -0.9388      0.0000
 -12   4   9      1.8272      1.3243      2.1130      0.0000
 -10   4   9      1.7096      1.2671      1.5514      0.0000
  -8   4   9      1.7080      1.2959      1.6258      0.0000
  -4   4   9      4.4086      0.9933      4.2275      0.0000
  -2   4   9      4.0734      1.0457      4.5472      0.0000
   0   4   9      0.0000      1.2495      1.3654      0.0000
 -15   5   9      2.0552      1.4223      2.6863      0.0000
 -13   5   9      0.9811      1.1862     -0.7329      0.0000
 -11   5   9      3.4874      1.0365     -2.2769      0.0000
  -9   5   9      2.0299      1.4405     -2.7038      0.0000
  -7   5   9      2.6339      1.1116     -2.7559      0.0000
  -3   5   9      4.0799      0.9736     -4.2342      0.0000
 -10   6   9      3.3282      1.0587      4.1105      0.0000
  -8   6   9      4.3918      1.2143      3.3368      0.0000
  -6   6   9      2.5363      1.1379      2.1582      0.0000
  -4   6   9      2.7338      1.3236      2.7111      0.0000
                                                    
