# Supplementary material for: How to get maximum structure information from anisotropic displacement parameters obtained by three-dimensional electron diffraction: an experimental study on metal–organic frameworks
Source: IUCrJ. 2022 Jun 8;9(Pt 4):480–91. doi: 10.1107/S2052252522005632 (PMC9252158; doi:10.1107/S2052252522005632)
Supplement: Supplementary file 3 [file m-09-00480-sup3.zip › vq5001MIL-140C_13sup24.hkl]

#
# Unique observed reflections after correcting
# for dispersion and merging Friedel opposites
#
data_3_1
_shelx_title ' merging_a.res in C2/c'
_shelx_refln_list_code          3
_shelx_F_calc_maximum      125.54
_exptl_crystal_F_000       483.64
_reflns_d_resolution_high  0.8548

loop_
 _space_group_symop_operation_xyz
 'x, y, z'
 '-x, y, -z+1/2'
 'x+1/2, y+1/2, z'
 '-x+1/2, y+1/2, -z+1/2'
 '-x, -y, -z'
 'x, -y, z-1/2'
 '-x+1/2, -y+1/2, -z'
 'x+1/2, -y+1/2, z-1/2'

_cell_length_a    32.3600
_cell_length_b    15.8000
_cell_length_c     7.9100
_cell_angle_alpha  90.000
_cell_angle_beta  103.000
_cell_angle_gamma  90.000

loop_
 _refln_index_h
 _refln_index_k
 _refln_index_l
 _refln_F_meas
 _refln_F_sigma
 _refln_A_calc
 _refln_B_calc
   1   1   0     38.1589      4.0823    -61.0538      0.0000
   0   2   0     64.3325      4.9053     21.5273      0.0000
   2   2   0     32.1250      3.6410     56.3412      0.0000
   1   3   0     62.3229      3.3578    -38.3331      0.0000
   5   3   0     21.3440      2.3982     26.4064      0.0000
   0   4   0     34.8679      2.6747     11.8076      0.0000
   2   4   0     32.2842      2.4855     27.6188      0.0000
   4   4   0     23.2409      1.8349     26.8848      0.0000
   6   4   0     13.5550      1.4355    -12.9619      0.0000
   1   5   0     38.1337      5.5790    -27.0186      0.0000
   3   5   0     40.9871      3.1306    -35.2523      0.0000
   5   5   0     16.6598      1.1217    -23.8511      0.0000
   7   5   0      8.6166      1.5693      8.6893      0.0000
   0   6   0     27.2459      3.0068     31.1070      0.0000
   2   6   0     31.5135      2.4250     33.4808      0.0000
   4   6   0     43.5168      3.3334     36.7990      0.0000
   6   6   0     12.6698      0.8168     18.8250      0.0000
   8   6   0     15.8193      1.3962    -10.8058      0.0000
   1   7   0     76.5991      5.8515    -65.4421      0.0000
   3   7   0     61.6644      4.0459    -56.3784      0.0000
   5   7   0     50.7656      2.7344    -45.2503      0.0000
   7   7   0     14.7019      0.9103    -12.7977      0.0000
   9   7   0     29.1386      2.7976     30.2743      0.0000
  11   7   0     23.7455      2.7878     22.2889      0.0000
   0   8   0     15.8330      1.9040     13.1818      0.0000
   2   8   0     13.1098      0.8116      8.5370      0.0000
   4   8   0     13.6929      0.8385     10.7423      0.0000
   6   8   0     11.3839      1.9498     10.7667      0.0000
   8   8   0     27.3660      2.0394    -17.9137      0.0000
  10   8   0     20.5611      1.3725    -17.3929      0.0000
  12   8   0     16.8733      1.5448    -13.7309      0.0000
  14   8   0      0.0000      1.8025     -5.0846      0.0000
   1   9   0     18.7814      1.1064    -15.2230      0.0000
   3   9   0      7.4140      0.5937    -10.2412      0.0000
   5   9   0      9.0760      0.6667     -8.1615      0.0000
   7   9   0      9.6081      1.2547      8.8917      0.0000
   9   9   0     12.4567      1.8026     16.4646      0.0000
  11   9   0     16.8848      1.0166     14.2091      0.0000
  13   9   0     11.0125      0.7899      8.4092      0.0000
   0  10   0     15.9471      1.3593     15.1657      0.0000
   2  10   0     14.1332      0.8840     13.2789      0.0000
   4  10   0      5.8869      0.6033      6.3717      0.0000
   6  10   0      8.3861      0.6649     -6.9991      0.0000
   8  10   0     14.3433      1.2492    -13.9395      0.0000
  10  10   0      7.9035      0.9836    -14.3893      0.0000
  12  10   0     14.5616      1.3228    -13.5056      0.0000
  14  10   0     14.7775      1.2174    -12.5450      0.0000
  16  10   0      7.5884      1.3271     -7.3883      0.0000
   1  11   0      7.3208      1.3001     -5.5074      0.0000
   3  11   0      4.9578      0.6640     -4.7178      0.0000
   5  11   0      3.2970      0.8228      0.8342      0.0000
   7  11   0      3.0767      0.8897      0.3440      0.0000
   9  11   0      8.9904      0.7339     -7.3797      0.0000
  11  11   0     17.5094      1.6593     -8.6109      0.0000
  13  11   0      6.3045      0.8905     -7.2035      0.0000
  15  11   0     10.6941      1.0125     -9.9434      0.0000
  17  11   0      9.4371      1.1298     -8.5021      0.0000
   0  12   0     11.2717      1.1178     11.1395      0.0000
   2  12   0     11.1010      0.8034      8.6907      0.0000
   4  12   0      2.6868      0.9297      1.5021      0.0000
   6  12   0      4.3386      0.8567     -5.0464      0.0000
   8  12   0      3.8727      0.8452     -2.4425      0.0000
  10  12   0      4.6512      0.8280     -3.2134      0.0000
  12  12   0      7.9048      1.1778     -7.6064      0.0000
  14  12   0      7.1229      1.0880     -4.8641      0.0000
  16  12   0      2.5026      1.6503     -3.4047      0.0000
  18  12   0      0.9856      1.5960     -1.1922      0.0000
  20  12   0      0.0000      2.4424     -0.6158      0.0000
   1  13   0      8.9049      1.2789    -10.1338      0.0000
   3  13   0      5.4978      0.7220     -5.2740      0.0000
   5  13   0      2.6862      0.9675      0.5591      0.0000
   7  13   0      2.6158      1.1299      0.8327      0.0000
   9  13   0      3.0283      1.0391      1.5141      0.0000
  11  13   0      8.1298      1.0342      6.1725      0.0000
  13  13   0      2.2166      1.9680      5.1199      0.0000
  15  13   0      4.9015      1.3207      3.1524      0.0000
  17  13   0      2.5326      1.4773      0.4114      0.0000
  19  13   0      0.0000      1.4670     -1.3874      0.0000
  21  13   0      0.0000      1.8189     -1.8534      0.0000
   0  14   0     10.4298      1.0825     -1.4435      0.0000
   2  14   0      5.1372      0.8675     -2.3740      0.0000
   4  14   0      3.8375      0.8384     -3.8386      0.0000
   6  14   0      3.7372      0.8223     -1.8130      0.0000
   8  14   0      2.2610      1.1375     -0.4707      0.0000
  10  14   0      5.4033      0.7543     -3.1001      0.0000
  12  14   0      3.9032      0.9326     -2.6660      0.0000
  14  14   0      1.3370      1.6450     -1.4274      0.0000
  16  14   0      2.7534      2.3324     -0.0860      0.0000
  18  14   0      1.8841      1.9761      0.9406      0.0000
  20  14   0      0.7259      1.4844     -0.1905      0.0000
  22  14   0      0.7901      1.7550     -0.6896      0.0000
   1  15   0      3.0550      1.0557     -2.9574      0.0000
   3  15   0      3.0116      1.0018     -2.9708      0.0000
   5  15   0      3.9173      0.8101     -4.3750      0.0000
   7  15   0      2.8313      1.0388     -4.5683      0.0000
   9  15   0      2.8225      1.3827     -0.8861      0.0000
  11  15   0      4.0998      1.1179      0.1835      0.0000
  13  15   0      2.2108      1.6711     -0.9347      0.0000
  15  15   0      3.0728      2.5415     -2.1324      0.0000
  17  15   0      2.4936      1.7816     -3.2219      0.0000
  19  15   0      1.4171      1.5027     -1.5546      0.0000
  21  15   0      1.6285      2.0841      0.1794      0.0000
   0  16   0      8.3012      1.4016     -6.4463      0.0000
   2  16   0      4.8117      1.1778     -5.1113      0.0000
   4  16   0      3.6689      1.1155     -1.7015      0.0000
   6  16   0      3.4167      1.0289      0.3481      0.0000
   8  16   0      1.3636      1.3134     -1.8698      0.0000
  10  16   0      2.8112      1.2835     -3.1240      0.0000
  12  16   0      3.2655      2.1681     -1.3124      0.0000
  14  16   0      2.8627      1.3801      0.9211      0.0000
  16  16   0      2.7921      2.2768      2.7674      0.0000
   1  17   0      3.4938      2.8581      5.8474      0.0000
   3  17   0      2.7159      1.6409      1.6611      0.0000
   5  17   0      4.4038      1.0905     -2.3583      0.0000
   7  17   0      2.5539      1.2684     -1.9301      0.0000
   9  17   0      2.1282      1.4935     -0.2110      0.0000
  11  17   0      2.2472      1.4372     -0.9413      0.0000
  13  17   0      4.5379      2.0353     -2.7143      0.0000
   0  18   0      6.2600      1.6448     -8.9450      0.0000
  -5   1   1      4.6806      2.1136     -2.2877      0.0000
  -3   1   1     16.0909      1.3123     -9.5656      0.0000
  -1   1   1     33.2679      2.8645     41.1503      0.0000
   1   1   1     38.6756      2.9625    -39.9519      0.0000
   3   1   1      6.1280      1.5381      2.4266      0.0000
  -6   2   1      5.3685      1.4012     -3.1751      0.0000
  -4   2   1     30.6479      2.3653     18.0765      0.0000
  -2   2   1     44.7110      4.8541    -24.4912      0.0000
   0   2   1      8.1130      0.8412     -6.6287      0.0000
   2   2   1     58.4626      4.4657     46.6660      0.0000
   4   2   1      5.0778      1.0557     -4.8297      0.0000
  -7   3   1      6.5878      1.6074     -0.5241      0.0000
  -5   3   1     23.5538      3.2598     -4.8043      0.0000
  -3   3   1     14.8598      2.1022      9.9663      0.0000
  -1   3   1     10.1942      0.8529      6.6822      0.0000
   1   3   1      9.2615      1.2728    -11.7871      0.0000
   3   3   1     54.4902      4.1723    -54.8908      0.0000
   5   3   1      5.3796      0.9508      5.6666      0.0000
   7   3   1      6.1365      1.7232     11.1549      0.0000
 -10   4   1      5.7696      1.6308     -5.6234      0.0000
  -8   4   1      8.2831      1.0575     10.2485      0.0000
  -6   4   1     21.6620      1.7164     17.1292      0.0000
  -4   4   1     10.2795      0.7904     -8.7849      0.0000
  -2   4   1      9.5376      0.9158     -8.4542      0.0000
   0   4   1      4.4851      0.9143      1.3787      0.0000
   2   4   1     22.1163      1.5565     19.5966      0.0000
   4   4   1     37.5667      4.1028     31.9958      0.0000
   6   4   1     11.6159      1.5464    -12.3557      0.0000
   8   4   1     13.5647      1.7059    -14.9236      0.0000
 -11   5   1     29.1587      3.2467     31.0067      0.0000
  -9   5   1     10.7058      1.1394     10.7555      0.0000
  -7   5   1     16.8124      2.0808     -9.5293      0.0000
  -5   5   1     11.1114      0.7031     -9.1269      0.0000
  -3   5   1      8.5863      1.2169      8.5846      0.0000
  -1   5   1     23.4933      2.4250     -9.9511      0.0000
   1   5   1     21.8423      1.4025    -19.0792      0.0000
   3   5   1     25.9214      1.4204    -20.8032      0.0000
   5   5   1     25.8166      2.1162    -28.4554      0.0000
   7   5   1     10.3792      1.0400     12.1808      0.0000
   9   5   1     15.9870      1.3628     15.0845      0.0000
 -12   6   1     12.7326      2.8045    -11.8356      0.0000
 -10   6   1     31.2902      7.0665    -31.4992      0.0000
  -8   6   1      9.0796      0.7943     -5.0302      0.0000
  -6   6   1     15.1620      1.0238     11.9442      0.0000
  -4   6   1     14.1919      0.8335      8.6111      0.0000
  -2   6   1     17.7074      1.1733     14.2072      0.0000
   0   6   1     29.1824      1.8571     25.4293      0.0000
   2   6   1     21.8786      1.2166     15.6643      0.0000
   4   6   1     29.6700      1.6341     30.9063      0.0000
   6   6   1     19.2943      1.3022     19.8454      0.0000
   8   6   1      9.9974      1.1509    -11.4974      0.0000
  10   6   1     10.4809      1.7068     -9.3442      0.0000
 -15   7   1      6.1845      1.8989     -0.4483      0.0000
 -13   7   1     15.8596      1.4180     13.9686      0.0000
 -11   7   1     21.0874      1.7436     17.4514      0.0000
  -9   7   1     25.4720      2.2287     29.6361      0.0000
  -7   7   1     17.6810      1.0119     -2.5510      0.0000
  -5   7   1     25.1196      1.7959    -17.9615      0.0000
  -3   7   1     38.4248      2.0872    -38.3218      0.0000
  -1   7   1     44.2564      2.3953    -47.9689      0.0000
   1   7   1     43.0485      2.3352    -39.5896      0.0000
   3   7   1     47.2142      2.5609    -45.9740      0.0000
   5   7   1     42.0981      2.2861    -42.2691      0.0000
   7   7   1     18.2622      1.2960    -15.7506      0.0000
   9   7   1      9.0858      1.4569      5.6596      0.0000
  11   7   1     14.5532      1.3046     17.3530      0.0000
  13   7   1     15.6474      2.0257     11.3391      0.0000
 -14   8   1     13.7999      1.3146     -5.5278      0.0000
 -12   8   1     18.3174      1.5456    -14.7162      0.0000
 -10   8   1     16.2559      0.9653    -18.9591      0.0000
  -8   8   1     23.5989      2.9279    -24.1473      0.0000
  -6   8   1      7.3069      0.6418     -3.8398      0.0000
  -4   8   1      9.6711      0.7476      9.0085      0.0000
  -2   8   1     15.4563      0.9280     14.2149      0.0000
   0   8   1     10.0048      1.5743      0.6796      0.0000
   2   8   1      9.1246      0.6910      7.2170      0.0000
   4   8   1     15.4104      0.9167     14.6267      0.0000
   6   8   1     15.5370      1.6486     12.5355      0.0000
   8   8   1      6.7910      0.8962      3.0624      0.0000
  10   8   1     13.5053      1.2378    -14.2723      0.0000
  12   8   1     16.5073      2.7363    -15.4363      0.0000
  14   8   1     16.8891      1.5083    -17.7360      0.0000
  16   8   1      0.0000      1.8781     -4.6197      0.0000
 -17   9   1      3.1974      1.4272      2.5911      0.0000
 -13   9   1     18.6210      1.5871     11.0828      0.0000
 -11   9   1     14.3928      1.7246     17.0716      0.0000
  -9   9   1     22.0744      1.6184     20.2058      0.0000
  -7   9   1     17.8889      1.2696     19.0176      0.0000
  -5   9   1      8.3826      0.7157     -7.2541      0.0000
  -3   9   1     18.2285      1.0447    -19.2989      0.0000
  -1   9   1     18.3726      1.1026    -12.5518      0.0000
   1   9   1     12.6101      0.8451    -11.3936      0.0000
   3   9   1     12.3092      0.7690    -12.8316      0.0000
   5   9   1     13.1343      0.8186    -10.8444      0.0000
   7   9   1      8.8094      1.3048     -7.0043      0.0000
  11   9   1     22.3124      1.5350     21.4705      0.0000
  13   9   1     24.0360      2.7941     23.6838      0.0000
  15   9   1      8.6011      1.2028      7.7648      0.0000
 -20  10   1      1.7459      2.6844      2.9490      0.0000
 -18  10   1      4.6477      1.6944     -2.1661      0.0000
 -16  10   1      2.9053      2.7474     -5.1911      0.0000
 -14  10   1     19.1611      1.1617     -9.9557      0.0000
 -12  10   1     16.9781      2.5515    -17.0358      0.0000
 -10  10   1     22.7916      1.7175    -20.3887      0.0000
  -8  10   1     20.5810      1.1768    -22.8956      0.0000
  -6  10   1     11.0824      0.8432    -11.7674      0.0000
  -4  10   1     14.9052      0.8937     11.4704      0.0000
  -2  10   1     16.7914      1.0266     14.2948      0.0000
   0  10   1     15.2465      1.5205     15.2936      0.0000
   2  10   1     16.5179      1.3513     14.4210      0.0000
   4  10   1     11.3199      0.7383     11.7666      0.0000
   6  10   1     10.3200      0.8443      8.4913      0.0000
  10  10   1     21.8054      1.4631    -19.9118      0.0000
  12  10   1     27.0629      1.8831    -27.1931      0.0000
  14  10   1     12.5424      1.3027    -13.0574      0.0000
  16  10   1     10.4475      1.3290    -10.8185      0.0000
  18  10   1      5.1840      4.1781     -8.1496      0.0000
 -21  11   1      5.6239      3.4177     -8.4584      0.0000
 -19  11   1     19.7342      2.3769    -14.8078      0.0000
 -15  11   1     25.5421      1.7155    -19.1674      0.0000
 -13  11   1     13.9935      2.6961    -18.8486      0.0000
 -11  11   1     18.0232      1.2663    -15.5888      0.0000
  -9  11   1     10.9217      0.7742    -11.5100      0.0000
  -7  11   1      6.8841      0.8314     -5.9349      0.0000
  -5  11   1      7.8837      0.6821     -8.4491      0.0000
  -3  11   1      8.3562      0.6902    -10.2010      0.0000
  -1  11   1     10.8690      0.7609     -7.6318      0.0000
   1  11   1      7.3727      0.7082     -5.6850      0.0000
   3  11   1      8.4981      1.0695     -6.0460      0.0000
   5  11   1      8.6180      0.6750     -8.7583      0.0000
   7  11   1      8.6215      0.7207     -9.6535      0.0000
   9  11   1      6.6395      1.1717     -2.1842      0.0000
  11  11   1      9.2278      1.3301      3.3744      0.0000
  13  11   1      9.3770      1.1611     -6.7686      0.0000
  15  11   1      8.4980      1.8621     -7.6467      0.0000
  17  11   1      7.3176      1.5941     -7.2691      0.0000
  19  11   1      5.2692      1.6676     -6.7220      0.0000
 -20  12   1      7.4708      1.3231      3.9467      0.0000
 -18  12   1      4.2759      1.6026      1.9765      0.0000
 -16  12   1      6.4372      1.1876     -4.3331      0.0000
 -14  12   1      5.4420      1.6313     -7.9579      0.0000
 -12  12   1     15.2921      1.3817    -11.6098      0.0000
 -10  12   1     11.6658      0.9310    -11.9744      0.0000
  -8  12   1      8.4785      0.7022     -8.2067      0.0000
  -6  12   1      7.4902      0.7545     -3.8683      0.0000
  -4  12   1     10.4594      0.7292      4.0663      0.0000
  -2  12   1     14.8258      1.6055     13.6014      0.0000
   0  12   1     18.6630      2.2669     17.7163      0.0000
   2  12   1     17.2562      1.5580     17.5677      0.0000
   4  12   1     13.7860      0.8502     13.5789      0.0000
   6  12   1      7.2684      0.6813      6.6198      0.0000
   8  12   1      8.0845      0.8486     -5.9814      0.0000
  10  12   1     15.7404      1.1647    -16.5302      0.0000
  12  12   1      9.1949      0.9309    -13.0739      0.0000
  14  12   1     10.0717      0.9583    -12.4560      0.0000
  16  12   1      9.2967      1.0974     -9.6267      0.0000
  18  12   1      6.2404      1.4821     -5.1043      0.0000
  20  12   1      2.6963      2.0874     -1.2422      0.0000
 -25  13   1      0.0000      2.2860     -0.5110      0.0000
 -23  13   1      2.1393      1.7371     -2.9069      0.0000
 -21  13   1      7.5710      2.0816     -2.9344      0.0000
 -19  13   1      4.6235      2.0958     -2.2787      0.0000
 -17  13   1      6.4349      2.6348      1.1426      0.0000
 -15  13   1      6.6276      1.9249      7.4213      0.0000
 -13  13   1     13.0673      1.5671     11.2088      0.0000
 -11  13   1     17.5368      1.2516     13.7151      0.0000
  -9  13   1     11.8433      0.8212     10.7893      0.0000
  -7  13   1      7.6860      0.7490      5.4820      0.0000
  -5  13   1      9.4927      0.7119      1.9373      0.0000
  -3  13   1     12.9983      0.8783     -7.3086      0.0000
  -1  13   1     16.9447      1.0151    -17.3958      0.0000
   1  13   1     21.4919      1.4683    -22.4389      0.0000
   3  13   1     20.3476      1.1750    -20.4261      0.0000
   5  13   1     14.6148      0.9141    -12.6120      0.0000
   7  13   1      4.9375      1.1588      0.4014      0.0000
   9  13   1     14.9001      1.8440     11.6141      0.0000
  11  13   1     11.2568      0.9066     11.4636      0.0000
  13  13   1      9.8614      0.8314     12.9412      0.0000
  15  13   1     14.4837      2.5989     12.5291      0.0000
  17  13   1      8.3819      2.0847      8.9553      0.0000
  19  13   1      6.1901      1.5962      5.6697      0.0000
  21  13   1      0.0000      1.7903      2.0160      0.0000
 -24  14   1      0.9907      1.3479     -0.6547      0.0000
 -22  14   1      4.1497      2.3122      1.2069      0.0000
 -20  14   1      3.8438      1.3370      1.6268      0.0000
 -18  14   1      6.2067      1.3350      1.4753      0.0000
 -16  14   1      5.0849      1.2847     -2.0457      0.0000
 -14  14   1      7.6095      0.9014     -7.0739      0.0000
 -12  14   1     10.2035      1.0434     -9.9516      0.0000
 -10  14   1     14.2539      1.0709    -10.6970      0.0000
  -8  14   1      7.1242      0.9185     -7.7003      0.0000
  -6  14   1      8.0234      0.6930     -6.5604      0.0000
  -4  14   1      7.6412      0.6883     -5.2190      0.0000
  -2  14   1      5.2343      0.9987      1.9351      0.0000
   0  14   1     11.2616      0.9602     10.1027      0.0000
   2  14   1     12.2465      0.9424     13.1967      0.0000
   4  14   1     11.0409      1.5086      9.1401      0.0000
   6  14   1      9.4652      2.2073     -0.5688      0.0000
   8  14   1      9.9441      0.8672     -9.4586      0.0000
  10  14   1     10.5270      1.0434     -8.7930      0.0000
  12  14   1      8.5379      1.0035     -8.9508      0.0000
  14  14   1      9.1078      1.1823     -9.9598      0.0000
  16  14   1      9.5748      1.2333     -8.0632      0.0000
  18  14   1      6.3121      2.0162     -5.7400      0.0000
  20  14   1      1.8979      1.8539     -2.3892      0.0000
  22  14   1      1.8370      1.8440      1.3154      0.0000
 -21  15   1      4.2155      1.9761     -4.5475      0.0000
 -19  15   1      6.3325      2.2695     -2.4537      0.0000
 -17  15   1      4.2454      2.8731      1.0484      0.0000
 -15  15   1     10.6625      1.1990      7.3893      0.0000
 -13  15   1     14.0652      1.3519     12.3760      0.0000
 -11  15   1     14.3319      1.9094     12.5301      0.0000
  -9  15   1      7.7127      0.9596      7.8573      0.0000
  -7  15   1      6.9816      1.0027      0.4095      0.0000
  -5  15   1     14.1481      1.0609     -5.6767      0.0000
  -3  15   1     18.8077      2.3173    -12.8860      0.0000
  -1  15   1     16.6953      1.0119    -23.0621      0.0000
   1  15   1     29.4641      1.9422    -30.0768      0.0000
   3  15   1     27.4833      1.7928    -28.0711      0.0000
   5  15   1     17.0977      1.4773    -16.9346      0.0000
   7  15   1      5.1517      1.1173     -3.4350      0.0000
   9  15   1      8.0653      1.8050      2.6107      0.0000
  11  15   1      8.7578      1.0419      6.5158      0.0000
  13  15   1     13.3553      2.2480     10.8818      0.0000
  15  15   1     10.3896      1.2401     11.4999      0.0000
  17  15   1      8.4861      1.2158      9.2767      0.0000
  19  15   1      3.6248      2.8871      4.3485      0.0000
 -18  16   1      3.1560      1.9782      2.2023      0.0000
 -16  16   1      4.7808      1.2427     -0.0282      0.0000
 -14  16   1      8.0132      1.6341     -4.8669      0.0000
 -12  16   1      7.8276      1.0854     -8.1993      0.0000
 -10  16   1      7.0596      1.3797     -8.0320      0.0000
  -8  16   1      4.5429      1.3694     -5.2612      0.0000
  -6  16   1      6.5401      1.7659     -1.6504      0.0000
  -4  16   1      7.9871      1.5289      1.2960      0.0000
  -2  16   1      7.0051      1.9303      6.2471      0.0000
   2  16   1     15.3588      2.2769     15.5731      0.0000
   4  16   1      9.8114      1.5724     10.4471      0.0000
   6  16   1      2.7424      1.8351      1.4466      0.0000
   8  16   1      4.9866      1.1010     -2.9115      0.0000
  10  16   1      6.5882      1.5352     -4.4238      0.0000
  12  16   1      6.7059      1.0246     -7.0858      0.0000
  14  16   1      8.8915      1.2612     -8.2664      0.0000
  16  16   1      8.9352      1.6520     -7.4463      0.0000
 -13  17   1      3.8223      1.9695      3.7244      0.0000
 -11  17   1      5.1915      1.5619      5.3828      0.0000
  -9  17   1      4.2147      1.5508      4.6584      0.0000
  -7  17   1      4.3162      1.4830      2.3758      0.0000
  -5  17   1      3.0880      1.9198     -0.2155      0.0000
  -3  17   1      4.9227      1.7627     -2.5356      0.0000
  -1  17   1      4.2647      1.5747     -6.2112      0.0000
   1  17   1      7.4084      1.6078     -9.3061      0.0000
   3  17   1      6.9803      1.5209     -7.7656      0.0000
   5  17   1      2.8550      1.6843     -2.1510      0.0000
   7  17   1      3.1483      1.1892      1.7152      0.0000
   9  17   1      4.1491      1.2275      3.1779      0.0000
  11  17   1      4.9562      1.4896      5.4108      0.0000
  -4  18   1      3.1878      2.1445      3.0934      0.0000
  -2  18   1      4.4179      1.7135      4.8061      0.0000
   0  18   1      0.0000      1.9275      6.4319      0.0000
  -6   0   2     25.8670      2.0302     18.4924      0.0000
  -4   0   2     36.7713      3.0284    -31.5150      0.0000
  -2   0   2     63.5675      4.8510    -82.1600      0.0000
   0   0   2     77.7585      5.9016    -90.4677      0.0000
   2   0   2     87.7040      6.6543   -125.5434      0.0000
  -9   1   2     18.6228      2.2002    -22.2691      0.0000
  -7   1   2     37.4771      2.8886    -41.0214      0.0000
  -5   1   2     33.0939      2.0705    -32.6854      0.0000
  -3   1   2     17.2011      1.4151    -19.6963      0.0000
  -1   1   2      8.2211      0.5757    -10.2966      0.0000
   1   1   2     13.0760      0.9747    -15.5185      0.0000
   3   1   2     13.7544      1.1939     11.7831      0.0000
   5   1   2     24.1659      2.7291     28.3510      0.0000
 -10   2   2     20.2901      1.6641     19.0128      0.0000
  -8   2   2     31.2609      2.4320     32.6485      0.0000
  -6   2   2     32.7722      3.6060     39.6852      0.0000
  -4   2   2     30.0216      1.8793     29.6724      0.0000
  -2   2   2     15.1499      1.2029      8.6359      0.0000
   0   2   2      5.9664      0.7932     -4.5394      0.0000
   2   2   2      6.8823      1.3216      7.7679      0.0000
   4   2   2     21.6738      1.7230    -21.6033      0.0000
   6   2   2      9.8684      0.9892     -7.5769      0.0000
 -11   3   2     21.4158      3.9530    -19.7481      0.0000
  -9   3   2     32.7601      5.2847    -40.7610      0.0000
  -7   3   2     42.7221      3.2899    -46.3354      0.0000
  -3   3   2     14.6489      1.2207    -12.9745      0.0000
  -1   3   2      6.6940      1.0804      6.1682      0.0000
   1   3   2     20.8896      1.6480     20.1571      0.0000
   3   3   2     13.5068      1.1889     13.2096      0.0000
   5   3   2      8.4497      0.9460      6.1732      0.0000
   7   3   2      5.4986      1.0167      6.3615      0.0000
 -14   4   2     31.8894      3.5445    -30.5197      0.0000
 -12   4   2     32.4759      2.5471    -34.4417      0.0000
 -10   4   2     12.5944      3.1840    -16.8824      0.0000
  -8   4   2      9.5872      1.4033      2.5655      0.0000
  -6   4   2     22.1337      1.7737     21.8364      0.0000
  -4   4   2     15.6449      1.8703     10.7390      0.0000
  -2   4   2     10.8430      0.9802      9.1557      0.0000
   0   4   2      6.7767      0.8485     -5.2764      0.0000
   2   4   2     16.9224      1.3799    -16.8443      0.0000
   4   4   2     12.5553      1.1358     19.0285      0.0000
   6   4   2      6.4352      1.0043     -5.8170      0.0000
   8   4   2      8.2697      1.4269     -9.6777      0.0000
  10   4   2      3.3733      1.6279     -3.5642      0.0000
 -13   5   2      3.4901      3.0868      0.8348      0.0000
  -9   5   2     13.0396      1.1962     -9.6448      0.0000
  -7   5   2     24.2777      1.9313    -26.0794      0.0000
  -5   5   2     16.9461      1.3747    -19.4346      0.0000
  -3   5   2      8.5411      0.7034     -8.3512      0.0000
  -1   5   2      8.8455      0.6205     10.0567      0.0000
   1   5   2     30.9270      2.4033     30.1212      0.0000
   3   5   2     14.4277      1.2350      0.0070      0.0000
   5   5   2      8.0068      1.0038     -3.5019      0.0000
   7   5   2     12.7817      1.1893     12.4442      0.0000
   9   5   2      8.5998      1.4643      7.4391      0.0000
  11   5   2      4.6667      1.2359     -3.9145      0.0000
 -16   6   2      5.8057      1.5675     -7.6145      0.0000
 -14   6   2      3.5643      1.9897     -5.0575      0.0000
 -10   6   2      6.2551      1.0020      4.6929      0.0000
  -8   6   2     20.8530      2.3249     20.8772      0.0000
  -6   6   2     20.9865      1.3502     23.2905      0.0000
  -4   6   2     14.6274      0.8492     20.1136      0.0000
  -2   6   2      8.6840      0.7857     -5.7296      0.0000
   0   6   2     29.5027      2.4790    -30.4671      0.0000
   2   6   2     16.4055      1.1187    -14.1959      0.0000
   4   6   2     13.3464      1.3783    -11.9426      0.0000
   6   6   2     18.2442      2.1420    -12.1137      0.0000
   8   6   2     17.0052      2.0506    -16.7040      0.0000
  10   6   2      6.4668      1.0503     -7.5463      0.0000
  12   6   2      7.8333      1.0783      6.9307      0.0000
  14   6   2      0.6918      2.3660     12.0465      0.0000
 -19   7   2      6.3538      1.9006      6.6104      0.0000
 -17   7   2      7.5431      1.4339      7.7952      0.0000
 -15   7   2      4.2529      1.6526      1.9411      0.0000
 -11   7   2     13.2239      1.6851    -14.6667      0.0000
  -9   7   2     14.6194      1.8146    -13.0130      0.0000
  -7   7   2     18.3031      1.4998    -18.4506      0.0000
  -5   7   2     16.0608      0.9276    -15.1430      0.0000
  -3   7   2     14.0523      0.8381      7.3050      0.0000
  -1   7   2     41.7527      2.6268     42.0067      0.0000
   1   7   2     39.7292      2.1535     38.5063      0.0000
   3   7   2     38.2776      2.0665     40.6356      0.0000
   5   7   2     30.1012      2.3566     31.7477      0.0000
   7   7   2     19.1791      1.6073     20.5138      0.0000
   9   7   2     15.4571      1.9503     13.9289      0.0000
  11   7   2      3.4621      2.1254      0.5694      0.0000
  13   7   2     10.2994      1.6929     -9.9383      0.0000
 -20   8   2      2.7710      1.6739     -4.0861      0.0000
 -18   8   2      9.4928      1.1897     -5.6989      0.0000
 -16   8   2      4.1935      1.2254     -6.0986      0.0000
 -14   8   2      3.0512      2.9878     -0.2674      0.0000
 -12   8   2      6.2857      1.0401      4.2475      0.0000
 -10   8   2     12.1237      1.1405     10.1027      0.0000
  -8   8   2      9.1611      0.6701      7.3994      0.0000
  -6   8   2     18.0545      1.1251     18.8638      0.0000
  -4   8   2     19.0853      1.0805     17.2355      0.0000
  -2   8   2     10.6762      0.9566      3.9614      0.0000
   0   8   2      4.9670      0.8248      3.8000      0.0000
   2   8   2      7.8810      0.8906     -4.5730      0.0000
   4   8   2      7.9905      0.6863     -7.5522      0.0000
   6   8   2      3.6333      1.4610     -3.4914      0.0000
   8   8   2      4.6504      1.8040     -2.4636      0.0000
  10   8   2      5.0016      1.7792     -3.1820      0.0000
  12   8   2      5.4416      1.2391      3.2285      0.0000
  14   8   2     19.2799      1.7252     14.5302      0.0000
  16   8   2      3.5607      2.5883      1.6956      0.0000
  18   8   2      0.0000      2.0949      5.0531      0.0000
 -21   9   2      0.0000      2.1127     -0.7096      0.0000
 -19   9   2      5.9141      1.8767      4.3180      0.0000
 -17   9   2      8.3534      1.5617      6.6859      0.0000
 -15   9   2      2.5979      2.4612      3.6224      0.0000
 -13   9   2      3.4996      1.6293     -2.4790      0.0000
  -9   9   2     10.4195      1.1291    -10.1429      0.0000
  -7   9   2      9.4039      0.9499     -8.8562      0.0000
  -5   9   2     14.6021      0.8781    -13.8174      0.0000
  -3   9   2      8.5546      0.7727     -7.6434      0.0000
  -1   9   2      5.8279      1.2331     -8.2705      0.0000
   1   9   2      4.7253      0.8454      3.2032      0.0000
   3   9   2      9.4393      0.6570     10.1218      0.0000
   5   9   2      7.9436      0.8134      7.8292      0.0000
   7   9   2      4.0954      1.3960      0.7540      0.0000
   9   9   2      5.0425      1.8009     -1.4898      0.0000
  11   9   2      2.6327      1.9017     -4.5173      0.0000
  13   9   2     14.0016      1.9211    -13.7942      0.0000
  15   9   2      2.7081      2.1616     -2.1464      0.0000
  17   9   2      7.8286      2.0763     -7.2184      0.0000
  19   9   2      1.3884      2.4798     -4.5016      0.0000
 -24  10   2      2.2649      2.6805     -1.9332      0.0000
 -22  10   2      2.5211      1.8259     -2.9301      0.0000
 -20  10   2      5.0217      1.4454     -1.3407      0.0000
 -18  10   2      7.1356      1.5723     -3.9625      0.0000
 -14  10   2      4.6626      1.0842      3.2399      0.0000
 -12  10   2      8.8389      0.9086      9.0555      0.0000
 -10  10   2     10.5977      0.8666     12.1636      0.0000
  -8  10   2      9.2042      0.9511      9.4556      0.0000
  -6  10   2      6.5852      0.8679      4.3590      0.0000
  -4  10   2      5.1485      0.6150      5.0960      0.0000
  -2  10   2      8.9619      0.9334      8.6801      0.0000
   0  10   2      3.5213      0.9961      2.3555      0.0000
   2  10   2      7.9922      0.6313     -7.4294      0.0000
   4  10   2      9.5236      0.6791    -10.2728      0.0000
   6  10   2      4.5972      0.9455     -3.1439      0.0000
   8  10   2      5.0425      0.7628      4.4355      0.0000
  10  10   2      9.1997      1.2111      8.9670      0.0000
  12  10   2     14.1003      1.3496     14.3010      0.0000
  14  10   2      6.1365      1.8311      2.5305      0.0000
  16  10   2      6.0842      1.5378      7.0261      0.0000
  18  10   2      7.4404      1.4109      5.6481      0.0000
  20  10   2      1.0365      2.5937      1.9896      0.0000
 -25  11   2      1.4912      2.7980     -1.3481      0.0000
 -23  11   2      1.2497      1.5731      0.4869      0.0000
 -21  11   2      5.2977      1.4944      4.3414      0.0000
 -19  11   2     11.4522      2.5788      8.0183      0.0000
 -13  11   2     14.8221      1.1013     14.5755      0.0000
 -11  11   2      9.8949      0.8888     10.8556      0.0000
  -9  11   2      8.0174      0.6839      8.1637      0.0000
  -7  11   2     10.0769      0.7050      9.9975      0.0000
  -5  11   2      7.9501      0.6342      8.3752      0.0000
  -3  11   2      6.7257      0.9611     -5.1162      0.0000
  -1  11   2     10.1092      0.8995     -9.2177      0.0000
   1  11   2      4.4661      0.6592     -3.5357      0.0000
   3  11   2      5.5548      0.6263      5.5429      0.0000
   5  11   2      6.7133      1.0885      6.9070      0.0000
   7  11   2      4.2379      0.8639      2.5969      0.0000
   9  11   2      2.7209      1.3871     -1.6943      0.0000
  11  11   2      5.9219      1.3084     -4.1530      0.0000
  13  11   2      8.9968      1.3758      8.2008      0.0000
  15  11   2      5.3321      1.3549      5.1973      0.0000
  17  11   2      2.0329      2.0342      2.6023      0.0000
  19  11   2      3.5438      1.7007      2.9640      0.0000
  21  11   2      3.1467      2.1343      2.7526      0.0000
 -26  12   2      0.0000      2.1736      0.4941      0.0000
 -22  12   2      2.9426      2.5026      1.0715      0.0000
 -20  12   2      6.1223      2.3726     -0.5944      0.0000
 -16  12   2      2.4624      1.2500     -3.5820      0.0000
 -14  12   2      5.0982      0.9189     -1.1428      0.0000
 -12  12   2      4.1525      1.0743      4.2767      0.0000
 -10  12   2      6.5853      0.8018      7.2665      0.0000
  -8  12   2      4.2265      0.7195      4.9686      0.0000
  -6  12   2      4.2587      0.7373     -1.7782      0.0000
  -4  12   2      3.2303      0.8560      0.7714      0.0000
  -2  12   2      6.7864      0.6990      6.0539      0.0000
   0  12   2      4.6349      0.7738      3.5538      0.0000
   2  12   2      4.5627      0.6857     -4.7699      0.0000
   4  12   2      8.7653      0.8302     -9.6190      0.0000
   6  12   2      6.7672      0.9936     -5.9076      0.0000
   8  12   2      3.1593      1.0629      2.4092      0.0000
  10  12   2     10.1943      0.8289      9.3620      0.0000
  12  12   2      2.6511      1.7093      0.7336      0.0000
  14  12   2      2.8131      1.6624      0.4257      0.0000
  16  12   2      3.3131      2.1771      2.8177      0.0000
  20  12   2      1.9116      1.7371      2.8008      0.0000
  22  12   2      1.9297      1.8039      0.7024      0.0000
 -25  13   2      0.0000      1.6518      1.6926      0.0000
 -23  13   2      0.0000      1.5736      0.5788      0.0000
 -21  13   2      2.2657      2.3140      1.0159      0.0000
 -19  13   2      5.9639      2.4020      1.9955      0.0000
 -17  13   2      2.0016      1.4985      2.4396      0.0000
 -15  13   2      3.0408      1.6451      2.6158      0.0000
 -13  13   2      3.9981      0.8583     -1.3087      0.0000
 -11  13   2      5.5741      0.8379     -5.8262      0.0000
  -9  13   2      4.5596      2.4307     -6.0080      0.0000
  -7  13   2      3.7844      0.8055     -1.1048      0.0000
  -5  13   2      4.1129      0.7309      2.3540      0.0000
  -3  13   2      2.9835      1.1714     -0.0158      0.0000
  -1  13   2      4.3446      1.2585     -2.0601      0.0000
   1  13   2      3.2536      0.8882      2.0486      0.0000
   3  13   2      7.2470      0.7701      7.9990      0.0000
   5  13   2      6.7270      0.8291      8.2248      0.0000
   7  13   2      1.9759      1.4609      1.6023      0.0000
   9  13   2      8.4741      0.9579     -7.1668      0.0000
  11  13   2      2.9754      1.2034     -3.0974      0.0000
  13  13   2      1.0407      1.7068     -0.5235      0.0000
  15  13   2      3.3461      1.8549     -1.5308      0.0000
  17  13   2      2.1409      1.8873     -2.0077      0.0000
 -24  14   2      0.8587      1.2240      0.6938      0.0000
 -22  14   2      3.1261      2.2955      2.2160      0.0000
 -20  14   2      5.6732      2.4738      1.5608      0.0000
 -18  14   2      1.6992      1.7321     -0.0011      0.0000
 -16  14   2      2.5793      1.6137     -1.6135      0.0000
 -14  14   2      1.8040      1.5537     -1.7770      0.0000
 -12  14   2      3.3153      0.9609      1.6182      0.0000
 -10  14   2      3.1219      1.3459      4.4049      0.0000
  -8  14   2      3.7905      0.8546      3.9017      0.0000
  -6  14   2      3.0323      0.9106      2.4061      0.0000
  -4  14   2      4.1071      0.8466      2.5193      0.0000
  -2  14   2      7.0334      0.6522      5.3620      0.0000
   0  14   2      4.7793      0.7648      5.9734      0.0000
   2  14   2      2.9145      0.9640      1.4986      0.0000
   4  14   2      4.3776      0.9206     -2.4745      0.0000
   6  14   2      5.2363      1.4691     -1.6256      0.0000
   8  14   2      3.6347      0.9825      3.7283      0.0000
  10  14   2      2.5714      1.4813      1.9156      0.0000
  12  14   2      2.5108      1.7844     -1.1390      0.0000
  16  14   2      1.7892      1.7634      0.3285      0.0000
  18  14   2      2.8531      1.9942      1.9680      0.0000
  20  14   2      1.1450      1.7067      1.2361      0.0000
 -21  15   2      3.9429      2.7556     -1.2612      0.0000
 -19  15   2      1.0138      1.4713     -0.0553      0.0000
 -17  15   2      1.7273      1.5730      1.6413      0.0000
 -15  15   2      1.6971      1.5206      3.0158      0.0000
 -13  15   2      2.0835      1.4946      2.5738      0.0000
 -11  15   2      2.6245      1.1653      0.5359      0.0000
  -9  15   2      1.7695      1.4418      0.2319      0.0000
  -7  15   2      3.2075      0.9398      1.3554      0.0000
  -5  15   2      3.1467      1.0336      2.9296      0.0000
  -3  15   2      3.4227      1.0394      3.4009      0.0000
  -1  15   2      3.3619      1.1608      1.8408      0.0000
   1  15   2      2.9522      1.1919      2.1754      0.0000
   3  15   2      3.2069      0.9574      3.8406      0.0000
   5  15   2      3.4214      1.1814      3.7148      0.0000
   7  15   2      3.3896      1.7018      0.1203      0.0000
   9  15   2      1.5049      1.4678     -0.0599      0.0000
  11  15   2      1.1257      1.5553      1.8235      0.0000
  13  15   2      2.7752      1.7114      1.6342      0.0000
  17  15   2      1.2655      1.6005     -0.0874      0.0000
 -18  16   2      1.6800      1.9302     -0.3648      0.0000
 -16  16   2      1.6731      1.8154     -1.4777      0.0000
 -14  16   2      2.0179      1.7011     -1.9191      0.0000
 -12  16   2      1.7551      1.3274     -0.9650      0.0000
 -10  16   2      1.7133      1.3544      0.4174      0.0000
  -8  16   2      2.3373      1.3682      1.1187      0.0000
  -6  16   2      2.0302      1.5143      1.3000      0.0000
  -4  16   2      3.5972      1.5657      0.7104      0.0000
  -2  16   2      5.1928      0.9780      0.9601      0.0000
   0  16   2      3.5458      2.6524      1.6958      0.0000
   2  16   2      2.0805      1.5008      1.8592      0.0000
   4  16   2      1.6872      1.3609      1.9430      0.0000
   6  16   2      2.2378      1.5546      3.1361      0.0000
   8  16   2      2.0776      1.4369      2.5227      0.0000
  10  16   2      1.0126      1.4682      0.5839      0.0000
  12  16   2      1.6807      1.6242      0.5906      0.0000
 -11  17   2      1.0211      1.4238      2.6294      0.0000
  -7  17   2      2.0013      1.4161      1.6134      0.0000
  -5  17   2      2.4827      1.4374      0.9441      0.0000
  -3  17   2      1.7908      1.6226      0.6846      0.0000
  -1  17   2      2.4426      1.5303      0.3567      0.0000
   1  17   2      3.0753      1.4656     -0.5810      0.0000
   3  17   2      1.7684      1.3605     -1.7055      0.0000
   5  17   2      2.5782      1.8088     -2.4004      0.0000
   7  17   2      2.8249      1.6195     -1.1068      0.0000
  -9   1   3     11.0757      1.0418     12.8653      0.0000
  -7   1   3      9.8215      0.9333    -10.8584      0.0000
  -5   1   3      7.2373      0.5649     -9.2596      0.0000
  -3   1   3     24.2456      1.3464      0.1960      0.0000
  -1   1   3     13.4699      0.7920    -14.3148      0.0000
   1   1   3      4.1464      0.7240     -4.3715      0.0000
   3   1   3      3.5435      0.9873     -3.2459      0.0000
   5   1   3      2.4413      1.8023      2.3179      0.0000
   7   1   3     12.6940      1.7246     12.4129      0.0000
 -14   2   3      0.0000      2.4605     -5.1836      0.0000
 -12   2   3     11.2088      1.5250     13.4029      0.0000
  -8   2   3      5.3871      0.9792     -7.6333      0.0000
  -6   2   3      8.2661      0.9176     10.7684      0.0000
  -4   2   3      5.1853      0.5685     -4.6372      0.0000
  -2   2   3      7.2228      0.8906      6.9977      0.0000
   0   2   3      3.8823      0.8600      2.7723      0.0000
   2   2   3      3.4268      1.0894      3.9758      0.0000
   4   2   3      8.5474      0.9765      7.9541      0.0000
   6   2   3      9.7890      1.0182    -10.4104      0.0000
   8   2   3      2.9965      2.2867      1.6670      0.0000
 -15   3   3     11.4515      1.9266      8.8967      0.0000
 -13   3   3      5.0706      1.1582     -6.4196      0.0000
 -11   3   3      8.5998      1.4468     -8.3474      0.0000
  -9   3   3      6.4112      1.0085     -5.7559      0.0000
  -7   3   3      5.5819      0.9111     -6.1262      0.0000
  -5   3   3     12.0657      0.8567    -10.4534      0.0000
  -3   3   3     15.7949      1.0663    -18.0795      0.0000
  -1   3   3      7.1242      0.5605     -8.2031      0.0000
   1   3   3      4.6683      1.2907     -3.1090      0.0000
   3   3   3     10.8611      1.0279    -10.0057      0.0000
   5   3   3      9.9981      1.0137     15.3299      0.0000
   7   3   3      5.9288      1.3955      8.9011      0.0000
   9   3   3      1.8443      1.9544      1.5339      0.0000
  11   3   3      0.0000      2.2810     -4.9819      0.0000
 -18   4   3     10.6516      1.6900    -12.3074      0.0000
 -16   4   3     18.4720      2.9270    -19.2543      0.0000
 -14   4   3      9.8911      1.6239     -9.8481      0.0000
 -10   4   3      8.7836      1.0104     -5.7777      0.0000
  -8   4   3      2.3777      1.7033     -1.2912      0.0000
  -6   4   3      5.3984      0.9056     -4.7654      0.0000
  -4   4   3     16.3199      1.0729     14.1387      0.0000
  -2   4   3     12.6263      1.0282     10.4603      0.0000
   0   4   3      6.6065      0.8549      5.6466      0.0000
   2   4   3     13.6157      1.1896     14.6702      0.0000
   4   4   3      8.8778      1.0084     -7.6041      0.0000
   6   4   3      5.8486      0.9984     -5.7803      0.0000
   8   4   3      3.5539      2.0435     -3.7823      0.0000
  10   4   3      1.5501      1.7801     -1.3640      0.0000
  12   4   3      2.2371      2.3200     -0.9367      0.0000
 -19   5   3     10.3873      2.1809     10.9960      0.0000
 -17   5   3     16.9751      1.9376     15.1460      0.0000
 -15   5   3      8.4291      1.6831      9.0175      0.0000
 -11   5   3      6.4455      1.6044      0.0612      0.0000
  -9   5   3      5.6130      1.0361     -5.0207      0.0000
  -7   5   3      4.7386      1.4900     -4.6225      0.0000
  -5   5   3     11.0519      1.0514    -11.9850      0.0000
  -3   5   3     19.9536      2.2927    -16.0951      0.0000
  -1   5   3      8.6170      1.0969    -10.4286      0.0000
   1   5   3     11.8884      1.0679    -12.2947      0.0000
   3   5   3     13.5241      1.1909     12.6352      0.0000
   5   5   3      9.0397      1.4276      8.7745      0.0000
   7   5   3      5.8066      1.0355      5.7090      0.0000
   9   5   3      5.4718      1.1355      5.3127      0.0000
  11   5   3      2.1773      1.7653      1.9575      0.0000
  13   5   3      2.4644      2.2030      1.1859      0.0000
 -20   6   3      1.7704      2.2909      0.1933      0.0000
 -18   6   3     17.2851      1.5410    -12.6372      0.0000
 -16   6   3     11.1839      1.3235     -9.8031      0.0000
 -12   6   3      4.1719      1.5708      2.6791      0.0000
 -10   6   3      6.9868      0.9528      6.6700      0.0000
  -8   6   3      5.1064      2.6935      8.2656      0.0000
  -6   6   3     16.3808      1.9485     12.2621      0.0000
  -4   6   3     15.1071      0.8684     14.5172      0.0000
  -2   6   3      4.8698      2.2456     12.9899      0.0000
   0   6   3     13.3915      1.1667     11.0716      0.0000
   2   6   3     15.2773      1.3073    -15.7134      0.0000
   4   6   3     13.9732      1.2439    -14.6016      0.0000
   6   6   3      9.2830      1.4946     -6.3276      0.0000
   8   6   3      6.7580      1.0632     -7.5578      0.0000
  10   6   3      9.7405      1.1070     -6.0752      0.0000
  12   6   3      3.5135      2.1804     -3.0313      0.0000
  14   6   3      2.1106      2.4148      1.1698      0.0000
 -23   7   3      3.9609      2.4659      2.1998      0.0000
 -21   7   3      4.3969      1.6136      5.1490      0.0000
 -19   7   3      6.8058      3.2160      7.3233      0.0000
 -17   7   3     15.9208      2.0187     15.0836      0.0000
 -13   7   3      3.3716      1.3937      1.7545      0.0000
 -11   7   3      7.1411      1.0265     -7.4603      0.0000
  -9   7   3      7.3064      1.2412    -11.1921      0.0000
  -7   7   3     13.3344      1.6337    -13.9206      0.0000
  -5   7   3     15.9425      0.9069    -16.5221      0.0000
  -3   7   3     14.5111      1.1457    -14.2383      0.0000
  -1   7   3     12.0643      1.4100     -8.7558      0.0000
   1   7   3     18.8551      1.5433     19.4494      0.0000
   3   7   3     29.6804      2.3383     26.8836      0.0000
   5   7   3     22.3620      1.8198     18.5627      0.0000
   7   7   3     12.4385      1.2044     13.2801      0.0000
   9   7   3      8.3306      1.0962     10.8456      0.0000
  11   7   3     11.0667      1.7830      6.9686      0.0000
  13   7   3      4.3803      1.4799      3.4632      0.0000
  15   7   3      4.5276      1.5548      1.1428      0.0000
  17   7   3      4.2814      2.8918     -9.3508      0.0000
 -24   8   3      0.0000      2.4463     -1.0082      0.0000
 -22   8   3      2.0976      1.7101     -1.8982      0.0000
 -20   8   3      3.8417      3.5373     -5.7156      0.0000
 -18   8   3      9.8149      1.7052     -8.2092      0.0000
 -14   8   3      6.2934      1.0619     -5.5189      0.0000
 -12   8   3      3.1099      1.7797      2.0879      0.0000
 -10   8   3      9.2622      1.3566     10.0481      0.0000
  -8   8   3      9.5088      1.7328     11.7205      0.0000
  -6   8   3     17.8965      1.0186     18.9198      0.0000
  -4   8   3     26.6525      1.4794     26.4136      0.0000
  -2   8   3     25.0648      2.2219     29.1844      0.0000
   0   8   3     11.2285      0.7233      9.5834      0.0000
   2   8   3      5.3464      1.0189     -4.4189      0.0000
   4   8   3      7.9369      1.0088     -7.5790      0.0000
   6   8   3      5.4303      1.5177     -6.1336      0.0000
   8   8   3      4.6196      1.6898     -5.9681      0.0000
  10   8   3      6.3068      1.1586     -6.5773      0.0000
  12   8   3      8.4405      1.7371     -7.2652      0.0000
  14   8   3      6.7702      1.8611     -5.1645      0.0000
  16   8   3     12.0246      1.3931      9.5629      0.0000
  18   8   3      9.7187      2.0923      5.2438      0.0000
  20   8   3      0.0000      2.1772      4.5124      0.0000
 -25   9   3      2.0898      2.0375     -1.4931      0.0000
 -23   9   3      4.8461      2.1034      0.0117      0.0000
 -21   9   3      2.5659      2.1483      1.5585      0.0000
 -19   9   3      9.2098      1.5109      4.6219      0.0000
 -17   9   3      3.4776      2.9956      6.8573      0.0000
 -15   9   3      9.2293      1.0803      7.6354      0.0000
 -13   9   3      4.3895      1.1425      0.6376      0.0000
 -11   9   3      6.2931      0.9980     -7.2657      0.0000
  -9   9   3      9.4466      0.8836    -10.3759      0.0000
  -7   9   3     10.6092      1.2887    -11.7630      0.0000
  -5   9   3     19.9193      1.1339    -19.3015      0.0000
  -3   9   3     23.0009      1.4304    -24.7744      0.0000
  -1   9   3     14.0974      1.9175    -13.5275      0.0000
   1   9   3      4.5203      1.1024     -0.3455      0.0000
   3   9   3      6.6096      0.8203      6.9587      0.0000
   5   9   3      6.4619      1.0441      5.8004      0.0000
   7   9   3      1.9837      1.7033      1.5892      0.0000
   9   9   3      3.2586      2.1697      0.2253      0.0000
  11   9   3      6.5161      1.1969      3.6443      0.0000
  13   9   3      7.9330      1.2188      5.0195      0.0000
  15   9   3     12.0981      1.3869     -9.5643      0.0000
  17   9   3     12.0722      1.4850     -6.2048      0.0000
  19   9   3      6.1955      1.5058     -6.4146      0.0000
 -28  10   3      0.0000      2.4601      2.2469      0.0000
 -26  10   3      1.7167      1.8947      1.5926      0.0000
 -24  10   3      1.9885      2.0617      0.4054      0.0000
 -22  10   3      2.3737      1.9017     -2.3749      0.0000
 -20  10   3      9.5567      1.9274     -4.9934      0.0000
 -16  10   3      7.9826      1.0635     -8.6497      0.0000
 -14  10   3      9.4170      1.6944     -5.4503      0.0000
 -12  10   3      4.0642      1.1359      3.9245      0.0000
 -10  10   3      9.9697      0.8500      9.8814      0.0000
  -8  10   3     11.8772      1.6272     12.2787      0.0000
  -6  10   3     15.7296      0.9324     15.6579      0.0000
  -4  10   3     23.6541      1.3408     22.8794      0.0000
  -2  10   3     18.1054      1.4301     18.2406      0.0000
   0  10   3      7.1392      0.8369      7.5511      0.0000
   2  10   3      5.5376      0.7699     -3.7424      0.0000
   4  10   3      7.7162      0.7335     -8.0417      0.0000
   6  10   3      5.0078      1.1762     -5.1214      0.0000
   8  10   3      1.7491      2.1213     -1.3368      0.0000
  10  10   3      5.7411      1.2674     -2.3799      0.0000
  12  10   3      4.6044      1.3993     -5.3967      0.0000
  14  10   3      7.6400      1.2066      7.0996      0.0000
  16  10   3     10.7134      1.9580      5.4455      0.0000
  18  10   3      6.2431      1.4673      7.2783      0.0000
  22  10   3      1.7848      2.4637      1.0400      0.0000
 -29  11   3      3.1571      2.9980     -3.2442      0.0000
 -27  11   3      2.6970      1.7547     -3.1300      0.0000
 -25  11   3      4.7306      2.4216     -2.6746      0.0000
 -23  11   3      0.9028      1.5270     -0.0907      0.0000
 -21  11   3      9.6226      1.6508      6.1842      0.0000
 -17  11   3     20.8856      2.9340     20.6213      0.0000
 -15  11   3     26.2113      2.1201     25.8288      0.0000
 -13  11   3     28.7361      2.3182     24.4915      0.0000
 -11  11   3     18.6469      2.1438     20.0244      0.0000
  -9  11   3     15.6648      2.2253     15.5020      0.0000
  -7  11   3     10.0259      0.8832      9.3320      0.0000
  -5  11   3      6.6725      0.6242     -1.0601      0.0000
  -3  11   3     10.5895      1.0646     -9.3509      0.0000
  -1  11   3     12.1359      1.3209    -10.4812      0.0000
   1  11   3      6.0392      0.6428     -5.1164      0.0000
   3  11   3      5.0361      0.9965      1.8439      0.0000
   5  11   3      6.6922      0.9501      4.4198      0.0000
   7  11   3      6.1630      1.1369      4.4681      0.0000
   9  11   3      5.7785      1.1885      5.7795      0.0000
  11  11   3     12.2418      1.2684     10.9420      0.0000
  13  11   3      3.9547      1.3904      3.6724      0.0000
  15  11   3      4.9579      1.3309      4.3981      0.0000
  17  11   3      1.4913      2.0912      0.7397      0.0000
  19  11   3      2.6912      2.1028      0.7939      0.0000
  21  11   3      4.1682      1.7736      2.9840      0.0000
  23  11   3      4.4952      2.0940      2.4230      0.0000
 -28  12   3      0.4734      1.1007      0.7527      0.0000
 -26  12   3      2.8937      2.4324     -0.2070      0.0000
 -24  12   3      1.0039      1.5575     -0.6552      0.0000
 -20  12   3      4.3715      2.2839     -6.0702      0.0000
 -18  12   3     11.2858      2.4303     -8.2411      0.0000
 -16  12   3     12.6320      1.7434     -8.4329      0.0000
 -14  12   3      5.9248      1.2225     -5.2227      0.0000
 -12  12   3      2.0565      1.3966      0.3661      0.0000
 -10  12   3      5.9905      0.8204      4.7758      0.0000
  -8  12   3      7.6018      0.6711      7.6655      0.0000
  -6  12   3     11.2627      0.7585      9.8890      0.0000
  -4  12   3     11.9336      0.8604     11.0242      0.0000
  -2  12   3     12.1240      0.9540     10.9039      0.0000
   0  12   3      6.0580      0.6639      6.0654      0.0000
   2  12   3      4.2792      0.7450     -2.2131      0.0000
   4  12   3      6.6365      1.0163     -7.2796      0.0000
   6  12   3      6.6943      0.8278     -7.8100      0.0000
   8  12   3      4.0440      1.1370     -4.8687      0.0000
  10  12   3      5.8312      1.5282     -4.8478      0.0000
  12  12   3      2.7291      1.7310      1.7901      0.0000
  14  12   3      6.6273      1.6249      2.4690      0.0000
  18  12   3      3.7124      1.8263      5.0883      0.0000
  20  12   3      1.2286      1.7644      1.4736      0.0000
  22  12   3      0.4871      1.8063      0.5030      0.0000
 -21  13   3      1.9252      2.3049      3.5130      0.0000
 -19  13   3      7.8397      1.6675      7.8439      0.0000
 -17  13   3     11.8281      2.0358      9.2464      0.0000
 -15  13   3      6.7311      0.8690      6.8851      0.0000
 -13  13   3      3.5559      0.9288      1.5389      0.0000
 -11  13   3      4.9428      0.7316     -4.7438      0.0000
  -9  13   3      9.5184      0.8632    -10.1640      0.0000
  -7  13   3     13.3661      0.8460    -13.8784      0.0000
  -5  13   3     14.4820      0.9168    -13.9201      0.0000
  -3  13   3     12.3478      0.9609    -12.5350      0.0000
  -1  13   3     10.2047      0.7860     -9.4935      0.0000
   1  13   3      3.9233      0.7119     -1.5606      0.0000
   3  13   3      6.8327      1.1084      5.9034      0.0000
   5  13   3      9.5401      1.1272     10.3638      0.0000
   7  13   3      8.9735      0.7748      9.2632      0.0000
   9  13   3      8.5226      1.1171      7.2588      0.0000
  11  13   3      2.2688      2.0231      0.6022      0.0000
  13  13   3      2.8033      2.0542     -2.4276      0.0000
  15  13   3      4.1455      1.7328     -5.0397      0.0000
  19  13   3      4.8547      1.6855     -4.0319      0.0000
 -22  14   3      4.5780      2.1287      0.9742      0.0000
 -20  14   3      2.3730      1.8302     -2.7401      0.0000
 -18  14   3      9.8236      1.9242     -6.6501      0.0000
 -16  14   3      6.9057      1.1144     -7.1652      0.0000
 -14  14   3      5.5311      1.5486     -4.5711      0.0000
 -12  14   3      5.6363      1.2492      0.1216      0.0000
 -10  14   3      5.0152      0.9034      6.1526      0.0000
  -8  14   3     11.6744      0.9198     12.3241      0.0000
  -6  14   3     15.1005      0.9393     15.8202      0.0000
  -4  14   3     15.6351      1.1817     15.9825      0.0000
  -2  14   3     16.0660      1.1122     14.9753      0.0000
   0  14   3      9.7341      0.7507     10.1383      0.0000
   2  14   3      4.1612      0.7204      3.3444      0.0000
   4  14   3      4.9846      1.8019     -3.6439      0.0000
   6  14   3      8.7633      1.1233     -7.2004      0.0000
   8  14   3      7.6363      1.4953     -7.6647      0.0000
  10  14   3      2.2718      2.0610     -3.2004      0.0000
  12  14   3      1.5903      1.6873      0.5790      0.0000
  14  14   3      0.6392      1.7396      2.4479      0.0000
  16  14   3      1.6886      1.7962      3.2269      0.0000
 -19  15   3      7.2252      1.8021      7.4235      0.0000
 -17  15   3      5.8627      2.9912      7.5189      0.0000
 -15  15   3      4.8357      1.0391      4.5957      0.0000
 -13  15   3      3.7432      1.5920      0.2399      0.0000
 -11  15   3      6.0125      2.0528     -4.7631      0.0000
  -9  15   3     10.8963      1.1699     -9.7183      0.0000
  -7  15   3     12.3619      1.1726    -12.5331      0.0000
  -5  15   3     12.8611      1.2479    -11.3345      0.0000
  -3  15   3      6.9888      0.9571     -7.5649      0.0000
  -1  15   3      5.4332      0.9378     -1.7840      0.0000
   1  15   3      4.0699      0.9217      4.0650      0.0000
   3  15   3      9.5355      1.0543      9.9017      0.0000
   5  15   3     12.2253      1.2350     13.9874      0.0000
   9  15   3      8.8271      1.1546      9.9333      0.0000
  11  15   3      1.6157      1.6725      3.3481      0.0000
  13  15   3      1.9297      1.7310     -0.7505      0.0000
 -14  16   3      4.0388      1.5879     -4.9800      0.0000
 -12  16   3      1.9180      1.2634     -1.6679      0.0000
 -10  16   3      3.0914      1.1395      3.4563      0.0000
  -8  16   3      6.9931      0.9450      9.0080      0.0000
  -6  16   3     11.0993      1.7139     12.3004      0.0000
  -4  16   3     11.9124      1.3367     12.0535      0.0000
   0  16   3      5.0226      1.0839      3.9193      0.0000
   2  16   3      1.6752      1.2919     -0.2184      0.0000
   4  16   3      4.4350      1.1123     -4.6986      0.0000
   6  16   3      7.0327      1.0621     -7.9762      0.0000
   8  16   3      6.1450      1.3748     -7.5231      0.0000
  10  16   3      3.8073      1.8098     -3.6434      0.0000
  -9  17   3      3.0903      2.1668     -1.5165      0.0000
  -7  17   3      5.3045      1.4753     -6.4664      0.0000
  -5  17   3     10.1154      1.9037     -9.2515      0.0000
  -3  17   3      5.0169      1.5820     -8.0221      0.0000
  -1  17   3      4.5993      1.9460     -4.9946      0.0000
   1  17   3      2.6828      2.1820     -2.5787      0.0000
   3  17   3      2.8901      1.9482      0.0927      0.0000
 -14   0   4     19.8818      3.6794     21.7200      0.0000
 -12   0   4     15.5655      1.3657     18.1441      0.0000
 -10   0   4     24.0866      2.6696    -27.3116      0.0000
  -8   0   4     24.6154      2.7434    -25.3041      0.0000
  -6   0   4     32.3607      3.5680    -33.3703      0.0000
  -4   0   4     39.2166      4.2866    -26.5404      0.0000
  -2   0   4     15.7869      1.8332     -5.3505      0.0000
   0   0   4     20.3166      2.3002      7.2183      0.0000
   2   0   4     23.3758      1.9845     26.7736      0.0000
   4   0   4     29.6913      4.6871     36.1553      0.0000
   6   0   4     40.5949      4.0040     46.4356      0.0000
 -15   1   4     18.0611      1.5479    -16.2633      0.0000
 -13   1   4     22.6838      1.8446    -24.4217      0.0000
 -11   1   4      3.7246      0.9141     -3.0520      0.0000
  -9   1   4     17.9534      1.0302     19.1982      0.0000
  -7   1   4     23.2535      1.4955     23.7840      0.0000
  -5   1   4     35.1834      2.2190     33.3864      0.0000
  -3   1   4     33.7519      3.0446     32.8684      0.0000
  -1   1   4     32.7029      1.7833     31.4653      0.0000
   1   1   4     25.2755      1.3999     22.6123      0.0000
   3   1   4      9.1789      0.7535     10.6677      0.0000
   5   1   4      5.8842      1.2978     -4.7872      0.0000
   7   1   4     21.5267      1.7625    -24.7386      0.0000
   9   1   4     23.5014      2.7467    -24.9830      0.0000
 -18   2   4      5.1261      1.3250      3.5718      0.0000
 -16   2   4     13.3776      1.6252     11.9846      0.0000
 -14   2   4     18.0447      2.1766     20.4650      0.0000
 -12   2   4      8.7557      1.9843     11.0938      0.0000
 -10   2   4      4.3573      0.9761      1.5996      0.0000
  -8   2   4     23.5232      1.5086    -24.0539      0.0000
  -6   2   4     25.7468      1.6403    -26.2775      0.0000
  -4   2   4     24.2409      1.9329    -29.6795      0.0000
  -2   2   4     31.8018      1.7400    -33.0296      0.0000
   0   2   4     27.3323      1.4995    -24.4843      0.0000
   2   2   4     16.2498      1.2691    -17.9764      0.0000
   4   2   4      7.9046      1.0591     -7.0554      0.0000
   6   2   4     12.5460      1.5054     12.2378      0.0000
   8   2   4     14.0685      1.7895     15.4752      0.0000
  10   2   4     11.0590      1.6616     13.1128      0.0000
 -19   3   4      2.5626      1.9951     -3.6579      0.0000
 -15   3   4     16.0515      1.4169    -14.2561      0.0000
 -13   3   4      6.9252      1.3610     -6.6991      0.0000
 -11   3   4      4.3214      1.0484     -3.7131      0.0000
  -9   3   4     10.1076      1.5044     10.3516      0.0000
  -7   3   4     29.1365      1.8522     31.9807      0.0000
  -5   3   4     26.6237      1.6891     29.6918      0.0000
  -3   3   4     28.1227      2.1689     29.2874      0.0000
  -1   3   4     22.7286      1.4677     23.0247      0.0000
   1   3   4     16.7525      1.4536     16.1614      0.0000
   3   3   4     10.2233      1.4332     10.0392      0.0000
   5   3   4      8.5031      1.0026    -10.0405      0.0000
   7   3   4      9.8721      1.9294    -10.7167      0.0000
   9   3   4      8.0262      1.0952    -10.4220      0.0000
  11   3   4      4.5708      2.1149     -4.4917      0.0000
  13   3   4      0.0000      2.5405      1.1091      0.0000
 -20   4   4      3.0858      1.8319      4.1774      0.0000
 -16   4   4     17.2168      2.1312     20.1303      0.0000
 -14   4   4     20.0926      2.3345     24.5122      0.0000
 -12   4   4     21.7267      2.8033     26.2484      0.0000
 -10   4   4     20.7480      2.7755     23.0652      0.0000
  -8   4   4      6.0815      0.8270      6.2374      0.0000
  -6   4   4     12.7484      0.8800    -15.8162      0.0000
  -4   4   4     14.6170      1.3830    -15.3477      0.0000
  -2   4   4     16.5906      1.0146    -16.5442      0.0000
   0   4   4     16.0179      0.9412    -17.5474      0.0000
   2   4   4     16.9252      1.4075    -16.1869      0.0000
   4   4   4      4.0029      1.1720      5.0123      0.0000
   6   4   4      8.2903      1.1328      8.4710      0.0000
   8   4   4      7.6510      1.5162      9.5972      0.0000
  10   4   4      8.4895      1.1586      8.7574      0.0000
  12   4   4      5.7537      1.3475      5.1044      0.0000
  14   4   4      2.5640      2.5250      3.2792      0.0000
 -23   5   4      6.5161      1.8600      3.0793      0.0000
 -21   5   4      9.1358      3.2364     -5.9933      0.0000
 -19   5   4      4.0270      2.4912     -3.4633      0.0000
 -17   5   4      6.7056      1.5740     -7.9464      0.0000
 -15   5   4      7.8781      1.9492    -10.3376      0.0000
 -13   5   4     11.3325      1.5594    -12.0295      0.0000
 -11   5   4     10.2853      1.0494    -10.9407      0.0000
  -9   5   4      4.2249      1.0066     -3.0218      0.0000
  -7   5   4     13.8145      0.9933     14.8084      0.0000
  -5   5   4     21.5175      2.5796     20.7108      0.0000
  -3   5   4      3.4164      2.5637     16.6290      0.0000
  -1   5   4     16.2762      1.1097     15.2692      0.0000
   1   5   4     17.7133      1.4665     16.1697      0.0000
   3   5   4      3.4820      1.3632     -3.3843      0.0000
   5   5   4      9.6772      1.0782     -8.7824      0.0000
   7   5   4     10.9161      1.6931     -9.8994      0.0000
   9   5   4      9.2960      1.5749    -10.2561      0.0000
  11   5   4      8.1557      1.1714     -6.3844      0.0000
  13   5   4      4.8188      1.3477     -4.1908      0.0000
  15   5   4      3.0821      2.2605     -0.5488      0.0000
 -24   6   4      3.1446      2.4339     -1.5334      0.0000
 -22   6   4      2.6407      2.0137      1.4132      0.0000
 -20   6   4      7.5841      1.4147      9.7713      0.0000
 -18   6   4      5.6548      4.0484      7.2845      0.0000
 -16   6   4      5.1960      1.6122      7.3638      0.0000
 -14   6   4      6.3383      1.0511      7.6475      0.0000
 -12   6   4      6.2378      0.9840      6.6052      0.0000
 -10   6   4      3.4500      1.4459      0.7758      0.0000
  -8   6   4     12.0120      1.5617    -15.5531      0.0000
  -6   6   4     22.1322      1.7769    -20.3740      0.0000
  -4   6   4     20.6174      1.7964    -23.9603      0.0000
  -2   6   4     22.0104      2.5738    -18.6386      0.0000
   0   6   4     17.1120      1.4342    -15.9405      0.0000
   2   6   4      3.4665      1.2525      0.8109      0.0000
   4   6   4     10.4705      1.1027      9.5827      0.0000
   6   6   4     13.6760      1.2769     13.4370      0.0000
   8   6   4     16.7224      2.1147     16.2935      0.0000
  10   6   4     11.4870      1.2550     10.7168      0.0000
  12   6   4      9.1943      1.7577      7.6655      0.0000
  14   6   4      6.5534      2.1457      4.4148      0.0000
  16   6   4      3.2874      2.1377      1.0703      0.0000
 -27   7   4      0.0000      2.4284     -1.2816      0.0000
 -25   7   4      1.8506      1.8920     -1.2049      0.0000
 -23   7   4      2.9841      1.9904     -2.3318      0.0000
 -21   7   4      5.0138      1.3510     -4.7221      0.0000
 -17   7   4      5.1976      1.0996     -6.9802      0.0000
 -15   7   4      7.2397      1.4936     -6.5144      0.0000
 -13   7   4      7.7190      1.4870     -6.2441      0.0000
 -11   7   4      5.3697      1.4931     -3.0684      0.0000
  -9   7   4      9.8266      0.9760     11.4995      0.0000
  -7   7   4     16.0936      1.3722     16.2489      0.0000
  -5   7   4     21.8438      1.8119     19.6010      0.0000
  -1   7   4     10.8638      1.1047     10.4127      0.0000
   1   7   4      4.0178      1.1046     -4.1876      0.0000
   3   7   4     14.0974      1.2776    -12.9330      0.0000
   5   7   4     21.3277      2.4843    -17.8675      0.0000
   7   7   4     22.7183      2.6572    -22.4452      0.0000
   9   7   4     17.0361      1.5355    -15.1892      0.0000
  11   7   4     11.8470      1.2577     -9.6302      0.0000
  13   7   4      8.6251      1.2766     -6.6740      0.0000
  15   7   4      7.2589      1.8884     -3.2699      0.0000
  17   7   4      4.1644      2.5399      3.9723      0.0000
  19   7   4      3.6319      3.0959      3.1423      0.0000
 -28   8   4      1.9450      2.4879     -2.0570      0.0000
 -26   8   4      2.4502      1.9130     -2.6687      0.0000
 -24   8   4      4.4825      1.6414     -2.6850      0.0000
 -22   8   4      2.1890      1.8085     -1.8429      0.0000
 -20   8   4      3.2367      2.4870      1.8196      0.0000
 -18   8   4      5.3517      1.0432      7.0177      0.0000
 -16   8   4      3.6270      1.8937      4.0492      0.0000
 -14   8   4      3.3887      1.3625      4.5621      0.0000
 -12   8   4      4.6223      1.4386      4.5791      0.0000
 -10   8   4      5.3098      1.3455     -5.0702      0.0000
  -8   8   4     10.4110      1.6440    -10.0306      0.0000
  -6   8   4     15.2395      1.8794    -14.9961      0.0000
  -4   8   4     16.6973      1.7304    -19.3739      0.0000
  -2   8   4     26.9175      2.2133    -19.7460      0.0000
   0   8   4     12.4511      1.1683    -12.1447      0.0000
   2   8   4      6.4615      0.9939     -5.8879      0.0000
   4   8   4      2.5601      1.5996      0.0374      0.0000
   6   8   4      9.2683      1.0742      9.9495      0.0000
   8   8   4     10.2857      1.1979      8.9026      0.0000
  10   8   4      7.6323      1.1639      6.6541      0.0000
  12   8   4      5.6871      1.2524      6.3332      0.0000
  14   8   4      6.2414      1.3181      4.3113      0.0000
  16   8   4      2.3113      2.2289     -2.8317      0.0000
  18   8   4      4.3807      2.0050     -1.8445      0.0000
  20   8   4      4.9294      1.9360     -3.9026      0.0000
 -29   9   4      0.0000      2.4388      2.4389      0.0000
 -27   9   4      0.8119      1.7381      2.6603      0.0000
 -25   9   4      4.0133      2.7318      2.9906      0.0000
 -23   9   4      2.9171      2.3697      3.0166      0.0000
 -21   9   4      0.0000      1.7935      1.9089      0.0000
 -19   9   4      2.6340      1.3509     -2.7362      0.0000
 -17   9   4      7.4407      1.0474     -7.0312      0.0000
 -15   9   4      3.7562      1.3152     -5.2495      0.0000
 -13   9   4      5.5881      1.1121     -5.3588      0.0000
 -11   9   4      2.4424      1.8896      1.4836      0.0000
  -9   9   4      5.7304      0.9601      5.5170      0.0000
  -7   9   4      9.2354      0.7980      9.6041      0.0000
  -5   9   4     15.5372      1.1371     13.8780      0.0000
  -3   9   4     14.1343      1.1125     15.4455      0.0000
  -1   9   4     10.0886      1.9735     12.5244      0.0000
   1   9   4      8.7035      1.0263      7.4856      0.0000
   3   9   4      5.1503      1.0580      3.2616      0.0000
   5   9   4      4.1041      1.2118     -5.2108      0.0000
   7   9   4      6.6607      1.1058     -6.1023      0.0000
   9   9   4      9.3241      1.1587     -5.1061      0.0000
  11   9   4      5.6593      1.1959     -4.8096      0.0000
  13   9   4      5.6518      1.2568     -2.6761      0.0000
  15   9   4      3.7604      2.0746      3.8267      0.0000
  17   9   4      3.0631      2.2191      1.6951      0.0000
  19   9   4      2.3158      1.9320      4.6402      0.0000
  21   9   4      2.7519      2.0329      2.5899      0.0000
 -24  10   4      1.4745      2.0342     -0.3962      0.0000
 -22  10   4      1.8876      1.8912     -1.6263      0.0000
 -20  10   4      1.6374      1.7634     -1.2836      0.0000
 -18  10   4      2.8582      1.5303      2.5784      0.0000
 -16  10   4      6.1138      1.6016      4.8294      0.0000
 -14  10   4      3.5471      1.2867      2.9981      0.0000
 -12  10   4      3.8120      1.8790     -1.8070      0.0000
 -10  10   4      4.8592      0.9848     -4.1229      0.0000
  -8  10   4      4.8939      0.6860     -4.7510      0.0000
  -6  10   4      7.5563      1.1020     -7.2883      0.0000
  -4  10   4      8.7434      0.6578     -8.4778      0.0000
  -2  10   4      8.6739      1.0959     -8.0877      0.0000
   0  10   4      5.0428      0.7674     -5.8319      0.0000
   2  10   4      3.8907      1.1489     -3.5692      0.0000
   4  10   4      3.4689      1.3523      2.2485      0.0000
   6  10   4      2.8595      1.5249      3.2662      0.0000
   8  10   4      3.4134      1.3410      3.7209      0.0000
  10  10   4      4.4649      1.6910      3.7741      0.0000
  12  10   4      3.5225      1.3855      1.8104      0.0000
  14  10   4      2.7551      2.1007     -3.8501      0.0000
  18  10   4      2.4973      2.1036     -3.9199      0.0000
  20  10   4      1.7379      1.7703     -1.8206      0.0000
  22  10   4      2.2340      1.9103     -0.7545      0.0000
 -27  11   4      1.4454      1.7471      0.5799      0.0000
 -25  11   4      2.7784      2.2018      1.0782      0.0000
 -23  11   4      2.8163      2.7322      1.7061      0.0000
 -21  11   4      1.9611      1.8548      1.4669      0.0000
 -19  11   4      2.3181      2.0740     -2.1435      0.0000
 -17  11   4      8.0260      1.6787     -9.0241      0.0000
 -15  11   4     14.6501      1.8377    -13.1512      0.0000
 -13  11   4      7.5894      1.5428    -10.4851      0.0000
 -11  11   4      4.1049      1.5282     -8.4965      0.0000
  -9  11   4      8.9206      1.1696     -8.4296      0.0000
  -7  11   4      6.4222      0.6229     -5.9508      0.0000
  -5  11   4      4.9168      0.7599     -1.7045      0.0000
  -3  11   4      3.6361      0.7899      1.8707      0.0000
  -1  11   4      4.0997      0.7487      3.5454      0.0000
   1  11   4      3.9682      0.8543      4.0190      0.0000
   3  11   4      1.7115      1.5857     -0.3166      0.0000
   5  11   4      2.9487      1.3957     -1.6186      0.0000
   7  11   4      3.1482      1.4930     -3.4426      0.0000
   9  11   4      4.9674      1.6378     -4.9379      0.0000
  11  11   4      5.5307      1.6032     -4.6055      0.0000
  13  11   4      3.0750      1.9799     -0.2812      0.0000
  15  11   4      1.4523      1.8655     -2.6857      0.0000
  17  11   4      2.9632      2.1995      0.8913      0.0000
 -26  12   4      1.4211      2.0248     -0.2907      0.0000
 -24  12   4      2.7469      2.5779     -1.2166      0.0000
 -22  12   4      1.2853      1.7022     -2.1232      0.0000
 -20  12   4      1.6414      2.2136     -2.0399      0.0000
 -18  12   4      4.0190      2.1327      0.8874      0.0000
 -16  12   4      5.7829      1.6733      4.7262      0.0000
 -14  12   4      3.8993      1.1104      2.9564      0.0000
 -12  12   4      0.2959      1.3388     -1.2702      0.0000
 -10  12   4      2.2765      1.0741     -1.9993      0.0000
  -8  12   4      2.6391      1.0343     -1.5026      0.0000
  -6  12   4      4.5409      0.6590     -2.3418      0.0000
  -4  12   4      4.7809      0.6731     -4.0525      0.0000
  -2  12   4      5.2997      0.6516     -4.2025      0.0000
   0  12   4      5.2223      0.6864     -3.8358      0.0000
   2  12   4      2.4953      1.1904      0.7767      0.0000
   4  12   4      3.0703      1.2767      2.1511      0.0000
   6  12   4      1.4345      1.6300      2.7485      0.0000
   8  12   4      3.5489      1.2927      3.2004      0.0000
  10  12   4      5.3571      1.6501      3.2144      0.0000
  12  12   4      2.3106      2.1160     -0.0193      0.0000
  14  12   4      2.1955      1.8837      0.8357      0.0000
  16  12   4      1.9216      1.8130     -2.7424      0.0000
  18  12   4      1.8129      1.7860     -1.6516      0.0000
 -23  13   4      0.8512      1.4576      0.0301      0.0000
 -21  13   4      0.5161      1.9284      0.6311      0.0000
 -19  13   4      3.9614      2.5123      0.1733      0.0000
 -17  13   4      1.7844      1.9071     -1.9870      0.0000
 -15  13   4      3.6270      2.0843     -2.2681      0.0000
 -13  13   4      1.1571      1.3852      0.8502      0.0000
 -11  13   4      2.8391      0.9163      2.7709      0.0000
  -9  13   4      2.2818      0.9875      1.9870      0.0000
  -7  13   4      3.3787      0.7486      1.0279      0.0000
  -5  13   4      3.7904      0.9637      2.0870      0.0000
  -3  13   4      4.2886      0.8519      3.1734      0.0000
  -1  13   4      4.2328      1.2389      3.3826      0.0000
   1  13   4      3.5889      1.7546     -1.0061      0.0000
   3  13   4      1.9899      1.3781     -3.0907      0.0000
   5  13   4      2.2501      1.7011     -2.8680      0.0000
   7  13   4      0.8732      1.7431     -2.1132      0.0000
   9  13   4      2.9755      1.7170     -2.0205      0.0000
  13  13   4      0.0000      1.6759     -0.6275      0.0000
  15  13   4      2.1595      1.7560      2.2957      0.0000
 -18  14   4      0.8980      1.7321     -0.8611      0.0000
 -16  14   4      2.8107      2.0957      0.2650      0.0000
 -14  14   4      0.7136      1.2307     -0.3830      0.0000
 -12  14   4      1.6308      1.3691     -1.6562      0.0000
 -10  14   4      3.1015      1.2347     -1.6126      0.0000
  -8  14   4      1.7690      1.3843     -0.7153      0.0000
  -6  14   4      2.3826      1.4139     -1.4745      0.0000
  -4  14   4      4.1708      2.0622     -3.8848      0.0000
  -2  14   4      6.4150      0.9717     -6.0021      0.0000
   0  14   4      2.2090      1.3081     -2.6479      0.0000
   2  14   4      1.9746      1.5283      0.7065      0.0000
   4  14   4      0.5606      1.4753      1.3454      0.0000
   6  14   4      2.4594      1.7845      0.7061      0.0000
   8  14   4      1.0643      1.5199      0.5878      0.0000
  10  14   4      2.2042      1.8762      0.7771      0.0000
 -17  15   4      0.9560      1.7351     -0.1699      0.0000
 -15  15   4      1.1573      1.2790      0.1344      0.0000
 -13  15   4      1.8767      1.5219      0.3944      0.0000
 -11  15   4      1.7029      1.2794     -0.2487      0.0000
  -9  15   4      1.9616      1.2830     -1.8602      0.0000
  -7  15   4      3.2569      1.0315     -2.7668      0.0000
  -5  15   4      3.3486      1.2623     -1.5393      0.0000
  -1  15   4      5.8490      2.1226      0.0366      0.0000
   1  15   4      1.8455      1.4164     -2.8936      0.0000
   3  15   4      2.4262      1.2910     -3.3933      0.0000
   5  15   4      1.0649      1.6231     -1.8992      0.0000
   7  15   4      0.7047      1.4622      0.0115      0.0000
   9  15   4      0.9940      1.6312      0.4117      0.0000
 -10  16   4      1.4920      1.3590      1.3847      0.0000
  -8  16   4      2.2307      1.2299      2.7703      0.0000
  -6  16   4      2.7421      1.2304      2.4305      0.0000
  -4  16   4      2.8147      1.2653     -0.1371      0.0000
  -2  16   4      1.9732      1.2965     -0.7015      0.0000
   0  16   4      2.5206      1.1010      1.2794      0.0000
   2  16   4      1.7684      1.3795      2.2270      0.0000
   4  16   4      1.4730      1.6097      1.3182      0.0000
 -19   1   5      2.0324      1.6606      3.0077      0.0000
 -17   1   5      1.6158      1.5054     -2.8856      0.0000
 -15   1   5      2.2897      1.4397     -1.1727      0.0000
 -13   1   5      3.0858      0.9663      0.0392      0.0000
 -11   1   5      6.0631      0.6266     -5.4318      0.0000
  -9   1   5      2.8961      0.8157      3.1515      0.0000
  -7   1   5      4.8740      0.6300      4.0704      0.0000
  -5   1   5      9.6407      0.8787      3.8062      0.0000
  -3   1   5      3.3877      0.8432      0.3454      0.0000
  -1   1   5      6.0335      0.6402      5.2105      0.0000
   1   1   5      5.6416      0.7015      4.0576      0.0000
   3   1   5      3.8917      1.6922      1.2544      0.0000
   5   1   5      2.3931      1.4237      0.8917      0.0000
   7   1   5      1.4571      1.6801      0.2960      0.0000
   9   1   5      3.0944      1.9042     -2.5708      0.0000
  11   1   5      3.2767      2.7131     -2.6728      0.0000
 -22   2   5      0.0000      2.1324      0.0695      0.0000
 -20   2   5      2.3053      2.3038     -2.1119      0.0000
 -18   2   5      2.1015      2.3004     -2.3418      0.0000
 -16   2   5      0.0000      2.2495      2.4410      0.0000
 -14   2   5      2.2617      1.1152     -0.9118      0.0000
 -12   2   5      4.8718      0.7571      4.7164      0.0000
 -10   2   5      4.6883      0.7491      3.9298      0.0000
  -8   2   5      5.2919      0.8390     -5.6159      0.0000
  -6   2   5      4.9091      0.7149     -5.2519      0.0000
  -4   2   5      4.5993      1.0045      4.5062      0.0000
  -2   2   5      3.4637      0.7844     -1.2434      0.0000
   0   2   5      4.4088      0.7139     -3.3968      0.0000
   2   2   5      2.7680      1.0954     -0.5909      0.0000
   4   2   5      4.8381      1.7026     -0.3867      0.0000
   6   2   5      4.0859      1.5044     -3.0701      0.0000
   8   2   5      2.4609      1.9256     -0.4515      0.0000
  10   2   5      3.2958      1.7602      1.0961      0.0000
  12   2   5      3.2484      2.6983      1.3635      0.0000
 -23   3   5      0.0000      2.4195     -0.5659      0.0000
 -21   3   5      2.6577      1.8890      1.6843      0.0000
 -19   3   5      1.4215      2.2844      0.8146      0.0000
 -17   3   5      1.6534      1.7791      0.2147      0.0000
 -15   3   5      2.5508      1.3145     -2.0658      0.0000
 -13   3   5      3.5449      1.1457     -3.5388      0.0000
 -11   3   5      5.5388      0.8121     -4.8410      0.0000
  -9   3   5      2.9308      0.8973      0.2619      0.0000
  -7   3   5      9.1948      0.7846     11.5858      0.0000
  -5   3   5      7.2584      2.3069      0.4466      0.0000
  -3   3   5      5.2745      0.7798      4.9837      0.0000
  -1   3   5      6.0029      0.7389      7.6537      0.0000
   1   3   5      4.1024      1.0012      4.1536      0.0000
   3   3   5      2.8905      1.1044      0.2355      0.0000
   5   3   5      5.3106      1.3494      1.4885      0.0000
   7   3   5      3.4046      1.4912     -0.9683      0.0000
   9   3   5      3.8164      1.5349     -2.7933      0.0000
  11   3   5      4.9971      1.4834     -3.6461      0.0000
  13   3   5      3.7418      1.8179     -2.2457      0.0000
 -24   4   5      3.7807      2.5693     -3.4126      0.0000
 -22   4   5      3.8766      1.9933     -0.7941      0.0000
 -20   4   5      2.3023      2.3583     -0.1394      0.0000
 -18   4   5      2.4794      1.8462      1.7489      0.0000
 -16   4   5      3.3686      1.2184      2.8042      0.0000
 -14   4   5      5.5930      1.0279      7.6336      0.0000
 -12   4   5      9.3228      0.7832      7.7952      0.0000
 -10   4   5      5.5248      1.1177      6.2922      0.0000
  -8   4   5      2.8083      0.7740     -1.6814      0.0000
  -6   4   5      2.9533      0.8668      2.3389      0.0000
  -4   4   5      4.0017      1.0480     -3.6500      0.0000
  -2   4   5      5.1297      0.6334     -5.3621      0.0000
   0   4   5      4.0098      0.8172     -4.2649      0.0000
   2   4   5      3.4467      0.9898     -1.5348      0.0000
   4   4   5      3.2128      1.3095     -2.5030      0.0000
   6   4   5      4.1885      1.2936      0.4903      0.0000
   8   4   5      4.0374      1.5189      2.2245      0.0000
  10   4   5      5.5045      1.9041      4.1920      0.0000
  12   4   5      6.4029      1.9748      5.6869      0.0000
  14   4   5      4.0859      2.9072      3.3828      0.0000
  16   4   5      0.6948      2.3271      0.9213      0.0000
 -27   5   5      2.7551      2.4431      0.2927      0.0000
 -25   5   5      0.8432      1.9513      1.0382      0.0000
 -23   5   5      5.7143      3.8887      3.4490      0.0000
 -21   5   5      3.1381      1.6181     -1.3083      0.0000
 -19   5   5      2.2584      1.8738     -2.0343      0.0000
 -17   5   5      1.6192      1.7899     -2.1018      0.0000
 -15   5   5      3.3035      1.3215     -3.4918      0.0000
 -13   5   5      5.5937      0.9991     -5.3610      0.0000
 -11   5   5      1.7928      1.7669     -3.3106      0.0000
  -9   5   5      2.9459      0.8514      2.3078      0.0000
  -7   5   5      4.3449      0.6054     -4.5358      0.0000
  -5   5   5     11.6428      1.2429      8.4961      0.0000
  -3   5   5      9.1502      0.6764     10.2847      0.0000
  -1   5   5      6.4169      0.7515      7.1531      0.0000
   1   5   5      4.3081      1.0020      3.8997      0.0000
   3   5   5      4.8663      1.3047      2.7246      0.0000
   5   5   5      1.6379      1.6374     -2.6106      0.0000
   7   5   5      4.2019      1.4631     -4.4921      0.0000
   9   5   5      5.2085      1.2304     -4.3456      0.0000
  11   5   5      6.2471      1.3244     -6.9008      0.0000
  13   5   5      6.0010      1.4780     -4.9902      0.0000
  15   5   5      2.8537      2.4252     -1.7376      0.0000
  17   5   5      2.8158      2.2803      0.9783      0.0000
 -28   6   5      0.9118      2.3587      0.0023      0.0000
 -26   6   5      1.2092      1.6904     -0.9943      0.0000
 -24   6   5      2.3271      2.6740     -2.8898      0.0000
 -22   6   5      5.3733      1.3260     -3.1838      0.0000
 -20   6   5      4.0887      3.2311      3.5620      0.0000
 -18   6   5      3.5732      2.2218      4.5567      0.0000
 -16   6   5      4.5921      1.5697      4.0418      0.0000
 -14   6   5      5.1243      1.3985      3.7594      0.0000
 -12   6   5      2.3952      1.5617      2.7298      0.0000
 -10   6   5      3.3626      1.4791     -3.4288      0.0000
  -8   6   5      4.7743      0.9128      4.7615      0.0000
  -6   6   5      6.3602      0.7242     -5.8706      0.0000
  -4   6   5     14.0523      1.1269    -13.4916      0.0000
  -2   6   5      9.6405      1.1146    -10.5355      0.0000
   0   6   5      5.9637      0.9533     -5.7856      0.0000
   2   6   5      3.2715      1.2230     -2.8239      0.0000
   4   6   5      4.2768      1.1387      3.7100      0.0000
   6   6   5      5.7214      1.1215      6.5196      0.0000
   8   6   5      5.9991      1.3158      4.3085      0.0000
  10   6   5      6.8693      1.2122      7.5590      0.0000
  12   6   5      7.1290      1.3127      6.4785      0.0000
  14   6   5      4.6414      2.3653      3.5452      0.0000
  16   6   5      2.1050      1.8903     -0.2606      0.0000
  18   6   5      1.0382      1.7830     -1.2802      0.0000
 -27   7   5      2.1603      2.3821     -1.0031      0.0000
 -25   7   5      1.1078      1.8160      0.7784      0.0000
 -23   7   5      4.9783      1.5839      2.2257      0.0000
 -21   7   5      3.5320      3.1499      0.0044      0.0000
 -17   7   5      7.1237      1.3680     -7.6473      0.0000
 -15   7   5      4.8658      1.6437     -4.9291      0.0000
 -13   7   5      3.8036      1.2452     -2.3539      0.0000
 -11   7   5      3.8480      1.4530      3.0922      0.0000
  -9   7   5      4.8218      1.1048     -3.6481      0.0000
  -7   7   5      4.0015      0.6603      3.7438      0.0000
  -5   7   5     12.2139      0.7681     12.8801      0.0000
  -3   7   5     18.1671      1.6805     15.8370      0.0000
  -1   7   5     10.6032      1.1093     11.3792      0.0000
   1   7   5      3.2815      1.2704      4.5815      0.0000
   3   7   5      6.1761      1.0447     -3.7492      0.0000
   5   7   5      9.6113      1.1001     -8.6558      0.0000
   7   7   5      9.7368      1.5827     -5.8199      0.0000
   9   7   5     13.1143      1.3580     -9.5115      0.0000
  11   7   5      7.9574      1.1922     -8.4697      0.0000
  13   7   5      7.8019      1.8288     -6.0011      0.0000
  15   7   5      3.5957      2.4166     -2.2899      0.0000
  17   7   5      1.2732      1.7742     -0.4268      0.0000
  19   7   5      1.3220      1.7634      1.9605      0.0000
  21   7   5      1.7741      2.6134      1.5064      0.0000
 -30   8   5      0.0000      1.4517     -0.6041      0.0000
 -28   8   5      1.8383      2.1316     -0.0810      0.0000
 -26   8   5      1.0608      1.6455     -1.5491      0.0000
 -24   8   5      6.0910      1.9886     -3.6125      0.0000
 -20   8   5      1.6848      1.5872      0.9014      0.0000
 -18   8   5      7.6102      1.4164      7.7834      0.0000
 -16   8   5      5.6744      1.1298      5.9107      0.0000
 -14   8   5      2.6808      2.0110      1.4944      0.0000
 -12   8   5      3.4316      1.6290     -3.7365      0.0000
 -10   8   5      2.7176      1.9739      2.8320      0.0000
  -8   8   5      3.4552      1.3184     -0.2779      0.0000
  -6   8   5      9.5563      1.6131     -9.0375      0.0000
  -4   8   5      1.0819      2.6439    -16.4285      0.0000
   0   8   5     11.6020      1.1384    -13.3496      0.0000
   2   8   5      4.1643      1.1617     -4.6729      0.0000
   4   8   5      3.0722      1.9249      2.3529      0.0000
   6   8   5      2.4749      1.6698      1.2556      0.0000
   8   8   5      8.6963      1.1122      7.3364      0.0000
  10   8   5      9.3731      1.4677      8.0569      0.0000
  12   8   5      6.4014      1.3538      6.8955      0.0000
  14   8   5      4.8328      1.9014      4.3947      0.0000
  16   8   5      2.0757      1.9157      2.0663      0.0000
  18   8   5      1.7929      1.9075     -1.6880      0.0000
 -29   9   5      2.5354      2.2852     -0.0090      0.0000
 -27   9   5      0.4959      1.3472      0.3573      0.0000
 -25   9   5      6.1648      2.1939      2.8667      0.0000
 -21   9   5      2.4784      2.3166      3.6235      0.0000
 -19   9   5      3.0052      2.1086     -1.7502      0.0000
 -17   9   5      7.5017      1.4378     -6.1489      0.0000
 -15   9   5      3.6020      1.8809     -2.3169      0.0000
 -13   9   5      3.6571      2.3862      4.0854      0.0000
 -11   9   5      1.7882      1.7683     -0.3646      0.0000
  -9   9   5      3.4674      1.2680     -1.7685      0.0000
  -7   9   5      4.0948      1.3179      3.6932      0.0000
  -5   9   5     12.9330      1.2733     10.7903      0.0000
  -3   9   5     14.0020      2.5650     16.7575      0.0000
  -1   9   5     13.7081      2.7826     14.5105      0.0000
   1   9   5      5.1643      1.0391      7.0115      0.0000
   3   9   5      4.1513      1.1419     -0.3577      0.0000
   5   9   5      2.5269      1.4899      1.2441      0.0000
   7   9   5      5.2782      1.4626     -3.9373      0.0000
   9   9   5      5.8243      1.6491     -5.1636      0.0000
  11   9   5      5.6560      1.2357     -4.9622      0.0000
  13   9   5      5.9552      1.6431     -4.1458      0.0000
  15   9   5      4.4084      1.7121     -2.1648      0.0000
  17   9   5      1.3079      1.7703      1.9831      0.0000
  19   9   5      2.5029      1.8800      1.5494      0.0000
 -28  10   5      0.7525      1.3491     -0.3836      0.0000
 -26  10   5      5.5730      2.3492     -1.5545      0.0000
 -24  10   5      5.1216      2.8205     -3.6915      0.0000
 -22  10   5      1.2913      1.8202     -3.7645      0.0000
 -20  10   5      3.2905      2.1285     -0.9117      0.0000
 -18  10   5      3.6105      1.2026      4.3427      0.0000
 -16  10   5      6.2395      0.9714      6.0803      0.0000
 -14  10   5      2.0919      1.4495      0.2132      0.0000
 -12  10   5      2.1725      1.5259      0.5274      0.0000
 -10  10   5      2.0926      1.5342      2.7763      0.0000
  -8  10   5      1.8271      1.6041      0.3367      0.0000
  -6  10   5      5.7776      0.5614     -5.4695      0.0000
  -4  10   5     10.4355      1.0289    -12.6158      0.0000
  -2  10   5     15.9086      2.7744    -13.8687      0.0000
   0  10   5      8.5662      1.0476     -9.0687      0.0000
   2  10   5      2.8620      1.2940     -0.9106      0.0000
   4  10   5      1.6923      1.5792     -1.3964      0.0000
   6  10   5      2.1057      1.7341      2.7413      0.0000
   8  10   5      5.8443      1.0381      4.6418      0.0000
  10  10   5      5.9901      1.5509      5.4778      0.0000
  14  10   5      4.2879      1.7700      3.3694      0.0000
  16  10   5      2.1409      1.9125     -1.3284      0.0000
  18  10   5      2.0991      1.9148     -0.7026      0.0000
 -25  11   5      3.4043      2.7940      3.0651      0.0000
 -23  11   5      1.8749      1.9098      4.0324      0.0000
 -21  11   5      6.9227      1.7874      1.9873      0.0000
 -19  11   5      1.3956      1.9107     -2.8138      0.0000
 -15  11   5      9.2179      1.5205    -10.2659      0.0000
 -13  11   5     11.5919      1.5982    -11.1551      0.0000
 -11  11   5     13.8804      1.8386    -13.5559      0.0000
  -9  11   5     15.3244      1.3652    -13.1824      0.0000
  -7  11   5     11.6937      1.0600     -8.9696      0.0000
  -5  11   5      4.3835      0.6071     -0.7776      0.0000
  -3  11   5      4.8283      1.1453      5.1024      0.0000
  -1  11   5      3.6870      1.7494      5.8543      0.0000
   1  11   5      5.3697      1.0410      0.8812      0.0000
   3  11   5      3.7345      1.2483      1.6603      0.0000
   5  11   5      2.7668      1.3481     -0.8513      0.0000
   7  11   5      4.7650      1.6707     -3.4045      0.0000
   9  11   5      5.9756      1.4616     -6.0858      0.0000
  11  11   5      7.2733      1.5970     -8.0036      0.0000
  15  11   5      3.2118      1.8765     -1.6545      0.0000
 -22  12   5      4.4723      1.9331     -2.0132      0.0000
 -20  12   5      2.0487      2.1044     -0.5937      0.0000
 -18  12   5      2.7576      2.0538      1.4903      0.0000
 -16  12   5      2.9936      2.0486      2.8775      0.0000
 -14  12   5      1.6919      1.6231      3.4765      0.0000
 -10  12   5      2.4054      1.3461      2.2200      0.0000
  -8  12   5      1.8406      1.0870      0.1529      0.0000
  -6  12   5      4.2592      0.6782     -4.2666      0.0000
  -4  12   5      7.8467      0.6510     -8.2047      0.0000
  -2  12   5      8.3069      1.3597     -8.4951      0.0000
   0  12   5      3.7857      1.1958     -3.2011      0.0000
   2  12   5      2.3708      1.8632     -2.2091      0.0000
   4  12   5      2.0563      1.6934      0.0683      0.0000
   8  12   5      6.2461      1.4763      5.5516      0.0000
  10  12   5      7.8663      1.5905      7.5947      0.0000
 -21  13   5      2.8360      2.2305      0.2701      0.0000
 -19  13   5      2.5654      1.9655     -1.2138      0.0000
 -17  13   5      3.5327      2.2695     -2.3476      0.0000
 -15  13   5      1.3264      1.5098     -4.0303      0.0000
 -13  13   5      3.9631      1.5934     -4.5627      0.0000
 -11  13   5      1.2864      1.6613     -1.8273      0.0000
  -9  13   5      2.3816      0.8788      2.1043      0.0000
  -7  13   5      5.4357      0.7658      6.6117      0.0000
  -5  13   5      9.9344      1.4879     10.5376      0.0000
  -3  13   5      9.6604      0.7951     11.5667      0.0000
  -1  13   5      6.1957      0.7233      7.0805      0.0000
   1  13   5      5.6096      2.3766      4.8964      0.0000
   3  13   5      3.0202      1.6907      2.1293      0.0000
   5  13   5      3.1433      1.8422     -1.5729      0.0000
   7  13   5      5.9171      1.6087     -5.0736      0.0000
   9  13   5      8.9449      1.6345     -7.7280      0.0000
  11  13   5      8.0088      1.7045     -7.0872      0.0000
 -16  14   5      1.3944      1.5179      1.3528      0.0000
 -14  14   5      1.6012      1.5708      4.0454      0.0000
 -12  14   5      3.8085      2.7514      3.7112      0.0000
 -10  14   5      2.7075      1.1521     -0.1484      0.0000
  -8  14   5      4.9207      0.8531     -5.3773      0.0000
  -6  14   5      9.5155      1.0130    -10.0642      0.0000
   0  14   5      7.2720      2.9544     -8.5722      0.0000
   2  14   5      3.2925      2.7511     -6.2136      0.0000
   4  14   5      1.2078      1.6641     -1.7928      0.0000
   6  14   5      2.6737      1.9997      2.6139      0.0000
   8  14   5      6.5081      1.7769      6.3419      0.0000
 -11  15   5      2.2301      1.8355     -1.9413      0.0000
  -9  15   5      3.7058      1.8607      2.8485      0.0000
  -7  15   5      8.4672      1.9738      7.3985      0.0000
  -5  15   5      6.4747      1.0373      9.5765      0.0000
  -3  15   5      6.1882      1.7029      7.9127      0.0000
  -1  15   5      7.6168      2.7139      6.2782      0.0000
   1  15   5      4.1414      1.6240      4.5360      0.0000
 -22   0   6      2.4502      2.7163     -1.9315      0.0000
 -20   0   6     11.7856      1.6692     -4.7297      0.0000
 -18   0   6      4.0384      1.3346      1.0928      0.0000
 -16   0   6      5.4434      1.2645     -3.8650      0.0000
 -14   0   6     10.5813      1.5885     -9.4143      0.0000
 -12   0   6     13.6962      1.6487    -11.3103      0.0000
 -10   0   6      7.6008      0.9146    -10.7443      0.0000
  -8   0   6      4.9321      0.9392     -4.4694      0.0000
  -6   0   6      8.7959      1.3109      7.1561      0.0000
  -4   0   6      7.6079      1.8519      9.3420      0.0000
  -2   0   6      3.1956      1.2894      0.3856      0.0000
   0   0   6      7.2107      1.0057      5.1572      0.0000
   2   0   6      4.0263      1.9895      4.2105      0.0000
   4   0   6      6.4598      1.6663     -1.7251      0.0000
   6   0   6      9.3615      1.7743     -8.4992      0.0000
   8   0   6     15.5904      1.5724    -11.8885      0.0000
  10   0   6     16.2815      1.6292    -11.4911      0.0000
  12   0   6      3.7613      3.3092     -9.2598      0.0000
 -21   1   6      4.6102      1.1650     -3.2458      0.0000
 -19   1   6      4.8260      0.9423     -4.2667      0.0000
 -17   1   6      4.2552      1.2460     -4.6586      0.0000
 -15   1   6      2.8795      1.0175      2.1148      0.0000
 -13   1   6      6.4839      0.7902      7.4743      0.0000
 -11   1   6     10.4979      1.0550      9.3926      0.0000
  -9   1   6      9.8450      0.8144      8.2488      0.0000
  -7   1   6      3.0265      1.2618     -0.6096      0.0000
  -5   1   6      7.4849      1.6085     -8.9298      0.0000
  -3   1   6      4.0446      0.8594     -4.1652      0.0000
  -1   1   6      8.1997      0.6912     -7.5815      0.0000
   1   1   6     14.2929      0.9009    -11.7911      0.0000
   3   1   6      9.1745      0.8394     -9.6465      0.0000
   5   1   6      4.3120      1.1498     -2.6913      0.0000
   7   1   6      3.9159      1.4540      3.8787      0.0000
   9   1   6      7.7022      1.3702      7.0529      0.0000
  11   1   6      8.6502      2.0464      7.1965      0.0000
  13   1   6      5.6671      2.9134      6.4285      0.0000
 -26   2   6      6.5294      1.9165      3.2418      0.0000
 -24   2   6      6.6900      1.6421      5.2216      0.0000
 -22   2   6      0.0000      2.6828      5.2908      0.0000
 -20   2   6      6.2850      2.0200      8.1429      0.0000
 -18   2   6      3.4947      2.6933      5.4074      0.0000
 -16   2   6      4.0234      0.8828      3.8351      0.0000
 -14   2   6      4.0393      0.7932     -3.6512      0.0000
 -12   2   6      7.3747      1.2747     -8.1330      0.0000
 -10   2   6      9.9022      1.3453     -8.9338      0.0000
  -8   2   6      5.4266      0.8112     -4.6977      0.0000
  -6   2   6      7.7427      0.7959      3.3341      0.0000
  -4   2   6      2.4281      1.2256      0.2830      0.0000
  -2   2   6      7.4692      0.6617      7.0173      0.0000
   0   2   6     10.2626      0.7580      9.8884      0.0000
   2   2   6     10.8154      0.9215     11.4236      0.0000
   4   2   6      7.7507      1.2219      7.5349      0.0000
   6   2   6      2.3820      1.8146      1.2713      0.0000
   8   2   6      6.0328      1.8701     -3.0398      0.0000
  10   2   6      4.9545      1.7046     -4.0229      0.0000
  12   2   6      4.4215      1.8652     -3.8502      0.0000
 -27   3   6      3.4328      2.4980     -2.1901      0.0000
 -17   3   6      5.1129      0.8193     -4.1579      0.0000
 -15   3   6      2.1121      1.5646     -1.4949      0.0000
 -13   3   6      3.7338      1.2170      4.2508      0.0000
 -11   3   6      6.6068      0.8109      6.7180      0.0000
  -9   3   6      3.8549      0.7792      3.9247      0.0000
  -7   3   6      3.0676      0.9894     -0.7810      0.0000
  -5   3   6      6.1841      2.0527      5.9428      0.0000
  -3   3   6      3.3768      0.8506     -3.9283      0.0000
  -1   3   6      8.2846      0.6870     -7.9104      0.0000
   1   3   6      7.6816      0.9033     -8.8004      0.0000
   3   3   6      8.0157      0.9723     -7.5544      0.0000
   5   3   6      2.8288      1.3785     -2.9804      0.0000
   7   3   6      3.4951      2.1081      1.6139      0.0000
   9   3   6      5.8782      1.3164      2.8597      0.0000
  11   3   6      4.0468      1.8700      2.4801      0.0000
  13   3   6      3.2978      2.0983      2.6352      0.0000
  15   3   6      2.3121      2.2026      2.0870      0.0000
 -26   4   6      5.3376      1.8359      2.3362      0.0000
 -24   4   6      2.2069      2.0828      2.4964      0.0000
 -18   4   6      7.3327      1.0572      4.9531      0.0000
 -16   4   6      1.3677      1.4194     -1.9206      0.0000
 -14   4   6      6.0799      0.8417     -6.0106      0.0000
 -12   4   6      8.2023      0.9887    -11.4485      0.0000
 -10   4   6     12.3611      0.9282    -10.8023      0.0000
  -8   4   6      7.5562      0.6516     -5.3385      0.0000
  -6   4   6     16.9648      1.4322    -15.9715      0.0000
  -4   4   6     10.6149      1.2676     -5.8443      0.0000
  -2   4   6      3.3523      0.8460      3.1345      0.0000
   0   4   6      5.9003      0.7733      6.5540      0.0000
   2   4   6      7.2538      0.8204      6.7400      0.0000
   4   4   6      3.1972      1.2029      3.7721      0.0000
   6   4   6      2.9013      1.6367     -0.9473      0.0000
   8   4   6      3.7386      1.9892     -2.9224      0.0000
  10   4   6      4.2687      1.3663     -2.5617      0.0000
  12   4   6      4.6899      2.1535     -3.1098      0.0000
  14   4   6      3.9349      2.2095     -2.9128      0.0000
  16   4   6      1.7555      1.9057     -1.9792      0.0000
 -31   5   6      1.6446      2.1213      0.7234      0.0000
 -29   5   6      1.8048      1.6873     -0.8438      0.0000
 -27   5   6      3.8766      2.1267     -1.3780      0.0000
 -25   5   6      0.4116      1.6676     -1.8690      0.0000
 -23   5   6      4.7847      2.1098     -3.4932      0.0000
 -19   5   6      8.9344      1.1207     -7.0556      0.0000
 -17   5   6      2.3862      1.9646     -1.1067      0.0000
 -15   5   6      4.5536      1.1250      4.1629      0.0000
 -13   5   6      4.1680      1.7527      6.1586      0.0000
 -11   5   6      5.7130      0.9082      6.2494      0.0000
  -9   5   6      2.9030      0.8743      0.1315      0.0000
  -7   5   6     10.8366      0.7643     11.2644      0.0000
  -5   5   6      5.8499      0.8714      7.2215      0.0000
  -3   5   6      3.9953      0.8067     -0.6380      0.0000
  -1   5   6      6.0294      0.7456     -6.4817      0.0000
   1   5   6      9.3644      0.8178     -7.8070      0.0000
   3   5   6      4.3558      1.4324     -4.7220      0.0000
   5   5   6      1.6704      1.6149      0.4668      0.0000
   7   5   6      3.9622      1.3958      2.9048      0.0000
   9   5   6      3.8378      1.8109      2.5108      0.0000
  11   5   6      5.2328      1.2881      3.6612      0.0000
  13   5   6      4.7317      1.8323      3.4515      0.0000
  15   5   6      2.4509      1.8721      2.6663      0.0000
 -30   6   6      0.0000      1.3394      0.0756      0.0000
 -28   6   6      1.9575      2.0891      0.8398      0.0000
 -26   6   6      1.1539      1.6743      0.3963      0.0000
 -20   6   6      8.3359      1.1269      5.5488      0.0000
 -18   6   6      2.6084      1.5374      2.5872      0.0000
 -16   6   6      3.5700      1.5972     -3.2175      0.0000
 -14   6   6      5.9117      2.4115     -6.0290      0.0000
 -12   6   6      5.8664      1.3360     -3.7046      0.0000
 -10   6   6      3.2662      0.9284      3.4315      0.0000
  -8   6   6      4.9743      0.6224     -4.9309      0.0000
  -6   6   6      6.6588      1.8205     -3.5475      0.0000
  -4   6   6      3.0450      0.9170      0.5140      0.0000
  -2   6   6      5.4997      0.7262      6.4627      0.0000
   0   6   6     10.5009      0.8407      9.9981      0.0000
   2   6   6      7.5247      1.4259      6.7117      0.0000
   4   6   6      4.2149      1.1704     -0.1651      0.0000
   6   6   6      3.8779      1.6423     -3.6584      0.0000
   8   6   6      2.9564      1.6358     -3.1298      0.0000
  10   6   6      4.9480      1.3042     -5.1286      0.0000
  12   6   6      5.1595      1.9332     -4.8454      0.0000
  14   6   6      4.0349      1.7047     -4.1870      0.0000
  16   6   6      3.1494      1.8277     -2.1311      0.0000
  18   6   6      1.1008      1.6728     -0.5148      0.0000
 -29   7   6      1.6225      2.1736      0.9067      0.0000
 -25   7   6      7.4107      2.4613      0.9409      0.0000
 -23   7   6      7.6305      1.8396     -0.4884      0.0000
 -21   7   6      2.6944      1.9739     -2.2529      0.0000
 -19   7   6      3.2836      1.3495     -3.2724      0.0000
 -17   7   6      1.9203      1.6248      0.7837      0.0000
 -15   7   6      7.3897      1.0401      6.2544      0.0000
 -13   7   6      7.1112      1.4694      6.1845      0.0000
 -11   7   6      3.9599      1.0018     -1.7693      0.0000
  -9   7   6      3.2330      0.7686      3.1014      0.0000
  -7   7   6      2.4912      0.8281      2.5632      0.0000
  -5   7   6      2.0123      1.1101     -0.0651      0.0000
  -3   7   6      3.2135      0.8962     -3.8855      0.0000
  -1   7   6      8.4954      0.9247     -8.5129      0.0000
   1   7   6      6.9739      1.0675     -7.1893      0.0000
   3   7   6      3.3268      1.7118     -0.1779      0.0000
   5   7   6      7.0682      1.0411      4.3760      0.0000
   7   7   6      3.9183      1.2990      3.3507      0.0000
   9   7   6      6.2714      1.1953      5.8651      0.0000
  11   7   6      4.0719      1.6898      5.4718      0.0000
  15   7   6      5.1602      1.7073      3.2862      0.0000
  17   7   6      1.4457      1.7688      1.4893      0.0000
 -26   8   6      5.5445      2.4208      0.8431      0.0000
 -24   8   6      3.8182      2.3377      1.9085      0.0000
 -22   8   6      3.6198      1.9872      3.3437      0.0000
 -18   8   6      4.2356      1.1772      3.6283      0.0000
 -16   8   6      2.3450      1.7791     -0.9444      0.0000
 -14   8   6      1.4581      1.6370     -4.3619      0.0000
 -12   8   6      2.5602      1.2581      0.4368      0.0000
 -10   8   6      3.4123      0.9550     -1.8035      0.0000
  -8   8   6      2.6198      0.7543     -2.2342      0.0000
  -6   8   6      3.5954      1.4679     -0.1577      0.0000
  -4   8   6      3.0411      0.7931      2.7942      0.0000
  -2   8   6      6.5267      0.9659      7.3478      0.0000
   0   8   6      8.8328      1.1067      9.2678      0.0000
   2   8   6      6.5022      1.0907      5.4203      0.0000
   4   8   6      2.6892      1.4158      0.6589      0.0000
   6   8   6      2.4968      1.6171      1.3930      0.0000
   8   8   6      2.4763      2.0351     -2.2163      0.0000
  10   8   6      3.4359      1.9432     -2.6717      0.0000
  12   8   6      3.2495      1.9145     -4.1897      0.0000
  16   8   6      2.4101      1.9248     -1.6464      0.0000
 -27   9   6      2.2238      2.5463     -1.0336      0.0000
 -25   9   6      3.0886      2.3323     -1.8430      0.0000
 -23   9   6      3.0449      1.9753     -2.9881      0.0000
 -21   9   6      5.0155      2.1918     -3.2925      0.0000
 -19   9   6      2.8237      2.0188     -2.9299      0.0000
 -17   9   6      3.0248      1.9583     -1.6235      0.0000
 -15   9   6      1.5420      1.3776      1.7337      0.0000
 -13   9   6      1.7910      1.7255      1.1019      0.0000
 -11   9   6      2.8827      1.2868      2.9752      0.0000
  -9   9   6      3.3255      1.2740      3.4912      0.0000
  -7   9   6      2.0242      0.6519      1.3826      0.0000
  -5   9   6      2.3818      0.9718     -0.9915      0.0000
  -3   9   6      5.9056      1.3872     -4.1373      0.0000
  -1   9   6      6.6829      1.1913     -6.3559      0.0000
   1   9   6      4.8785      1.0572     -5.2325      0.0000
   3   9   6      3.5076      1.3263     -1.5145      0.0000
   5   9   6      3.0449      1.7344     -2.7980      0.0000
   9   9   6      2.7303      1.9234      0.3307      0.0000
  11   9   6      2.9802      2.0826      2.5885      0.0000
  13   9   6      2.7214      1.8981      2.8899      0.0000
 -24  10   6      1.9180      1.8269      2.0151      0.0000
 -22  10   6      3.7636      2.1192      2.9326      0.0000
 -18  10   6      2.8378      2.0812      2.4342      0.0000
 -16  10   6      1.2549      1.6226      2.2039      0.0000
 -14  10   6      0.6340      1.5104      1.7715      0.0000
 -12  10   6      1.8104      1.9315     -1.7800      0.0000
 -10  10   6      3.3210      1.2008     -4.2973      0.0000
  -8  10   6      2.6055      1.4618     -2.9225      0.0000
  -6  10   6      3.5379      1.2793     -0.9781      0.0000
  -4  10   6      0.6411      1.8145      0.9753      0.0000
  -2  10   6      2.2251      1.6843      2.5460      0.0000
   0  10   6      3.1977      1.7370      2.4304      0.0000
   2  10   6      2.1295      1.7451     -0.0746      0.0000
   4  10   6      1.9062      1.7481      2.2334      0.0000
   6  10   6      1.8730      1.6381      0.6297      0.0000
  10  10   6      2.9473      1.8311     -1.4552      0.0000
  12  10   6      2.1230      1.8604     -2.7403      0.0000
 -23  11   6      4.1915      2.3121     -2.4756      0.0000
 -21  11   6      3.6775      2.1541     -1.9255      0.0000
 -19  11   6      1.7732      2.0299     -0.3436      0.0000
 -17  11   6      1.4036      1.6434      0.0128      0.0000
 -15  11   6      1.5934      1.5670     -0.5805      0.0000
 -13  11   6      3.2026      1.7167      3.0471      0.0000
 -11  11   6      8.8569      1.5904      8.0519      0.0000
  -9  11   6      9.8998      1.6958      8.2777      0.0000
  -7  11   6      6.9453      1.6197      5.7775      0.0000
  -5  11   6      0.3512      1.5586      2.9834      0.0000
  -3  11   6      4.2696      2.3395      0.6805      0.0000
  -1  11   6      2.6918      1.8166      0.1394      0.0000
   1  11   6      4.8281      1.4674      2.1196      0.0000
   3  11   6      1.1309      1.5653     -0.7647      0.0000
   5  11   6      0.6381      1.5098     -0.8108      0.0000
   7  11   6      0.8196      1.7240     -1.1219      0.0000
   9  11   6      1.0447      1.6016      1.1891      0.0000
  11  11   6      3.1289      1.9466      2.9519      0.0000
 -18  12   6      0.4241      1.7134     -0.0955      0.0000
 -16  12   6      0.0000      1.3198      1.8873      0.0000
 -14  12   6      1.0541      1.6344      2.0176      0.0000
 -12  12   6      1.9619      2.0274     -2.0575      0.0000
 -10  12   6      4.3731      1.6460     -4.3457      0.0000
  -8  12   6      2.2347      1.8771     -3.2038      0.0000
  -6  12   6      2.2051      1.7108     -0.7166      0.0000
  -4  12   6      1.7785      1.3046      1.4334      0.0000
  -2  12   6      3.1311      2.3327      1.2724      0.0000
   0  12   6      2.1812      1.7991     -1.8115      0.0000
   2  12   6      1.7556      1.6508     -0.0923      0.0000
   4  12   6      2.2780      1.7057      1.0406      0.0000
   8  12   6      1.6436      1.6743     -0.5733      0.0000
 -15  13   6      0.6196      1.4988     -2.5672      0.0000
 -13  13   6      0.8114      1.6991     -1.3660      0.0000
 -11  13   6      0.9290      1.8178      1.5060      0.0000
  -9  13   6      1.2299      1.2969      2.6179      0.0000
  -7  13   6      1.8026      1.0154      1.1834      0.0000
  -5  13   6      2.2344      0.9144     -1.5090      0.0000
  -3  13   6      2.3549      1.2894     -2.1002      0.0000
  -1  13   6      1.6575      1.7718      0.9807      0.0000
   1  13   6      2.1603      1.6898      0.6838      0.0000
   3  13   6      0.7506      1.4275     -0.8012      0.0000
 -27   1   7      0.0000      1.9703      0.2684      0.0000
 -25   1   7      1.1676      1.6642     -0.6114      0.0000
 -23   1   7      1.7378      1.9369     -1.2024      0.0000
 -21   1   7      3.7830      1.3395     -1.7315      0.0000
 -19   1   7      2.1198      1.5230      1.3930      0.0000
 -17   1   7      2.0506      1.2151     -0.3150      0.0000
 -15   1   7      1.0763      1.4287     -0.9283      0.0000
 -13   1   7      1.2506      1.3906     -1.1097      0.0000
 -11   1   7      2.2396      1.4182      0.1581      0.0000
  -9   1   7      2.8333      1.2371      1.2020      0.0000
  -7   1   7      4.7234      1.1378      3.2589      0.0000
  -5   1   7      3.4341      1.9782      0.7609      0.0000
  -3   1   7      5.2131      0.8387     -4.1607      0.0000
  -1   1   7      1.1051      1.4436     -0.1985      0.0000
   1   1   7      1.5610      1.3943      0.2994      0.0000
   3   1   7      2.6760      1.1680     -0.1562      0.0000
   5   1   7      1.4773      1.4892     -1.2946      0.0000
   7   1   7      1.5486      1.7688     -1.3707      0.0000
   9   1   7      1.7152      1.6393     -0.3802      0.0000
  11   1   7      0.3895      1.7082      0.5331      0.0000
 -26   2   7      0.0000      1.9121     -0.2731      0.0000
 -22   2   7      5.8910      1.1558      3.0562      0.0000
 -20   2   7      2.6343      1.9717      1.0176      0.0000
 -18   2   7      2.1344      1.5755     -0.9984      0.0000
 -16   2   7      2.3523      1.1739      1.4732      0.0000
 -14   2   7      2.8846      1.1436      2.2781      0.0000
 -12   2   7      1.5060      1.3241      0.8245      0.0000
 -10   2   7      2.4207      1.1654     -1.3350      0.0000
  -8   2   7      4.7411      0.8219     -5.6459      0.0000
  -6   2   7      5.5861      2.3941     -5.6350      0.0000
  -4   2   7      3.9152      0.8729      3.8418      0.0000
  -2   2   7      2.7160      1.0575      1.8721      0.0000
   0   2   7      3.0660      0.9384     -1.5860      0.0000
   2   2   7      2.3631      1.2418     -1.7161      0.0000
   4   2   7      1.7171      1.3782      0.6738      0.0000
   6   2   7      1.6584      1.6448      2.5246      0.0000
   8   2   7      1.1178      2.0945      2.0393      0.0000
  12   2   7      0.0000      1.5179     -0.4946      0.0000
 -25   3   7      2.7608      2.1385     -0.7608      0.0000
 -23   3   7      6.8239      1.8785     -3.3501      0.0000
 -21   3   7      3.9469      1.9946     -2.8619      0.0000
 -19   3   7      1.9133      2.0074     -0.7231      0.0000
 -17   3   7      2.2016      1.8935      0.3824      0.0000
 -15   3   7      2.8064      0.8634     -2.8418      0.0000
 -13   3   7      1.4112      1.2311     -2.2618      0.0000
 -11   3   7      1.8782      1.2080     -0.2148      0.0000
  -9   3   7      5.5213      0.7202      5.3569      0.0000
  -7   3   7      7.8556      1.1821      8.9068      0.0000
  -5   3   7      3.6193      1.0099     -1.2487      0.0000
  -3   3   7      3.3229      0.9294     -3.3366      0.0000
  -1   3   7      1.2863      1.3320     -1.2473      0.0000
   1   3   7      2.8628      1.0744      1.6506      0.0000
   3   3   7      1.7651      1.5176      0.2918      0.0000
   5   3   7      2.6171      2.0158     -2.3853      0.0000
   7   3   7      2.6604      1.6976     -2.8751      0.0000
   9   3   7      1.7033      1.6919     -0.8221      0.0000
  11   3   7      3.0631      1.8631      1.0660      0.0000
  13   3   7      0.5958      1.5917      0.8584      0.0000
 -26   4   7      1.7970      1.8207      0.3439      0.0000
 -24   4   7      7.3660      1.9631      2.5220      0.0000
 -20   4   7      3.2730      1.3269      2.3192      0.0000
 -18   4   7      2.1055      1.8635     -0.1089      0.0000
 -16   4   7      1.5490      1.5191     -0.0794      0.0000
 -14   4   7      1.8950      1.3571      1.9137      0.0000
 -12   4   7      1.5451      1.3262      0.8970      0.0000
 -10   4   7      4.9207      0.8026     -4.4576      0.0000
  -8   4   7     13.3150      1.0158    -10.9610      0.0000
  -6   4   7      3.9123      2.3909     -3.4384      0.0000
  -4   4   7      4.2438      0.9582     -0.2542      0.0000
  -2   4   7      2.2877      1.1765      1.3252      0.0000
   0   4   7      2.2561      1.2299     -0.9422      0.0000
   2   4   7      1.8160      1.4011     -1.4729      0.0000
   4   4   7      2.5203      1.5937      1.3951      0.0000
   6   4   7      3.1560      1.9907      3.4971      0.0000
   8   4   7      2.5126      1.8430      2.0062      0.0000
  10   4   7      1.7333      1.6975     -0.9944      0.0000
 -25   5   7      5.2604      1.9452     -1.6772      0.0000
 -23   5   7      2.2909      1.8800     -3.0543      0.0000
 -21   5   7      4.6858      1.6953     -3.3572      0.0000
 -19   5   7      3.8477      1.7627     -2.0579      0.0000
 -17   5   7      2.2077      1.4762     -0.5863      0.0000
 -15   5   7      0.0000      1.5874     -0.8182      0.0000
 -13   5   7      2.3100      0.9680     -2.4657      0.0000
 -11   5   7      2.7079      0.8684      1.4924      0.0000
  -9   5   7     11.0228      0.8878      9.0760      0.0000
  -7   5   7      6.3632      0.8550      4.4941      0.0000
  -5   5   7      3.6599      0.8849      2.3317      0.0000
  -3   5   7      3.7642      0.8200     -0.8603      0.0000
  -1   5   7      1.9929      1.2804     -1.2639      0.0000
   1   5   7      2.0950      1.4022      0.0248      0.0000
   3   5   7      1.6277      1.5671     -0.9962      0.0000
   5   5   7      3.2461      1.4843     -3.3375      0.0000
   7   5   7      3.3079      1.8525     -2.6687      0.0000
   9   5   7      1.5766      1.6075      0.6294      0.0000
  11   5   7      1.9025      1.6955      2.0852      0.0000
  13   5   7      0.0000      1.7669      2.0000      0.0000
 -26   6   7      2.5015      2.3375      0.5695      0.0000
 -24   6   7      0.0000      1.4511      2.2622      0.0000
 -22   6   7      4.2700      1.7134      2.5025      0.0000
 -20   6   7      2.2734      1.9356      2.1739      0.0000
 -18   6   7      2.7740      1.9888      1.0259      0.0000
 -16   6   7      1.8765      1.3626     -0.5873      0.0000
 -14   6   7      1.7526      1.3462      0.0981      0.0000
 -12   6   7      2.5153      0.9316     -0.8522      0.0000
 -10   6   7      7.6822      0.6781     -7.3122      0.0000
  -8   6   7      4.9675      0.7647     -4.6038      0.0000
  -6   6   7      2.4114      1.1974     -3.2581      0.0000
  -4   6   7      3.0127      0.9164     -0.9280      0.0000
  -2   6   7      2.8969      0.9334      1.0128      0.0000
   0   6   7      2.7252      1.0926      1.2655      0.0000
   2   6   7      1.9316      1.5321      1.4617      0.0000
   4   6   7      4.0094      1.4731      3.2031      0.0000
   6   6   7      3.7940      1.4724      3.0839      0.0000
   8   6   7      1.0389      1.6934      0.1255      0.0000
  10   6   7      1.5321      1.5703     -1.5875      0.0000
  12   6   7      1.6315      1.6592     -2.3160      0.0000
 -25   7   7      0.6680      1.5058     -1.2980      0.0000
 -23   7   7      2.4481      2.0618     -2.0550      0.0000
 -21   7   7      2.1131      1.8567     -1.7248      0.0000
 -19   7   7      2.3360      1.8887     -1.5738      0.0000
 -17   7   7      0.9463      1.6048     -0.5679      0.0000
 -15   7   7      1.6765      1.4033      0.4515      0.0000
 -13   7   7      2.6339      1.2400      1.6856      0.0000
 -11   7   7      6.6405      0.8327      6.0328      0.0000
  -9   7   7      4.5776      0.6372      4.4074      0.0000
  -7   7   7      4.7021      0.6956      3.0026      0.0000
  -5   7   7      2.7179      0.8656      1.7298      0.0000
  -3   7   7      2.5350      1.0454     -0.0103      0.0000
  -1   7   7      3.3260      1.2019     -1.9233      0.0000
   1   7   7      2.7003      1.6453     -2.9397      0.0000
   3   7   7      3.4257      1.6465     -4.2300      0.0000
   5   7   7      3.9636      1.4752     -3.7414      0.0000
   7   7   7      0.3832      1.4936     -0.7893      0.0000
   9   7   7      2.0791      1.7713      0.9242      0.0000
  11   7   7      2.6665      1.7129      2.5587      0.0000
  13   7   7      2.0239      1.9311      1.9254      0.0000
 -22   8   7      4.3934      1.8468      2.9899      0.0000
 -20   8   7      3.9750      1.6939      2.6517      0.0000
 -16   8   7      1.1383      1.4854      2.4343      0.0000
 -12   8   7      6.7153      0.9107     -4.9133      0.0000
 -10   8   7      4.2779      0.8827     -4.2805      0.0000
  -8   8   7      4.2628      0.6331     -2.7467      0.0000
  -6   8   7      1.9332      1.0509     -2.3060      0.0000
  -4   8   7      1.9915      1.0115     -1.5351      0.0000
  -2   8   7      2.2152      1.2285      0.8810      0.0000
   0   8   7      3.5877      1.3404      3.2564      0.0000
   2   8   7      5.4769      1.3633      5.7744      0.0000
   4   8   7      7.3660      1.4774      5.8048      0.0000
   6   8   7      3.4906      1.5961      2.7421      0.0000
   8   8   7      2.1804      1.7928      0.8928      0.0000
  10   8   7      2.5971      1.9455     -1.7622      0.0000
 -21   9   7      3.8491      1.9193     -3.2886      0.0000
 -19   9   7      6.6848      1.7711     -3.6963      0.0000
 -15   9   7      2.5998      1.7578     -2.9857      0.0000
 -11   9   7      5.4763      1.1318      4.5695      0.0000
  -9   9   7      2.8125      1.4040      3.1757      0.0000
  -7   9   7      4.1754      1.1939      2.9183      0.0000
  -5   9   7      2.3568      0.7208      2.9680      0.0000
  -3   9   7      1.6959      1.4508      1.2925      0.0000
  -1   9   7      2.1197      1.7194     -0.7497      0.0000
   1   9   7      3.1725      1.5413     -4.2946      0.0000
   5   9   7      5.1948      1.5358     -3.9634      0.0000
   7   9   7      3.2527      1.9565     -2.4539      0.0000
 -20  10   7      4.9061      2.2066      3.2097      0.0000
 -18  10   7      2.4459      1.8919      4.5359      0.0000
 -14  10   7      1.2369      1.6702     -0.1604      0.0000
 -12  10   7      4.0202      1.8750     -4.6956      0.0000
 -10  10   7      5.7910      1.6301     -5.1046      0.0000
  -8  10   7      2.7036      1.7618     -4.8782      0.0000
  -6  10   7      2.5137      0.9539     -4.7012      0.0000
  -4  10   7      4.7996      2.3940     -3.2713      0.0000
  -2  10   7      3.0558      1.8926     -2.2080      0.0000
   0  10   7      2.5071      1.7600      1.1305      0.0000
   4  10   7      4.8887      1.4422      4.0304      0.0000
   6  10   7      3.4691      1.9246      2.8581      0.0000
 -13  11   7      5.3379      1.6671      4.4413      0.0000
 -11  11   7     10.0912      1.7256      7.8780      0.0000
  -9  11   7     13.9719      2.1770      9.2593      0.0000
  -7  11   7     10.4405      1.7916      8.8449      0.0000
  -5  11   7      4.1118      2.3318      6.7095      0.0000
  -3  11   7     11.2459      2.2671      5.7944      0.0000
  -1  11   7      5.9347      1.5380      3.0677      0.0000
   1  11   7      2.4651      1.7942     -1.6583      0.0000
 -20   0   8      3.4084      1.7675     -3.7288      0.0000
 -18   0   8      3.2714      1.7084     -1.6694      0.0000
 -16   0   8      4.6616      1.4929      1.5821      0.0000
 -14   0   8      3.8405      1.5930      3.8306      0.0000
 -12   0   8      6.7289      1.6538      4.7781      0.0000
 -10   0   8      8.8373      1.5179      4.9850      0.0000
  -8   0   8      6.6325      1.6938      6.7986      0.0000
  -6   0   8     17.6608      2.4915     10.7725      0.0000
  -4   0   8      8.1146      1.4214      8.1319      0.0000
  -2   0   8      3.1692      1.6710     -0.8171      0.0000
   0   0   8      5.0263      1.4351     -4.6125      0.0000
   2   0   8      3.7133      1.6886     -4.2523      0.0000
   4   0   8      2.1320      1.8548     -2.7943      0.0000
   6   0   8      1.8156      2.0106     -2.7667      0.0000
 -21   1   8      6.8753      1.3208      4.3791      0.0000
 -19   1   8      7.9763      1.0779      5.4376      0.0000
 -17   1   8      3.5544      1.2077      2.4263      0.0000
 -15   1   8      2.2737      1.3748     -0.6403      0.0000
 -13   1   8      3.1720      1.0937     -2.5611      0.0000
 -11   1   8      4.2033      1.1178     -3.2305      0.0000
  -9   1   8      7.4028      1.0814     -4.3687      0.0000
  -7   1   8      6.9446      3.0105     -8.4729      0.0000
  -5   1   8     10.1120      1.5230     -9.9391      0.0000
  -3   1   8      3.4245      1.1072     -3.3520      0.0000
  -1   1   8      4.2737      0.9941      3.1854      0.0000
   1   1   8      5.9913      1.5633      5.2696      0.0000
   3   1   8      3.7659      1.1999      4.4665      0.0000
   5   1   8      3.8863      1.2576      3.9766      0.0000
 -22   2   8      5.8060      1.6598     -3.5879      0.0000
 -20   2   8      8.7710      1.2931     -5.8782      0.0000
 -18   2   8      9.1068      1.1135     -6.0679      0.0000
 -16   2   8      3.3049      1.0650     -2.7269      0.0000
 -14   2   8      1.7458      1.3284      0.3792      0.0000
 -12   2   8      2.2050      1.3278      1.9338      0.0000
 -10   2   8      4.9342      1.0633      2.8322      0.0000
  -8   2   8      6.3251      1.1867      6.5670      0.0000
  -6   2   8     11.8881      3.2811      9.5252      0.0000
  -4   2   8      5.9603      0.9700      6.3711      0.0000
  -2   2   8      1.7294      1.3682      1.3379      0.0000
   0   2   8      3.0747      1.0962     -3.5067      0.0000
   2   2   8      4.7918      1.0426     -4.6950      0.0000
   4   2   8      4.9158      1.1387     -4.6546      0.0000
   6   2   8      3.0897      2.3412     -4.6842      0.0000
 -21   3   8      7.2325      1.4795      4.5004      0.0000
 -19   3   8      8.4085      1.4399      6.1879      0.0000
 -17   3   8      8.1834      1.0042      5.8568      0.0000
 -13   3   8      1.0148      1.5104     -0.4118      0.0000
 -11   3   8      3.6474      1.1372     -1.5033      0.0000
  -9   3   8      5.9592      1.0855     -4.8194      0.0000
  -5   3   8      6.9865      1.0139     -6.6935      0.0000
  -3   3   8      4.2410      0.9373     -4.9402      0.0000
  -1   3   8      2.2482      1.2135     -0.6959      0.0000
   1   3   8      3.3009      1.1588      2.7572      0.0000
   3   3   8      4.0111      1.5326      4.2470      0.0000
   5   3   8      3.8882      1.7380      4.4955      0.0000
 -20   4   8      6.3538      1.4331     -4.4970      0.0000
 -18   4   8      8.7303      1.5236     -5.5619      0.0000
 -16   4   8      5.5420      1.3077     -3.8359      0.0000
 -14   4   8      2.2985      1.5643     -0.0533      0.0000
 -12   4   8      3.6662      1.2532      1.9599      0.0000
 -10   4   8      7.2720      1.9746      5.3260      0.0000
  -8   4   8      7.0631      1.6533      8.6934      0.0000
  -4   4   8      6.8545      1.2681      6.7552      0.0000
  -2   4   8      4.3993      1.2737      4.5580      0.0000
   0   4   8      0.9015      1.7016      0.8342      0.0000
   2   4   8      3.1455      1.2157     -2.8018      0.0000
   4   4   8      3.8931      1.8262     -4.2169      0.0000
 -19   5   8      4.7493      1.4928      3.9056      0.0000
 -17   5   8      6.0824      1.3635      3.7726      0.0000
 -15   5   8      2.8344      1.5969      1.9206      0.0000
 -13   5   8      2.7035      1.1005     -0.5660      0.0000
 -11   5   8      5.2635      1.0390     -3.9456      0.0000
  -9   5   8      9.0975      0.9082     -7.4354      0.0000
  -7   5   8      1.1090      1.7568     -5.9701      0.0000
  -5   5   8      5.3765      1.9738     -5.2739      0.0000
  -3   5   8      4.4451      0.9440     -4.6175      0.0000
  -1   5   8      2.0235      1.3406     -2.8269      0.0000
   1   5   8      1.9916      1.4231      1.0344      0.0000
   3   5   8      2.6873      2.1800      3.8872      0.0000
 -16   6   8      2.1482      1.3435     -1.7836      0.0000
 -14   6   8      1.3020      1.3221     -1.1356      0.0000
 -12   6   8      3.4156      1.1697      2.2214      0.0000
 -10   6   8      7.5041      1.2409      6.0701      0.0000
  -8   6   8      4.2788      1.2595      5.2307      0.0000
  -6   6   8      4.0563      0.9907      3.6304      0.0000
  -4   6   8      3.9083      1.0095      2.8012      0.0000
  -2   6   8      1.9241      1.3636      2.3957      0.0000
   0   6   8      1.2391      1.3179     -0.0243      0.0000
 -15   7   8      1.3428      1.5686      1.3274      0.0000
 -13   7   8      2.1571      1.7022     -0.5363      0.0000
 -11   7   8      6.1337      1.5210     -4.9139      0.0000
  -9   7   8      7.3399      1.6496     -5.6866      0.0000
  -7   7   8      0.6943      2.0521     -3.9786      0.0000
  -5   7   8      4.8986      2.6128     -2.3878      0.0000
  -3   7   8      2.8574      1.5847     -1.6965      0.0000
  -1   7   8      1.0705      1.5950     -0.2114      0.0000
 -12   8   8      1.0379      1.6508      1.5479      0.0000
 -10   8   8      3.9499      2.2018      4.1501      0.0000
  -8   8   8      3.8590      1.7173      3.9535      0.0000
  -6   8   8      2.2348      1.9919      2.9070      0.0000
  -4   8   8      2.5971      1.9888      1.6241      0.0000
                                                    
