# Supplementary material for: How to get maximum structure information from anisotropic displacement parameters obtained by three-dimensional electron diffraction: an experimental study on metal–organic frameworks
Source: IUCrJ. 2022 Jun 8;9(Pt 4):480–91. doi: 10.1107/S2052252522005632 (PMC9252158; doi:10.1107/S2052252522005632)
Supplement: Supplementary file 3 [file m-09-00480-sup3.zip › vq5001MIL-140C_14sup25.hkl]

#
# Unique observed reflections after correcting
# for dispersion and merging Friedel opposites
#
data_7_1
_shelx_title ' merging_a.res in C2/c'
_shelx_refln_list_code          3
_shelx_F_calc_maximum      137.06
_exptl_crystal_F_000       483.64
_reflns_d_resolution_high  0.8153

loop_
 _space_group_symop_operation_xyz
 'x, y, z'
 '-x, y, -z+1/2'
 'x+1/2, y+1/2, z'
 '-x+1/2, y+1/2, -z+1/2'
 '-x, -y, -z'
 'x, -y, z-1/2'
 '-x+1/2, -y+1/2, -z'
 'x+1/2, -y+1/2, z-1/2'

_cell_length_a    32.3600
_cell_length_b    15.8000
_cell_length_c     7.9100
_cell_angle_alpha  90.000
_cell_angle_beta  103.000
_cell_angle_gamma  90.000

loop_
 _refln_index_h
 _refln_index_k
 _refln_index_l
 _refln_F_meas
 _refln_F_sigma
 _refln_A_calc
 _refln_B_calc
   0   2   0     64.0051      9.2672     24.7349      0.0000
   1   3   0     51.5802      3.7180    -44.4367      0.0000
   0   4   0     44.8541      4.5601     14.7555      0.0000
   2   4   0     21.1688      1.9471     23.3708      0.0000
   1   5   0     36.9340      2.6757    -29.9142      0.0000
   0   6   0     28.5905      2.9327     28.3046      0.0000
   2   6   0     31.8400      2.2962     29.9700      0.0000
   1   7   0     65.3231      4.6892    -66.6649      0.0000
   3   7   0     45.5104      4.9145    -58.7845      0.0000
   0   8   0      8.7162      1.0025     10.1559      0.0000
   2   8   0     11.7851      0.9496      7.3914      0.0000
   4   8   0      9.6007      1.5898      9.1265      0.0000
   1   9   0     16.8963      1.2532    -12.8669      0.0000
   3   9   0      7.7301      0.7868     -8.2868      0.0000
   5   9   0      8.9288      1.2590     -7.3834      0.0000
   0  10   0     14.1307      1.5099     14.1334      0.0000
   2  10   0     13.7475      1.0467     11.9996      0.0000
   4  10   0      6.9998      0.7353      5.6142      0.0000
   6  10   0      4.7826      1.5317     -4.4437      0.0000
   1  11   0      6.1640      1.1413     -4.1732      0.0000
   3  11   0      4.7610      0.6880     -4.8987      0.0000
   5  11   0      3.8329      1.0049     -1.6502      0.0000
   0  12   0      7.3545      0.9518      8.6975      0.0000
   2  12   0     11.4056      0.9036      8.2740      0.0000
   4  12   0      3.7386      0.8609      4.3383      0.0000
   6  12   0      5.5333      1.2190     -2.9175      0.0000
   1  13   0      9.3076      0.8802     -5.3821      0.0000
   3  13   0      5.0613      0.6585     -4.9359      0.0000
   5  13   0      2.7322      1.2385     -1.4118      0.0000
   7  13   0      4.1864      2.3154      0.9921      0.0000
   0  14   0      3.3482      1.0050      2.3955      0.0000
   2  14   0      4.5888      0.6218      2.6955      0.0000
   4  14   0      3.7658      0.8603      2.2085      0.0000
   6  14   0      3.8802      1.1081      1.5396      0.0000
   8  14   0      3.3079      2.6895      0.1001      0.0000
   1  15   0      3.0003      0.6241      2.1190      0.0000
   3  15   0      2.3088      0.9531      0.4026      0.0000
   5  15   0      3.6039      0.9704     -1.9351      0.0000
   7  15   0      3.6097      1.0969     -1.6987      0.0000
   9  15   0      1.0560      1.9384      2.0688      0.0000
   0  16   0      6.9703      0.9210     -5.6442      0.0000
   2  16   0      5.6993      0.8423     -4.1050      0.0000
   4  16   0      1.7532      1.0702     -0.3872      0.0000
   6  16   0      3.6090      0.8790      1.3458      0.0000
   8  16   0      3.7622      2.5475     -1.6362      0.0000
  10  16   0      0.0000      1.4613     -3.2575      0.0000
   1  17   0      3.9895      0.8268      3.9600      0.0000
   3  17   0      2.9439      1.2764      0.6588      0.0000
  -5   1   1      4.6759      3.1519     -2.0532      0.0000
  -3   1   1     18.0133      2.3685    -14.4385      0.0000
  -1   1   1     50.7991      3.6771     57.9037      0.0000
   1   1   1     45.8052      3.3028    -53.2224      0.0000
   3   1   1      8.7774      2.2253     -0.3733      0.0000
   5   1   1      4.6223      1.8522      3.2413      0.0000
  -6   2   1      9.8052      1.4026     -3.6503      0.0000
  -4   2   1     33.7776      2.8062     21.3720      0.0000
  -2   2   1     50.4155      5.0967    -30.9993      0.0000
   0   2   1     10.8393      0.8922    -11.2329      0.0000
   2   2   1     66.2339      4.7301     62.0470      0.0000
   4   2   1      2.7795      1.9663     -4.6691      0.0000
   6   2   1      3.9917      2.1909     -8.3649      0.0000
  -7   3   1      2.6635      2.4179      3.4418      0.0000
  -5   3   1      9.1189      1.1707     -5.7013      0.0000
  -3   3   1     19.6792      1.4382     16.7057      0.0000
  -1   3   1      4.4277      0.8965      5.0534      0.0000
   1   3   1      7.1880      0.9744     -7.6724      0.0000
   3   3   1     52.7711      3.8277    -64.1619      0.0000
   5   3   1      8.0900      1.9279      8.8714      0.0000
  -8   4   1      3.6640      2.1964      5.4349      0.0000
  -6   4   1     13.5648      2.6440     15.4229      0.0000
  -4   4   1     10.9777      1.2747    -12.5097      0.0000
  -2   4   1      8.8023      1.2432     -8.5082      0.0000
   0   4   1      5.8049      2.2676     -0.9057      0.0000
   2   4   1     23.7137      2.9430     15.2024      0.0000
   6   4   1     12.0814      1.4704    -15.3363      0.0000
  -7   5   1     11.7254      2.9865     -9.8494      0.0000
  -5   5   1      9.9771      1.6871     -5.9403      0.0000
  -3   5   1      2.6075      1.5257      2.7443      0.0000
  -1   5   1     13.7422      1.0350     -8.4531      0.0000
   1   5   1     22.6883      1.9094    -20.7097      0.0000
   3   5   1     24.0029      3.5638    -21.4275      0.0000
   5   5   1     29.0101      3.6517    -36.5679      0.0000
   7   5   1     11.2637      1.4181     13.3210      0.0000
  -8   6   1      5.5118      1.8052     -0.7558      0.0000
  -4   6   1     10.6542      3.4895      7.5519      0.0000
  -2   6   1     12.3885      1.7398     11.7582      0.0000
   0   6   1     26.7355      1.9276     23.1379      0.0000
   2   6   1     25.6404      2.6765     18.7656      0.0000
   4   6   1     24.3438      4.8429     28.2287      0.0000
   6   6   1     26.2937      3.9718     26.1796      0.0000
   8   6   1      9.7475      1.2698    -13.6531      0.0000
  -7   7   1      6.5474      1.3203     -2.4537      0.0000
  -5   7   1     16.3831      5.6956    -15.7046      0.0000
  -3   7   1     33.6831      3.4680    -32.5404      0.0000
  -1   7   1     52.2798      3.7964    -45.8743      0.0000
   1   7   1     43.5801      3.1483    -40.9607      0.0000
   3   7   1     47.9644      4.9231    -44.5250      0.0000
   5   7   1     41.5125      4.2515    -39.6927      0.0000
   7   7   1     19.2795      2.0906    -19.8428      0.0000
  -8   8   1     25.4576      3.0560    -23.9562      0.0000
  -6   8   1      4.7450      1.2106     -0.2247      0.0000
  -4   8   1      7.4507      1.1837      8.7407      0.0000
  -2   8   1     13.6235      1.4875     13.7192      0.0000
   0   8   1      9.2716      3.0827      5.2430      0.0000
   2   8   1     13.1129      2.0913      9.3762      0.0000
   4   8   1     15.7981      1.7242     14.9501      0.0000
   6   8   1     14.6175      1.6993     15.0843      0.0000
   8   8   1      6.7081      1.7161      2.0192      0.0000
 -11   9   1      9.3458      1.9001     17.4304      0.0000
  -9   9   1     18.4776      2.1322     23.1132      0.0000
  -5   9   1      7.1695      1.0823     -7.2008      0.0000
  -3   9   1     16.3278      1.7343    -15.6461      0.0000
  -1   9   1     12.0805      1.3661     -9.4828      0.0000
   1   9   1     11.0772      1.2752    -10.7147      0.0000
   3   9   1     12.9002      2.0645    -11.7634      0.0000
   5   9   1     14.7047      1.6389    -11.6432      0.0000
   7   9   1     10.6276      1.6848     -3.5619      0.0000
   9   9   1     10.4361      1.2989      8.4200      0.0000
 -12  10   1     10.6712      2.0028    -14.3595      0.0000
 -10  10   1     22.8595      3.4516    -22.6338      0.0000
  -8  10   1     21.5718      2.3132    -26.0488      0.0000
  -6  10   1     10.5085      2.8536    -12.7214      0.0000
  -4  10   1     13.8148      1.5265      9.9626      0.0000
  -2  10   1     16.0858      1.7293     10.8094      0.0000
   0  10   1     15.9071      1.7199     13.1342      0.0000
   2  10   1     15.1932      1.6793     14.4927      0.0000
   4  10   1     11.6320      2.0034     11.9992      0.0000
   8  10   1      8.8196      3.1729     -4.2067      0.0000
  10  10   1     14.4465      2.3515    -17.5143      0.0000
  -9  11   1      8.7857      2.0704     -7.6234      0.0000
  -7  11   1      5.6182      1.1182     -4.4179      0.0000
  -3  11   1      8.3799      1.9248     -8.4238      0.0000
  -1  11   1      4.3727      1.0065     -4.0338      0.0000
   1  11   1      4.9728      2.1054     -4.3286      0.0000
   3  11   1      6.8961      2.7777     -7.5926      0.0000
   5  11   1      6.6494      1.0873     -8.2266      0.0000
   7  11   1      9.1863      1.3929     -8.3967      0.0000
   9  11   1      6.8120      1.3310     -3.6871      0.0000
  11  11   1      0.0000      2.1286      5.1514      0.0000
 -10  12   1     13.2582      1.9334     -9.9755      0.0000
  -8  12   1      7.7297      2.9869     -8.4444      0.0000
  -6  12   1      8.1429      1.1935     -2.8086      0.0000
  -4  12   1      4.9484      1.7415      4.8607      0.0000
  -2  12   1     14.9813      1.6532     12.5571      0.0000
   0  12   1     17.1278      1.8732     15.9453      0.0000
   2  12   1     17.3684      2.3956     17.9484      0.0000
   4  12   1     12.8600      4.1195     15.1493      0.0000
   6  12   1      9.6977      1.2915      7.7443      0.0000
   8  12   1      6.2899      1.3928     -2.7196      0.0000
  10  12   1     18.4033      2.0629    -13.3553      0.0000
  12  12   1      1.3059      1.9229     -9.4503      0.0000
 -13  13   1     10.8092      2.0486      9.0360      0.0000
 -11  13   1     10.1565      1.9516     12.7690      0.0000
  -9  13   1      9.5046      1.3962     11.0436      0.0000
  -7  13   1      7.7258      2.8132      6.7722      0.0000
  -5  13   1      3.7330      1.1586      2.2690      0.0000
  -3  13   1     11.1473      1.3097     -6.8278      0.0000
  -1  13   1     17.1488      1.4902    -15.7088      0.0000
   1  13   1     19.7287      1.4654    -20.2090      0.0000
   3  13   1     17.7325      4.1064    -20.0865      0.0000
   5  13   1     12.2713      1.4671    -13.5786      0.0000
   7  13   1      6.4620      1.4690     -1.6109      0.0000
   9  13   1     15.4226      2.7480      9.8326      0.0000
  11  13   1      8.2304      1.3060      8.7158      0.0000
 -14  14   1      3.7104      2.3644     -5.7099      0.0000
 -12  14   1      7.2255      2.8933     -8.6105      0.0000
  -8  14   1      7.9336      1.3152     -6.9372      0.0000
  -6  14   1      5.9904      2.8070     -5.9571      0.0000
  -4  14   1      8.7669      2.2353     -3.4044      0.0000
  -2  14   1      5.0760      0.7888      3.6193      0.0000
   0  14   1      9.8154      0.9650     10.1712      0.0000
   2  14   1     12.9966      1.1911     13.1449      0.0000
   4  14   1     13.7327      2.7494     11.0567      0.0000
   6  14   1      5.2555      1.3952      2.7867      0.0000
   8  14   1     12.8380      1.6667     -6.8885      0.0000
  10  14   1     10.3570      2.0830     -6.8698      0.0000
 -15  15   1      2.9721      2.2371      7.4889      0.0000
 -13  15   1     16.7450      2.9228     10.7833      0.0000
 -11  15   1     13.9187      2.8536     12.8297      0.0000
  -7  15   1      7.0063      1.1270      5.2124      0.0000
  -5  15   1      9.5393      3.3421     -1.0188      0.0000
  -3  15   1     14.6696      1.3441     -9.5813      0.0000
  -1  15   1     21.5880      1.5848    -19.3123      0.0000
   1  15   1     26.9429      1.9890    -25.0276      0.0000
   3  15   1     23.8143      3.1195    -23.4337      0.0000
   5  15   1     15.9287      1.7970    -14.0458      0.0000
   7  15   1      5.5024      1.1981     -1.2348      0.0000
   9  15   1      6.1762      1.3490      4.6149      0.0000
  11  15   1      8.0558      1.8847      7.9500      0.0000
 -14  16   1      3.3811      1.4470     -3.7823      0.0000
 -12  16   1      5.6929      1.3472     -5.4067      0.0000
 -10  16   1      8.5096      1.5534     -6.4380      0.0000
  -8  16   1      4.2947      1.0796     -5.6182      0.0000
  -6  16   1      5.4706      1.0170     -2.9519      0.0000
  -2  16   1      6.4863      0.6406      5.6192      0.0000
   0  16   1      9.9693      1.1376     11.3183      0.0000
   2  16   1     15.7143      1.2266     13.3381      0.0000
   4  16   1     10.1286      1.9049      9.3100      0.0000
   6  16   1      4.4918      1.5181      1.6730      0.0000
   8  16   1      2.4655      2.0657     -2.3535      0.0000
  10  16   1      7.1054      1.6592     -4.4635      0.0000
  12  16   1      4.8881      1.5348     -7.6226      0.0000
  -3  17   1      4.0348      1.4327     -1.0799      0.0000
  -1  17   1      7.0336      1.4761     -5.5394      0.0000
 -12   0   2     19.9489      3.0351     28.8082      0.0000
 -10   0   2     19.0440      3.6022     22.3815      0.0000
  -8   0   2     57.8805      8.3889     67.0256      0.0000
  -6   0   2     32.0731      3.3121     24.8956      0.0000
  -4   0   2     35.6808      3.6720    -30.7114      0.0000
  -2   0   2     76.2278      7.8007    -87.7535      0.0000
   0   0   2     70.6676      7.1877   -105.9969      0.0000
   2   0   2    115.4798     16.6913   -132.0330      0.0000
   4   0   2    104.8738     10.6842   -137.0620      0.0000
   6   0   2     89.8937      9.2008   -105.5472      0.0000
   8   0   2     52.4617      5.3964    -36.1650      0.0000
  10   0   2      5.3646      4.1802     -5.5046      0.0000
 -11   1   2      5.1406      2.2068      4.7717      0.0000
  -9   1   2     30.2229      2.2348    -21.4911      0.0000
  -7   1   2     43.8516      6.1573    -40.4366      0.0000
  -5   1   2     41.5288      3.0221    -30.9396      0.0000
  -3   1   2     25.7116      1.8766    -22.1931      0.0000
  -1   1   2      6.0542      0.9044    -10.6080      0.0000
   1   1   2     17.8383      1.5802    -18.2580      0.0000
   3   1   2     20.9053      1.5805     11.3212      0.0000
   5   1   2     43.3167      3.1475     36.8360      0.0000
   7   1   2     17.3116      2.1945     17.2207      0.0000
   9   1   2      3.6396      1.6058      5.2233      0.0000
  11   1   2      0.0000      2.0982     -7.5592      0.0000
 -10   2   2     21.0090      5.5414     26.0778      0.0000
  -8   2   2     38.0557      2.7675     29.8895      0.0000
  -6   2   2     53.4478      4.4644     44.1225      0.0000
  -4   2   2     47.3413      4.8625     34.5656      0.0000
  -2   2   2     11.4449      1.1248     10.2150      0.0000
   0   2   2     50.1556      9.8387     -2.5643      0.0000
   2   2   2      7.7742      0.9672      8.6493      0.0000
   4   2   2     33.3225      2.7979    -23.5319      0.0000
   6   2   2     15.4133      1.2537    -10.6212      0.0000
   8   2   2      6.0377      1.1712     -4.5885      0.0000
  10   2   2     10.7961      1.9002     12.5900      0.0000
 -13   3   2      0.0000      3.6135      6.0877      0.0000
 -11   3   2     23.7175      2.5558    -29.1447      0.0000
  -9   3   2     38.7722      4.0016    -43.5916      0.0000
  -7   3   2     45.6106      6.6334    -48.9432      0.0000
  -5   3   2     53.6071      4.4834    -52.5422      0.0000
  -3   3   2     17.7057      1.5528    -15.1288      0.0000
  -1   3   2      3.9927      1.1666      6.2066      0.0000
   1   3   2     27.8765      2.3793     22.6266      0.0000
   3   3   2     18.8823      1.6520     16.6374      0.0000
   5   3   2     12.6204      1.2759      5.5065      0.0000
   7   3   2      9.3126      2.0417      8.9388      0.0000
   9   3   2     11.7399      1.5824    -12.1230      0.0000
  11   3   2     21.7642      2.3293    -31.2557      0.0000
 -14   4   2     40.9165     11.0354    -35.4396      0.0000
 -10   4   2     21.5895      3.2994    -17.8073      0.0000
  -8   4   2      9.6761      3.1744      1.4119      0.0000
  -6   4   2     22.5457      3.7701     21.6978      0.0000
  -4   4   2     14.9952      1.1543     15.1592      0.0000
  -2   4   2     13.0974      1.0669      8.9413      0.0000
   0   4   2     27.9339      2.9083     -1.2011      0.0000
   2   4   2     20.7375      1.7998    -20.2543      0.0000
   4   4   2     14.5455      1.6715     22.3199      0.0000
   6   4   2      7.7733      1.4455     -6.3034      0.0000
  10   4   2      3.2298      2.0571      3.2428      0.0000
 -15   5   2     11.4496      2.0015     19.0770      0.0000
 -11   5   2      8.2470      1.3614      6.9839      0.0000
  -9   5   2     13.5787      1.3158    -12.4641      0.0000
  -7   5   2     33.0623      2.7935    -28.8811      0.0000
  -5   5   2     21.2895      2.0351    -20.5838      0.0000
  -3   5   2      9.4574      0.9801    -10.1995      0.0000
  -1   5   2      7.7837      1.1605      7.8100      0.0000
   1   5   2     40.9228      3.4207     32.2473      0.0000
   3   5   2      6.8117      1.0411      4.7182      0.0000
   5   5   2      7.6680      2.2205     -3.5646      0.0000
   7   5   2     14.4800      1.3609     14.7723      0.0000
  13   5   2      0.0000      2.0292     -9.0698      0.0000
 -14   6   2      1.4636      2.2398     -3.0449      0.0000
 -12   6   2      8.7700      2.5229      7.0440      0.0000
 -10   6   2      5.6830      1.3160      4.6652      0.0000
  -8   6   2     26.0039      2.7356     23.6878      0.0000
  -6   6   2     23.9362      1.7622     25.0611      0.0000
  -4   6   2     17.2650      1.5877     19.2291      0.0000
  -2   6   2      4.0260      0.9040      1.4489      0.0000
   0   6   2     24.2243      4.2509    -28.9655      0.0000
   2   6   2     18.9221      1.4241    -13.9062      0.0000
   4   6   2     17.5657      2.4095    -15.7751      0.0000
   6   6   2     21.3189      2.2735    -10.0148      0.0000
   8   6   2     21.1576      2.2895    -20.5671      0.0000
  10   6   2      8.7179      1.9006     -6.4469      0.0000
  12   6   2      8.0213      1.2347      4.9233      0.0000
  14   6   2      0.0000      1.6280     14.8181      0.0000
 -15   7   2      4.2847      2.2024      5.4945      0.0000
 -13   7   2      4.1605      1.7408     -4.6895      0.0000
 -11   7   2     18.1894      2.9151    -13.8747      0.0000
  -9   7   2     14.0388      2.4158    -11.3629      0.0000
  -5   7   2     14.8216      1.8114    -13.1616      0.0000
  -3   7   2     10.1547      1.3662      9.2254      0.0000
  -1   7   2     49.3668      4.1112     44.9991      0.0000
   1   7   2     47.5772      3.9745     42.5545      0.0000
   3   7   2     40.4105      2.9431     44.3669      0.0000
   5   7   2     34.5943      2.4909     33.3479      0.0000
   7   7   2     24.5511      2.6029     19.8865      0.0000
   9   7   2     14.9606      2.9032     11.9210      0.0000
  13   7   2      9.5277      1.8883    -10.6409      0.0000
 -16   8   2      2.6972      4.5744     -4.9775      0.0000
 -12   8   2      7.5265      2.9014      9.1126      0.0000
  -8   8   2     12.5773      3.1835      8.4781      0.0000
  -6   8   2     22.6037      1.6891     20.4257      0.0000
  -4   8   2     21.1728      1.8226     18.8844      0.0000
  -2   8   2      3.3804      0.8012      1.8895      0.0000
   0   8   2     13.7801      1.3352      4.8411      0.0000
   2   8   2      6.4215      0.8720     -4.5750      0.0000
   4   8   2     10.1604      1.1866     -7.0657      0.0000
   6   8   2      3.3614      1.6775     -4.9153      0.0000
   8   8   2      3.8547      1.5253      2.3964      0.0000
  10   8   2      3.4720      1.7140     -1.9902      0.0000
  12   8   2      5.6664      1.3696      5.2330      0.0000
 -17   9   2      3.8585      2.5549      8.2298      0.0000
 -15   9   2      4.0015      2.3377      4.0500      0.0000
 -13   9   2      5.2285      1.6027     -3.7370      0.0000
 -11   9   2      8.2962      1.5286     -9.0584      0.0000
  -7   9   2      8.8840      1.2493     -8.6572      0.0000
  -5   9   2     15.6401      1.2132    -16.0502      0.0000
  -3   9   2      6.4259      0.8578     -7.2071      0.0000
  -1   9   2      7.9837      1.3743     -8.1110      0.0000
   1   9   2      5.0445      0.7165      1.6625      0.0000
   3   9   2      9.9286      0.8864      9.4065      0.0000
   5   9   2      6.2831      1.7690      9.4325      0.0000
   7   9   2      4.1587      1.7996      0.8716      0.0000
  11   9   2      2.8290      2.4159     -2.4282      0.0000
  13   9   2     15.8182      2.6533    -17.3423      0.0000
  15   9   2      0.0000      2.2341     -1.1379      0.0000
 -18  10   2      4.0657      2.4659     -7.2049      0.0000
 -14  10   2      2.6929      4.2624      3.3339      0.0000
 -12  10   2     10.0744      2.0237      9.7860      0.0000
 -10  10   2     11.7926      1.5084     13.3714      0.0000
  -8  10   2     10.5683      1.6143      9.7321      0.0000
  -6  10   2      6.6314      1.5393      5.7407      0.0000
  -4  10   2      5.4013      0.7365      5.6271      0.0000
  -2  10   2      8.1100      0.7187      8.3708      0.0000
   0  10   2      3.7303      0.8822      1.0461      0.0000
   2  10   2      8.7898      0.7840     -7.4660      0.0000
   4  10   2     12.7174      1.9065    -10.8290      0.0000
   6  10   2      3.8944      1.9363     -3.8790      0.0000
   8  10   2      5.4951      1.1865      4.7119      0.0000
  10  10   2     12.4686      2.3085      9.2780      0.0000
  12  10   2     18.7526      3.0757     18.0624      0.0000
  14  10   2      6.9011      1.8810      2.4868      0.0000
  16  10   2      0.0000      1.9086      6.0930      0.0000
 -13  11   2     12.0278      1.7159     12.5430      0.0000
 -11  11   2     12.8770      3.8249      9.0858      0.0000
  -9  11   2      8.1655      1.1958      8.5660      0.0000
  -7  11   2      9.1349      1.2134     11.0913      0.0000
  -5  11   2      9.2959      1.0569      9.8801      0.0000
  -3  11   2      5.7178      0.6537     -4.9311      0.0000
  -1  11   2      9.2519      0.7808     -8.2061      0.0000
   1  11   2      4.2483      1.0370     -2.3715      0.0000
   3  11   2      5.7918      0.8109      4.7338      0.0000
   5  11   2      6.5909      1.1952      7.2769      0.0000
   7  11   2      3.0672      2.2728      3.2089      0.0000
   9  11   2      4.5132      1.7303     -1.7396      0.0000
  11  11   2      7.3823      1.4027     -8.9460      0.0000
  15  11   2      6.4113      1.3253      4.2237      0.0000
 -18  12   2      3.8351      2.1710     -5.5788      0.0000
 -14  12   2      2.2166      4.3575     -1.1994      0.0000
 -12  12   2      2.9644      1.6327      3.6527      0.0000
 -10  12   2      6.1230      1.3024      7.0694      0.0000
  -8  12   2      4.2241      1.2429      4.1981      0.0000
  -6  12   2      2.2418      1.6322     -2.4932      0.0000
  -4  12   2      3.4070      0.9816      1.4033      0.0000
  -2  12   2      6.5848      0.6533      7.0091      0.0000
   0  12   2      3.5399      1.0658      2.9723      0.0000
   2  12   2      7.1623      1.3132     -4.5138      0.0000
   4  12   2     11.3484      1.4055     -9.4525      0.0000
   8  12   2      2.5223      2.4928      0.2740      0.0000
  10  12   2     10.4008      1.9719      9.8860      0.0000
  12  12   2      2.6035      2.6647     -0.7864      0.0000
  14  12   2      3.7252      1.7137     -2.9153      0.0000
  16  12   2      0.4752      2.1432      1.1097      0.0000
 -17  13   2      2.6759      2.1396      2.6093      0.0000
 -15  13   2      1.5711      1.7480      0.4172      0.0000
 -13  13   2      3.2934      1.7923     -2.6947      0.0000
 -11  13   2      4.1382      1.3620     -5.2238      0.0000
  -9  13   2      6.0686      1.1661     -4.3998      0.0000
  -7  13   2      2.5993      1.9157      1.6844      0.0000
  -5  13   2      2.9617      1.4712      3.1812      0.0000
  -3  13   2      3.7890      0.8203     -1.5511      0.0000
  -1  13   2      4.5628      0.7269     -4.3205      0.0000
   1  13   2      2.3873      1.1372      0.0214      0.0000
   3  13   2      6.5509      0.9261      6.7882      0.0000
   5  13   2      7.7807      2.6286      8.2376      0.0000
   7  13   2      2.0396      1.7418      2.9760      0.0000
   9  13   2      9.7929      1.4046     -7.0549      0.0000
  11  13   2      3.0992      2.0879     -2.3918      0.0000
  13  13   2      2.1207      2.2307      0.4415      0.0000
 -20  14   2      0.5615      1.3484      2.1999      0.0000
 -18  14   2      1.5597      2.1550     -1.5477      0.0000
 -14  14   2      2.6652      1.8418     -1.5113      0.0000
 -12  14   2      2.0015      1.6314      1.3939      0.0000
 -10  14   2      2.0287      1.6325      2.8388      0.0000
  -8  14   2      2.8883      1.3850      0.8284      0.0000
  -6  14   2      3.3020      1.2052     -1.6209      0.0000
  -4  14   2      3.7090      2.4049     -0.9493      0.0000
  -2  14   2      3.8233      0.6082      2.1637      0.0000
   0  14   2      4.3994      0.7211      2.7244      0.0000
   2  14   2      2.3048      1.2940     -2.3058      0.0000
   4  14   2      4.8918      1.3340     -5.8222      0.0000
   8  14   2      4.4500      1.3233      3.6537      0.0000
  10  14   2      1.9501      2.0053      1.3479      0.0000
  12  14   2      1.8898      2.0785     -2.0855      0.0000
  16  14   2      1.1653      1.5864     -0.7632      0.0000
 -17  15   2      0.0000      1.1840      0.9778      0.0000
 -15  15   2      3.8042      1.3740      2.1142      0.0000
 -13  15   2      2.9475      1.5606      0.1094      0.0000
 -11  15   2      2.0292      1.6300     -1.4313      0.0000
  -9  15   2      1.9853      1.5705     -0.5286      0.0000
  -7  15   2      1.8471      1.4646      0.8488      0.0000
  -5  15   2      4.4342      1.1053      1.3911      0.0000
  -3  15   2      1.9030      1.3388     -0.2189      0.0000
  -1  15   2      2.5926      0.5420     -3.0227      0.0000
   1  15   2      1.9253      0.8540     -1.9273      0.0000
   3  15   2      5.1845      1.0107      1.6987      0.0000
   5  15   2      3.5748      1.5705      1.8876      0.0000
   7  15   2      2.1096      2.0198     -2.5704      0.0000
   9  15   2      1.5802      1.9262     -1.4782      0.0000
  11  15   2      4.3350      1.6950      1.6823      0.0000
 -12  16   2      2.3355      1.6475      0.9811      0.0000
 -10  16   2      1.7887      1.7519      1.2885      0.0000
  -8  16   2      1.9273      1.6228      0.4058      0.0000
  -6  16   2      1.7689      1.5181     -0.0789      0.0000
  -4  16   2      1.9574      1.6495      0.1794      0.0000
  -2  16   2      2.0546      0.8936      1.9866      0.0000
   0  16   2      2.0285      1.7408      2.8782      0.0000
   2  16   2      1.4654      1.6019      1.1631      0.0000
   6  16   2      4.0953      1.5404      2.8351      0.0000
   8  16   2      2.0240      1.9703      2.4197      0.0000
 -17   1   3      5.6091      1.8482      6.3177      0.0000
 -15   1   3      8.0743      1.2504      9.1723      0.0000
 -13   1   3      8.4516      0.9711      8.2839      0.0000
 -11   1   3     18.5077      1.7474    -21.2381      0.0000
  -9   1   3     13.8364      1.4461     21.0668      0.0000
  -7   1   3     13.8937      1.1245    -12.8937      0.0000
  -5   1   3     12.7025      1.2008    -13.7119      0.0000
  -3   1   3      7.2726      0.9923      4.0221      0.0000
  -1   1   3     21.0012      1.5863    -22.1729      0.0000
   1   1   3      4.8626      1.1261     -2.6064      0.0000
   3   1   3      6.2644      1.2007     -4.4196      0.0000
   5   1   3      6.3683      1.0957     -5.3838      0.0000
   7   1   3     22.1895      2.6237     19.4465      0.0000
   9   1   3      3.8935      1.9537     -1.3772      0.0000
  11   1   3      2.6140      2.0551      2.1902      0.0000
  13   1   3      2.7471      1.9756      3.9738      0.0000
  15   1   3      0.6614      1.7333      0.6407      0.0000
 -18   2   3      3.2272      2.7993     -3.5811      0.0000
 -16   2   3      8.7124      3.9414     -9.0740      0.0000
 -14   2   3      8.8739      1.8689     -9.9024      0.0000
 -12   2   3     19.7195      2.1292     19.8420      0.0000
 -10   2   3      4.1919      1.2903      2.4020      0.0000
  -8   2   3     11.6617      2.1638    -10.4523      0.0000
  -6   2   3     17.1413      1.5338     15.9845      0.0000
  -4   2   3      5.7637      0.9426     -6.5831      0.0000
  -2   2   3      5.1728      0.9927      6.7585      0.0000
   0   2   3     12.0220      1.4730      4.2615      0.0000
   2   2   3      3.1942      1.4649     -3.7718      0.0000
   4   2   3     12.9495      1.1104     11.9342      0.0000
   6   2   3     14.2658      1.3866    -18.6020      0.0000
   8   2   3      5.3378      1.7475     -4.9022      0.0000
  10   2   3      9.7994      2.3508      9.0298      0.0000
  12   2   3      5.3346      1.0900      3.2332      0.0000
  14   2   3      3.4183      2.5455      3.3932      0.0000
  16   2   3      2.0948      2.1062      4.2810      0.0000
 -19   3   3      5.9755      2.1519      5.6961      0.0000
 -17   3   3     12.0863      2.1274     10.7712      0.0000
 -15   3   3     15.9219      1.8295     17.6795      0.0000
 -13   3   3     10.9504      1.1566     -9.8884      0.0000
 -11   3   3      5.0802      1.7585     -6.2649      0.0000
  -9   3   3      9.1121      0.9816    -10.3442      0.0000
  -7   3   3      8.1420      1.0908     -7.8507      0.0000
  -5   3   3     18.0056      2.4718    -12.9508      0.0000
  -3   3   3     25.3780      1.8943    -20.5924      0.0000
  -1   3   3      8.8092      1.1336     -9.2187      0.0000
   1   3   3      3.8690      1.4423     -3.6339      0.0000
   3   3   3     15.2450      1.2402    -15.1278      0.0000
   5   3   3     20.6339      1.8312     14.4671      0.0000
   7   3   3     12.9342      2.6623      9.8663      0.0000
   9   3   3      3.4175      1.3930     -0.7725      0.0000
  11   3   3      6.4167      1.0039     -6.3843      0.0000
  13   3   3      2.9171      1.5432     -2.4309      0.0000
  15   3   3      3.3235      1.9249     -5.2322      0.0000
  17   3   3      0.0000      2.3299     -1.1812      0.0000
 -20   4   3      8.0639      2.1145     -8.3900      0.0000
 -18   4   3      0.0000      4.2959    -12.4438      0.0000
 -16   4   3     26.4318      3.0269    -21.1810      0.0000
 -14   4   3     12.9401      3.1021     -7.9581      0.0000
 -12   4   3     11.0007      2.9759     -8.2228      0.0000
 -10   4   3      6.1642      1.3726     -5.1348      0.0000
  -8   4   3      4.3106      2.5035      0.0628      0.0000
  -6   4   3      6.3408      1.2418     -7.4215      0.0000
  -4   4   3     22.9537      1.9865     18.4967      0.0000
  -2   4   3     14.3098      1.3373     13.3974      0.0000
   0   4   3     16.2882      2.0665      4.9059      0.0000
   2   4   3     19.7444      1.7594     20.0732      0.0000
   4   4   3     10.4808      1.4120    -10.5226      0.0000
   6   4   3     11.8618      2.8996     -5.9714      0.0000
   8   4   3      5.8387      1.4105     -4.3205      0.0000
  10   4   3      3.3398      1.8141      0.2779      0.0000
  12   4   3      1.7055      1.8984      0.8741      0.0000
  14   4   3      2.2330      1.9433      3.0403      0.0000
  16   4   3      3.1093      2.8920      1.4114      0.0000
  18   4   3      0.2755      1.9985     -3.1857      0.0000
 -21   5   3      7.3164      2.1496     -6.4061      0.0000
 -17   5   3     19.8706      3.0637     19.4500      0.0000
 -15   5   3      8.7467      1.4052      7.6269      0.0000
 -13   5   3      5.7047      1.3938      3.9660      0.0000
 -11   5   3      3.2016      2.3550     -1.0175      0.0000
  -9   5   3      7.2986      1.3668     -5.8063      0.0000
  -7   5   3      5.4291      1.0321     -4.6689      0.0000
  -5   5   3     11.5746      1.1353    -11.6659      0.0000
  -3   5   3     21.5486      1.8786    -18.2293      0.0000
  -1   5   3      8.6109      0.9856     -7.5908      0.0000
   1   5   3     16.7320      1.5066    -16.1606      0.0000
   3   5   3     15.2807      2.0847     13.9743      0.0000
   5   5   3      8.7019      1.0571      8.6798      0.0000
   7   5   3      9.9788      2.2902      5.0555      0.0000
   9   5   3      7.7636      1.1782      5.5432      0.0000
  11   5   3      4.3808      2.3246      3.9622      0.0000
  13   5   3      3.4799      1.6484     -3.6162      0.0000
  15   5   3      2.5588      2.0594     -3.4458      0.0000
  17   5   3      1.2470      1.9730      2.2860      0.0000
 -20   6   3      2.9030      3.0827      0.2373      0.0000
 -18   6   3     10.3532      4.6135    -19.5811      0.0000
 -16   6   3     12.3337      3.4976    -11.4170      0.0000
 -14   6   3      5.2476      2.2027     -3.5380      0.0000
 -12   6   3      5.6692      1.9105      2.3046      0.0000
 -10   6   3      8.8808      1.0411      7.8731      0.0000
  -8   6   3     11.0919      0.9693     11.6110      0.0000
  -6   6   3     20.8009      1.7966     15.7005      0.0000
  -4   6   3     14.7065      2.7893     16.8909      0.0000
  -2   6   3     16.3867      1.8081     12.8599      0.0000
   2   6   3     19.5322      3.9225    -17.3697      0.0000
   4   6   3     16.8704      1.5397    -16.5148      0.0000
   6   6   3     10.2977      1.1120     -8.4336      0.0000
   8   6   3      7.4066      1.3843     -7.3088      0.0000
  10   6   3     10.0162      1.1559    -10.2857      0.0000
  12   6   3      4.9886      1.6322     -1.6303      0.0000
  14   6   3      2.1369      2.1441      2.5693      0.0000
  16   6   3      3.8663      2.3062     -3.9203      0.0000
 -19   7   3     10.7758      5.7953      9.2751      0.0000
 -17   7   3     20.4222      2.4701     17.7071      0.0000
 -15   7   3     11.9235      2.4032      9.6993      0.0000
 -13   7   3      5.1730      1.7337      0.4973      0.0000
 -11   7   3      7.3322      1.6346     -7.5312      0.0000
  -9   7   3     12.7879      1.0930    -14.7541      0.0000
  -7   7   3     16.1109      5.0084    -17.6575      0.0000
  -5   7   3     19.1405      2.1495    -18.8656      0.0000
  -3   7   3     14.0903      1.1410    -12.0499      0.0000
  -1   7   3     15.2022      1.1914    -12.9667      0.0000
   1   7   3     24.6697      2.1016     21.8946      0.0000
   3   7   3     37.2961      3.1598     30.0297      0.0000
   5   7   3     16.4829      1.9320     22.1546      0.0000
   7   7   3     17.3868      3.1559     12.9512      0.0000
   9   7   3     15.2781      1.7158     12.1001      0.0000
  11   7   3      7.9572      1.5427      6.7698      0.0000
  13   7   3      5.1396      1.5970      0.1416      0.0000
  15   7   3      6.7448      1.8755      5.1403      0.0000
  17   7   3     13.8462      2.1503    -14.7328      0.0000
  19   7   3      0.0000      2.3251     -6.1695      0.0000
 -22   8   3      4.2205      3.3754     -4.4621      0.0000
 -20   8   3      0.0000      5.7970     -7.4237      0.0000
 -18   8   3      4.3257      4.8958     -5.8373      0.0000
 -16   8   3     13.6506      2.2501    -11.5887      0.0000
 -14   8   3      9.0904      1.7024     -6.0805      0.0000
 -12   8   3      3.6269      1.6117      2.3736      0.0000
 -10   8   3     10.7360      1.8384     12.0334      0.0000
  -8   8   3     13.3629      1.5598     14.6593      0.0000
  -6   8   3     22.2650      1.9256     21.2290      0.0000
  -4   8   3     25.7737      2.0095     24.7597      0.0000
  -2   8   3     32.8764      2.3975     32.5048      0.0000
   0   8   3     11.1828      1.0034      9.0954      0.0000
   2   8   3      6.0407      0.9596     -5.8315      0.0000
   4   8   3     10.1573      2.5482     -8.7953      0.0000
   6   8   3      6.4657      1.0685     -6.0106      0.0000
   8   8   3      6.7039      1.2646     -4.5652      0.0000
  10   8   3      9.3157      1.7016     -5.4957      0.0000
  12   8   3      6.3631      1.5158     -4.0390      0.0000
  14   8   3      9.1514      1.6063     -8.0283      0.0000
  16   8   3     16.2322      2.7635     14.5441      0.0000
  18   8   3      9.4559      1.4658      9.7836      0.0000
  20   8   3      0.4921      2.0426      3.3512      0.0000
 -21   9   3      4.5753      5.2928      7.1926      0.0000
 -19   9   3      7.8040      4.1582      7.6020      0.0000
 -17   9   3      4.1326      4.1276      6.7301      0.0000
 -15   9   3     10.1349      2.3138     10.5870      0.0000
 -13   9   3      6.7674      1.4240      4.5048      0.0000
 -11   9   3      6.1464      1.9122     -7.2564      0.0000
  -9   9   3     12.3843      1.0431    -10.3312      0.0000
  -7   9   3     15.5785      1.4211    -12.5139      0.0000
  -5   9   3     19.3814      2.0037    -17.2409      0.0000
  -3   9   3     28.3304      2.5788    -27.2055      0.0000
  -1   9   3     11.6413      1.7631    -12.6111      0.0000
   1   9   3      4.1862      1.0962      1.2907      0.0000
   3   9   3      7.9976      0.9958      8.4554      0.0000
   5   9   3      8.5324      1.6812      8.2704      0.0000
   7   9   3      4.7109      1.3143      1.7481      0.0000
   9   9   3      4.0072      1.3579     -1.2214      0.0000
  11   9   3      2.3303      2.0967      0.0247      0.0000
  15   9   3     14.9808      2.6212    -13.8060      0.0000
  17   9   3     11.9966      1.6485    -12.1882      0.0000
  19   9   3      3.7592      2.0813     -6.2969      0.0000
 -22  10   3      9.1971      2.1518     -5.2374      0.0000
 -16  10   3     10.4583      1.8123    -10.7163      0.0000
 -14  10   3     10.5241      1.8269     -9.7830      0.0000
 -12  10   3      5.8447      1.4502      3.7798      0.0000
 -10  10   3     12.3954      1.3668     13.7462      0.0000
  -8  10   3     12.8814      1.8960     17.1797      0.0000
  -6  10   3     16.1564      2.0976     18.3579      0.0000
  -4  10   3     27.5171      2.0191     27.4763      0.0000
  -2  10   3     20.0437      1.5012     19.9299      0.0000
   0  10   3      9.4849      1.4574      6.8935      0.0000
   2  10   3      3.8602      1.3481     -3.4815      0.0000
   4  10   3     11.1176      1.1225     -9.3481      0.0000
   6  10   3      6.3545      1.3736     -4.0992      0.0000
   8  10   3      3.9327      1.6332      1.1895      0.0000
  10  10   3      2.5692      1.9552      1.4919      0.0000
  12  10   3      6.2629      2.0624     -7.4398      0.0000
  14  10   3      9.5570      2.1294      7.9223      0.0000
  16  10   3     12.8073      2.5289      9.3349      0.0000
  18  10   3      6.2463      1.9275      5.6617      0.0000
  20  10   3      3.4901      2.0231      5.2504      0.0000
 -25  11   3      2.6378      2.3640     -2.7814      0.0000
 -23  11   3      3.1760      3.2065     -0.3938      0.0000
 -21  11   3      8.0202      2.0744      5.9429      0.0000
 -17  11   3     20.7668      3.2459     19.4213      0.0000
 -15  11   3     28.4828      4.2423     26.3285      0.0000
 -13  11   3     17.8999      5.9502     26.6028      0.0000
 -11  11   3     21.4302      3.1685     20.8476      0.0000
  -9  11   3     16.2570      1.3389     15.2297      0.0000
  -7  11   3     13.4455      1.2765     10.9902      0.0000
  -5  11   3      4.8653      0.8486     -1.9778      0.0000
  -3  11   3     12.3837      1.1756    -10.6760      0.0000
  -1  11   3      9.8674      1.3924    -11.3934      0.0000
   1  11   3      5.7507      0.8512     -6.0169      0.0000
   3  11   3      3.9875      1.1453      2.8965      0.0000
   5  11   3      5.4398      0.9638      4.5460      0.0000
   7  11   3      5.6925      1.2276      3.7037      0.0000
   9  11   3      4.7261      2.0795      4.5413      0.0000
  11  11   3     15.8596      2.0858     12.9902      0.0000
  13  11   3      4.3442      1.6048      3.3005      0.0000
  15  11   3      4.4901      2.6015     -0.2655      0.0000
 -24  12   3      0.0000      2.0663     -2.1487      0.0000
 -22  12   3      5.8639      2.7457     -4.1010      0.0000
 -20  12   3     13.2550      2.5823     -8.4122      0.0000
 -18  12   3     11.8888      2.1070    -11.9921      0.0000
 -16  12   3     13.6241      1.7901    -12.5303      0.0000
 -14  12   3      7.1365      1.3855     -8.4563      0.0000
 -12  12   3      2.9364      1.3605     -1.7702      0.0000
 -10  12   3      4.9020      1.1041      5.6694      0.0000
  -8  12   3      8.3647      1.3190      8.2892      0.0000
  -6  12   3     10.6057      0.9341     11.0152      0.0000
  -4  12   3     11.9443      0.9839     11.8978      0.0000
  -2  12   3     10.7044      0.9056     11.1610      0.0000
   0  12   3      8.3742      1.6887      5.8061      0.0000
   2  12   3      5.7029      0.8681     -4.5079      0.0000
   4  12   3      8.6605      1.0112     -8.3086      0.0000
   6  12   3      7.6206      0.9389     -7.4872      0.0000
   8  12   3      5.0694      1.8804     -5.1803      0.0000
  10  12   3      5.9934      1.9876     -8.2611      0.0000
  12  12   3      1.5406      2.2771     -0.1176      0.0000
  14  12   3      6.9854      2.1290      3.7456      0.0000
  18  12   3      5.5095      1.9646      5.4790      0.0000
 -21  13   3      3.5128      1.8409      3.6790      0.0000
 -17  13   3      8.9781      1.7550     10.9653      0.0000
 -15  13   3      7.8960      1.6370      7.6063      0.0000
 -13  13   3      2.0614      1.6909      0.9860      0.0000
 -11  13   3      8.4292      1.9910     -6.4639      0.0000
  -9  13   3     12.7776      1.3212    -12.4348      0.0000
  -7  13   3     13.5206      1.7986    -16.0355      0.0000
  -5  13   3     13.8656      1.0983    -15.2867      0.0000
  -3  13   3     13.5679      1.0904    -13.3619      0.0000
  -1  13   3      9.2952      1.2087     -9.9524      0.0000
   1  13   3      2.9154      1.0080     -0.2387      0.0000
   3  13   3      7.4381      0.8512      7.1247      0.0000
   5  13   3     11.5315      1.0386      9.7499      0.0000
   7  13   3      8.7460      0.9467      9.1818      0.0000
   9  13   3     10.2446      2.0215     10.2978      0.0000
  11  13   3      0.3648      1.9100      2.9623      0.0000
  13  13   3      5.8927      2.0413     -2.5616      0.0000
  15  13   3      4.2959      2.1698     -4.1591      0.0000
 -18  14   3      5.1306      1.5443     -6.2017      0.0000
 -16  14   3      8.6866      1.7699     -7.5588      0.0000
 -14  14   3      4.1099      1.6844     -4.0521      0.0000
 -12  14   3      1.6667      1.7567      1.0721      0.0000
 -10  14   3      5.8836      1.2506      6.3365      0.0000
  -8  14   3     10.8112      1.0318     12.1831      0.0000
  -6  14   3     13.5411      1.3882     14.6553      0.0000
  -4  14   3     11.9844      1.2380     14.4316      0.0000
  -2  14   3     15.5843      1.2012     13.6512      0.0000
   0  14   3      9.5749      0.8901      8.4481      0.0000
   2  14   3      3.5617      1.5820      1.4727      0.0000
   4  14   3      5.0317      1.4378     -3.9153      0.0000
   6  14   3     10.3912      1.1281     -6.8598      0.0000
   8  14   3      6.7042      1.6765     -9.8160      0.0000
  10  14   3      5.5752      1.7841     -5.2782      0.0000
  12  14   3      2.7488      2.1995      0.6869      0.0000
 -15  15   3      4.0336      1.5129      5.2939      0.0000
 -13  15   3      3.1988      1.5536     -1.1980      0.0000
 -11  15   3      7.8299      1.5454     -7.5823      0.0000
  -9  15   3      8.9483      4.0074    -13.0935      0.0000
  -7  15   3      8.5221      1.2655    -15.4973      0.0000
  -5  15   3     12.5514      1.3533    -13.0924      0.0000
  -3  15   3      7.2623      0.8815     -8.3260      0.0000
  -1  15   3      2.7027      0.7899     -1.8249      0.0000
   1  15   3      4.4471      0.9053      4.3351      0.0000
   3  15   3      8.7874      0.9117      8.9255      0.0000
   7  15   3     14.8745      2.4779     13.3484      0.0000
   9  15   3     11.0519      2.1384      9.2452      0.0000
 -10  16   3      4.9088      1.4751      2.6184      0.0000
  -8  16   3      4.1123      2.9720      7.4814      0.0000
  -6  16   3      8.6214      3.1317     10.1300      0.0000
  -4  16   3     10.2656      1.3070      9.5525      0.0000
  -2  16   3      6.0615      0.9010      6.0004      0.0000
   0  16   3      2.6218      1.1040      2.1158      0.0000
   2  16   3      2.8993      1.2311     -0.9373      0.0000
   4  16   3      4.7682      1.0946     -4.1539      0.0000
   6  16   3      4.0419      2.1250     -8.1509      0.0000
 -24   0   4     32.0695      4.9431     13.9613      0.0000
 -22   0   4     37.5192      5.7157     18.2053      0.0000
 -20   0   4     10.3155      3.6622     21.8656      0.0000
 -18   0   4     27.0639      4.0926     29.4247      0.0000
 -16   0   4     20.4271      4.6188     28.3477      0.0000
 -14   0   4     23.1700      3.5022     26.4202      0.0000
 -12   0   4     23.4418      2.5147     22.0849      0.0000
 -10   0   4     34.1645      7.3995    -41.8539      0.0000
  -8   0   4     33.3459      4.9380    -33.5725      0.0000
  -6   0   4     46.7733      6.8380    -41.1408      0.0000
  -4   0   4     51.5585      7.5090    -38.4094      0.0000
  -2   0   4      7.4105      1.4647     -2.1198      0.0000
   2   0   4     34.0437      3.5681     30.6749      0.0000
   4   0   4     34.2578      5.0730     45.2942      0.0000
   6   0   4     54.6771      5.6422     47.2320      0.0000
   8   0   4     47.9675      7.0090     62.7188      0.0000
  10   0   4     35.6184      9.9530     38.1486      0.0000
  12   0   4     15.0153      1.8552     15.0673      0.0000
  14   0   4     11.6202      1.7232      5.0053      0.0000
  16   0   4      5.0637      2.7731     -0.4694      0.0000
  18   0   4      5.5527      1.8824     -3.9479      0.0000
  20   0   4      5.5158      1.6834     -2.8176      0.0000
 -23   1   4      5.4168      2.6018      2.2014      0.0000
 -21   1   4      2.6242      2.6999      0.3743      0.0000
 -19   1   4      6.9740      2.2939     -7.9293      0.0000
 -17   1   4      9.9556      2.1914    -13.4231      0.0000
 -15   1   4     22.9431      3.7878    -19.8540      0.0000
 -13   1   4     25.1909      4.2277    -28.2028      0.0000
 -11   1   4      8.2534      0.9152     -4.2885      0.0000
  -9   1   4     21.0706      1.8338     21.6354      0.0000
  -7   1   4     27.1847      2.3262     23.3441      0.0000
  -5   1   4     41.4528      3.0051     38.4507      0.0000
  -3   1   4     41.8037      3.0596     38.4741      0.0000
  -1   1   4     38.2898      3.9776     35.6705      0.0000
   1   1   4     32.2575      2.7678     30.6201      0.0000
   3   1   4     14.1031      1.3869     13.0708      0.0000
   5   1   4      6.6305      1.6085     -1.5315      0.0000
   7   1   4     30.9650      2.2886    -29.1625      0.0000
   9   1   4     34.4697      2.5511    -34.9771      0.0000
  11   1   4     19.0900      1.7538    -19.8908      0.0000
  13   1   4      7.7352      1.9300     -8.5836      0.0000
  15   1   4      4.2288      1.5733     -3.1005      0.0000
  17   1   4      2.9456      1.9887      2.3394      0.0000
  19   1   4      4.1282      2.0156      3.9432      0.0000
  21   1   4      1.1653      1.4477      3.9281      0.0000
 -24   2   4      1.3437      5.3063      1.4615      0.0000
 -22   2   4      5.0549      2.9055     -7.4035      0.0000
 -20   2   4      3.5469      2.2532      1.5611      0.0000
 -18   2   4      8.5582      1.5533      7.4988      0.0000
 -16   2   4     15.4598      3.9290     14.1481      0.0000
 -14   2   4     24.2231      5.0948     24.5440      0.0000
 -12   2   4      9.8691      2.9800      8.0969      0.0000
 -10   2   4      4.7911      0.9800      4.1915      0.0000
  -8   2   4     27.8830      3.0057    -30.5085      0.0000
  -6   2   4     35.8219      3.8738    -31.8538      0.0000
  -4   2   4     34.0554      2.8941    -33.8904      0.0000
  -2   2   4     41.1875      3.4797    -40.7878      0.0000
   0   2   4     30.0128      2.6936    -28.2956      0.0000
   2   2   4     22.3690      1.9534    -21.6404      0.0000
   4   2   4     10.1682      1.1543    -13.1719      0.0000
   6   2   4     17.5305      1.6297     15.8841      0.0000
   8   2   4     22.7579      2.3644     19.6758      0.0000
  10   2   4     17.4163      2.0093     18.4153      0.0000
  12   2   4      6.8373      1.0222      8.0575      0.0000
  14   2   4      2.1786      1.9336      1.9171      0.0000
  16   2   4      3.7806      2.0610     -2.4996      0.0000
  18   2   4      2.4254      1.8619     -4.6551      0.0000
  20   2   4      4.0467      2.6435     -4.9720      0.0000
  22   2   4      0.6223      2.1668     -7.9383      0.0000
 -25   3   4     22.4871      3.9097     14.7285      0.0000
 -23   3   4      0.0000      5.1835     -4.8032      0.0000
 -21   3   4      2.7135      2.5257     -1.0461      0.0000
 -19   3   4      6.1284      2.3961     -5.6329      0.0000
 -17   3   4     15.0212      1.4891    -11.3614      0.0000
 -15   3   4     20.5756      3.2728    -17.9060      0.0000
 -13   3   4     10.5372      1.1885     -7.5595      0.0000
 -11   3   4      7.1688      1.3562     -3.4382      0.0000
  -9   3   4     12.6297      1.2218     11.2628      0.0000
  -7   3   4     39.3979      2.8815     41.2389      0.0000
  -5   3   4     35.6009      3.0191     35.6007      0.0000
  -3   3   4     34.0489      4.2026     36.5834      0.0000
  -1   3   4     28.4325      3.1988     29.8052      0.0000
   1   3   4     19.3883      1.5213     15.8745      0.0000
   3   3   4     17.8894      1.6391     15.4439      0.0000
   5   3   4     15.3200      1.4674    -12.9049      0.0000
   7   3   4     14.7655      1.2486    -14.9224      0.0000
   9   3   4      9.7519      1.0436    -10.8978      0.0000
  11   3   4      5.8909      1.7683     -7.4018      0.0000
  13   3   4      3.5902      1.4727     -0.4809      0.0000
  15   3   4      4.9879      1.3299      5.1321      0.0000
  17   3   4      8.1862      1.7299      6.2374      0.0000
  19   3   4      4.4435      1.8303      5.3918      0.0000
  21   3   4     10.1515      2.1451     10.0702      0.0000
 -26   4   4     13.9205      2.8103     -8.8459      0.0000
 -24   4   4     28.6057      4.5115    -17.0135      0.0000
 -22   4   4      5.5779      3.1853      9.0278      0.0000
 -20   4   4      2.1728      2.2979      1.4793      0.0000
 -18   4   4     10.7198      2.8368     10.1003      0.0000
 -16   4   4     23.6863      2.2965     24.5692      0.0000
 -14   4   4     26.4387      2.8649     26.4002      0.0000
 -12   4   4     31.4984      2.7046     33.0650      0.0000
 -10   4   4     29.6754      2.5306     29.7138      0.0000
  -8   4   4     11.0119      0.9836     14.1745      0.0000
  -6   4   4     14.0688      1.4434    -15.9142      0.0000
  -4   4   4     12.7844      1.0917    -17.0907      0.0000
  -2   4   4     21.5952      1.6433    -20.6187      0.0000
   0   4   4     26.4838      2.9480    -20.8010      0.0000
   2   4   4     24.7308      2.1610    -22.6232      0.0000
   4   4   4      3.4492      1.4315      3.3285      0.0000
   6   4   4     10.8935      1.2488     10.8997      0.0000
   8   4   4     11.9339      1.2826     10.5895      0.0000
  10   4   4     11.7157      1.5428     10.7523      0.0000
  12   4   4      9.7080      1.0364     10.5093      0.0000
  14   4   4      5.2314      1.2198      3.9453      0.0000
  16   4   4      4.3291      1.7714      0.1678      0.0000
  18   4   4      3.4823      1.5789      0.5340      0.0000
  20   4   4      8.2696      1.6458     -8.4338      0.0000
  22   4   4      3.1423      2.2556     -4.4314      0.0000
 -27   5   4      3.1056      2.7705      3.1230      0.0000
 -23   5   4     11.7835      2.6472      6.7890      0.0000
 -21   5   4     16.8484      3.2148    -15.1765      0.0000
 -19   5   4      9.3048      2.4441     -6.1582      0.0000
 -17   5   4      7.7079      2.0923    -12.2348      0.0000
 -15   5   4     14.1323      1.2793    -13.0231      0.0000
 -13   5   4     12.0563      2.1886    -12.0157      0.0000
 -11   5   4      9.8439      1.1386    -11.5448      0.0000
  -9   5   4      6.3639      1.3159     -3.7891      0.0000
  -7   5   4     18.6341      1.6709     18.3162      0.0000
  -5   5   4     29.2231      2.5045     29.6531      0.0000
  -3   5   4     23.5034      2.0635     22.1960      0.0000
  -1   5   4     19.5284      1.8872     17.5456      0.0000
   1   5   4     23.6617      2.0806     22.8796      0.0000
   3   5   4      3.8522      1.3115     -2.7937      0.0000
   5   5   4     11.9985      1.8551    -11.1309      0.0000
   7   5   4     15.7775      2.1405    -12.6461      0.0000
   9   5   4     10.0926      2.2499    -12.7905      0.0000
  11   5   4     10.4266      1.0279    -12.7240      0.0000
  13   5   4      7.6106      1.3842     -9.7555      0.0000
  15   5   4      3.9279      1.6950     -4.6642      0.0000
  17   5   4      2.4630      2.2612     -4.4454      0.0000
  19   5   4     11.5883      2.4886      7.1247      0.0000
  21   5   4      6.1137      2.7331      5.0559      0.0000
 -28   6   4      1.5231      2.4920     -3.1641      0.0000
 -26   6   4      6.1721      4.1026     -2.6675      0.0000
 -24   6   4      6.7571      2.5896     -2.0109      0.0000
 -22   6   4      1.7430      2.8073      1.0469      0.0000
 -20   6   4     24.5935      3.8626     19.1588      0.0000
 -18   6   4      8.4323      1.3096      9.7561      0.0000
 -16   6   4      9.8810      1.6089      8.5087      0.0000
 -14   6   4      8.4066      2.4186      7.8098      0.0000
 -12   6   4      6.4561      0.9447      6.7412      0.0000
 -10   6   4      4.9712      1.3211      4.7269      0.0000
  -8   6   4     14.2800      1.3246    -15.7554      0.0000
  -6   6   4     25.9517      2.2447    -24.9891      0.0000
  -4   6   4     32.9189      2.7891    -30.7366      0.0000
  -2   6   4     18.8051      1.4411    -21.7339      0.0000
   0   6   4     21.0078      2.2652    -24.6026      0.0000
   2   6   4      3.7925      1.2656     -2.6559      0.0000
   4   6   4     11.7720      1.5119     10.9477      0.0000
   6   6   4     20.3903      1.8396     16.0714      0.0000
   8   6   4     18.3012      2.6612     18.9863      0.0000
  10   6   4     13.9398      1.4114     15.1722      0.0000
  12   6   4     11.8894      1.2976     11.6041      0.0000
  14   6   4      6.9244      2.2205      7.4633      0.0000
  16   6   4      6.6949      1.2958      6.2204      0.0000
  18   6   4     11.7020      1.7540     -7.2780      0.0000
  20   6   4      8.0644      1.5991     -6.6441      0.0000
  22   6   4      2.9048      2.0331     -2.5810      0.0000
 -27   7   4      1.4844      4.9918      2.3942      0.0000
 -25   7   4      5.5106      2.9597     -1.3300      0.0000
 -23   7   4      3.7759      3.1823     -1.4111      0.0000
 -21   7   4      7.8484      2.1271     -5.9336      0.0000
 -19   7   4     24.1332      4.9773    -19.2826      0.0000
 -17   7   4     11.4572      1.8699     -8.4049      0.0000
 -15   7   4     10.9256      1.4673     -5.5616      0.0000
 -13   7   4     10.2790      1.4950     -6.1950      0.0000
 -11   7   4      6.0540      0.9165     -4.9095      0.0000
  -9   7   4     12.3016      1.2151     12.1484      0.0000
  -7   7   4     20.3745      1.7909     18.7206      0.0000
  -5   7   4     27.3238      2.3382     22.8476      0.0000
  -3   7   4     14.4920      2.6207     17.8010      0.0000
  -1   7   4     14.4795      1.4354     14.4714      0.0000
   1   7   4      5.1793      1.1109     -4.7865      0.0000
   3   7   4     16.5944      1.5763    -15.6764      0.0000
   5   7   4     25.4432      2.2641    -20.3326      0.0000
   7   7   4     27.6232      2.0629    -23.9261      0.0000
   9   7   4     18.9551      2.9836    -16.9873      0.0000
  11   7   4     15.4274      1.4858    -10.8522      0.0000
  13   7   4     10.7635      1.1389     -7.8999      0.0000
  15   7   4     10.1982      1.2794     -8.3195      0.0000
  17   7   4      4.2797      1.7548      5.4195      0.0000
  19   7   4      8.5340      2.0957      6.4118      0.0000
  21   7   4      4.8381      2.0730      3.9809      0.0000
  23   7   4      1.7711      1.7814      3.3500      0.0000
 -28   8   4      1.1661      3.0453     -3.4326      0.0000
 -26   8   4     10.1413      2.9163     -4.6905      0.0000
 -22   8   4      3.5855      2.5471     -2.4085      0.0000
 -20   8   4      5.5179      2.1602      2.8186      0.0000
 -18   8   4      7.5877      3.4122     11.1361      0.0000
 -16   8   4      5.6076      1.6297      1.7587      0.0000
 -14   8   4      4.6042      1.5159      2.3834      0.0000
 -12   8   4      5.9239      2.8109      6.5518      0.0000
 -10   8   4      7.9564      1.3267     -5.6675      0.0000
  -8   8   4     11.0040      1.1601    -10.7877      0.0000
  -6   8   4     17.2998      1.5684    -17.1992      0.0000
  -4   8   4     22.9847      2.0123    -19.2273      0.0000
  -2   8   4     23.9105      3.6161    -25.6749      0.0000
   0   8   4     14.3989      2.3848    -14.2940      0.0000
   2   8   4      7.9256      1.2848     -5.6376      0.0000
   4   8   4      2.0037      1.8461     -0.4582      0.0000
   6   8   4     10.3093      1.2988     10.7844      0.0000
   8   8   4     13.9278      1.3819      9.5621      0.0000
  10   8   4      7.5156      1.0178      6.9852      0.0000
  12   8   4      6.2958      2.3039      5.9345      0.0000
  14   8   4      9.1664      1.2283      7.9980      0.0000
  16   8   4      2.9112      2.4057     -3.4663      0.0000
  18   8   4      4.8673      2.5616     -5.4637      0.0000
  24   8   4      1.3446      1.6675     -2.3868      0.0000
 -29   9   4      2.0451      2.0600      2.1088      0.0000
 -27   9   4      5.8350      2.9613      3.5417      0.0000
 -25   9   4      8.3179      2.8303      4.1378      0.0000
 -21   9   4      0.0000      2.1094      1.4574      0.0000
 -19   9   4      4.3275      3.3160     -4.4760      0.0000
 -17   9   4     11.2491      2.0793     -9.6180      0.0000
 -15   9   4      4.6304      1.3906     -4.4595      0.0000
 -13   9   4      9.1235      1.2833     -6.7693      0.0000
 -11   9   4      4.8388      1.3273      0.9631      0.0000
  -9   9   4      7.5645      1.9719      6.1224      0.0000
  -7   9   4     12.9203      4.3217     11.6708      0.0000
  -5   9   4     16.3313      1.4767     13.5138      0.0000
  -3   9   4     20.1242      2.2187     20.2692      0.0000
  -1   9   4     11.8193      2.3043     15.4645      0.0000
   1   9   4      8.9659      1.2243      7.9464      0.0000
   3   9   4      4.3325      1.0506      4.2047      0.0000
   5   9   4      7.4417      1.3427     -6.6885      0.0000
   7   9   4      8.1761      1.2577     -7.4616      0.0000
   9   9   4      6.8280      1.0566     -6.3473      0.0000
  11   9   4      6.7063      1.3627     -5.8912      0.0000
  13   9   4      8.0017      1.0867     -7.1507      0.0000
  15   9   4      1.9954      1.9845      1.6951      0.0000
  17   9   4      5.7655      2.3562      3.5138      0.0000
  19   9   4      5.7858      2.1054      3.8392      0.0000
  21   9   4      3.8090      1.9179      3.9764      0.0000
 -26  10   4      2.6471      2.3313     -0.4616      0.0000
 -24  10   4      2.5146      2.7344     -0.4596      0.0000
 -18  10   4      2.9386      2.9204      4.1648      0.0000
 -16  10   4      4.7032      1.6460      6.9272      0.0000
 -14  10   4      5.9771      2.2617      3.8854      0.0000
 -12  10   4      4.6129      2.4467     -2.7054      0.0000
 -10  10   4      4.9993      1.1507     -4.8456      0.0000
  -8  10   4      7.2965      0.9376     -7.7685      0.0000
  -6  10   4     10.2158      1.0867     -7.5839      0.0000
  -4  10   4     10.5790      1.3137    -11.6943      0.0000
  -2  10   4      9.2569      1.4882    -10.1689      0.0000
   0  10   4      8.0322      1.1164     -5.8711      0.0000
   2  10   4      4.1154      1.1485     -3.8427      0.0000
   4  10   4      3.6680      1.2023      4.5924      0.0000
   6  10   4      4.1728      1.1229      4.1698      0.0000
   8  10   4      5.3016      1.2961      3.4029      0.0000
  10  10   4      4.8449      1.4588      3.5985      0.0000
  12  10   4      3.0310      2.0085      4.2902      0.0000
  14  10   4      4.1727      2.4318     -2.3686      0.0000
  16  10   4      6.4228      1.9862     -3.3272      0.0000
  18  10   4      5.0944      2.1055     -3.3944      0.0000
  20  10   4      1.2990      1.8627     -2.8800      0.0000
 -23  11   4      1.5059      2.3369      1.5278      0.0000
 -19  11   4      1.8024      1.9916     -2.3883      0.0000
 -17  11   4      7.9052      1.7485    -10.1355      0.0000
 -15  11   4     15.1481      2.6541    -16.5664      0.0000
 -13  11   4     11.2446      3.6547    -12.0693      0.0000
 -11  11   4      8.7910      1.1044    -11.0348      0.0000
  -9  11   4     11.9619      1.0376    -10.7894      0.0000
  -7  11   4      7.8988      1.0681     -9.5769      0.0000
  -5  11   4      5.1893      0.8248     -2.9422      0.0000
  -3  11   4      4.0892      0.9270      1.6625      0.0000
  -1  11   4      4.6235      0.9130      3.2074      0.0000
   1  11   4      5.1786      0.9090      4.8748      0.0000
   3  11   4      2.7245      1.5344     -1.6066      0.0000
   5  11   4      2.7212      1.3611     -2.0144      0.0000
   7  11   4      4.7052      1.1120     -2.2565      0.0000
   9  11   4      5.1403      1.8754     -4.8012      0.0000
  11  11   4      5.6613      1.4389     -6.8786      0.0000
  13  11   4      4.3416      2.0914     -2.3621      0.0000
  15  11   4      3.3009      2.4016     -0.5213      0.0000
  17  11   4      0.3177      1.9008      0.5174      0.0000
 -22  12   4      2.0215      1.7948     -1.8661      0.0000
 -18  12   4      4.2983      1.7415      1.5085      0.0000
 -16  12   4      5.9823      1.6300      7.1063      0.0000
 -14  12   4      6.5238      1.3946      4.6697      0.0000
 -12  12   4      2.1995      1.6140     -1.3814      0.0000
 -10  12   4      2.1193      1.5140     -3.1636      0.0000
  -8  12   4      3.1806      1.3493     -1.6423      0.0000
  -6  12   4      5.3517      1.4508     -4.3333      0.0000
  -4  12   4      7.0401      0.9111     -6.6842      0.0000
  -2  12   4      5.5108      1.1583     -6.1499      0.0000
   0  12   4      6.3688      1.7924     -5.7763      0.0000
   2  12   4      2.7094      1.2629      0.5757      0.0000
   4  12   4      2.2083      1.5804      2.0061      0.0000
   6  12   4      3.0944      1.5699      1.2777      0.0000
   8  12   4      4.4744      2.5313      2.8236      0.0000
  10  12   4      5.7096      1.4660      5.4741      0.0000
  12  12   4      3.5503      2.1836      3.2896      0.0000
  14  12   4      0.4062      1.9151      0.9778      0.0000
 -19  13   4      2.9764      1.9940      0.1590      0.0000
 -17  13   4      1.4607      1.8078     -2.5429      0.0000
 -15  13   4      3.0481      1.6894     -3.1011      0.0000
 -13  13   4      2.0792      1.7348      0.2364      0.0000
 -11  13   4      3.5542      1.3930      2.9831      0.0000
  -9  13   4      2.7032      1.3405      0.4765      0.0000
  -7  13   4      2.9199      1.2749     -0.2062      0.0000
  -5  13   4      3.1621      2.2956      2.3917      0.0000
  -3  13   4      4.7472      0.9365      4.1392      0.0000
  -1  13   4      4.6101      0.8979      4.8074      0.0000
   1  13   4      3.1584      1.0285     -0.2650      0.0000
   3  13   4      2.0819      1.6115     -2.5500      0.0000
   5  13   4      1.1404      2.1701     -1.5079      0.0000
   7  13   4      2.6877      1.8749     -1.3314      0.0000
   9  13   4      4.6258      1.4065     -3.3026      0.0000
  11  13   4      2.7163      1.6309     -2.9761      0.0000
 -16  14   4      1.7615      2.7831      2.3891      0.0000
 -14  14   4      1.1950      1.7344      1.6392      0.0000
 -12  14   4      1.1668      1.5738     -0.6115      0.0000
 -10  14   4      2.7885      1.7627     -0.4429      0.0000
  -8  14   4      2.3780      1.6874      0.9058      0.0000
  -6  14   4      2.3785      1.5411     -0.2150      0.0000
  -4  14   4      3.0868      1.0382     -3.1220      0.0000
  -2  14   4      7.3162      1.1330     -5.1376      0.0000
   0  14   4      1.9117      1.4819     -1.2798      0.0000
   2  14   4      3.9309      2.9568      2.0033      0.0000
   4  14   4      1.8125      2.0499      1.2068      0.0000
   6  14   4      2.6992      2.1930     -0.3184      0.0000
   8  14   4      2.1669      1.8628      0.7261      0.0000
  10  14   4      2.4533      2.1874      2.0926      0.0000
 -15  15   4      0.0000      2.7512      0.1087      0.0000
 -11  15   4      1.4384      1.5393      0.2489      0.0000
  -9  15   4      3.3016      1.4105     -1.3917      0.0000
  -7  15   4      2.1662      1.6096     -2.2132      0.0000
  -5  15   4      3.0046      1.3742     -0.1174      0.0000
  -3  15   4      5.9217      1.0197      3.5273      0.0000
  -1  15   4      2.7233      1.2830      2.3011      0.0000
   1  15   4      2.5853      1.3795     -1.1261      0.0000
   3  15   4      3.2553      1.8611     -1.3651      0.0000
   5  15   4      1.8746      2.1387      0.7224      0.0000
   7  15   4      2.2842      2.2420      1.1021      0.0000
   9  15   4      1.4773      1.9620     -0.1044      0.0000
  -8  16   4      2.4304      2.1903      1.8190      0.0000
  -6  16   4      1.9600      1.9127      1.5260      0.0000
  -4  16   4      2.9177      1.9295     -1.4405      0.0000
 -31   1   5      0.0000      3.0947      1.8728      0.0000
 -29   1   5      1.1533      2.9058     -2.2263      0.0000
 -27   1   5      4.7183      2.3993      4.3355      0.0000
 -25   1   5      2.5150      2.6076     -0.8698      0.0000
 -23   1   5      3.3220      2.9508      0.3143      0.0000
 -21   1   5      4.8101      1.9124     -3.3280      0.0000
 -19   1   5      3.7049      1.5258      4.2281      0.0000
 -17   1   5      3.0621      1.7045     -3.1593      0.0000
 -15   1   5      3.6727      1.7510     -3.7543      0.0000
 -13   1   5      2.8993      2.0318     -2.7388      0.0000
 -11   1   5      9.2843      0.9893     -9.4026      0.0000
  -9   1   5      6.8109      1.2118      4.1218      0.0000
  -7   1   5      5.2703      0.9845      4.4989      0.0000
  -5   1   5      5.7544      0.9994      5.3912      0.0000
  -3   1   5      3.9702      1.1589      2.2681      0.0000
  -1   1   5      8.7642      1.4080      7.4943      0.0000
   1   1   5      6.3917      1.0008      5.6930      0.0000
   3   1   5      3.1917      1.6895      3.2372      0.0000
   5   1   5      2.2693      1.9436      2.0612      0.0000
   7   1   5      2.2812      1.9114      2.4004      0.0000
   9   1   5      5.8100      1.3447     -3.7480      0.0000
  11   1   5      8.7691      1.2799     -5.4780      0.0000
  13   1   5      6.8277      1.3344     -3.6159      0.0000
  15   1   5      2.9036      2.1390     -1.0371      0.0000
  17   1   5      1.5532      1.9385     -0.5038      0.0000
  19   1   5      2.2453      1.9411     -0.2602      0.0000
  21   1   5      1.8983      1.9810     -0.1460      0.0000
  23   1   5      2.3213      1.6649     -1.3173      0.0000
  25   1   5      2.6343      1.9798      0.1887      0.0000
 -28   2   5      2.9394      2.5469      0.7077      0.0000
 -26   2   5      5.6297      3.4342     -4.2348      0.0000
 -24   2   5      1.9351      2.6404      2.3556      0.0000
 -22   2   5      4.2442      1.8478      2.9052      0.0000
 -20   2   5      5.8558      1.4460     -5.2439      0.0000
 -18   2   5      4.5665      1.9738     -5.9797      0.0000
 -16   2   5      4.4155      1.3925     -0.0083      0.0000
 -14   2   5      3.5778      1.1894      1.1464      0.0000
 -12   2   5      5.9466      1.1389      5.1789      0.0000
 -10   2   5      6.1417      1.0095      6.5080      0.0000
  -8   2   5      6.9504      0.8859     -7.0033      0.0000
  -6   2   5      6.4449      1.4322     -7.3901      0.0000
  -4   2   5      4.8973      1.0871      5.0482      0.0000
  -2   2   5      1.6319      1.7474     -2.5372      0.0000
   0   2   5      5.1487      1.4706     -2.4591      0.0000
   2   2   5      2.2516      1.7316      1.8259      0.0000
   4   2   5      3.5571      1.8199      1.5073      0.0000
   6   2   5      3.8760      1.6033     -2.5363      0.0000
   8   2   5      6.4389      1.7460      0.9885      0.0000
  10   2   5      5.8245      1.1906      6.1848      0.0000
  12   2   5     10.4863      1.2931      5.1682      0.0000
  14   2   5      3.1144      1.9813      0.6169      0.0000
  16   2   5      3.2620      1.8338     -1.3932      0.0000
  18   2   5      4.2969      1.9213     -1.2330      0.0000
  20   2   5      1.1556      2.2874     -1.3641      0.0000
  22   2   5      2.3494      2.2125      1.0941      0.0000
  24   2   5      1.0489      1.9384      0.2577      0.0000
  26   2   5      1.6328      1.7821     -1.4214      0.0000
 -31   3   5      1.4793      3.2334      0.4553      0.0000
 -29   3   5      3.3068      3.7076      3.3355      0.0000
 -27   3   5      4.2651      2.6156      2.4510      0.0000
 -25   3   5      8.3198      3.1149      8.5510      0.0000
 -23   3   5      5.6949      1.9241     -4.4547      0.0000
 -21   3   5      4.0749      1.7494      4.5027      0.0000
 -19   3   5      6.4493      1.2358      4.6050      0.0000
 -17   3   5      5.9524      3.4016      2.4071      0.0000
 -15   3   5      5.1005      3.1868     -4.8569      0.0000
 -13   3   5      5.8828      1.6759     -6.2162      0.0000
 -11   3   5      7.6385      0.8693     -6.2202      0.0000
  -9   3   5      3.9241      2.8473     -2.3085      0.0000
  -7   3   5     15.4692      1.2468     18.0752      0.0000
  -5   3   5     11.8246      1.5106      1.6122      0.0000
  -3   3   5      7.0421      1.0530      7.4136      0.0000
  -1   3   5      9.6204      2.2023     10.6446      0.0000
   1   3   5      5.6218      1.0453      4.5753      0.0000
   3   3   5      4.4185      1.8905      0.7085      0.0000
   5   3   5      5.0091      1.2868      4.3657      0.0000
   7   3   5      2.5289      1.8218      1.4238      0.0000
   9   3   5      8.3052      2.7877     -4.5611      0.0000
  11   3   5      9.7918      2.0592     -7.7851      0.0000
  13   3   5      5.6488      1.3267     -4.3248      0.0000
  15   3   5      3.2283      1.7104      0.5289      0.0000
  17   3   5      5.0574      1.5292      1.9815      0.0000
  19   3   5      3.0980      2.0577      2.8920      0.0000
  21   3   5      1.9481      2.0062      0.0980      0.0000
  23   3   5      2.2275      2.0493      0.1074      0.0000
  25   3   5      1.2409      1.6577      2.0957      0.0000
 -32   4   5      0.0000      2.3212      0.6092      0.0000
 -30   4   5      0.0000      3.5402     -2.0567      0.0000
 -28   4   5      3.7032      2.8171     -3.1964      0.0000
 -26   4   5      6.8577      2.3253     -4.2578      0.0000
 -24   4   5      7.0244      3.1053     -6.0854      0.0000
 -22   4   5      3.8033      2.8014     -0.4204      0.0000
 -20   4   5      4.2738      1.5330     -4.7196      0.0000
 -18   4   5      5.0309      1.1616     -4.0813      0.0000
 -16   4   5      4.0652      1.5811      2.6841      0.0000
 -14   4   5      9.5286      1.1768      9.1628      0.0000
 -12   4   5     11.9023      1.0610     12.9502      0.0000
 -10   4   5     13.6535      1.3122     12.4588      0.0000
  -8   4   5      5.3556      0.9577     -0.1894      0.0000
  -6   4   5      2.7632      2.0398      3.9087      0.0000
  -4   4   5      5.7679      1.2288     -3.9600      0.0000
  -2   4   5      5.3960      1.1025     -8.0883      0.0000
   0   4   5      6.8250      2.2727     -6.4879      0.0000
   2   4   5      3.2788      1.2368     -1.9637      0.0000
   4   4   5      3.3861      1.2482     -3.5338      0.0000
   6   4   5      3.7093      1.3869     -2.0240      0.0000
   8   4   5      5.1179      1.3810      3.0669      0.0000
  10   4   5      8.1509      1.0505      7.0838      0.0000
  12   4   5     13.0463      2.3479      8.7546      0.0000
  14   4   5      5.5749      1.8356      3.7910      0.0000
  16   4   5      3.9882      1.8117     -0.3465      0.0000
  18   4   5      4.8769      1.4958     -2.9652      0.0000
  20   4   5      1.2982      1.9320     -0.7607      0.0000
  22   4   5      1.7949      1.7398     -0.5657      0.0000
  24   4   5      2.8728      2.1329     -2.4535      0.0000
  26   4   5      1.9474      1.7034     -2.3495      0.0000
 -33   5   5      0.0000      1.8342     -1.9696      0.0000
 -31   5   5      2.9226      2.5933     -0.5338      0.0000
 -29   5   5      4.3780      3.6546      1.4909      0.0000
 -27   5   5      3.5366      2.6878      2.4068      0.0000
 -25   5   5      2.0584      2.2072      0.5879      0.0000
 -23   5   5     10.4149      2.7684      7.5462      0.0000
 -21   5   5      4.7045      1.9827     -3.1749      0.0000
 -19   5   5      3.5679      1.7234      1.2169      0.0000
 -17   5   5      3.4333      1.4059     -1.5179      0.0000
 -15   5   5      3.8231      1.2785     -3.7947      0.0000
 -13   5   5      6.8624      1.0860     -7.8364      0.0000
 -11   5   5      6.2845      0.9686     -7.0704      0.0000
  -9   5   5      4.2097      2.6889      4.8600      0.0000
  -7   5   5      5.9744      1.0329     -7.8241      0.0000
  -5   5   5     11.7503      1.0450      9.6426      0.0000
  -3   5   5      9.9128      1.1459     13.0529      0.0000
  -1   5   5     10.1533      1.3066      9.3885      0.0000
   1   5   5      3.7024      1.3592      4.6404      0.0000
   3   5   5      4.2366      2.1673      3.1239      0.0000
   5   5   5      2.4394      1.8167     -0.2728      0.0000
   7   5   5      4.7421      1.3796     -4.3522      0.0000
   9   5   5      3.7409      1.3981     -5.9735      0.0000
  11   5   5     10.5085      1.2787    -10.7296      0.0000
  13   5   5     10.0429      1.1364     -8.2924      0.0000
  15   5   5      3.6720      1.5909     -2.5454      0.0000
  17   5   5      3.8937      2.0062      2.3261      0.0000
  19   5   5      2.9046      2.3170      1.4361      0.0000
  21   5   5      1.5054      1.7258      1.1623      0.0000
  25   5   5      1.7799      1.7901      2.3721      0.0000
 -34   6   5      0.9072      1.6332      2.2122      0.0000
 -32   6   5      3.2672      2.5337      2.3524      0.0000
 -26   6   5      3.2146      2.5720      0.9813      0.0000
 -24   6   5      3.7470      2.0404     -3.5655      0.0000
 -22   6   5      7.9127      4.9838     -6.0309      0.0000
 -20   6   5      6.4034      1.3098      4.4191      0.0000
 -18   6   5      4.0090      1.4499      3.2749      0.0000
 -16   6   5      4.7168      1.2546      2.7022      0.0000
 -14   6   5      4.7142      2.0937      4.8747      0.0000
 -12   6   5      6.5494      0.9457      5.1748      0.0000
 -10   6   5      7.4580      1.1489     -7.0171      0.0000
  -8   6   5      5.8653      1.4697      6.5844      0.0000
  -6   6   5      7.8808      1.2174     -5.5308      0.0000
  -4   6   5     17.7108      1.9896    -18.0474      0.0000
  -2   6   5     12.0643      1.0808    -15.2432      0.0000
   0   6   5      8.1294      1.1188     -7.0052      0.0000
   2   6   5      2.7230      1.5397     -2.4257      0.0000
   4   6   5      5.0659      1.8090      3.2215      0.0000
   6   6   5      7.6160      1.0415      8.8976      0.0000
   8   6   5      7.2021      1.0317      6.7860      0.0000
  10   6   5     13.1281      1.4100     12.1675      0.0000
  12   6   5     14.4483      1.8247     11.8713      0.0000
  14   6   5      8.1422      1.3862      6.8249      0.0000
  16   6   5      2.1374      1.9305      1.0677      0.0000
  18   6   5      1.3467      2.1653     -0.5193      0.0000
  20   6   5      2.5037      2.3139     -1.2026      0.0000
  22   6   5      3.9247      2.1833     -2.6241      0.0000
  24   6   5      3.9613      2.0127     -2.7706      0.0000
 -31   7   5      1.9130      2.1758     -2.5015      0.0000
 -29   7   5      3.4635      2.4515     -1.5406      0.0000
 -27   7   5     10.5781      3.0514     -1.6109      0.0000
 -25   7   5      4.1880      3.7104     -0.5136      0.0000
 -23   7   5      3.6985      2.2376      1.5174      0.0000
 -21   7   5      2.2105      1.9826      0.8095      0.0000
 -19   7   5     10.9223      1.5120    -11.8679      0.0000
 -17   7   5      7.2217      1.1889     -8.6626      0.0000
 -15   7   5      7.7186      2.7652     -6.4455      0.0000
 -13   7   5      5.4041      1.2643     -4.8850      0.0000
 -11   7   5      7.0403      1.5936      6.5277      0.0000
  -9   7   5      4.1045      1.5065     -4.7685      0.0000
  -7   7   5      4.2902      1.8151      2.8040      0.0000
  -5   7   5     16.4808      1.7288     13.8879      0.0000
  -3   7   5     19.6523      1.5257     20.5032      0.0000
  -1   7   5     13.2016      1.3248     12.9267      0.0000
   1   7   5      4.9619      1.2653      3.8414      0.0000
   3   7   5      6.9729      1.1640     -3.9321      0.0000
   5   7   5     11.3146      1.4418    -12.0931      0.0000
   7   7   5     11.8854      1.1493     -8.6515      0.0000
   9   7   5     16.7093      1.4215    -13.3719      0.0000
  11   7   5     14.8800      1.5184    -13.6694      0.0000
  13   7   5     12.1116      1.4288     -9.1863      0.0000
  15   7   5      5.2380      1.3512     -4.6385      0.0000
  17   7   5      1.7003      1.9310     -1.0350      0.0000
  19   7   5      3.0361      2.0011      1.2484      0.0000
  21   7   5      3.7601      1.6019      2.8048      0.0000
  23   7   5      4.5545      2.0195      3.7909      0.0000
 -30   8   5      2.1924      2.0301     -0.0160      0.0000
 -28   8   5      1.7916      2.0066     -0.7609      0.0000
 -26   8   5      6.0624      2.2074     -4.5304      0.0000
 -24   8   5     11.0966      3.7757     -6.0099      0.0000
 -22   8   5      6.7464      2.0260     -7.7516      0.0000
 -20   8   5      5.2938      1.7745     -2.2095      0.0000
 -18   8   5      6.8157      2.0811      8.8193      0.0000
 -16   8   5      7.6480      1.2446      6.1801      0.0000
 -14   8   5      4.1831      1.7097      2.9425      0.0000
 -12   8   5      8.5531      0.9522     -6.5276      0.0000
 -10   8   5      5.5764      0.9576      3.4661      0.0000
  -8   8   5      3.5251      1.2419     -0.2572      0.0000
  -6   8   5     10.1392      1.3985     -9.0953      0.0000
  -4   8   5     18.6229      1.7156    -20.4840      0.0000
  -2   8   5     23.1865      1.7770    -23.5423      0.0000
   0   8   5     13.8272      3.1350    -16.5917      0.0000
   2   8   5      6.2249      1.1125     -7.6302      0.0000
   4   8   5      3.6447      1.3650      3.1056      0.0000
   6   8   5      3.7462      1.5861      1.6232      0.0000
   8   8   5      9.9693      1.2691      9.1389      0.0000
  10   8   5     12.5665      1.8136     12.0907      0.0000
  12   8   5     10.8976      1.2466      9.0263      0.0000
  14   8   5      7.0907      2.0294      6.7576      0.0000
  16   8   5      3.1886      2.1798      2.4819      0.0000
  18   8   5      1.8725      2.4024     -1.3416      0.0000
  20   8   5      2.6229      2.0969     -3.2336      0.0000
 -27   9   5      0.3363      1.7582      2.5454      0.0000
 -25   9   5      5.7998      1.6355      5.8038      0.0000
 -23   9   5     10.7617      1.8752      7.6757      0.0000
 -21   9   5      9.0286      1.5779      7.0350      0.0000
 -19   9   5      2.5222      1.9107      0.3836      0.0000
 -17   9   5     11.2094      1.8810     -7.8115      0.0000
 -15   9   5      2.5356      2.2426     -4.2944      0.0000
 -13   9   5      8.0214      2.0420      5.3288      0.0000
 -11   9   5      3.4539      1.1757     -2.7778      0.0000
  -9   9   5      3.9923      1.2388     -4.0375      0.0000
  -7   9   5      3.4002      1.3141      0.6102      0.0000
  -5   9   5      9.3180      1.2516     10.6654      0.0000
  -3   9   5     19.2773      1.5156     17.7022      0.0000
  -1   9   5     15.2501      1.4491     16.4887      0.0000
   1   9   5      6.5345      1.0586      9.0973      0.0000
   3   9   5      3.4626      1.3686     -2.1510      0.0000
   5   9   5      1.6374      1.6560      0.1380      0.0000
   7   9   5      6.1969      1.0525     -6.0844      0.0000
   9   9   5     10.2613      1.1454     -9.7728      0.0000
  11   9   5      8.5978      1.9520     -7.0544      0.0000
  13   9   5      6.7627      1.5533     -6.3509      0.0000
  15   9   5      3.3606      2.3697     -2.5262      0.0000
  17   9   5      1.7733      1.7957      1.2649      0.0000
  19   9   5      2.3385      1.7269      2.8162      0.0000
 -24  10   5      6.5110      1.4876     -7.2530      0.0000
 -22  10   5      9.3514      1.6501     -6.8613      0.0000
 -20  10   5      6.5153      1.7926     -3.3185      0.0000
 -18  10   5      4.3760      1.7316      4.3931      0.0000
 -16  10   5     13.7760      1.7429      9.6801      0.0000
 -14  10   5      5.4872      1.5275     -0.2607      0.0000
 -12  10   5      2.1396      2.2484      0.6277      0.0000
 -10  10   5      2.7908      1.9444      1.9258      0.0000
  -8  10   5      2.6293      1.9316     -0.3088      0.0000
  -6  10   5      8.4005      1.1796     -8.6055      0.0000
  -4  10   5     13.3979      1.3075    -15.8070      0.0000
  -2  10   5     21.6349      2.2031    -17.3797      0.0000
   0  10   5     11.5957      2.5897    -13.4300      0.0000
   4  10   5      2.5666      1.6532     -2.5235      0.0000
   6  10   5      3.0751      1.3404      2.8100      0.0000
   8  10   5      7.9453      2.0824      7.9385      0.0000
  10  10   5      6.4788      1.6848      7.1973      0.0000
  12  10   5     10.0550      2.3688      7.8609      0.0000
  14  10   5      2.5759      2.1674      4.2903      0.0000
  16  10   5      3.6482      2.0846      0.6762      0.0000
 -21  11   5      7.5548      1.6982      6.4985      0.0000
 -19  11   5      3.7599      3.7425      0.9555      0.0000
 -17  11   5      8.1951      2.1779     -8.7694      0.0000
 -15  11   5     12.9298      2.3020    -12.1397      0.0000
 -13  11   5     15.4817      1.8342    -15.3362      0.0000
 -11  11   5     18.4519      2.9076    -19.0544      0.0000
  -9  11   5     19.4030      1.7417    -20.6775      0.0000
  -7  11   5     16.2654      1.2981    -13.9595      0.0000
  -5  11   5      6.3632      0.8554     -3.4984      0.0000
  -3  11   5      3.8331      0.9295      4.4453      0.0000
  -1  11   5      5.9822      3.1078      8.4991      0.0000
   1  11   5      3.9086      1.0987      3.6043      0.0000
   3  11   5      4.3845      1.3200      4.4140      0.0000
   5  11   5      1.5306      2.2102      0.1685      0.0000
   7  11   5      4.7660      1.9573     -6.0915      0.0000
   9  11   5      7.9592      1.3315     -8.5589      0.0000
  11  11   5     11.1416      2.1501    -11.3740      0.0000
  13  11   5      7.4346      1.4233     -8.3898      0.0000
 -22  12   5      3.0706      3.2539     -3.3746      0.0000
 -20  12   5      2.7049      2.7897     -1.6837      0.0000
 -18  12   5      2.9085      1.8942      2.1636      0.0000
 -14  12   5      7.1637      1.6783      6.6398      0.0000
 -12  12   5      6.5393      1.2168      5.4763      0.0000
 -10  12   5      4.5973      1.4271      4.5317      0.0000
  -8  12   5      2.1523      1.9514      1.0306      0.0000
  -6  12   5      5.2587      1.5037     -4.8406      0.0000
  -4  12   5      9.2913      1.2807     -9.1689      0.0000
  -2  12   5     12.6736      2.5999    -10.6909      0.0000
   0  12   5      4.5434      1.5369     -5.6653      0.0000
   2  12   5      4.2131      1.4153     -4.8243      0.0000
   4  12   5      1.1402      1.5791     -1.4097      0.0000
   6  12   5      5.2303      1.3139      4.3188      0.0000
   8  12   5      4.7266      2.5616      7.7008      0.0000
  10  12   5      7.2017      2.1529     11.1732      0.0000
 -17  13   5      2.5739      2.4448     -1.6861      0.0000
 -15  13   5      8.1217      1.9543     -5.1764      0.0000
 -13  13   5      5.9351      1.3874     -5.9857      0.0000
 -11  13   5      2.9116      1.4716     -2.7681      0.0000
  -9  13   5      4.2681      1.2691      2.3084      0.0000
  -7  13   5      6.9923      1.1943      7.7455      0.0000
  -5  13   5     13.2274      1.5946     12.2256      0.0000
  -3  13   5     13.8810      1.6551     14.1430      0.0000
  -1  13   5     10.2418      1.3861      9.9076      0.0000
   1  13   5      8.0562      1.2552      7.6667      0.0000
   3  13   5      3.0837      1.5440      4.3894      0.0000
   5  13   5      3.1082      2.0646     -1.6110      0.0000
   7  13   5      8.6310      1.9089     -6.5946      0.0000
   9  13   5     11.3812      2.1962    -11.0544      0.0000
 -14  14   5      3.5404      2.3279      4.9888      0.0000
 -12  14   5      6.0560      2.0035      5.4003      0.0000
 -10  14   5      2.7193      2.3299      1.0122      0.0000
  -8  14   5      3.8329      1.8527     -4.4370      0.0000
  -6  14   5      9.7469      1.3889     -9.2843      0.0000
  -4  14   5     10.0823      3.7049    -12.9957      0.0000
   0  14   5     12.3493      2.0895    -10.4787      0.0000
   2  14   5      9.1616      1.8198     -8.4571      0.0000
   4  14   5      3.1862      2.2057     -3.2329      0.0000
   6  14   5      3.0524      2.2019      2.7928      0.0000
  -9  15   5      3.2950      2.0949      4.5692      0.0000
  -7  15   5     10.9086      2.0839      9.1328      0.0000
  -5  15   5     13.0257      2.2013     11.4452      0.0000
  -3  15   5      8.8114      1.8339     10.0669      0.0000
  -1  15   5     11.2143      2.0730      7.8412      0.0000
   1  15   5      4.9135      1.8124      5.7688      0.0000
 -34   0   6      5.9869      2.3449     -2.4215      0.0000
 -32   0   6      9.7423      2.5656     -7.4309      0.0000
 -26   0   6      5.4422      3.3394     -2.8683      0.0000
 -24   0   6      8.7949      2.3945     -2.7850      0.0000
 -20   0   6     21.2408      2.4446    -16.0257      0.0000
 -18   0   6      5.0666      2.5854     -2.8238      0.0000
 -16   0   6      7.5732      2.1376     -8.1057      0.0000
 -14   0   6     12.7849      3.7086    -13.7366      0.0000
 -12   0   6     21.6105      2.4138    -20.1215      0.0000
 -10   0   6     11.9950      1.5995    -15.2425      0.0000
  -8   0   6      7.7001      1.4166     -5.9455      0.0000
  -6   0   6      6.5391      1.4116      8.1564      0.0000
  -4   0   6     13.7455      2.4634     16.3428      0.0000
  -2   0   6      5.4382      2.1567     -0.9702      0.0000
   2   0   6      8.1720      3.0496      4.6475      0.0000
   4   0   6      9.2927      2.2662     -7.4205      0.0000
   6   0   6     10.8259      1.6759    -12.5026      0.0000
   8   0   6     25.5714      3.9586    -16.3939      0.0000
  10   0   6     22.6823      3.6400    -17.8642      0.0000
  12   0   6     12.5246      2.3951    -16.9444      0.0000
  14   0   6     15.9541      2.0475    -13.6232      0.0000
  16   0   6     10.2256      2.4713     -7.0318      0.0000
  18   0   6      3.2601      2.6177     -0.4632      0.0000
  20   0   6      6.1940      2.2826      3.1477      0.0000
  22   0   6      6.1497      2.2239      4.5041      0.0000
  24   0   6      4.8184      2.1074      3.5555      0.0000
 -35   1   6      6.8462      2.2010      4.6224      0.0000
 -33   1   6     10.0258      1.7006      4.7089      0.0000
 -31   1   6      8.8710      1.8183      5.5505      0.0000
 -29   1   6      3.1545      2.7715      0.5957      0.0000
 -27   1   6      9.3503      1.8886     -4.0946      0.0000
 -25   1   6     11.8969      1.8819     -7.1941      0.0000
 -23   1   6     16.0489      1.6891    -11.1548      0.0000
 -21   1   6     10.9808      1.3763     -5.8433      0.0000
 -19   1   6      6.8757      1.5963     -7.7721      0.0000
 -17   1   6     10.1386      1.0404    -10.6167      0.0000
 -15   1   6      1.8008      1.8832     -1.3986      0.0000
 -13   1   6     13.0329      2.0618     11.9445      0.0000
 -11   1   6     15.0837      1.4720     15.9926      0.0000
  -9   1   6     15.0322      1.4801     14.8637      0.0000
  -7   1   6      4.8525      1.0995      4.2354      0.0000
  -5   1   6     11.7068      1.2919    -11.8007      0.0000
  -3   1   6      6.2923      1.4562     -5.5952      0.0000
  -1   1   6     11.0014      2.6590    -11.8317      0.0000
   1   1   6     20.9214      1.6769    -19.1513      0.0000
   3   1   6     13.6117      1.4711    -11.8867      0.0000
   5   1   6      3.4347      1.6890     -2.8706      0.0000
   7   1   6      7.6530      1.2913      4.8372      0.0000
   9   1   6     10.7086      1.6533     10.5511      0.0000
  11   1   6     14.0679      1.3106     13.5124      0.0000
  13   1   6     13.1327      1.5597     13.5362      0.0000
  15   1   6     12.4329      1.3018      9.7347      0.0000
  17   1   6      6.4913      2.3579      3.1292      0.0000
  19   1   6      3.3314      1.9411     -1.9399      0.0000
  21   1   6      6.2774      1.6670     -4.5609      0.0000
  23   1   6      6.2525      2.2921     -4.6020      0.0000
 -34   2   6      7.9243      1.5584     -5.1523      0.0000
 -32   2   6      8.2606      1.6301     -2.1047      0.0000
 -30   2   6      3.9468      2.0426     -1.6215      0.0000
 -28   2   6      3.5869      2.6768      3.7459      0.0000
 -26   2   6     12.9513      3.4031      8.4855      0.0000
 -24   2   6     16.6430      6.1934     13.6317      0.0000
 -22   2   6     15.7913      2.0695     10.4950      0.0000
 -20   2   6     18.0511      2.4924     15.7185      0.0000
 -18   2   6     11.5077      2.0654      9.5590      0.0000
 -16   2   6      8.5284      1.9329     10.2488      0.0000
 -14   2   6      5.6296      1.5763     -4.9001      0.0000
 -12   2   6     12.2600      1.3045    -10.9352      0.0000
 -10   2   6     14.3660      1.5497    -13.4596      0.0000
  -8   2   6      9.3693      1.4235    -10.1748      0.0000
  -6   2   6     11.7606      1.9088      5.8497      0.0000
  -4   2   6      6.4635      1.8374     -1.5117      0.0000
  -2   2   6     11.1674      1.5477     10.6893      0.0000
   0   2   6     11.0142      3.9572     15.3025      0.0000
   2   2   6     17.5978      1.7022     14.8629      0.0000
   4   2   6     11.3686      1.1464     10.0972      0.0000
   6   2   6      8.9303      1.2154      0.7815      0.0000
   8   2   6      6.9399      1.1364     -4.8900      0.0000
  10   2   6      8.1408      1.1650     -8.0261      0.0000
  12   2   6     13.1544      1.2824     -9.3717      0.0000
  14   2   6     11.5904      1.4747     -8.8150      0.0000
  16   2   6      6.6163      2.3403     -4.4084      0.0000
  18   2   6      2.1766      2.0204      0.6380      0.0000
  20   2   6      6.0929      1.5958      4.3351      0.0000
  22   2   6      7.3059      1.6460      5.3672      0.0000
 -35   3   6      1.3776      1.8901      1.7211      0.0000
 -33   3   6      6.6809      1.9532      3.1949      0.0000
 -31   3   6      3.5515      2.0229     -0.1860      0.0000
 -29   3   6      3.0603      2.3507     -1.4237      0.0000
 -27   3   6      9.0041      2.1591     -5.6508      0.0000
 -23   3   6     10.2026      1.3277     -9.4707      0.0000
 -21   3   6     20.5735      2.4064    -16.0364      0.0000
 -19   3   6     12.6084      1.3502    -12.8986      0.0000
 -17   3   6      8.9976      2.3370     -7.6092      0.0000
 -15   3   6      3.0016      1.7951     -0.9686      0.0000
 -13   3   6      6.7031      1.0662      5.9652      0.0000
 -11   3   6     10.6519      1.1857     11.1605      0.0000
  -9   3   6      6.8021      1.6919      9.2921      0.0000
  -7   3   6      4.6688      1.5025     -3.3872      0.0000
  -5   3   6      9.4560      0.9988      9.1449      0.0000
  -3   3   6      5.3344      1.0828     -5.7125      0.0000
  -1   3   6     12.7161      1.3759    -13.5528      0.0000
   1   3   6      9.6695      1.2391    -11.3441      0.0000
   3   3   6     11.6749      1.1140    -11.4488      0.0000
   5   3   6      3.4463      1.3524     -3.1782      0.0000
   7   3   6      6.7119      1.3117      3.8353      0.0000
   9   3   6      8.2703      1.1021      6.1210      0.0000
  11   3   6      9.9631      1.1848      5.5499      0.0000
  13   3   6      9.5699      1.6697      6.4329      0.0000
  15   3   6      6.3919      1.6827      4.2338      0.0000
  17   3   6      3.6361      1.9364      0.5442      0.0000
  19   3   6      5.2832      1.6847     -3.2047      0.0000
  21   3   6      7.0454      1.6531     -5.2549      0.0000
  23   3   6      7.2410      1.5402     -5.1465      0.0000
 -34   4   6      5.3925      4.2980     -3.9185      0.0000
 -32   4   6     13.3353      2.8205     -5.2895      0.0000
 -28   4   6      6.0945      3.7693      0.2718      0.0000
 -26   4   6     11.6791      1.7655      7.6221      0.0000
 -24   4   6      4.5629      2.5504      7.3836      0.0000
 -22   4   6     22.0231      1.9396     16.4971      0.0000
 -20   4   6     21.2463      2.9556     16.4989      0.0000
 -18   4   6     11.7501      2.4785     11.3136      0.0000
 -16   4   6      2.5134      1.7969     -2.7777      0.0000
 -14   4   6      6.3232      1.2020     -7.9804      0.0000
 -12   4   6     19.1140      1.6361    -18.5415      0.0000
 -10   4   6     16.4615      2.8075    -23.1088      0.0000
  -8   4   6      7.7952      1.3019     -8.4375      0.0000
  -6   4   6     20.5693      2.2311    -26.6103      0.0000
  -4   4   6     15.3115      1.3059    -11.5452      0.0000
  -2   4   6      4.1268      1.3915      4.4039      0.0000
   0   4   6      9.0946      1.3232      8.3894      0.0000
   2   4   6     10.1402      1.2414     11.3709      0.0000
   4   4   6      6.1410      1.0472      6.6197      0.0000
   6   4   6      4.2784      1.4636     -1.2595      0.0000
   8   4   6      8.0070      1.2984     -6.6343      0.0000
  10   4   6      8.8788      1.3007     -5.3502      0.0000
  12   4   6     11.1534      1.2081     -7.0319      0.0000
  14   4   6      7.8080      1.5862     -6.2998      0.0000
  16   4   6      5.6054      2.4953     -3.8575      0.0000
  18   4   6      1.6872      1.8667     -0.6603      0.0000
  20   4   6      3.1799      1.7930      2.8022      0.0000
  22   4   6      5.2583      1.6973      3.9820      0.0000
 -33   5   6      4.6866      1.8044      4.2222      0.0000
 -31   5   6      5.4135      1.5184      3.7994      0.0000
 -29   5   6      1.6590      1.7847      1.5471      0.0000
 -27   5   6      5.4674      1.8939     -2.3748      0.0000
 -25   5   6      9.4109      2.6716     -3.0661      0.0000
 -23   5   6     10.7135      2.5512     -8.5737      0.0000
 -21   5   6     16.2197      1.6459    -13.0217      0.0000
 -19   5   6     11.2962      1.4581    -12.2365      0.0000
 -17   5   6      2.5200      1.7358     -1.1610      0.0000
 -15   5   6      5.1159      1.4967      5.4829      0.0000
 -13   5   6      9.3187      1.5024      7.9020      0.0000
 -11   5   6     11.3719      1.2452     12.2609      0.0000
  -9   5   6      4.2829      1.0928     -2.3557      0.0000
  -7   5   6     15.1866      1.4643     14.3976      0.0000
  -5   5   6      8.5966      1.1107      9.4024      0.0000
  -3   5   6      3.8420      1.1357     -2.4737      0.0000
  -1   5   6      9.9144      1.4726     -8.9102      0.0000
   1   5   6     11.8430      1.1273    -12.9234      0.0000
   3   5   6      7.0371      1.0989     -8.0167      0.0000
   5   5   6      2.9649      2.0888     -1.1736      0.0000
   7   5   6      6.6422      1.1227      6.6324      0.0000
   9   5   6      7.5902      1.0927      5.8359      0.0000
  11   5   6      9.7587      1.3295      8.1409      0.0000
  13   5   6      7.8498      2.3829      7.7404      0.0000
  15   5   6      6.1455      2.2377      5.7705      0.0000
  17   5   6      3.7431      1.7439      3.9908      0.0000
  19   5   6      1.8978      1.7910     -0.0765      0.0000
  21   5   6      4.4360      2.4601     -2.3783      0.0000
 -32   6   6      4.5008      1.4882     -2.2067      0.0000
 -30   6   6      2.4845      1.8585     -2.9312      0.0000
 -28   6   6      2.8779      1.8844      0.5868      0.0000
 -26   6   6      3.8382      1.8814     -0.0981      0.0000
 -22   6   6      6.2041      1.4574      5.4864      0.0000
 -20   6   6      9.3113      1.4235     10.0038      0.0000
 -18   6   6      3.6989      1.2895      3.4471      0.0000
 -16   6   6      3.8037      1.4490     -4.9142      0.0000
 -14   6   6     12.5066      1.1361     -8.7890      0.0000
 -12   6   6     11.2848      1.2032     -9.6302      0.0000
 -10   6   6      8.6983      1.1196      4.4195      0.0000
  -8   6   6      8.3516      1.1089     -8.8545      0.0000
  -6   6   6      5.5885      1.1221     -4.3351      0.0000
  -4   6   6      3.1511      1.2859      2.0257      0.0000
  -2   6   6      6.9245      0.9943      8.6979      0.0000
   0   6   6     11.5080      1.5759     15.7891      0.0000
   2   6   6     11.0714      1.2793     11.3335      0.0000
   4   6   6      3.9525      1.3826      3.6994      0.0000
   6   6   6      7.9041      1.1990     -5.7712      0.0000
   8   6   6      6.7987      2.3437     -5.8748      0.0000
  10   6   6     10.3829      1.1295     -9.6963      0.0000
  12   6   6      8.4158      2.2488     -9.2838      0.0000
  14   6   6      7.9050      2.1359     -6.2465      0.0000
  16   6   6      4.1814      1.6507     -5.3493      0.0000
  18   6   6      2.1895      2.1526     -1.2853      0.0000
  20   6   6      3.7429      2.3248      1.4790      0.0000
 -31   7   6      2.8377      1.8284      2.2941      0.0000
 -29   7   6      2.1805      1.7398      1.7816      0.0000
 -27   7   6      3.7142      2.5379      2.5938      0.0000
 -25   7   6      4.9104      1.8387      0.0581      0.0000
 -23   7   6      5.0679      3.8090     -1.0810      0.0000
 -19   7   6      6.0364      1.0394     -3.4898      0.0000
 -17   7   6      3.7514      1.3016      2.9458      0.0000
 -15   7   6     10.7752      1.2186      9.0014      0.0000
 -13   7   6      9.9976      1.2133     11.7955      0.0000
 -11   7   6      4.8502      1.0445     -2.9589      0.0000
  -9   7   6      5.6607      1.0113      6.4912      0.0000
  -7   7   6      4.5696      1.2280      3.6050      0.0000
  -5   7   6      5.0265      1.4098     -1.3022      0.0000
  -3   7   6      4.6080      1.0164     -3.8665      0.0000
  -1   7   6     10.4255      1.4861    -10.5339      0.0000
   1   7   6     10.5502      1.2237     -8.9173      0.0000
   3   7   6      4.3869      1.0525     -3.2301      0.0000
   5   7   6      9.0009      1.1498      5.9915      0.0000
   7   7   6      5.9817      1.4709      4.6197      0.0000
   9   7   6     11.3060      1.6905      8.9146      0.0000
  11   7   6     13.3163      1.7715      9.5708      0.0000
  13   7   6     11.2341      1.9955      6.0220      0.0000
  15   7   6      7.4188      2.1469      5.7493      0.0000
  17   7   6      4.1034      1.7412      1.8938      0.0000
  19   7   6      1.0073      1.7458     -0.7390      0.0000
 -26   8   6      5.0804      1.4644      2.3838      0.0000
 -24   8   6      5.1314      1.4744      4.4160      0.0000
 -22   8   6      4.8067      1.3750      6.0399      0.0000
 -20   8   6      6.7609      1.3968      6.2082      0.0000
 -18   8   6      7.4944      1.3660      5.9256      0.0000
 -16   8   6      1.8855      1.5043      0.6622      0.0000
 -14   8   6      6.7044      0.9648     -6.7437      0.0000
 -12   8   6      3.6604      1.0444      1.9270      0.0000
 -10   8   6      5.0595      1.1189     -4.3973      0.0000
  -8   8   6      4.5245      1.1362     -4.1176      0.0000
  -6   8   6      3.4041      1.5872      0.0580      0.0000
  -4   8   6      5.7939      1.4942      3.9612      0.0000
  -2   8   6      9.1773      1.1842      9.6267      0.0000
   0   8   6      4.3673      2.1785     10.7184      0.0000
   2   8   6      9.2299      0.9843      9.1034      0.0000
   4   8   6      2.7918      1.5963      1.0704      0.0000
   6   8   6      2.2242      1.8526      2.0612      0.0000
   8   8   6      3.8492      1.6818     -3.0068      0.0000
  10   8   6      6.9293      2.0133     -6.5212      0.0000
  12   8   6      8.2866      2.1758     -4.8825      0.0000
  14   8   6      7.5439      2.0350     -5.7850      0.0000
  16   8   6      2.2220      1.8143     -1.9410      0.0000
  18   8   6      2.4432      2.0581      0.5223      0.0000
 -27   9   6      0.7224      2.0173     -2.4749      0.0000
 -25   9   6      3.6621      2.3881     -4.3168      0.0000
 -23   9   6      6.9467      1.3904     -5.9854      0.0000
 -21   9   6      6.1742      1.9380     -5.6035      0.0000
 -19   9   6      4.3626      2.2028     -4.0264      0.0000
 -17   9   6      2.8999      1.6431     -4.0271      0.0000
 -15   9   6      3.3029      1.5704      2.7504      0.0000
 -13   9   6      2.1781      2.0809      0.0311      0.0000
 -11   9   6      6.4230      1.2469      5.0036      0.0000
  -9   9   6      4.8609      0.9401      5.1452      0.0000
  -7   9   6      3.4120      1.0542      2.2333      0.0000
  -5   9   6      5.3825      2.0653     -2.2187      0.0000
  -3   9   6      8.6085      1.0575     -7.3378      0.0000
  -1   9   6      7.8620      1.1427     -7.2550      0.0000
   1   9   6      7.7577      1.1000     -7.1460      0.0000
   3   9   6      3.8930      1.2626     -1.7730      0.0000
   5   9   6      4.9936      1.9918     -3.6429      0.0000
   7   9   6      2.1300      1.8410     -0.0264      0.0000
   9   9   6      3.8483      1.6229      3.9125      0.0000
  11   9   6      6.1434      2.0358      3.9980      0.0000
  13   9   6      6.6132      1.4523      6.2121      0.0000
  15   9   6      3.0668      2.2449      2.3911      0.0000
 -24  10   6      3.4901      2.6030      2.9748      0.0000
 -22  10   6      4.7997      2.5061      3.8741      0.0000
 -20  10   6      3.5894      1.5027      2.6589      0.0000
 -18  10   6      2.4644      2.4541      3.5648      0.0000
 -16  10   6      1.8551      1.8406      3.0370      0.0000
 -14  10   6      6.0064      1.8422      4.2861      0.0000
 -12  10   6      2.8729      1.8351     -1.8189      0.0000
 -10  10   6      3.9314      1.3921     -4.6599      0.0000
  -8  10   6      3.6349      1.8317     -3.5783      0.0000
  -6  10   6      4.2780      1.2674     -0.3181      0.0000
  -2  10   6      4.0102      1.4274      3.7320      0.0000
   0  10   6      4.0878      1.5319      2.6927      0.0000
   2  10   6      1.8520      1.6671     -1.0713      0.0000
   4  10   6      2.9439      2.0461      2.1160      0.0000
   6  10   6      2.1348      1.6620      1.4956      0.0000
  10  10   6      3.1169      2.2998     -1.8847      0.0000
 -17  11   6      2.1900      2.4870      0.1847      0.0000
 -15  11   6      1.6051      1.7046     -1.7830      0.0000
 -13  11   6      3.9298      1.4187      4.7215      0.0000
 -11  11   6     13.9195      2.5502     11.6911      0.0000
  -9  11   6     12.8503      1.8771     13.1194      0.0000
  -7  11   6      9.9385      1.4436      9.6102      0.0000
  -5  11   6      6.3101      1.3422      3.8416      0.0000
  -3  11   6      5.8216      1.7123      1.2026      0.0000
  -1  11   6      5.8646      1.2957      0.5954      0.0000
   1  11   6      6.4829      2.9034      3.2972      0.0000
   3  11   6      3.5981      1.4466      0.0865      0.0000
   5  11   6      3.3201      1.5965     -1.8099      0.0000
   7  11   6      1.7377      1.7571     -0.5786      0.0000
 -16  12   6      2.7346      2.4755      2.7335      0.0000
 -14  12   6      1.6698      2.2959      2.5670      0.0000
 -12  12   6      4.0963      2.1570     -2.5120      0.0000
  -8  12   6      3.3143      2.0627     -3.5766      0.0000
  -6  12   6      1.3249      2.0823      1.0814      0.0000
  -4  12   6      4.3233      1.8289      3.4406      0.0000
  -2  12   6      2.2078      1.9524      3.3704      0.0000
   0  12   6      3.7518      1.4832     -0.5387      0.0000
   2  12   6      2.4902      2.0804     -0.3593      0.0000
   4  12   6      2.1942      2.4904      1.8412      0.0000
  -9  13   6      3.4265      2.1937      3.6394      0.0000
  -7  13   6      1.1299      2.0014      0.9649      0.0000
  -5  13   6      2.4073      1.9202     -1.8919      0.0000
  -3  13   6      1.6745      1.9235     -2.9717      0.0000
 -33   1   7      1.1202      1.6561      0.6116      0.0000
 -31   1   7      1.8817      1.7037      1.1208      0.0000
 -29   1   7      1.9029      1.6565      1.5041      0.0000
 -27   1   7      3.9967      1.7473     -1.0652      0.0000
 -25   1   7      2.8728      2.3714     -1.2303      0.0000
 -23   1   7      2.9398      1.8956     -0.5854      0.0000
 -21   1   7      4.8071      1.7434     -4.9972      0.0000
 -19   1   7      6.6431      1.1852      5.2798      0.0000
 -17   1   7      2.3676      1.9746      0.3299      0.0000
 -15   1   7      3.0635      1.4221      1.4401      0.0000
 -13   1   7      1.8006      1.5846     -2.1224      0.0000
 -11   1   7      4.1840      1.3037      3.0641      0.0000
  -9   1   7      5.5327      1.2821      3.0315      0.0000
  -7   1   7      5.2582      1.0611      3.7897      0.0000
  -5   1   7      5.8766      1.0973      4.6687      0.0000
  -3   1   7     11.9887      1.6079     -8.9216      0.0000
  -1   1   7      1.4887      1.7511     -0.5239      0.0000
   1   1   7      1.7632      1.8431     -0.1550      0.0000
   3   1   7      2.7250      1.4743     -2.5695      0.0000
   5   1   7      2.6539      1.5538     -1.1546      0.0000
   7   1   7      3.5131      1.3159     -1.7524      0.0000
   9   1   7      3.5385      1.8941     -1.3089      0.0000
  11   1   7      2.4450      1.9891      0.4585      0.0000
  13   1   7      2.7950      1.9961      1.8275      0.0000
  15   1   7      1.1904      1.8520      1.3678      0.0000
  17   1   7      2.0597      2.2541      1.0047      0.0000
  19   1   7      1.2416      1.9650      0.3278      0.0000
 -32   2   7      1.8182      2.0628     -0.4049      0.0000
 -30   2   7      1.7872      1.8887     -1.4099      0.0000
 -28   2   7      2.7672      2.3659     -2.1463      0.0000
 -26   2   7      1.9640      2.1775      2.1928      0.0000
 -24   2   7      2.9271      1.8201      0.4771      0.0000
 -22   2   7      9.5042      1.5295      7.2447      0.0000
 -20   2   7      3.1857      1.3894      2.2238      0.0000
 -18   2   7      3.3256      1.5892     -1.4028      0.0000
 -16   2   7      2.5427      1.4211      2.9779      0.0000
 -14   2   7      6.3702      1.0378      6.0673      0.0000
 -12   2   7      3.2317      1.4364      2.0404      0.0000
 -10   2   7      4.4099      1.1792     -3.5417      0.0000
  -8   2   7      6.4958      1.3693     -6.3896      0.0000
  -6   2   7     12.1005      1.1411    -11.9893      0.0000
  -4   2   7      7.2251      1.2044      5.4095      0.0000
  -2   2   7      5.1828      1.3424      4.1490      0.0000
   0   2   7      5.5927      1.3516     -3.4090      0.0000
   2   2   7      3.8357      1.2711     -0.7681      0.0000
   4   2   7      2.6726      1.6542      0.0571      0.0000
   6   2   7      3.6982      1.2412      0.9958      0.0000
   8   2   7      3.0552      2.1071      2.1369      0.0000
  10   2   7      4.1581      1.6047      1.0502      0.0000
  12   2   7      2.9451      2.0841     -1.8168      0.0000
  14   2   7      4.9300      1.6679     -1.7087      0.0000
  16   2   7      3.1364      2.5693     -1.2244      0.0000
  18   2   7      3.2778      2.0579     -0.4726      0.0000
 -31   3   7      1.5189      1.5369     -0.3635      0.0000
 -29   3   7      1.8427      1.6534      1.3599      0.0000
 -27   3   7      1.8050      1.7215     -1.2408      0.0000
 -25   3   7      3.2994      1.7000     -3.2355      0.0000
 -23   3   7      9.2619      2.3134     -7.8653      0.0000
 -21   3   7      6.0995      3.3332     -5.1392      0.0000
 -19   3   7      3.4646      1.4342     -2.0414      0.0000
 -17   3   7      2.7530      1.3293      2.7044      0.0000
 -15   3   7      4.3811      1.0751     -5.0278      0.0000
 -13   3   7      5.4842      1.5146     -2.7720      0.0000
 -11   3   7      1.6460      1.5740      1.6984      0.0000
  -9   3   7      7.1344      1.0262      6.7538      0.0000
  -7   3   7     13.2020      1.3587     16.0779      0.0000
  -5   3   7      7.1315      1.1999     -1.3814      0.0000
  -3   3   7      5.9652      1.4547     -5.1310      0.0000
  -1   3   7      3.0054      1.5512     -2.0412      0.0000
   1   3   7      3.9265      1.3996      0.2217      0.0000
   3   3   7      2.7407      1.7955     -0.7190      0.0000
   5   3   7      4.6980      1.5313     -3.0638      0.0000
   7   3   7      4.3406      1.3969     -3.4951      0.0000
   9   3   7      4.1498      1.6520     -2.9477      0.0000
  11   3   7      5.6185      1.5902      1.0822      0.0000
  13   3   7      2.6842      2.4831      1.8937      0.0000
  15   3   7      2.5767      2.0989      1.6625      0.0000
  17   3   7      3.7607      1.7940      1.0085      0.0000
  19   3   7      0.0000      1.7891     -0.5294      0.0000
 -32   4   7      2.3427      2.3086     -1.7326      0.0000
 -30   4   7      2.5834      1.5955     -1.1564      0.0000
 -28   4   7      2.6832      1.7486      0.2895      0.0000
 -26   4   7      2.0787      1.7098      0.3294      0.0000
 -24   4   7      9.6605      2.1495      8.2462      0.0000
 -22   4   7      8.9156      2.2073      6.3186      0.0000
 -20   4   7      5.7530      1.4498      6.3390      0.0000
 -18   4   7      3.2116      1.3937      1.4978      0.0000
 -16   4   7      2.1597      1.5432      1.0032      0.0000
 -14   4   7      5.4238      1.0147      3.9420      0.0000
 -12   4   7      3.0684      1.1905     -1.1347      0.0000
 -10   4   7      8.5650      1.5319     -7.2917      0.0000
  -8   4   7     17.6461      2.7109    -21.2165      0.0000
  -6   4   7      4.5058      1.4705     -7.0721      0.0000
  -4   4   7      8.9262      1.0404     -1.8327      0.0000
  -2   4   7      4.3058      1.3641      0.4776      0.0000
   0   4   7      2.6694      1.9085      0.9404      0.0000
   2   4   7      4.3674      1.3682     -0.7090      0.0000
   4   4   7      3.4841      1.2217      3.0056      0.0000
   6   4   7      6.3815      1.2289      4.5929      0.0000
   8   4   7      4.5941      1.5656      4.1914      0.0000
  10   4   7      5.1306      2.3409     -0.6796      0.0000
  12   4   7      4.7946      1.9690     -1.9486      0.0000
  14   4   7      2.1414      1.9383     -2.2313      0.0000
  16   4   7      3.0099      1.7919     -2.1438      0.0000
  18   4   7      1.6675      2.0701     -0.3198      0.0000
 -31   5   7      3.2783      2.6286      3.3827      0.0000
 -25   5   7      3.1313      1.6986     -3.8792      0.0000
 -23   5   7      7.1775      1.4403     -5.3050      0.0000
 -21   5   7      7.3947      1.4130     -5.4418      0.0000
 -19   5   7      4.2039      1.5269     -3.5672      0.0000
 -17   5   7      2.7885      1.5089     -0.9238      0.0000
 -15   5   7      1.9585      1.5345     -1.1359      0.0000
 -13   5   7      4.0750      1.0592     -1.9381      0.0000
 -11   5   7      2.4607      1.5994      2.0584      0.0000
  -9   5   7     16.6924      2.1483     17.0282      0.0000
  -7   5   7     10.0685      1.3548      7.2756      0.0000
  -5   5   7      5.3451      1.0240      3.7984      0.0000
  -3   5   7      6.8294      1.0212      0.8381      0.0000
  -1   5   7      3.3920      1.3492     -2.2751      0.0000
   1   5   7      2.7995      1.5396     -0.8999      0.0000
   3   5   7      3.3418      1.4491     -2.8387      0.0000
   5   5   7      6.1363      1.1674     -4.8862      0.0000
   7   5   7      6.6984      2.1406     -5.4141      0.0000
   9   5   7      2.4514      1.9247      0.8112      0.0000
  11   5   7      5.2248      1.6067      2.5435      0.0000
  13   5   7      2.5253      2.1062      2.7203      0.0000
  15   5   7      3.1144      2.6058      3.1114      0.0000
  17   5   7      1.9181      1.9822      1.2793      0.0000
 -30   6   7      4.0290      2.4272     -2.2137      0.0000
 -28   6   7      1.9236      1.5720     -1.9511      0.0000
 -26   6   7      1.6179      1.6864      1.7101      0.0000
 -24   6   7      2.8013      2.2397      3.0521      0.0000
 -22   6   7      7.2448      2.7024      5.3862      0.0000
 -20   6   7      5.6157      1.3905      4.9446      0.0000
 -18   6   7      4.8886      2.1370      3.0804      0.0000
 -16   6   7      2.6112      1.6646      1.3029      0.0000
 -14   6   7      2.5615      1.6201     -0.8607      0.0000
 -12   6   7      2.5599      1.7088     -0.3383      0.0000
 -10   6   7     11.7821      1.4448    -13.7138      0.0000
  -8   6   7      6.9881      1.2050     -7.6775      0.0000
  -6   6   7      3.7447      1.1929     -4.4709      0.0000
  -4   6   7      4.2200      1.6397     -2.1326      0.0000
  -2   6   7      6.4340      1.2527      1.1821      0.0000
   0   6   7      3.1486      1.7199      1.5294      0.0000
   2   6   7      2.6077      1.4518      3.2917      0.0000
   4   6   7      4.2685      1.4838      4.1268      0.0000
   6   6   7      6.5104      1.4503      5.6243      0.0000
   8   6   7      3.4715      1.7006     -0.8065      0.0000
  10   6   7      3.9313      1.8566     -3.6212      0.0000
  12   6   7      4.4159      1.7048     -3.7766      0.0000
  14   6   7      5.0142      2.0813     -4.1117      0.0000
  16   6   7      3.6622      2.0005     -2.2923      0.0000
 -29   7   7      3.3536      2.5006      3.1222      0.0000
 -27   7   7      1.3536      1.5759      0.2201      0.0000
 -25   7   7      4.0535      1.4659     -0.4680      0.0000
 -21   7   7      2.8138      1.8170     -2.5479      0.0000
 -19   7   7      1.2222      1.8128     -1.3292      0.0000
 -17   7   7      3.6967      2.4871     -1.1433      0.0000
 -15   7   7      3.2173      1.6496      2.9588      0.0000
 -11   7   7     10.3329      1.4747     11.6554      0.0000
  -9   7   7      7.1894      1.1080      8.0792      0.0000
  -7   7   7      5.6368      1.5412      5.2679      0.0000
  -5   7   7      4.4183      1.1825      2.6145      0.0000
  -3   7   7      3.5319      1.2923      0.2026      0.0000
  -1   7   7      5.2364      1.4805     -0.7918      0.0000
   1   7   7      4.7685      1.3683     -4.1868      0.0000
   3   7   7      4.8598      1.9150     -5.2785      0.0000
   5   7   7      5.9742      1.3535     -6.8116      0.0000
   7   7   7      1.9380      1.9173     -0.8710      0.0000
   9   7   7      5.1624      1.5205      3.1229      0.0000
  11   7   7      6.1115      1.6176      4.3899      0.0000
  13   7   7      5.2878      1.6101      4.7449      0.0000
 -24   8   7      8.1601      1.9688      4.8144      0.0000
 -22   8   7      6.2073      1.9397      6.2635      0.0000
 -20   8   7      5.1306      2.2158      5.3550      0.0000
 -18   8   7      4.6156      1.3985      6.2573      0.0000
 -14   8   7      4.0622      1.4324     -0.9101      0.0000
 -12   8   7      9.1957      2.0341     -9.5363      0.0000
 -10   8   7      6.8441      1.3406     -7.6406      0.0000
  -8   8   7      8.1249      4.4085     -5.6259      0.0000
  -6   8   7      3.4505      1.5273     -3.3115      0.0000
  -4   8   7      3.4708      1.5850     -0.8282      0.0000
  -2   8   7      3.7106      1.8086      0.3214      0.0000
   0   8   7      6.4640      2.2720      4.7981      0.0000
   2   8   7      7.3209      1.3681      8.0236      0.0000
   4   8   7     12.0260      1.6245     10.4967      0.0000
   6   8   7      6.2597      1.4664      5.4380      0.0000
   8   8   7      2.9967      2.1231      0.3582      0.0000
  10   8   7      3.5089      1.7785     -2.8936      0.0000
 -21   9   7      9.0527      1.7930     -7.4822      0.0000
 -19   9   7      8.2536      2.1364     -9.2183      0.0000
 -17   9   7      9.1503      2.0341     -8.1179      0.0000
 -15   9   7      6.1887      1.5216     -4.9756      0.0000
 -13   9   7      3.7564      1.4897      5.2577      0.0000
 -11   9   7      7.5161      1.4461      7.7868      0.0000
  -9   9   7      6.6809      1.3497      6.9077      0.0000
  -7   9   7      4.3380      1.8600      5.9154      0.0000
  -5   9   7      4.9828      1.3490      4.3861      0.0000
  -3   9   7      3.5076      2.0775      3.2196      0.0000
  -1   9   7      7.1474      2.1585     -0.4737      0.0000
   1   9   7      4.0429      2.0717     -4.7180      0.0000
   3   9   7     11.1036      2.2925     -9.1134      0.0000
   5   9   7      7.8433      1.4142     -7.0775      0.0000
   7   9   7      3.9908      1.6642     -2.7926      0.0000
   9   9   7      2.8583      2.5045      1.0286      0.0000
 -16  10   7      6.9638      1.5794      6.6361      0.0000
 -14  10   7      2.9890      1.6317     -1.4293      0.0000
 -12  10   7      5.8528      1.9301     -7.0332      0.0000
 -10  10   7      9.6834      2.0874     -7.7995      0.0000
  -8  10   7      6.2254      1.8680     -7.0221      0.0000
  -4  10   7      4.2096      1.9731     -4.7470      0.0000
  -2  10   7      4.5980      2.0936     -1.6981      0.0000
   0  10   7      2.7279      2.1544      2.0822      0.0000
   2  10   7      6.9537      2.1086      6.9037      0.0000
   4  10   7      8.2046      2.2361      7.8956      0.0000
  -7  11   7     17.7700      2.9136     16.4033      0.0000
  -5  11   7     14.4493      2.5687     13.8072      0.0000
 -28   0   8      4.8635      2.0780      2.8654      0.0000
 -26   0   8      8.8453      2.1729      4.7707      0.0000
 -24   0   8      7.7982      2.2668      4.0503      0.0000
 -20   0   8      5.2085      2.2748     -3.2970      0.0000
 -18   0   8      4.1102      2.2070      2.0446      0.0000
 -16   0   8     10.8212      2.3336      6.9638      0.0000
 -14   0   8     10.5597      2.2590     11.8016      0.0000
 -12   0   8      9.0761      2.1642      9.3699      0.0000
 -10   0   8     15.1102      2.7058     10.9204      0.0000
  -8   0   8     12.6649      2.4208     14.1029      0.0000
  -4   0   8     14.3465      2.6294     18.6062      0.0000
  -2   0   8      7.1218      2.2432      0.7967      0.0000
   0   0   8      7.7949      2.1314     -7.0117      0.0000
   2   0   8      7.0539      2.0851     -6.9849      0.0000
   4   0   8      4.5233      2.2392     -6.9560      0.0000
   8   0   8      9.2140      2.3374     -5.4159      0.0000
  10   0   8      4.0290      2.6262     -3.7003      0.0000
 -29   1   8      3.0710      1.8539     -1.9031      0.0000
 -27   1   8      2.5383      2.1417     -1.6955      0.0000
 -25   1   8      2.7346      2.3122      0.5313      0.0000
 -23   1   8      3.8512      1.7334      2.7480      0.0000
 -21   1   8     13.3598      1.9504      9.2333      0.0000
 -19   1   8      7.4188      1.9833     11.3355      0.0000
 -17   1   8      9.6175      2.2231      5.9686      0.0000
 -15   1   8      3.8935      2.3208     -0.5417      0.0000
 -13   1   8      5.5940      3.1534     -4.0265      0.0000
 -11   1   8      4.8883      2.5182     -5.5034      0.0000
  -9   1   8     11.4816      1.5907    -10.1041      0.0000
  -7   1   8     13.5837      3.1027    -15.9601      0.0000
  -5   1   8     17.9660      2.1493    -20.0581      0.0000
  -3   1   8      5.9098      1.4323     -9.1080      0.0000
   1   1   8      8.8935      1.5102      9.3294      0.0000
   3   1   8      8.5553      2.2745      9.8232      0.0000
   5   1   8      9.3989      1.6000      9.9772      0.0000
   7   1   8      9.6835      1.6479      8.8860      0.0000
   9   1   8      9.9182      2.4533      6.8963      0.0000
  11   1   8      3.2246      2.0390      3.2998      0.0000
  13   1   8      3.8647      1.9437     -2.2141      0.0000
 -28   2   8      4.5224      2.0615      1.2930      0.0000
 -26   2   8      1.4492      2.0362     -1.3128      0.0000
 -24   2   8      3.9893      1.7298     -3.1763      0.0000
 -22   2   8     10.6124      1.7529     -9.2488      0.0000
 -20   2   8     10.0511      2.2068    -11.9042      0.0000
 -18   2   8     10.9965      2.2897    -13.4454      0.0000
 -16   2   8      6.2774      2.0424     -6.4841      0.0000
 -14   2   8      5.2755      2.1535     -1.2795      0.0000
 -12   2   8      7.7765      2.0396      2.8184      0.0000
 -10   2   8      6.4350      2.0890      5.5788      0.0000
  -8   2   8     11.4330      1.6294     12.0673      0.0000
  -6   2   8     21.2495      3.5322     19.1457      0.0000
  -4   2   8     11.5109      1.6346     12.7977      0.0000
  -2   2   8      3.3800      1.8726      4.4122      0.0000
   0   2   8      6.2565      1.4680     -5.2089      0.0000
   2   2   8      9.5985      1.5671     -9.1174      0.0000
   4   2   8      9.5187      1.6129    -10.1787      0.0000
   6   2   8     10.2750      2.4093    -10.3631      0.0000
   8   2   8     10.7391      1.7487     -9.3248      0.0000
  10   2   8      8.5572      1.7040     -6.4698      0.0000
  12   2   8      4.5667      1.8263     -1.0432      0.0000
  14   2   8      2.9218      2.8182      2.7135      0.0000
 -27   3   8      4.8074      2.4458      0.9744      0.0000
 -25   3   8      3.5165      1.7294      1.2188      0.0000
 -21   3   8     11.2062      1.7687      9.5197      0.0000
 -19   3   8     10.5369      1.5993     12.5564      0.0000
 -17   3   8     16.8070      3.0411     12.4589      0.0000
 -15   3   8      5.4667      1.4411      5.1776      0.0000
 -13   3   8      1.3525      1.6892      0.4201      0.0000
 -11   3   8      4.4803      1.5530     -4.1299      0.0000
  -9   3   8      8.7502      2.3047     -8.7405      0.0000
  -7   3   8     15.4355      2.7561    -16.9011      0.0000
  -5   3   8     11.9802      1.7041    -13.4396      0.0000
  -3   3   8      7.1833      1.4078     -9.1439      0.0000
   1   3   8      5.3039      1.4427      4.9710      0.0000
   3   3   8      7.8313      1.5742      8.7842      0.0000
   5   3   8     10.3478      1.6798      9.6207      0.0000
   7   3   8      9.5835      2.2627      9.7098      0.0000
   9   3   8      8.2728      3.1725      8.2128      0.0000
  11   3   8      3.3780      2.5923      2.9687      0.0000
  13   3   8      2.0448      1.9971     -0.6545      0.0000
 -26   4   8      2.6010      2.1040      1.1376      0.0000
 -24   4   8      2.7999      1.8161     -3.3925      0.0000
 -22   4   8      7.1079      1.5763     -7.1751      0.0000
 -20   4   8     12.5931      2.7662    -10.0834      0.0000
 -18   4   8      8.4071      3.2006    -12.6423      0.0000
 -16   4   8     10.7070      1.6069     -9.1307      0.0000
 -14   4   8      2.6675      1.8021     -2.0919      0.0000
 -12   4   8      5.2383      1.5301      5.0192      0.0000
 -10   4   8     13.0617      1.7807     11.5514      0.0000
  -8   4   8     18.1919      2.1550     18.9022      0.0000
  -6   4   8     14.5515      1.9127     16.9440      0.0000
  -4   4   8     13.1478      1.7528     13.9212      0.0000
  -2   4   8      7.3979      1.5899      9.5652      0.0000
   0   4   8      4.5496      1.5496      2.8966      0.0000
   2   4   8      5.4310      2.1247     -5.2541      0.0000
   4   4   8      8.6596      2.2938     -8.7203      0.0000
   6   4   8      8.9681      1.6197     -9.3536      0.0000
   8   4   8      7.5738      1.6447     -9.0820      0.0000
  10   4   8      4.5407      1.7915     -3.9923      0.0000
  12   4   8      2.2655      1.9711      0.0828      0.0000
 -25   5   8      2.4802      1.8142      1.4170      0.0000
 -23   5   8      4.0252      1.9689      3.1901      0.0000
 -21   5   8      6.8119      2.0695      5.9854      0.0000
 -19   5   8     10.5656      1.6457      8.6778      0.0000
 -17   5   8      8.2632      1.4965      7.7806      0.0000
 -15   5   8      6.0852      1.4248      6.4170      0.0000
 -13   5   8      4.9249      2.3143     -1.0340      0.0000
 -11   5   8      7.0320      1.8309     -7.5663      0.0000
  -9   5   8     13.7823      2.5635    -14.2210      0.0000
  -7   5   8     11.6680      1.7060    -12.6489      0.0000
  -5   5   8     10.2090      2.1583    -10.5280      0.0000
  -3   5   8      6.6977      1.3877     -8.1671      0.0000
   1   5   8      3.0330      1.7222      1.5714      0.0000
   3   5   8      6.6317      1.4823      7.5316      0.0000
   5   5   8      9.1952      1.6266      9.3227      0.0000
   7   5   8      7.2422      1.6479      9.6238      0.0000
   9   5   8      5.2240      1.6953      5.0734      0.0000
  11   5   8      2.1431      2.0443      0.5366      0.0000
 -24   6   8      2.1178      1.8396     -1.6060      0.0000
 -20   6   8      5.3177      1.8646     -5.3032      0.0000
 -18   6   8      4.9336      3.1138     -3.8025      0.0000
 -16   6   8      5.3829      2.2120     -5.5644      0.0000
 -14   6   8      1.7593      1.8905     -1.9764      0.0000
 -12   6   8      6.9870      1.4109      5.4689      0.0000
 -10   6   8     10.9692      1.5656     12.0450      0.0000
  -8   6   8      8.2093      2.0907     11.2920      0.0000
  -6   6   8      8.1057      1.4414      8.2211      0.0000
  -4   6   8      5.4375      1.3952      5.4039      0.0000
  -2   6   8      3.3791      1.7797      4.2865      0.0000
   0   6   8      2.8697      1.7897     -0.1522      0.0000
   2   6   8      7.6704      2.0350     -5.7328      0.0000
   4   6   8      9.5821      2.3455     -9.0567      0.0000
   6   6   8      9.8276      1.6213    -10.1107      0.0000
  10   6   8      2.5418      2.5610     -1.5250      0.0000
 -21   7   8      1.1446      1.5211      1.3635      0.0000
 -19   7   8      3.9389      2.4192     -0.2708      0.0000
 -17   7   8      3.0327      1.6157      1.4875      0.0000
 -15   7   8      2.2190      1.9610      1.3662      0.0000
 -13   7   8      2.9349      1.5161     -2.9721      0.0000
 -11   7   8      7.9487      1.4432    -10.1666      0.0000
  -9   7   8      8.6656      2.1670    -11.5669      0.0000
  -7   7   8      7.3045      1.3943     -8.6789      0.0000
  -5   7   8      6.9835      1.8875     -5.2818      0.0000
  -3   7   8      5.7059      1.3173     -4.5372      0.0000
   1   7   8      2.9888      1.7250      2.4429      0.0000
   3   7   8      7.4281      1.4413      6.2231      0.0000
   5   7   8      9.2577      2.3423      8.8696      0.0000
   7   7   8      2.8999      2.5236      6.8313      0.0000
 -16   8   8      4.5379      1.9625     -4.5788      0.0000
 -14   8   8      1.9587      1.6939     -3.0100      0.0000
 -12   8   8      3.0923      1.7893      2.8212      0.0000
 -10   8   8      6.2629      1.9365      7.8582      0.0000
  -8   8   8      7.1764      1.9616      7.5212      0.0000
  -6   8   8      3.8065      1.5602      4.9083      0.0000
  -4   8   8      3.9466      1.4792      4.3068      0.0000
  -2   8   8      2.8179      1.7201      1.3898      0.0000
   0   8   8      2.3543      1.7820     -1.7647      0.0000
   4   8   8      9.3722      2.4138     -7.9892      0.0000
 -13   9   8      3.6432      2.3964      0.9483      0.0000
  -9   9   8      4.6352      2.0260     -6.0027      0.0000
  -7   9   8      4.7892      2.1241     -5.1755      0.0000
  -5   9   8      3.9921      2.2446     -5.2924      0.0000
  -3   9   8      2.4475      2.1447     -2.6089      0.0000
 -21   1   9      1.3444      1.5992     -0.0625      0.0000
 -19   1   9      1.8769      1.7139      0.3335      0.0000
 -17   1   9      0.0000      1.9762      0.7892      0.0000
 -15   1   9      1.5416      1.7264     -0.2887      0.0000
 -13   1   9      2.3797      1.8454     -0.6808      0.0000
  -9   1   9      2.7454      1.7133     -1.0580      0.0000
  -7   1   9      1.5023      1.6525      0.1263      0.0000
  -5   1   9      2.0698      1.7014     -0.5340      0.0000
  -3   1   9      1.6884      1.7053     -2.4002      0.0000
   1   1   9      1.6916      1.7918      1.3674      0.0000
   3   1   9      3.1609      1.9153      1.9870      0.0000
   5   1   9      0.0200      2.2874      1.1002      0.0000
 -22   2   9      0.0000      2.0330      0.1906      0.0000
 -20   2   9      1.9099      1.7028     -0.8935      0.0000
 -18   2   9      2.8295      2.2166     -3.1770      0.0000
 -16   2   9      2.4263      1.8273     -2.5680      0.0000
 -14   2   9      3.0031      1.7707     -2.1405      0.0000
 -12   2   9      2.0977      1.8597      0.4859      0.0000
 -10   2   9      1.8046      1.7514      1.2026      0.0000
  -8   2   9      3.0842      2.2871     -0.0805      0.0000
  -6   2   9      1.5217      1.7286      0.4524      0.0000
  -2   2   9      3.2517      1.8792      4.3826      0.0000
   0   2   9      1.5348      1.7337      0.6616      0.0000
   2   2   9      3.8811      2.6718     -2.5202      0.0000
   4   2   9      2.0348      1.8456     -1.7782      0.0000
 -19   3   9      2.6005      2.3251      2.6298      0.0000
 -17   3   9      3.8539      1.6058      2.8797      0.0000
 -15   3   9      3.9862      2.1178      3.5444      0.0000
 -13   3   9      1.9793      1.8390     -0.0577      0.0000
 -11   3   9      1.8402      1.8318     -2.5232      0.0000
  -9   3   9      3.6243      1.6291     -0.6828      0.0000
  -7   3   9      0.7256      2.0511     -0.7490      0.0000
  -5   3   9      2.2556      1.7971     -2.7445      0.0000
  -3   3   9      4.0857      1.6813     -5.2853      0.0000
  -1   3   9      2.5819      2.6083     -3.4594      0.0000
   1   3   9      1.5002      1.8932      1.9641      0.0000
   3   3   9      2.6423      2.1279      3.2105      0.0000
 -20   4   9      0.8354      2.2307     -1.8244      0.0000
 -18   4   9      2.8750      1.7775     -2.6178      0.0000
 -16   4   9      6.3516      2.2236     -5.7958      0.0000
 -14   4   9      2.1144      1.8800     -2.1402      0.0000
 -12   4   9      2.3288      2.1405      2.2921      0.0000
 -10   4   9      2.9034      2.4621      2.2752      0.0000
  -8   4   9      1.9851      2.0416      2.5519      0.0000
  -6   4   9      3.4895      1.7534      3.3459      0.0000
  -2   4   9      4.9596      1.7360      6.0498      0.0000
   0   4   9      2.1722      1.9527      1.1303      0.0000
   2   4   9      2.2705      2.4602     -2.1719      0.0000
 -17   5   9      3.9670      1.8169      4.8634      0.0000
 -15   5   9      3.6720      1.8688      3.9799      0.0000
 -13   5   9      2.2201      2.2791     -0.3712      0.0000
 -11   5   9      2.8454      1.9966     -1.5870      0.0000
  -9   5   9      7.1274      1.4972     -3.1590      0.0000
  -7   5   9      3.7248      2.5183     -2.6694      0.0000
  -5   5   9      3.7759      1.7880     -4.6178      0.0000
  -3   5   9      5.5370      1.6543     -5.8058      0.0000
   1   5   9      0.4415      2.2916      0.0919      0.0000
 -14   6   9      2.4644      2.3499     -1.3555      0.0000
 -12   6   9      1.8925      1.8530      0.8203      0.0000
 -10   6   9      3.7601      1.8265      4.3248      0.0000
  -8   6   9      2.8497      1.8174      3.9261      0.0000
  -6   6   9      4.7112      2.4770      4.6644      0.0000
  -4   6   9      6.3577      2.3707      5.4821      0.0000
                                                    
