# Supplementary material for: How to get maximum structure information from anisotropic displacement parameters obtained by three-dimensional electron diffraction: an experimental study on metal–organic frameworks
Source: IUCrJ. 2022 Jun 8;9(Pt 4):480–91. doi: 10.1107/S2052252522005632 (PMC9252158; doi:10.1107/S2052252522005632)
Supplement: Supplementary file 3 [file m-09-00480-sup3.zip › vq5001MIL-140C_15sup26.hkl]

#
# Unique observed reflections after correcting
# for dispersion and merging Friedel opposites
#
data_33_1
_shelx_title ' merging_a.res in C2/c'
_shelx_refln_list_code          3
_shelx_F_calc_maximum       98.07
_exptl_crystal_F_000       483.64
_reflns_d_resolution_high  0.8279

loop_
 _space_group_symop_operation_xyz
 'x, y, z'
 '-x, y, -z+1/2'
 'x+1/2, y+1/2, z'
 '-x+1/2, y+1/2, -z+1/2'
 '-x, -y, -z'
 'x, -y, z-1/2'
 '-x+1/2, -y+1/2, -z'
 'x+1/2, -y+1/2, z-1/2'

_cell_length_a    32.3600
_cell_length_b    15.8000
_cell_length_c     7.9100
_cell_angle_alpha  90.000
_cell_angle_beta  103.000
_cell_angle_gamma  90.000

loop_
 _refln_index_h
 _refln_index_k
 _refln_index_l
 _refln_F_meas
 _refln_F_sigma
 _refln_A_calc
 _refln_B_calc
   1   1   0     55.6087      2.6563    -75.7998      0.0000
   0   2   0     63.1617      4.2794     23.2227      0.0000
   2   2   0     57.4376      2.7484     70.5162      0.0000
   4   2   0      7.7590      1.0082    -10.0227      0.0000
   1   3   0     50.7256      2.4233    -43.0889      0.0000
   3   3   0     61.1829      2.9189    -59.4518      0.0000
   5   3   0     26.9169      2.6070     20.3817      0.0000
   0   4   0     33.8886      2.3049     15.0765      0.0000
   2   4   0     26.7445      2.6161     25.0024      0.0000
   4   4   0     33.0652      1.5808     28.5530      0.0000
   6   4   0     13.2509      1.3587    -12.0915      0.0000
   8   4   0      9.7432      0.7968     -7.3723      0.0000
  10   4   0      0.0000      1.5231     -2.2412      0.0000
   1   5   0     37.6350      2.5679    -25.4471      0.0000
   3   5   0     33.4299      1.6113    -35.0742      0.0000
   5   5   0     22.7854      1.5658    -19.1703      0.0000
   7   5   0      8.7398      1.0705     10.5819      0.0000
   9   5   0     15.2937      1.1102      9.0229      0.0000
  11   5   0     32.2432      3.7265     23.4761      0.0000
  13   5   0      0.0000      1.3368      4.3556      0.0000
   0   6   0     31.9361      2.1988     30.4481      0.0000
   2   6   0     32.6985      1.5768     35.6433      0.0000
   4   6   0     34.0618      1.8843     33.9069      0.0000
   6   6   0     15.8285      1.1216     13.1714      0.0000
   8   6   0      9.2163      1.1101     -8.5251      0.0000
  10   6   0     35.6346      2.6831    -31.0651      0.0000
  12   6   0     18.8199      1.3377    -13.4345      0.0000
  14   6   0     13.9582      1.4831    -17.6993      0.0000
  16   6   0      0.0000      1.4979     -8.0387      0.0000
   1   7   0     61.4777      2.9337    -66.9816      0.0000
   3   7   0     59.4613      3.8721    -55.9902      0.0000
   5   7   0     38.2393      4.0317    -41.8334      0.0000
   7   7   0     16.9648      0.9754    -13.9716      0.0000
   9   7   0     28.2514      1.9431     22.9343      0.0000
  11   7   0     21.9658      1.5311     10.8300      0.0000
  13   7   0     16.3318      1.1779     14.2963      0.0000
  15   7   0     11.8588      2.0141      5.9724      0.0000
  17   7   0      2.9976      2.5429      3.8235      0.0000
  19   7   0      2.9671      2.4394     -1.4224      0.0000
   0   8   0     14.2805      1.0318     14.8135      0.0000
   2   8   0     10.0300      0.6889      8.8964      0.0000
   4   8   0      8.5033      0.9341      9.8445      0.0000
   6   8   0      8.0430      0.7099      8.5251      0.0000
   8   8   0     28.6625      1.6039    -16.0842      0.0000
  10   8   0      1.0076      1.5699    -10.2024      0.0000
  12   8   0     14.0242      1.4489    -12.8453      0.0000
  14   8   0     10.9900      0.8802     -5.9712      0.0000
  16   8   0      8.5219      1.1198     -5.5812      0.0000
  20   8   0      1.4104      1.4792     -0.6794      0.0000
   1   9   0     14.3866      0.7321    -14.8763      0.0000
   3   9   0      7.8077      0.8868     -9.6714      0.0000
   5   9   0      6.8186      1.8262     -7.6723      0.0000
   7   9   0      6.7392      0.5589      8.1530      0.0000
   9   9   0     15.9548      0.9406     10.2429      0.0000
  11   9   0     15.3876      1.1410     15.3271      0.0000
  13   9   0      8.6048      1.2086      9.8828      0.0000
  15   9   0     11.5154      0.9287      9.0579      0.0000
  17   9   0      6.1857      0.8877      4.8145      0.0000
  19   9   0      2.0109      1.5765      2.0361      0.0000
  21   9   0      0.5718      1.5290      0.4792      0.0000
  23   9   0      0.0000      1.2253     -0.7821      0.0000
   0  10   0     11.1761      1.1957     15.6670      0.0000
   2  10   0     11.5731      0.8945     12.6776      0.0000
   4  10   0      5.4954      0.7155      5.6825      0.0000
   6  10   0      7.0090      0.5585     -6.0475      0.0000
   8  10   0      9.8407      0.5558     -7.8911      0.0000
  10  10   0      6.3305      0.5149    -11.5288      0.0000
  12  10   0     12.5413      1.0152     -8.1804      0.0000
  14  10   0     10.1974      1.2773     -7.4041      0.0000
  16  10   0      5.9836      0.8449     -3.1141      0.0000
  18  10   0      1.7343      1.6009     -0.7616      0.0000
  20  10   0      1.9883      1.8416     -1.7098      0.0000
  22  10   0      0.0000      1.5550     -0.3052      0.0000
  24  10   0      2.4964      2.3243      0.1799      0.0000
   1  11   0      5.1483      0.7009     -4.5011      0.0000
   3  11   0      3.2598      0.7428     -3.4140      0.0000
   5  11   0      2.5699      1.1832      1.3728      0.0000
   7  11   0      1.8067      0.9364     -2.0856      0.0000
   9  11   0      6.3063      0.4943     -4.9391      0.0000
  11  11   0     18.4096      1.2356     -5.9180      0.0000
  13  11   0      4.3410      0.8541     -3.4862      0.0000
  15  11   0      6.9440      0.8827     -6.0471      0.0000
  17  11   0      7.9860      1.1314     -6.8943      0.0000
  19  11   0      7.2512      1.4869     -2.7233      0.0000
  21  11   0      3.8154      1.5149     -2.7691      0.0000
  23  11   0      3.5935      2.6578     -1.5444      0.0000
  25  11   0      1.9425      1.4436     -1.2472      0.0000
  27  11   0      0.0000      1.4136     -0.2655      0.0000
   0  12   0      6.1088      0.9258      9.3782      0.0000
   2  12   0      8.7328      1.2813      7.5609      0.0000
   4  12   0      2.0101      1.1639      0.3987      0.0000
   6  12   0      3.8732      0.8471     -2.6154      0.0000
   8  12   0      2.9591      0.6319     -0.7083      0.0000
  10  12   0      2.3927      0.7355     -1.6082      0.0000
  12  12   0      5.8173      0.6882     -5.5531      0.0000
  14  12   0      1.7859      1.7806     -2.0465      0.0000
  16  12   0      1.7507      1.5671      1.5686      0.0000
  18  12   0      1.8126      1.5451     -0.4904      0.0000
  20  12   0      1.1543      1.3873      1.3128      0.0000
  22  12   0      1.5812      1.4850      0.5645      0.0000
  24  12   0      2.1154      1.4417      1.5486      0.0000
  26  12   0      0.0000      1.8006      1.0964      0.0000
   1  13   0      7.1015      0.7579     -7.7185      0.0000
   3  13   0      3.8873      0.7908     -3.1588      0.0000
   5  13   0      1.5794      1.2347      0.6592      0.0000
   7  13   0      2.1669      1.0704     -0.6355      0.0000
   9  13   0      2.1879      0.8033      0.0946      0.0000
  11  13   0      4.9602      0.6238      4.6103      0.0000
  13  13   0      3.6221      0.6706      2.5082      0.0000
  15  13   0      2.1423      1.6443     -0.9310      0.0000
  17  13   0      0.6463      1.1735      0.5434      0.0000
  19  13   0      0.0000      1.4299     -0.7806      0.0000
  21  13   0      1.8432      1.4257      0.8612      0.0000
  23  13   0      0.0000      1.7419     -0.5690      0.0000
   0  14   0      3.4719      1.0459      0.7299      0.0000
   2  14   0      2.9222      0.9429     -0.6503      0.0000
   4  14   0      1.9914      0.9401     -1.7600      0.0000
   6  14   0      2.9619      0.7807      0.4568      0.0000
   8  14   0      1.1856      1.1588      0.5234      0.0000
  10  14   0      3.1966      0.5940     -3.3152      0.0000
  12  14   0      2.1494      0.8320     -2.3315      0.0000
  14  14   0      1.7793      1.0593      0.5259      0.0000
  16  14   0      1.2431      0.9483     -0.0842      0.0000
  18  14   0      0.8913      1.2224      0.8516      0.0000
  20  14   0      1.3370      1.3897     -1.2031      0.0000
   1  15   0      1.5523      1.2132     -1.0513      0.0000
   3  15   0      2.0203      0.8284     -1.2179      0.0000
   5  15   0      2.8023      0.6583     -3.3776      0.0000
   7  15   0      2.8054      0.8174     -2.8159      0.0000
   9  15   0      1.9232      0.9191      1.5975      0.0000
  11  15   0      2.6981      0.6619      2.0404      0.0000
  13  15   0      1.3881      1.0938     -0.0592      0.0000
  15  15   0      2.3881      0.8426     -0.0433      0.0000
  17  15   0      1.0523      0.9732     -0.7006      0.0000
   0  16   0      5.9368      0.7292     -5.2119      0.0000
   2  16   0      2.7734      0.6191     -3.6179      0.0000
   4  16   0      1.5856      0.8858      0.7163      0.0000
   6  16   0      2.3224      0.7336      2.5427      0.0000
   8  16   0      1.2747      1.1969     -0.5783      0.0000
  10  16   0      1.8397      0.8454     -1.5162      0.0000
  12  16   0      0.9737      1.2158      0.2167      0.0000
   1  17   0      3.8879      0.7223      5.1255      0.0000
   3  17   0      1.4709      1.1691      0.8767      0.0000
  -7   1   1      1.9887      1.6102      3.1828      0.0000
  -5   1   1      2.8850      1.1701     -3.0949      0.0000
  -3   1   1     14.4173      0.7128    -13.0633      0.0000
  -1   1   1     50.8373      2.4314     53.8114      0.0000
   1   1   1     46.9896      3.1830    -48.4776      0.0000
   3   1   1      0.0000      1.5880     -2.2048      0.0000
  -8   2   1      4.7257      0.8139      5.6094      0.0000
  -6   2   1      2.3498      1.4100     -2.3925      0.0000
  -4   2   1     23.9795      1.6424     19.1056      0.0000
  -2   2   1     45.4516      3.0870    -28.2073      0.0000
   0   2   1      9.5348      0.9098     -8.6295      0.0000
   2   2   1     62.4547      4.2202     50.4226      0.0000
   4   2   1      2.8754      2.5418      0.7211      0.0000
 -13   3   1      3.2957      2.6277      9.5381      0.0000
 -11   3   1     15.9328      1.1457     17.6412      0.0000
  -9   3   1     13.2858      0.9899     10.8429      0.0000
  -7   3   1      2.2937      1.4378     -2.0269      0.0000
  -5   3   1     15.6307      1.5794     -8.3280      0.0000
  -3   3   1     16.8559      1.2563     11.6749      0.0000
  -1   3   1      2.9532      0.4469      4.2254      0.0000
   1   3   1      9.5270      0.7763    -11.4966      0.0000
   3   3   1     59.2962      5.3782    -55.2377      0.0000
   5   3   1      1.7051      1.8996      5.7288      0.0000
 -16   4   1      0.9747      2.3168      6.3832      0.0000
 -12   4   1     15.1780      1.1063    -12.3627      0.0000
 -10   4   1      6.2430      0.7262    -10.2885      0.0000
  -8   4   1      5.4282      0.8319     -3.8058      0.0000
  -6   4   1     14.4640      1.0417     12.0700      0.0000
  -4   4   1      8.4783      1.8391     -9.5388      0.0000
  -2   4   1      9.8583      0.6291     -8.1549      0.0000
   2   4   1     28.7538      1.9757     21.6603      0.0000
   4   4   1     10.7513      1.5378     19.9349      0.0000
   6   4   1      6.8008      1.1390     -9.4170      0.0000
 -19   5   1      0.9246      1.4463      1.6185      0.0000
 -17   5   1      2.8804      1.4484     -4.2243      0.0000
 -15   5   1      4.9277      0.9632     -1.8398      0.0000
 -13   5   1      2.0827      1.5295      1.4650      0.0000
 -11   5   1     25.9437      1.7923     20.6922      0.0000
  -9   5   1      8.2280      0.8209      9.0073      0.0000
  -7   5   1     10.1588      1.3699     -8.1198      0.0000
  -5   5   1      7.2845      0.6874     -7.2156      0.0000
  -3   5   1      7.1635      0.5476      3.7235      0.0000
  -1   5   1     10.5437      0.6619     -9.7918      0.0000
   1   5   1     17.4309      1.5057    -22.0962      0.0000
   3   5   1     23.9521      1.1619    -16.4863      0.0000
   5   5   1     22.5921      1.6416    -25.9929      0.0000
   7   5   1      1.0796      1.3986      3.4631      0.0000
 -22   6   1      0.0000      4.9272      0.6396      0.0000
 -20   6   1      1.5212      1.6039      1.0572      0.0000
 -18   6   1      3.8569      1.1116      0.4511      0.0000
 -16   6   1      2.9910      1.0966      2.2201      0.0000
 -14   6   1      4.6020      0.8283     -5.1388      0.0000
 -12   6   1      9.2457      1.2339    -10.2466      0.0000
 -10   6   1     28.8962      1.9926    -27.2460      0.0000
  -8   6   1      6.1766      0.7190     -4.7096      0.0000
  -6   6   1      8.7752      0.7377      7.2046      0.0000
  -4   6   1     11.6280      0.8331      6.2708      0.0000
  -2   6   1     15.0537      0.8759     15.5298      0.0000
   0   6   1     25.4898      1.4291     23.6708      0.0000
   2   6   1     19.2953      1.0915     13.6622      0.0000
   4   6   1     25.1543      1.2140     29.4351      0.0000
   6   6   1     17.4318      0.8665     18.2603      0.0000
   8   6   1     11.0725      0.8615    -12.0699      0.0000
 -25   7   1      1.4172      1.8852     -2.6601      0.0000
 -23   7   1      3.1369      3.1471     -4.1082      0.0000
 -21   7   1      2.7359      2.1995     -1.4931      0.0000
 -19   7   1      2.7751      1.1608     -2.8570      0.0000
 -17   7   1      4.7321      0.8558     -3.4160      0.0000
 -15   7   1      4.8060      0.7610     -0.0654      0.0000
 -13   7   1     10.6310      0.8704      9.9450      0.0000
 -11   7   1     17.7374      1.2806     16.9478      0.0000
  -9   7   1     27.1169      3.0285     27.3917      0.0000
  -7   7   1      0.0000      1.1330      2.2065      0.0000
  -5   7   1     24.9233      1.7111    -14.8721      0.0000
  -3   7   1     35.0096      1.9450    -35.0546      0.0000
  -1   7   1     46.7414      3.1881    -48.1592      0.0000
   1   7   1     39.5844      3.0354    -37.0977      0.0000
   3   7   1     43.1477      2.2807    -43.9350      0.0000
   5   7   1     37.9188      1.8271    -38.1217      0.0000
   7   7   1     17.7087      2.3564     -8.5544      0.0000
   9   7   1      7.5519      0.6080      4.8811      0.0000
 -28   8   1      0.0000      1.7979     -1.1554      0.0000
 -26   8   1      1.3102      1.7068      0.1082      0.0000
 -24   8   1      1.7291      1.4404     -0.8005      0.0000
 -22   8   1      2.5617      1.5662     -0.5864      0.0000
 -20   8   1      2.7314      1.3558     -2.3173      0.0000
 -18   8   1      2.5149      1.1826     -0.9775      0.0000
 -16   8   1      4.2628      0.8981      0.4843      0.0000
 -14   8   1      7.3593      0.7876     -3.0065      0.0000
 -12   8   1     13.9194      1.0674     -8.5104      0.0000
 -10   8   1     18.3095      1.6555    -10.5847      0.0000
  -6   8   1      4.3359      1.2529      0.1615      0.0000
  -4   8   1      8.9515      0.6950     11.3931      0.0000
  -2   8   1     12.7692      0.6601     13.7629      0.0000
   0   8   1      6.6025      0.9599      1.7741      0.0000
   2   8   1      7.3517      0.5085      6.5566      0.0000
   4   8   1     14.1354      0.7241     15.4525      0.0000
   6   8   1     14.3052      1.1452     12.1141      0.0000
   8   8   1      5.7149      0.9472      5.7565      0.0000
  10   8   1     13.7241      0.9442    -13.5971      0.0000
  12   8   1      0.0000      1.2961     -6.1491      0.0000
  14   8   1      0.0000      1.8852     -7.4120      0.0000
 -29   9   1      1.3965      1.7188      1.3018      0.0000
 -27   9   1      0.8687      1.4638      0.4752      0.0000
 -25   9   1      3.5688      2.6676     -1.3820      0.0000
 -23   9   1      1.7918      1.5072     -0.5356      0.0000
 -21   9   1      3.5567      1.4324     -1.0939      0.0000
 -19   9   1      3.6001      1.0417     -1.2252      0.0000
 -17   9   1      2.3133      1.5207     -0.4018      0.0000
 -15   9   1      6.8619      0.8336      0.9767      0.0000
 -13   9   1     12.2979      1.0092      7.5252      0.0000
 -11   9   1     17.4543      2.6762     13.3079      0.0000
  -9   9   1     18.4810      1.1931     16.4418      0.0000
  -7   9   1     18.1297      1.5193     17.1020      0.0000
  -5   9   1      5.5118      0.4954     -5.4724      0.0000
  -3   9   1     16.3411      0.8237    -17.2082      0.0000
  -1   9   1     13.8110      0.7094    -11.0140      0.0000
   1   9   1     10.8964      0.8997    -10.2009      0.0000
   3   9   1      9.9340      1.1654    -11.6311      0.0000
   5   9   1     12.1646      1.0241     -9.5484      0.0000
   7   9   1      8.7297      0.6264     -5.5006      0.0000
   9   9   1     10.3402      0.5862     14.1697      0.0000
  11   9   1     17.7009      1.4536     14.6502      0.0000
  15   9   1      4.3176      1.4848      3.6388      0.0000
  17   9   1      0.0000      1.6727      5.8511      0.0000
 -30  10   1      0.0000      1.3454     -0.6542      0.0000
 -28  10   1      0.0000      1.7466     -0.3571      0.0000
 -26  10   1      2.2110      1.4167      0.6100      0.0000
 -24  10   1      4.5491      2.3879      2.5505      0.0000
 -22  10   1      2.0421      1.6826      1.7602      0.0000
 -18  10   1      2.7570      1.5798      2.9325      0.0000
 -16  10   1      3.5085      1.2308     -0.5925      0.0000
 -14  10   1     13.5822      1.1891     -4.6361      0.0000
 -12  10   1     16.9253      2.9752    -11.2822      0.0000
 -10  10   1     19.1966      1.5727    -16.0691      0.0000
  -8  10   1     19.4598      1.4643    -18.1352      0.0000
  -6  10   1     10.4737      0.6238    -10.4469      0.0000
  -4  10   1     12.9576      0.7833     10.5374      0.0000
  -2  10   1     13.2123      0.6862     14.3836      0.0000
   0  10   1     12.9618      0.6778     14.2414      0.0000
   2  10   1     13.3194      0.6942     14.1735      0.0000
   4  10   1     11.0162      0.6145     10.5208      0.0000
   6  10   1      8.8971      0.6215      7.2608      0.0000
   8  10   1      8.4493      0.5699     -7.8525      0.0000
  10  10   1     18.2129      0.9200    -15.8879      0.0000
  12  10   1     24.3033      2.5813    -19.1906      0.0000
  14  10   1     10.4261      0.9006     -6.4860      0.0000
  16  10   1      7.7828      1.9490     -6.5256      0.0000
  20  10   1      1.2585      1.4690     -0.2302      0.0000
 -27  11   1      0.9200      1.8620     -0.2226      0.0000
 -25  11   1      1.8452      1.4459     -0.9155      0.0000
 -23  11   1      5.4828      0.8911     -3.2620      0.0000
 -21  11   1      7.6295      1.1517     -4.2804      0.0000
 -17  11   1     17.4939      3.5071    -11.8654      0.0000
 -15  11   1     20.4242      1.4901    -12.2900      0.0000
 -13  11   1     20.7841      2.7560    -12.6639      0.0000
 -11  11   1     14.2858      1.1049    -11.6922      0.0000
  -9  11   1      9.5703      0.5708     -9.2341      0.0000
  -7  11   1      4.5856      0.7277     -5.3789      0.0000
  -5  11   1      6.7742      0.8718     -6.6160      0.0000
  -3  11   1      7.1416      0.4748     -8.8680      0.0000
  -1  11   1      9.5866      0.6512     -5.3028      0.0000
   1  11   1      5.4827      0.6365     -4.2442      0.0000
   3  11   1      5.3868      0.5028     -4.7366      0.0000
   5  11   1      7.6892      0.5100     -8.1827      0.0000
   7  11   1      6.3862      0.4995     -5.7684      0.0000
   9  11   1      5.1787      0.7118     -0.8883      0.0000
  11  11   1      8.1144      0.7786      3.4812      0.0000
  13  11   1     10.6637      1.2139     -5.4981      0.0000
  15  11   1      6.9594      0.7329     -3.1621      0.0000
  17  11   1      4.1396      1.5573     -2.8207      0.0000
  19  11   1      3.7127      1.3786     -3.2569      0.0000
  21  11   1      2.0226      2.1561     -2.6784      0.0000
  23  11   1      0.5883      1.3095     -3.5154      0.0000
 -28  12   1      1.6229      1.7867     -0.5018      0.0000
 -26  12   1      1.7141      1.8602      1.0585      0.0000
 -24  12   1      3.2019      1.5560      1.4255      0.0000
 -22  12   1      5.0751      1.8449      3.0792      0.0000
 -20  12   1      4.0318      1.6623      3.0386      0.0000
 -18  12   1      4.9609      1.2152      1.7147      0.0000
 -16  12   1      3.7942      1.2687      1.7908      0.0000
 -14  12   1      6.9654      0.9689     -3.7402      0.0000
 -12  12   1      9.5437      0.7520     -8.6505      0.0000
 -10  12   1     10.5150      0.6147     -9.7193      0.0000
  -8  12   1      7.0580      0.7304     -7.6525      0.0000
  -6  12   1      5.7192      0.5631     -3.9938      0.0000
  -4  12   1      7.9066      0.5248      3.9767      0.0000
  -2  12   1     12.2055      0.6534     13.5291      0.0000
   0  12   1     16.2431      0.8314     18.1644      0.0000
   2  12   1     15.1170      1.0208     17.3042      0.0000
   4  12   1     13.0045      0.7331     13.2489      0.0000
   6  12   1      6.9577      0.8647      4.4839      0.0000
   8  12   1      4.9964      0.5040     -6.7343      0.0000
  10  12   1     13.9584      1.0045    -14.3954      0.0000
  12  12   1     10.9677      0.7398     -8.6905      0.0000
  14  12   1     10.1722      0.9736     -9.0098      0.0000
  16  12   1      7.4128      1.2564     -6.0670      0.0000
  18  12   1      2.0290      1.7271     -2.3005      0.0000
  20  12   1      0.9910      1.4855     -0.8560      0.0000
  22  12   1      1.7984      1.4648      2.4601      0.0000
 -25  13   1      0.0000      1.6913     -2.1898      0.0000
 -23  13   1      2.2091      1.5032     -2.0557      0.0000
 -21  13   1      4.1932      0.9672     -2.6600      0.0000
 -19  13   1      3.3490      1.1645     -1.7646      0.0000
 -17  13   1      5.1727      1.1379      1.3860      0.0000
 -15  13   1      7.1663      0.8774      3.3004      0.0000
 -13  13   1      9.6642      1.2972      9.3352      0.0000
 -11  13   1     15.2733      0.7988     13.3731      0.0000
  -9  13   1      8.1087      1.0000     10.7558      0.0000
  -7  13   1      6.3126      0.5687      5.9490      0.0000
  -5  13   1      6.6645      0.6649      2.5665      0.0000
  -3  13   1      8.8150      0.5541     -5.2278      0.0000
  -1  13   1     16.2740      0.8397    -15.2218      0.0000
   1  13   1     18.8705      0.9437    -19.5525      0.0000
   3  13   1     16.2803      0.8319    -18.1288      0.0000
   5  13   1      8.9525      1.1270    -10.2272      0.0000
   7  13   1      4.0055      0.6794      2.4013      0.0000
   9  13   1     12.3324      0.6764     11.1890      0.0000
  11  13   1      8.9055      0.8313      9.5996      0.0000
  13  13   1     13.5678      1.2354     11.6926      0.0000
  15  13   1     10.4361      0.7648      9.8761      0.0000
  17  13   1      6.8709      1.0564      5.9074      0.0000
  19  13   1      1.8826      1.7001      3.6686      0.0000
  21  13   1      1.7000      1.6003     -1.0922      0.0000
 -22  14   1      1.8818      2.0168      0.3806      0.0000
 -20  14   1      3.2063      1.1778      0.6165      0.0000
 -18  14   1      3.6658      1.1000      0.2780      0.0000
 -16  14   1      2.5031      1.8276     -2.0245      0.0000
 -14  14   1      4.0287      0.8635     -3.6022      0.0000
 -12  14   1      9.4555      0.8533     -8.3605      0.0000
 -10  14   1      8.1532      1.1607    -10.7923      0.0000
  -8  14   1      6.4102      0.5748     -7.3279      0.0000
  -6  14   1      7.3283      0.7411     -4.9767      0.0000
  -4  14   1      5.9776      0.5017     -4.0159      0.0000
  -2  14   1      3.9790      0.5328      2.6804      0.0000
   0  14   1      9.3791      0.5701     10.3927      0.0000
   2  14   1     13.2888      0.7106     13.1368      0.0000
   4  14   1      9.4644      0.5888      9.0136      0.0000
   6  14   1      2.8833      1.3692     -1.2962      0.0000
   8  14   1      9.4909      1.3231     -8.1690      0.0000
  10  14   1      7.5581      0.6114     -6.5154      0.0000
  12  14   1      6.9190      0.5425     -8.0191      0.0000
  14  14   1     11.0465      1.3425     -7.8830      0.0000
  16  14   1      7.1363      0.9296     -5.6674      0.0000
 -19  15   1      3.0119      2.0467     -0.3742      0.0000
 -17  15   1      5.1011      0.8846      0.9209      0.0000
 -15  15   1      3.6921      1.3615      3.7090      0.0000
 -13  15   1     11.6151      1.3383      5.5525      0.0000
 -11  15   1     11.2112      1.0925      7.9505      0.0000
  -9  15   1      7.9023      0.6147      5.9685      0.0000
  -7  15   1      5.6504      0.5389     -1.2006      0.0000
  -5  15   1      8.5775      0.5554     -6.5168      0.0000
  -3  15   1     13.1166      0.6980    -11.7932      0.0000
  -1  15   1     17.6140      0.8987    -20.4791      0.0000
   1  15   1     24.5082      1.3998    -26.8676      0.0000
   3  15   1     23.7232      1.1680    -25.1333      0.0000
   5  15   1     12.9122      0.7484    -14.2746      0.0000
   7  15   1      3.3385      0.8408     -3.6640      0.0000
   9  15   1      5.1938      0.5117     -0.4638      0.0000
  11  15   1      7.6802      0.6242      3.4036      0.0000
  13  15   1      9.8613      0.9664      6.2401      0.0000
  15  15   1     15.8007      1.1976      6.1227      0.0000
  17  15   1      7.9016      1.0929      4.7811      0.0000
 -14  16   1      4.3136      1.1299     -3.4638      0.0000
 -12  16   1      5.5595      0.6856     -5.0042      0.0000
 -10  16   1      5.3728      0.5988     -6.3960      0.0000
  -8  16   1      4.6016      0.5866     -4.3374      0.0000
  -6  16   1      4.0670      0.5462      0.3929      0.0000
  -4  16   1      5.2380      0.4937      3.2567      0.0000
  -2  16   1      6.4039      0.5163      6.8232      0.0000
   0  16   1     10.4054      0.6108     12.5585      0.0000
   2  16   1     12.7795      0.6974     14.9000      0.0000
   4  16   1      8.3747      0.5679      9.3749      0.0000
   6  16   1      3.5458      0.6357      1.6548      0.0000
   8  16   1      3.4874      0.7873     -1.0021      0.0000
  10  16   1      4.7941      0.8383     -3.3485      0.0000
  -7  17   1      2.5806      1.3761      2.0419      0.0000
  -5  17   1      1.9679      1.4887     -0.8908      0.0000
  -3  17   1      3.5554      0.8716     -2.7835      0.0000
  -1  17   1      4.9977      0.8082     -5.2695      0.0000
   1  17   1      6.6962      0.7902     -7.7492      0.0000
   3  17   1      4.8171      0.7411     -5.6041      0.0000
   5  17   1      3.1379      1.2308     -0.6379      0.0000
   7  17   1      3.0318      1.5632      1.1821      0.0000
 -12   0   2      0.0000      1.1617      3.0630      0.0000
 -10   0   2     24.6036      1.8862     28.5441      0.0000
  -8   0   2     57.4349      5.5144     47.1645      0.0000
  -4   0   2     35.9470      3.4574    -30.8496      0.0000
  -2   0   2     82.6198      7.9140    -88.7725      0.0000
   0   0   2     83.3341      7.9846    -98.0715      0.0000
 -13   1   2      3.0396      2.0001      6.7469      0.0000
 -11   1   2      2.7337      1.2437      2.1547      0.0000
  -9   1   2     23.2343      2.2614    -25.4176      0.0000
  -7   1   2     44.5427      2.5353    -38.6542      0.0000
  -5   1   2     39.3472      3.8760    -37.0069      0.0000
  -3   1   2     14.6110      1.7461    -20.6721      0.0000
  -1   1   2      8.6120      0.4823    -11.9129      0.0000
   1   1   2     16.4123      0.8237    -16.5334      0.0000
   3   1   2     26.0937      2.7796     11.2967      0.0000
 -14   2   2      5.7742      1.2613     -5.1272      0.0000
 -12   2   2      5.7459      0.7555     -5.8608      0.0000
 -10   2   2     18.8841      1.9686     12.7353      0.0000
  -8   2   2     39.9565      2.7213     32.0121      0.0000
  -6   2   2     38.1778      1.8561     42.9010      0.0000
  -4   2   2     38.4989      2.0410     32.2300      0.0000
  -2   2   2     12.5710      0.6399     11.3348      0.0000
   0   2   2      6.9029      0.4314     -4.2406      0.0000
   2   2   2      6.9220      0.7893      5.4156      0.0000
   4   2   2     30.7754      3.7917    -17.7897      0.0000
   6   2   2      2.2692      2.0923     -6.3913      0.0000
 -15   3   2      4.2372      1.2343      0.7822      0.0000
 -13   3   2      5.7045      1.0350     -5.4917      0.0000
 -11   3   2     19.9192      1.4009    -18.8252      0.0000
  -9   3   2     40.0909      2.7348    -34.2788      0.0000
  -7   3   2     39.3164      3.7822    -51.4742      0.0000
  -5   3   2     28.8167      2.6117    -45.1253      0.0000
  -3   3   2     20.0422      1.1741    -15.9032      0.0000
  -1   3   2      7.2363      0.7052      6.8420      0.0000
   1   3   2     23.9147      2.9337     23.9224      0.0000
   3   3   2     15.3020      1.1077     16.6654      0.0000
   5   3   2     17.8060      1.6478      0.9338      0.0000
   7   3   2      6.6579      1.1405      5.2201      0.0000
 -22   4   2      2.3517      2.5121     -3.8671      0.0000
 -16   4   2     21.6174      1.7113    -20.6031      0.0000
 -14   4   2     28.0778      1.9351    -24.7079      0.0000
 -12   4   2     26.7011      1.8454    -21.7120      0.0000
 -10   4   2     15.2579      1.1221    -16.2881      0.0000
  -8   4   2      7.2044      0.8575      5.5659      0.0000
  -6   4   2     20.2470      2.0905     19.8553      0.0000
  -4   4   2     20.9850      1.4697     16.7205      0.0000
  -2   4   2      9.3033      0.7569      9.1921      0.0000
   0   4   2      7.0854      0.6882     -5.0131      0.0000
   2   4   2     20.1412      2.1292    -18.4930      0.0000
   4   4   2     12.4048      0.9353     17.8198      0.0000
   6   4   2     12.3970      1.6714     -5.6368      0.0000
 -25   5   2      0.4404      1.7483     -2.0260      0.0000
 -19   5   2     14.3228      1.5166     11.5659      0.0000
 -17   5   2     11.2814      0.9086     10.6671      0.0000
 -15   5   2     11.1432      1.4752     11.4837      0.0000
 -13   5   2      4.0535      0.9427      6.8750      0.0000
 -11   5   2      7.1994      0.8095      4.7173      0.0000
  -9   5   2     10.9978      0.8625     -8.6788      0.0000
  -7   5   2     24.8926      2.2646    -23.5358      0.0000
  -5   5   2     19.8572      1.4212    -20.5724      0.0000
  -3   5   2     11.6485      0.8960    -13.1425      0.0000
  -1   5   2      8.8213      0.4878      9.9656      0.0000
   1   5   2     31.7811      2.1747     27.9353      0.0000
   3   5   2      4.9083      0.9735     -4.3668      0.0000
   5   5   2      5.6115      0.7771     -1.9996      0.0000
   7   5   2     16.5575      1.1999     10.0535      0.0000
   9   5   2      5.2256      1.1357      4.1343      0.0000
 -28   6   2      0.0000      1.8184      0.5361      0.0000
 -26   6   2      0.0000      1.5592     -1.0453      0.0000
 -24   6   2      0.0000      2.1683     -1.0058      0.0000
 -20   6   2      7.9727      1.9008     -5.6081      0.0000
 -18   6   2      8.7372      0.8487     -8.8910      0.0000
 -16   6   2      7.6217      1.9120     -5.9773      0.0000
 -14   6   2      3.1812      0.9959      0.6795      0.0000
 -12   6   2      8.0911      0.7860      5.9058      0.0000
 -10   6   2      6.2971      1.1645      7.7823      0.0000
  -8   6   2     17.9052      1.7757     19.6847      0.0000
  -6   6   2     20.8745      1.8158     25.5301      0.0000
  -4   6   2     17.2665      1.2272     17.8953      0.0000
  -2   6   2      4.3074      0.3831     -4.2460      0.0000
   0   6   2     30.2371      1.4483    -32.8231      0.0000
   2   6   2     17.0556      0.8402    -12.7056      0.0000
   6   6   2     14.5034      1.0679    -13.4980      0.0000
   8   6   2     20.9657      2.6423    -11.0453      0.0000
  10   6   2      4.8488      0.8601     -4.5136      0.0000
 -31   7   2      1.1775      2.0756     -0.2189      0.0000
 -29   7   2      0.6480      1.2078     -0.1850      0.0000
 -27   7   2      1.1947      1.4119     -0.6432      0.0000
 -25   7   2      5.0715      1.1479      1.2653      0.0000
 -23   7   2      7.7368      1.1284      0.5139      0.0000
 -21   7   2      7.7757      0.9554      5.2443      0.0000
 -19   7   2      7.5551      0.9077      5.4616      0.0000
 -17   7   2      8.6916      1.1007      7.7361      0.0000
 -15   7   2      3.7596      0.9205      4.3205      0.0000
 -13   7   2      6.4837      0.7735     -4.7056      0.0000
 -11   7   2     13.2526      1.5492    -11.0349      0.0000
  -9   7   2     13.8471      1.0282    -10.9312      0.0000
  -7   7   2     15.2476      1.2884    -18.9087      0.0000
  -5   7   2     16.7910      1.0812    -15.1991      0.0000
  -3   7   2     14.8813      0.7471     10.2494      0.0000
  -1   7   2     41.4916      1.9935     42.0612      0.0000
   1   7   2     36.8111      1.7672     39.7320      0.0000
   3   7   2     37.9030      2.8878     40.5738      0.0000
   5   7   2     26.2750      1.6488     32.0057      0.0000
   7   7   2     18.5815      2.4943     21.2535      0.0000
   9   7   2     20.4186      1.4466     15.1125      0.0000
  11   7   2      1.8063      1.5666     -2.2295      0.0000
  13   7   2      0.0000      1.7360     -4.8006      0.0000
 -34   8   2      0.0000      1.9559      0.0237      0.0000
 -32   8   2      0.2210      1.2500      0.7824      0.0000
 -30   8   2      3.6356      2.0214      0.7448      0.0000
 -28   8   2      2.3948      1.3800      0.7212      0.0000
 -26   8   2      3.3685      1.6206      1.5439      0.0000
 -24   8   2      1.1299      1.5108     -0.5787      0.0000
 -22   8   2      2.3319      1.4252      0.8815      0.0000
 -20   8   2      3.4732      1.2183     -3.1021      0.0000
 -16   8   2      5.6781      0.9928     -3.7142      0.0000
 -14   8   2      3.5004      1.0082     -0.9530      0.0000
 -12   8   2      6.6138      0.9405      6.6416      0.0000
 -10   8   2     10.8236      2.1383      8.8218      0.0000
  -8   8   2      7.6293      1.5540      7.7822      0.0000
  -6   8   2     17.0544      1.0066     18.7408      0.0000
  -4   8   2     17.7435      0.8811     17.6310      0.0000
  -2   8   2      2.5803      0.5284      3.1786      0.0000
   0   8   2      7.6261      0.6189      4.5796      0.0000
   2   8   2      6.7697      0.7408     -4.1934      0.0000
   4   8   2      8.1339      0.5456     -6.4779      0.0000
   6   8   2      3.9965      0.5284     -3.7788      0.0000
   8   8   2      1.6174      1.2527     -4.2781      0.0000
  10   8   2      6.3168      0.8079      2.0492      0.0000
  12   8   2      2.5750      1.1472      2.4462      0.0000
  14   8   2      0.8938      1.6745      8.1176      0.0000
 -31   9   2      1.4602      1.7795     -0.7161      0.0000
 -29   9   2      1.1232      1.7073     -0.1409      0.0000
 -27   9   2      2.6702      1.3959      0.6729      0.0000
 -25   9   2      2.2566      1.3929     -0.1904      0.0000
 -23   9   2      3.0319      1.1730      2.1939      0.0000
 -21   9   2      1.9421      1.6682      0.5764      0.0000
 -19   9   2      4.1668      1.1232      3.2697      0.0000
 -17   9   2      6.8432      1.0963      3.2180      0.0000
 -15   9   2      3.7482      1.0372      0.0080      0.0000
 -13   9   2      3.3069      1.1517     -4.3037      0.0000
 -11   9   2      7.8657      0.9925    -11.1854      0.0000
  -9   9   2      9.7823      1.6573    -10.8007      0.0000
  -7   9   2     10.0972      0.9913     -8.6513      0.0000
  -5   9   2     13.9633      0.7113    -14.0241      0.0000
  -3   9   2      7.4988      0.4694     -8.9078      0.0000
  -1   9   2      6.8013      0.4384     -7.4248      0.0000
   1   9   2      4.7589      0.9221      2.2366      0.0000
   3   9   2      9.4900      0.5322     10.4342      0.0000
   5   9   2      7.4442      1.0597      8.5257      0.0000
   7   9   2      3.6124      0.6854      3.3855      0.0000
   9   9   2      2.2585      0.7921     -2.5713      0.0000
  11   9   2      3.0109      1.4637     -3.2607      0.0000
  15   9   2      0.0000      1.3588     -3.3943      0.0000
 -30  10   2      0.0000      1.7505      0.8412      0.0000
 -28  10   2      0.0000      1.7622      0.6105      0.0000
 -26  10   2      0.5521      1.3647     -0.0287      0.0000
 -24  10   2      1.0371      1.4247      1.8151      0.0000
 -22  10   2      3.1592      2.0531     -0.4991      0.0000
 -20  10   2      4.7169      1.2363     -0.0061      0.0000
 -18  10   2      5.7082      2.2049     -2.4662      0.0000
 -16  10   2      5.3966      0.9943     -2.8904      0.0000
 -14  10   2      2.8163      1.2603      0.8017      0.0000
 -12  10   2      7.1765      0.7545      5.6284      0.0000
 -10  10   2      9.9228      0.8650     10.9977      0.0000
  -8  10   2      8.6799      0.7242      8.0220      0.0000
  -6  10   2      5.2146      0.4593      4.2007      0.0000
  -4  10   2      4.7260      0.4757      6.1545      0.0000
  -2  10   2      6.3173      0.4464      7.8970      0.0000
   0  10   2      3.0588      0.5230      1.4177      0.0000
   2  10   2      6.7026      0.4890     -8.0579      0.0000
   4  10   2      9.2725      0.5353     -9.6208      0.0000
   6  10   2      3.9523      0.6389     -2.8289      0.0000
   8  10   2      4.3386      0.8051      4.2646      0.0000
  10  10   2      6.1970      0.5148      5.5369      0.0000
  12  10   2      7.1423      0.8109      8.7649      0.0000
  14  10   2      0.8902      1.1370      0.5843      0.0000
  16  10   2      0.0000      1.4178      4.4850      0.0000
 -29  11   2      2.0403      1.7838     -0.5902      0.0000
 -25  11   2      0.8875      1.3890      0.8414      0.0000
 -23  11   2      1.7379      1.5074     -0.4939      0.0000
 -21  11   2      3.4852      1.8928      3.2247      0.0000
 -17  11   2     13.5418      1.1151      9.4420      0.0000
 -15  11   2     16.3605      1.2284     12.1436      0.0000
 -13  11   2     13.0697      1.4519     11.5859      0.0000
 -11  11   2      9.1844      1.0365      9.2650      0.0000
  -9  11   2      5.2940      0.6831      7.2523      0.0000
  -7  11   2      8.3494      0.5258     10.7294      0.0000
  -5  11   2      8.5319      0.5315      8.8511      0.0000
  -3  11   2      4.4551      0.4443     -3.9180      0.0000
  -1  11   2      8.1800      0.5059     -8.7243      0.0000
   1  11   2      3.6788      0.4970     -2.5133      0.0000
   3  11   2      4.2497      0.4815      4.3447      0.0000
   5  11   2      6.2035      0.4932      4.9975      0.0000
   7  11   2      2.9360      0.9139      1.3624      0.0000
   9  11   2      3.1423      0.7771     -1.4835      0.0000
  11  11   2      5.7881      0.6829     -2.9680      0.0000
  13  11   2      5.2025      0.8760      6.0286      0.0000
  15  11   2      1.4937      1.2824      1.6506      0.0000
  17  11   2      0.4755      1.2410      1.9670      0.0000
 -28  12   2      0.0000      1.6437     -0.0762      0.0000
 -26  12   2      1.4317      1.8523     -0.0274      0.0000
 -24  12   2      0.0000      1.2698     -1.4159      0.0000
 -22  12   2      1.0314      1.4280      0.2000      0.0000
 -20  12   2      3.6217      1.9513     -2.2807      0.0000
 -18  12   2      4.3991      1.0916     -3.3470      0.0000
 -16  12   2      3.9747      1.0345     -3.1072      0.0000
 -14  12   2      2.7714      1.1341     -1.7048      0.0000
 -12  12   2      2.2283      1.4506      1.4602      0.0000
 -10  12   2      4.3246      1.0861      4.9907      0.0000
  -8  12   2      4.1002      0.5365      4.2576      0.0000
  -6  12   2      2.7133      0.6883     -1.8453      0.0000
  -4  12   2      1.8274      0.8913      0.3953      0.0000
  -2  12   2      5.0049      0.4819      6.5020      0.0000
   0  12   2      3.3522      0.6853      3.1975      0.0000
   2  12   2      3.9534      0.5611     -4.0397      0.0000
   4  12   2      8.1357      0.5246     -7.7129      0.0000
   6  12   2      7.2144      0.5904     -4.9489      0.0000
   8  12   2      2.1453      1.1435      2.5801      0.0000
  10  12   2      7.2377      0.9340      6.6182      0.0000
  12  12   2      1.3647      1.1416     -1.2680      0.0000
  14  12   2      1.7121      1.2287      1.3429      0.0000
  16  12   2      0.8729      1.1157      0.4905      0.0000
  18  12   2      0.4188      1.1274      1.4940      0.0000
  20  12   2      0.0000      1.1679      0.6123      0.0000
 -25  13   2      1.3672      1.7025     -0.6268      0.0000
 -23  13   2      0.0000      1.8535      0.4453      0.0000
 -21  13   2      0.5250      1.4772     -0.8444      0.0000
 -19  13   2      3.5714      1.0456      1.2379      0.0000
 -17  13   2      2.7885      1.1349      2.4348      0.0000
 -15  13   2      1.6100      1.3726      1.3335      0.0000
 -13  13   2      1.8462      1.0657     -0.4742      0.0000
 -11  13   2      3.7714      0.9304     -2.6067      0.0000
  -9  13   2      4.8039      0.5575     -4.3665      0.0000
  -7  13   2      2.7648      0.6370     -1.6609      0.0000
  -5  13   2      3.1699      0.5792      2.0625      0.0000
  -3  13   2      2.0970      0.6919     -0.7514      0.0000
  -1  13   2      3.3255      0.5633     -2.6003      0.0000
   1  13   2      3.0215      0.6336      1.1852      0.0000
   3  13   2      5.6491      0.5705      6.2516      0.0000
   5  13   2      6.6755      0.4864      7.0881      0.0000
   7  13   2      2.4502      0.8694      0.1125      0.0000
   9  13   2      8.4511      0.9962     -5.4333      0.0000
  11  13   2      2.0284      0.9423     -0.0458      0.0000
  13  13   2      1.6778      1.0094     -0.9732      0.0000
  15  13   2      1.8992      0.9637      0.1543      0.0000
  17  13   2      1.5342      1.3694     -1.5198      0.0000
  19  13   2      0.0000      1.0505     -1.3273      0.0000
 -24  14   2      0.0000      1.8264      0.9369      0.0000
 -22  14   2      0.0000      2.0565      0.0704      0.0000
 -20  14   2      3.6967      1.2725      0.7874      0.0000
 -18  14   2      1.9607      1.3873     -0.7688      0.0000
 -16  14   2      1.3768      1.2432     -1.5512      0.0000
 -14  14   2      0.9262      1.3202      0.2071      0.0000
 -12  14   2      1.3278      0.9648      1.9220      0.0000
 -10  14   2      2.4436      1.0917      2.8148      0.0000
  -8  14   2      2.7141      0.6553      3.4688      0.0000
  -6  14   2      2.1780      0.7421      1.9393      0.0000
  -4  14   2      2.3209      0.6557      0.9241      0.0000
  -2  14   2      3.1249      0.5792      3.0123      0.0000
   0  14   2      4.7804      0.8238      3.6519      0.0000
   2  14   2      2.5218      0.6372      0.0137      0.0000
   4  14   2      3.6649      0.6009     -3.7628      0.0000
   6  14   2      4.4136      0.6445     -0.7947      0.0000
   8  14   2      2.9862      1.1894      3.5878      0.0000
  10  14   2      0.3821      1.1032      0.5846      0.0000
  12  14   2      1.2361      1.0476      0.6171      0.0000
  14  14   2      1.5245      0.9643     -0.6635      0.0000
  16  14   2      0.9958      1.5148      0.9996      0.0000
  20  14   2      0.9864      1.0665     -0.2652      0.0000
 -21  15   2      1.2908      1.6977      0.7606      0.0000
 -19  15   2      0.0000      1.6806      0.2460      0.0000
 -17  15   2      0.9737      1.5190      1.0151      0.0000
 -15  15   2      0.6697      1.1983      0.9953      0.0000
 -13  15   2      1.1260      0.9012     -1.0569      0.0000
 -11  15   2      2.2849      1.0510     -1.9371      0.0000
  -9  15   2      2.2320      0.9279     -1.4342      0.0000
  -7  15   2      2.0658      0.8107     -1.3809      0.0000
  -5  15   2      1.7413      0.8229      0.0736      0.0000
  -3  15   2      1.9609      0.7471      1.6020      0.0000
  -1  15   2      2.4366      0.6215      0.7886      0.0000
   1  15   2      1.6579      0.8781      1.1340      0.0000
   3  15   2      3.3683      0.5888      3.6185      0.0000
   5  15   2      2.1549      0.7490      2.5120      0.0000
   7  15   2      1.9580      0.9846     -0.5584      0.0000
   9  15   2      1.2455      1.1528      0.5553      0.0000
  11  15   2      1.3171      1.1488      0.1861      0.0000
  13  15   2      1.6339      1.1954      0.6469      0.0000
  15  15   2      1.4105      1.4136     -0.8116      0.0000
  17  15   2      1.2264      1.9103     -1.1263      0.0000
 -16  16   2      1.0715      1.5473      0.4456      0.0000
 -14  16   2      1.2049      1.4731      0.3974      0.0000
 -12  16   2      0.9204      1.5838      1.5240      0.0000
 -10  16   2      0.0000      1.4600      1.0982      0.0000
  -8  16   2      1.1593      0.9698      0.4744      0.0000
  -6  16   2      1.4768      0.8931      1.2088      0.0000
  -4  16   2      2.0971      0.6559      0.5994      0.0000
  -2  16   2      1.5052      0.8552      0.0669      0.0000
   0  16   2      2.2281      0.6306      0.7129      0.0000
   2  16   2      1.6709      0.7902      0.0940      0.0000
   4  16   2      1.1439      1.0324      0.2352      0.0000
   6  16   2      1.4491      1.0371      1.0903      0.0000
   8  16   2      0.2087      1.3226     -0.6109      0.0000
  10  16   2      0.0000      1.2893     -0.8794      0.0000
  12  16   2      0.0000      1.4596     -0.7086      0.0000
  14  16   2      1.6005      1.3505      0.3546      0.0000
  -7  17   2      1.3995      1.4427      0.4325      0.0000
  -3  17   2      1.1053      1.2014      0.6742      0.0000
  -1  17   2      2.0314      1.1003      1.1967      0.0000
   1  17   2      1.2058      1.1871      0.7505      0.0000
   3  17   2      1.1092      1.3364     -0.6418      0.0000
   5  17   2      1.0618      1.2421     -1.7300      0.0000
   7  17   2      1.4543      1.4599     -0.0230      0.0000
 -21   1   3      0.7717      1.6316     -0.9931      0.0000
 -19   1   3      1.6111      1.4853      2.1393      0.0000
 -17   1   3      3.9798      0.9840      2.5598      0.0000
 -15   1   3      2.1099      1.7030      2.9672      0.0000
 -13   1   3      2.7701      1.1224     -0.9737      0.0000
 -11   1   3     14.3238      0.8564     -9.3860      0.0000
  -9   1   3     10.6701      0.5813      9.5750      0.0000
  -7   1   3     10.3086      0.5576    -11.3433      0.0000
  -5   1   3      8.4605      0.8034    -11.1556      0.0000
  -3   1   3      5.7815      0.6808      4.9459      0.0000
  -1   1   3     16.6665      0.9439    -17.2885      0.0000
   1   1   3      3.2696      0.6320     -4.3941      0.0000
   3   1   3      3.4644      0.9186     -3.9288      0.0000
   5   1   3      7.6274      0.8152      1.2399      0.0000
   7   1   3      0.0000      1.6946      6.1209      0.0000
 -22   2   3      0.0000      1.5835      1.2328      0.0000
 -20   2   3      0.6649      1.4566      0.7031      0.0000
 -18   2   3      3.1206      1.3910     -4.7298      0.0000
 -16   2   3      9.1396      0.8170     -9.1678      0.0000
 -14   2   3      6.4737      0.7631     -4.1407      0.0000
 -12   2   3      1.6213      1.5804      5.6093      0.0000
 -10   2   3      2.3131      1.2138     -2.7766      0.0000
  -8   2   3      5.0902      0.4569     -6.1210      0.0000
  -6   2   3      8.3513      0.9578     11.9766      0.0000
  -4   2   3      3.0582      0.8253     -3.6875      0.0000
  -2   2   3      7.3398      0.4586      8.1256      0.0000
   0   2   3      4.0859      0.5099      5.2181      0.0000
   2   2   3      4.0896      0.7811      4.2467      0.0000
   4   2   3      8.9702      0.7750      6.8955      0.0000
   6   2   3     11.3478      1.0433     -7.2008      0.0000
   8   2   3      0.0000      1.4868      1.2394      0.0000
 -25   3   3      2.3551      2.5464      0.5954      0.0000
 -21   3   3      1.2036      1.5194      1.4840      0.0000
 -19   3   3      3.4167      0.9731      2.3719      0.0000
 -17   3   3      7.8252      1.3204      9.2061      0.0000
 -13   3   3      4.8904      1.7529     -6.5789      0.0000
 -11   3   3     10.8257      1.0784     -4.0044      0.0000
  -9   3   3      7.2736      1.0144     -7.9600      0.0000
  -7   3   3      5.1852      0.5286     -4.5157      0.0000
  -5   3   3     16.8359      0.9988    -13.0702      0.0000
  -3   3   3     19.7177      0.9690    -20.8967      0.0000
  -1   3   3      8.3580      0.4744    -10.0733      0.0000
   1   3   3      5.1082      0.4619     -4.2644      0.0000
   3   3   3     13.5801      1.3902     -8.5681      0.0000
   5   3   3     15.8160      1.1375     13.9367      0.0000
   7   3   3      7.7504      0.8162      8.4954      0.0000
   9   3   3      1.4649      1.6429     -1.0654      0.0000
 -26   4   3      1.4991      1.6139     -0.0034      0.0000
 -24   4   3      1.8373      1.4812     -1.2239      0.0000
 -22   4   3      6.6668      2.2086      2.3550      0.0000
 -20   4   3      4.7158      0.9393     -5.0766      0.0000
 -18   4   3     10.6017      0.8746     -9.4055      0.0000
 -16   4   3     18.1163      3.5542    -14.4535      0.0000
 -14   4   3     10.3711      0.9718     -9.4031      0.0000
 -12   4   3      7.5654      0.7512     -5.1555      0.0000
 -10   4   3      4.5283      0.8132     -2.3313      0.0000
  -8   4   3      2.8094      1.4534      1.0641      0.0000
  -6   4   3      4.2262      0.5074     -5.0874      0.0000
  -4   4   3     20.5504      0.9979     17.2463      0.0000
  -2   4   3     14.2565      0.7138     10.4339      0.0000
   0   4   3      5.5576      0.4996      3.7898      0.0000
   2   4   3     17.5820      1.2611     11.5071      0.0000
   4   4   3      8.2114      0.7753     -9.6550      0.0000
   6   4   3      8.0581      0.7413     -6.1268      0.0000
   8   4   3      5.4795      1.3591      0.6650      0.0000
  10   4   3      2.2365      1.9816      2.0872      0.0000
 -31   5   3      0.5899      1.4667     -0.9361      0.0000
 -29   5   3      2.2448      2.3409     -1.1427      0.0000
 -27   5   3      0.8660      1.9764      0.1550      0.0000
 -25   5   3      0.0000      1.6245     -1.6021      0.0000
 -23   5   3      1.5836      1.5615     -0.0907      0.0000
 -21   5   3      4.2001      0.8601     -3.1448      0.0000
 -19   5   3      9.7817      1.1288      7.0220      0.0000
 -17   5   3     15.2535      1.1316     10.1110      0.0000
 -15   5   3      8.9095      0.8455      7.2608      0.0000
 -13   5   3      5.8858      0.9980      4.4022      0.0000
 -11   5   3      4.1535      0.7527     -1.5270      0.0000
  -9   5   3      6.1056      0.7257     -4.7049      0.0000
  -7   5   3      4.0320      1.1936     -6.0681      0.0000
  -5   5   3     12.3687      0.9459     -8.6705      0.0000
  -3   5   3     18.8898      1.0802    -18.6213      0.0000
  -1   5   3      8.4212      0.8679     -9.9085      0.0000
   1   5   3     11.8057      0.9059    -12.8905      0.0000
   5   5   3      8.4691      0.7623     10.5150      0.0000
   7   5   3      9.4503      1.1256      5.6866      0.0000
   9   5   3      6.0337      2.2038      3.8098      0.0000
  11   5   3      3.6762      1.5806      1.8654      0.0000
 -34   6   3      0.5567      1.7235      0.1089      0.0000
 -32   6   3      0.0000      1.2833      0.5689      0.0000
 -30   6   3      2.2656      2.0377      0.6201      0.0000
 -28   6   3      2.9784      1.4195      0.2504      0.0000
 -26   6   3      0.0000      1.6567     -1.6881      0.0000
 -24   6   3      0.8740      1.5653      0.2992      0.0000
 -22   6   3      2.6779      1.2794     -2.8005      0.0000
 -20   6   3      2.3316      1.4179     -1.8845      0.0000
 -18   6   3     15.2185      1.5710    -11.5386      0.0000
 -16   6   3     10.9216      1.7146    -10.4218      0.0000
 -14   6   3      7.6643      0.8282     -4.1024      0.0000
 -12   6   3      2.7229      0.8803      2.0217      0.0000
 -10   6   3      6.3230      0.8971      6.7729      0.0000
  -8   6   3      7.3578      1.0222     10.8158      0.0000
  -6   6   3     19.0560      1.3537     15.1403      0.0000
  -4   6   3     17.3513      1.2602     15.9764      0.0000
  -2   6   3     16.9489      1.8887     17.0514      0.0000
   0   6   3     11.2535      1.2188     12.9923      0.0000
   2   6   3     13.9148      1.7488    -15.3322      0.0000
   6   6   3      8.5624      1.0724     -9.2626      0.0000
   8   6   3     10.0369      0.9780     -6.0674      0.0000
  12   6   3      2.0412      1.4722     -4.2444      0.0000
 -31   7   3      0.0000      1.7770     -0.4943      0.0000
 -29   7   3      0.7476      1.5487      0.0927      0.0000
 -27   7   3      0.2456      1.5220      0.5945      0.0000
 -25   7   3      2.9579      1.3995      2.7836      0.0000
 -23   7   3      4.8641      1.7389      0.6359      0.0000
 -19   7   3      6.3659      2.2075      6.6652      0.0000
 -17   7   3     15.2294      2.1179     13.6690      0.0000
 -15   7   3     10.2425      0.8622     11.4053      0.0000
 -13   7   3      2.2080      1.2133      1.1481      0.0000
 -11   7   3      6.8843      0.7668     -6.9695      0.0000
  -9   7   3      7.1755      1.1767    -10.4834      0.0000
  -7   7   3     14.8515      1.1258    -15.5023      0.0000
  -5   7   3     18.5346      1.3161    -19.2647      0.0000
  -3   7   3     12.6284      0.7596    -13.3526      0.0000
  -1   7   3     11.6837      0.6035     -9.3356      0.0000
   1   7   3     18.4348      1.8089     20.9043      0.0000
   3   7   3     33.3451      2.2883     27.9852      0.0000
   7   7   3     14.3107      1.5086     11.2501      0.0000
   9   7   3     18.4255      1.8594      7.0124      0.0000
  13   7   3      1.1144      1.4565      1.3029      0.0000
  15   7   3      3.2304      1.3866     -0.8976      0.0000
 -32   8   3      1.5827      1.7243      0.9876      0.0000
 -28   8   3      3.6763      2.0771      1.1903      0.0000
 -26   8   3      3.2889      1.1089      2.1154      0.0000
 -24   8   3      0.4744      1.5989      0.8557      0.0000
 -22   8   3      3.9447      1.3024      3.5569      0.0000
 -20   8   3      5.3480      1.2846     -1.7142      0.0000
 -18   8   3      7.6039      1.7662     -2.9590      0.0000
 -16   8   3     10.8768      0.9233     -7.7873      0.0000
 -14   8   3      5.1655      1.1651     -5.6770      0.0000
 -12   8   3      2.5995      1.7330      3.6961      0.0000
 -10   8   3      8.2263      1.9214      8.0708      0.0000
  -8   8   3     11.2265      0.9811      8.9345      0.0000
  -6   8   3     20.1843      2.2932     19.9355      0.0000
  -4   8   3     26.0820      1.7927     27.8285      0.0000
  -2   8   3     28.8350      1.3966     29.4941      0.0000
   0   8   3     11.5043      0.6013     11.3830      0.0000
   2   8   3      4.6424      0.5099     -3.8447      0.0000
   4   8   3      9.6016      0.8525     -7.0327      0.0000
   6   8   3      4.5073      0.8151     -4.1203      0.0000
   8   8   3      3.1983      0.9421     -4.5383      0.0000
  10   8   3      8.7370      1.1584     -6.8455      0.0000
  12   8   3      4.5630      2.2041     -4.8323      0.0000
  16   8   3      3.8473      1.3800      3.7165      0.0000
 -31   9   3      0.0000      1.8344     -1.5675      0.0000
 -29   9   3      1.6387      1.8756     -1.5103      0.0000
 -27   9   3      2.9984      1.0897     -1.1019      0.0000
 -25   9   3      2.1385      1.2822     -2.0393      0.0000
 -23   9   3      1.5809      1.6522      0.3951      0.0000
 -21   9   3      5.4129      1.8577     -0.4558      0.0000
 -19   9   3      8.4756      2.3206      5.3402      0.0000
 -17   9   3      7.6673      0.8605      6.8931      0.0000
 -15   9   3      8.6800      0.8097      8.5005      0.0000
 -13   9   3      3.6873      1.1123      3.4127      0.0000
 -11   9   3      6.6268      1.0787     -6.8392      0.0000
  -9   9   3     10.0963      1.0447     -9.3141      0.0000
  -7   9   3     12.4260      1.3737    -11.7726      0.0000
  -5   9   3     19.6457      1.1281    -21.0204      0.0000
  -3   9   3     25.2867      1.4183    -25.6883      0.0000
  -1   9   3     14.6355      0.7572    -13.6274      0.0000
   1   9   3      4.0514      1.0623     -0.2093      0.0000
   3   9   3      6.0649      0.4317      6.6461      0.0000
   5   9   3      2.1930      1.0914      4.1520      0.0000
   7   9   3      2.5289      1.1612      1.5227      0.0000
   9   9   3      3.1951      1.3403      0.6396      0.0000
  11   9   3      5.6894      0.8859      0.9754      0.0000
  13   9   3      5.1719      2.1648      1.8608      0.0000
  15   9   3      1.6043      1.5230     -4.9980      0.0000
  17   9   3      0.0000      1.7936     -3.7567      0.0000
 -30  10   3      1.8694      1.8742      1.6724      0.0000
 -28  10   3      1.7775      1.9251      1.2711      0.0000
 -26  10   3      2.0553      1.4890      0.4796      0.0000
 -24  10   3      0.0000      1.3952      1.3520      0.0000
 -22  10   3      3.5701      1.8362     -1.9451      0.0000
 -20  10   3      7.9106      2.2122     -2.5541      0.0000
 -18  10   3      7.7018      0.9275     -7.6071      0.0000
 -16  10   3      9.0012      0.8833     -8.4250      0.0000
 -14  10   3      6.8642      0.8191     -6.7667      0.0000
 -12  10   3      3.0261      1.1675      0.5998      0.0000
 -10  10   3      6.7949      1.1244      9.7588      0.0000
  -8  10   3     12.1214      1.0007     12.4781      0.0000
  -6  10   3     15.7882      0.9348     15.9776      0.0000
  -4  10   3     22.7320      1.4453     23.6529      0.0000
  -2  10   3     17.9699      0.8975     18.7857      0.0000
   0  10   3      6.5316      0.5216      6.5092      0.0000
   2  10   3      5.6881      0.6573     -3.3452      0.0000
   4  10   3      6.9909      0.8845     -6.3783      0.0000
   6  10   3      3.8480      0.9031     -4.1909      0.0000
   8  10   3      1.9591      1.5118      0.5587      0.0000
  10  10   3      3.9663      0.8712      0.4531      0.0000
  12  10   3      9.5274      0.8486     -1.4757      0.0000
  16  10   3      0.5888      1.3716      3.6043      0.0000
  18  10   3      0.0000      1.3614      3.7701      0.0000
 -29  11   3      2.2471      1.9534     -1.3091      0.0000
 -27  11   3      0.0000      1.9033     -1.0542      0.0000
 -25  11   3      3.2319      1.1215     -0.0811      0.0000
 -23  11   3      0.2130      1.4789     -0.4760      0.0000
 -21  11   3      5.3026      1.6176      4.2482      0.0000
 -19  11   3      8.7633      0.9353      8.2560      0.0000
 -17  11   3     22.7475      1.6183     15.6809      0.0000
 -15  11   3     24.7487      1.7430     20.1574      0.0000
 -13  11   3     24.9670      2.0729     22.0326      0.0000
  -9  11   3     14.6276      1.1785     13.0457      0.0000
  -7  11   3     10.5980      1.0208      8.6247      0.0000
  -5  11   3      4.9028      0.4735     -1.0429      0.0000
  -3  11   3     10.3514      0.5698    -10.7589      0.0000
  -1  11   3     10.9894      0.5980    -11.3253      0.0000
   1  11   3      5.0690      0.4461     -6.0791      0.0000
   3  11   3      5.8402      0.7760      0.7735      0.0000
   5  11   3      5.6941      0.4894      4.8067      0.0000
   7  11   3      3.5635      0.8685      3.0068      0.0000
   9  11   3      3.5229      1.4549      4.9360      0.0000
  11  11   3     11.1234      0.9818      7.8353      0.0000
  13  11   3      7.2330      1.2329      2.4649      0.0000
  15  11   3      3.6761      2.1716      2.5205      0.0000
  17  11   3      0.9275      1.2701     -0.2892      0.0000
  19  11   3      0.0000      1.2470      0.8472      0.0000
 -24  12   3      0.0000      1.9898     -0.6866      0.0000
 -22  12   3      2.9456      2.3886     -0.8881      0.0000
 -20  12   3      2.9397      1.2557     -5.0060      0.0000
 -18  12   3     11.0902      0.9648     -7.6880      0.0000
 -16  12   3     10.3402      1.3265     -9.5539      0.0000
 -14  12   3      6.7254      0.9059     -7.2193      0.0000
 -12  12   3      1.9994      1.8136     -2.7463      0.0000
 -10  12   3      5.2830      1.0840      4.1759      0.0000
  -8  12   3      8.7985      0.6447      9.6468      0.0000
  -6  12   3      9.8456      0.5565     10.6080      0.0000
  -4  12   3     11.2870      0.6106     11.2972      0.0000
  -2  12   3     11.3260      0.6211     10.4985      0.0000
   0  12   3      5.6794      0.4630      5.0391      0.0000
   2  12   3      4.3408      0.4492     -3.3515      0.0000
   4  12   3      7.7856      0.5266     -8.5861      0.0000
   6  12   3      5.0065      0.7283     -5.7698      0.0000
   8  12   3      3.2935      0.6442     -3.9301      0.0000
  10  12   3      3.7879      1.0126     -3.0568      0.0000
  12  12   3      1.5639      1.3336      2.3358      0.0000
  14  12   3      4.2355      0.9704      1.9256      0.0000
  18  12   3      0.8633      1.1865      2.4031      0.0000
  20  12   3      0.0000      1.1188      1.3390      0.0000
 -25  13   3      0.0000      1.7763      0.1788      0.0000
 -23  13   3      1.4442      1.9417      2.1463      0.0000
 -21  13   3      1.0706      1.7862      2.7724      0.0000
 -19  13   3      8.4755      1.1590      6.0347      0.0000
 -17  13   3      8.5626      0.8100      7.6629      0.0000
 -15  13   3      5.9229      0.8116      6.3489      0.0000
 -13  13   3      2.0688      1.5695      1.6042      0.0000
 -11  13   3      3.9997      1.2221     -4.1194      0.0000
  -9  13   3     11.2419      0.7535    -11.2710      0.0000
  -7  13   3     12.9154      0.6775    -15.7823      0.0000
  -5  13   3     14.7014      0.7661    -15.0302      0.0000
  -3  13   3     12.0199      0.6472    -13.5977      0.0000
  -1  13   3     10.2675      0.5792    -10.7122      0.0000
   1  13   3      3.9059      0.5812     -2.3706      0.0000
   3  13   3      6.6676      0.4720      6.2778      0.0000
   5  13   3      9.1011      0.5653      8.1837      0.0000
   7  13   3      6.7003      0.7552      7.8283      0.0000
   9  13   3      5.8367      0.7177      5.2198      0.0000
  11  13   3      1.5520      1.0790     -1.0624      0.0000
  13  13   3      1.7208      1.0707     -2.0937      0.0000
  15  13   3      3.3200      1.0795     -5.1621      0.0000
  17  13   3      5.1153      1.2324     -3.6681      0.0000
  19  13   3      0.4786      1.2806     -3.0639      0.0000
 -22  14   3      1.7977      1.7255     -0.6509      0.0000
 -18  14   3      6.2568      0.7922     -4.6344      0.0000
 -16  14   3      7.2697      1.1609     -6.1841      0.0000
 -14  14   3      4.4338      0.9391     -4.0825      0.0000
 -12  14   3      1.4773      1.3435      0.6202      0.0000
 -10  14   3      6.1306      0.6280      6.1797      0.0000
  -8  14   3     11.2279      0.8321     13.0047      0.0000
  -6  14   3     15.2823      1.0441     16.3544      0.0000
  -4  14   3     14.2349      0.7414     15.5346      0.0000
  -2  14   3     13.2554      0.7067     14.5634      0.0000
   0  14   3      9.5763      0.6360     10.2431      0.0000
   2  14   3      3.8072      0.5560      2.6433      0.0000
   4  14   3      4.7588      0.6308     -2.5058      0.0000
   6  14   3      7.1952      0.5647     -6.0748      0.0000
   8  14   3      5.5973      0.6218     -6.0540      0.0000
  10  14   3      3.2399      0.6178     -1.5508      0.0000
  12  14   3      1.7083      0.9891     -0.2395      0.0000
  14  14   3      2.1430      1.4688      2.5180      0.0000
  16  14   3      4.1065      1.2727      1.7569      0.0000
  18  14   3      3.1768      1.5366      2.4970      0.0000
 -19  15   3      5.3533      1.2781      2.9970      0.0000
 -17  15   3      7.2211      1.1731      4.4700      0.0000
 -15  15   3      3.8262      1.4876      4.1452      0.0000
 -13  15   3      2.0829      1.2338      0.3989      0.0000
 -11  15   3      6.6705      0.7191     -4.4088      0.0000
  -9  15   3      9.6979      0.7160     -8.7890      0.0000
  -7  15   3     13.8886      0.7389    -12.2330      0.0000
  -5  15   3     11.1255      0.6156    -11.2177      0.0000
  -3  15   3      8.0531      0.5090     -7.2783      0.0000
  -1  15   3      4.2299      0.5128     -2.4466      0.0000
   1  15   3      5.5273      0.4760      3.6155      0.0000
   3  15   3      8.8934      0.6463      8.5713      0.0000
   5  15   3     11.4434      0.6496     12.5817      0.0000
   7  15   3     12.4228      1.7432     12.9607      0.0000
  11  15   3      3.2419      1.1168      4.0231      0.0000
  13  15   3      2.7098      1.3069      0.2013      0.0000
 -16  16   3      5.4755      1.2767     -4.6634      0.0000
 -14  16   3      0.0000      2.0609     -4.0895      0.0000
 -12  16   3      2.5454      1.7564     -0.5301      0.0000
 -10  16   3      4.5746      1.2280      3.8006      0.0000
  -8  16   3      6.9787      0.6234      7.8791      0.0000
  -6  16   3     10.6103      0.6151     10.8329      0.0000
  -4  16   3      9.2798      0.5580     10.3422      0.0000
  -2  16   3      6.0835      0.6114      7.2193      0.0000
   0  16   3      4.0229      0.4775      3.4421      0.0000
   2  16   3      2.2558      0.6540      0.0194      0.0000
   4  16   3      4.2291      1.1471     -4.3093      0.0000
   6  16   3      8.0460      1.0959     -7.3338      0.0000
   8  16   3      3.6970      1.3963     -5.4596      0.0000
  10  16   3      2.2333      1.4622     -2.5779      0.0000
  -9  17   3      2.8426      1.3651     -1.6290      0.0000
  -7  17   3      5.0732      1.0324     -5.6780      0.0000
  -5  17   3      7.1337      1.1390     -8.3094      0.0000
  -3  17   3      6.4348      1.0331     -7.5738      0.0000
  -1  17   3      4.4489      1.1030     -5.1359      0.0000
   1  17   3      2.7839      1.1355     -3.5432      0.0000
   3  17   3      2.1784      1.5091     -1.2167      0.0000
   5  17   3      2.3426      1.3136      1.8905      0.0000
 -24   0   4      0.5107      1.6539      4.1692      0.0000
 -18   0   4     15.0461      2.3213     16.0033      0.0000
 -16   0   4     15.4815      1.1507     16.9573      0.0000
 -14   0   4     23.9107      2.9851     23.0146      0.0000
 -10   0   4     31.8303      3.0821    -27.5710      0.0000
  -8   0   4     28.8964      3.8006    -28.7161      0.0000
  -6   0   4     35.1998      2.4085    -38.5378      0.0000
  -4   0   4     41.9604      2.8564    -34.1663      0.0000
  -2   0   4      9.3342      1.0773      3.0956      0.0000
   0   0   4     13.6940      1.0071      9.7265      0.0000
   2   0   4     27.8498      1.9130     30.6624      0.0000
   4   0   4     38.4101      3.7165     41.5408      0.0000
 -27   1   4      1.3584      1.7554      4.1433      0.0000
 -25   1   4      1.0214      1.7089      2.6428      0.0000
 -23   1   4      0.2372      1.5694      0.2540      0.0000
 -21   1   4      0.5808      1.2946     -2.4424      0.0000
 -19   1   4      3.6797      1.2158     -3.3395      0.0000
 -17   1   4      8.4704      0.8209     -7.2079      0.0000
 -15   1   4     19.7041      1.3972    -14.9162      0.0000
 -13   1   4     26.3810      1.8725    -23.0082      0.0000
 -11   1   4      6.1607      0.8567     -4.4602      0.0000
  -9   1   4     21.7014      1.0585     18.7243      0.0000
  -7   1   4     25.0702      2.8484     26.8296      0.0000
  -5   1   4     40.2097      2.7368     39.7719      0.0000
  -3   1   4     36.6861      2.5008     36.7936      0.0000
  -1   1   4     38.7520      2.6366     33.7834      0.0000
   1   1   4     29.9265      1.6717     27.3953      0.0000
   3   1   4     12.2533      1.1287     12.5880      0.0000
   5   1   4      3.4151      1.0907     -3.5686      0.0000
   7   1   4     29.6042      2.8973    -21.4860      0.0000
   9   1   4      0.0000      1.7807    -20.9845      0.0000
 -30   2   4      1.2493      2.0833     -1.3137      0.0000
 -24   2   4      0.0000      1.5915     -1.6787      0.0000
 -22   2   4      1.2459      1.4562     -1.0230      0.0000
 -20   2   4      2.0751      1.3156      3.6593      0.0000
 -18   2   4      4.5374      1.5541      2.8424      0.0000
 -16   2   4     13.3331      0.8334     11.2194      0.0000
 -14   2   4     20.6308      1.3376     20.1327      0.0000
 -12   2   4     10.9478      0.8679     11.0008      0.0000
 -10   2   4      3.9917      0.7670      3.8709      0.0000
  -8   2   4     28.4738      1.9488    -26.7476      0.0000
  -6   2   4     32.9932      2.2556    -30.9518      0.0000
  -4   2   4     34.1821      1.6465    -30.5242      0.0000
  -2   2   4     40.0366      1.9245    -38.9056      0.0000
   0   2   4     32.2599      1.5569    -26.4517      0.0000
   2   2   4     19.9182      0.9872    -19.6683      0.0000
   4   2   4      9.4625      0.6557     -9.2903      0.0000
   6   2   4     18.2422      1.3030     10.2376      0.0000
  10   2   4      0.0000      1.7493      9.9852      0.0000
 -31   3   4      0.5948      1.3035      0.4932      0.0000
 -23   3   4      3.4997      1.5019     -0.0364      0.0000
 -21   3   4      1.7121      1.4227     -0.3757      0.0000
 -19   3   4      2.2169      1.9203     -3.2703      0.0000
 -17   3   4      7.7752      1.2273     -4.3133      0.0000
 -15   3   4     15.2841      1.1562    -12.1927      0.0000
 -13   3   4      7.2919      0.7449     -7.7106      0.0000
 -11   3   4      5.0153      0.4856     -4.6664      0.0000
  -9   3   4     11.8761      0.7492     11.9560      0.0000
  -7   3   4     35.7239      1.7104     39.0532      0.0000
  -5   3   4     35.0412      1.9475     33.3193      0.0000
  -3   3   4     32.1914      1.5527     31.9631      0.0000
  -1   3   4     26.5781      1.2867     25.3113      0.0000
   1   3   4     18.3336      1.1382     12.1625      0.0000
   3   3   4      9.9317      0.8336      8.7151      0.0000
   5   3   4     10.7372      0.8729     -9.7585      0.0000
   7   3   4     14.5285      1.4841    -13.1437      0.0000
  11   3   4      0.0000      1.4145     -1.1241      0.0000
 -32   4   4      0.0000      1.5221      0.2797      0.0000
 -30   4   4      2.2532      1.8522     -0.3862      0.0000
 -22   4   4      3.7461      1.2718      2.5761      0.0000
 -20   4   4      1.1547      1.5331      2.5470      0.0000
 -16   4   4     21.2654      1.5177     17.1110      0.0000
 -14   4   4     21.9182      2.8324     22.2349      0.0000
 -12   4   4     21.3934      1.2179     28.1297      0.0000
 -10   4   4     22.1203      1.1637     24.4806      0.0000
  -8   4   4      6.9321      0.5273      6.9417      0.0000
  -6   4   4     16.4399      0.8212    -17.4015      0.0000
  -4   4   4     14.3742      1.0894    -15.7117      0.0000
  -2   4   4     19.8286      0.9732    -17.0091      0.0000
   0   4   4     17.8960      0.8818    -16.1163      0.0000
   2   4   4      3.7679      1.4185    -16.0815      0.0000
   4   4   4      3.4076      1.0000      3.4413      0.0000
   6   4   4      9.8338      0.8175     10.4798      0.0000
   8   4   4     10.4463      1.2948     10.2088      0.0000
  10   4   4      6.6480      0.7452      7.0263      0.0000
  12   4   4      0.0000      1.5042      2.4564      0.0000
 -35   5   4      0.7087      1.2973     -0.3372      0.0000
 -33   5   4      0.0000      1.5816     -0.2400      0.0000
 -29   5   4      2.2622      1.4553      1.1455      0.0000
 -27   5   4      2.9313      2.0942      3.2924      0.0000
 -25   5   4      7.9195      1.4322      2.4612      0.0000
 -23   5   4      6.7272      1.0621      3.0251      0.0000
 -19   5   4      6.3314      0.9268     -4.1419      0.0000
 -17   5   4      9.4070      0.8999    -10.3810      0.0000
 -13   5   4     11.1784      1.1211    -13.7900      0.0000
 -11   5   4      9.8148      0.8180    -12.1968      0.0000
  -9   5   4      2.6644      0.7188     -2.2149      0.0000
  -7   5   4     17.3804      0.8672     15.8762      0.0000
  -5   5   4     28.3187      1.3692     26.3113      0.0000
  -3   5   4     20.1569      0.9897     21.3220      0.0000
  -1   5   4     17.5158      0.8684     16.6169      0.0000
   1   5   4     17.9207      1.2927     19.3856      0.0000
   3   5   4      3.8026      0.9551      0.8464      0.0000
   5   5   4     10.9878      1.2594     -6.9201      0.0000
   7   5   4     11.7122      0.9217     -8.4733      0.0000
   9   5   4     12.3564      1.6192     -7.3209      0.0000
  11   5   4      6.8718      1.4859     -3.9669      0.0000
  13   5   4      0.0000      1.4306     -2.6282      0.0000
 -34   6   4      1.2333      1.6440     -0.0468      0.0000
 -32   6   4      0.0000      1.7833     -0.2024      0.0000
 -30   6   4      0.0000      1.7975     -0.4685      0.0000
 -28   6   4      1.8270      1.4426     -0.6566      0.0000
 -26   6   4      2.7247      1.2352     -1.9616      0.0000
 -24   6   4      2.7972      1.4016      0.4271      0.0000
 -22   6   4      0.0000      1.6968      0.2493      0.0000
 -20   6   4     14.9896      2.0748      7.8335      0.0000
 -18   6   4      7.9948      0.8987      6.8702      0.0000
 -16   6   4      7.7535      0.8305      7.8421      0.0000
 -14   6   4      5.0800      0.9231      8.2386      0.0000
 -12   6   4      5.9838      0.9187      7.8927      0.0000
 -10   6   4      1.8524      1.8760     -0.1605      0.0000
  -8   6   4     13.1093      1.0298    -13.7825      0.0000
  -6   6   4     26.3088      1.2752    -20.9688      0.0000
  -4   6   4     26.1234      1.2645    -29.3551      0.0000
  -2   6   4     19.4962      1.1119    -20.0758      0.0000
   0   6   4     16.8599      1.2199    -16.6271      0.0000
   2   6   4      4.6822      1.0796      0.3517      0.0000
   6   6   4     15.0711      1.5622     14.2159      0.0000
   8   6   4     15.3208      1.1248     12.7751      0.0000
  10   6   4     14.5074      1.0999      7.6481      0.0000
  12   6   4      7.8741      1.0824      4.4782      0.0000
  14   6   4      0.0000      1.4179      0.3848      0.0000
 -33   7   4      0.0000      1.7566     -0.2704      0.0000
 -31   7   4      0.0000      1.7994     -0.0437      0.0000
 -29   7   4      0.7420      1.8269      0.1555      0.0000
 -27   7   4      1.6728      1.5152      0.3054      0.0000
 -25   7   4      0.9465      1.5118      1.5910      0.0000
 -23   7   4      0.7611      1.4880     -1.1725      0.0000
 -21   7   4      5.9614      2.1745     -1.3109      0.0000
 -19   7   4     20.2261      1.5496     -8.8337      0.0000
 -17   7   4      8.7801      1.2419     -6.6126      0.0000
 -15   7   4      5.4203      0.9454     -5.7305      0.0000
 -13   7   4      5.7716      0.7311     -6.0928      0.0000
 -11   7   4      2.5166      1.6737     -0.6329      0.0000
  -9   7   4     11.2994      1.0141     13.0158      0.0000
  -7   7   4     18.4063      1.3221     17.4593      0.0000
  -5   7   4     23.1031      1.3136     22.8433      0.0000
  -3   7   4     17.8528      0.8883     21.3067      0.0000
  -1   7   4     12.9711      0.9973     10.7402      0.0000
   1   7   4      3.5796      1.1495     -5.1169      0.0000
   3   7   4     15.7585      1.1651    -14.7836      0.0000
   7   7   4     23.0603      1.6119    -19.2674      0.0000
   9   7   4     19.6702      1.9776    -13.8394      0.0000
  11   7   4     14.0106      1.3527     -9.5391      0.0000
  13   7   4      7.5158      0.8133     -4.6678      0.0000
  15   7   4      1.1633      2.0353     -2.0876      0.0000
  17   7   4      2.4293      1.6348      1.2468      0.0000
 -28   8   4      1.6549      1.9790     -0.9649      0.0000
 -26   8   4      2.6666      1.7566     -1.3936      0.0000
 -24   8   4      3.8771      1.1973     -3.0127      0.0000
 -22   8   4      1.4737      1.7184     -0.3583      0.0000
 -20   8   4      4.2321      1.6787      0.0612      0.0000
 -18   8   4     12.2663      1.2877      5.7107      0.0000
 -16   8   4      2.9982      1.0408      3.4448      0.0000
 -14   8   4      3.6511      1.4025      3.0695      0.0000
 -12   8   4      3.9575      1.0801      3.5052      0.0000
 -10   8   4      4.6870      1.1503     -3.7098      0.0000
  -8   8   4     10.1237      0.8750    -10.5257      0.0000
  -6   8   4     18.1496      1.3127    -16.3946      0.0000
  -4   8   4     20.6138      1.4645    -21.5270      0.0000
  -2   8   4     23.6782      1.6669    -22.8096      0.0000
   0   8   4     12.0896      0.9478    -13.6916      0.0000
   2   8   4      5.1408      0.7547     -6.3309      0.0000
   4   8   4      2.4541      1.2893      0.1997      0.0000
   6   8   4      9.4860      1.9280      6.1255      0.0000
   8   8   4      9.7262      1.1826      7.0641      0.0000
  10   8   4      6.2304      0.7559      6.1925      0.0000
  12   8   4      6.1240      0.9354      4.0158      0.0000
  14   8   4      6.2196      1.0587      2.8057      0.0000
  16   8   4      0.7497      1.9119     -0.8982      0.0000
  18   8   4      1.6181      1.6719     -1.4956      0.0000
 -31   9   4      0.0000      1.6891     -0.0303      0.0000
 -25   9   4      2.0252      1.4187      0.2603      0.0000
 -23   9   4      1.2313      1.5813      1.4489      0.0000
 -21   9   4      0.0000      1.5620     -1.3796      0.0000
 -19   9   4      4.4971      0.9191     -1.8870      0.0000
 -17   9   4      6.7408      0.8115     -5.4648      0.0000
 -15   9   4      3.2975      1.0033     -3.1610      0.0000
 -13   9   4      4.9602      1.0936     -0.8462      0.0000
 -11   9   4      1.2691      1.7528      1.5634      0.0000
  -9   9   4      6.6597      0.8309      5.9113      0.0000
  -7   9   4     12.3991      0.9767     12.2557      0.0000
  -5   9   4     15.5247      2.0737     15.7933      0.0000
  -3   9   4     16.0857      0.8427     17.5125      0.0000
  -1   9   4     14.0136      1.0107     14.4324      0.0000
   1   9   4      7.6058      1.0528      7.6325      0.0000
   3   9   4      3.3220      1.3762      2.2181      0.0000
   5   9   4      4.0534      2.4761     -3.8767      0.0000
   7   9   4      7.2807      1.3341     -6.1828      0.0000
   9   9   4      5.7842      0.7356     -5.1054      0.0000
  11   9   4      2.9055      1.3895     -3.4189      0.0000
  15   9   4      1.3271      1.4182      1.4120      0.0000
  17   9   4      0.0000      1.3902      2.0692      0.0000
  19   9   4      0.4260      1.7063      2.5355      0.0000
 -30  10   4      0.3563      1.7201      0.1222      0.0000
 -28  10   4      0.0000      1.7936     -0.5869      0.0000
 -26  10   4      0.0000      1.7972     -1.0636      0.0000
 -24  10   4      1.2144      1.5171     -1.3820      0.0000
 -22  10   4      0.5144      1.4611     -2.5383      0.0000
 -20  10   4      1.8921      1.4483     -0.0010      0.0000
 -18  10   4      1.6893      1.8484      1.1452      0.0000
 -16  10   4      5.2168      1.0782      4.1603      0.0000
 -14  10   4      3.2266      1.1761      1.7239      0.0000
 -12  10   4      2.7010      1.9394     -2.0550      0.0000
 -10  10   4      4.6779      1.0378     -2.7950      0.0000
  -8  10   4      6.1275      0.7931     -6.0506      0.0000
  -6  10   4      9.1402      0.8668     -9.9146      0.0000
  -4  10   4      8.3915      0.4862    -10.0045      0.0000
  -2  10   4      8.1556      0.4899     -8.7921      0.0000
   0  10   4      5.5340      0.4202     -5.8451      0.0000
   2  10   4      2.9156      0.7065     -2.5781      0.0000
   4  10   4      2.9568      1.0787      1.4183      0.0000
   6  10   4      2.3250      1.3890      3.0859      0.0000
   8  10   4      3.4729      1.4014      1.9500      0.0000
  10  10   4      2.2167      1.6896      1.8621      0.0000
  12  10   4      1.7025      1.6298      1.9061      0.0000
  14  10   4      3.9815      1.0083     -0.8081      0.0000
  16  10   4      2.2154      1.3040     -0.9526      0.0000
  18  10   4      1.2261      1.3866     -1.8359      0.0000
 -27  11   4      0.0000      1.7475      0.4246      0.0000
 -25  11   4      2.0256      1.9515      0.9089      0.0000
 -23  11   4      1.9823      1.7972      0.6315      0.0000
 -21  11   4      1.3471      1.3204      0.4490      0.0000
 -19  11   4      0.0000      1.4004     -3.0530      0.0000
 -17  11   4      6.5548      0.8230     -6.5921      0.0000
 -15  11   4     13.7381      1.3079    -10.7302      0.0000
 -11  11   4      8.8543      1.1038     -9.4813      0.0000
  -9  11   4     10.9218      1.2209    -10.9446      0.0000
  -7  11   4      7.4139      0.8136     -7.8505      0.0000
  -5  11   4      4.1866      0.4873     -3.4904      0.0000
  -3  11   4      4.8427      0.9044     -0.7136      0.0000
  -1  11   4      3.2239      0.4634      1.7440      0.0000
   1  11   4      3.9449      0.6310      2.7796      0.0000
   3  11   4      1.7448      0.8397      0.1178      0.0000
   5  11   4      2.2711      1.5771     -1.5145      0.0000
   7  11   4      2.7831      2.0761     -0.9701      0.0000
   9  11   4      3.9971      0.8422     -2.6936      0.0000
  11  11   4      5.0015      0.7790     -3.4863      0.0000
  13  11   4      2.4759      1.1055     -1.5942      0.0000
  15  11   4      1.2228      1.4976     -1.5028      0.0000
  17  11   4      1.0528      1.5865      0.0068      0.0000
  19  11   4      0.0000      1.2809     -0.4481      0.0000
  21  11   4      0.0000      1.2786     -0.5232      0.0000
 -26  12   4      0.6582      1.7824     -0.3180      0.0000
 -24  12   4      0.0000      1.8191     -0.7231      0.0000
 -22  12   4      0.4138      1.7075     -0.2289      0.0000
 -20  12   4      1.0851      1.2705      0.0687      0.0000
 -18  12   4      1.5685      1.7357      2.0453      0.0000
 -16  12   4      5.2812      0.8398      3.5203      0.0000
 -14  12   4      2.3360      2.2269      3.4185      0.0000
 -12  12   4      1.2117      1.6015     -0.1767      0.0000
 -10  12   4      2.8150      1.2081     -1.3601      0.0000
  -8  12   4      2.7600      1.2446     -0.9240      0.0000
  -6  12   4      3.7237      0.4419     -3.1036      0.0000
  -4  12   4      4.9279      0.4048     -4.6152      0.0000
  -2  12   4      5.0520      0.4280     -4.4929      0.0000
   0  12   4      4.7594      0.4391     -3.9951      0.0000
   2  12   4      1.6286      0.8665     -0.4859      0.0000
   4  12   4      1.2741      1.0130      1.5336      0.0000
   6  12   4      1.3718      1.0926      0.1955      0.0000
   8  12   4      2.1348      1.6082      1.4457      0.0000
  10  12   4      4.5007      1.0670      1.9133      0.0000
  12  12   4      1.9896      1.5025      0.5680      0.0000
  14  12   4      0.0000      1.1721      0.4896      0.0000
  16  12   4      1.8243      1.6873     -1.1229      0.0000
  18  12   4      0.6437      1.5398     -0.4753      0.0000
  20  12   4      0.7400      1.2806     -0.3094      0.0000
 -23  13   4      0.7246      1.6379      1.2108      0.0000
 -21  13   4      2.1136      1.6348      0.6392      0.0000
 -19  13   4      1.0076      1.5179      0.0481      0.0000
 -17  13   4      1.7575      1.2946     -1.0863      0.0000
 -15  13   4      2.0328      1.3908     -1.6328      0.0000
 -13  13   4      1.3994      1.5700     -0.7085      0.0000
 -11  13   4      2.9595      1.0818      1.6863      0.0000
  -9  13   4      2.0909      0.8694      1.4711      0.0000
  -7  13   4      2.1196      0.6066      0.8709      0.0000
  -5  13   4      2.0426      0.5998      2.4881      0.0000
  -3  13   4      3.4129      0.4545      3.5528      0.0000
  -1  13   4      4.0564      0.4499      3.0999      0.0000
   1  13   4      2.6369      0.6002     -0.1483      0.0000
   3  13   4      1.7255      0.8036     -2.3031      0.0000
   5  13   4      1.0867      0.9760     -0.5401      0.0000
   7  13   4      1.2288      1.0178     -0.6988      0.0000
   9  13   4      1.4645      1.0913     -0.9108      0.0000
  11  13   4      1.2108      0.9889     -0.4235      0.0000
  13  13   4      1.4281      1.4740     -0.5395      0.0000
  15  13   4      1.9103      1.4026      0.9903      0.0000
  17  13   4      1.2385      1.6806      0.4334      0.0000
 -20  14   4      1.8337      1.4913     -0.5432      0.0000
 -18  14   4      1.3482      1.5071     -0.0215      0.0000
 -14  14   4      1.2410      1.5099     -0.2772      0.0000
 -12  14   4      0.0000      1.3699     -0.9631      0.0000
 -10  14   4      1.4171      0.6842     -1.9515      0.0000
  -8  14   4      1.6296      0.7854     -1.2191      0.0000
  -6  14   4      2.3130      0.5492     -1.4392      0.0000
  -4  14   4      3.9266      0.4178     -3.8054      0.0000
  -2  14   4      6.4401      0.4508     -4.9388      0.0000
   0  14   4      1.6764      0.8075     -2.1927      0.0000
   2  14   4      1.5579      0.7806      0.6899      0.0000
   4  14   4      1.2946      0.9475     -0.1860      0.0000
   6  14   4      1.9042      0.7292     -0.4960      0.0000
   8  14   4      0.9245      0.9896     -0.3305      0.0000
  10  14   4      1.4430      1.3283     -0.0418      0.0000
  12  14   4      2.2970      1.6295      0.4780      0.0000
  14  14   4      1.6086      1.3463     -0.5402      0.0000
 -17  15   4      1.3958      1.5088     -0.7049      0.0000
 -15  15   4      0.0000      1.9331      0.4284      0.0000
 -13  15   4      0.0000      1.4833      0.6298      0.0000
 -11  15   4      1.6828      1.2181      0.3336      0.0000
  -9  15   4      1.8861      0.7955      0.0118      0.0000
  -7  15   4      1.9197      0.7256     -0.8573      0.0000
  -5  15   4      1.7127      0.5935      0.1683      0.0000
  -3  15   4      3.0913      0.8192      2.3512      0.0000
  -1  15   4      1.6038      0.6596      1.2128      0.0000
   1  15   4      1.5920      0.7981     -1.5672      0.0000
   3  15   4      2.1297      0.8545     -1.2811      0.0000
   5  15   4      1.3496      1.1951     -0.3219      0.0000
   7  15   4      0.1530      1.2880      0.1558      0.0000
   9  15   4      1.3100      1.4392      0.0911      0.0000
  11  15   4      0.5962      1.3685     -0.4628      0.0000
 -12  16   4      1.1643      1.4974     -1.3226      0.0000
 -10  16   4      1.0381      1.4905      0.2237      0.0000
  -8  16   4      1.7761      1.4433      1.1499      0.0000
  -6  16   4      1.6563      0.9938      1.1458      0.0000
  -4  16   4      1.3787      1.0077     -0.7118      0.0000
  -2  16   4      1.8227      0.8501     -1.3344      0.0000
   0  16   4      1.1961      1.1091      0.5488      0.0000
   2  16   4      2.3481      1.1931      1.0197      0.0000
   4  16   4      1.2309      1.3729      0.2900      0.0000
   6  16   4      1.7075      1.3641     -0.3585      0.0000
 -33   1   5      0.0000      1.9217      0.1588      0.0000
 -31   1   5      0.0000      1.3937      0.4077      0.0000
 -29   1   5      0.0000      1.6455     -0.3072      0.0000
 -27   1   5      0.9806      1.2139      0.5726      0.0000
 -25   1   5      0.0000      1.3261      0.0435      0.0000
 -23   1   5      0.5879      1.3392      1.4471      0.0000
 -21   1   5      0.0000      1.2725     -1.4222      0.0000
 -19   1   5      1.8645      1.5087      2.1808      0.0000
 -17   1   5      0.8643      1.2597     -1.8430      0.0000
 -15   1   5      2.1262      1.0641     -0.6894      0.0000
 -13   1   5      2.7016      0.7099      1.6799      0.0000
 -11   1   5      6.6341      0.5622     -7.0271      0.0000
  -9   1   5      2.6760      0.9334      3.1659      0.0000
  -7   1   5      4.8017      0.7431      4.6740      0.0000
  -5   1   5      5.1621      0.6571      5.3149      0.0000
  -3   1   5      3.0873      0.8195      2.6262      0.0000
  -1   1   5      6.9813      0.6796      5.3701      0.0000
   1   1   5      5.8775      0.8868      3.7183      0.0000
   3   1   5      3.3439      0.7356      2.3833      0.0000
   5   1   5      2.0256      0.9977      0.8865      0.0000
   7   1   5      2.2358      1.1152      1.8720      0.0000
   9   1   5      2.0378      1.7768      0.2995      0.0000
  11   1   5      0.0000      1.6460     -0.7536      0.0000
 -34   2   5      0.2163      1.1494      0.2004      0.0000
 -32   2   5      0.0000      1.5468      0.1914      0.0000
 -28   2   5      0.7101      1.4066      0.2864      0.0000
 -26   2   5      3.0683      1.5763     -1.6188      0.0000
 -24   2   5      0.0000      1.2873     -1.9339      0.0000
 -22   2   5      1.4620      1.5710     -2.0125      0.0000
 -20   2   5      2.4146      1.1424     -0.7226      0.0000
 -18   2   5      2.9214      0.8304     -1.6784      0.0000
 -16   2   5      1.2266      1.2081      2.2681      0.0000
 -14   2   5      1.6859      1.0832     -1.5888      0.0000
 -12   2   5      5.5631      0.4971      5.9293      0.0000
 -10   2   5      4.4331      0.7922      4.6679      0.0000
  -8   2   5      6.1485      0.9069     -5.0934      0.0000
  -6   2   5      7.4803      1.3125     -7.4146      0.0000
  -4   2   5      3.5950      0.5288      3.7507      0.0000
  -2   2   5      2.5619      0.6452     -3.6757      0.0000
   0   2   5      2.9771      0.6648     -3.2281      0.0000
   2   2   5      2.9834      0.6633     -1.9026      0.0000
   4   2   5      2.7758      0.7370     -0.1479      0.0000
   6   2   5      2.6460      1.1010     -3.4534      0.0000
   8   2   5      3.4605      1.0233     -2.5056      0.0000
  10   2   5      2.3262      1.6757      0.4382      0.0000
  12   2   5      0.7485      1.6753      1.3439      0.0000
 -35   3   5      1.0042      1.5767     -0.1286      0.0000
 -33   3   5      0.0000      1.7367      0.1677      0.0000
 -31   3   5      0.0000      1.7446     -0.0985      0.0000
 -29   3   5      0.0000      2.1054      0.1317      0.0000
 -27   3   5      1.2457      1.5925     -0.2289      0.0000
 -25   3   5      3.1888      1.1577      2.6841      0.0000
 -23   3   5      2.5235      1.3454      0.9768      0.0000
 -21   3   5      1.0720      1.3233      2.0514      0.0000
 -19   3   5      2.0571      1.3800     -1.1214      0.0000
 -17   3   5      1.2728      1.2260     -0.1662      0.0000
 -15   3   5      1.3232      1.1996     -0.0446      0.0000
 -13   3   5      4.5292      0.6474     -3.2948      0.0000
 -11   3   5      5.9259      0.5528     -4.5466      0.0000
  -9   3   5      2.9025      0.6245      0.8496      0.0000
  -7   3   5     13.2491      1.0088     12.8031      0.0000
  -5   3   5      4.8057      0.4669      3.4779      0.0000
  -3   3   5      6.9823      0.4749      6.6545      0.0000
  -1   3   5      6.6446      0.4553     10.0405      0.0000
   1   3   5      4.9105      0.4732      5.2731      0.0000
   3   3   5      2.7436      0.7847     -0.9609      0.0000
   5   3   5      1.9185      1.1420      1.0929      0.0000
   7   3   5      2.2035      1.2030      1.0903      0.0000
   9   3   5      5.1361      1.5486     -1.4731      0.0000
  11   3   5      3.4087      1.1069     -3.1501      0.0000
  13   3   5      0.3805      1.7591     -1.9391      0.0000
 -32   4   5      0.7977      1.9017     -0.5370      0.0000
 -30   4   5      0.0000      1.7773      0.0095      0.0000
 -28   4   5      0.8799      1.3758     -0.3323      0.0000
 -26   4   5      3.6605      1.8338     -0.5708      0.0000
 -24   4   5      3.7040      2.2911     -3.3589      0.0000
 -22   4   5      2.4159      1.7133     -1.1272      0.0000
 -20   4   5      2.1496      1.6455     -0.8310      0.0000
 -18   4   5      2.0371      1.2793      3.7396      0.0000
 -16   4   5      1.8392      1.0541      1.7822      0.0000
 -14   4   5      5.6814      0.5108      7.2664      0.0000
 -12   4   5      9.3807      0.5688      9.6945      0.0000
 -10   4   5      9.5408      0.6264      9.6168      0.0000
  -8   4   5      3.0565      0.5353      2.3786      0.0000
  -6   4   5      3.5785      0.5627      3.8159      0.0000
  -4   4   5      4.7923      0.4306     -4.6779      0.0000
  -2   4   5      5.8792      0.4772     -4.3811      0.0000
   0   4   5      5.0394      0.4495     -4.2402      0.0000
   2   4   5      3.8703      0.5500      2.3303      0.0000
   4   4   5      1.4346      1.0473      0.7972      0.0000
   6   4   5      1.6679      1.3896      0.2466      0.0000
   8   4   5      3.6192      0.9779      1.4183      0.0000
  10   4   5      6.2722      1.4856      3.8643      0.0000
  12   4   5      2.8938      1.2421      4.4731      0.0000
  14   4   5      1.1800      1.4390      1.4115      0.0000
 -33   5   5      0.0000      1.7522      0.0647      0.0000
 -31   5   5      0.0000      1.8620      0.0992      0.0000
 -27   5   5      1.5724      1.4287      0.7324      0.0000
 -25   5   5      2.2074      1.6369      1.3742      0.0000
 -23   5   5      4.7877      1.8462      4.4856      0.0000
 -21   5   5      1.7666      1.6864      0.6666      0.0000
 -19   5   5      1.7036      1.6545     -0.7967      0.0000
 -17   5   5      1.9254      1.4624     -2.5814      0.0000
 -15   5   5      1.6630      1.2986     -2.4222      0.0000
 -13   5   5      5.0849      0.5519     -5.0258      0.0000
 -11   5   5      3.7103      0.6762     -3.4747      0.0000
  -9   5   5      3.2013      0.6657     -1.3954      0.0000
  -7   5   5      5.2718      0.7554     -5.5004      0.0000
  -5   5   5     10.5356      0.6337      9.9844      0.0000
  -3   5   5     10.8670      0.5827     12.5452      0.0000
  -1   5   5      7.5367      0.5341      7.0815      0.0000
   1   5   5      4.1646      0.8671      2.1253      0.0000
   3   5   5      1.6049      0.8628      0.0750      0.0000
   5   5   5      1.2819      1.4370     -1.9992      0.0000
   7   5   5      3.8883      0.8912     -2.8451      0.0000
   9   5   5      4.7229      0.8157     -4.6664      0.0000
  11   5   5      7.9151      2.2761     -6.7725      0.0000
  13   5   5      1.4489      1.5376     -4.2804      0.0000
  15   5   5      0.7413      1.4962     -0.8770      0.0000
 -32   6   5      0.0000      1.6946     -0.0353      0.0000
 -30   6   5      0.7754      1.8379      0.2918      0.0000
 -28   6   5      0.0000      1.8865      0.7456      0.0000
 -26   6   5      1.8065      1.4233     -0.4511      0.0000
 -24   6   5      3.4110      1.1751     -1.0038      0.0000
 -22   6   5      5.1112      1.4048     -2.7706      0.0000
 -20   6   5      5.5267      0.9701      3.2742      0.0000
 -18   6   5      3.6517      1.0094      4.1284      0.0000
 -16   6   5      3.5114      1.0815      4.8356      0.0000
 -14   6   5      3.4016      1.5194      3.9798      0.0000
 -12   6   5      1.8910      1.1119      1.9601      0.0000
 -10   6   5      2.9970      0.6573     -1.4420      0.0000
  -8   6   5      5.5221      0.4688      5.0073      0.0000
  -6   6   5      6.8614      0.4781     -7.0612      0.0000
  -4   6   5     16.0978      0.8103    -17.7194      0.0000
  -2   6   5     13.2912      0.6874    -13.9486      0.0000
   0   6   5      7.3717      0.6182     -5.9579      0.0000
   2   6   5      2.9415      1.4022     -1.4672      0.0000
   4   6   5      3.4324      1.2730      3.9469      0.0000
   6   6   5      6.8235      1.1217      5.2980      0.0000
   8   6   5      6.4708      0.7627      5.4860      0.0000
  10   6   5      9.1311      0.8254      7.7110      0.0000
  14   6   5      0.0000      1.6264      2.7139      0.0000
  16   6   5      0.0000      1.3150     -0.7555      0.0000
 -31   7   5      1.1561      1.7201     -0.1148      0.0000
 -29   7   5      0.0000      1.8224     -0.7357      0.0000
 -27   7   5      1.1813      1.8997     -0.9547      0.0000
 -25   7   5      0.0000      1.4988      0.4907      0.0000
 -23   7   5      2.8752      1.4264      0.7527      0.0000
 -21   7   5      3.3139      1.2807      0.5384      0.0000
 -19   7   5      9.6223      1.6004     -6.0573      0.0000
 -17   7   5      6.7520      0.7967     -6.9099      0.0000
 -15   7   5      5.0515      0.7993     -5.9452      0.0000
 -13   7   5      3.3570      1.4977     -2.5268      0.0000
 -11   7   5      3.4716      1.4791      0.7175      0.0000
  -9   7   5      2.8850      0.6135     -3.2987      0.0000
  -7   7   5      4.8378      0.4605      2.8977      0.0000
  -5   7   5     14.5006      1.2053     13.3177      0.0000
  -3   7   5     17.8759      0.8828     17.1317      0.0000
  -1   7   5     11.7382      0.6211     11.0699      0.0000
   1   7   5      3.0591      0.9616      2.1101      0.0000
   3   7   5      6.3942      0.7945     -5.4060      0.0000
   7   7   5      9.8675      0.8522     -6.8840      0.0000
   9   7   5     12.0406      0.9656     -8.6051      0.0000
  11   7   5     13.7109      1.4530     -7.6396      0.0000
  15   7   5      0.0000      1.5207     -0.9512      0.0000
  17   7   5      0.0000      1.3104      0.7759      0.0000
 -30   8   5      0.7346      1.6873     -0.2023      0.0000
 -28   8   5      0.0000      1.8188     -0.1619      0.0000
 -26   8   5      1.4044      2.0198     -1.3207      0.0000
 -24   8   5      4.1120      1.2927     -3.8552      0.0000
 -22   8   5      6.7620      0.8836     -4.2396      0.0000
 -20   8   5      2.8753      1.2610     -3.2574      0.0000
 -18   8   5      5.3147      1.0641      2.7445      0.0000
 -16   8   5      6.5551      1.1795      3.0879      0.0000
 -14   8   5      2.6020      1.5013     -0.4527      0.0000
 -12   8   5      4.4755      1.3054     -2.7306      0.0000
 -10   8   5      3.7922      1.0149      1.7423      0.0000
  -8   8   5      3.5414      1.4747     -1.1855      0.0000
  -6   8   5     10.7773      0.5907    -10.0427      0.0000
  -4   8   5     17.7676      0.8930    -18.6565      0.0000
  -2   8   5     22.0947      1.0885    -22.7623      0.0000
   0   8   5     13.5776      1.4486    -15.4322      0.0000
   2   8   5      3.9700      0.8202     -5.4275      0.0000
   4   8   5      4.4527      0.8603      0.2355      0.0000
   6   8   5      2.5240      1.9703      1.1625      0.0000
   8   8   5      8.9533      1.2178      5.0507      0.0000
  10   8   5     10.0421      0.8844      6.4630      0.0000
  12   8   5      9.6632      1.2274      5.9883      0.0000
  16   8   5      0.0000      1.7603      0.3438      0.0000
  18   8   5      0.0000      1.3274     -0.8550      0.0000
 -29   9   5      2.5632      1.9389      0.5393      0.0000
 -27   9   5      0.0000      2.1412      0.7307      0.0000
 -25   9   5      2.1078      2.1713      2.2565      0.0000
 -23   9   5      5.1176      0.9403      4.1514      0.0000
 -21   9   5      5.8959      0.8659      3.2946      0.0000
 -19   9   5      0.0000      1.4859      0.7770      0.0000
 -17   9   5      7.0051      0.8035     -4.6250      0.0000
 -15   9   5      3.8107      1.0318     -2.6989      0.0000
 -13   9   5      4.1409      1.3893      2.2673      0.0000
 -11   9   5      1.4879      1.5649     -0.5343      0.0000
  -9   9   5      3.8143      0.9437     -1.7083      0.0000
  -7   9   5      4.9874      0.9056      3.7809      0.0000
  -5   9   5     10.5594      0.5805     10.5041      0.0000
  -3   9   5     16.7400      0.8515     17.3331      0.0000
  -1   9   5     13.5348      1.0435     15.6103      0.0000
   1   9   5      5.7630      0.7341      6.6136      0.0000
   3   9   5      1.7688      1.6523      0.1520      0.0000
   5   9   5      2.1040      1.4902      0.3985      0.0000
   7   9   5      3.7427      1.0665     -2.5050      0.0000
   9   9   5      7.3914      0.8004     -4.1511      0.0000
  11   9   5      7.2778      0.8614     -4.4425      0.0000
  13   9   5      6.4641      1.1483     -2.1026      0.0000
  15   9   5      3.6073      2.0047     -0.1444      0.0000
  19   9   5      0.6098      1.3738      1.1683      0.0000
 -28  10   5      0.0000      2.0121     -0.8516      0.0000
 -26  10   5      0.0000      2.1376     -1.3018      0.0000
 -24  10   5      3.8604      1.5581     -2.7747      0.0000
 -22  10   5      5.6576      1.2558     -3.7654      0.0000
 -20  10   5      2.8620      0.9838     -1.9703      0.0000
 -18  10   5      3.1326      1.0237      1.4628      0.0000
 -16  10   5      6.5476      0.8594      5.0595      0.0000
 -14  10   5      2.0122      1.8464      1.8089      0.0000
 -12  10   5      2.4103      1.6280     -0.0519      0.0000
 -10  10   5      2.8695      1.1498      1.8616      0.0000
  -8  10   5      3.3205      1.0498     -0.6320      0.0000
  -6  10   5      6.6035      1.1434     -6.5075      0.0000
  -4  10   5     12.2463      1.2699    -13.3522      0.0000
  -2  10   5     15.9650      1.3394    -15.4178      0.0000
   0  10   5      8.4156      0.8156     -9.6028      0.0000
   2  10   5      1.7784      1.3011     -1.6450      0.0000
   4  10   5      2.6117      1.3620     -0.8659      0.0000
   6  10   5      2.6450      1.8795      1.6465      0.0000
   8  10   5      5.3358      1.3855      3.5515      0.0000
  10  10   5      5.0664      1.1316      4.0682      0.0000
  12  10   5      5.8646      1.1580      2.5639      0.0000
  14  10   5      3.7009      1.2212      0.8016      0.0000
  16  10   5      5.3533      1.4758     -1.1324      0.0000
 -25  11   5      3.3860      1.6049      1.5726      0.0000
 -23  11   5      7.2330      1.2967      2.6836      0.0000
 -21  11   5      5.8575      1.1445      2.3867      0.0000
 -19  11   5      1.5128      1.5028     -0.9627      0.0000
 -17  11   5      6.5331      0.7956     -6.1450      0.0000
 -13  11   5     11.6003      1.1353    -12.6744      0.0000
 -11  11   5     16.8321      1.8405    -14.6820      0.0000
  -9  11   5     19.6330      2.5123    -15.9215      0.0000
  -7  11   5     14.9071      1.1384    -11.9902      0.0000
  -5  11   5      5.1541      0.4735     -3.5236      0.0000
  -3  11   5      5.3453      0.7655      4.0086      0.0000
  -1  11   5      5.5602      0.8995      5.5006      0.0000
   1  11   5      5.0781      0.7483      1.7003      0.0000
   3  11   5      4.6799      0.7784      1.2285      0.0000
   5  11   5      4.1963      0.8763     -1.2332      0.0000
   7  11   5      4.6324      2.4070     -4.2229      0.0000
   9  11   5      7.5126      1.2533     -5.7985      0.0000
  11  11   5      6.9343      1.0170     -5.6796      0.0000
  13  11   5      5.8281      1.0229     -4.1009      0.0000
  15  11   5      4.2956      1.3004     -1.6255      0.0000
  17  11   5      3.6140      1.7907     -0.5146      0.0000
 -24  12   5      3.1551      1.5703     -1.9313      0.0000
 -22  12   5      3.3992      1.3428     -2.0808      0.0000
 -20  12   5      2.4293      1.7394     -1.0108      0.0000
 -18  12   5      1.8034      1.6946      1.3671      0.0000
 -16  12   5      2.1310      1.6375      4.0499      0.0000
 -14  12   5      3.6622      1.3498      5.9524      0.0000
 -12  12   5      3.4394      1.0134      4.4376      0.0000
 -10  12   5      2.9423      1.0577      1.9890      0.0000
  -8  12   5      2.3247      1.2580     -0.1006      0.0000
  -6  12   5      4.2239      0.8551     -4.4091      0.0000
  -4  12   5      9.1538      0.5243     -8.6578      0.0000
  -2  12   5      8.4025      0.6102     -8.2399      0.0000
   0  12   5      3.3353      0.4631     -3.5295      0.0000
   2  12   5      1.9951      1.1315     -1.4428      0.0000
   4  12   5      1.7953      1.5592      1.3968      0.0000
   6  12   5      4.5285      1.1695      4.3219      0.0000
   8  12   5      8.1204      1.4549      5.3466      0.0000
  10  12   5      8.8007      1.1691      5.3324      0.0000
  12  12   5      6.7793      1.0596      3.5511      0.0000
  14  12   5      1.6256      1.4308      1.0043      0.0000
  16  12   5      1.7030      1.6883     -0.4354      0.0000
 -21  13   5      2.7806      1.4423      0.4382      0.0000
 -17  13   5      1.1698      1.8629     -2.3405      0.0000
 -15  13   5      2.5172      1.9386     -4.4057      0.0000
 -13  13   5      3.9284      1.4789     -5.2377      0.0000
 -11  13   5      2.4234      1.0667     -1.6052      0.0000
  -9  13   5      4.0246      0.9315      3.1088      0.0000
  -7  13   5      5.9832      0.5371      7.3179      0.0000
  -5  13   5     11.7528      0.7167     11.7858      0.0000
  -3  13   5     12.6385      0.7511     12.6211      0.0000
  -1  13   5      8.3711      0.5563      8.8242      0.0000
   1  13   5      5.0643      0.5734      5.9066      0.0000
   3  13   5      1.4973      0.9469      1.8414      0.0000
   5  13   5      1.7316      1.4816     -2.9562      0.0000
   9  13   5      5.9086      1.0741     -6.0862      0.0000
  11  13   5      8.9269      1.1656     -4.5446      0.0000
  13  13   5      5.8443      1.0699     -2.0583      0.0000
 -16  14   5      0.0000      1.9668      1.3505      0.0000
 -14  14   5      2.7193      1.6124      3.7726      0.0000
 -12  14   5      5.0238      1.1564      3.7962      0.0000
 -10  14   5      3.0620      1.2335     -0.7879      0.0000
  -8  14   5      4.4642      1.5226     -6.0649      0.0000
  -6  14   5      9.1414      0.7545    -10.4934      0.0000
  -4  14   5     11.0238      1.2261    -12.7996      0.0000
  -2  14   5      9.8734      0.8065    -11.3903      0.0000
   0  14   5      8.7088      0.8985     -9.7832      0.0000
   2  14   5      5.2440      0.8977     -6.7253      0.0000
   4  14   5      1.7024      1.0917     -1.3013      0.0000
   8  14   5      4.3611      1.1965      5.0590      0.0000
  10  14   5      6.7920      1.0439      5.0396      0.0000
 -13  15   5      4.0352      1.2507     -2.9229      0.0000
 -11  15   5      2.7398      1.4908     -1.0513      0.0000
  -9  15   5      4.4898      0.6330      4.0565      0.0000
  -7  15   5      6.5912      0.6270      8.4379      0.0000
  -5  15   5      9.7810      0.7829     10.1201      0.0000
  -3  15   5      8.3321      0.7196      8.9090      0.0000
  -1  15   5      6.5328      0.8160      7.2313      0.0000
   1  15   5      4.4029      1.0648      4.7377      0.0000
   3  15   5      0.9286      1.0837     -0.3084      0.0000
   5  15   5      3.2598      1.2582     -4.6883      0.0000
 -32   0   6      1.4772      1.5639     -1.8177      0.0000
 -30   0   6      0.0000      1.8840     -1.0395      0.0000
 -28   0   6      0.0000      1.9611     -0.9322      0.0000
 -26   0   6      0.0000      2.2593     -0.4858      0.0000
 -24   0   6      0.0000      2.1213     -1.5011      0.0000
 -22   0   6      3.8759      1.2170      0.9351      0.0000
 -20   0   6      8.8023      1.0585     -1.7639      0.0000
 -16   0   6      7.5286      1.1496     -4.6575      0.0000
 -14   0   6      9.2917      1.1068    -12.7157      0.0000
 -12   0   6     17.7932      2.5467    -13.4281      0.0000
  -8   0   6      6.7632      0.7382     -6.7531      0.0000
  -6   0   6      6.9715      0.7406      5.7811      0.0000
  -4   0   6     14.6718      1.0907     13.6353      0.0000
  -2   0   6      4.4087      0.7255     -2.3737      0.0000
   0   0   6      9.7847      0.8463      7.3360      0.0000
   2   0   6      7.0196      0.9054      4.5313      0.0000
   4   0   6      8.8016      0.8056     -4.3057      0.0000
   6   0   6     11.4934      0.9446    -13.4470      0.0000
  10   0   6      0.0000      2.0717    -10.3884      0.0000
 -31   1   6      1.1704      1.5460      1.0500      0.0000
 -29   1   6      0.0000      1.4909     -0.4663      0.0000
 -27   1   6      0.0000      1.6339     -1.5659      0.0000
 -25   1   6      3.0250      1.5934     -2.7398      0.0000
 -23   1   6      5.7292      1.2672     -4.6592      0.0000
 -21   1   6      5.4106      1.4963     -6.6453      0.0000
 -19   1   6      6.3020      0.7093     -6.6987      0.0000
 -17   1   6      7.2226      0.6255     -6.0316      0.0000
 -15   1   6      3.4023      0.7250      2.7325      0.0000
 -13   1   6     10.6575      0.7553      9.6926      0.0000
 -11   1   6     15.1573      1.1291     13.6273      0.0000
  -9   1   6      9.8356      1.3465     11.6259      0.0000
  -7   1   6      3.6230      0.7175      3.5631      0.0000
  -5   1   6     10.3354      0.6888    -11.1140      0.0000
  -3   1   6      6.5248      0.5928     -5.0015      0.0000
  -1   1   6     10.4644      0.6918    -11.5062      0.0000
   1   1   6     20.1242      2.5716    -18.2139      0.0000
   3   1   6     13.3489      1.0182    -13.3672      0.0000
   5   1   6      5.6623      0.7506     -2.3909      0.0000
   7   1   6      5.1872      0.9802      4.6848      0.0000
   9   1   6      2.4639      1.8158      5.3258      0.0000
  11   1   6      1.6606      1.7078      4.3912      0.0000
  13   1   6      0.0000      1.6822      4.3940      0.0000
 -32   2   6      2.1562      1.9534     -1.0892      0.0000
 -30   2   6      0.0000      1.4406     -0.5122      0.0000
 -28   2   6      0.0000      1.6453      1.6182      0.0000
 -26   2   6      0.0000      2.1198      2.1896      0.0000
 -24   2   6      3.4451      2.4585      4.8293      0.0000
 -22   2   6      7.2713      1.1013      5.6915      0.0000
 -20   2   6      9.4675      0.9833      9.4399      0.0000
 -18   2   6      8.2037      0.6212      7.2761      0.0000
 -16   2   6      5.3491      0.7591      3.0419      0.0000
 -14   2   6      5.8274      0.6705     -4.2367      0.0000
 -12   2   6     10.2034      0.9557    -11.4846      0.0000
 -10   2   6     11.5495      1.0395    -12.8084      0.0000
  -8   2   6      7.9744      0.5379     -6.8709      0.0000
  -6   2   6      5.7403      0.5305      3.2281      0.0000
  -4   2   6      3.1960      0.6666     -1.9958      0.0000
  -2   2   6     10.8995      0.6152      9.2425      0.0000
   0   2   6     12.8528      0.6972     14.1521      0.0000
   2   2   6     15.9551      0.8231     15.9924      0.0000
   4   2   6      9.0320      0.6620      8.5618      0.0000
   6   2   6      2.9819      0.9050      0.6676      0.0000
   8   2   6      2.6483      2.0607     -2.6239      0.0000
  12   2   6      1.4667      1.6759     -2.4812      0.0000
  14   2   6      0.9886      1.6332     -2.8865      0.0000
 -33   3   6      0.4906      1.7632      0.8590      0.0000
 -31   3   6      0.9713      1.7637      0.3051      0.0000
 -29   3   6      0.0000      1.6873     -0.5685      0.0000
 -27   3   6      0.7933      2.0931     -2.4582      0.0000
 -25   3   6      0.0000      2.3907     -3.3989      0.0000
 -23   3   6      3.3460      2.6348     -5.6212      0.0000
 -21   3   6     11.6784      1.6620     -7.9641      0.0000
 -19   3   6      9.4800      1.2199    -11.0701      0.0000
 -17   3   6      6.4899      0.6355     -5.6136      0.0000
 -15   3   6      2.5742      0.8630     -1.6554      0.0000
 -13   3   6      6.1882      0.6424      5.7874      0.0000
 -11   3   6      8.8955      0.8879      9.1787      0.0000
  -9   3   6      5.0425      1.0582      6.6617      0.0000
  -7   3   6      4.3291      0.5400     -2.5258      0.0000
  -5   3   6      8.0849      0.5258      9.3207      0.0000
  -3   3   6      4.9789      0.5023     -5.0724      0.0000
  -1   3   6     10.3032      0.5832    -10.9163      0.0000
   1   3   6      9.6003      0.5864    -10.6412      0.0000
   3   3   6     11.2356      0.8038     -7.6648      0.0000
   5   3   6      3.2582      0.6797     -1.2100      0.0000
   7   3   6      2.5129      1.1766      2.7744      0.0000
   9   3   6      5.4915      1.6083      2.7319      0.0000
  13   3   6      1.6000      1.6982      1.5996      0.0000
 -32   4   6      1.6913      1.8699     -1.4372      0.0000
 -30   4   6      0.0000      1.7903     -0.5092      0.0000
 -28   4   6      0.0000      1.7317      0.3759      0.0000
 -26   4   6      1.9633      1.6145      2.7003      0.0000
 -24   4   6      5.1548      1.0607      3.1317      0.0000
 -22   4   6     11.0745      2.3678      6.2847      0.0000
 -20   4   6     11.8687      0.8193      8.3316      0.0000
 -18   4   6      7.9712      1.0032      6.7656      0.0000
 -16   4   6      1.7957      1.2743     -1.1498      0.0000
 -14   4   6      7.1409      0.5913     -8.4545      0.0000
 -12   4   6     10.1534      1.3868    -15.7592      0.0000
 -10   4   6     16.6389      0.8503    -15.9987      0.0000
  -8   4   6     10.2577      0.7260    -10.2884      0.0000
  -6   4   6     23.0047      1.1320    -21.3854      0.0000
  -4   4   6     13.8311      0.7304    -10.6912      0.0000
  -2   4   6      3.6484      0.5838      4.2091      0.0000
   0   4   6      8.0559      0.5220      6.2757      0.0000
   2   4   6      8.6590      0.5458      6.8571      0.0000
   4   4   6      4.6737      0.5915      3.1752      0.0000
   6   4   6      1.4925      1.2297     -1.4133      0.0000
   8   4   6      5.4541      0.8010     -3.1207      0.0000
  10   4   6      5.1119      2.0361     -2.7674      0.0000
  14   4   6      1.2911      1.6171     -2.2670      0.0000
 -29   5   6      0.4922      1.8888     -0.0613      0.0000
 -27   5   6      2.4346      2.0074     -1.2626      0.0000
 -25   5   6      2.0175      2.3050     -3.0045      0.0000
 -23   5   6      1.8173      1.7983     -3.3669      0.0000
 -21   5   6      7.9591      0.8976     -6.8491      0.0000
 -19   5   6     10.2923      0.8964     -6.4393      0.0000
 -17   5   6      1.9668      1.0748     -2.7896      0.0000
 -15   5   6      4.5783      0.6211      4.3927      0.0000
 -13   5   6      8.1088      0.9518      9.3155      0.0000
 -11   5   6     10.1141      0.6758      9.4264      0.0000
  -9   5   6      3.6070      0.5697      2.6555      0.0000
  -7   5   6     14.8831      1.6882     13.0662      0.0000
  -5   5   6      9.1840      1.1300      8.0211      0.0000
  -3   5   6      3.4248      0.5246     -2.9887      0.0000
  -1   5   6      8.5372      0.5369     -8.5769      0.0000
   1   5   6     11.1306      0.6096    -10.1548      0.0000
   3   5   6      5.9737      0.6108     -6.6697      0.0000
   5   5   6      1.4583      1.2051     -1.7839      0.0000
   7   5   6      4.8418      0.8746      1.1020      0.0000
   9   5   6      4.7129      0.8216      2.0633      0.0000
  15   5   6      0.0000      1.5792      1.7211      0.0000
  17   5   6      0.0000      1.4451      0.5740      0.0000
 -26   6   6      0.0000      2.1444      1.1937      0.0000
 -24   6   6      2.6001      2.0970      2.1719      0.0000
 -22   6   6      6.1112      0.8530      2.6719      0.0000
 -20   6   6      8.0820      1.8496      4.9318      0.0000
 -18   6   6      2.1561      1.2899      2.9968      0.0000
 -16   6   6      2.6013      0.8220     -1.5759      0.0000
 -14   6   6      6.1833      0.9544     -7.5174      0.0000
 -12   6   6      7.4858      0.6127     -7.6205      0.0000
 -10   6   6      6.9478      0.6958     -1.3402      0.0000
  -8   6   6      7.1209      0.5084     -6.7255      0.0000
  -6   6   6      5.0342      0.4666     -4.7147      0.0000
  -4   6   6      2.9559      0.5528      2.9781      0.0000
  -2   6   6      7.5780      0.4895      7.0127      0.0000
   0   6   6     13.7944      0.7149     12.0852      0.0000
   2   6   6      7.6125      0.5892      7.4911      0.0000
   4   6   6      4.1491      1.4532      0.9690      0.0000
   6   6   6      4.8273      0.8890     -2.4775      0.0000
   8   6   6      4.1664      0.8559     -3.5872      0.0000
  10   6   6      8.2222      0.8364     -4.6172      0.0000
  16   6   6      0.0000      1.4439     -0.8631      0.0000
  18   6   6      0.0000      1.3425      0.2251      0.0000
 -29   7   6      0.0000      1.7045      0.5344      0.0000
 -27   7   6      0.0000      2.0057     -0.3755      0.0000
 -25   7   6      2.0550      2.1180     -0.9690      0.0000
 -23   7   6      6.6913      1.2789     -1.8193      0.0000
 -21   7   6      2.8626      1.0670     -1.7718      0.0000
 -19   7   6      3.4763      0.8346     -2.7180      0.0000
 -17   7   6      1.3170      1.2444     -0.1504      0.0000
 -15   7   6      4.0182      0.8475      5.2474      0.0000
 -13   7   6      6.5339      0.6753      7.2080      0.0000
 -11   7   6      3.9609      0.6349      1.4641      0.0000
  -9   7   6      5.4399      0.4979      3.6931      0.0000
  -7   7   6      3.9576      1.5298      2.3067      0.0000
  -5   7   6      3.7017      0.7427     -2.9776      0.0000
  -3   7   6      4.1969      0.4237     -4.4650      0.0000
  -1   7   6      9.8423      0.5543     -9.3538      0.0000
   1   7   6      7.1439      0.4843     -7.3815      0.0000
   3   7   6      4.1981      0.9161     -0.2946      0.0000
   7   7   6      4.1719      1.3757      4.3668      0.0000
   9   7   6      7.9156      0.7961      6.1685      0.0000
  11   7   6      8.3386      1.4861      5.6723      0.0000
  13   7   6      8.5551      1.2451      4.3529      0.0000
  15   7   6      6.5381      1.2708      2.3636      0.0000
  17   7   6      0.0000      1.3473      0.9523      0.0000
  19   7   6      0.9343      1.2397     -0.0489      0.0000
 -28   8   6      0.0000      1.7744      0.3532      0.0000
 -26   8   6      0.0000      1.9918      1.5481      0.0000
 -24   8   6      3.1692      1.7292      2.7698      0.0000
 -20   8   6      4.0092      0.8181      3.4403      0.0000
 -18   8   6      4.6343      1.2009      4.3259      0.0000
 -16   8   6      0.9222      1.3756      1.0127      0.0000
 -14   8   6      2.6205      1.1060     -3.8105      0.0000
 -12   8   6      2.2932      0.8683     -2.3995      0.0000
 -10   8   6      4.4130      0.5083     -3.8646      0.0000
  -8   8   6      4.1770      0.4797     -4.1454      0.0000
  -6   8   6      2.3444      0.6137      1.1323      0.0000
  -4   8   6      4.0880      0.4013      3.7730      0.0000
  -2   8   6      8.4695      1.5621      8.7209      0.0000
   0   8   6      9.1623      0.5236     10.6239      0.0000
   2   8   6      6.7007      0.7809      6.9543      0.0000
   4   8   6      3.2326      0.9511      3.1106      0.0000
   6   8   6      1.2078      1.5143      1.9269      0.0000
   8   8   6      2.0455      1.2934     -1.5880      0.0000
  10   8   6      4.4585      1.1453     -3.2368      0.0000
  14   8   6      6.0267      1.2583     -2.3237      0.0000
  16   8   6      2.9348      1.5540     -1.1201      0.0000
  18   8   6      0.0000      1.3098     -0.0955      0.0000
 -27   9   6      1.1639      1.8174     -0.4520      0.0000
 -25   9   6      2.3093      1.8549     -1.5034      0.0000
 -21   9   6      4.1077      1.3486     -2.3825      0.0000
 -19   9   6      3.0788      0.9690     -2.1939      0.0000
 -17   9   6      1.5946      1.3456     -2.8596      0.0000
 -15   9   6      1.4296      1.6426     -0.1954      0.0000
 -13   9   6      2.5911      1.4722      1.8759      0.0000
 -11   9   6      3.2812      0.9320      3.6882      0.0000
  -9   9   6      3.7572      0.5181      4.3664      0.0000
  -7   9   6      3.1938      0.4596      0.2495      0.0000
  -5   9   6      3.4497      0.4191     -3.0565      0.0000
  -3   9   6      6.1686      0.4172     -6.0828      0.0000
  -1   9   6      6.9648      0.5468     -7.6422      0.0000
   1   9   6      6.6209      0.7319     -6.0053      0.0000
   3   9   6      2.6875      1.0679     -3.3348      0.0000
   5   9   6      3.7582      1.6837     -3.1268      0.0000
   7   9   6      0.4154      1.4118     -0.0613      0.0000
   9   9   6      2.3380      1.1189      1.7977      0.0000
  11   9   6      3.3387      1.2630      2.9078      0.0000
  15   9   6      3.1846      1.6827      0.9414      0.0000
  17   9   6      3.0273      1.4808     -0.1502      0.0000
 -26  10   6      1.4777      1.8530      1.1439      0.0000
 -20  10   6      2.5018      1.6777      2.6248      0.0000
 -18  10   6      1.2175      1.6468      2.5176      0.0000
 -16  10   6      0.8593      1.6288      3.2935      0.0000
 -14  10   6      2.3196      1.4876      1.8891      0.0000
 -12  10   6      3.0412      1.5372     -2.4948      0.0000
 -10  10   6      3.9975      1.1849     -5.0407      0.0000
  -8  10   6      2.2505      0.7178     -2.3914      0.0000
  -6  10   6      1.5319      0.7970      0.7833      0.0000
  -4  10   6      2.5706      0.3571      2.7539      0.0000
  -2  10   6      3.6339      0.5233      3.4348      0.0000
   0  10   6      2.4364      0.9977      2.1384      0.0000
   2  10   6      2.3717      1.0777      0.8273      0.0000
   4  10   6      3.0821      0.9565      2.6779      0.0000
   6  10   6      1.8123      1.4576      1.1418      0.0000
   8  10   6      0.2440      1.3881     -0.1700      0.0000
  10  10   6      1.3729      1.5378     -1.5793      0.0000
  14  10   6      1.3760      1.5179     -0.9392      0.0000
 -21  11   6      2.9717      1.5188     -1.7647      0.0000
 -19  11   6      2.1478      1.6234     -0.3808      0.0000
 -17  11   6      0.0000      1.9477      0.2002      0.0000
 -15  11   6      1.9022      1.9624     -0.2282      0.0000
 -13  11   6      4.5444      1.2134      4.0585      0.0000
 -11  11   6     10.7717      0.9550     10.7649      0.0000
  -9  11   6     11.0974      0.9583     11.2711      0.0000
  -7  11   6      7.4310      1.2314      7.9854      0.0000
  -5  11   6      4.2190      0.8298      4.9276      0.0000
  -3  11   6      3.6765      0.4142      2.5618      0.0000
  -1  11   6      4.0781      1.0474      2.6830      0.0000
   1  11   6      5.3777      0.7906      3.1625      0.0000
   3  11   6      2.0828      1.4279     -0.4912      0.0000
   5  11   6      2.2004      1.6551     -0.8363      0.0000
   7  11   6      0.0000      1.4812     -0.1193      0.0000
   9  11   6      0.6870      1.3682      1.2363      0.0000
  13  11   6      3.3163      1.3558      1.5488      0.0000
 -20  12   6      0.6590      1.6250      0.7714      0.0000
 -18  12   6      0.0000      1.8514     -0.2883      0.0000
 -16  12   6      0.7497      1.7027      0.8199      0.0000
 -14  12   6      2.5271      1.7792      1.6202      0.0000
 -12  12   6      3.1467      1.3011     -2.6118      0.0000
 -10  12   6      5.4456      1.1799     -5.6853      0.0000
  -8  12   6      3.4150      1.2761     -3.4027      0.0000
  -6  12   6      1.3797      1.4380     -0.0599      0.0000
  -4  12   6      2.5972      1.4964      2.4207      0.0000
  -2  12   6      2.6808      1.2698      1.5032      0.0000
   0  12   6      2.3023      1.4385     -1.2376      0.0000
   2  12   6      1.0112      1.3370      0.7710      0.0000
   4  12   6      1.6817      1.5512      1.5846      0.0000
   6  12   6      0.8900      1.4001      0.9880      0.0000
   8  12   6      0.0000      1.5028     -0.2679      0.0000
  10  12   6      1.9887      1.5876     -0.9741      0.0000
 -17  13   6      1.5088      1.8662      0.0561      0.0000
 -15  13   6      1.5603      1.6572     -1.3493      0.0000
 -13  13   6      1.6694      1.5898     -1.0145      0.0000
 -11  13   6      2.3987      1.3558      2.3265      0.0000
  -9  13   6      2.6018      1.3275      3.3915      0.0000
  -7  13   6      1.3283      1.4861      1.0388      0.0000
  -5  13   6      3.0019      1.1453     -2.0954      0.0000
  -3  13   6      1.7521      0.6996     -2.2997      0.0000
  -1  13   6      2.0559      1.3024      0.6612      0.0000
   1  13   6      1.5680      1.3134      0.1773      0.0000
   3  13   6      1.5685      1.4395     -0.9475      0.0000
   5  13   6      1.9991      1.4578     -0.8525      0.0000
   7  13   6      0.8882      1.3989     -0.0437      0.0000
 -10  14   6      1.2907      1.5057     -1.2836      0.0000
  -8  14   6      1.2882      1.3625     -1.4680      0.0000
  -6  14   6      1.5822      0.7619      1.1748      0.0000
  -4  14   6      2.4396      0.8506      2.8091      0.0000
  -2  14   6      1.5711      0.8486      1.1050      0.0000
   2  14   6      0.8291      1.3345      1.3255      0.0000
 -27   1   7      1.1991      1.6596      0.2248      0.0000
 -25   1   7      1.2894      1.9736     -0.8836      0.0000
 -23   1   7      0.0000      2.2246     -0.2783      0.0000
 -21   1   7      2.8353      1.7227     -1.6303      0.0000
 -19   1   7      2.2262      1.6360     -0.0302      0.0000
 -17   1   7      1.4844      1.1908      0.0814      0.0000
 -15   1   7      1.8001      1.3141     -1.3603      0.0000
 -13   1   7      1.7889      1.3727     -0.1446      0.0000
 -11   1   7      1.9196      1.4294      1.5206      0.0000
  -9   1   7      3.2016      0.6752      1.0952      0.0000
  -7   1   7      4.7947      0.5565      3.8020      0.0000
  -5   1   7      4.3695      0.6105      3.6649      0.0000
  -3   1   7      9.1892      0.5771     -8.6930      0.0000
  -1   1   7      1.4803      1.1113      0.5482      0.0000
   1   1   7      1.6393      1.3224      0.2281      0.0000
   3   1   7      2.1317      1.2551     -1.2428      0.0000
   5   1   7      2.8268      0.9240     -2.1990      0.0000
   7   1   7      2.2634      1.3365     -1.5061      0.0000
   9   1   7      2.0956      1.5706     -0.3870      0.0000
  11   1   7      0.2102      1.3563     -0.0920      0.0000
  13   1   7      0.0000      1.5672     -0.2958      0.0000
 -28   2   7      0.0000      1.9295     -0.3772      0.0000
 -26   2   7      0.7185      1.9963      0.4387      0.0000
 -24   2   7      0.0000      1.6791      1.3771      0.0000
 -22   2   7      3.6716      1.3579      2.0678      0.0000
 -20   2   7      2.0981      1.7464      2.5620      0.0000
 -18   2   7      2.2436      1.6744      0.0122      0.0000
 -16   2   7      2.4335      0.8771      1.7870      0.0000
 -14   2   7      3.6311      0.7154      3.0096      0.0000
 -12   2   7      1.5648      1.2283      0.2734      0.0000
 -10   2   7      2.7969      0.8000     -2.6125      0.0000
  -8   2   7      6.2157      0.5437     -5.3281      0.0000
  -6   2   7      9.3528      0.5909     -9.3106      0.0000
  -4   2   7      6.0103      0.5382      6.8152      0.0000
  -2   2   7      3.3831      0.5810      3.2739      0.0000
   0   2   7      4.7413      0.5303     -3.3285      0.0000
   2   2   7      2.6927      0.8276     -0.3751      0.0000
   4   2   7      2.5456      0.7593      2.4597      0.0000
   6   2   7      2.8624      0.7413      3.3121      0.0000
   8   2   7      2.4240      1.4481      1.4575      0.0000
  10   2   7      1.6280      1.8408      0.0980      0.0000
  12   2   7      1.0500      1.6258      0.1013      0.0000
  14   2   7      0.0425      1.6340      0.4334      0.0000
 -29   3   7      1.4184      1.6647      0.8555      0.0000
 -27   3   7      0.4564      1.5264     -0.2941      0.0000
 -25   3   7      0.3323      1.6136     -0.8782      0.0000
 -23   3   7      3.5750      2.5088     -2.4378      0.0000
 -21   3   7      3.4362      1.9133     -2.7497      0.0000
 -19   3   7      0.0000      1.4767     -1.5952      0.0000
 -17   3   7      1.9188      1.0810     -0.3236      0.0000
 -15   3   7      3.6316      0.7070     -2.7831      0.0000
 -13   3   7      2.0652      1.0453     -2.6169      0.0000
 -11   3   7      1.8308      1.2139      1.4061      0.0000
  -9   3   7      6.9352      0.5510      7.0136      0.0000
  -7   3   7     12.7927      0.7072     11.2821      0.0000
  -5   3   7      4.8218      0.5361     -3.4724      0.0000
  -3   3   7      4.8677      0.5066     -5.1569      0.0000
  -1   3   7      1.6576      0.9765     -0.1347      0.0000
   1   3   7      3.5971      0.6215      1.0825      0.0000
   3   3   7      2.2842      0.8728     -1.3865      0.0000
   5   3   7      3.3707      0.6559     -3.9415      0.0000
   7   3   7      3.1361      1.4434     -2.4773      0.0000
   9   3   7      2.0771      1.6860      0.1000      0.0000
  11   3   7      4.0729      1.3703      0.8581      0.0000
  13   3   7      0.0000      1.6051      0.2015      0.0000
 -28   4   7      2.2023      1.8271     -0.3208      0.0000
 -26   4   7      0.0000      1.5943      1.0787      0.0000
 -24   4   7      2.5193      1.8348      2.3177      0.0000
 -22   4   7      4.5964      2.8120      4.0007      0.0000
 -20   4   7      3.1006      1.1786      3.0536      0.0000
 -18   4   7      1.6253      1.5893      1.9675      0.0000
 -16   4   7      1.1073      1.1777      1.3958      0.0000
 -14   4   7      2.9631      0.8522      1.5802      0.0000
 -12   4   7      1.7066      0.9864     -1.4085      0.0000
 -10   4   7      5.8398      0.7723     -8.6998      0.0000
  -8   4   7     17.4498      0.8913    -17.4617      0.0000
  -6   4   7      5.3096      0.5159     -5.2180      0.0000
  -4   4   7      5.8655      0.5073     -1.4346      0.0000
  -2   4   7      2.4850      0.6592     -1.8036      0.0000
   0   4   7      1.8904      1.0757     -1.1696      0.0000
   2   4   7      3.1376      0.5828     -1.7859      0.0000
   4   4   7      3.1608      0.6726      2.5555      0.0000
   6   4   7      4.4535      0.9855      3.1058      0.0000
   8   4   7      3.7541      1.2873      0.3409      0.0000
  10   4   7      3.1943      1.3121     -1.7796      0.0000
  12   4   7      3.5069      1.5468     -1.5407      0.0000
  14   4   7      0.6655      1.5045     -0.6591      0.0000
  16   4   7      0.7071      1.5487     -0.2295      0.0000
 -29   5   7      0.6509      1.9035      0.6571      0.0000
 -27   5   7      1.0222      1.9398      0.0893      0.0000
 -25   5   7      0.0000      1.9881     -1.8102      0.0000
 -23   5   7      3.3747      2.8928     -3.2428      0.0000
 -21   5   7      2.7028      1.4962     -3.6759      0.0000
 -19   5   7      2.0319      1.8772     -2.6730      0.0000
 -17   5   7      2.0039      1.1349     -2.4727      0.0000
 -15   5   7      1.7458      1.2526     -1.4225      0.0000
 -13   5   7      2.7808      0.7449     -0.6431      0.0000
 -11   5   7      3.2915      0.5999      3.8090      0.0000
  -9   5   7     14.6978      0.9102     13.0969      0.0000
  -7   5   7      7.2109      0.5011      7.0560      0.0000
  -5   5   7      4.2595      0.4949      2.1282      0.0000
  -3   5   7      4.5332      0.5242      1.6688      0.0000
  -1   5   7      1.8996      0.7963     -2.3934      0.0000
   1   5   7      1.7759      0.8311      0.2964      0.0000
   3   5   7      2.4948      0.7217     -2.3461      0.0000
   5   5   7      3.7585      1.0502     -4.1680      0.0000
   7   5   7      5.0067      1.1155     -2.0238      0.0000
   9   5   7      2.2718      1.8091      1.3209      0.0000
  11   5   7      3.2590      1.2805      2.3464      0.0000
  13   5   7      2.5842      1.7714      1.6865      0.0000
  15   5   7      1.0915      1.5639      0.7638      0.0000
 -28   6   7      0.0000      1.9237     -0.7410      0.0000
 -26   6   7      0.4271      1.7173      0.3416      0.0000
 -24   6   7      1.9261      1.9975      2.2822      0.0000
 -22   6   7      2.1883      1.8330      2.5606      0.0000
 -20   6   7      2.3596      1.1899      2.3153      0.0000
 -18   6   7      2.1893      1.5473      2.2302      0.0000
 -16   6   7      1.6867      1.2686      1.0444      0.0000
 -14   6   7      1.2016      1.2032     -0.6177      0.0000
 -12   6   7      2.5790      0.6859     -2.4912      0.0000
 -10   6   7     10.9913      0.6268     -9.8592      0.0000
  -8   6   7      6.5879      0.5165     -7.2721      0.0000
  -6   6   7      3.8169      0.5325     -3.2778      0.0000
  -4   6   7      2.9511      0.5358     -2.1689      0.0000
  -2   6   7      4.0981      0.4892      3.0906      0.0000
   0   6   7      2.4835      0.5981      1.9595      0.0000
   2   6   7      3.4785      0.5748      3.0864      0.0000
   4   6   7      3.4162      0.7238      4.4373      0.0000
   6   6   7      3.4433      1.4377      3.1737      0.0000
   8   6   7      1.9287      1.6139     -0.2713      0.0000
  10   6   7      2.6789      1.6067     -2.3631      0.0000
  12   6   7      2.8534      1.3420     -2.5125      0.0000
  14   6   7      2.9526      1.8327     -1.4023      0.0000
  16   6   7      1.8369      1.5808     -0.6448      0.0000
 -27   7   7      0.0000      1.9096      0.5147      0.0000
 -25   7   7      0.0000      1.8505     -1.1255      0.0000
 -23   7   7      0.0000      1.4094     -2.3171      0.0000
 -21   7   7      1.8113      1.3839     -1.7535      0.0000
 -19   7   7      0.3553      1.4804     -2.2443      0.0000
 -17   7   7      1.5249      1.4314     -1.7451      0.0000
 -15   7   7      0.3336      1.2131      0.7515      0.0000
 -13   7   7      3.4176      0.6731      3.1058      0.0000
 -11   7   7      8.8811      0.5487      8.3624      0.0000
  -9   7   7      6.1625      0.5122      8.0410      0.0000
  -7   7   7      5.0329      0.4526      4.3990      0.0000
  -5   7   7      4.2414      0.4535      4.1222      0.0000
  -3   7   7      2.3039      0.5929     -0.6636      0.0000
  -1   7   7      3.3695      0.4862     -1.6129      0.0000
   1   7   7      4.7179      0.5612     -3.7998      0.0000
   3   7   7      4.2086      1.0536     -4.8179      0.0000
   5   7   7      2.1665      1.7168     -3.8445      0.0000
   7   7   7      0.0000      1.4463     -0.9750      0.0000
  11   7   7      3.6758      1.2315      2.7581      0.0000
  13   7   7      3.1140      1.4677      2.1322      0.0000
  15   7   7      2.5467      1.9788      1.1498      0.0000
 -24   8   7      2.0878      1.7095      3.2553      0.0000
 -22   8   7      4.5387      1.3185      4.0791      0.0000
 -20   8   7      2.0357      2.0262      4.2997      0.0000
 -18   8   7      2.0959      1.7906      5.2053      0.0000
 -16   8   7      2.5466      1.1831      3.8591      0.0000
 -14   8   7      2.5715      1.1608      0.1418      0.0000
 -12   8   7      6.7318      0.7455     -5.7183      0.0000
 -10   8   7      6.5574      0.4830     -6.9929      0.0000
  -8   8   7      4.8688      0.5014     -4.4003      0.0000
  -6   8   7      3.6506      0.4426     -4.0457      0.0000
  -4   8   7      2.6944      0.4906     -0.9210      0.0000
  -2   8   7      2.8634      0.5123      1.8867      0.0000
   0   8   7      5.2379      0.5563      5.5834      0.0000
   4   8   7     10.6986      1.3695      6.8067      0.0000
   6   8   7      2.6202      1.6061      3.9244      0.0000
  10   8   7      2.3659      1.7100     -1.2380      0.0000
  12   8   7      3.7958      1.1442     -1.8589      0.0000
 -23   9   7      3.9734      1.4071     -3.9525      0.0000
 -21   9   7      4.5670      1.3074     -4.5718      0.0000
 -19   9   7      4.2372      1.5319     -4.9561      0.0000
 -17   9   7      1.2827      1.5986     -5.5486      0.0000
 -15   9   7      3.0030      0.9785     -3.5972      0.0000
 -13   9   7      2.9110      1.4809      3.0088      0.0000
 -11   9   7      6.5511      0.9977      6.7423      0.0000
  -9   9   7      5.9741      0.6532      5.2756      0.0000
  -7   9   7      4.8416      0.6936      5.5132      0.0000
  -5   9   7      5.3136      1.3661      4.4537      0.0000
  -3   9   7      2.2312      0.8563      1.9469      0.0000
   3   9   7      7.4044      1.2468     -6.4476      0.0000
   5   9   7      5.0596      1.1806     -4.5595      0.0000
   7   9   7      1.8583      1.6847     -2.7998      0.0000
   9   9   7      1.8804      1.5392     -0.4481      0.0000
  11   9   7      1.7838      1.4971      0.8358      0.0000
 -20  10   7      4.7133      1.3829      5.0354      0.0000
 -18  10   7      1.4466      2.0372      5.1204      0.0000
 -16  10   7      2.1589      1.9768      5.2780      0.0000
 -14  10   7      1.6877      1.3127      0.6962      0.0000
 -12  10   7      4.4072      1.6447     -5.8284      0.0000
 -10  10   7      7.2807      1.0020     -6.9876      0.0000
  -8  10   7      5.4541      0.6206     -7.0527      0.0000
  -6  10   7      5.8754      0.8860     -6.7274      0.0000
  -4  10   7      4.6002      0.5732     -4.1545      0.0000
  -2  10   7      4.2817      0.8505     -1.3636      0.0000
   0  10   7      2.2190      1.5379      2.5487      0.0000
   2  10   7      5.8809      1.1612      5.2582      0.0000
   4  10   7      5.3340      1.0830      4.4387      0.0000
   8  10   7      1.8565      1.5691      1.2863      0.0000
  10  10   7      1.5598      1.5576     -0.1842      0.0000
 -17  11   7      4.2534      1.8491     -3.6325      0.0000
 -15  11   7      1.2953      1.7475     -0.9954      0.0000
  -9  11   7     15.0482      1.5178     14.7717      0.0000
  -7  11   7     12.4792      0.9489     14.9890      0.0000
  -5  11   7     12.4485      0.9429     11.7113      0.0000
  -3  11   7     10.2851      0.8007      8.1495      0.0000
  -1  11   7      5.7897      1.1218      3.6437      0.0000
   1  11   7      3.0916      1.2677     -1.2207      0.0000
   3  11   7      2.9763      1.1915     -2.5175      0.0000
 -12  12   7      3.8134      1.2237     -4.1141      0.0000
  -8  12   7      7.6732      0.7061     -9.7435      0.0000
  -6  12   7      6.5048      0.5914     -7.0134      0.0000
  -4  12   7      4.5184      0.4879     -4.2098      0.0000
  -2  12   7      2.9397      1.4150     -1.6783      0.0000
   0  12   7      2.6041      1.2769      1.6630      0.0000
   2  12   7      2.7095      1.2559      2.6767      0.0000
 -18   0   8      3.9565      1.3425     -2.9205      0.0000
 -16   0   8      6.0735      1.1612      2.4038      0.0000
 -14   0   8      3.8760      2.1784      5.3955      0.0000
 -12   0   8      8.2485      1.2639      8.1141      0.0000
 -10   0   8     10.7330      1.2791      8.9297      0.0000
  -8   0   8     13.5461      1.4798     11.1517      0.0000
  -6   0   8     15.3868      1.6628     16.2285      0.0000
  -4   0   8     16.8166      1.7765     14.2576      0.0000
  -2   0   8      3.9751      1.2106     -2.1984      0.0000
   0   0   8      6.8675      1.1072     -6.1829      0.0000
   2   0   8      5.5549      1.2866     -4.4041      0.0000
   4   0   8      3.9779      1.2403     -2.9921      0.0000
   6   0   8      4.9097      1.2541     -2.5934      0.0000
   8   0   8      8.4935      1.2390     -1.8884      0.0000
 -23   1   8      0.0000      2.1878      1.9784      0.0000
 -21   1   8      5.6712      1.5117      5.4197      0.0000
 -19   1   8      9.9992      1.1907      8.1569      0.0000
 -17   1   8      5.2985      1.3700      5.2407      0.0000
 -15   1   8      4.0744      1.4166      0.0160      0.0000
 -13   1   8      3.5087      1.6448     -3.0820      0.0000
 -11   1   8      5.0175      0.7806     -5.7966      0.0000
  -9   1   8     10.2302      1.0224     -8.3313      0.0000
  -7   1   8     12.9503      1.0217    -14.0102      0.0000
  -5   1   8     18.2485      1.3397    -15.9854      0.0000
  -3   1   8      5.9959      0.7846     -4.5700      0.0000
  -1   1   8      7.2773      1.5185      6.0897      0.0000
   1   1   8      9.5693      1.6123      7.5848      0.0000
   3   1   8      7.9666      1.1790      6.6049      0.0000
   5   1   8      7.9016      1.1261      5.6304      0.0000
   7   1   8     10.3042      1.3052      4.9728      0.0000
   9   1   8      7.6057      0.9664      3.0285      0.0000
 -22   2   8      5.7345      1.2775     -4.1886      0.0000
 -20   2   8      8.5882      1.2308     -7.7912      0.0000
 -18   2   8      9.9817      0.9230     -8.5675      0.0000
 -16   2   8      4.7154      1.1822     -4.6317      0.0000
 -14   2   8      1.6273      1.5897      0.3951      0.0000
 -12   2   8      2.3875      1.2258      2.3189      0.0000
 -10   2   8      5.1618      0.7668      5.4245      0.0000
  -8   2   8     11.5450      1.3333     11.3710      0.0000
  -6   2   8     13.9952      1.5278     15.9675      0.0000
  -4   2   8      9.3978      0.8552      8.5481      0.0000
  -2   2   8      1.7617      1.2902      1.5374      0.0000
   0   2   8      5.9683      1.1145     -5.1468      0.0000
   2   2   8      7.0993      0.7866     -7.1217      0.0000
   4   2   8      7.4051      1.3601     -6.2509      0.0000
   6   2   8      8.6662      0.8597     -5.8217      0.0000
   8   2   8      9.2976      1.5229     -4.6571      0.0000
 -21   3   8      7.1268      1.1333      6.6217      0.0000
 -19   3   8      9.3169      1.1925      9.0091      0.0000
 -17   3   8      9.4660      1.8418      8.6288      0.0000
 -15   3   8      3.5262      1.0302      4.4559      0.0000
 -13   3   8      1.6992      1.4246     -0.0929      0.0000
 -11   3   8      3.8854      0.8410     -2.3359      0.0000
  -9   3   8      7.2327      0.7820     -7.8393      0.0000
  -7   3   8     12.3210      0.9816    -13.1740      0.0000
  -5   3   8     10.5152      0.8897     -9.7767      0.0000
  -3   3   8      6.7260      0.7273     -6.3608      0.0000
  -1   3   8      2.8939      0.9263     -1.7151      0.0000
   1   3   8      3.1879      0.9228      4.8248      0.0000
   3   3   8      6.2636      1.2413      5.1317      0.0000
   7   3   8      9.3825      1.5960      3.9793      0.0000
   9   3   8      3.7849      2.1679      2.7463      0.0000
 -22   4   8      0.0000      2.0999     -3.8365      0.0000
 -20   4   8      7.5463      1.7291     -6.6635      0.0000
 -18   4   8      7.9264      0.9240     -7.3725      0.0000
 -16   4   8      5.2788      2.3563     -6.1327      0.0000
 -14   4   8      2.1334      1.1815     -0.8006      0.0000
 -12   4   8      3.2789      0.9623      4.7257      0.0000
 -10   4   8      9.6434      0.8372      9.0597      0.0000
  -8   4   8     15.3024      1.1518     14.1527      0.0000
  -6   4   8     12.1459      0.9748     12.2399      0.0000
  -4   4   8     11.2347      0.9010     11.0357      0.0000
  -2   4   8      7.8393      0.7465      8.4772      0.0000
   0   4   8      2.7465      0.9330      0.6411      0.0000
   2   4   8      4.3717      0.7466     -3.3181      0.0000
   4   4   8      6.2965      1.5310     -4.4515      0.0000
   6   4   8      7.7972      1.8401     -3.6113      0.0000
 -21   5   8      3.6947      1.5512      4.3572      0.0000
 -19   5   8      6.2733      1.1561      5.3245      0.0000
 -17   5   8      4.3098      2.7741      5.6927      0.0000
 -15   5   8      4.8286      0.8110      3.7253      0.0000
 -13   5   8      1.7240      1.2224     -2.1469      0.0000
 -11   5   8      5.9690      1.7687     -7.1207      0.0000
  -9   5   8     10.2540      0.8701    -10.9561      0.0000
  -7   5   8      9.7383      0.8453     -9.3141      0.0000
  -5   5   8      8.8797      0.7895     -7.8639      0.0000
  -3   5   8      6.2247      0.6960     -7.9820      0.0000
  -1   5   8      4.2275      0.7680     -2.2331      0.0000
   1   5   8      2.3755      0.8788      2.3172      0.0000
   3   5   8      7.0781      0.7746      5.9118      0.0000
   9   5   8      2.7304      1.6877      2.0553      0.0000
 -22   6   8      0.0000      1.6021     -2.4604      0.0000
 -20   6   8      3.7665      0.9983     -3.1810      0.0000
 -18   6   8      3.0388      1.4956     -3.6764      0.0000
 -16   6   8      3.5496      1.1876     -3.6566      0.0000
 -14   6   8      1.3031      1.1855     -0.3962      0.0000
 -12   6   8      4.6061      0.7308      5.0551      0.0000
 -10   6   8      9.8378      0.8472      9.7958      0.0000
  -8   6   8      7.6152      0.8758      8.8069      0.0000
  -6   6   8      5.9713      0.7054      5.5800      0.0000
  -4   6   8      5.0477      0.6540      5.6295      0.0000
  -2   6   8      3.6154      0.7411      2.5918      0.0000
   0   6   8      0.5668      1.0577     -0.4052      0.0000
   2   6   8      4.5251      1.0119     -5.1572      0.0000
   4   6   8      7.4927      1.1091     -5.7585      0.0000
   6   6   8      1.7338      1.9732     -3.6510      0.0000
   8   6   8      2.1918      1.5997     -1.6914      0.0000
 -21   7   8      0.9589      1.3461      1.5824      0.0000
 -19   7   8      2.1899      1.4257      1.7117      0.0000
 -17   7   8      1.8156      1.5031      1.8892      0.0000
 -15   7   8      2.3878      1.3718      0.8340      0.0000
 -13   7   8      2.7964      0.7998     -2.2064      0.0000
 -11   7   8      7.4564      0.9360     -7.8911      0.0000
  -7   7   8      5.5227      0.6326     -5.6800      0.0000
  -5   7   8      4.7820      0.6244     -4.4787      0.0000
  -3   7   8      3.3640      0.6817     -2.7550      0.0000
  -1   7   8      1.3372      1.0368     -1.3306      0.0000
   1   7   8      2.3290      0.8261      2.9091      0.0000
   3   7   8      6.0454      1.7594      4.9509      0.0000
   5   7   8      0.8614      1.8506      3.8298      0.0000
   7   7   8      2.3019      1.5522      1.6771      0.0000
 -18   8   8      1.6044      1.4479     -3.2723      0.0000
 -16   8   8      2.0430      1.2959     -2.6558      0.0000
 -14   8   8      1.4419      1.1948     -1.7778      0.0000
 -12   8   8      2.8084      0.7222      2.6013      0.0000
 -10   8   8      5.6397      1.5952      6.9803      0.0000
  -8   8   8      4.8537      0.6174      5.9197      0.0000
  -6   8   8      3.7793      0.6196      4.7616      0.0000
  -4   8   8      3.3179      0.6431      2.9244      0.0000
  -2   8   8      1.4673      1.0825      1.0649      0.0000
   0   8   8      2.1452      0.8486     -2.3363      0.0000
   2   8   8      4.9616      0.8301     -4.9231      0.0000
   6   8   8      2.6038      1.8309     -3.8986      0.0000
 -15   9   8      1.5913      1.2835      2.2643      0.0000
 -13   9   8      0.2264      1.1089      0.9424      0.0000
 -11   9   8      3.0048      0.6844     -2.8714      0.0000
  -9   9   8      4.3066      0.6444     -4.5653      0.0000
  -7   9   8      4.1189      0.5857     -4.7102      0.0000
  -5   9   8      3.6572      0.5853     -3.7451      0.0000
  -3   9   8      1.9170      1.1274     -1.0403      0.0000
  -1   9   8      1.3082      0.9916      1.4415      0.0000
   1   9   8      2.3175      1.3320      3.0977      0.0000
  -8  10   8      2.4201      1.0035      4.0242      0.0000
  -6  10   8      3.5211      0.7425      5.0476      0.0000
  -4  10   8      2.4728      0.7170      2.5793      0.0000
  -2  10   8      0.0000      1.4242      0.2460      0.0000
 -13   1   9      1.4263      1.4418      0.9626      0.0000
 -11   1   9      2.0513      1.4608     -1.4477      0.0000
  -9   1   9      0.8884      1.1103     -0.8186      0.0000
  -7   1   9      0.9247      1.0989      0.8178      0.0000
  -5   1   9      0.8524      1.1740     -1.0707      0.0000
  -3   1   9      0.9600      1.3587     -1.7578      0.0000
 -12   2   9      0.8505      1.3581     -0.2574      0.0000
 -10   2   9      1.9175      1.3884      1.6585      0.0000
  -8   2   9      2.4498      1.1242     -1.3371      0.0000
  -6   2   9      1.6652      1.4066      0.9389      0.0000
  -4   2   9      2.6821      1.2166      2.7189      0.0000
  -2   2   9      2.1241      1.4442      2.6812      0.0000
 -13   3   9      1.3303      1.3517     -0.1625      0.0000
 -11   3   9      1.7404      1.2739     -0.9450      0.0000
  -9   3   9      1.9134      1.3352      0.0178      0.0000
  -7   3   9      2.0277      1.2181     -0.5990      0.0000
  -5   3   9      2.1446      1.3046     -2.6177      0.0000
  -3   3   9      3.4334      1.0212     -3.6676      0.0000
  -1   3   9      1.6450      1.2933     -1.0497      0.0000
 -14   4   9      0.6825      1.4442     -1.2645      0.0000
 -12   4   9      0.5944      1.2664      1.6481      0.0000
 -10   4   9      2.1784      1.1522      1.3472      0.0000
  -8   4   9      2.2244      1.0524      2.8995      0.0000
  -6   4   9      2.5525      1.0424      3.2153      0.0000
  -4   4   9      4.0744      0.9002      5.2418      0.0000
  -2   4   9      3.9656      0.9813      3.8739      0.0000
   0   4   9      0.0000      1.2809      1.3022      0.0000
 -13   5   9      0.0000      1.4707      0.0907      0.0000
 -11   5   9      1.8597      1.2726     -1.8317      0.0000
  -9   5   9      2.9976      0.9824     -2.6976      0.0000
  -7   5   9      2.9145      0.9308     -2.5832      0.0000
  -5   5   9      3.2059      0.8902     -3.2963      0.0000
  -3   5   9      3.2270      0.9901     -3.7144      0.0000
  -1   5   9      1.3283      1.4084     -1.9772      0.0000
  -8   6   9      2.5233      1.0188      3.1664      0.0000
  -6   6   9      2.4915      1.0757      2.9516      0.0000
  -4   6   9      2.6294      1.0932      2.7013      0.0000
                                                    
