# Supplementary material for: How to get maximum structure information from anisotropic displacement parameters obtained by three-dimensional electron diffraction: an experimental study on metal–organic frameworks
Source: IUCrJ. 2022 Jun 8;9(Pt 4):480–91. doi: 10.1107/S2052252522005632 (PMC9252158; doi:10.1107/S2052252522005632)
Supplement: Supplementary file 3 [file m-09-00480-sup3.zip › vq5001MIL-140C_16sup27.hkl]

#
# Unique observed reflections after correcting
# for dispersion and merging Friedel opposites
#
data_1
_shelx_title ' merging_a.res in C2/c'
_shelx_refln_list_code          3
_shelx_F_calc_maximum      114.30
_exptl_crystal_F_000       483.64
_reflns_d_resolution_high  0.8322

loop_
 _space_group_symop_operation_xyz
 'x, y, z'
 '-x, y, -z+1/2'
 'x+1/2, y+1/2, z'
 '-x+1/2, y+1/2, -z+1/2'
 '-x, -y, -z'
 'x, -y, z-1/2'
 '-x+1/2, -y+1/2, -z'
 'x+1/2, -y+1/2, z-1/2'

_cell_length_a    32.3600
_cell_length_b    15.8000
_cell_length_c     7.9100
_cell_angle_alpha  90.000
_cell_angle_beta  103.000
_cell_angle_gamma  90.000

loop_
 _refln_index_h
 _refln_index_k
 _refln_index_l
 _refln_F_meas
 _refln_F_sigma
 _refln_A_calc
 _refln_B_calc
   0   2   0     75.8698      3.8619     23.0888      0.0000
   1   3   0     34.9392      1.7791    -39.9336      0.0000
   0   4   0     36.5929      1.8677     11.9446      0.0000
   2   4   0     21.0529      1.5410     18.7300      0.0000
   1   5   0     26.0648      1.0866    -25.0603      0.0000
   0   6   0     33.4968      1.7103     26.0298      0.0000
   2   6   0     22.8978      1.1718     28.0853      0.0000
   1   7   0     48.8700      2.4876    -52.9938      0.0000
   3   7   0     43.3300      2.2077    -47.2422      0.0000
   0   8   0     13.8936      0.7334     13.1553      0.0000
   2   8   0      7.8353      0.6455      8.6437      0.0000
   4   8   0      8.1987      0.8163      8.1451      0.0000
   1   9   0     13.1505      0.5667    -12.0276      0.0000
   3   9   0      4.6033      1.1136     -6.3875      0.0000
   0  10   0     11.9344      0.6477     13.6622      0.0000
   2  10   0      9.0444      0.6863     10.3011      0.0000
   4  10   0      3.2565      0.6442      3.4066      0.0000
   1  11   0      4.3547      0.3019     -4.8385      0.0000
   3  11   0      3.1620      0.7155     -3.3216      0.0000
   5  11   0      2.0741      1.0837      2.1913      0.0000
   0  12   0      5.9360      0.4437      8.0095      0.0000
   2  12   0      7.3764      0.8315      6.5084      0.0000
   4  12   0      1.7602      1.0419     -0.1220      0.0000
   6  12   0      0.5185      1.6550     -4.2760      0.0000
   1  13   0      6.7045      0.3269     -7.2136      0.0000
   3  13   0      2.4895      0.5947     -3.2516      0.0000
   5  13   0      1.9349      1.1010      0.6952      0.0000
   7  13   0      1.3566      1.7029      1.2658      0.0000
   0  14   0      3.4305      0.7241      3.0742      0.0000
   2  14   0      2.5998      0.6358      1.5681      0.0000
   4  14   0      0.0000      1.0438      0.0251      0.0000
   6  14   0      1.4961      1.3405      0.3164      0.0000
   1  15   0      1.4579      0.6304      0.8556      0.0000
   3  15   0      1.1650      0.8277      1.0709      0.0000
   5  15   0      0.0000      1.0446     -0.0060      0.0000
   7  15   0      2.1627      1.4974     -0.2337      0.0000
   0  16   0      6.1052      0.8012     -3.3809      0.0000
   2  16   0      2.4563      0.4169     -2.2333      0.0000
   4  16   0      1.3812      0.8200      0.6346      0.0000
   6  16   0      0.0000      1.0426      2.3863      0.0000
   8  16   0      0.0000      1.3890      0.4969      0.0000
   1  17   0      4.2188      0.6335      3.7096      0.0000
  -5   1   1      2.7553      3.0969     -2.7539      0.0000
  -3   1   1     14.8248      1.1883    -11.4433      0.0000
  -1   1   1     40.4062      2.0670     54.3435      0.0000
   1   1   1     31.9586      1.3407    -50.2051      0.0000
   3   1   1      5.0262      0.9583      0.6010      0.0000
   5   1   1      4.2068      1.0416      3.5374      0.0000
  -6   2   1      3.1355      2.5986      2.7035      0.0000
  -4   2   1     28.4266      1.2697     17.9871      0.0000
  -2   2   1     48.5205      2.0216    -28.1998      0.0000
   0   2   1      4.6099      0.6741     -7.6035      0.0000
   2   2   1     50.6998      2.1476     53.1645      0.0000
   4   2   1      7.7727      1.4816     -7.4874      0.0000
   6   2   1     10.9363      1.2733     -8.8915      0.0000
  -5   3   1      4.6543      1.1340     -4.1596      0.0000
  -3   3   1     20.0974      0.8754     12.4593      0.0000
  -1   3   1      1.4812      1.5216      3.0125      0.0000
   1   3   1      5.7455      0.4047    -10.0890      0.0000
   3   3   1     47.0556      1.6935    -51.2942      0.0000
   5   3   1      6.7525      0.8228      6.5445      0.0000
   7   3   1     16.5005      1.1305     13.3514      0.0000
  -6   4   1      2.6378      2.3490      9.8556      0.0000
  -2   4   1      4.6244      1.4625     -5.3337      0.0000
   0   4   1      4.0088      0.5097     -1.9153      0.0000
   2   4   1     16.8596      1.3653     13.6329      0.0000
   4   4   1     27.4838      2.0073     28.4177      0.0000
   8   4   1      2.4501      1.8908    -14.0143      0.0000
  -7   5   1      7.7022      1.2940     -7.8018      0.0000
  -3   5   1      3.1829      0.7162      0.6455      0.0000
  -1   5   1      9.5622      0.4116     -8.4276      0.0000
   1   5   1     15.7619      0.5891    -17.4981      0.0000
   3   5   1     19.2218      0.7177    -16.5093      0.0000
   5   5   1     20.4654      1.5267    -26.8771      0.0000
   7   5   1      8.8993      1.0450      7.4549      0.0000
  -4   6   1     11.4663      0.5901      7.3845      0.0000
  -2   6   1     15.2545      0.8088      8.7430      0.0000
   0   6   1     22.1076      0.8384     22.3299      0.0000
   2   6   1     15.6941      0.5937     13.0623      0.0000
   4   6   1     20.2196      1.0586     22.7642      0.0000
   6   6   1     15.9413      1.1909     19.0976      0.0000
   8   6   1     10.5845      1.0134    -10.8516      0.0000
  -7   7   1      1.5906      2.2415     -2.2651      0.0000
  -5   7   1     13.3326      1.1344    -15.0951      0.0000
  -3   7   1     30.1596      1.0952    -28.0348      0.0000
  -1   7   1     45.2592      2.6462    -40.7128      0.0000
   1   7   1     33.5794      1.6137    -34.1618      0.0000
   3   7   1     36.6821      1.8766    -37.3844      0.0000
   5   7   1     28.1854      1.4581    -35.8900      0.0000
   7   7   1     13.2490      1.0352    -17.1242      0.0000
   9   7   1      4.6796      0.8774      6.2757      0.0000
  -8   8   1     21.9436      1.6730    -19.3749      0.0000
  -6   8   1      2.8241      2.3184      0.0751      0.0000
  -2   8   1     14.8202      0.9447     12.8053      0.0000
   0   8   1      4.3620      0.5911      2.6796      0.0000
   2   8   1      6.1105      0.6540      6.2819      0.0000
   4   8   1      9.7387      0.6106     13.0937      0.0000
   6   8   1      8.6140      1.1563     11.9552      0.0000
   8   8   1      1.1505      1.4914      2.5705      0.0000
  10   8   1      9.4900      0.9453    -10.7204      0.0000
  -5   9   1      5.2977      1.0393     -4.6502      0.0000
  -3   9   1     18.4536      1.1037    -15.0823      0.0000
  -1   9   1      8.5700      0.4710     -9.3614      0.0000
   1   9   1      7.7339      0.4981     -8.5047      0.0000
   5   9   1      8.5004      0.6764     -8.2183      0.0000
   7   9   1      4.0626      0.7841     -3.2584      0.0000
   9   9   1      9.1637      0.6595      8.9982      0.0000
  -8  10   1     18.1623      2.4441    -19.8430      0.0000
  -4  10   1     11.4949      0.6896     10.7101      0.0000
  -2  10   1     14.0171      0.5376     10.9093      0.0000
   0  10   1      9.8517      0.6382     10.3652      0.0000
   2  10   1     11.3709      0.6352     11.7896      0.0000
   8  10   1      3.0630      0.9573     -2.9698      0.0000
  10  10   1     14.0973      0.8268    -15.6490      0.0000
  -7  11   1      3.6543      2.8200     -3.8901      0.0000
  -5  11   1      5.9883      0.5701     -6.8937      0.0000
  -3  11   1      7.7334      0.5383     -7.4173      0.0000
  -1  11   1      3.7900      0.4381     -3.1185      0.0000
   1  11   1      4.3960      0.5349     -2.9714      0.0000
   3  11   1      4.7734      1.1856     -4.2638      0.0000
   5  11   1      4.6220      0.5868     -6.3927      0.0000
   7  11   1      3.5784      1.6403     -5.5913      0.0000
   9  11   1      2.3124      1.1314     -0.6753      0.0000
  11  11   1      4.3843      1.9285      4.5977      0.0000
  -6  12   1      2.5781      1.3539     -2.2017      0.0000
  -4  12   1      5.8988      0.6122      3.7719      0.0000
  -2  12   1     10.6123      0.6660     10.1759      0.0000
   0  12   1     13.9930      1.1668     13.2322      0.0000
   2  12   1     13.4757      0.7470     13.6178      0.0000
   4  12   1     10.7907      1.3930     11.6164      0.0000
   6  12   1      5.0149      0.6133      4.9015      0.0000
   8  12   1      2.8316      0.9640     -4.5639      0.0000
  10  12   1      9.1621      1.1305    -12.3562      0.0000
  12  12   1      7.3496      0.9429     -8.3049      0.0000
  -9  13   1      6.6863      1.1126      7.4834      0.0000
  -7  13   1      0.0000      2.0423      2.5424      0.0000
  -5  13   1      2.5197      0.9745     -1.3294      0.0000
  -3  13   1      8.1097      0.5988     -7.0556      0.0000
  -1  13   1     17.3829      1.3925    -14.2356      0.0000
   1  13   1     16.8356      1.6631    -17.6456      0.0000
   3  13   1     17.2062      0.9224    -17.6709      0.0000
   5  13   1      8.5659      1.1784    -11.9702      0.0000
   7  13   1      3.4883      1.4088     -1.4197      0.0000
   9  13   1      6.9273      0.7511      7.4342      0.0000
  13  13   1      1.5384      1.6161      7.5004      0.0000
  -8  14   1      3.9527      1.2153     -5.1494      0.0000
  -4  14   1      3.2390      1.5744     -2.7851      0.0000
  -2  14   1      4.9445      0.9511      1.6753      0.0000
   0  14   1      8.7244      0.5811      7.2700      0.0000
   4  14   1      8.1971      0.5407      8.1118      0.0000
   6  14   1      1.2496      1.1820      0.2523      0.0000
   8  14   1      6.1674      0.6127     -7.2047      0.0000
  12  14   1      2.9245      1.1609     -5.4742      0.0000
  -9  15   1      4.1382      0.9332      6.9668      0.0000
  -5  15   1      4.4221      0.5708     -3.9300      0.0000
  -1  15   1     22.4448      1.2046    -15.8138      0.0000
   1  15   1     25.4139      1.9376    -21.3069      0.0000
   3  15   1     21.0911      1.1074    -20.5704      0.0000
   5  15   1     11.7224      0.6734    -12.1075      0.0000
   7  15   1      1.8970      0.9572     -1.5763      0.0000
   9  15   1      1.8957      1.1154      2.3047      0.0000
  11  15   1      3.1210      1.9959      4.3473      0.0000
 -10  16   1      2.7211      1.3700     -5.1599      0.0000
  -6  16   1      1.4767      1.5550     -0.4926      0.0000
  -4  16   1      1.4936      1.1058      1.2339      0.0000
  -2  16   1      4.4674      0.5556      3.6471      0.0000
   0  16   1     10.6389      0.6465      7.9971      0.0000
   2  16   1     12.1981      0.7024     10.4231      0.0000
   4  16   1      8.1137      0.5310      6.7581      0.0000
   6  16   1      1.0820      0.9834      0.0589      0.0000
   8  16   1      0.4988      1.2087     -2.7695      0.0000
 -12   0   2     18.9227      1.4890     26.4317      0.0000
 -10   0   2      1.9843      2.4340     11.8055      0.0000
  -8   0   2     57.3715      4.7582     54.4521      0.0000
  -6   0   2     26.5064      1.4075     16.6211      0.0000
  -4   0   2     40.5256      2.0965    -26.9220      0.0000
  -2   0   2     81.4300      4.1436    -76.8041      0.0000
   0   0   2     75.9772      3.8670    -83.4348      0.0000
   2   0   2    107.4741      7.7262   -111.2945      0.0000
   4   0   2    107.2262      5.4440   -114.3029      0.0000
   6   0   2     75.1208      3.8248    -84.8546      0.0000
   8   0   2     35.1799      2.5762    -42.7160      0.0000
  10   0   2      9.8712      0.7661    -12.1856      0.0000
  12   0   2      0.0000      1.9962      6.3823      0.0000
 -11   1   2      3.5579      1.7384      3.9610      0.0000
  -9   1   2     36.5589      1.3550    -20.4411      0.0000
  -7   1   2     49.3470      1.7879    -38.1022      0.0000
  -5   1   2     37.6032      1.3764    -28.0326      0.0000
  -3   1   2     24.5420      1.0748    -18.3255      0.0000
  -1   1   2      5.3733      0.6123     -8.8757      0.0000
   1   1   2     14.0223      1.1496    -15.9830      0.0000
   3   1   2     14.6910      0.8224     11.7931      0.0000
   5   1   2     26.6086      1.3891     22.6426      0.0000
   7   1   2     14.7295      0.8587     10.5166      0.0000
   9   1   2      2.3698      1.4259      2.0038      0.0000
  11   1   2      9.0975      0.8260     -7.6203      0.0000
 -12   2   2     10.4576      1.2288     -8.6918      0.0000
  -8   2   2     34.2300      2.6329     26.6646      0.0000
  -6   2   2     50.9325      2.1311     36.5711      0.0000
  -4   2   2     42.0114      1.7682     29.2086      0.0000
  -2   2   2     10.4459      0.5956      9.5441      0.0000
   0   2   2      6.0799      0.7192     -1.6794      0.0000
   2   2   2      6.4427      0.8719      6.6846      0.0000
   4   2   2     20.4108      1.3750    -17.7307      0.0000
   6   2   2     10.1673      0.8023     -8.1462      0.0000
   8   2   2      4.0770      1.0664     -2.0625      0.0000
  10   2   2     11.4615      1.0302      8.6947      0.0000
  12   2   2     17.5509      1.3951     16.9821      0.0000
 -11   3   2      5.1792      2.0630    -23.8471      0.0000
  -9   3   2     46.4304      4.1180    -36.0141      0.0000
  -5   3   2     50.0998      3.6354    -41.0084      0.0000
  -3   3   2     18.3974      0.8404    -13.8451      0.0000
  -1   3   2      3.4584      0.6955      5.8293      0.0000
   1   3   2     19.5064      1.0365     17.4892      0.0000
   3   3   2     10.2612      0.6758      9.5602      0.0000
   5   3   2     18.3369      0.9899      5.5789      0.0000
   7   3   2      5.9830      0.7682      7.4158      0.0000
   9   3   2      7.5420      0.8276     -6.6653      0.0000
  11   3   2     21.7390      2.4460    -18.7967      0.0000
 -12   4   2     31.0968      2.3005    -32.1296      0.0000
  -8   4   2      7.0447      0.6674     -2.4183      0.0000
  -6   4   2     25.0295      1.3197     17.7465      0.0000
  -4   4   2     20.1902      1.1066     11.1067      0.0000
  -2   4   2      9.5240      0.5047      7.8598      0.0000
   0   4   2      6.1794      0.4776     -3.2100      0.0000
   2   4   2     13.3779      0.5369    -12.6619      0.0000
   4   4   2     11.4145      0.8168     20.4178      0.0000
   6   4   2      5.4483      0.5655     -6.4331      0.0000
   8   4   2      8.7268      1.1466     -9.6649      0.0000
  10   4   2      2.8867      1.4757     -0.1002      0.0000
  14   4   2      1.3425      1.8842      6.6454      0.0000
 -13   5   2      3.1797      2.1891      2.7482      0.0000
  -7   5   2     28.6404      2.0025    -26.2631      0.0000
  -5   5   2     22.9793      1.0006    -21.5130      0.0000
  -3   5   2      8.8515      0.7391     -8.8263      0.0000
  -1   5   2      5.0700      0.5404      4.0429      0.0000
   1   5   2     26.5691      1.1235     26.8711      0.0000
   3   5   2      3.1119      1.6166     -2.1171      0.0000
   5   5   2      3.5624      0.8018     -3.1344      0.0000
   7   5   2     12.3025      0.8121     12.2203      0.0000
   9   5   2      8.5223      0.6929      8.4316      0.0000
  13   5   2     15.0376      0.9078    -10.5519      0.0000
 -12   6   2      0.0000      2.3896      6.8396      0.0000
 -10   6   2      2.1821      1.7666      2.8483      0.0000
  -8   6   2     22.9315      1.0060     20.2311      0.0000
  -6   6   2     23.1866      1.0016     21.6493      0.0000
  -4   6   2     14.6119      0.7602     15.3093      0.0000
  -2   6   2      2.8103      0.7550     -1.6640      0.0000
   0   6   2     28.0392      1.1839    -26.1645      0.0000
   2   6   2     12.6160      0.8281    -11.0232      0.0000
   4   6   2     10.7647      0.9422    -10.3822      0.0000
   6   6   2     13.5205      1.2276    -10.0572      0.0000
   8   6   2     15.3379      1.4150    -17.4344      0.0000
  10   6   2      6.7229      1.0399     -4.6300      0.0000
  12   6   2      7.6598      0.9981      5.7713      0.0000
 -13   7   2      6.5660      0.9926     -5.8053      0.0000
  -9   7   2      1.3961      2.0896     -7.7105      0.0000
  -7   7   2     20.9826      0.9175    -17.0667      0.0000
  -5   7   2     15.8997      0.6371    -11.5292      0.0000
  -3   7   2      7.8965      0.4542      6.7169      0.0000
  -1   7   2     36.5825      1.3293     37.8284      0.0000
   1   7   2     35.4634      1.4848     31.2920      0.0000
   3   7   2     32.9428      2.4853     33.5391      0.0000
   5   7   2     24.0657      1.8655     26.9722      0.0000
   7   7   2     19.8289      1.4728     19.5678      0.0000
   9   7   2     10.3202      0.9764     13.8957      0.0000
  13   7   2     11.6502      0.7933     -9.2798      0.0000
  15   7   2     11.1054      1.0840    -12.8261      0.0000
 -14   8   2      0.0000      2.0468      1.6994      0.0000
 -12   8   2      3.1739      1.6994      6.9640      0.0000
 -10   8   2      9.9876      1.1753      7.2323      0.0000
  -8   8   2      9.7974      1.2147      8.5239      0.0000
  -6   8   2     22.1028      1.4941     19.9564      0.0000
  -4   8   2     19.7608      1.1959     16.0441      0.0000
  -2   8   2      0.4480      1.0630     -1.3859      0.0000
   0   8   2      2.6186      0.6028      1.2664      0.0000
   2   8   2      4.4828      0.8173     -3.3102      0.0000
   4   8   2      5.9934      0.4177     -6.7985      0.0000
   6   8   2      3.0312      1.1767     -3.5297      0.0000
   8   8   2      3.0947      1.0172     -0.6032      0.0000
  10   8   2      2.6844      1.3176     -2.1022      0.0000
  12   8   2      3.9752      1.1880      5.9695      0.0000
  14   8   2     18.5916      1.4780     13.5979      0.0000
  16   8   2      0.0000      1.8197      2.2660      0.0000
 -13   9   2      2.7143      1.7722     -2.8574      0.0000
 -11   9   2      3.4132      2.5559     -4.8625      0.0000
  -9   9   2      1.1897      1.4394     -4.9380      0.0000
  -7   9   2      8.4614      0.4742     -7.7527      0.0000
  -5   9   2     10.2127      0.9991    -13.5766      0.0000
  -3   9   2      6.9678      0.6719     -5.0361      0.0000
  -1   9   2      5.5726      0.4849     -5.7930      0.0000
   1   9   2      2.5461      0.5733      0.0683      0.0000
   3   9   2      7.4984      0.4429      6.8607      0.0000
   5   9   2      6.8392      0.9918      6.7518      0.0000
   7   9   2      1.4193      1.3088      1.4799      0.0000
   9   9   2      1.7865      1.4669     -0.2714      0.0000
  11   9   2      1.6655      1.8341     -3.1575      0.0000
  13   9   2     12.2428      1.1124    -10.5651      0.0000
  15   9   2      3.1973      1.5923     -1.6619      0.0000
  17   9   2      2.1594      1.9193     -4.8178      0.0000
 -14  10   2      4.9162      1.2962      2.7404      0.0000
 -12  10   2      0.0000      2.2101      6.2382      0.0000
 -10  10   2      8.9512      1.1091      8.5405      0.0000
  -8  10   2      8.8804      0.7923      7.7677      0.0000
  -6  10   2      5.3449      0.4463      5.1118      0.0000
  -4  10   2      5.2420      0.5665      4.2087      0.0000
  -2  10   2      6.2080      0.8575      5.6605      0.0000
   0  10   2      1.7739      0.8144      1.4422      0.0000
   2  10   2      5.8507      0.3972     -5.3943      0.0000
   4  10   2      7.1297      0.4148     -6.6742      0.0000
   6  10   2      1.1968      1.1762     -1.7803      0.0000
   8  10   2      2.9838      1.0449      4.0832      0.0000
  12  10   2     12.3335      0.7808     11.3970      0.0000
  14  10   2      1.9735      1.4479      1.4380      0.0000
  16  10   2      3.9431      1.4447      3.8078      0.0000
 -15  11   2      7.3268      1.0620     11.4303      0.0000
 -13  11   2      0.0000      1.6484     11.3932      0.0000
  -9  11   2      8.0162      0.8401      7.0990      0.0000
  -7  11   2      9.0312      0.7311      8.5668      0.0000
  -5  11   2      8.2299      0.6381      7.3198      0.0000
  -3  11   2      4.5840      0.4329     -3.6011      0.0000
  -1  11   2      7.5263      0.3816     -6.8467      0.0000
   1  11   2      2.0275      0.7402     -1.9680      0.0000
   3  11   2      3.3321      0.5586      3.1252      0.0000
   5  11   2      4.0417      0.9339      4.6268      0.0000
   7  11   2      2.3443      0.9577      2.1896      0.0000
   9  11   2      1.6863      1.4146     -2.3671      0.0000
  13  11   2      7.0112      1.1017      4.9614      0.0000
  15  11   2      5.2583      1.9067      3.6396      0.0000
  17  11   2      1.1611      1.8710      0.1370      0.0000
 -14  12   2      1.3654      1.5410     -1.2071      0.0000
 -12  12   2      2.5036      1.9554      1.8481      0.0000
  -8  12   2      2.2076      0.9926      3.7407      0.0000
  -6  12   2      1.9947      0.8127     -1.0048      0.0000
  -4  12   2      2.2847      0.7251      1.7631      0.0000
  -2  12   2      5.8899      0.3992      6.2508      0.0000
   0  12   2      2.3382      0.5941      3.1125      0.0000
   2  12   2      1.3839      1.3552     -2.6135      0.0000
   4  12   2      5.9123      0.7762     -6.2381      0.0000
   8  12   2      0.8148      1.2474      1.4357      0.0000
  10  12   2      7.0800      0.6863      7.4271      0.0000
  14  12   2      1.3236      1.2402     -2.0124      0.0000
  16  12   2      2.1351      1.5621      1.1118      0.0000
 -15  13   2      0.7580      1.6675     -0.0532      0.0000
 -13  13   2      1.4246      1.4565     -1.8720      0.0000
  -9  13   2      4.3106      0.4937     -3.6408      0.0000
  -7  13   2      1.4178      1.0858      0.6418      0.0000
  -5  13   2      4.2496      0.7708      2.3242      0.0000
  -3  13   2      2.0068      0.7489     -0.3567      0.0000
  -1  13   2      3.7079      0.6505     -1.9686      0.0000
   1  13   2      2.3059      0.7544      0.7833      0.0000
   3  13   2      4.6835      0.6583      5.1119      0.0000
   5  13   2      5.7999      0.5724      6.3873      0.0000
   7  13   2      1.4053      1.1712      1.3075      0.0000
  11  13   2      1.1628      1.2397     -1.4411      0.0000
  13  13   2      0.0000      1.1709      0.9415      0.0000
  15  13   2      1.7632      1.2789     -0.8442      0.0000
  17  13   2      0.0000      1.5104     -1.7846      0.0000
 -16  14   2      0.7407      1.4811     -1.9046      0.0000
 -14  14   2      0.7195      1.5105     -0.8599      0.0000
 -12  14   2      1.6627      1.6463      1.2939      0.0000
 -10  14   2      1.2318      1.3584      2.0281      0.0000
  -8  14   2      1.0391      1.1426      0.5861      0.0000
  -6  14   2      1.1003      0.9579     -0.9066      0.0000
  -4  14   2      1.4666      0.9632     -0.6498      0.0000
  -2  14   2      2.4322      0.5194      1.3054      0.0000
   0  14   2      2.9980      0.6742      2.1316      0.0000
   2  14   2      2.4550      0.7541     -0.9123      0.0000
   4  14   2      2.9725      0.8583     -4.2160      0.0000
   6  14   2      3.0085      1.0801     -2.3182      0.0000
   8  14   2      2.2563      0.9142      2.4840      0.0000
  10  14   2      0.0000      1.1725      0.4841      0.0000
  12  14   2      1.4056      1.2311     -1.5467      0.0000
  14  14   2      0.9610      1.2867     -0.7415      0.0000
  16  14   2      0.0000      1.0557      0.0441      0.0000
 -15  15   2      0.0000      1.3984      3.0879      0.0000
 -13  15   2      1.5078      1.5984      0.8600      0.0000
 -11  15   2      1.6161      1.4545     -0.8962      0.0000
  -9  15   2      1.7692      0.8032     -0.8133      0.0000
  -7  15   2      0.0000      0.9462     -0.3729      0.0000
  -5  15   2      1.7758      0.7157      0.2065      0.0000
  -3  15   2      1.6177      0.7577      0.1029      0.0000
  -1  15   2      0.3881      0.8031     -1.3325      0.0000
   1  15   2      1.0472      0.9316     -1.0944      0.0000
   3  15   2      2.4804      0.6203      1.2132      0.0000
   5  15   2      1.7773      0.9151      0.8194      0.0000
   7  15   2      1.3935      1.3869     -2.0408      0.0000
   9  15   2      0.7447      1.1823     -0.8051      0.0000
  11  15   2      0.7613      1.2727      0.8688      0.0000
 -12  16   2      1.4198      1.4178     -0.5086      0.0000
 -10  16   2      0.0000      1.3081     -1.1083      0.0000
  -8  16   2      0.0000      0.9812     -1.8205      0.0000
  -6  16   2      0.0000      0.9381     -1.7888      0.0000
  -4  16   2      1.6558      0.6603     -1.4838      0.0000
  -2  16   2      0.4117      0.7957     -0.2843      0.0000
   0  16   2      0.5779      0.8252      0.8306      0.0000
   2  16   2      1.2173      0.9941      0.3477      0.0000
   4  16   2      0.8427      1.1222      0.3367      0.0000
   6  16   2      1.5222      1.0708      1.3770      0.0000
  -1  17   2      1.1205      1.0195      0.2030      0.0000
 -17   1   3      5.8136      0.8708      4.8090      0.0000
 -15   1   3      7.1900      1.5007      8.0477      0.0000
 -13   1   3      7.9206      2.0884      6.0097      0.0000
 -11   1   3     20.2756      0.9233    -18.4094      0.0000
  -9   1   3     15.8004      0.7693     16.5526      0.0000
  -7   1   3     14.6655      0.7518    -13.1217      0.0000
  -5   1   3     10.3827      0.8142     -9.6119      0.0000
  -3   1   3      8.2234      0.5733     -1.2468      0.0000
  -1   1   3     15.1493      0.6203    -14.6541      0.0000
   1   1   3      1.5984      1.4181     -3.3765      0.0000
   3   1   3      2.7677      0.8925     -3.2319      0.0000
   5   1   3      2.1398      1.3293      1.1732      0.0000
   7   1   3     13.2260      0.5719     11.3761      0.0000
   9   1   3      2.1101      1.3268     -0.3420      0.0000
  11   1   3      0.5879      1.3582     -0.3684      0.0000
  13   1   3      2.1231      1.3596      0.5788      0.0000
  15   1   3      1.5969      1.2879      0.1822      0.0000
  17   1   3      1.7080      1.5844     -1.4833      0.0000
 -18   2   3      4.5064      1.3445     -4.9185      0.0000
 -16   2   3      6.9077      0.7327     -8.3915      0.0000
 -14   2   3     12.0508      0.7983     -9.4286      0.0000
 -12   2   3     15.3014      0.7527     14.3180      0.0000
 -10   2   3      1.0475      1.6236      0.6698      0.0000
  -8   2   3      7.7719      0.5568     -7.6414      0.0000
  -6   2   3     11.3424      0.8095     11.3561      0.0000
  -4   2   3      3.7539      0.8975     -5.1143      0.0000
  -2   2   3      3.9241      0.8293      5.9031      0.0000
   0   2   3      3.7236      0.7584      1.5764      0.0000
   2   2   3      2.4348      0.9515      2.1624      0.0000
   4   2   3      6.1426      0.6714      6.6639      0.0000
   6   2   3     11.9610      0.9411    -11.7953      0.0000
   8   2   3      2.1158      1.3197      0.6641      0.0000
  10   2   3      6.6053      0.6638      6.5675      0.0000
  12   2   3      3.0303      1.0478      2.9994      0.0000
  14   2   3      0.3856      1.3909     -0.5030      0.0000
  16   2   3      1.6647      1.3218      1.2219      0.0000
  18   2   3      0.5802      1.6186     -0.0440      0.0000
 -19   3   3      2.6153      1.8883      2.5735      0.0000
 -17   3   3     11.2047      1.2340     10.6998      0.0000
 -15   3   3      2.9809      2.0459      9.3419      0.0000
 -13   3   3     10.0125      0.8103     -8.7505      0.0000
 -11   3   3      6.1909      0.6354     -6.4792      0.0000
  -9   3   3      9.6192      0.5526     -9.9384      0.0000
  -7   3   3      8.3840      0.6679     -7.2909      0.0000
  -5   3   3     15.5700      0.6729     -9.6647      0.0000
  -3   3   3     16.6434      0.9316    -16.4100      0.0000
  -1   3   3      7.4348      0.7739     -6.7493      0.0000
   1   3   3      2.5573      0.8552     -2.7002      0.0000
   3   3   3     11.3777      0.7272    -10.1991      0.0000
   5   3   3     13.0362      0.5953     14.4725      0.0000
   7   3   3      7.1860      1.4881      7.1058      0.0000
   9   3   3      1.8712      1.4097     -1.8207      0.0000
  11   3   3      3.8542      1.0116     -4.7772      0.0000
  13   3   3      1.8931      1.3252     -0.9999      0.0000
  15   3   3      1.6891      1.3633     -2.4602      0.0000
  17   3   3      0.0000      2.0933     -1.4497      0.0000
  19   3   3      0.9391      1.9514     -1.9337      0.0000
 -16   4   3     23.3943      1.4221    -22.4967      0.0000
 -14   4   3     14.9649      0.8695     -9.3684      0.0000
 -12   4   3      9.4309      0.8078     -9.7885      0.0000
 -10   4   3      5.1152      0.7071     -3.3649      0.0000
  -8   4   3      2.4917      1.2559      1.9961      0.0000
  -6   4   3      7.4660      1.0987     -2.6787      0.0000
  -4   4   3     19.4606      0.8837     16.2120      0.0000
  -2   4   3     10.9489      0.5960     12.8555      0.0000
   0   4   3      4.8570      0.5562      5.2109      0.0000
   2   4   3     12.9049      0.6482     14.7588      0.0000
   4   4   3      6.8187      0.5312     -8.0980      0.0000
   6   4   3      4.4038      1.1979     -5.0437      0.0000
   8   4   3      4.5200      1.9463     -2.2013      0.0000
  10   4   3      1.0499      1.4334      1.5506      0.0000
  12   4   3      1.9851      1.4445     -0.7038      0.0000
  14   4   3      0.0000      1.3059     -0.1820      0.0000
  16   4   3      1.5577      1.6563     -1.1668      0.0000
  18   4   3      1.9669      1.5702      0.2811      0.0000
  20   4   3      0.0000      1.7965      2.9344      0.0000
 -19   5   3     10.2690      1.0646      8.6375      0.0000
 -17   5   3      1.8143      1.6701     10.1901      0.0000
 -15   5   3      1.8205      1.5765      4.9417      0.0000
 -13   5   3      4.1506      1.4264      0.8313      0.0000
 -11   5   3      2.8370      1.1030     -1.6666      0.0000
  -7   5   3      6.8836      1.7673     -3.3574      0.0000
  -5   5   3     12.0745      0.6590     -9.8173      0.0000
  -3   5   3     17.0771      0.6709    -13.0468      0.0000
  -1   5   3      6.8775      0.5465     -7.2929      0.0000
   1   5   3     11.0157      1.5439    -11.5293      0.0000
   3   5   3     11.3508      1.2315     11.8146      0.0000
   5   5   3      5.9930      0.6447      6.2275      0.0000
   7   5   3      5.2483      0.5452      4.9856      0.0000
   9   5   3      4.3098      0.7879      3.6373      0.0000
  11   5   3      1.9536      1.2742      2.6947      0.0000
  13   5   3      2.7966      0.9759     -0.6488      0.0000
  15   5   3      0.0000      1.4022     -0.5547      0.0000
  17   5   3      1.9589      1.5172     -1.8906      0.0000
  19   5   3      7.3416      1.1041     -6.5808      0.0000
  21   5   3      3.1523      1.5941     -1.5825      0.0000
 -18   6   3     17.2030      1.3702    -16.7481      0.0000
 -16   6   3     14.6465      1.8682    -10.8344      0.0000
 -14   6   3      2.3545      2.0438     -5.0602      0.0000
 -12   6   3      3.9783      1.5345      2.6696      0.0000
 -10   6   3      7.2396      0.8806      7.2244      0.0000
  -8   6   3     11.0869      0.7134     11.7221      0.0000
  -6   6   3     21.2164      2.0199     15.8811      0.0000
  -4   6   3     16.3853      0.6646     15.0410      0.0000
  -2   6   3     13.1768      0.6393     11.3021      0.0000
   0   6   3     12.5642      0.8285     13.2409      0.0000
   2   6   3     13.6945      0.6569    -14.4887      0.0000
   4   6   3     12.6000      0.8776    -12.3115      0.0000
   6   6   3      6.6167      0.4942     -5.7572      0.0000
  10   6   3      7.1170      0.6197     -6.6913      0.0000
  12   6   3      2.6712      1.1964     -2.3016      0.0000
  14   6   3      1.3321      1.4767     -0.3112      0.0000
  16   6   3      0.0000      1.7500      0.5734      0.0000
  18   6   3     11.3754      0.8172      7.8222      0.0000
  20   6   3      1.2937      1.6260      2.8326      0.0000
 -19   7   3     12.4590      1.3072      9.0859      0.0000
 -17   7   3     15.1009      1.2805     15.0517      0.0000
 -13   7   3      0.9926      1.4011      0.0545      0.0000
 -11   7   3      8.4659      0.7618     -6.1221      0.0000
  -9   7   3     12.3192      0.6487    -12.4831      0.0000
  -7   7   3     17.8965      0.8374    -16.8471      0.0000
  -5   7   3     20.3625      1.1286    -15.4949      0.0000
  -3   7   3     11.4761      0.5953    -11.1246      0.0000
  -1   7   3     11.4157      1.2379     -9.6213      0.0000
   1   7   3     16.0773      0.7833     17.5843      0.0000
   3   7   3     23.7783      0.8837     25.6751      0.0000
   5   7   3     17.4591      0.8319     18.6178      0.0000
   7   7   3     12.0102      1.5091     12.0610      0.0000
   9   7   3     10.2568      0.6950     11.8850      0.0000
  11   7   3      9.9294      0.5342      8.4507      0.0000
  13   7   3      3.8710      1.0981      3.7453      0.0000
  15   7   3      3.2253      1.3934      1.7496      0.0000
  17   7   3     11.8094      1.1097     -7.9747      0.0000
  19   7   3      4.8845      1.3783     -3.9436      0.0000
  21   7   3      1.2139      1.7525     -0.1996      0.0000
 -20   8   3      1.8180      2.0687     -4.7400      0.0000
 -18   8   3      0.0000      2.4391     -5.1845      0.0000
 -14   8   3      0.0000      1.5541     -3.3980      0.0000
 -12   8   3      2.6520      1.2273      2.5358      0.0000
 -10   8   3     11.1170      0.8367      9.7409      0.0000
  -8   8   3     13.1289      1.5076     13.8217      0.0000
  -6   8   3     24.6590      1.0805     17.6883      0.0000
  -4   8   3     25.6086      1.1419     22.9682      0.0000
  -2   8   3     28.6327      1.4311     27.1234      0.0000
   0   8   3      9.9183      0.6300      8.3522      0.0000
   4   8   3      6.2082      0.5780     -6.9085      0.0000
   6   8   3      4.9245      0.5250     -3.9717      0.0000
   8   8   3      5.1021      0.5788     -4.0532      0.0000
  10   8   3      7.2394      1.0215     -6.1070      0.0000
  12   8   3      5.9925      0.6893     -4.9467      0.0000
  16   8   3     11.4277      1.0961      9.0558      0.0000
  18   8   3      8.3730      0.7345      6.9226      0.0000
  20   8   3      2.1216      1.5416      2.7033      0.0000
 -19   9   3      8.0885      1.6435      8.4213      0.0000
 -15   9   3     11.9485      1.3225     10.5888      0.0000
 -13   9   3      4.9965      0.9114      4.4227      0.0000
  -9   9   3     12.3114      0.6410    -10.9266      0.0000
  -7   9   3     12.3626      0.9658    -11.2912      0.0000
  -5   9   3     21.3148      1.2341    -18.0618      0.0000
  -3   9   3     24.7300      0.9222    -23.6261      0.0000
  -1   9   3     13.1837      0.6201    -10.9130      0.0000
   1   9   3      2.3835      0.7260      1.3078      0.0000
   3   9   3      5.0649      0.7810      6.1555      0.0000
   5   9   3      5.9958      0.6572      4.7668      0.0000
   7   9   3      3.9470      0.9249      0.4228      0.0000
   9   9   3      1.9947      1.3592     -0.4029      0.0000
  11   9   3      2.6727      1.1348      1.6832      0.0000
  13   9   3      2.5592      2.1926      3.4683      0.0000
  15   9   3     10.2603      0.7579     -8.3381      0.0000
  17   9   3      8.9186      0.7381     -8.2771      0.0000
  21   9   3      0.0000      1.6036     -2.0320      0.0000
 -20  10   3      3.9352      1.5090     -5.0900      0.0000
 -18  10   3      1.8926      1.6616     -5.5462      0.0000
 -16  10   3      5.1854      2.1677     -5.4860      0.0000
 -14  10   3      0.7872      1.5035     -4.3856      0.0000
 -12  10   3      6.8194      1.3467      5.9498      0.0000
 -10  10   3     13.1573      0.5781     13.3499      0.0000
  -8  10   3     14.1933      0.6123     12.1000      0.0000
  -6  10   3     18.2674      0.9390     15.5180      0.0000
  -4  10   3     23.7421      1.9018     22.8927      0.0000
  -2  10   3     18.3809      0.8547     16.9069      0.0000
   0  10   3      5.7451      0.4345      5.9643      0.0000
   2  10   3      3.5863      0.5961     -2.0697      0.0000
   4  10   3      6.5685      0.5017     -5.5524      0.0000
   6  10   3      3.5885      0.6940     -2.9119      0.0000
   8  10   3      2.9206      0.8042      0.7360      0.0000
  10  10   3      1.3805      1.2646     -0.2833      0.0000
  12  10   3      4.0514      1.7957     -4.5021      0.0000
  16  10   3      8.2590      0.7077      7.4197      0.0000
  18  10   3      6.1888      0.9907      4.2359      0.0000
 -21  11   3      0.1548      1.7584      6.2757      0.0000
 -17  11   3     26.7396      2.0763     21.1156      0.0000
 -13  11   3     16.3315      0.9626     24.5210      0.0000
 -11  11   3     21.5154      0.8351     18.4358      0.0000
  -7  11   3     14.6921      0.7184      9.6639      0.0000
  -5  11   3      6.2181      0.7430     -1.9018      0.0000
  -3  11   3     10.0388      0.4803     -9.2719      0.0000
  -1  11   3     10.3037      0.5600     -9.2192      0.0000
   1  11   3      4.8068      0.6473     -4.5220      0.0000
   3  11   3      2.9978      0.6617      1.5581      0.0000
   5  11   3      4.3157      0.5288      3.5346      0.0000
   7  11   3      2.0403      1.4664      2.2767      0.0000
   9  11   3      3.1924      1.2284      3.6303      0.0000
  11  11   3      9.8144      0.5946      8.7966      0.0000
  13  11   3      3.1157      1.5410      3.1177      0.0000
  15  11   3      1.1901      1.3632     -0.3514      0.0000
 -20  12   3      5.0427      1.0340     -4.5539      0.0000
 -18  12   3      8.2176      1.0169     -9.1960      0.0000
 -14  12   3      1.8726      1.5558     -5.3031      0.0000
 -12  12   3      0.0000      1.1967      1.4643      0.0000
 -10  12   3      5.6640      0.5623      5.4823      0.0000
  -8  12   3      9.7518      0.7193      7.9834      0.0000
  -6  12   3     12.6347      0.6464     10.3547      0.0000
  -4  12   3     11.3754      0.5954     11.4020      0.0000
  -2  12   3     10.0507      1.3733     10.8426      0.0000
   0  12   3      5.2206      0.4650      6.0058      0.0000
   2  12   3      2.7546      0.8126     -1.9220      0.0000
   4  12   3      5.3276      1.3009     -5.7804      0.0000
   6  12   3      3.5221      1.3016     -4.2670      0.0000
   8  12   3      2.7233      1.2012     -3.0463      0.0000
  10  12   3      3.6065      1.2712     -4.6482      0.0000
  14  12   3      4.0055      0.9151      3.0152      0.0000
  16  12   3      3.9931      0.9886      2.6718      0.0000
 -17  13   3     12.1771      1.2189      9.8827      0.0000
 -15  13   3      6.1712      0.6028      6.8267      0.0000
 -13  13   3      1.5712      1.1409     -0.0635      0.0000
 -11  13   3      5.4282      0.9139     -4.9188      0.0000
  -9  13   3     12.6451      0.5778     -8.8686      0.0000
  -7  13   3     17.4713      1.0009    -11.6318      0.0000
  -5  13   3     15.3341      0.7622    -11.4544      0.0000
  -3  13   3     12.4646      1.2161    -10.9733      0.0000
  -1  13   3      8.4356      0.5355     -8.5299      0.0000
   1  13   3      1.2618      1.0144     -0.8844      0.0000
   3  13   3      4.6773      0.5542      5.9034      0.0000
   5  13   3      6.7040      0.4359      7.4874      0.0000
   7  13   3      6.3804      0.4537      7.3507      0.0000
   9  13   3      6.1244      0.5872      7.2725      0.0000
  11  13   3      2.2896      1.2251      2.1116      0.0000
  13  13   3      2.7439      0.9427     -1.5063      0.0000
  15  13   3      1.5254      1.2847     -1.9324      0.0000
 -16  14   3     10.9221      1.1376     -8.3542      0.0000
 -12  14   3      1.6790      1.1308      0.6726      0.0000
 -10  14   3      5.4178      0.9482      5.2849      0.0000
  -8  14   3     12.8951      1.0083      9.8696      0.0000
  -6  14   3     16.3083      0.8976     12.1461      0.0000
  -4  14   3     15.6602      0.7241     12.8891      0.0000
  -2  14   3     13.4333      0.7906     12.7099      0.0000
   0  14   3      8.1789      0.4281      8.4057      0.0000
   2  14   3      2.5172      0.7612      1.9502      0.0000
   4  14   3      2.6741      1.1447     -2.2346      0.0000
   8  14   3      6.1604      1.0868     -6.3024      0.0000
  10  14   3      2.9096      0.8904     -2.6746      0.0000
  12  14   3      1.7217      1.1601      0.6516      0.0000
 -15  15   3      3.3881      0.5907      3.8418      0.0000
 -13  15   3      0.8798      1.1643     -1.5141      0.0000
 -11  15   3      6.6664      0.5946     -6.5958      0.0000
  -9  15   3     12.2329      1.1445    -10.1317      0.0000
  -7  15   3     15.1204      0.7342    -11.1974      0.0000
  -5  15   3     12.7336      0.7407     -9.8593      0.0000
  -3  15   3      7.1416      0.4227     -7.0163      0.0000
  -1  15   3      1.4080      0.8088     -2.2575      0.0000
   1  15   3      3.1436      0.7314      3.1483      0.0000
   5  15   3     10.4263      1.1616      9.8437      0.0000
   7  15   3      8.2590      0.8832     10.6711      0.0000
   9  15   3      6.0994      0.7785      6.7200      0.0000
 -14  16   3      1.8548      0.9980     -4.8037      0.0000
 -12  16   3      1.1937      1.3436     -1.3542      0.0000
 -10  16   3      3.1306      0.9443      2.6181      0.0000
  -8  16   3      5.4769      0.7972      5.6791      0.0000
  -4  16   3     11.0982      0.7179      7.8940      0.0000
  -2  16   3      5.9109      0.5311      5.7572      0.0000
   0  16   3      2.6716      0.8728      2.7676      0.0000
   2  16   3      1.7452      1.3197      0.3268      0.0000
   4  16   3      2.3845      1.2891     -2.7203      0.0000
   6  16   3      5.2140      0.8695     -5.3227      0.0000
 -24   0   4     17.7391      1.4684     14.4503      0.0000
 -18   0   4     32.1030      1.7415     17.5272      0.0000
 -14   0   4     30.8874      1.6410     22.9885      0.0000
 -12   0   4     23.1365      1.2915     17.4465      0.0000
 -10   0   4     40.6040      2.1165    -37.5950      0.0000
  -8   0   4     36.0770      2.6702    -27.0680      0.0000
  -6   0   4     43.4877      3.1932    -36.8206      0.0000
  -4   0   4     35.6447      1.8556    -27.8384      0.0000
  -2   0   4      6.3002      0.7539     -4.2407      0.0000
   0   0   4     10.2958      0.7361      6.2615      0.0000
   2   0   4     23.2842      1.2478     24.8286      0.0000
   4   0   4     26.8094      1.9988     36.5980      0.0000
   6   0   4     38.6058      1.9928     45.9602      0.0000
   8   0   4     40.1946      2.9426     53.3479      0.0000
  10   0   4     35.6878      1.8617     31.6398      0.0000
  12   0   4      9.4193      0.7881     13.9236      0.0000
  14   0   4      8.8363      1.1260      6.9221      0.0000
  16   0   4      2.1465      1.6425      3.2940      0.0000
  18   0   4      2.2397      1.7783     -0.0642      0.0000
  20   0   4      3.1592      1.5893     -2.1170      0.0000
  22   0   4      8.7445      1.1528     -3.3458      0.0000
 -23   1   4      1.4702      1.5656      3.2619      0.0000
 -21   1   4      0.8809      1.3994     -2.1060      0.0000
 -19   1   4     12.3482      0.8313     -3.5797      0.0000
 -17   1   4     12.5777      0.8555     -8.2906      0.0000
 -15   1   4     22.5683      1.0145    -18.9542      0.0000
 -13   1   4     32.6857      1.4022    -26.0671      0.0000
 -11   1   4      3.5586      0.8080     -3.5169      0.0000
  -9   1   4     24.3869      0.9410     20.0252      0.0000
  -7   1   4     28.7058      1.0873     22.7414      0.0000
  -5   1   4     36.2595      1.5379     33.9065      0.0000
  -3   1   4     31.9087      1.1810     30.4593      0.0000
  -1   1   4     31.8637      1.6651     29.0866      0.0000
   1   1   4     22.8664      1.2204     23.2293      0.0000
   3   1   4      9.7595      0.5043     10.3191      0.0000
   5   1   4      3.9949      0.7364     -3.3788      0.0000
   7   1   4     23.7915      1.0398    -24.4180      0.0000
   9   1   4     22.5879      1.2082    -23.5359      0.0000
  11   1   4     12.9629      1.1815    -10.9605      0.0000
  13   1   4      4.1676      1.4779     -3.8947      0.0000
  15   1   4      1.8010      1.6042     -1.4711      0.0000
  17   1   4      1.4125      1.3136      1.0106      0.0000
  19   1   4      2.7462      0.9653      3.3357      0.0000
  21   1   4      7.3584      0.6679      4.9665      0.0000
  23   1   4      1.0205      1.5168      4.4208      0.0000
 -24   2   4      2.0391      1.5379     -2.4391      0.0000
 -22   2   4      0.0000      1.6241     -0.3750      0.0000
 -20   2   4      2.8479      1.2791      0.2123      0.0000
 -18   2   4     10.3930      2.1601      6.6590      0.0000
 -16   2   4     19.8265      1.2588     14.0162      0.0000
 -14   2   4     25.1353      1.1159     22.7521      0.0000
 -12   2   4     13.7491      0.7262     10.8800      0.0000
 -10   2   4      7.8965      0.6546      5.3431      0.0000
  -8   2   4     31.0990      1.6864    -27.1467      0.0000
  -6   2   4     33.7486      1.2575    -26.8378      0.0000
  -4   2   4     29.7603      1.1046    -29.8746      0.0000
  -2   2   4     31.9409      1.6664    -31.1033      0.0000
   0   2   4     24.5679      1.3024    -25.6857      0.0000
   2   2   4     16.7816      0.6771    -18.0574      0.0000
   4   2   4      7.6891      0.4880     -8.4382      0.0000
   6   2   4     12.6617      0.6365     12.9833      0.0000
   8   2   4     14.9701      1.9965     15.1058      0.0000
  10   2   4     12.4201      0.8023     10.6255      0.0000
  12   2   4      5.6328      1.1770      2.7861      0.0000
  14   2   4      0.0000      1.5543     -1.0399      0.0000
  16   2   4      1.1146      1.5846     -2.1423      0.0000
  18   2   4      2.5076      1.3426     -3.2398      0.0000
  20   2   4      5.8443      0.7152     -5.2278      0.0000
  22   2   4      8.7570      0.8358     -5.3865      0.0000
 -25   3   4      8.5107      1.1067     11.5764      0.0000
 -23   3   4      4.9632      0.7560     -5.0101      0.0000
 -21   3   4      1.5483      1.5661     -0.3128      0.0000
 -19   3   4      6.3858      1.2726     -4.6489      0.0000
 -17   3   4      9.1146      0.7380     -8.7355      0.0000
 -15   3   4     15.7926      0.8613    -12.8784      0.0000
 -13   3   4      8.4970      0.8091     -6.7704      0.0000
 -11   3   4      5.4069      0.9098     -4.0188      0.0000
  -9   3   4     12.6715      0.9674     11.5362      0.0000
  -7   3   4     40.4801      1.4900     35.6456      0.0000
  -5   3   4     29.2518      1.4125     30.3321      0.0000
  -3   3   4     28.4399      1.0601     28.9638      0.0000
  -1   3   4     23.4137      0.8859     24.1971      0.0000
   1   3   4     15.3564      0.6252     16.2638      0.0000
   3   3   4     11.1299      0.5216     11.7986      0.0000
   5   3   4     10.0707      0.5722     -9.6973      0.0000
   7   3   4     11.7276      0.7743    -10.3505      0.0000
   9   3   4      8.0796      0.5546     -7.8711      0.0000
  11   3   4      4.4715      0.8665     -4.1185      0.0000
  13   3   4      2.8697      1.0801      1.1799      0.0000
  15   3   4      3.4459      1.1525      3.0262      0.0000
  17   3   4      3.6203      0.8528      2.7115      0.0000
  19   3   4      4.5121      1.3087      4.0906      0.0000
  21   3   4      8.8225      0.6695      5.3362      0.0000
  23   3   4      3.1365      1.1565      2.5520      0.0000
 -24   4   4     24.7746      2.0213     -9.8326      0.0000
 -22   4   4      7.4985      0.7830      4.7034      0.0000
 -20   4   4      1.3663      1.5930      3.8311      0.0000
 -18   4   4     16.5740      1.5454     13.2532      0.0000
 -16   4   4     24.2109      1.3277     20.7864      0.0000
 -14   4   4     29.0549      2.3494     26.9375      0.0000
 -12   4   4     32.1539      1.2019     32.3682      0.0000
 -10   4   4     24.5311      1.0910     27.4631      0.0000
  -8   4   4     18.9518      0.8913     12.4731      0.0000
  -6   4   4     15.7776      0.6831    -12.3430      0.0000
  -4   4   4     12.0268      0.7675    -11.2331      0.0000
  -2   4   4     16.4750      0.9448    -14.9017      0.0000
   0   4   4     14.8866      0.7058    -15.1541      0.0000
   2   4   4     16.7855      0.6645    -16.9503      0.0000
   4   4   4      2.8797      1.0338      3.9318      0.0000
   6   4   4      7.9852      0.5550      8.4549      0.0000
   8   4   4      6.5977      0.5321      7.8023      0.0000
  10   4   4      7.4430      0.6451      8.0536      0.0000
  12   4   4      6.3465      0.7649      5.4519      0.0000
  14   4   4      3.3938      1.0739      2.1048      0.0000
  16   4   4      2.4650      1.1690      0.8807      0.0000
  18   4   4      1.5765      2.0793     -0.7278      0.0000
  20   4   4      2.5684      2.3194     -3.8174      0.0000
  22   4   4      1.7835      1.5272     -2.0066      0.0000
  24   4   4      1.0611      1.5831      0.2933      0.0000
 -25   5   4      5.4560      1.2090      7.2065      0.0000
 -23   5   4      5.0820      1.8267      5.9462      0.0000
 -21   5   4      1.7173      2.1247    -10.6201      0.0000
 -19   5   4      9.4993      1.5154     -8.3050      0.0000
 -17   5   4     14.8528      2.3800    -11.9098      0.0000
 -15   5   4     14.0722      1.2149    -11.9631      0.0000
 -13   5   4     13.3197      0.7097    -13.5372      0.0000
 -11   5   4     11.6775      0.8197    -10.8277      0.0000
  -7   5   4     19.9410      0.9199     18.1347      0.0000
  -5   5   4     26.7889      1.4374     25.4116      0.0000
  -3   5   4     18.3495      0.8348     19.9716      0.0000
  -1   5   4     15.1373      0.7186     15.6945      0.0000
   1   5   4     15.7064      0.7307     17.6412      0.0000
   3   5   4      1.8042      1.3830     -0.7976      0.0000
   5   5   4      7.5158      0.7748     -8.4342      0.0000
   7   5   4      8.8358      0.6949     -9.0789      0.0000
   9   5   4      8.3013      0.6650     -8.6534      0.0000
  11   5   4      7.1951      0.6003     -6.8728      0.0000
  13   5   4      6.2343      0.6044     -4.4935      0.0000
  15   5   4      2.4321      1.5456     -1.7249      0.0000
  17   5   4      0.0000      1.2956      0.3980      0.0000
  19   5   4      7.3433      0.8230      4.7194      0.0000
  21   5   4      3.5001      2.2625      3.4996      0.0000
  25   5   4      1.9971      1.5781      0.0316      0.0000
 -26   6   4      0.7553      1.6951     -3.9610      0.0000
 -24   6   4      3.7356      1.4727     -5.0604      0.0000
 -22   6   4      2.2229      1.6217     -0.6309      0.0000
 -20   6   4      6.2889      1.3706     12.7496      0.0000
 -18   6   4     10.3093      2.0837      6.3671      0.0000
 -16   6   4      9.5480      1.0825      7.0504      0.0000
 -14   6   4      5.2333      0.6321      5.5461      0.0000
 -12   6   4      7.0502      0.6352      5.6129      0.0000
 -10   6   4      3.7844      1.0891      3.9091      0.0000
  -8   6   4     16.9223      0.8938    -15.5239      0.0000
  -6   6   4     26.2648      1.4113    -22.7828      0.0000
  -4   6   4     24.5228      1.0748    -24.6634      0.0000
  -2   6   4     16.9289      0.6839    -18.5704      0.0000
   0   6   4     15.9384      0.6434    -16.7809      0.0000
   2   6   4      2.6402      0.7799     -1.5826      0.0000
   4   6   4      8.0923      0.6702      8.6216      0.0000
   6   6   4     13.3316      0.6560     13.3032      0.0000
   8   6   4     13.2695      0.8104     14.1157      0.0000
  10   6   4      9.5265      0.5832     10.2031      0.0000
  12   6   4      9.1319      0.6131      7.6846      0.0000
  14   6   4      4.2441      2.1427      4.3099      0.0000
  16   6   4      2.6944      1.9746      1.2812      0.0000
  18   6   4      6.9675      0.8936     -4.8964      0.0000
  20   6   4      5.5094      0.9276     -4.5879      0.0000
  22   6   4      3.5513      1.0749     -2.2169      0.0000
 -25   7   4      2.5840      2.1450     -0.9425      0.0000
 -23   7   4      2.7437      1.2883     -1.5715      0.0000
 -21   7   4      7.3460      1.3496     -6.5872      0.0000
 -19   7   4      3.3021      2.5823    -14.7379      0.0000
 -17   7   4      9.0908      0.9245     -7.3578      0.0000
 -15   7   4      7.6382      0.6601     -5.1274      0.0000
 -13   7   4      5.8617      0.5571     -4.1443      0.0000
 -11   7   4      5.6175      0.8701     -4.8414      0.0000
  -7   7   4     19.8419      0.9203     17.7834      0.0000
  -5   7   4     22.1040      1.8246     18.1617      0.0000
  -3   7   4     17.7536      0.7034     16.4267      0.0000
   1   7   4      3.5917      1.4400     -3.1920      0.0000
   3   7   4     11.3240      1.0391    -11.8742      0.0000
   5   7   4     17.3840      0.9660    -17.0521      0.0000
   7   7   4     19.3072      1.6432    -19.7399      0.0000
   9   7   4     15.6599      0.6534    -14.5423      0.0000
  13   7   4      8.6130      1.1085     -7.0952      0.0000
  15   7   4      6.7761      0.6010     -5.0588      0.0000
  17   7   4      3.9308      0.6862      2.2395      0.0000
  19   7   4      4.5903      1.0555      3.5071      0.0000
  21   7   4      4.0586      0.9547      1.6455      0.0000
  23   7   4      1.1387      1.2793      1.1331      0.0000
 -26   8   4      1.8538      1.6659     -4.3075      0.0000
 -24   8   4      2.8863      1.1577     -2.9769      0.0000
 -22   8   4      0.0000      1.6795     -1.8331      0.0000
 -20   8   4      2.2300      1.7208      3.1708      0.0000
 -18   8   4     11.6889      0.8712      9.5488      0.0000
 -16   8   4      2.5855      1.1019      3.2162      0.0000
 -14   8   4      4.1889      1.8953      4.2211      0.0000
 -12   8   4      7.7672      0.5580      7.0195      0.0000
 -10   8   4      7.2857      0.7727     -5.2828      0.0000
  -8   8   4     12.3074      0.5987    -12.5899      0.0000
  -6   8   4     19.1350      1.0971    -14.6451      0.0000
  -4   8   4     19.1395      0.7536    -18.4197      0.0000
  -2   8   4     21.0686      0.9397    -19.6784      0.0000
   0   8   4     11.1228      0.5978    -11.1421      0.0000
   2   8   4      4.6858      0.7509     -4.0700      0.0000
   4   8   4      0.0000      1.2868      1.0212      0.0000
   6   8   4      7.4360      0.9340      8.2394      0.0000
   8   8   4      7.1686      0.7036      8.0932      0.0000
  10   8   4      6.0124      0.6329      6.0985      0.0000
  12   8   4      4.4999      0.9234      4.1896      0.0000
  14   8   4      6.0145      0.5628      4.5685      0.0000
  16   8   4      2.6417      0.9710     -1.4841      0.0000
  18   8   4      3.9584      1.2715     -3.7446      0.0000
 -27   9   4      0.0000      1.4599      2.0908      0.0000
 -25   9   4      1.6974      1.4744      2.9484      0.0000
 -23   9   4      0.0000      1.4261      2.0466      0.0000
 -21   9   4      0.0000      1.3062      1.2149      0.0000
 -19   9   4      2.4748      2.5728     -2.7891      0.0000
 -17   9   4     13.0527      1.4926     -6.0981      0.0000
 -15   9   4      4.2277      0.7349     -3.9362      0.0000
 -13   9   4      8.8272      0.6469     -7.5468      0.0000
 -11   9   4      2.2746      1.8635     -0.0148      0.0000
  -9   9   4      2.8296      1.8240      6.6686      0.0000
  -5   9   4     18.6554      1.0901     12.5664      0.0000
  -3   9   4     17.5095      0.8164     15.7817      0.0000
  -1   9   4     14.1056      0.6936     12.6295      0.0000
   1   9   4      6.9043      1.4503      7.7284      0.0000
   3   9   4      2.6532      0.8173      3.3717      0.0000
   5   9   4      4.9154      0.6415     -3.8755      0.0000
   7   9   4      6.0221      0.7297     -5.8607      0.0000
   9   9   4      4.6809      0.9452     -5.1845      0.0000
  11   9   4      3.9756      0.7695     -3.1125      0.0000
  13   9   4      4.6303      1.0192     -3.5339      0.0000
  15   9   4      1.1456      1.3644      0.9239      0.0000
  17   9   4      3.4368      1.6997      3.3393      0.0000
  19   9   4      3.5153      0.9934      2.0868      0.0000
 -26  10   4      0.0000      1.4163     -1.6031      0.0000
 -24  10   4      1.1329      1.3492     -1.4177      0.0000
 -22  10   4      1.1088      1.5382     -0.7139      0.0000
 -20  10   4      0.0000      2.3503     -0.3490      0.0000
 -18  10   4      1.2083      1.5548      1.6378      0.0000
 -16  10   4      6.0017      0.7631      5.3303      0.0000
 -14  10   4      4.8774      0.9956      5.2576      0.0000
 -12  10   4      3.1939      0.9213     -0.2681      0.0000
 -10  10   4      8.3017      0.7600     -4.6853      0.0000
  -8  10   4      4.4413      0.7679     -4.4872      0.0000
  -6  10   4      9.9606      0.7800     -6.4073      0.0000
  -4  10   4      8.4548      0.5944     -8.1030      0.0000
  -2  10   4      6.5522      0.5627     -6.8146      0.0000
   0  10   4      5.0052      1.1478     -5.5498      0.0000
   2  10   4      2.4421      1.0347     -3.8356      0.0000
   4  10   4      1.8791      1.3577      1.4156      0.0000
   6  10   4      3.6962      0.8734      2.6170      0.0000
   8  10   4      2.9929      0.7576      2.4088      0.0000
  10  10   4      2.0671      1.1600      1.3583      0.0000
  12  10   4      2.2269      0.9428      1.7578      0.0000
  14  10   4      1.2057      1.3915     -1.2548      0.0000
  16  10   4      3.3164      1.4941     -2.9514      0.0000
 -21  11   4      2.4426      1.9735      0.6725      0.0000
 -19  11   4      1.3660      1.7713     -0.8987      0.0000
 -15  11   4     18.7568      1.3563    -14.8061      0.0000
 -13  11   4     11.9634      1.1897    -12.0692      0.0000
 -11  11   4     12.0171      1.5850     -9.0898      0.0000
  -9  11   4     13.2925      0.8288     -9.7421      0.0000
  -7  11   4      7.9361      0.7866     -6.8168      0.0000
  -5  11   4      4.2358      0.6229     -2.4132      0.0000
  -3  11   4      2.6419      1.0200      0.0214      0.0000
  -1  11   4      3.1944      0.7117      2.5895      0.0000
   1  11   4      3.3206      0.6586      4.0165      0.0000
   3  11   4      1.6982      1.2656     -0.0829      0.0000
   5  11   4      0.0000      1.2806     -1.9036      0.0000
   7  11   4      2.4110      0.8377     -2.3956      0.0000
   9  11   4      2.6019      0.9401     -3.0638      0.0000
  11  11   4      3.6042      0.7725     -3.9491      0.0000
  13  11   4      1.7021      1.4627     -1.4313      0.0000
  15  11   4      1.9803      1.2265      0.6029      0.0000
 -22  12   4      0.0000      1.3028      0.3163      0.0000
 -20  12   4      0.5568      1.1146      0.0343      0.0000
 -18  12   4      1.7493      1.3094      2.2350      0.0000
 -16  12   4      7.7579      0.8339      6.9792      0.0000
 -14  12   4      5.6078      0.5807      5.9632      0.0000
 -12  12   4      2.2445      0.9874      0.3193      0.0000
 -10  12   4      3.5772      0.7564     -0.8623      0.0000
  -8  12   4      2.0386      1.0902     -1.6473      0.0000
  -6  12   4      4.3014      0.7277     -3.8506      0.0000
  -4  12   4      4.8730      0.5168     -4.5322      0.0000
  -2  12   4      4.8457      0.5327     -4.9471      0.0000
   0  12   4      5.0167      0.8429     -5.0994      0.0000
   2  12   4      1.4037      1.0837     -1.0445      0.0000
   4  12   4      0.6709      1.1360      1.2769      0.0000
   6  12   4      1.7684      0.9359      1.4459      0.0000
   8  12   4      0.3049      1.1310      2.1653      0.0000
  10  12   4      3.7545      0.7502      3.2681      0.0000
  12  12   4      2.3359      1.0321      1.4916      0.0000
 -19  13   4      1.7445      1.2744      1.5251      0.0000
 -17  13   4      2.2651      1.7853     -0.8517      0.0000
 -15  13   4      1.9979      1.4429     -1.5634      0.0000
 -13  13   4      0.0000      1.3834      0.5053      0.0000
 -11  13   4      4.9389      1.0601      1.6148      0.0000
  -9  13   4      0.9930      1.2014      0.9638      0.0000
  -7  13   4      2.7617      0.9295      0.9250      0.0000
  -5  13   4      2.1949      0.8179      1.5347      0.0000
  -3  13   4      3.0530      0.6347      2.6180      0.0000
  -1  13   4      3.5377      0.5231      3.1624      0.0000
   1  13   4      1.3937      1.2832      0.1747      0.0000
   3  13   4      0.6422      1.0606     -1.6528      0.0000
   5  13   4      0.0000      1.1851     -1.1786      0.0000
   7  13   4      0.0000      1.4796     -1.2822      0.0000
   9  13   4      2.8153      1.2608     -2.2048      0.0000
 -16  14   4      1.0692      1.3514      1.0707      0.0000
 -14  14   4      1.0695      1.3753      0.3247      0.0000
 -12  14   4      1.7143      1.3800      0.1564      0.0000
 -10  14   4      1.9981      1.3839      0.2251      0.0000
  -8  14   4      0.0000      1.2708      0.3048      0.0000
  -6  14   4      2.1810      1.5181     -0.2885      0.0000
  -4  14   4      3.5540      0.7587     -2.3177      0.0000
  -2  14   4      6.5729      0.6191     -3.7548      0.0000
   0  14   4      1.5009      1.1117     -1.2999      0.0000
   2  14   4      0.9597      1.1022      0.9341      0.0000
   4  14   4      1.1197      1.0662      0.6018      0.0000
   6  14   4      1.2572      1.0280      0.3658      0.0000
   8  14   4      1.1419      1.5207      1.0940      0.0000
 -13  15   4      1.7844      1.4497     -0.9571      0.0000
 -11  15   4      2.2104      1.5770     -1.5599      0.0000
  -9  15   4      0.9961      1.1601     -1.7807      0.0000
  -7  15   4      2.1786      1.0804     -1.5722      0.0000
  -5  15   4      1.5523      1.1731      0.1438      0.0000
  -3  15   4      2.7145      1.0926      2.3073      0.0000
  -1  15   4      1.5545      1.3073      1.1458      0.0000
   1  15   4      2.6236      0.8007     -1.0393      0.0000
   3  15   4      0.9664      1.0604     -0.8774      0.0000
   5  15   4      0.0000      1.5505      0.0292      0.0000
  -6  16   4      2.0064      1.4312      2.3341      0.0000
  -4  16   4      1.3607      1.4110      0.0868      0.0000
  -2  16   4      1.8154      1.3861     -0.3667      0.0000
 -31   1   5      0.0000      1.4672      0.2774      0.0000
 -29   1   5      0.0000      1.3156     -0.1101      0.0000
 -27   1   5      0.7984      1.4071      3.0918      0.0000
 -25   1   5      0.0000      1.6854      0.4198      0.0000
 -23   1   5      1.7449      1.6037     -2.0395      0.0000
 -21   1   5      2.1746      1.6440     -0.0187      0.0000
 -19   1   5      2.2927      1.4251     -1.7195      0.0000
 -17   1   5      1.5748      1.5224     -2.8257      0.0000
 -15   1   5      4.3835      0.8811     -2.5029      0.0000
 -13   1   5      2.1524      1.6800     -3.0915      0.0000
 -11   1   5      8.9462      0.5896    -10.9496      0.0000
  -9   1   5      4.5807      0.9376      5.5187      0.0000
  -7   1   5      4.5220      1.0858      3.1368      0.0000
  -5   1   5      4.3413      0.7573      5.2010      0.0000
  -3   1   5      2.0059      1.2388      1.0544      0.0000
  -1   1   5      6.3005      0.5958      7.0233      0.0000
   1   1   5      3.9484      0.6765      3.9618      0.0000
   3   1   5      1.8088      1.4538      1.7328      0.0000
   5   1   5      2.0746      1.0395      0.8375      0.0000
   7   1   5      1.4074      1.2821      1.5142      0.0000
   9   1   5      3.2698      0.9059     -3.2069      0.0000
  11   1   5      3.6090      1.4502     -3.0049      0.0000
  13   1   5      1.9629      1.6763     -0.6290      0.0000
  15   1   5      1.5494      1.3551      0.1122      0.0000
  17   1   5      1.8557      1.5405      0.5551      0.0000
  19   1   5      0.0000      1.2154      0.6924      0.0000
  21   1   5      0.0000      1.2439      0.2099      0.0000
  23   1   5      1.5354      1.2592      0.0885      0.0000
  25   1   5      0.0000      1.1025      0.4341      0.0000
 -30   2   5      0.0000      1.2808      0.5558      0.0000
 -28   2   5      1.0736      1.1949      0.1530      0.0000
 -26   2   5      2.3020      1.4621     -4.2917      0.0000
 -24   2   5      2.1509      2.0324      1.2086      0.0000
 -22   2   5      1.9828      1.7163     -0.4731      0.0000
 -20   2   5      3.8478      0.9179     -2.3233      0.0000
 -18   2   5      5.9975      0.9676     -3.1276      0.0000
 -16   2   5      3.5936      0.9054     -1.2977      0.0000
 -14   2   5      1.2795      1.4443     -0.7878      0.0000
 -12   2   5      7.4236      0.7179      6.2301      0.0000
 -10   2   5      7.5943      0.7278      5.5520      0.0000
  -8   2   5      6.8828      0.6203     -8.2427      0.0000
  -6   2   5      4.6388      0.9076     -4.9291      0.0000
  -4   2   5      2.3583      1.3306      4.4159      0.0000
  -2   2   5      1.2177      1.4069     -2.0395      0.0000
   0   2   5      2.7572      1.1378     -2.0760      0.0000
   2   2   5      0.8629      1.3162     -0.0938      0.0000
   4   2   5      0.2662      1.2138      0.5602      0.0000
   6   2   5      3.1461      0.8502     -3.6689      0.0000
   8   2   5      0.0000      1.4109      0.1699      0.0000
  10   2   5      3.2001      0.9405      3.8364      0.0000
  12   2   5      4.0539      2.2942      1.5245      0.0000
  14   2   5      1.7653      1.4344     -0.2209      0.0000
  16   2   5      2.5771      1.1969     -0.7546      0.0000
  18   2   5      0.8648      1.4162     -0.9473      0.0000
  20   2   5      1.4392      1.3838     -0.3177      0.0000
  22   2   5      0.0000      1.2395      0.2457      0.0000
  24   2   5      0.0000      1.3351     -0.3603      0.0000
  26   2   5      1.4562      1.1288     -0.6220      0.0000
 -31   3   5      1.8285      1.5633     -0.4946      0.0000
 -29   3   5      0.0000      1.2381      1.5893      0.0000
 -27   3   5      3.1597      0.7943      2.5074      0.0000
 -25   3   5      9.2721      1.0319      6.4596      0.0000
 -23   3   5      5.4388      0.8630      0.3842      0.0000
 -21   3   5      2.5863      1.3398      1.9879      0.0000
 -19   3   5      3.0565      0.9877      3.4306      0.0000
 -17   3   5      1.9917      1.4240      2.8977      0.0000
 -15   3   5      1.7509      1.3473     -2.0616      0.0000
 -13   3   5      6.2650      0.8746     -4.1236      0.0000
 -11   3   5      7.7936      0.5755     -6.4534      0.0000
  -9   3   5      0.9091      1.5324     -1.3804      0.0000
  -7   3   5     15.0352      0.6902     15.3013      0.0000
  -5   3   5      5.9298      0.5578     -0.9708      0.0000
  -3   3   5      6.1500      0.6423      7.0472      0.0000
  -1   3   5      5.5985      0.8147      5.7725      0.0000
   1   3   5      3.4722      1.0143      4.1211      0.0000
   3   3   5      1.9248      1.0588      0.0601      0.0000
   5   3   5      2.2302      1.0599      2.6710      0.0000
   7   3   5      0.9754      1.2978      0.5552      0.0000
   9   3   5      5.2068      0.6516     -4.0062      0.0000
  11   3   5      5.3120      0.6799     -4.2071      0.0000
  13   3   5      3.1718      0.9532     -1.8238      0.0000
  15   3   5      2.8609      1.2081      0.6019      0.0000
  17   3   5      2.8442      0.9198      1.5489      0.0000
  19   3   5      1.0569      1.2235      1.0163      0.0000
  21   3   5      0.6905      1.2059     -0.0972      0.0000
  23   3   5      0.0000      1.1287      0.2558      0.0000
  25   3   5      2.5638      1.1004      0.7963      0.0000
 -32   4   5      0.9282      1.3793     -1.0221      0.0000
 -30   4   5      0.0000      1.4029      0.3797      0.0000
 -28   4   5      1.6134      2.1568     -2.0408      0.0000
 -26   4   5      0.0000      1.4169     -2.7148      0.0000
 -24   4   5      9.5848      0.8120     -6.3345      0.0000
 -22   4   5      1.1486      1.5194      1.5355      0.0000
 -20   4   5      3.9011      1.0155     -0.5770      0.0000
 -18   4   5      3.7664      2.8090      1.1764      0.0000
 -16   4   5      3.1775      1.0031      4.5251      0.0000
 -14   4   5      8.3304      0.5703      9.5615      0.0000
 -12   4   5     13.0078      0.7311     11.9438      0.0000
 -10   4   5      7.7087      0.8424     10.7658      0.0000
  -8   4   5      1.8714      1.5224     -1.3412      0.0000
  -6   4   5      2.0113      1.6067      3.2431      0.0000
  -4   4   5      2.6646      0.9973     -4.8956      0.0000
  -2   4   5      5.1593      0.5685     -5.5116      0.0000
   0   4   5      4.0886      0.7300     -4.2987      0.0000
   2   4   5      1.6356      1.2981     -1.8257      0.0000
   4   4   5      2.7336      1.2303     -2.3859      0.0000
   6   4   5      1.6758      1.2259     -0.7159      0.0000
   8   4   5      2.5001      0.9221      2.7792      0.0000
  10   4   5      5.8068      0.7096      4.5798      0.0000
  12   4   5      4.1368      0.9566      5.1736      0.0000
  14   4   5      3.3768      0.9252      2.0478      0.0000
  16   4   5      2.3223      1.1803     -0.6625      0.0000
  18   4   5      0.0000      1.2953     -1.0686      0.0000
  20   4   5      0.0000      1.2074      0.1761      0.0000
  22   4   5      1.0160      1.2402     -0.0419      0.0000
  24   4   5      0.4292      1.1957     -0.7763      0.0000
 -31   5   5      0.0000      1.5079      0.8413      0.0000
 -29   5   5      0.9104      1.2085     -0.1157      0.0000
 -27   5   5      2.0683      0.9742      2.1695      0.0000
 -25   5   5      2.3220      1.3935      3.7393      0.0000
 -21   5   5      2.1197      1.4302      1.4520      0.0000
 -19   5   5      1.8185      1.5454      3.1404      0.0000
 -17   5   5      1.3226      1.3863      0.4867      0.0000
 -15   5   5      1.5138      1.3325      0.4675      0.0000
 -13   5   5      6.5975      0.6030     -5.4946      0.0000
 -11   5   5      4.6545      0.6658     -4.8808      0.0000
  -9   5   5      2.3688      1.4129      3.2395      0.0000
  -7   5   5      5.5684      0.6875     -8.4834      0.0000
  -5   5   5      9.5588      0.6100      7.9003      0.0000
  -3   5   5      7.8828      0.5936      8.8782      0.0000
  -1   5   5      6.0030      0.6024      5.8807      0.0000
   1   5   5      3.4482      0.6829      2.7805      0.0000
   3   5   5      1.7912      1.1505      2.1671      0.0000
   5   5   5      1.1774      1.2333     -0.4782      0.0000
   7   5   5      3.3136      1.0236     -3.3974      0.0000
   9   5   5      3.0281      0.8141     -3.9348      0.0000
  11   5   5      7.9511      0.6289     -6.5912      0.0000
  13   5   5      5.1834      1.2496     -4.8423      0.0000
  15   5   5      1.8400      1.4838     -0.7670      0.0000
  17   5   5      2.5685      1.0406      1.6330      0.0000
  23   5   5      2.5137      1.3399      1.2479      0.0000
  25   5   5      1.8335      1.5570      1.0467      0.0000
 -32   6   5      1.5564      1.4602     -0.4339      0.0000
 -30   6   5      1.2701      1.3011     -0.5487      0.0000
 -28   6   5      0.0000      1.2149     -0.0192      0.0000
 -26   6   5      2.4230      1.1820     -1.2058      0.0000
 -24   6   5      3.9129      1.0847     -3.5634      0.0000
 -22   6   5      7.4469      0.8297     -5.6656      0.0000
 -20   6   5      6.6978      0.9236      4.6328      0.0000
 -18   6   5      4.5548      0.7183      5.3045      0.0000
 -16   6   5      4.3765      0.7552      5.3061      0.0000
 -14   6   5      5.6844      0.6100      5.5437      0.0000
 -12   6   5      4.1555      0.8449      4.5588      0.0000
 -10   6   5      6.0438      0.6580     -6.1496      0.0000
  -8   6   5      5.1074      1.0046      6.6642      0.0000
  -6   6   5      6.2322      0.6412     -6.0592      0.0000
  -4   6   5     15.1948      0.7822    -16.0743      0.0000
  -2   6   5     12.6398      0.6769    -11.9841      0.0000
   0   6   5      6.3088      0.5266     -5.9617      0.0000
   2   6   5      0.9408      1.2924     -1.5415      0.0000
   4   6   5      3.1637      0.9403      2.0863      0.0000
   6   6   5      5.3448      0.5886      5.6152      0.0000
   8   6   5      6.2046      1.4278      4.7342      0.0000
  10   6   5      5.3252      1.1605      7.4874      0.0000
  12   6   5      9.0686      0.5602      7.4034      0.0000
  14   6   5      3.8391      0.7326      4.0410      0.0000
  16   6   5      0.0000      1.5007     -0.1064      0.0000
  18   6   5      0.8880      1.2968     -0.5693      0.0000
  20   6   5      1.4226      1.2265     -0.5271      0.0000
  22   6   5      1.9664      1.0134     -1.2755      0.0000
  24   6   5      2.4499      1.5496     -1.0428      0.0000
 -31   7   5      0.5990      1.4378     -0.2984      0.0000
 -29   7   5      1.9776      0.9441     -1.4756      0.0000
 -27   7   5      3.7487      1.2106     -2.7159      0.0000
 -25   7   5      2.9765      1.0631     -0.9998      0.0000
 -23   7   5      2.9103      1.0512      1.8899      0.0000
 -21   7   5      0.8242      1.5425     -0.1736      0.0000
 -19   7   5     12.4673      0.9432    -10.4086      0.0000
 -17   7   5      8.2355      0.9379     -8.4417      0.0000
 -15   7   5      6.1418      0.6981     -7.7552      0.0000
 -13   7   5      4.8108      0.8021     -2.2442      0.0000
 -11   7   5      8.6078      0.5737      6.9144      0.0000
  -9   7   5      5.3491      0.7598     -4.6081      0.0000
  -7   7   5      3.2051      1.0203      2.1725      0.0000
  -5   7   5     14.5981      0.7219     13.7223      0.0000
  -3   7   5     15.7546      0.7695     16.2242      0.0000
  -1   7   5     11.0495      0.8368     10.8084      0.0000
   1   7   5      2.2398      1.2408      2.2650      0.0000
   3   7   5      5.1644      0.6843     -4.2088      0.0000
   5   7   5      9.2063      0.7563     -8.6728      0.0000
   7   7   5      7.0507      1.8391     -7.3966      0.0000
   9   7   5      9.7826      1.0531     -9.7197      0.0000
  11   7   5     11.4011      0.6884     -9.7631      0.0000
  13   7   5      7.8482      0.8671     -7.2556      0.0000
  15   7   5      4.1050      0.6643     -2.5235      0.0000
  17   7   5      1.4668      1.2695     -0.2600      0.0000
  19   7   5      2.2449      0.9511      0.4240      0.0000
  21   7   5      3.0316      0.8489      1.4106      0.0000
 -28   8   5      1.4002      1.1326      0.3018      0.0000
 -26   8   5      2.1325      1.7223     -1.4407      0.0000
 -24   8   5      5.3728      1.1542     -5.4209      0.0000
 -22   8   5     10.7420      0.8907     -7.0039      0.0000
 -20   8   5      3.0157      1.0319     -2.8450      0.0000
 -18   8   5      8.7186      0.6314      6.2072      0.0000
 -16   8   5      7.4910      0.6414      6.1354      0.0000
 -14   8   5      3.0089      0.9640      1.3085      0.0000
 -12   8   5      9.0487      0.6878     -8.1350      0.0000
 -10   8   5      3.2958      0.9898      2.6310      0.0000
  -8   8   5      0.0000      1.7776      0.9363      0.0000
  -6   8   5      8.2139      0.8799     -9.8517      0.0000
  -4   8   5     16.4253      1.1181    -17.1598      0.0000
  -2   8   5     20.3909      1.3697    -19.6715      0.0000
   0   8   5     12.9047      0.6859    -13.0271      0.0000
   2   8   5      4.4813      0.6485     -4.2952      0.0000
   4   8   5      0.8379      1.3197      2.0438      0.0000
   6   8   5      1.5095      1.2508      1.5859      0.0000
   8   8   5      6.7949      0.6965      5.5594      0.0000
  10   8   5      5.2814      0.8576      7.5076      0.0000
  12   8   5      7.6318      0.6098      6.8154      0.0000
  14   8   5      3.9090      0.8362      3.3601      0.0000
  16   8   5      1.4467      1.2268      0.5398      0.0000
  18   8   5      2.3462      1.0222     -0.8296      0.0000
  20   8   5      3.0288      1.4896     -2.3202      0.0000
  22   8   5      4.8533      1.2895     -1.6721      0.0000
 -27   9   5      1.1948      1.3035      1.8763      0.0000
 -21   9   5      6.0913      1.0700      5.9403      0.0000
 -19   9   5      0.0000      1.2806     -0.6764      0.0000
 -17   9   5     10.4745      1.3508     -9.8141      0.0000
 -15   9   5      5.0654      0.6560     -4.7947      0.0000
 -13   9   5     10.7492      0.8672      4.8794      0.0000
 -11   9   5      4.3668      0.7855     -1.1556      0.0000
  -9   9   5      6.1505      1.7682     -3.8306      0.0000
  -7   9   5      3.0702      1.2854      2.8488      0.0000
  -5   9   5      9.6198      0.8995      9.6517      0.0000
  -3   9   5     16.1191      0.7510     15.2965      0.0000
  -1   9   5     12.9921      0.9254     13.4766      0.0000
   1   9   5      6.0447      1.1965      5.4690      0.0000
   3   9   5      1.6276      2.0354     -1.6536      0.0000
   5   9   5      0.0000      1.4804     -0.1145      0.0000
   7   9   5      3.1296      0.8689     -2.7524      0.0000
   9   9   5      6.3684      0.5402     -5.0576      0.0000
  11   9   5      7.0755      1.1047     -5.2806      0.0000
  13   9   5      3.4080      0.8022     -3.1096      0.0000
  15   9   5      2.8021      1.4955     -0.6281      0.0000
 -26  10   5      2.8109      0.9730     -2.7576      0.0000
 -24  10   5      0.3414      1.4634     -5.2492      0.0000
 -22  10   5      7.1819      0.7708     -7.0333      0.0000
 -20  10   5      3.7807      0.8411     -4.8757      0.0000
 -14  10   5      4.8330      0.7086     -4.0121      0.0000
 -12  10   5      3.2675      0.8870     -2.2026      0.0000
 -10  10   5      4.0868      0.7607      1.2332      0.0000
  -8  10   5      0.6991      1.3872     -1.2624      0.0000
  -6  10   5      4.8704      0.6710     -6.0935      0.0000
  -4  10   5     13.0908      0.7269    -12.1564      0.0000
  -2  10   5     14.5093      0.7484    -13.8629      0.0000
   0  10   5      8.9760      0.5239     -8.6116      0.0000
   2  10   5      1.9253      1.0083     -0.8849      0.0000
   4  10   5      1.6186      1.1732     -1.1458      0.0000
   6  10   5      2.0513      1.0517      1.0584      0.0000
   8  10   5      4.4353      0.7294      3.7930      0.0000
  10  10   5      4.2688      1.1926      5.0172      0.0000
  12  10   5      4.3395      0.9735      3.9771      0.0000
  14  10   5      0.3611      1.5005      1.6487      0.0000
  16  10   5      1.1958      1.5690      0.3497      0.0000
 -23  11   5      3.3922      1.4012      6.4307      0.0000
 -19  11   5      3.4467      1.2008     -2.0734      0.0000
 -17  11   5     10.1259      1.0463     -9.2763      0.0000
 -15  11   5     13.5183      1.6039    -11.2565      0.0000
 -13  11   5     16.0610      1.3020    -14.0212      0.0000
 -11  11   5     19.6721      0.9299    -17.8568      0.0000
  -9  11   5     22.7041      1.0522    -17.0787      0.0000
  -7  11   5     17.4189      1.0801    -12.4539      0.0000
  -5  11   5      5.0209      0.6849     -4.2286      0.0000
  -3  11   5      3.2524      0.8198      2.8375      0.0000
  -1  11   5      4.3147      0.7949      3.8408      0.0000
   1  11   5      2.1516      0.9132      0.0780      0.0000
   3  11   5      2.4214      1.3639      0.8625      0.0000
   5  11   5      0.8128      1.3444     -0.8316      0.0000
   7  11   5      2.6198      0.9150     -3.7824      0.0000
   9  11   5      5.7403      0.9542     -6.0409      0.0000
  11  11   5      7.6641      0.7358     -6.4544      0.0000
 -20  12   5      2.0157      1.5612     -1.3329      0.0000
 -18  12   5      2.9213      1.3450      1.3160      0.0000
 -16  12   5      3.9111      0.8210      1.9446      0.0000
 -14  12   5      5.5917      1.2499      3.8743      0.0000
 -12  12   5      5.8172      0.8820      4.2088      0.0000
 -10  12   5      2.3976      1.3199      2.4863      0.0000
  -8  12   5      1.8659      1.4390     -0.0364      0.0000
  -6  12   5      3.1557      0.8836     -4.0969      0.0000
  -4  12   5      9.1038      0.7182     -7.9934      0.0000
  -2  12   5      8.2138      0.8795     -7.7037      0.0000
   0  12   5      2.9137      0.8294     -3.4403      0.0000
   2  12   5      2.1963      0.9779     -2.8785      0.0000
   4  12   5      1.0728      1.1113     -0.8867      0.0000
   6  12   5      3.4288      0.7183      2.1481      0.0000
   8  12   5      4.5161      1.0136      4.5774      0.0000
  10  12   5      6.0077      1.1082      5.7252      0.0000
 -15  13   5      5.4263      0.9770     -3.4796      0.0000
 -11  13   5      5.1960      0.7800     -2.4066      0.0000
  -7  13   5      7.5784      1.4545      5.8837      0.0000
  -5  13   5     10.8023      0.7444      9.6350      0.0000
  -3  13   5     11.2550      1.0298     10.0731      0.0000
  -1  13   5      6.8087      0.8541      6.5028      0.0000
   1  13   5      5.3676      0.9248      5.0253      0.0000
   3  13   5      1.4174      1.1014      2.5612      0.0000
   5  13   5      2.0594      1.4257     -1.1813      0.0000
   7  13   5      4.4196      1.0179     -4.3844      0.0000
 -12  14   5      6.8350      1.0845      4.0561      0.0000
 -10  14   5      1.5232      1.7800      0.1710      0.0000
  -6  14   5     10.7906      1.0786     -8.8129      0.0000
  -4  14   5     10.9307      1.0909    -10.5309      0.0000
   0  14   5      8.8503      0.9556     -7.6943      0.0000
   2  14   5      5.7984      0.7932     -5.6586      0.0000
 -34   0   6      3.2597      1.0065     -4.5088      0.0000
 -32   0   6      4.1419      0.8330     -5.1980      0.0000
 -30   0   6      8.5144      1.1407     -6.2067      0.0000
 -28   0   6      4.0777      1.3195     -3.8729      0.0000
 -26   0   6      4.2866      2.0231     -4.7254      0.0000
 -24   0   6      3.8676      1.3776     -4.2863      0.0000
 -22   0   6      8.9653      1.2047     -7.9834      0.0000
 -18   0   6      4.1479      1.6707     -3.5538      0.0000
 -16   0   6      5.2193      0.9654     -7.9380      0.0000
 -14   0   6     11.9324      1.3182    -13.1109      0.0000
 -12   0   6     19.3390      2.4431    -14.9688      0.0000
 -10   0   6     14.5890      1.0238    -15.2594      0.0000
  -8   0   6      5.3988      1.4299     -3.9365      0.0000
  -6   0   6      5.2855      1.2430      7.0270      0.0000
  -4   0   6     11.7314      0.8583     10.8381      0.0000
  -2   0   6      4.3131      0.9701     -0.9888      0.0000
   0   0   6      8.1213      1.4161      6.7124      0.0000
   2   0   6      4.2380      0.9370      4.5861      0.0000
   4   0   6      6.9162      0.8360     -4.1460      0.0000
   6   0   6      7.0174      0.8131    -11.2639      0.0000
   8   0   6     15.2906      1.3599    -12.5968      0.0000
  10   0   6     15.9270      1.3591    -13.0164      0.0000
  12   0   6      9.9809      1.1600    -11.9514      0.0000
  16   0   6      7.9994      1.0506     -5.4374      0.0000
  18   0   6      0.0000      1.4862     -1.9380      0.0000
  20   0   6      2.5722      1.2773      0.6632      0.0000
  22   0   6      3.4277      1.0007      1.2749      0.0000
 -33   1   6      5.9989      0.8296      2.8436      0.0000
 -31   1   6      5.2815      0.6901      2.5254      0.0000
 -29   1   6      1.0453      1.4095     -1.2405      0.0000
 -27   1   6      5.8177      1.1520     -4.6363      0.0000
 -25   1   6      1.0338      1.9717     -8.2059      0.0000
 -23   1   6     13.5735      0.6623     -9.5562      0.0000
 -21   1   6      7.6650      0.7002     -7.1450      0.0000
 -19   1   6      8.5323      0.6139     -8.8904      0.0000
 -17   1   6      9.7441      0.6199     -9.0193      0.0000
 -15   1   6      1.9665      1.6767      1.3101      0.0000
 -13   1   6     11.7437      0.9155     10.6924      0.0000
 -11   1   6     16.4369      0.7740     14.1397      0.0000
  -9   1   6     12.6342      0.7972     12.8507      0.0000
  -7   1   6      2.4664      1.4671      0.8874      0.0000
  -5   1   6      9.1532      0.6478     -9.2580      0.0000
  -3   1   6      3.7158      0.8558     -3.9502      0.0000
  -1   1   6      8.5075      0.5732     -9.7419      0.0000
   1   1   6     14.6299      0.6622    -14.7373      0.0000
   3   1   6      9.7107      0.6549    -10.4981      0.0000
   5   1   6      2.0080      1.2387     -1.8057      0.0000
   7   1   6      3.8106      0.8913      3.4987      0.0000
   9   1   6      6.1330      0.8126      5.9941      0.0000
  11   1   6      8.2610      0.6242      7.4821      0.0000
  13   1   6      7.2515      0.5678      6.9411      0.0000
  15   1   6      7.8788      0.6537      5.0024      0.0000
  17   1   6      3.4798      1.1469      2.1500      0.0000
  19   1   6      1.5384      1.5116     -0.6965      0.0000
  21   1   6      4.0156      0.9700     -1.9766      0.0000
  23   1   6      1.9368      1.4315     -1.6913      0.0000
 -34   2   6      5.7018      0.8990     -3.8280      0.0000
 -30   2   6      3.1914      1.4577      0.2081      0.0000
 -28   2   6      4.4659      0.9591      3.6740      0.0000
 -26   2   6      9.5060      0.7192      7.3994      0.0000
 -24   2   6     13.1336      0.9019     10.1633      0.0000
 -22   2   6     12.1776      0.6559     10.1239      0.0000
 -20   2   6     16.1699      1.0342     12.9631      0.0000
 -18   2   6     10.3449      0.8957     10.0782      0.0000
 -16   2   6      8.3470      0.6240      7.1884      0.0000
 -14   2   6      7.8776      1.7987     -5.8126      0.0000
 -12   2   6     15.2806      1.4425    -11.8100      0.0000
 -10   2   6     14.3609      0.8301    -11.8812      0.0000
  -8   2   6      8.8428      0.7465     -8.8750      0.0000
  -6   2   6      4.7402      0.6918      4.0296      0.0000
  -4   2   6      2.4630      1.2663     -2.7122      0.0000
  -2   2   6      7.8679      0.8156      8.8044      0.0000
   0   2   6     13.1958      0.9394     12.1809      0.0000
   2   2   6     12.1223      0.8503     13.1987      0.0000
   4   2   6      7.2713      0.6518      7.7826      0.0000
   6   2   6      2.9465      1.1170      1.4869      0.0000
   8   2   6      3.2139      0.9319     -2.1988      0.0000
  10   2   6      2.5836      1.1176     -3.3651      0.0000
  12   2   6      5.5605      0.6267     -3.6853      0.0000
  14   2   6      4.2793      1.4282     -3.7611      0.0000
  16   2   6      3.2398      0.9951     -2.0723      0.0000
  18   2   6      0.0000      1.3557      0.5892      0.0000
  20   2   6      3.4914      1.1925      2.2341      0.0000
  22   2   6      4.7486      0.9381      2.2695      0.0000
 -33   3   6      4.0052      1.6398      4.6368      0.0000
 -31   3   6      1.8192      1.2441      0.9292      0.0000
 -29   3   6      0.5838      1.6810     -0.9679      0.0000
 -27   3   6      6.9293      1.1939     -5.1780      0.0000
 -25   3   6      2.7879      1.9744     -6.4078      0.0000
 -23   3   6     11.6376      0.9680     -7.8500      0.0000
 -21   3   6     17.5793      0.8727    -12.6577      0.0000
 -19   3   6     16.4547      0.8576    -13.0910      0.0000
 -17   3   6      9.4156      0.7177     -7.4574      0.0000
 -15   3   6      5.9626      0.8258     -2.0728      0.0000
 -13   3   6      9.6663      0.9001      6.4181      0.0000
 -11   3   6     10.4622      0.7633      9.1224      0.0000
  -9   3   6      6.9814      1.3700      5.4941      0.0000
  -7   3   6      3.5675      0.8191     -1.3480      0.0000
  -5   3   6      7.6735      0.5855      9.1186      0.0000
  -3   3   6      3.1944      1.0513     -3.7874      0.0000
  -1   3   6      9.1303      0.5804     -9.9045      0.0000
   1   3   6      7.4743      0.6252    -10.4065      0.0000
   3   3   6      8.6073      0.5569     -8.4037      0.0000
   5   3   6      2.7388      1.6156     -3.4010      0.0000
   7   3   6      2.2850      1.1757      1.1265      0.0000
   9   3   6      1.8427      1.2660      2.3126      0.0000
  11   3   6      3.1776      1.2167      1.4394      0.0000
  13   3   6      2.2394      1.0079      2.4759      0.0000
  15   3   6      2.6585      1.1564      2.4720      0.0000
  17   3   6      1.3732      1.2645      0.3685      0.0000
  19   3   6      3.6822      0.7663     -1.5898      0.0000
  21   3   6      4.0591      0.7054     -2.0283      0.0000
 -32   4   6      6.5919      0.9720     -5.7069      0.0000
 -30   4   6      0.5115      1.2424     -1.6462      0.0000
 -28   4   6      3.4994      1.3206      1.7686      0.0000
 -26   4   6      6.4066      1.0995      5.9840      0.0000
 -24   4   6      4.7744      1.2253      5.1862      0.0000
 -22   4   6     18.2862      0.8051     12.8538      0.0000
 -20   4   6     16.3875      1.5246     15.2830      0.0000
 -18   4   6     11.1267      0.6393     10.2659      0.0000
 -16   4   6      2.1915      1.4324     -1.9312      0.0000
 -14   4   6      8.9669      0.7557     -8.7398      0.0000
 -12   4   6     14.4720      0.7219    -18.8396      0.0000
 -10   4   6     20.7894      1.0149    -18.4530      0.0000
  -8   4   6      9.7522      0.6526     -8.2223      0.0000
  -6   4   6     20.4968      0.8280    -26.0016      0.0000
  -4   4   6     12.3188      0.7045    -11.3441      0.0000
  -2   4   6      1.5642      1.3371      0.4064      0.0000
   0   4   6      5.1338      0.6327      6.1696      0.0000
   2   4   6      5.7142      0.7339      6.5257      0.0000
   4   4   6      3.1946      1.0069      3.4377      0.0000
   6   4   6      2.3621      1.0834     -0.9503      0.0000
   8   4   6      3.2226      0.7715     -3.3887      0.0000
  10   4   6      0.0000      1.2499     -2.0340      0.0000
  12   4   6      2.9068      0.8472     -2.6949      0.0000
  14   4   6      2.9563      1.0160     -3.6569      0.0000
  16   4   6      2.5740      1.1198     -2.4156      0.0000
  18   4   6      0.0000      1.4799     -0.0894      0.0000
  20   4   6      1.6546      1.4213      1.0948      0.0000
  22   4   6      2.5783      1.1640      1.3269      0.0000
 -31   5   6      2.4925      0.8121      3.0907      0.0000
 -29   5   6      1.2422      1.2822     -1.8752      0.0000
 -27   5   6      4.7171      0.8214     -4.1300      0.0000
 -25   5   6      4.8623      1.3661     -3.9948      0.0000
 -23   5   6      7.8755      0.8604     -5.6966      0.0000
 -21   5   6     11.9027      1.1431    -12.2734      0.0000
 -19   5   6     13.0048      1.1886    -10.1622      0.0000
 -17   5   6      3.0992      1.2579     -2.6471      0.0000
 -15   5   6      8.9830      0.6623      6.4277      0.0000
 -13   5   6     11.4056      0.6604     10.2498      0.0000
 -11   5   6     11.5610      1.0303     10.6610      0.0000
  -9   5   6      4.6098      0.9544     -2.3042      0.0000
  -7   5   6     12.0028      0.6092     14.3766      0.0000
  -5   5   6      7.0388      0.7040      9.0205      0.0000
  -3   5   6      0.0000      1.3216     -1.3964      0.0000
  -1   5   6      8.0824      0.7636     -8.2090      0.0000
   1   5   6     10.5027      1.2855     -9.9963      0.0000
   3   5   6      4.1514      1.0066     -5.5509      0.0000
   5   5   6      2.2904      1.0513     -0.4567      0.0000
   7   5   6      2.6078      0.9047      3.1602      0.0000
   9   5   6      2.1265      1.3087      2.2386      0.0000
  11   5   6      3.7215      1.0387      2.7589      0.0000
  13   5   6      4.5198      0.9284      3.6898      0.0000
  15   5   6      4.2287      1.3679      3.2395      0.0000
  17   5   6      2.1640      1.3690      1.1919      0.0000
  19   5   6      0.0000      1.0794     -0.5338      0.0000
  21   5   6      2.0456      1.5807     -1.3361      0.0000
 -32   6   6      2.9604      1.0975     -1.5486      0.0000
 -30   6   6      0.9998      1.2059     -1.2299      0.0000
 -28   6   6      2.4661      1.5424      2.4594      0.0000
 -26   6   6      2.5998      1.3343      1.3498      0.0000
 -24   6   6      2.3363      1.5941      2.9664      0.0000
 -22   6   6      5.6228      0.7100      4.9295      0.0000
 -20   6   6      9.4089      0.6959      8.6619      0.0000
 -18   6   6      2.2716      1.1117      4.7586      0.0000
 -16   6   6      4.3156      0.8738     -2.7884      0.0000
 -14   6   6     11.0063      0.7546    -10.5137      0.0000
 -12   6   6      7.7055      0.6571     -7.4490      0.0000
 -10   6   6      5.3912      1.0166      4.9893      0.0000
  -8   6   6      7.7945      0.6458     -7.4767      0.0000
  -6   6   6      3.0339      1.0465     -4.5599      0.0000
  -4   6   6      2.2140      1.1360      0.8930      0.0000
  -2   6   6      6.3747      0.6154      7.6211      0.0000
   0   6   6     11.9008      0.8278     11.9176      0.0000
   2   6   6      7.5266      0.6804      8.1886      0.0000
   4   6   6      0.0000      1.3531      1.3215      0.0000
   6   6   6      4.5437      0.6139     -3.7743      0.0000
   8   6   6      3.1300      0.8523     -3.2355      0.0000
  12   6   6      4.4166      1.4982     -4.8103      0.0000
  14   6   6      5.8115      0.6984     -4.2242      0.0000
  16   6   6      2.5584      0.9115     -2.3837      0.0000
  18   6   6      0.0000      1.1052     -0.4007      0.0000
  20   6   6      0.0000      1.4619      0.9314      0.0000
 -29   7   6      1.7394      1.3437      2.6088      0.0000
 -27   7   6      1.9288      1.1839      2.2791      0.0000
 -25   7   6      3.5964      0.8515      1.8593      0.0000
 -23   7   6      1.0717      1.3826      0.2807      0.0000
 -21   7   6      2.2710      0.9681     -0.3737      0.0000
 -19   7   6      3.3045      1.4375     -4.1972      0.0000
 -17   7   6      2.1315      1.2698      0.7837      0.0000
 -15   7   6     13.3914      1.0960      8.3721      0.0000
 -13   7   6      9.9164      0.7439      8.8546      0.0000
 -11   7   6      4.9518      1.5067     -4.3562      0.0000
  -9   7   6      4.9869      0.8798      4.6887      0.0000
  -7   7   6      2.8583      1.1245      3.1464      0.0000
  -5   7   6      0.0000      1.5996     -0.4809      0.0000
  -3   7   6      3.2687      1.0386     -3.5286      0.0000
  -1   7   6      8.0792      1.3423     -8.4659      0.0000
   1   7   6      7.2881      0.6436     -7.6343      0.0000
   3   7   6      1.6509      1.3613     -1.5532      0.0000
   5   7   6      6.5713      0.5342      4.6455      0.0000
   7   7   6      4.2760      1.4263      3.9318      0.0000
   9   7   6      6.9543      0.5894      4.9870      0.0000
  11   7   6      7.7139      1.0511      5.8841      0.0000
  13   7   6      6.4361      0.9444      5.3161      0.0000
  15   7   6      4.9670      0.8845      3.6190      0.0000
  17   7   6      3.0654      1.3100      1.6534      0.0000
  19   7   6      0.0000      1.5630      0.1693      0.0000
 -28   8   6      0.0000      1.7447      0.1569      0.0000
 -26   8   6      2.8580      1.6554      2.3371      0.0000
 -24   8   6      4.3790      0.8062      3.9450      0.0000
 -22   8   6      6.3439      0.7924      3.9716      0.0000
 -20   8   6      6.8722      1.1859      5.5548      0.0000
 -18   8   6      5.7683      0.6818      5.9755      0.0000
 -16   8   6      0.0000      1.3595     -1.9017      0.0000
 -14   8   6      7.0000      1.1633     -5.1489      0.0000
 -12   8   6      5.1341      1.5808      1.8071      0.0000
 -10   8   6      4.5120      0.8526     -3.2367      0.0000
  -8   8   6      2.7358      1.2572     -2.7986      0.0000
  -6   8   6      0.0000      1.3690      0.9633      0.0000
  -4   8   6      3.7357      0.8581      3.6243      0.0000
  -2   8   6      7.2422      0.6677      7.3028      0.0000
   0   8   6      9.0746      0.6327      9.1770      0.0000
   2   8   6      5.8334      0.9639      6.1717      0.0000
   4   8   6      1.7297      1.1719      0.3470      0.0000
   6   8   6      2.0773      0.9517      0.5480      0.0000
   8   8   6      2.5645      0.8709     -1.1661      0.0000
  10   8   6      3.7551      0.7409     -3.2147      0.0000
  12   8   6      3.3692      1.7350     -3.8353      0.0000
  14   8   6      4.6435      1.3327     -3.0061      0.0000
  16   8   6      0.0000      1.5829     -1.3754      0.0000
  18   8   6      1.0970      1.5189     -0.2439      0.0000
 -25   9   6      4.6874      1.0861     -2.9020      0.0000
 -23   9   6      6.2576      1.0184     -3.3937      0.0000
 -21   9   6      4.5424      0.7887     -4.4676      0.0000
 -19   9   6      4.3933      0.9231     -4.5761      0.0000
 -17   9   6      2.1283      1.4126     -2.3538      0.0000
 -15   9   6      4.1016      1.0277      0.8137      0.0000
 -13   9   6      3.6437      0.7996     -1.6443      0.0000
 -11   9   6      5.4431      0.7029      3.9980      0.0000
  -9   9   6      4.6059      0.8803      4.1953      0.0000
  -7   9   6      2.2209      1.2346      0.9949      0.0000
  -5   9   6      2.7699      0.9859     -2.0852      0.0000
  -3   9   6      6.1520      0.6830     -4.6615      0.0000
  -1   9   6      5.8138      0.5979     -6.4092      0.0000
   1   9   6      5.1956      0.6442     -5.5363      0.0000
   3   9   6      1.7916      1.3017     -1.6265      0.0000
   5   9   6      2.8800      0.8281     -2.5310      0.0000
   7   9   6      1.2308      1.1441     -0.9947      0.0000
   9   9   6      0.0000      1.0825      1.2354      0.0000
  11   9   6      3.2081      0.8114      2.4574      0.0000
  13   9   6      3.4593      1.3360      2.4071      0.0000
  15   9   6      1.8673      1.5175      0.9908      0.0000
 -22  10   6      4.9583      1.1489      3.6436      0.0000
 -18  10   6      1.7804      1.5764      2.0130      0.0000
 -16  10   6      3.1739      1.5985      3.6773      0.0000
 -12  10   6      1.0442      1.5272     -1.3356      0.0000
 -10  10   6      6.2093      1.2758     -4.7924      0.0000
  -4  10   6      0.5338      1.6920      1.2321      0.0000
  -2  10   6      2.8764      1.4575      2.0833      0.0000
   0  10   6      1.3389      1.2672      1.4569      0.0000
   2  10   6      1.8756      1.2087     -0.7134      0.0000
   4  10   6      2.6081      0.8228      2.0613      0.0000
   6  10   6      1.9512      1.5004      1.9878      0.0000
   8  10   6      1.0889      1.0920      0.2868      0.0000
  10  10   6      1.4821      1.4864     -1.0525      0.0000
 -13  11   6      4.3438      1.3276      3.3554      0.0000
 -11  11   6     13.9623      1.3809      9.7686      0.0000
  -9  11   6     14.2768      1.4344     10.5738      0.0000
  -7  11   6      8.1835      1.0131      6.9521      0.0000
  -5  11   6      3.8144      1.0116      3.6068      0.0000
  -3  11   6      2.2068      1.0802      1.5774      0.0000
  -1  11   6      2.2932      0.9841      1.6024      0.0000
   5  11   6      2.6188      1.2505     -1.4008      0.0000
   7  11   6      1.1927      1.4479     -0.3172      0.0000
 -12  12   6      2.6832      1.8417     -2.7757      0.0000
  -8  12   6      2.4000      1.6842     -2.7144      0.0000
  -6  12   6      2.5321      1.6366      0.7420      0.0000
  -4  12   6      4.1216      1.0968      2.5853      0.0000
  -2  12   6      1.7125      1.5106      1.7727      0.0000
   0  12   6      2.0538      1.6315     -1.2895      0.0000
 -31   1   7      0.0000      1.0832     -0.6847      0.0000
 -29   1   7      0.0000      1.3599      0.3968      0.0000
 -27   1   7      1.2522      1.2944     -0.8136      0.0000
 -25   1   7      2.0893      1.1886     -1.0468      0.0000
 -23   1   7      1.1440      1.3204     -1.0881      0.0000
 -21   1   7      5.8760      0.9517     -3.1165      0.0000
 -19   1   7      5.2969      0.7086      4.3584      0.0000
 -17   1   7      1.6812      1.7569      1.6244      0.0000
 -15   1   7      1.9192      1.6312      1.4297      0.0000
 -13   1   7      0.0000      1.4137     -0.1781      0.0000
 -11   1   7      3.4179      1.4748      2.4096      0.0000
  -9   1   7      1.7185      1.4400      3.7745      0.0000
  -7   1   7      4.5503      1.0110      3.6636      0.0000
  -5   1   7      3.0502      0.9583      2.2088      0.0000
  -3   1   7      8.3292      0.6789     -6.7556      0.0000
  -1   1   7      1.2819      1.4444     -0.5588      0.0000
   1   1   7      0.0000      1.3032      0.1387      0.0000
   3   1   7      1.9124      1.1740     -1.0563      0.0000
   5   1   7      0.9782      1.2760     -1.7550      0.0000
   7   1   7      2.2073      0.9498     -1.2186      0.0000
   9   1   7      0.0000      1.3053     -0.5717      0.0000
  11   1   7      0.5945      1.3605      0.2612      0.0000
  13   1   7      1.6834      1.1829      0.7171      0.0000
  15   1   7      0.0000      1.0777      0.2282      0.0000
  17   1   7      0.3805      1.2826     -0.1647      0.0000
 -30   2   7      1.1381      1.0977     -1.4139      0.0000
 -28   2   7      3.0161      0.9083     -1.3931      0.0000
 -26   2   7      0.9913      1.5713     -0.0792      0.0000
 -24   2   7      1.3550      1.4691      1.5705      0.0000
 -22   2   7      7.9051      0.7255      5.7990      0.0000
 -20   2   7      2.6126      1.0173      1.7974      0.0000
 -18   2   7      3.2835      0.8740     -1.7499      0.0000
 -16   2   7      3.4458      0.8956      2.7400      0.0000
 -14   2   7      8.2661      0.7726      4.7160      0.0000
 -12   2   7      2.4660      1.5367      2.1353      0.0000
 -10   2   7      3.1928      1.2743     -2.5765      0.0000
  -8   2   7      4.5082      0.8606     -6.4674      0.0000
  -6   2   7      8.7676      0.6907     -8.1857      0.0000
  -4   2   7      5.2358      0.8087      5.5570      0.0000
  -2   2   7      1.9616      1.3458      3.0360      0.0000
   0   2   7      4.3192      1.0007     -2.2435      0.0000
   2   2   7      0.0000      1.2276     -1.3116      0.0000
   4   2   7      1.8918      1.0690      1.4990      0.0000
   6   2   7      0.2787      1.2717      2.3660      0.0000
   8   2   7      2.1473      0.9315      1.7330      0.0000
  10   2   7      0.6200      1.1270      0.4766      0.0000
  12   2   7      1.8833      1.1103     -0.8277      0.0000
  14   2   7      0.0000      1.0449     -0.6360      0.0000
  16   2   7      0.8019      1.3986      0.1045      0.0000
  18   2   7      0.0000      1.4045      0.1317      0.0000
 -29   3   7      0.5184      1.3705      0.1398      0.0000
 -27   3   7      1.3263      1.6394     -0.4992      0.0000
 -25   3   7      3.5072      1.2339     -2.4674      0.0000
 -23   3   7      9.1576      0.8379     -8.0606      0.0000
 -21   3   7      4.5655      0.8908     -5.1183      0.0000
 -19   3   7      0.0000      1.3306     -1.7758      0.0000
 -17   3   7      2.8309      1.6013      0.9830      0.0000
 -15   3   7      4.6087      1.0884     -4.5156      0.0000
 -13   3   7      3.3878      1.0190     -2.9820      0.0000
 -11   3   7      2.0036      1.5367      1.4990      0.0000
  -9   3   7      6.3521      0.9856      6.9242      0.0000
  -7   3   7     13.4688      0.6561     13.7909      0.0000
  -5   3   7      1.8920      1.5418     -2.2512      0.0000
  -3   3   7      3.9278      0.8067     -4.1287      0.0000
  -1   3   7      1.3310      1.3729     -0.8388      0.0000
   1   3   7      2.2568      1.2984      1.8848      0.0000
   3   3   7      0.9685      1.3658     -0.5420      0.0000
   5   3   7      3.4627      0.8792     -2.9832      0.0000
   7   3   7      3.2850      0.9395     -2.9223      0.0000
   9   3   7      1.7189      1.2193     -1.1410      0.0000
  11   3   7      1.7654      1.1489      0.9689      0.0000
  15   3   7      0.0000      1.0773      0.3281      0.0000
  17   3   7      1.2241      1.1120     -0.0438      0.0000
 -30   4   7      1.2023      1.3345     -0.7441      0.0000
 -28   4   7      2.3381      1.3766     -0.6507      0.0000
 -26   4   7      0.0000      1.5469      1.0725      0.0000
 -24   4   7      7.0380      0.8362      6.3762      0.0000
 -22   4   7      6.7935      0.8427      6.0476      0.0000
 -20   4   7      5.4273      0.8040      3.1041      0.0000
 -18   4   7      1.5902      1.3336      0.2893      0.0000
 -16   4   7      0.0000      1.3092     -0.9937      0.0000
 -14   4   7      3.9401      0.8869      2.6767      0.0000
 -12   4   7      1.2406      1.6146     -1.4085      0.0000
 -10   4   7      7.7330      0.8566     -7.2965      0.0000
  -8   4   7     17.3525      0.8770    -18.0341      0.0000
  -6   4   7      3.6070      0.8546     -4.8849      0.0000
  -4   4   7      1.1709      1.6731     -0.2436      0.0000
  -2   4   7      0.7185      1.3876      0.3954      0.0000
   0   4   7      0.7648      1.2424     -1.2989      0.0000
   2   4   7      2.3261      1.5556     -0.8699      0.0000
   4   4   7      1.4920      1.3466      2.1367      0.0000
   6   4   7      3.8879      0.6272      3.7498      0.0000
   8   4   7      2.0276      1.0558      2.2241      0.0000
  10   4   7      0.0000      1.2796     -0.9154      0.0000
  12   4   7      2.0293      0.9845     -1.7709      0.0000
  14   4   7      1.5582      1.1607     -0.9712      0.0000
  16   4   7      1.7236      1.0592     -0.4197      0.0000
 -29   5   7      2.7742      1.3325      1.9295      0.0000
 -27   5   7      2.6141      1.6148      1.0380      0.0000
 -25   5   7      4.9277      0.8143     -4.6351      0.0000
 -23   5   7      7.6126      1.1271     -5.5194      0.0000
 -21   5   7      5.9417      0.9348     -5.8809      0.0000
 -19   5   7      4.5435      0.8781     -4.2932      0.0000
 -17   5   7      2.4370      2.0597     -1.9843      0.0000
 -15   5   7      2.1007      1.5858     -2.2991      0.0000
 -13   5   7      3.6033      0.9013     -2.9524      0.0000
 -11   5   7      3.4635      0.9658      3.0455      0.0000
  -9   5   7     14.1531      1.0050     15.8434      0.0000
  -7   5   7      7.1825      0.7037      6.5809      0.0000
  -5   5   7      2.1970      1.4768      3.2948      0.0000
  -3   5   7      1.0747      1.6045      0.7790      0.0000
  -1   5   7      2.2158      1.0804      0.2790      0.0000
   1   5   7      1.9143      1.3221     -0.1635      0.0000
   3   5   7      1.2028      1.3863     -1.6576      0.0000
   5   5   7      3.2254      0.7615     -3.9526      0.0000
   7   5   7      3.1864      0.8115     -3.5337      0.0000
   9   5   7      1.1679      1.1699      0.3174      0.0000
  11   5   7      2.0558      1.3732      2.0614      0.0000
  13   5   7      1.9075      0.9868      1.4421      0.0000
  15   5   7      0.0000      1.3422      0.7788      0.0000
 -28   6   7      1.1930      1.5991     -1.2873      0.0000
 -26   6   7      1.5059      1.3185      2.8948      0.0000
 -24   6   7      3.6989      1.3265      4.6191      0.0000
 -22   6   7      5.1998      0.8877      4.2105      0.0000
 -20   6   7      4.1194      1.3190      4.2254      0.0000
 -18   6   7      3.8076      2.1867      0.4379      0.0000
 -16   6   7      1.3282      1.4085      0.0548      0.0000
 -14   6   7      0.9897      1.3379     -0.8648      0.0000
 -12   6   7      2.0532      1.5590     -2.3761      0.0000
 -10   6   7     13.7516      0.8535    -13.6188      0.0000
  -8   6   7      5.4631      0.7261     -6.4397      0.0000
  -6   6   7      1.4836      1.4036     -3.0578      0.0000
  -4   6   7      1.2009      1.2916     -0.9699      0.0000
  -2   6   7      1.6909      1.2786      0.4543      0.0000
   0   6   7      1.8358      1.1463      2.0925      0.0000
   2   6   7      2.8507      0.7213      2.6119      0.0000
   4   6   7      2.6749      1.7866      3.8638      0.0000
   6   6   7      4.1816      0.7554      4.0991      0.0000
   8   6   7      1.5464      1.1721      0.1918      0.0000
  10   6   7      2.1532      0.9603     -2.3745      0.0000
  12   6   7      3.0185      1.1991     -2.2191      0.0000
  14   6   7      2.0278      1.4912     -1.4679      0.0000
 -27   7   7      2.1986      1.8060      0.5191      0.0000
 -25   7   7      1.0645      1.2784     -0.7859      0.0000
 -23   7   7      1.5488      1.7493     -1.2648      0.0000
 -21   7   7      2.2385      1.2837     -0.9401      0.0000
 -19   7   7      2.2550      1.5010      1.1016      0.0000
 -17   7   7      2.7461      1.6957      1.1699      0.0000
 -15   7   7      1.4940      1.4763      1.5508      0.0000
 -13   7   7      3.2162      0.9599      4.3678      0.0000
 -11   7   7     10.9267      0.6805     11.7578      0.0000
  -9   7   7      6.8216      0.6437      6.9966      0.0000
  -7   7   7      4.0928      0.6941      3.6418      0.0000
  -5   7   7      1.9932      1.3822      1.6145      0.0000
  -3   7   7      0.0000      1.3845      0.9523      0.0000
  -1   7   7      2.4906      0.8742     -1.9990      0.0000
   1   7   7      2.3343      0.9205     -3.3498      0.0000
   3   7   7      4.0620      1.0378     -4.3829      0.0000
   7   7   7      0.0000      1.1029     -0.7099      0.0000
   9   7   7      3.3092      0.8596      2.3670      0.0000
  11   7   7      3.3355      0.7701      2.8803      0.0000
  13   7   7      0.0000      1.5039      2.2663      0.0000
 -24   8   7      4.0264      1.3244      4.4287      0.0000
 -22   8   7      6.0637      0.8759      5.8015      0.0000
 -20   8   7      6.0360      1.2579      3.5377      0.0000
 -18   8   7      7.1287      2.1997      4.6546      0.0000
 -16   8   7      6.0709      1.3721      4.2592      0.0000
 -14   8   7      2.8123      1.2796     -0.4667      0.0000
 -12   8   7      9.1300      1.2633     -9.1014      0.0000
 -10   8   7      8.1344      0.9024     -6.2981      0.0000
  -8   8   7      4.2112      0.8613     -3.6702      0.0000
  -6   8   7      3.5329      1.4634     -1.4302      0.0000
  -4   8   7      0.6579      1.3666     -1.3435      0.0000
  -2   8   7      0.0000      1.4413      1.7558      0.0000
   2   8   7      6.2733      0.7172      6.4116      0.0000
   4   8   7      8.4081      0.7313      7.5669      0.0000
   6   8   7      3.0421      1.1009      3.5847      0.0000
   8   8   7      0.0000      1.4428     -0.0138      0.0000
  12   8   7      1.7221      1.5065     -1.6355      0.0000
 -19   9   7     10.0922      1.3359     -5.3707      0.0000
 -17   9   7      7.6529      1.3878     -7.1995      0.0000
 -15   9   7      5.5814      1.0285     -3.0438      0.0000
 -13   9   7      4.9311      0.9777      5.8345      0.0000
 -11   9   7      8.5402      1.6306      6.9582      0.0000
  -9   9   7      5.4610      0.8252      5.2010      0.0000
  -7   9   7      3.4980      0.9343      3.2872      0.0000
  -5   9   7      3.4679      0.9287      3.9254      0.0000
  -3   9   7      2.2386      1.9634      1.5747      0.0000
  -1   9   7      1.2546      1.2830     -0.7388      0.0000
   1   9   7      2.6413      1.2873     -3.9088      0.0000
   3   9   7      7.4025      0.7084     -7.1477      0.0000
   5   9   7      4.9745      0.9572     -4.6562      0.0000
 -14  10   7      2.3888      1.8643     -0.4543      0.0000
 -12  10   7      6.5957      1.2523     -4.7346      0.0000
 -10  10   7      8.3376      1.1523     -5.9157      0.0000
  -8  10   7      6.0849      1.3679     -4.6387      0.0000
  -6  10   7      5.2843      1.1428     -5.5575      0.0000
  -4  10   7      3.4628      1.3118     -3.7903      0.0000
  -2  10   7      3.1355      1.2863     -1.9552      0.0000
   0  10   7      1.7012      1.5154      0.8813      0.0000
 -26   0   8      4.7092      1.3159      6.4312      0.0000
 -22   0   8      4.6914      1.4107      4.1128      0.0000
 -20   0   8      5.3752      1.3652     -2.4263      0.0000
 -16   0   8      9.3781      1.2972      7.9186      0.0000
 -12   0   8      8.5507      1.3889      7.9575      0.0000
 -10   0   8      7.2063      1.4135      8.3755      0.0000
  -8   0   8     10.6982      1.2246     12.3541      0.0000
  -6   0   8     12.5140      0.9341     16.0566      0.0000
  -4   0   8     12.0930      0.9460     12.9434      0.0000
  -2   0   8      3.6852      1.2576     -1.2579      0.0000
   0   0   8      4.0625      1.2013     -6.0425      0.0000
   2   0   8      3.3619      1.2022     -4.5700      0.0000
   4   0   8      1.4548      1.3488     -3.1048      0.0000
   6   0   8      3.0937      1.0969     -3.3760      0.0000
   8   0   8      5.9166      0.9524     -2.9821      0.0000
  10   0   8      1.5115      1.3898     -1.0113      0.0000
  12   0   8      0.8456      1.3144      1.8940      0.0000
 -27   1   8      1.9520      1.0571     -0.6644      0.0000
 -25   1   8      2.1072      1.1984     -0.5097      0.0000
 -23   1   8      2.8194      1.0398      2.6057      0.0000
 -19   1   8     13.1410      1.0347     10.5653      0.0000
 -17   1   8      7.8923      0.9236      4.4607      0.0000
 -15   1   8      2.3410      1.2749     -2.2963      0.0000
 -13   1   8      3.0959      1.1614     -3.9562      0.0000
 -11   1   8      3.9343      0.9100     -3.8476      0.0000
  -9   1   8      6.8222      0.6197     -7.7752      0.0000
  -7   1   8     10.9170      0.6246    -13.0075      0.0000
  -5   1   8     14.3914      0.8182    -14.9192      0.0000
  -3   1   8      4.0319      0.9266     -4.3221      0.0000
  -1   1   8      4.1881      1.1632      5.3470      0.0000
   1   1   8      7.1325      0.7345      7.1200      0.0000
   3   1   8      4.8174      1.1005      5.7088      0.0000
   5   1   8      5.2174      0.7264      5.4067      0.0000
   7   1   8      5.2614      1.0077      5.3946      0.0000
   9   1   8      4.3998      1.0105      3.9835      0.0000
  11   1   8      1.9693      0.9384      1.0241      0.0000
 -26   2   8      1.4929      1.4379     -0.2256      0.0000
 -24   2   8      2.3985      1.7210     -1.1031      0.0000
 -22   2   8      9.8598      0.9647     -8.5546      0.0000
 -20   2   8     11.6959      1.0033    -11.1990      0.0000
 -16   2   8      3.2464      1.1811     -4.7531      0.0000
 -14   2   8      2.0465      1.8060     -0.4735      0.0000
 -12   2   8      1.6777      1.4810      1.4502      0.0000
 -10   2   8      3.9042      1.7393      4.1662      0.0000
  -8   2   8      7.7822      0.8362      9.2742      0.0000
  -6   2   8     13.3929      0.8049     15.1529      0.0000
  -4   2   8      8.5942      1.1771      8.7626      0.0000
  -2   2   8      1.2656      1.2895      1.1867      0.0000
   0   2   8      3.2147      1.3550     -4.8708      0.0000
   2   2   8      6.2133      0.7874     -6.0475      0.0000
   4   2   8      6.1329      1.1135     -6.0364      0.0000
   6   2   8      6.4395      0.7369     -6.1490      0.0000
   8   2   8      6.6543      0.9478     -5.7545      0.0000
  10   2   8      4.5394      1.0471     -3.5291      0.0000
  12   2   8      1.3253      1.2374     -0.3563      0.0000
 -25   3   8      1.7943      1.2991     -0.0250      0.0000
 -23   3   8      6.0571      1.0865      4.8749      0.0000
 -19   3   8     13.1926      1.0537     11.6775      0.0000
 -17   3   8     13.0591      1.0364     10.5551      0.0000
 -15   3   8      3.7330      1.1493      4.5410      0.0000
 -13   3   8      1.5526      1.4052      1.6205      0.0000
 -11   3   8      3.1974      1.2769     -2.2693      0.0000
  -9   3   8      6.3370      1.1975     -5.6556      0.0000
  -7   3   8     13.0315      0.9435    -13.0934      0.0000
  -5   3   8      9.4152      0.8480    -10.0402      0.0000
  -3   3   8      5.7782      0.8427     -6.2378      0.0000
  -1   3   8      0.9738      1.4326     -1.0959      0.0000
   1   3   8      4.0929      1.1398      3.2793      0.0000
   3   3   8      5.2634      0.8180      5.2843      0.0000
   5   3   8      5.7297      0.7841      5.4786      0.0000
   7   3   8      6.3476      0.9631      5.5755      0.0000
   9   3   8      5.6793      0.8319      4.4267      0.0000
  11   3   8      2.2455      1.3288      1.6697      0.0000
 -26   4   8      0.0000      1.5313      2.2647      0.0000
 -24   4   8      5.0112      1.2848     -2.8059      0.0000
 -22   4   8      6.8960      0.9078     -5.8358      0.0000
 -20   4   8     10.3103      0.9752    -10.2605      0.0000
 -16   4   8      7.9853      1.0627     -7.4561      0.0000
 -14   4   8      1.8370      1.9884     -2.3397      0.0000
 -12   4   8      4.5049      1.0968      3.9190      0.0000
 -10   4   8      6.8977      0.9827      8.1157      0.0000
  -8   4   8     12.9842      1.1256     15.1569      0.0000
  -6   4   8     10.0521      1.2111     12.9518      0.0000
  -4   4   8      9.4426      0.9691     10.8572      0.0000
  -2   4   8      8.3003      1.1231      7.5935      0.0000
   0   4   8      2.2893      1.0705      2.7229      0.0000
   2   4   8      3.0711      0.9432     -2.6943      0.0000
   4   4   8      4.7406      0.7764     -4.3929      0.0000
   6   4   8      4.9713      0.7182     -4.6925      0.0000
  10   4   8      2.3263      0.8717     -1.9154      0.0000
 -25   5   8      2.6507      1.9672      1.3124      0.0000
 -23   5   8      3.0876      1.1184      3.4326      0.0000
 -19   5   8      8.3599      0.9346      8.3649      0.0000
 -17   5   8      6.8498      0.9335      6.1854      0.0000
 -15   5   8      4.9597      1.0373      5.2380      0.0000
 -13   5   8      2.2607      1.3868     -1.4488      0.0000
 -11   5   8      7.4139      1.2076     -5.7091      0.0000
  -9   5   8     11.2260      0.8945    -11.9652      0.0000
  -7   5   8      8.3369      0.8623     -9.5256      0.0000
  -5   5   8      5.9784      0.8369     -7.5683      0.0000
  -3   5   8      4.5606      1.3271     -6.2474      0.0000
  -1   5   8      4.2441      1.7968     -4.0889      0.0000
   1   5   8      2.3630      1.4244      1.6446      0.0000
   3   5   8      4.2410      1.7572      4.7808      0.0000
   5   5   8      5.2245      0.7804      5.4404      0.0000
   7   5   8      5.2477      0.6798      4.6722      0.0000
   9   5   8      2.7563      1.1640      2.4172      0.0000
 -22   6   8      2.4587      1.8577     -2.8405      0.0000
 -20   6   8      4.9812      0.9905     -4.2514      0.0000
 -16   6   8      3.0718      1.2454     -3.7700      0.0000
 -14   6   8      1.0316      1.4592     -0.5587      0.0000
 -12   6   8      5.3966      1.2317      4.6617      0.0000
 -10   6   8      8.5421      1.2300     10.5754      0.0000
  -8   6   8      6.3075      1.1919      8.5021      0.0000
  -6   6   8      5.0045      0.8294      5.5014      0.0000
  -4   6   8      3.4828      0.9252      3.7858      0.0000
  -2   6   8      2.3591      1.5100      3.7597      0.0000
   0   6   8      0.8008      1.1613     -0.7052      0.0000
   2   6   8      3.4593      1.1377     -4.0651      0.0000
   4   6   8      5.6500      0.7876     -5.6816      0.0000
   6   6   8      5.2849      1.0671     -5.2837      0.0000
   8   6   8      1.7377      1.5711     -2.7366      0.0000
 -19   7   8      4.0018      2.6314     -0.7381      0.0000
 -17   7   8      2.5275      1.4130      1.5152      0.0000
 -15   7   8      2.1742      1.5613      1.3499      0.0000
 -13   7   8      2.5662      1.7479     -1.9002      0.0000
 -11   7   8      9.2649      1.2004     -8.4546      0.0000
  -9   7   8      7.8716      0.7971     -8.2813      0.0000
  -5   7   8      2.5363      1.0923     -3.0504      0.0000
  -3   7   8      3.7494      1.2454     -3.7386      0.0000
  -1   7   8      0.9661      1.1709     -0.4019      0.0000
   1   7   8      1.9394      1.6141      2.1724      0.0000
   3   7   8      4.9451      1.0836      4.2716      0.0000
   5   7   8      4.3644      1.0901      5.1399      0.0000
   7   7   8      1.9411      1.6290      3.0435      0.0000
 -16   8   8      3.7028      1.7815     -4.0465      0.0000
 -14   8   8      0.9448      1.9362     -2.1763      0.0000
 -12   8   8      1.7717      1.4726      3.1950      0.0000
 -10   8   8      4.1749      0.8929      5.6758      0.0000
  -8   8   8      4.5338      1.4980      4.9730      0.0000
  -6   8   8      2.4375      1.2425      2.4359      0.0000
  -4   8   8      1.7186      1.3566      3.1940      0.0000
  -2   8   8      1.1387      1.6068      0.1342      0.0000
   0   8   8      2.8449      1.3299     -1.7714      0.0000
   2   8   8      3.6581      1.3281     -3.4035      0.0000
 -19   1   9      0.9004      1.2944      0.2550      0.0000
 -17   1   9      0.0000      1.2104     -0.0219      0.0000
 -15   1   9      0.0000      1.2158     -0.1324      0.0000
 -13   1   9      1.1342      1.3249     -1.2431      0.0000
 -11   1   9      1.5720      1.2677     -1.4972      0.0000
  -9   1   9      0.4608      1.1175     -0.3486      0.0000
  -7   1   9      0.9735      1.5401     -0.1261      0.0000
  -5   1   9      1.5252      1.1949     -0.3193      0.0000
  -3   1   9      1.3197      1.3370     -1.6607      0.0000
  -1   1   9      0.4118      1.1181     -0.2147      0.0000
   1   1   9      0.0000      1.0754      1.2037      0.0000
   3   1   9      2.1801      1.5722      1.1575      0.0000
 -18   2   9      1.3177      1.3612     -1.9933      0.0000
 -16   2   9      1.4071      1.3116     -2.6042      0.0000
 -14   2   9      0.9131      1.3089     -1.6978      0.0000
 -12   2   9      1.0342      1.2219      0.8273      0.0000
 -10   2   9      1.1094      1.4588     -0.1877      0.0000
  -8   2   9      1.2529      1.1536     -0.4855      0.0000
  -6   2   9      0.0000      1.1005     -0.2874      0.0000
  -4   2   9      1.6266      1.4925      2.4626      0.0000
  -2   2   9      1.5201      1.2010      2.3822      0.0000
   0   2   9      0.0000      1.2230     -0.4773      0.0000
   2   2   9      2.0450      1.4706     -1.8370      0.0000
 -17   3   9      2.5638      1.6612      3.6349      0.0000
 -15   3   9      1.7319      1.4088      3.6301      0.0000
 -13   3   9      0.0000      1.4572     -0.3971      0.0000
 -11   3   9      0.3900      1.2552     -0.8656      0.0000
  -9   3   9      1.8509      1.2277     -0.3452      0.0000
  -7   3   9      0.0000      1.1711      0.4414      0.0000
  -5   3   9      1.7176      1.2988     -2.2470      0.0000
  -3   3   9      3.8515      1.2626     -3.7856      0.0000
  -1   3   9      0.0000      1.2915     -1.6456      0.0000
   1   3   9      1.2187      1.3839      1.4297      0.0000
 -16   4   9      0.4249      2.1147     -4.9018      0.0000
 -14   4   9      0.8996      1.5575     -0.6993      0.0000
 -12   4   9      1.0341      1.2319      1.2520      0.0000
 -10   4   9      2.2346      1.1757      2.0503      0.0000
  -8   4   9      0.9110      1.2565      0.6576      0.0000
  -6   4   9      1.4299      1.5478      2.2377      0.0000
  -4   4   9      3.5250      0.8758      4.3424      0.0000
  -2   4   9      4.0727      1.1218      3.8019      0.0000
   0   4   9      0.0000      1.3110      0.5204      0.0000
 -15   5   9      2.6212      2.2663      3.0028      0.0000
 -11   5   9      2.5149      1.8552     -2.0705      0.0000
  -9   5   9      1.1982      1.7246     -1.6662      0.0000
  -7   5   9      2.4286      1.7596     -2.0886      0.0000
  -5   5   9      3.1206      1.4922     -3.5541      0.0000
  -3   5   9      3.3573      1.4497     -4.1105      0.0000
 -10   6   9      1.8067      1.8240      3.0346      0.0000
  -8   6   9      2.6188      1.7144      3.0059      0.0000
  -6   6   9      2.9128      1.7433      2.9237      0.0000
                                                    
