# Supplementary material for: How to get maximum structure information from anisotropic displacement parameters obtained by three-dimensional electron diffraction: an experimental study on metal–organic frameworks
Source: IUCrJ. 2022 Jun 8;9(Pt 4):480–91. doi: 10.1107/S2052252522005632 (PMC9252158; doi:10.1107/S2052252522005632)
Supplement: Supplementary file 3 [file m-09-00480-sup3.zip › vq5001MIL-140C_17sup28.hkl]

#
# Unique observed reflections after correcting
# for dispersion and merging Friedel opposites
#
data_2_1
_shelx_title ' merging_a.res in C2/c'
_shelx_refln_list_code          3
_shelx_F_calc_maximum      143.00
_exptl_crystal_F_000       483.64
_reflns_d_resolution_high  0.8724

loop_
 _space_group_symop_operation_xyz
 'x, y, z'
 '-x, y, -z+1/2'
 'x+1/2, y+1/2, z'
 '-x+1/2, y+1/2, -z+1/2'
 '-x, -y, -z'
 'x, -y, z-1/2'
 '-x+1/2, -y+1/2, -z'
 'x+1/2, -y+1/2, z-1/2'

_cell_length_a    32.3600
_cell_length_b    15.8000
_cell_length_c     7.9100
_cell_angle_alpha  90.000
_cell_angle_beta  103.000
_cell_angle_gamma  90.000

loop_
 _refln_index_h
 _refln_index_k
 _refln_index_l
 _refln_F_meas
 _refln_F_sigma
 _refln_A_calc
 _refln_B_calc
   1   1   0     55.7620      2.7184    -74.5887      0.0000
   0   2   0     57.9306      3.9952     25.3125      0.0000
   2   2   0     49.1002      2.3997     67.5146      0.0000
   1   3   0     50.6347      2.4750    -45.5661      0.0000
   3   3   0     40.4939      1.9864    -66.5527      0.0000
   0   4   0     33.0885      1.6284     21.1728      0.0000
   2   4   0     26.1571      1.0679     21.7790      0.0000
   4   4   0     35.5649      1.7573     32.0844      0.0000
   6   4   0     16.6870      1.2510    -14.6602      0.0000
   1   5   0     32.5977      1.1383    -27.7044      0.0000
   3   5   0     36.1831      1.6490    -29.0547      0.0000
   5   5   0     26.6510      1.3404    -24.0139      0.0000
   0   6   0     23.2062      1.5267     30.4751      0.0000
   2   6   0     27.7731      1.1354     36.1808      0.0000
   4   6   0     33.2350      1.4543     33.3329      0.0000
   6   6   0     20.5739      1.0708     20.9299      0.0000
   8   6   0     11.6377      0.9856    -11.0224      0.0000
   1   7   0     53.2895      2.1278    -67.0259      0.0000
   3   7   0     48.7962      5.1001    -60.7267      0.0000
   5   7   0     44.3485      3.1485    -40.4077      0.0000
   7   7   0     20.4433      1.0761    -17.1493      0.0000
   9   7   0     27.0259      1.9192     29.4426      0.0000
   0   8   0     10.3769      0.8937     13.8245      0.0000
   2   8   0      9.8767      0.7520      9.6773      0.0000
   4   8   0      9.7385      0.5727     10.3616      0.0000
   8   8   0     25.8453      1.3272    -15.7437      0.0000
  10   8   0     16.5564      1.2565    -19.1914      0.0000
  12   8   0     19.5229      1.4915    -12.7124      0.0000
   1   9   0     13.9246      0.8791    -15.8864      0.0000
   3   9   0      5.5936      0.6020     -7.1564      0.0000
   5   9   0      8.7165      0.9187     -8.2513      0.0000
   7   9   0      7.6517      1.2767      9.1768      0.0000
   9   9   0     14.1092      0.8415     14.7595      0.0000
  11   9   0     17.2363      1.3071     15.0863      0.0000
  13   9   0     13.0165      1.1393     13.2931      0.0000
   0  10   0     11.1587      0.7019     14.3091      0.0000
   2  10   0      9.9949      0.6872     11.2823      0.0000
   4  10   0      4.4829      0.6855      5.1347      0.0000
   6  10   0      6.6005      0.6317     -5.7285      0.0000
   8  10   0     10.0143      1.3754    -10.2932      0.0000
  10  10   0      6.8846      0.7157    -12.5766      0.0000
  12  10   0     10.7471      1.0002    -10.1092      0.0000
  14  10   0     12.8285      1.1765    -13.6782      0.0000
  16  10   0      7.8665      1.0198     -7.0721      0.0000
   1  11   0      5.5668      1.0720     -1.6172      0.0000
   3  11   0      3.8835      0.6907     -4.0883      0.0000
   5  11   0      3.9945      1.0490      2.0603      0.0000
   7  11   0      2.8491      1.0486     -0.9967      0.0000
   9  11   0      5.8073      1.4543     -5.1549      0.0000
  11  11   0     17.2651      0.9885    -10.9433      0.0000
  13  11   0      4.9698      1.0428     -3.5119      0.0000
  17  11   0     10.1196      0.7799     -8.5242      0.0000
   0  12   0      4.7573      0.7684      6.2487      0.0000
   2  12   0      8.8128      0.5894      7.6058      0.0000
   4  12   0      2.5260      1.8177      2.6699      0.0000
   6  12   0      3.4915      0.8841     -2.7946      0.0000
   8  12   0      3.5626      1.2450     -1.3000      0.0000
  10  12   0      0.0000      1.9849      2.3878      0.0000
  12  12   0      8.1073      0.7505     -6.6756      0.0000
  14  12   0      5.6078      1.0875     -1.6184      0.0000
  16  12   0      2.8692      1.0610     -0.9098      0.0000
  18  12   0      0.5896      1.3571      1.4300      0.0000
   1  13   0      7.0039      0.6399     -5.7864      0.0000
   3  13   0      4.3070      0.6309     -4.0214      0.0000
   5  13   0      2.5900      1.0215     -1.2222      0.0000
   7  13   0      2.6920      1.1916     -0.0854      0.0000
   9  13   0      3.0247      1.5220     -2.4541      0.0000
  11  13   0      5.6661      0.8733      5.1056      0.0000
  13  13   0      3.3053      1.3858      3.3038      0.0000
  15  13   0      3.8226      1.4645      2.4466      0.0000
  17  13   0      2.3464      1.1236     -0.1097      0.0000
  19  13   0      0.0000      1.6035     -1.6226      0.0000
   0  14   0      3.6040      0.9748      4.2228      0.0000
   2  14   0      3.5703      0.7664      2.5922      0.0000
   4  14   0      2.2311      1.2266      1.2251      0.0000
   6  14   0      4.3958      0.6576      1.1048      0.0000
   8  14   0      3.9074      1.2890      1.4639      0.0000
  10  14   0      4.0111      1.2909     -2.8825      0.0000
  12  14   0      2.6405      1.2237     -1.6422      0.0000
  14  14   0      2.4064      1.7040     -0.2682      0.0000
   1  15   0      2.3187      1.0487      2.6881      0.0000
   3  15   0      2.4273      0.9646      2.3046      0.0000
   5  15   0      3.2258      1.1334     -0.0267      0.0000
   7  15   0      2.0026      1.1863     -1.6038      0.0000
   9  15   0      3.0154      1.1679      2.4787      0.0000
  11  15   0      3.3109      1.7717      3.1570      0.0000
   0  16   0      5.7583      0.8148     -4.7606      0.0000
   2  16   0      3.7589      0.8679     -3.9912      0.0000
   4  16   0      2.2755      0.9343     -1.6014      0.0000
   6  16   0      1.7049      1.3692      0.9577      0.0000
   8  16   0      1.1576      1.5243     -1.6310      0.0000
  10  16   0      3.6161      1.0436     -3.7303      0.0000
   3  17   0      1.3193      1.6221      2.2626      0.0000
   1   1   1     41.7856      2.0589    -46.0441      0.0000
   3   1   1      8.0627      0.7577     -1.8323      0.0000
   0   2   1      5.1841      0.9167     -5.2901      0.0000
   2   2   1     60.4996      2.8988     57.4061      0.0000
  -3   3   1     17.4274      0.9037     15.6412      0.0000
  -1   3   1      2.4686      1.4189      1.8375      0.0000
   1   3   1      9.5401      0.6323    -12.7271      0.0000
   3   3   1     55.1873      2.4627    -54.0533      0.0000
   5   3   1     11.8647      0.7632      7.4909      0.0000
  -2   4   1      7.7812      0.6616     -7.3271      0.0000
   0   4   1      4.6180      0.6584      1.5425      0.0000
   2   4   1     25.8233      1.8112     21.1860      0.0000
   4   4   1     33.6278      1.5865     36.1921      0.0000
   6   4   1     10.5224      0.6496    -15.1110      0.0000
  -7   5   1     11.9969      0.7534    -14.7689      0.0000
  -5   5   1      8.6891      1.5306     -7.1898      0.0000
  -3   5   1      6.1337      0.6892     -5.2345      0.0000
  -1   5   1      8.9887      0.6776     -8.2557      0.0000
   1   5   1     20.6381      0.8617    -19.7851      0.0000
   3   5   1     23.8894      0.8468    -24.5182      0.0000
   5   5   1     24.4517      1.2476    -27.5423      0.0000
   7   5   1     11.8965      0.9399     11.5011      0.0000
  -8   6   1      7.3560      0.6897     -7.5473      0.0000
  -6   6   1      9.9416      0.9814     11.0801      0.0000
  -4   6   1     12.1958      0.7509      9.8561      0.0000
  -2   6   1     13.3856      0.8464     14.3352      0.0000
   0   6   1     22.9436      0.8231     19.9623      0.0000
   2   6   1     18.6483      0.9665     18.8587      0.0000
   4   6   1     27.6643      1.8791     26.5653      0.0000
   6   6   1     17.6487      0.9566     20.7203      0.0000
   8   6   1     14.4245      1.0940    -14.1430      0.0000
  10   6   1     12.4017      1.0018    -11.4838      0.0000
  -9   7   1     32.8394      2.3466     32.3172      0.0000
  -7   7   1     14.0215      1.1725      3.9275      0.0000
  -5   7   1     24.6603      1.2795    -16.8760      0.0000
  -3   7   1     35.6186      1.8231    -31.0272      0.0000
  -1   7   1     42.8708      3.0716    -44.1465      0.0000
   1   7   1     38.8283      1.3534    -37.8094      0.0000
   3   7   1     41.9503      1.6893    -43.0660      0.0000
   5   7   1     34.6980      1.2149    -39.5805      0.0000
   7   7   1     18.4948      0.8199    -15.3462      0.0000
   9   7   1      9.8764      0.6483      8.7948      0.0000
  11   7   1     18.3985      0.9694     17.5961      0.0000
 -12   8   1     12.4842      1.1392    -13.9190      0.0000
 -10   8   1     18.1775      1.3788    -17.7909      0.0000
  -8   8   1     24.8884      1.8163    -22.3731      0.0000
  -6   8   1      5.0932      1.1471      1.7575      0.0000
  -4   8   1     10.4918      1.2940     10.2639      0.0000
  -2   8   1     12.4887      0.5452     16.4506      0.0000
   0   8   1      6.2673      0.5428      4.9470      0.0000
   2   8   1      8.4533      1.0954      8.2429      0.0000
   4   8   1     15.5976      0.8349     15.4678      0.0000
   6   8   1     12.4297      1.0260     12.5769      0.0000
   8   8   1      7.0930      0.7978      3.9678      0.0000
  10   8   1     17.6808      0.9428    -15.6267      0.0000
  12   8   1     22.4828      1.1616    -21.5527      0.0000
 -13   9   1     13.0924      0.8248     11.0675      0.0000
 -11   9   1     15.3856      0.8573     17.7933      0.0000
  -9   9   1     21.2963      1.1397     19.6204      0.0000
  -7   9   1     16.4432      1.3301     17.8717      0.0000
  -3   9   1     14.9653      0.8795    -16.4095      0.0000
  -1   9   1     11.0912      0.7400    -10.7545      0.0000
   1   9   1     17.5255      1.1194    -11.9115      0.0000
   3   9   1     11.7181      0.7430    -12.9452      0.0000
   5   9   1     12.2472      1.0245    -11.7593      0.0000
   7   9   1      8.8226      0.5744     -6.7867      0.0000
   9   9   1     11.4114      0.5512     12.2839      0.0000
  11   9   1     25.1479      1.2855     25.3918      0.0000
  13   9   1     22.8185      1.6360     25.7508      0.0000
  15   9   1      9.1997      0.9729      9.2917      0.0000
 -14  10   1     13.3344      1.6331     -8.8131      0.0000
 -12  10   1     16.2398      2.0553    -15.7019      0.0000
 -10  10   1     23.1438      1.2198    -22.1028      0.0000
  -8  10   1     21.2492      1.6245    -22.2955      0.0000
  -6  10   1      8.6007      1.3489    -11.6680      0.0000
  -4  10   1     11.7458      0.8359     12.3881      0.0000
  -2  10   1     11.6864      0.7265     12.0305      0.0000
   0  10   1     13.6280      1.1607     16.0890      0.0000
   2  10   1     12.1872      0.5961     16.5827      0.0000
   6  10   1     10.7783      1.2435      7.9271      0.0000
   8  10   1      8.5652      0.5490     -6.9098      0.0000
  10  10   1     20.1558      0.8933    -20.7327      0.0000
  12  10   1     33.8158      1.6940    -30.4203      0.0000
  14  10   1     14.0791      0.7942    -12.1105      0.0000
  16  10   1     12.7096      0.8039    -10.8516      0.0000
 -17  11   1     17.6749      1.4412    -18.3219      0.0000
 -15  11   1     23.1918      1.7592    -20.6594      0.0000
 -13  11   1     17.0112      0.9333    -17.6759      0.0000
 -11  11   1     16.7724      0.9628    -16.4902      0.0000
  -9  11   1     11.7819      1.1445     -8.6208      0.0000
  -7  11   1      5.1665      1.0265     -5.0443      0.0000
  -5  11   1      7.1045      0.8476     -8.3484      0.0000
  -3  11   1      7.1913      0.5207     -8.6104      0.0000
  -1  11   1      4.7684      0.6457     -4.8773      0.0000
   1  11   1      6.0722      0.9513     -5.8380      0.0000
   3  11   1      6.6028      0.5376     -7.6529      0.0000
   7  11   1      7.0763      0.6626     -7.3195      0.0000
   9  11   1      5.0053      0.6991     -2.0983      0.0000
  11  11   1      9.2554      0.6223      6.5840      0.0000
  13  11   1     10.7529      0.7344     -7.1846      0.0000
  15  11   1      9.2943      0.6515     -7.3355      0.0000
  17  11   1      8.9700      0.7235     -7.4095      0.0000
 -18  12   1      6.4764      1.2037      4.0916      0.0000
 -16  12   1      4.8517      0.9331     -1.8309      0.0000
 -14  12   1      6.8088      0.6865     -4.7395      0.0000
 -12  12   1     12.2054      0.8131    -11.7949      0.0000
 -10  12   1      8.2208      0.7847     -9.1180      0.0000
  -8  12   1      7.7492      0.9058     -9.0883      0.0000
  -6  12   1      5.3091      1.0134     -2.8103      0.0000
  -4  12   1      6.8785      0.6391      4.0165      0.0000
  -2  12   1     11.1069      1.0276     12.9019      0.0000
   0  12   1     14.4579      0.8320     14.8253      0.0000
   2  12   1     14.2198      0.8209     16.4011      0.0000
   4  12   1     11.1733      0.9178     13.8815      0.0000
   6  12   1      6.4953      0.8065      5.2198      0.0000
   8  12   1      6.4631      0.7313     -5.5802      0.0000
  10  12   1     16.0375      0.8250    -17.6572      0.0000
  12  12   1     11.4843      0.6942    -11.1552      0.0000
  14  12   1     11.4215      0.7542    -11.7689      0.0000
  16  12   1     10.3670      1.3542     -9.1160      0.0000
  18  12   1      7.3042      1.0238     -5.4652      0.0000
  20  12   1      2.8531      1.4910     -0.0312      0.0000
 -19  13   1      5.1739      1.2062     -2.1194      0.0000
 -17  13   1      4.7635      1.0590      0.3701      0.0000
 -15  13   1      8.2945      1.0148      7.7806      0.0000
 -13  13   1     13.6083      0.8735     11.7905      0.0000
 -11  13   1     13.6697      0.9027     17.5364      0.0000
  -9  13   1     10.7539      0.9665     11.6221      0.0000
  -7  13   1      7.4603      1.2568      7.9521      0.0000
  -5  13   1      6.3927      0.6044      3.9991      0.0000
  -3  13   1      9.5502      0.6570     -5.0015      0.0000
  -1  13   1     14.6185      0.6942    -13.7495      0.0000
   1  13   1     16.4087      1.1867    -16.9508      0.0000
   3  13   1     16.8422      0.7737    -17.1072      0.0000
   5  13   1     12.9479      0.6486    -10.6400      0.0000
   7  13   1      5.9398      0.7049      1.7517      0.0000
   9  13   1     12.5515      0.8917     13.9172      0.0000
  11  13   1     12.2396      0.8911     12.2815      0.0000
  13  13   1     14.7006      0.9300     14.5016      0.0000
  15  13   1     14.9924      0.8835     13.8078      0.0000
  17  13   1     10.6406      0.9930     11.5861      0.0000
  19  13   1      7.4293      1.0109      5.5230      0.0000
 -14  14   1      6.9613      0.7730     -8.3507      0.0000
 -12  14   1     10.4055      0.8327    -10.7484      0.0000
 -10  14   1     12.6667      0.9943    -12.1174      0.0000
  -8  14   1      5.9098      1.5564     -5.9892      0.0000
  -6  14   1      5.6224      0.9858     -5.3962      0.0000
  -4  14   1      5.8835      0.9685     -3.3239      0.0000
  -2  14   1      3.6741      0.8881      3.0930      0.0000
   2  14   1     14.2625      1.5227     11.5830      0.0000
   4  14   1      9.3990      0.7728      9.9550      0.0000
   6  14   1      3.9112      0.7498      2.2759      0.0000
   8  14   1      7.0600      0.9615     -7.7550      0.0000
  10  14   1      8.0885      0.6026     -7.5933      0.0000
  12  14   1      8.4200      0.6665     -9.0781      0.0000
  14  14   1     13.2594      1.2509    -11.0701      0.0000
 -13  15   1     11.1694      1.3159     11.7533      0.0000
 -11  15   1     14.9892      1.2556     11.7103      0.0000
  -9  15   1      8.8918      1.5708      7.4556      0.0000
  -7  15   1      5.2944      0.7887     -0.3503      0.0000
  -5  15   1      8.8412      0.5884     -4.8695      0.0000
  -3  15   1     11.7035      1.3346    -10.3504      0.0000
  -1  15   1     16.9431      0.6865    -18.2736      0.0000
   1  15   1     21.2244      1.1828    -22.8119      0.0000
   3  15   1     21.0797      0.9241    -21.1940      0.0000
   5  15   1     12.0198      0.6739    -14.0306      0.0000
   7  15   1      3.5895      0.6882     -2.6205      0.0000
   9  15   1      4.7678      1.5834      2.5806      0.0000
  11  15   1      6.9371      0.8835      5.8737      0.0000
  13  15   1      9.2255      1.1720     10.0498      0.0000
  -8  16   1      5.2714      0.9503     -6.0479      0.0000
  -6  16   1      3.4951      0.9493     -1.7495      0.0000
  -4  16   1      4.6451      0.6817      0.6627      0.0000
  -2  16   1      5.9016      0.6503      5.0554      0.0000
   0  16   1      9.3626      0.5995     10.2434      0.0000
   2  16   1     10.8422      1.5264     12.4924      0.0000
   4  16   1      8.3550      0.7505      9.1431      0.0000
   6  16   1      2.1049      1.7389      1.7515      0.0000
   8  16   1      2.4514      1.3169     -2.4084      0.0000
  12  16   1      4.7635      1.3645     -8.0833      0.0000
   1  17   1      5.4620      1.2340     -8.3103      0.0000
   3  17   1     12.7337      1.2186     -7.6485      0.0000
   2   0   2    100.7584      4.8974   -134.9595      0.0000
   4   0   2    102.3150      4.9847   -142.9958      0.0000
   6   0   2    104.0628      5.0674   -103.5345      0.0000
   3   1   2     23.6296      1.6535     17.4182      0.0000
   5   1   2     36.2398      1.2552     33.9980      0.0000
   7   1   2     15.8711      1.4435     19.2868      0.0000
  -2   2   2      6.9349      1.1260      9.2200      0.0000
   0   2   2      6.1616      0.7757     -5.2256      0.0000
   2   2   2      7.6089      0.7741      5.9540      0.0000
   4   2   2     27.6991      1.6040    -22.5522      0.0000
   6   2   2     15.8530      0.8346    -13.0241      0.0000
   8   2   2      5.0319      1.3488      0.0714      0.0000
  -3   3   2     19.0217      1.0132    -14.1030      0.0000
  -1   3   2      6.3166      0.6765      6.7240      0.0000
   3   3   2     14.5889      0.8041     12.0128      0.0000
   5   3   2     12.2314      0.6143      9.0008      0.0000
   7   3   2     10.1763      1.0267      4.7926      0.0000
  -4   4   2     16.7922      1.3138     14.5473      0.0000
  -2   4   2     10.2102      0.7026      7.5705      0.0000
   0   4   2      7.3780      0.8879     -8.7632      0.0000
   2   4   2     14.0411      0.7938    -12.3079      0.0000
   4   4   2     11.5324      0.7441     17.4681      0.0000
   6   4   2      7.6456      1.0675     -6.5438      0.0000
   8   4   2     14.9386      1.2371    -13.0692      0.0000
  -5   5   2     23.0674      1.1893    -22.6446      0.0000
  -3   5   2      9.8086      0.7037    -10.2506      0.0000
  -1   5   2      8.7187      0.7991     10.2329      0.0000
   1   5   2     32.7035      2.3237     26.4916      0.0000
   3   5   2      6.1209      0.6447     -3.0969      0.0000
   5   5   2     10.5167      1.3327     -7.1912      0.0000
   7   5   2     14.0036      0.5528     11.6325      0.0000
   9   5   2     10.9304      0.6628     12.1539      0.0000
  -8   6   2     20.4527      1.1013     17.4306      0.0000
  -6   6   2     20.6414      1.0724     23.8965      0.0000
  -4   6   2     16.0606      0.9112     17.7482      0.0000
  -2   6   2      4.4695      0.8802     -2.7924      0.0000
   0   6   2     29.3368      1.5117    -28.3308      0.0000
   2   6   2     14.7091      0.8462    -17.5430      0.0000
   4   6   2     12.3837      0.9918    -13.3630      0.0000
   6   6   2     20.0713      1.0276    -12.9422      0.0000
   8   6   2     18.3215      0.7381    -23.1327      0.0000
  10   6   2      8.3097      0.5303     -7.5795      0.0000
  -9   7   2     16.4384      1.5006    -15.9269      0.0000
  -7   7   2     23.2479      3.1831    -15.7171      0.0000
  -5   7   2     16.8126      0.9514    -15.1896      0.0000
  -3   7   2     11.0411      0.9103      9.7586      0.0000
  -1   7   2     40.2723      2.0421     42.4002      0.0000
   1   7   2     48.6732      2.4058     41.4762      0.0000
   3   7   2     35.0196      1.5345     43.3820      0.0000
   5   7   2     24.8864      0.8863     30.4694      0.0000
   7   7   2     22.1321      0.8008     23.3981      0.0000
   9   7   2     16.2914      0.8669     17.6004      0.0000
  11   7   2      4.7552      0.5833      3.2746      0.0000
 -10   8   2     12.6291      1.0066     11.1131      0.0000
  -6   8   2     21.2762      1.1435     14.3344      0.0000
  -4   8   2     17.2388      0.9836     14.4951      0.0000
  -2   8   2      7.9336      0.9353     -2.1502      0.0000
   0   8   2      3.8723      0.8446      0.7286      0.0000
   2   8   2      7.4974      0.6269     -6.6220      0.0000
   4   8   2      7.9873      0.4850     -7.5118      0.0000
   6   8   2      5.9536      0.4341     -5.3470      0.0000
   8   8   2      4.6328      0.6137     -3.9527      0.0000
  10   8   2      3.0615      0.6822     -1.9028      0.0000
  12   8   2      7.3759      0.5515      7.1673      0.0000
  14   8   2     22.0384      1.5995     19.0639      0.0000
 -13   9   2      3.7943      1.5768     -7.3268      0.0000
 -11   9   2      9.3326      1.0583    -11.2345      0.0000
  -9   9   2     10.3009      1.2178    -12.5164      0.0000
  -7   9   2     12.3771      0.8120    -10.0308      0.0000
  -5   9   2     13.8799      0.8684    -15.5069      0.0000
  -3   9   2      8.1876      1.4349     -5.7303      0.0000
  -1   9   2      4.8024      1.2202     -5.6538      0.0000
   1   9   2      3.9436      0.8702      3.5115      0.0000
   3   9   2      8.6711      0.4451      8.4680      0.0000
   5   9   2      9.1053      0.5479      9.2088      0.0000
   7   9   2      4.4353      1.7706      3.0293      0.0000
   9   9   2      2.7878      0.7871     -2.2752      0.0000
  11   9   2      3.1530      0.9351     -3.7352      0.0000
  13   9   2     14.5387      0.8457    -15.3499      0.0000
  15   9   2      3.5825      0.7559     -5.3548      0.0000
 -14  10   2      3.1976      1.1663      1.5678      0.0000
 -12  10   2      7.6164      0.9941      9.8814      0.0000
 -10  10   2      9.0602      0.9792      9.4546      0.0000
  -8  10   2     12.3501      0.8216      9.0862      0.0000
  -6  10   2      5.2519      0.8192      5.5373      0.0000
  -4  10   2      2.8159      2.2648      5.2320      0.0000
  -2  10   2      6.4042      0.8433      6.7657      0.0000
   0  10   2      2.4470      1.0578      0.3073      0.0000
   2  10   2      7.9218      0.5668     -6.2349      0.0000
   4  10   2      8.8234      0.8677    -10.0177      0.0000
   6  10   2      4.7966      0.6210     -4.2796      0.0000
   8  10   2      5.2659      0.4982      4.5867      0.0000
  10  10   2      8.2746      0.8162      7.5155      0.0000
  12  10   2     17.5198      0.9185     13.9442      0.0000
  16  10   2      7.2287      0.9326      5.6781      0.0000
 -15  11   2     17.1917      1.0187     18.6457      0.0000
 -13  11   2     15.0721      0.9038     13.8186      0.0000
 -11  11   2      8.9949      1.0335      9.1219      0.0000
  -9  11   2      9.5467      1.2229      8.5491      0.0000
  -7  11   2      9.8904      0.7795      9.3982      0.0000
  -5  11   2      7.7016      1.4007      8.9207      0.0000
  -3  11   2      9.5815      0.8957     -3.9208      0.0000
  -1  11   2      8.0740      0.6542     -6.0903      0.0000
   1  11   2      3.3389      1.3061     -3.0564      0.0000
   3  11   2      4.1005      0.7295      4.0585      0.0000
   5  11   2      5.3193      0.5054      4.9445      0.0000
   7  11   2      4.1092      0.9388      1.5470      0.0000
   9  11   2      4.2518      0.6962     -1.9528      0.0000
  11  11   2      7.5515      0.8721     -5.4125      0.0000
  13  11   2     10.0614      0.5728      8.0802      0.0000
  15  11   2      6.4128      1.1174      6.4444      0.0000
  17  11   2      3.1508      0.8340      1.7967      0.0000
  19  11   2      3.0823      1.3308      1.6542      0.0000
 -18  12   2      4.4395      1.5238     -5.1122      0.0000
 -16  12   2      8.4768      0.8262     -6.5472      0.0000
 -14  12   2      7.8167      1.0038     -4.1596      0.0000
 -12  12   2      8.9267      1.0515      1.6194      0.0000
 -10  12   2      9.1876      1.4396      7.4544      0.0000
  -8  12   2      5.4549      1.1734      4.4866      0.0000
  -6  12   2      5.3914      1.5328     -2.1537      0.0000
  -4  12   2      3.5100      1.2258      0.7901      0.0000
  -2  12   2      4.4898      1.2377      5.5717      0.0000
   0  12   2      3.4742      0.8680      2.7811      0.0000
   2  12   2      4.7140      0.8345     -4.4293      0.0000
   4  12   2      9.1055      0.7834     -7.1646      0.0000
   6  12   2     10.2805      0.7842     -5.6524      0.0000
   8  12   2      4.9615      1.0215      0.7946      0.0000
  10  12   2      9.0676      0.9677      7.6255      0.0000
  12  12   2      5.8412      1.3950     -1.8957      0.0000
  14  12   2      4.1196      0.7644     -2.4400      0.0000
  16  12   2      3.1835      0.8012      1.5304      0.0000
  18  12   2      2.3995      1.2007      4.3567      0.0000
  20  12   2      3.8838      1.1794      1.5615      0.0000
 -19  13   2      2.9403      1.8715      4.1477      0.0000
 -17  13   2      5.0442      1.2845      2.7238      0.0000
 -15  13   2      2.2162      1.3070      3.5503      0.0000
 -13  13   2      2.0941      1.3700      0.1738      0.0000
 -11  13   2      4.9462      0.8872     -2.7069      0.0000
  -9  13   2      5.1155      1.3934     -4.8631      0.0000
  -7  13   2      1.1965      1.7374      1.1781      0.0000
  -5  13   2      4.9223      1.2954      3.7848      0.0000
  -3  13   2      2.1786      1.3800      0.2971      0.0000
  -1  13   2      2.6343      0.9540     -2.6062      0.0000
   1  13   2      2.8440      1.0078      2.9559      0.0000
   3  13   2      6.6462      0.6814      6.5238      0.0000
   5  13   2      4.0147      0.6257      7.6437      0.0000
   7  13   2      3.9279      0.6620      2.5816      0.0000
   9  13   2      7.4942      0.5126     -5.4207      0.0000
  11  13   2      1.7686      1.5377     -1.2494      0.0000
  13  13   2      2.5026      1.1585      0.5926      0.0000
  15  13   2      2.3954      1.0304     -1.0276      0.0000
  17  13   2      3.5873      1.0875     -4.8238      0.0000
 -16  14   2      1.6763      1.3543     -1.7132      0.0000
 -14  14   2      1.4390      1.3658     -1.9520      0.0000
 -12  14   2      3.2040      1.0976      2.2379      0.0000
 -10  14   2      3.2504      1.7624      3.6177      0.0000
  -8  14   2      2.0013      1.5855      3.3522      0.0000
  -6  14   2      2.3812      1.7490     -0.4873      0.0000
  -4  14   2      1.9744      1.7380     -2.2172      0.0000
  -2  14   2      3.9801      0.8379      0.0936      0.0000
   0  14   2      3.2095      1.0230     -0.7462      0.0000
   2  14   2      3.1459      0.8292     -3.5082      0.0000
   4  14   2      4.4010      0.6459     -5.4570      0.0000
   6  14   2      3.6178      0.6109     -2.6434      0.0000
   8  14   2      3.5795      0.8472      3.5175      0.0000
  10  14   2      3.4623      1.0597      1.8706      0.0000
  12  14   2      1.4336      1.1891     -0.7110      0.0000
  14  14   2      2.3385      1.5115     -0.7264      0.0000
  16  14   2      0.0000      1.8146      2.6306      0.0000
 -13  15   2      2.4772      1.7827     -0.7967      0.0000
 -11  15   2      3.5948      1.5316     -3.1357      0.0000
  -9  15   2      1.9639      1.5226     -2.3026      0.0000
  -7  15   2      3.2022      2.1852     -1.9811      0.0000
  -5  15   2      1.9619      1.6373     -0.3746      0.0000
  -3  15   2      1.5498      1.2240     -0.6702      0.0000
  -1  15   2      1.5317      1.4117     -1.8201      0.0000
   1  15   2      2.2621      0.9819     -1.9712      0.0000
   3  15   2      3.2146      0.9305      1.2086      0.0000
   5  15   2      1.2075      1.1257      1.3225      0.0000
   7  15   2      1.6505      1.2883     -2.2876      0.0000
   9  15   2      0.6663      1.3711     -1.6114      0.0000
  11  15   2      1.6586      1.4663      0.2193      0.0000
  15  15   2      2.6249      1.9366     -2.9462      0.0000
  -8  16   2      2.5835      2.1994      1.7074      0.0000
  -6  16   2      1.2380      1.5018      1.4419      0.0000
  -4  16   2      0.0000      1.5745      0.5690      0.0000
  -2  16   2      1.3480      1.3368      0.2184      0.0000
   0  16   2      2.1722      1.7031      1.8907      0.0000
   2  16   2      2.8214      1.0919      1.2539      0.0000
   4  16   2      1.4905      1.7284      0.5698      0.0000
   6  16   2      1.2657      1.4018      2.9222      0.0000
   8  16   2      0.0000      1.6472      2.5132      0.0000
  10  16   2      0.5450      1.7308      0.5484      0.0000
   7   1   3     15.9964      0.7786     14.5248      0.0000
   9   1   3      2.4338      0.9008      2.6737      0.0000
   0   2   3      4.3075      0.9752     -3.1302      0.0000
   6   2   3     13.3338      0.6848    -17.2462      0.0000
  10   2   3      7.8757      0.9387      6.8461      0.0000
  -3   3   3     16.3738      1.3608    -15.8349      0.0000
   1   3   3      8.1006      1.1177     -7.7487      0.0000
   3   3   3     12.4430      1.1230    -13.5345      0.0000
   5   3   3     14.3868      0.8157     13.4475      0.0000
   7   3   3      9.4179      0.5321     11.1743      0.0000
   9   3   3      2.6727      1.0748     -0.1539      0.0000
  11   3   3      6.3591      0.7596     -7.3154      0.0000
  -4   4   3     17.3154      0.9678     15.8412      0.0000
  -2   4   3     10.9556      1.2462     11.7025      0.0000
   0   4   3      9.5295      0.7056      9.9143      0.0000
   2   4   3     15.5504      1.5015     12.6042      0.0000
   4   4   3      7.4533      0.6694     -8.8045      0.0000
   6   4   3      9.6956      0.6458    -11.0176      0.0000
   8   4   3      5.6028      0.7348     -6.1606      0.0000
  10   4   3      3.8940      1.0211      2.9342      0.0000
  12   4   3      3.2772      1.2228      1.6264      0.0000
  -5   5   3     11.8869      0.7821    -13.3790      0.0000
  -3   5   3     15.1059      0.8512    -12.3571      0.0000
  -1   5   3     11.4686      1.4627    -10.8589      0.0000
   1   5   3     11.1089      1.2759    -10.6920      0.0000
   5   5   3     10.0143      0.9777      6.9353      0.0000
   7   5   3      6.1448      0.7123      7.3197      0.0000
   9   5   3      4.9567      0.3454      5.3065      0.0000
  11   5   3     10.0060      1.1529      4.9980      0.0000
  13   5   3      4.6357      1.4539      0.8529      0.0000
  -6   6   3     18.7935      1.4551     13.9791      0.0000
  -4   6   3     13.7251      1.1487     15.6222      0.0000
  -2   6   3     12.5171      0.8127     13.2568      0.0000
   0   6   3     11.4047      2.1470     13.2183      0.0000
   2   6   3     15.3138      0.9395    -15.8181      0.0000
   4   6   3     13.4940      0.8273    -14.0620      0.0000
   6   6   3      8.5636      0.4813     -8.4922      0.0000
   8   6   3      8.9343      0.5383     -9.1127      0.0000
  10   6   3      9.2222      0.5041    -10.0863      0.0000
  12   6   3      7.3410      1.1129     -4.6898      0.0000
  14   6   3      3.2924      2.0204     -1.5326      0.0000
  -9   7   3      9.5895      0.7866    -10.0371      0.0000
  -7   7   3     15.9577      1.2963    -15.6765      0.0000
  -5   7   3     16.0481      1.3136    -17.8155      0.0000
  -3   7   3     13.9783      1.1169    -14.6327      0.0000
  -1   7   3     10.7192      0.8841    -12.6613      0.0000
   1   7   3     19.1110      1.1413     16.2194      0.0000
   3   7   3     30.3694      3.0224     27.0868      0.0000
   5   7   3     20.8894      0.8885     20.9122      0.0000
   7   7   3     14.1072      0.6189     14.7403      0.0000
   9   7   3     14.6752      0.6568     14.9390      0.0000
  11   7   3     11.2490      0.6267     12.2971      0.0000
  13   7   3      4.9559      0.5682      5.7269      0.0000
  15   7   3      5.1054      1.7875      2.7772      0.0000
 -10   8   3     10.6139      0.7940      9.8586      0.0000
  -8   8   3     11.4786      0.7584     13.4268      0.0000
  -6   8   3     18.7660      1.5313     16.0330      0.0000
  -4   8   3     14.8374      0.9168     21.3791      0.0000
  -2   8   3     27.7907      1.4809     26.9383      0.0000
   0   8   3     10.6987      0.9464      7.9746      0.0000
   2   8   3      5.2127      0.8001     -4.6550      0.0000
   4   8   3      9.0591      0.9971     -8.9589      0.0000
   6   8   3      5.5565      0.4662     -5.2572      0.0000
   8   8   3      6.6783      0.4123     -5.6010      0.0000
  10   8   3      7.7065      0.5276    -10.0928      0.0000
  12   8   3      7.0893      0.5011     -8.3287      0.0000
  14   8   3      8.1250      0.5657     -5.5826      0.0000
 -11   9   3      7.7822      0.7812     -5.4973      0.0000
  -9   9   3     10.1453      0.7215     -9.3790      0.0000
  -7   9   3     12.9906      1.1900    -10.6222      0.0000
  -5   9   3      9.6892      0.8068    -16.4247      0.0000
  -3   9   3     26.6186      1.4272    -25.4286      0.0000
  -1   9   3     12.8870      1.0401    -11.7525      0.0000
   1   9   3      3.5682      1.4667      1.6891      0.0000
   3   9   3      7.7919      0.7738      8.7730      0.0000
   5   9   3      7.5540      0.5348      8.3621      0.0000
   7   9   3      5.2018      0.4962      4.1595      0.0000
   9   9   3      3.6595      0.7544      3.6106      0.0000
  11   9   3      3.6573      0.6765      5.2741      0.0000
  13   9   3      9.2478      1.4674      6.5744      0.0000
  15   9   3     13.0577      0.5678    -10.9072      0.0000
 -14  10   3      8.8147      1.2197     -8.5627      0.0000
 -12  10   3      3.3627      1.6369      3.4372      0.0000
 -10  10   3     10.1075      0.7223      9.6847      0.0000
  -8  10   3     13.1353      1.2181     11.5172      0.0000
  -6  10   3      6.9745      0.8295     13.4120      0.0000
  -4  10   3     23.2140      1.2846     23.8318      0.0000
  -2  10   3     17.2242      1.7262     18.0382      0.0000
   0  10   3      6.4428      1.2579      5.9167      0.0000
   2  10   3      8.1883      0.7947     -3.5899      0.0000
   4  10   3      8.4387      0.8692     -6.7655      0.0000
   6  10   3      4.7113      0.7367     -5.9123      0.0000
   8  10   3      5.5251      0.4626     -1.3832      0.0000
  10  10   3      6.0101      0.6195     -2.2695      0.0000
  12  10   3      6.1344      0.9745     -6.9648      0.0000
  14  10   3      8.3932      1.4163      6.3820      0.0000
  16  10   3     10.9268      0.6316     10.6328      0.0000
  18  10   3      8.0293      0.8910      6.7522      0.0000
 -15  11   3     28.9267      1.5233     30.9143      0.0000
 -13  11   3     26.7489      2.0014     28.7317      0.0000
 -11  11   3     21.9157      3.1027     20.2787      0.0000
  -9  11   3     16.1894      1.3627     16.9984      0.0000
  -7  11   3     17.8456      1.0596     11.2803      0.0000
  -5  11   3      4.2367      1.0878     -1.8197      0.0000
  -3  11   3     10.5105      1.6101    -10.7581      0.0000
  -1  11   3     10.8519      0.9240     -9.6513      0.0000
   1  11   3      4.9641      0.9307     -3.2368      0.0000
   3  11   3      4.9770      0.5864      2.5205      0.0000
   5  11   3      6.9165      0.7445      7.1014      0.0000
   7  11   3      8.6454      0.5950      5.8993      0.0000
   9  11   3      6.6905      0.5752      7.3827      0.0000
  11  11   3     13.4975      0.6827     13.0864      0.0000
  13  11   3      5.7891      0.6864      5.5575      0.0000
  15  11   3      0.9388      1.8244      1.6086      0.0000
  17  11   3      2.7219      0.7473      1.4874      0.0000
  19  11   3      3.6782      1.0690      2.3687      0.0000
 -16  12   3     13.1096      0.9319    -11.7702      0.0000
 -14  12   3      8.1063      1.1002     -9.6584      0.0000
 -12  12   3      4.1254      0.8722     -1.7619      0.0000
 -10  12   3      4.8910      0.9649      4.5000      0.0000
  -8  12   3     10.5471      0.9328      6.1832      0.0000
  -6  12   3      9.8462      0.8502      9.5083      0.0000
  -4  12   3     12.1458      1.1591     11.3611      0.0000
  -2  12   3     12.1796      0.9860     10.8617      0.0000
   0  12   3      4.8822      0.9095      4.5986      0.0000
   2  12   3      4.5627      0.7661     -2.4176      0.0000
   4  12   3      9.3446      0.6461     -8.5033      0.0000
   6  12   3      5.7871      0.5529     -6.8667      0.0000
   8  12   3      7.8175      0.5818     -5.4861      0.0000
  10  12   3      6.1115      0.5087     -6.0196      0.0000
  12  12   3      2.3151      0.8300      0.7418      0.0000
  14  12   3      4.8034      0.7172      4.0606      0.0000
  16  12   3      4.9907      0.6515      5.0931      0.0000
  18  12   3      3.5566      1.5921      4.2500      0.0000
 -19  13   3      8.5802      1.2958      9.3666      0.0000
 -17  13   3     11.7208      0.8857     10.9918      0.0000
 -15  13   3      7.0841      1.0948      7.5037      0.0000
 -13  13   3      2.9039      1.1091      1.9183      0.0000
 -11  13   3      6.4812      0.8186     -4.6730      0.0000
  -9  13   3     10.2449      0.8623    -10.5460      0.0000
  -7  13   3     14.5369      0.9814    -14.2130      0.0000
  -5  13   3     14.0411      1.6848    -14.3758      0.0000
  -3  13   3     13.6304      1.4972    -13.4737      0.0000
  -1  13   3      8.6702      1.2084    -10.0393      0.0000
   1  13   3      4.3446      0.7735     -2.5521      0.0000
   3  13   3      7.3126      0.7635      6.6572      0.0000
   5  13   3      7.9914      0.4888      8.6710      0.0000
   7  13   3      9.6851      0.8107      8.7383      0.0000
   9  13   3      7.4133      0.4827      7.8449      0.0000
  11  13   3      2.5903      1.0314      1.0091      0.0000
  13  13   3      3.0103      0.7480     -3.3856      0.0000
  15  13   3      3.3209      1.5645     -5.1444      0.0000
  17  13   3      4.2396      1.4406     -5.3242      0.0000
 -16  14   3      8.4941      0.7837     -7.5579      0.0000
 -14  14   3      4.6767      0.8517     -4.2042      0.0000
 -12  14   3      1.6434      1.4337      0.4237      0.0000
 -10  14   3      3.3291      1.1519      5.3293      0.0000
  -8  14   3     12.0187      0.9442     11.4803      0.0000
  -6  14   3     15.8600      1.6901     13.8884      0.0000
  -4  14   3     12.7858      1.1276     13.4302      0.0000
  -2  14   3     16.3106      1.5366     12.3543      0.0000
   0  14   3     13.6952      0.9408      8.7981      0.0000
   2  14   3      3.7845      0.7134     -0.0309      0.0000
   4  14   3      4.1573      0.8197     -5.0449      0.0000
   6  14   3      7.0719      0.4875     -8.2655      0.0000
   8  14   3      9.8935      0.5147     -9.4304      0.0000
  10  14   3      4.3350      0.7216     -4.7660      0.0000
  12  14   3      2.1500      1.0395      0.1356      0.0000
  14  14   3      2.9428      1.7715      2.2916      0.0000
 -13  15   3      4.0693      1.0415     -1.4910      0.0000
 -11  15   3      3.3194      1.5334     -5.6173      0.0000
  -9  15   3     12.4808      0.9864     -8.7816      0.0000
  -7  15   3     13.1221      1.4938    -10.5670      0.0000
  -5  15   3     11.3588      1.1701     -8.4863      0.0000
  -3  15   3      8.5002      1.4065     -4.7600      0.0000
  -1  15   3      4.2212      0.9773     -1.6617      0.0000
   1  15   3      4.1742      1.3141      4.1126      0.0000
   3  15   3      8.7370      0.8089      8.5511      0.0000
   5  15   3     10.5312      1.1404     11.7670      0.0000
   7  15   3     10.4785      0.8122     12.8478      0.0000
   9  15   3      8.2656      1.1025      8.7991      0.0000
  -8  16   3      7.5138      1.5236      7.9676      0.0000
  -4  16   3     10.9675      1.1633      9.4049      0.0000
  -2  16   3      4.9885      1.6845      6.8525      0.0000
   0  16   3      2.2850      1.7780      2.7994      0.0000
   4  16   3      4.4850      1.3122     -5.1318      0.0000
   4   0   4     30.9750      2.5214     38.9147      0.0000
   6   0   4     51.9522      2.5526     51.1227      0.0000
   8   0   4     47.7907      2.3491     61.2784      0.0000
  10   0   4     39.7328      1.9520     41.7646      0.0000
  12   0   4     16.7613      0.8853     19.7077      0.0000
   3   1   4     10.6663      1.4028     10.4792      0.0000
   5   1   4      6.7802      0.4223     -6.7260      0.0000
   7   1   4     30.2108      1.0819    -30.5372      0.0000
   9   1   4     30.7437      1.3100    -33.9942      0.0000
  11   1   4     17.8311      0.6517    -20.0414      0.0000
  13   1   4      6.7232      0.6449     -7.0762      0.0000
   0   2   4     29.6053      1.4996    -25.8972      0.0000
   2   2   4     18.9578      1.4193    -19.2765      0.0000
   6   2   4     15.3196      1.1797     14.1323      0.0000
   8   2   4     19.9959      0.8685     20.7041      0.0000
  10   2   4     15.3940      0.5688     17.3308      0.0000
  12   2   4      7.3070      0.9767      7.1693      0.0000
  14   2   4      0.7500      1.5083      0.2958      0.0000
  -1   3   4     25.8433      1.8710     23.1511      0.0000
   1   3   4     16.7611      1.3477     19.2639      0.0000
   3   3   4     12.8674      0.8052      9.4757      0.0000
   5   3   4     10.9513      1.8856    -10.7339      0.0000
   7   3   4     13.9322      0.8207    -13.6375      0.0000
   9   3   4     10.2736      0.4977    -10.9936      0.0000
  11   3   4      5.5429      0.6053     -5.9744      0.0000
  -4   4   4      9.9842      1.1623    -15.8706      0.0000
  -2   4   4     19.0234      1.4652    -16.2504      0.0000
   0   4   4     16.9577      1.3571    -18.4504      0.0000
   2   4   4     19.4059      1.5253    -15.9359      0.0000
   4   4   4      5.3277      1.0184      5.3616      0.0000
   8   4   4     11.3119      1.0043     11.2583      0.0000
  10   4   4     10.5009      0.6622     12.2522      0.0000
  12   4   4      8.3776      0.6565      9.6613      0.0000
  14   4   4      3.7697      1.5347      4.9887      0.0000
  16   4   4      3.3334      1.7844      2.3338      0.0000
  -5   5   4     26.1431      1.3701     24.8336      0.0000
  -3   5   4     19.2583      1.0331     20.3907      0.0000
  -1   5   4     17.0442      0.9720     17.5631      0.0000
   1   5   4     17.4272      1.4297     17.8351      0.0000
   3   5   4      4.1823      1.6756     -0.1570      0.0000
   5   5   4     12.4211      1.1732     -9.7087      0.0000
   9   5   4     10.1426      0.9751    -10.7676      0.0000
  11   5   4      9.7641      1.0285     -9.5076      0.0000
  13   5   4      7.4024      0.7360     -7.4004      0.0000
  15   5   4      5.1030      1.0611     -4.5009      0.0000
  -6   6   4     24.0139      1.2797    -21.6410      0.0000
  -4   6   4     23.3252      1.2127    -23.5828      0.0000
  -2   6   4     19.1457      1.0629    -19.9837      0.0000
   0   6   4     17.2483      1.4369    -18.2760      0.0000
   2   6   4      0.0000      1.7173     -1.7976      0.0000
   4   6   4     12.7320      1.2464     11.3499      0.0000
   6   6   4     18.1950      2.0636     16.4541      0.0000
   8   6   4     16.5225      0.9206     18.5563      0.0000
  10   6   4     13.5006      0.5242     13.9115      0.0000
  12   6   4     10.5188      0.6145     10.9324      0.0000
  14   6   4      8.6583      1.1939      7.9284      0.0000
  16   6   4      5.0532      1.2427      2.2312      0.0000
  -7   7   4     18.5636      1.0578     19.4905      0.0000
  -3   7   4     18.4268      1.0427     16.2058      0.0000
  -1   7   4     12.0427      1.2217     12.0659      0.0000
   1   7   4      3.5917      1.8113     -4.4875      0.0000
   3   7   4     12.7310      1.0303    -15.1959      0.0000
   5   7   4     23.7257      2.3693    -19.9860      0.0000
   7   7   4     25.5086      1.3288    -23.7418      0.0000
   9   7   4     18.6264      0.6891    -17.6477      0.0000
  11   7   4     13.9723      0.8557    -12.2611      0.0000
  13   7   4     10.3018      0.4511     -9.9350      0.0000
  15   7   4      9.3117      0.8971     -6.0961      0.0000
  17   7   4      5.6063      0.9919      5.5735      0.0000
 -10   8   4      4.7656      1.6053     -6.0107      0.0000
  -8   8   4     10.6774      1.1340    -11.7417      0.0000
  -6   8   4     11.9202      1.1051    -13.9756      0.0000
  -4   8   4     21.2124      1.1677    -15.3993      0.0000
  -2   8   4     21.3222      1.6965    -19.6011      0.0000
   0   8   4     11.0314      1.1273    -11.2311      0.0000
   2   8   4      5.8259      1.0489     -2.1924      0.0000
   4   8   4      2.8585      1.2093      1.6609      0.0000
   6   8   4      8.2596      1.9018     10.2025      0.0000
   8   8   4     11.8786      0.6042     11.1775      0.0000
  10   8   4      7.9798      0.5047      7.9591      0.0000
  12   8   4      5.7234      0.4759      6.9481      0.0000
  14   8   4      7.9886      0.6901      5.8067      0.0000
  16   8   4      4.1500      1.6833     -3.5596      0.0000
  18   8   4      5.1277      1.5428     -6.1739      0.0000
 -11   9   4      2.6548      1.4759      3.9542      0.0000
  -9   9   4      7.9294      1.0797      9.9181      0.0000
  -7   9   4      9.7993      1.1458     11.6941      0.0000
  -5   9   4     16.6621      1.0001     12.4514      0.0000
  -3   9   4     17.8266      1.5258     16.8495      0.0000
  -1   9   4     13.0372      1.4056     13.7564      0.0000
   1   9   4      7.1751      1.0442      6.9414      0.0000
   3   9   4      3.7280      1.4902      3.1732      0.0000
   5   9   4      5.3584      1.3248     -3.7802      0.0000
   7   9   4      6.6876      0.5778     -7.8372      0.0000
   9   9   4      6.9522      0.6147     -6.4558      0.0000
  11   9   4      5.5640      0.8038     -5.6626      0.0000
  13   9   4      6.4397      0.6563     -4.7254      0.0000
  15   9   4      3.0718      0.5867      2.4608      0.0000
  17   9   4      3.9376      0.6758      4.6030      0.0000
  19   9   4      3.2058      1.8586      3.7942      0.0000
 -12  10   4      3.8364      1.1499     -1.8655      0.0000
 -10  10   4      4.2144      1.2804     -4.7503      0.0000
  -8  10   4      5.4470      0.8113     -6.1190      0.0000
  -6  10   4      9.3914      0.8402     -6.7213      0.0000
  -4  10   4     11.1869      0.9143     -9.6281      0.0000
  -2  10   4      7.3497      1.0246     -8.8049      0.0000
   0  10   4      7.6861      1.0990     -6.0329      0.0000
   2  10   4      4.7044      1.3757     -4.1516      0.0000
   4  10   4      2.6275      1.3411      1.0052      0.0000
   6  10   4      3.7803      0.9858      4.0872      0.0000
   8  10   4      3.8652      0.6616      3.2319      0.0000
  10  10   4      3.7626      0.7210      3.7887      0.0000
  12  10   4      3.9174      1.0058      2.7762      0.0000
  14  10   4      2.9857      0.6342     -2.7812      0.0000
  16  10   4      3.5663      0.5418     -3.4508      0.0000
  18  10   4      3.6777      0.7142     -1.9984      0.0000
  20  10   4      1.4981      1.7693     -2.9717      0.0000
 -15  11   4     12.1775      1.3236    -13.4792      0.0000
 -13  11   4     12.7424      0.8982    -10.7621      0.0000
 -11  11   4      9.4415      0.7515     -9.6576      0.0000
  -9  11   4      7.8335      1.0826     -9.1912      0.0000
  -7  11   4      6.7483      0.8579     -7.1975      0.0000
  -5  11   4      3.5061      1.2282     -2.1288      0.0000
  -3  11   4      0.0000      1.6545      0.2080      0.0000
  -1  11   4      5.0483      1.9223      1.7930      0.0000
   1  11   4      3.6103      1.1929      4.0335      0.0000
   3  11   4      3.7386      1.4055      1.4428      0.0000
   5  11   4      2.9419      1.4655     -1.8500      0.0000
   7  11   4      3.9637      0.6989     -1.4584      0.0000
   9  11   4      4.3450      0.5610     -4.4673      0.0000
  11  11   4      5.3702      0.5661     -5.2884      0.0000
  13  11   4      0.5390      1.1683     -1.2768      0.0000
  15  11   4      1.0791      1.0559     -0.6513      0.0000
  17  11   4      1.8302      1.3010     -1.9320      0.0000
  19  11   4      2.4813      1.8744     -1.7052      0.0000
 -16  12   4      8.1443      0.9113      7.4528      0.0000
 -14  12   4      6.0312      1.2782      5.1231      0.0000
 -12  12   4      2.5651      1.2597     -0.0137      0.0000
 -10  12   4      1.4981      1.7774     -0.4807      0.0000
  -8  12   4      2.2394      1.6230     -1.1254      0.0000
  -6  12   4      4.0913      1.0421     -3.5985      0.0000
  -4  12   4      4.2492      1.2087     -4.5297      0.0000
  -2  12   4      4.5471      2.1075     -3.6294      0.0000
   0  12   4      4.5893      1.1489     -4.2426      0.0000
   2  12   4      1.6482      1.4768     -2.4425      0.0000
   4  12   4      2.4289      1.3660      0.8062      0.0000
   6  12   4      3.1321      0.7881      0.2575      0.0000
   8  12   4      2.9180      0.7639      2.6073      0.0000
  10  12   4      3.3379      0.9211      3.9592      0.0000
  12  12   4      2.7616      0.6780      1.3597      0.0000
  14  12   4      2.4100      0.8946     -0.1810      0.0000
  16  12   4      2.8795      1.6141      0.0030      0.0000
 -17  13   4      2.8432      1.3659     -1.8939      0.0000
 -15  13   4      2.0170      1.8009     -3.2683      0.0000
 -13  13   4      3.1716      1.3711     -0.7040      0.0000
 -11  13   4      2.5791      1.7607      0.2963      0.0000
  -9  13   4      1.9402      1.5523     -0.6747      0.0000
  -7  13   4      2.2094      1.5718     -0.0035      0.0000
  -5  13   4      2.6439      1.4993      1.3655      0.0000
  -3  13   4      2.6011      1.9092      1.6647      0.0000
  -1  13   4      2.4376      1.7909      1.3881      0.0000
   1  13   4      0.9325      1.8558      0.0044      0.0000
   3  13   4      2.0104      1.5167     -2.3372      0.0000
   5  13   4      2.5744      0.9885     -1.3421      0.0000
   7  13   4      2.7648      0.8441     -2.2298      0.0000
   9  13   4      2.2301      1.1439     -2.6366      0.0000
  11  13   4      2.5208      0.8644     -1.2231      0.0000
  13  13   4      2.3080      1.5730      0.3852      0.0000
  15  13   4      2.1254      1.7922      0.9014      0.0000
 -14  14   4      1.1869      1.3729      0.3089      0.0000
 -12  14   4      1.9039      1.4303     -0.9870      0.0000
 -10  14   4      0.0000      1.4521     -1.3853      0.0000
  -8  14   4      1.4759      1.5043     -0.9314      0.0000
  -6  14   4      0.0000      1.5981     -1.0496      0.0000
  -4  14   4      3.3448      2.0282     -1.7256      0.0000
  -2  14   4      5.9184      1.1933     -1.3657      0.0000
   0  14   4      0.6107      1.4155      0.6894      0.0000
   2  14   4      3.5506      1.1104      2.7491      0.0000
   4  14   4      1.4170      1.2520      1.3117      0.0000
   6  14   4      2.5994      0.8478      0.9926      0.0000
   8  14   4      1.0259      1.2144      0.6381      0.0000
  10  14   4      2.0062      1.6456      0.1792      0.0000
 -11  15   4      1.9875      1.9615      0.5504      0.0000
  -9  15   4      2.3869      1.7905      0.0852      0.0000
  -7  15   4      1.8808      1.5734     -0.3723      0.0000
  -5  15   4      1.8098      1.9812      0.7103      0.0000
  -3  15   4      4.0519      1.5699      2.1724      0.0000
  -1  15   4      2.3179      1.9422      1.2985      0.0000
   1  15   4      2.2499      1.7660     -1.0806      0.0000
   3  15   4      1.6693      1.7146     -0.4449      0.0000
   5  15   4      1.7657      1.6509      0.1309      0.0000
   3   1   5      2.1854      1.3725      1.8947      0.0000
   5   1   5      1.5156      1.0314      1.6531      0.0000
   7   1   5      2.3032      0.8814      0.6057      0.0000
   9   1   5      3.7266      0.8120     -3.6155      0.0000
  11   1   5      6.5355      0.3841     -4.6579      0.0000
  13   1   5      2.9754      0.5597     -2.6890      0.0000
  15   1   5      1.7745      1.2317     -0.6999      0.0000
  17   1   5      1.5186      1.5788      0.7454      0.0000
   0   2   5      2.8917      1.6605     -0.9850      0.0000
   2   2   5      1.8856      1.2824      1.8828      0.0000
   6   2   5      3.2967      0.9576     -0.7088      0.0000
   8   2   5      2.2516      0.6788      1.7657      0.0000
  10   2   5      6.1486      0.6649      5.2778      0.0000
  12   2   5      3.6844      0.5719      3.5464      0.0000
  14   2   5      2.3283      0.7345      0.4869      0.0000
  16   2   5      2.5190      1.3961     -2.2943      0.0000
  18   2   5      2.7304      1.4771     -3.0987      0.0000
  -1   3   5      5.8350      0.7781      5.9538      0.0000
   1   3   5      4.5831      1.2483      4.4619      0.0000
   3   3   5      0.8420      1.4083      1.5484      0.0000
   5   3   5      2.3270      1.3893      2.1054      0.0000
   7   3   5      1.5139      1.8432      0.5695      0.0000
   9   3   5      3.9920      0.4910     -4.6396      0.0000
  11   3   5      6.3744      0.9519     -6.0492      0.0000
  13   3   5      4.8858      0.4346     -3.7380      0.0000
  15   3   5      2.4444      1.1812      0.6434      0.0000
  17   3   5      4.0040      1.0026      3.7689      0.0000
  -2   4   5      4.6280      1.0318     -6.2646      0.0000
   0   4   5      5.2112      0.7810     -5.2250      0.0000
   2   4   5      3.1509      1.0045     -2.2730      0.0000
   4   4   5      2.0195      1.4732     -1.2832      0.0000
   6   4   5      2.2847      1.5789      0.4387      0.0000
   8   4   5      3.4527      0.9541      4.0088      0.0000
  10   4   5      6.2118      0.5272      5.9494      0.0000
  12   4   5      8.0879      0.4221      6.4558      0.0000
  14   4   5      3.2885      1.2910      2.1882      0.0000
  16   4   5      2.8313      1.7388     -3.2667      0.0000
  -5   5   5      6.5210      1.2082      8.4143      0.0000
  -3   5   5     11.8365      1.1331     11.2467      0.0000
  -1   5   5      8.0106      0.7968      8.7657      0.0000
   1   5   5      3.4392      1.0084      4.1462      0.0000
   3   5   5      1.6813      1.4700      2.2201      0.0000
   5   5   5      2.6012      1.5402     -0.3951      0.0000
   7   5   5      4.0930      1.2561     -4.6725      0.0000
   9   5   5      6.7337      1.1229     -5.6012      0.0000
  11   5   5      7.2513      0.4866     -8.4196      0.0000
  13   5   5      7.1695      0.4341     -6.8660      0.0000
  15   5   5      2.2523      1.3594     -0.9304      0.0000
  17   5   5      3.8471      1.0870      2.0223      0.0000
  19   5   5      1.1057      1.8694      1.1212      0.0000
  -6   6   5      5.5196      0.8806     -6.7343      0.0000
  -4   6   5     14.4746      1.2470    -14.5944      0.0000
   0   6   5      5.9933      0.8708     -6.4278      0.0000
   2   6   5      1.8253      1.5074     -1.1694      0.0000
   4   6   5      2.0846      2.0556      2.3913      0.0000
   6   6   5      7.6935      1.1851      7.5720      0.0000
   8   6   5      7.8409      0.7596      7.7190      0.0000
  10   6   5     12.6405      0.8029      9.9065      0.0000
  12   6   5     11.7966      1.0916     10.0785      0.0000
  14   6   5      5.0708      1.1536      5.0575      0.0000
  16   6   5      1.7607      1.4891      0.6316      0.0000
  20   6   5      1.3186      1.7731     -2.6180      0.0000
  -7   7   5      4.0641      1.0696      2.9314      0.0000
  -5   7   5     12.1145      0.8468     12.3261      0.0000
  -3   7   5     15.8992      1.3102     17.5317      0.0000
  -1   7   5      9.9693      1.1049     12.0198      0.0000
   1   7   5      3.7360      1.0613      3.4040      0.0000
   3   7   5      5.9237      1.1801     -2.5486      0.0000
   5   7   5      9.7100      1.0652     -9.0846      0.0000
   7   7   5     13.4053      0.9469     -9.9714      0.0000
   9   7   5     14.6946      1.2543    -12.0678      0.0000
  11   7   5     14.6805      1.2265    -12.8656      0.0000
  13   7   5     10.0347      0.4263     -9.0123      0.0000
  15   7   5      4.3388      1.1758     -4.7977      0.0000
  17   7   5      3.8603      1.3705     -1.2729      0.0000
  19   7   5      1.5696      1.7911      2.1590      0.0000
 -10   8   5      3.6361      2.1516     -3.5843      0.0000
  -8   8   5      2.4344      1.5642     -3.0756      0.0000
  -6   8   5      8.0178      0.7327     -8.8322      0.0000
  -4   8   5     17.5104      1.4305    -16.6251      0.0000
  -2   8   5     19.1382      2.0883    -18.0838      0.0000
   0   8   5     13.1525      0.9097    -12.2919      0.0000
   2   8   5      4.6245      1.7499     -5.2526      0.0000
   4   8   5      1.6867      1.6577      2.0208      0.0000
   6   8   5      3.2935      1.1160      3.9568      0.0000
   8   8   5      9.3780      1.1812      7.5299      0.0000
  10   8   5     10.5864      0.8580     10.5949      0.0000
  12   8   5      9.4324      0.7241      8.4320      0.0000
  14   8   5      5.5115      0.7193      5.7423      0.0000
  16   8   5      2.0762      0.7230      1.9217      0.0000
  18   8   5      2.4329      1.7666     -2.8360      0.0000
 -11   9   5      2.9227      2.1890      2.3407      0.0000
  -9   9   5      6.0876      1.2459      0.3510      0.0000
  -7   9   5      5.1275      0.8031      4.0217      0.0000
  -5   9   5     10.3029      0.8526     10.5763      0.0000
  -3   9   5     16.3058      1.0031     15.3767      0.0000
  -1   9   5     14.6510      0.9765     13.8163      0.0000
   1   9   5      6.0825      1.6048      7.4061      0.0000
   3   9   5      1.5118      1.7603     -0.9639      0.0000
   5   9   5      2.3410      1.8274     -2.6000      0.0000
   7   9   5      5.3900      1.4119     -5.0280      0.0000
   9   9   5      9.2047      0.7910     -8.6432      0.0000
  11   9   5      7.4608      0.4818     -7.2629      0.0000
  13   9   5      5.6966      0.7522     -5.6923      0.0000
  15   9   5      1.8387      1.0446     -2.6014      0.0000
  17   9   5      3.7860      1.4856      1.8719      0.0000
 -12  10   5      2.7381      1.4555     -0.1977      0.0000
 -10  10   5      3.2260      1.7421      1.2103      0.0000
  -8  10   5      3.9991      0.9169     -0.6996      0.0000
  -6  10   5      5.8127      1.2343     -5.3170      0.0000
  -4  10   5     13.2691      0.9202    -10.7833      0.0000
  -2  10   5     13.4086      0.9774    -13.0110      0.0000
   0  10   5      7.7885      1.1701    -10.4891      0.0000
   2  10   5      2.4931      1.7678     -3.2078      0.0000
   4  10   5      1.9471      1.5588     -0.2406      0.0000
   6  10   5      4.8990      2.0882      2.0209      0.0000
   8  10   5      7.0357      1.1459      6.4245      0.0000
  10  10   5      6.0012      0.5932      6.7168      0.0000
  12  10   5      5.3758      0.4710      6.5669      0.0000
  14  10   5      3.5277      0.6219      3.9236      0.0000
  16  10   5      2.3673      1.4458     -0.2457      0.0000
  18  10   5      2.4397      1.9794     -3.0791      0.0000
 -13  11   5     13.6613      1.2502    -14.2603      0.0000
 -11  11   5     17.3142      1.4678    -15.1638      0.0000
  -9  11   5     14.6394      1.0361    -14.1923      0.0000
  -7  11   5     13.1873      1.2744     -9.8020      0.0000
  -5  11   5      9.2985      0.8602     -2.4229      0.0000
  -3  11   5      3.8528      1.7554      3.6948      0.0000
  -1  11   5      3.8585      2.1441      6.0061      0.0000
   1  11   5      1.3744      1.7339      3.1657      0.0000
   3  11   5      3.1303      1.7781      0.7993      0.0000
   5  11   5      4.2679      1.2410     -1.7297      0.0000
   7  11   5      4.8900      1.0175     -6.2418      0.0000
   9  11   5      6.6004      1.0750     -8.0187      0.0000
  11  11   5      7.8959      0.5482     -9.7819      0.0000
  13  11   5      6.0197      0.5859     -7.8995      0.0000
  15  11   5      3.0793      1.5503     -3.8599      0.0000
 -16  12   5      4.2572      1.7503      4.7004      0.0000
 -14  12   5      5.6840      0.9392      5.6744      0.0000
 -12  12   5      3.1094      1.6733      4.0652      0.0000
 -10  12   5      3.6440      0.9526      1.8741      0.0000
  -8  12   5      1.8566      1.7942     -0.3561      0.0000
  -6  12   5      5.7119      0.9292     -4.3700      0.0000
  -4  12   5      8.0486      1.3789     -7.8553      0.0000
  -2  12   5      8.6870      2.1579     -8.3163      0.0000
   0  12   5      4.8539      2.0681     -5.6350      0.0000
   2  12   5      4.0366      1.1621     -3.2467      0.0000
   4  12   5      2.3127      1.3782     -0.2800      0.0000
   6  12   5      4.6519      0.9816      4.2244      0.0000
   8  12   5      5.8186      0.8544      6.2117      0.0000
  10  12   5      7.4044      0.6510      8.6258      0.0000
 -15  13   5      4.6402      1.4371     -3.9833      0.0000
 -13  13   5      4.5637      1.2003     -4.3019      0.0000
 -11  13   5      2.8166      1.1553     -1.0325      0.0000
  -9  13   5      2.6500      1.8963      2.3604      0.0000
  -7  13   5      5.9053      0.9401      6.6698      0.0000
  -5  13   5     10.4453      1.3731     10.5271      0.0000
  -3  13   5     12.2079      1.6658     11.4017      0.0000
  -1  13   5      9.5551      1.8492      9.0182      0.0000
   1  13   5      7.6513      1.1423      6.4021      0.0000
   3  13   5      2.6895      2.0389      3.0884      0.0000
   5  13   5      3.0911      1.3270     -2.0810      0.0000
   9  13   5      6.5432      1.2495     -8.8535      0.0000
  -8  14   5      4.7373      1.5096     -4.7050      0.0000
  -4  14   5     12.9833      1.4929    -11.3700      0.0000
  -2  14   5     11.9769      1.8982    -10.5073      0.0000
   0  14   5     14.0450      1.8021     -8.4092      0.0000
   2  14   5      7.3297      1.5343     -5.6278      0.0000
   4  14   5      5.2474      1.5771     -1.0450      0.0000
   4   0   6      6.5968      1.0068     -2.0284      0.0000
   6   0   6      8.3433      0.7168    -10.0326      0.0000
   8   0   6     17.4748      1.3077    -15.1643      0.0000
  10   0   6     20.0826      1.2500    -16.7566      0.0000
  12   0   6     11.9327      0.7471    -15.6308      0.0000
  14   0   6     13.4560      1.0414    -12.5400      0.0000
  16   0   6      8.6092      0.5799     -8.2555      0.0000
  18   0   6      2.2673      1.1829     -2.5294      0.0000
  20   0   6      3.1121      0.9822      2.1918      0.0000
   3   1   6     11.7800      0.7612    -11.5222      0.0000
   5   1   6      5.8870      0.7948     -3.4895      0.0000
   7   1   6      4.9162      0.5630      4.6656      0.0000
   9   1   6      9.3830      0.5155      9.6469      0.0000
  11   1   6     13.3041      1.2951     11.4992      0.0000
  13   1   6     11.9178      0.5856     10.6960      0.0000
  15   1   6      6.5854      0.4170      8.1162      0.0000
  17   1   6      4.3719      1.2861      3.5055      0.0000
  19   1   6      2.0410      1.1347     -1.9342      0.0000
   2   2   6     14.6169      1.2149     12.7265      0.0000
   6   2   6      3.8501      1.1027      1.6496      0.0000
   8   2   6      5.2063      0.4751     -3.7530      0.0000
  10   2   6      6.9230      0.4507     -6.3793      0.0000
  12   2   6      6.8450      0.5726     -6.8552      0.0000
  14   2   6      7.1032      0.4411     -6.3632      0.0000
  16   2   6      3.5994      0.5051     -3.7820      0.0000
  18   2   6      1.7498      0.9674      0.7946      0.0000
  -1   3   6      6.9319      1.1746     -7.9654      0.0000
   1   3   6      7.8638      0.9933    -10.2725      0.0000
   3   3   6      8.1686      0.9317     -8.3065      0.0000
   5   3   6      4.2920      1.0949     -3.4526      0.0000
   9   3   6      3.7686      0.4931      4.0212      0.0000
  11   3   6      4.2759      1.0656      3.9446      0.0000
  13   3   6      5.2498      0.4214      4.0649      0.0000
  15   3   6      3.3119      0.4944      3.0780      0.0000
  17   3   6      1.5386      1.0939     -0.2418      0.0000
  -2   4   6      2.8355      1.3066      0.6864      0.0000
   0   4   6      6.9364      0.9299      7.5010      0.0000
   2   4   6      7.3009      0.7559      7.2184      0.0000
   4   4   6      4.9447      1.1096      3.2169      0.0000
   6   4   6      2.0257      1.5997     -0.9675      0.0000
   8   4   6      5.4307      0.9667     -4.4033      0.0000
  10   4   6      4.7464      1.1988     -4.7526      0.0000
  12   4   6      5.0840      0.4768     -5.3205      0.0000
  14   4   6      4.7851      0.4340     -5.6208      0.0000
  16   4   6      2.6519      0.5672     -3.5130      0.0000
  -3   5   6      2.9988      1.2599     -1.2416      0.0000
   1   5   6      9.3481      1.0622    -10.3423      0.0000
   3   5   6      6.1384      1.0627     -5.4586      0.0000
   5   5   6      1.8382      1.5585     -0.5985      0.0000
   7   5   6      5.4289      1.0317      3.1971      0.0000
   9   5   6      3.7021      1.4125      4.1479      0.0000
  11   5   6      6.3981      0.8114      5.1092      0.0000
  13   5   6      6.0953      0.5332      6.0848      0.0000
  15   5   6      4.6766      0.8326      4.9085      0.0000
  -6   6   6      2.6261      2.0751     -2.5481      0.0000
  -4   6   6      2.4197      1.5526      1.0506      0.0000
  -2   6   6      9.1316      0.7062      8.4677      0.0000
   0   6   6     11.2569      1.1431     12.5455      0.0000
   2   6   6      7.1161      1.0903      8.5259      0.0000
   4   6   6      1.6025      1.5852      1.7212      0.0000
   6   6   6      5.9170      1.1380     -3.9736      0.0000
   8   6   6      4.5911      0.9680     -5.5355      0.0000
  12   6   6      7.4764      1.0192     -7.7757      0.0000
  14   6   6      6.8289      0.8340     -6.4691      0.0000
  16   6   6      3.3079      0.4257     -4.2128      0.0000
  -7   7   6      1.9238      1.5918     -0.6507      0.0000
  -5   7   6      1.8611      1.9042     -1.7110      0.0000
  -1   7   6      8.7558      1.1406     -8.8329      0.0000
   1   7   6      6.5527      1.1380     -7.3574      0.0000
   3   7   6      3.2069      1.2830     -1.6974      0.0000
   5   7   6      5.9777      1.6450      4.6975      0.0000
   7   7   6      7.0680      1.3245      6.4192      0.0000
   9   7   6      9.5075      0.8128      7.1642      0.0000
  11   7   6     11.0923      1.1532      8.4051      0.0000
  13   7   6      9.0751      1.0156      7.4112      0.0000
  15   7   6      5.9203      0.9990      5.4967      0.0000
  -8   8   6      3.7183      1.1260      1.1380      0.0000
  -6   8   6      3.0536      1.4991      2.4497      0.0000
  -4   8   6      4.6231      1.0136      4.4519      0.0000
  -2   8   6      7.5239      0.8398      7.6820      0.0000
   0   8   6      6.0466      1.1936      8.8281      0.0000
   2   8   6      6.9991      1.2278      6.8675      0.0000
   4   8   6      2.0509      1.8519      1.7158      0.0000
   6   8   6      3.2348      1.2655     -1.0916      0.0000
   8   8   6      2.6088      1.3056     -2.8399      0.0000
  10   8   6      6.2998      1.2118     -5.3279      0.0000
  12   8   6      4.5637      1.2828     -5.9138      0.0000
  14   8   6      5.7662      1.2262     -5.3543      0.0000
 -11   9   6      2.9540      2.1130      0.0977      0.0000
  -9   9   6      3.6432      1.2229     -0.3396      0.0000
  -7   9   6      0.0000      1.6733     -1.9911      0.0000
  -5   9   6      4.5963      0.8325     -3.6418      0.0000
  -3   9   6      5.7984      0.8555     -5.7309      0.0000
  -1   9   6      5.2098      1.2473     -6.3797      0.0000
   1   9   6      6.1182      0.9419     -6.1925      0.0000
   3   9   6      0.0000      1.7016     -3.8937      0.0000
   5   9   6      4.2543      1.1897     -1.9338      0.0000
   7   9   6      0.0000      1.6927     -0.0271      0.0000
   9   9   6      3.7084      1.2344      2.7336      0.0000
  11   9   6      3.2849      1.5446      4.0890      0.0000
  13   9   6      4.4140      1.2225      4.8460      0.0000
 -12  10   6      2.8491      2.0876      0.0093      0.0000
 -10  10   6      5.3975      0.9663     -2.1971      0.0000
  -8  10   6      1.8770      1.4914     -1.1331      0.0000
  -6  10   6      2.5766      1.2493      0.6942      0.0000
  -4  10   6      2.8613      1.1833      2.9986      0.0000
  -2  10   6      4.4665      1.3435      3.2490      0.0000
   0  10   6      2.6569      1.4722      2.6689      0.0000
   2  10   6      2.1205      2.0809      2.1250      0.0000
   4  10   6      3.8290      1.3801      2.3225      0.0000
   6  10   6      1.6685      1.5020      1.5712      0.0000
   8  10   6      1.2468      1.5067     -0.7244      0.0000
  10  10   6      4.0900      1.7857     -2.1845      0.0000
  12  10   6      4.7743      1.2774     -3.7714      0.0000
 -13  11   6      2.6512      1.4650      3.5744      0.0000
 -11  11   6      9.3193      1.2630      7.9171      0.0000
  -9  11   6      9.6163      0.9149      8.5593      0.0000
  -7  11   6      5.9203      1.1491      6.4878      0.0000
  -5  11   6      4.0880      1.0121      2.6912      0.0000
  -3  11   6      5.3528      1.3149      0.7130      0.0000
  -1  11   6      3.3466      1.2824      0.8375      0.0000
   1  11   6      4.8730      1.7839      0.8664      0.0000
   3  11   6      0.0000      1.7193     -0.7237      0.0000
   5  11   6      2.5675      2.0965     -1.7116      0.0000
   7  11   6      1.6126      1.9170     -0.2993      0.0000
   9  11   6      1.6755      1.9205      1.4442      0.0000
 -14  12   6      0.0000      1.7161      0.1134      0.0000
 -12  12   6      3.3265      1.6177     -2.1271      0.0000
 -10  12   6      4.3641      0.9835     -4.1578      0.0000
  -8  12   6      2.8082      1.7678     -3.5859      0.0000
  -6  12   6      1.2152      1.5088     -0.1818      0.0000
  -4  12   6      2.2369      1.8950      2.2568      0.0000
  -2  12   6      2.3991      1.5796      1.8217      0.0000
   0  12   6      2.8502      2.0888      0.4681      0.0000
   2  12   6      2.1161      2.1039      0.6104      0.0000
   4  12   6      2.1664      2.0475      1.7386      0.0000
   6  12   6      1.8069      2.0712      1.5127      0.0000
  -7  13   6      0.0000      1.8390      1.3768      0.0000
  -5  13   6      2.4124      1.9937     -1.4004      0.0000
  -3  13   6      2.7504      1.9555     -1.9793      0.0000
  -1  13   6      1.9045      1.9307     -0.8468      0.0000
   3   1   7      0.3084      1.5997      0.1040      0.0000
   5   1   7      0.9496      1.2655     -1.6956      0.0000
   7   1   7      1.5135      1.0751     -2.0345      0.0000
   9   1   7      0.1656      0.9735     -0.5138      0.0000
  11   1   7      2.3944      2.1484      1.1208      0.0000
  13   1   7      1.7657      1.4379      1.5397      0.0000
  15   1   7      2.3791      1.1740      0.8602      0.0000
   2   2   7      1.7398      1.7049     -3.3094      0.0000
   4   2   7      1.7889      1.1498     -0.2345      0.0000
   6   2   7      2.5497      1.3206      2.7508      0.0000
   8   2   7      3.2987      0.8128      2.2326      0.0000
  10   2   7      2.0908      0.6530     -0.3456      0.0000
  12   2   7      1.4862      1.0912     -1.9913      0.0000
  14   2   7      0.4189      1.4870     -1.3532      0.0000
  16   2   7      1.7025      1.3262     -0.3246      0.0000
   1   3   7      2.9515      1.1682      1.8866      0.0000
   3   3   7      1.7086      1.2795      0.6011      0.0000
   7   3   7      3.2927      1.5481     -4.5693      0.0000
   9   3   7      1.8935      1.0218     -1.6807      0.0000
  11   3   7      2.4012      0.5976      1.7162      0.0000
  13   3   7      2.0113      1.3232      2.1582      0.0000
  15   3   7      1.1296      1.4222      0.7382      0.0000
  -2   4   7      2.0561      1.8664      1.6589      0.0000
   0   4   7      3.1011      1.5800     -0.0176      0.0000
   2   4   7      2.8553      0.9215     -0.7999      0.0000
   4   4   7      2.1948      1.2789      2.2933      0.0000
   6   4   7      4.5380      0.9305      4.9198      0.0000
   8   4   7      3.8058      1.5486      3.4364      0.0000
  12   4   7      3.2497      0.8613     -2.4736      0.0000
  14   4   7      1.6342      1.2691     -1.4838      0.0000
  -3   5   7      3.0274      1.2086     -1.4329      0.0000
  -1   5   7      1.8058      1.5274     -2.4557      0.0000
   1   5   7      3.3192      0.8755     -1.9129      0.0000
   3   5   7      2.1274      1.3338     -2.9392      0.0000
   5   5   7      4.2263      0.9549     -4.8301      0.0000
   7   5   7      4.8046      1.3528     -4.4531      0.0000
   9   5   7      1.1876      2.0364     -0.6650      0.0000
  -4   6   7      2.5933      1.3503     -0.8706      0.0000
  -2   6   7      3.6754      1.2208      1.5820      0.0000
   0   6   7      4.1511      0.8833      3.0296      0.0000
   2   6   7      2.8039      1.1655      4.0025      0.0000
   4   6   7      4.2625      0.9861      4.4618      0.0000
   6   6   7      6.2071      1.2462      3.9202      0.0000
   8   6   7      1.5504      2.1647      0.9371      0.0000
  -7   7   7      3.4334      1.8091      4.5575      0.0000
  -5   7   7      2.5029      1.3351      2.7842      0.0000
  -3   7   7      2.9740      1.0630      0.7977      0.0000
  -1   7   7      3.8506      1.1941     -1.9517      0.0000
   1   7   7      3.8520      0.9728     -4.9365      0.0000
   3   7   7      4.6626      0.9592     -5.9302      0.0000
   5   7   7      7.0607      1.2836     -4.6858      0.0000
  -8   8   7      3.3442      1.9313     -2.8950      0.0000
  -6   8   7      3.0523      1.8485     -2.1509      0.0000
  -4   8   7      3.0028      0.9980     -1.6754      0.0000
  -2   8   7      2.1626      1.7064      0.0785      0.0000
   0   8   7      4.7991      0.9341      4.1631      0.0000
   2   8   7      7.0401      0.8858      7.5275      0.0000
   4   8   7     11.0502      1.3274      7.4703      0.0000
   8   8   7      0.0000      2.1619      0.5227      0.0000
  -9   9   7      4.4211      1.0611      3.8564      0.0000
  -7   9   7      4.0144      1.5593      2.7608      0.0000
  -5   9   7      3.3484      0.9841      2.3262      0.0000
  -3   9   7      2.3093      1.7563      1.9756      0.0000
  -1   9   7      2.6204      1.3161     -0.8318      0.0000
   1   9   7      4.7359      1.0582     -5.2076      0.0000
   3   9   7     10.2543      1.3383     -7.4509      0.0000
   5   9   7      7.3832      2.0363     -5.7054      0.0000
   7   9   7      4.5953      2.1876     -2.1873      0.0000
 -10  10   7      6.0978      1.3343     -6.5781      0.0000
  -8  10   7      6.1434      1.4247     -6.0998      0.0000
  -6  10   7      5.1216      1.2725     -4.8472      0.0000
  -4  10   7      3.7774      1.4963     -4.3419      0.0000
  -2  10   7      2.6019      1.9159     -2.5948      0.0000
   0  10   7      3.7049      1.5655      1.4938      0.0000
   2  10   7      6.6996      1.3985      5.5077      0.0000
   4  10   7      6.3506      2.1295      6.3920      0.0000
  -7  11   7      8.7487      1.2175     10.6569      0.0000
  -5  11   7     11.2873      1.3903      8.6191      0.0000
  -3  11   7      8.9464      1.3634      6.4763      0.0000
   6   0   8      3.4804      1.2631     -4.5919      0.0000
   5   1   8      6.9573      1.0460      6.3865      0.0000
   4   2   8      6.0415      1.2154     -7.0483      0.0000
   1   3   8      3.5242      1.4194      2.9595      0.0000
   0   4   8      3.1177      1.6416      2.6468      0.0000
  -1   5   8      4.0309      1.4360     -3.5565      0.0000
   1   5   8      3.3529      1.5098      1.0292      0.0000
  -2   6   8      2.2977      1.9072      2.0800      0.0000
   0   6   8      2.7707      1.6311     -0.0762      0.0000
  -5   7   8      4.5018      1.3742     -2.6737      0.0000
  -3   7   8      3.0742      1.8171     -1.2393      0.0000
  -1   7   8      1.6737      1.7290     -0.5395      0.0000
  -6   8   8      3.7183      1.7556      3.1582      0.0000
  -2   8   8      1.6431      1.7230     -0.5820      0.0000
                                                    
