# Supplementary material for: How to get maximum structure information from anisotropic displacement parameters obtained by three-dimensional electron diffraction: an experimental study on metal–organic frameworks
Source: IUCrJ. 2022 Jun 8;9(Pt 4):480–91. doi: 10.1107/S2052252522005632 (PMC9252158; doi:10.1107/S2052252522005632)
Supplement: Supplementary file 3 [file m-09-00480-sup3.zip › vq5001MIL-140C_18sup29.hkl]

#
# Unique observed reflections after correcting
# for dispersion and merging Friedel opposites
#
data_18_2
_shelx_title ' merging_a.res in C2/c'
_shelx_refln_list_code          3
_shelx_F_calc_maximum       94.80
_exptl_crystal_F_000       483.64
_reflns_d_resolution_high  0.8091

loop_
 _space_group_symop_operation_xyz
 'x, y, z'
 '-x, y, -z+1/2'
 'x+1/2, y+1/2, z'
 '-x+1/2, y+1/2, -z+1/2'
 '-x, -y, -z'
 'x, -y, z-1/2'
 '-x+1/2, -y+1/2, -z'
 'x+1/2, -y+1/2, z-1/2'

_cell_length_a    32.3600
_cell_length_b    15.8000
_cell_length_c     7.9100
_cell_angle_alpha  90.000
_cell_angle_beta  103.000
_cell_angle_gamma  90.000

loop_
 _refln_index_h
 _refln_index_k
 _refln_index_l
 _refln_F_meas
 _refln_F_sigma
 _refln_A_calc
 _refln_B_calc
   1   1   0     47.1632      3.4439    -64.6286      0.0000
   0   2   0     59.1912      4.3219     19.2404      0.0000
   2   2   0     46.8686      3.4264     60.8196      0.0000
   1   3   0     45.1866      1.9046    -39.1594      0.0000
   3   3   0     48.5296      2.9384    -60.2471      0.0000
   0   4   0     35.1360      1.8294     12.6821      0.0000
   4   4   0     28.2682      1.4789     31.5022      0.0000
   1   5   0     33.3227      1.2267    -27.2887      0.0000
   3   5   0     34.3466      1.7889    -33.4316      0.0000
   5   5   0     20.4474      1.1285    -26.5637      0.0000
   0   6   0     28.7899      1.5125     33.1311      0.0000
   2   6   0     31.7079      1.3549     32.0375      0.0000
   4   6   0     34.4549      2.5454     37.2262      0.0000
   6   6   0     17.3230      0.9515     18.7493      0.0000
   8   6   0     11.8464      0.7168    -10.2517      0.0000
   1   7   0     60.0565      2.1931    -67.7523      0.0000
   3   7   0     56.9783      2.4046    -57.3249      0.0000
   5   7   0     40.7055      2.9989    -43.9279      0.0000
   7   7   0     20.6982      1.1159    -18.3686      0.0000
   9   7   0     32.7633      1.7201     32.8685      0.0000
   0   8   0     13.9523      0.8082     13.3685      0.0000
   2   8   0     10.0323      0.6232      8.9985      0.0000
   4   8   0     11.0424      0.9590      9.0509      0.0000
   6   8   0     11.5566      0.9649     12.0720      0.0000
   8   8   0     24.9499      1.3294    -18.7920      0.0000
  10   8   0     22.9474      1.2302    -21.5009      0.0000
   1   9   0     14.2634      2.1436    -15.2396      0.0000
   3   9   0      5.3896      0.5949     -9.0760      0.0000
   5   9   0      8.9297      0.5972     -8.0513      0.0000
   7   9   0      8.2649      0.6068      8.1676      0.0000
   9   9   0     14.0857      0.8189     14.8126      0.0000
  11   9   0     17.2034      0.9676     18.0037      0.0000
   0  10   0     10.4792      0.6778     14.9618      0.0000
   2  10   0     11.5008      0.7812     11.9721      0.0000
   4  10   0      4.3412      0.6184      4.5333      0.0000
   6  10   0      8.3769      0.5892     -7.0112      0.0000
   8  10   0     12.2605      0.7508    -10.0192      0.0000
  10  10   0     10.5214      1.6689    -13.3807      0.0000
  12  10   0     14.2678      1.1762    -10.3147      0.0000
   1  11   0      5.0105      0.9161     -4.7443      0.0000
   3  11   0      2.9938      1.3797     -4.1889      0.0000
   5  11   0      4.4051      0.8264      1.0298      0.0000
   7  11   0      2.1908      0.8572     -1.8310      0.0000
   9  11   0      7.0013      0.6144     -7.5658      0.0000
  11  11   0     16.8099      1.8641    -10.9635      0.0000
  13  11   0      5.5789      0.8669     -4.6037      0.0000
  15  11   0     11.4509      1.0327    -10.7375      0.0000
   0  12   0      5.6963      0.5964      8.9297      0.0000
   2  12   0      9.1137      0.5136      7.9866      0.0000
   4  12   0      1.8092      1.0871      1.4153      0.0000
   6  12   0      4.2552      0.8463     -3.9300      0.0000
   8  12   0      3.2158      1.0201     -1.0681      0.0000
  10  12   0      3.9127      0.8335      1.7975      0.0000
  12  12   0     10.1623      0.9941     -6.0925      0.0000
  14  12   0      5.7755      0.8840     -2.1922      0.0000
  16  12   0      2.9757      0.8306      2.9145      0.0000
   1  13   0      6.4692      1.5639     -6.4673      0.0000
   3  13   0      3.9659      0.5426     -2.8282      0.0000
   5  13   0      3.0323      0.6276      2.3586      0.0000
   7  13   0      3.2818      0.7082      2.7645      0.0000
   9  13   0      2.5823      0.9175      1.1483      0.0000
  11  13   0      7.3002      0.7403      7.5663      0.0000
  13  13   0      6.9016      0.7468      6.4392      0.0000
  15  13   0      3.6526      0.7652      2.1074      0.0000
  17  13   0      1.4849      1.1683      0.2084      0.0000
   0  14   0      6.7161      0.6480      4.7468      0.0000
   2  14   0      4.0486      0.5731      3.3522      0.0000
   4  14   0      2.3636      1.2555      1.5913      0.0000
   6  14   0      3.6193      0.5954      2.0226      0.0000
   8  14   0      2.7919      0.7662      1.7354      0.0000
  10  14   0      4.0979      0.9579     -3.8859      0.0000
  12  14   0      3.5679      0.7595     -4.4464      0.0000
  14  14   0      4.9428      0.7392     -2.6134      0.0000
  16  14   0      0.4520      1.4216     -2.8557      0.0000
  18  14   0      1.0021      1.3846     -3.0201      0.0000
   1  15   0      1.9911      0.8173      2.0597      0.0000
   3  15   0      2.1364      0.7188      1.4766      0.0000
   5  15   0      2.6111      0.8371     -1.5727      0.0000
   7  15   0      3.1620      0.9995     -2.2780      0.0000
   9  15   0      2.5934      0.7754      2.5365      0.0000
  11  15   0      3.6865      1.0157      3.1073      0.0000
  15  15   0      3.7001      1.0903     -0.6811      0.0000
  19  15   0      2.9584      1.1403     -2.5999      0.0000
   0  16   0      6.9697      0.8387     -5.5398      0.0000
   2  16   0      3.0607      0.6577     -4.0636      0.0000
   4  16   0      2.6405      0.7623      0.3607      0.0000
   6  16   0      3.6647      0.7927      3.1945      0.0000
   8  16   0      1.3597      1.2023      0.0270      0.0000
  10  16   0      2.9375      1.0080     -1.4930      0.0000
  12  16   0      1.0706      1.3398      1.2746      0.0000
  16  16   0      4.1114      1.0128      4.6279      0.0000
  20  16   0      1.7200      1.3265      1.9782      0.0000
   1  17   0      6.6789      1.3791      6.2704      0.0000
   3  17   0      1.4495      1.0974      1.6801      0.0000
   5  17   0      3.5865      0.9935     -2.5528      0.0000
   7  17   0      1.8111      1.1063     -1.4155      0.0000
   9  17   0      1.3899      1.2325      0.8785      0.0000
  13  17   0      2.9616      1.1390     -2.2025      0.0000
  17  17   0      2.5315      1.2001     -0.6812      0.0000
   0  18   0      8.0191      0.9993     -7.2665      0.0000
   2  18   0      4.2143      0.9640     -4.2805      0.0000
   4  18   0      2.0483      0.9079      0.6740      0.0000
   6  18   0      1.7849      1.1684      1.6775      0.0000
   8  18   0      0.0000      1.5338      0.1047      0.0000
  10  18   0      2.7434      1.0748      0.2064      0.0000
  14  18   0      3.4640      1.0431      3.3763      0.0000
   1  19   0      5.9550      1.1521      5.4188      0.0000
   3  19   0      2.2891      0.8413      1.7127      0.0000
   5  19   0      2.7792      1.5173     -0.4788      0.0000
   7  19   0      1.5660      1.1482     -0.2425      0.0000
  -1   1   1     38.0656      1.9694     44.5293      0.0000
   1   1   1     35.8185      1.8567    -41.7301      0.0000
  -2   2   1     43.3008      1.8253    -23.7770      0.0000
   0   2   1     10.8542      0.8850     -8.3251      0.0000
   2   2   1     52.5047      2.7140     49.2521      0.0000
  -3   3   1     19.6902      1.5199     12.6105      0.0000
  -1   3   1      4.5540      1.1970      3.9690      0.0000
   3   3   1     43.0372      3.1598    -59.7730      0.0000
  -4   4   1     12.7132      1.0052    -12.5841      0.0000
  -2   4   1     10.6423      0.5477     -9.2425      0.0000
   0   4   1      5.9074      0.5121      3.3613      0.0000
   2   4   1     23.7733      1.2547     20.2623      0.0000
   4   4   1     28.8913      1.5128     31.0159      0.0000
  -5   5   1     17.6777      2.2953     -4.9450      0.0000
  -3   5   1      3.9333      1.0250      4.7136      0.0000
  -1   5   1     15.0990      0.6851    -11.2390      0.0000
   1   5   1     19.2536      1.0351    -17.6129      0.0000
   3   5   1     25.2803      1.8908    -21.4074      0.0000
   5   5   1     25.4870      1.3482    -33.1549      0.0000
  -8   6   1      6.5718      0.7893      5.1400      0.0000
  -6   6   1     18.3295      0.9900     11.0635      0.0000
  -4   6   1     16.4139      0.8897     10.9246      0.0000
  -2   6   1     12.6657      0.5141     15.1616      0.0000
   0   6   1     26.6577      1.1453     22.4815      0.0000
   2   6   1     20.7231      1.1099     14.0617      0.0000
   4   6   1     26.8864      2.0100     32.9574      0.0000
   6   6   1     20.6133      1.1148     28.4086      0.0000
   8   6   1     14.1265      0.8152    -11.5565      0.0000
  -9   7   1     31.4006      1.6839     34.8714      0.0000
  -7   7   1     17.2654      0.9471     -0.4199      0.0000
  -5   7   1     24.1849      1.8134    -11.8560      0.0000
  -3   7   1     32.1148      2.5773    -32.1927      0.0000
  -1   7   1     49.7754      1.8238    -45.6323      0.0000
   1   7   1     39.2061      1.6668    -41.2894      0.0000
   5   7   1     43.0783      2.2428    -42.5996      0.0000
   7   7   1     16.2362      0.9129    -15.2207      0.0000
   9   7   1      9.9944      0.6582      8.9064      0.0000
 -10   8   1     19.0476      1.0379    -19.4087      0.0000
  -8   8   1     20.5845      1.1101    -23.5847      0.0000
  -6   8   1      9.9776      0.8923      2.6942      0.0000
  -4   8   1      6.5487      0.6953      9.8797      0.0000
  -2   8   1     14.4873      0.5877     13.4350      0.0000
   0   8   1      8.7224      0.8903      5.7051      0.0000
   2   8   1      7.5033      1.1199      8.8880      0.0000
   4   8   1     15.6363      0.8737     14.8143      0.0000
   6   8   1     16.2313      0.9157     17.2513      0.0000
   8   8   1     19.6432      1.0735      9.4034      0.0000
  10   8   1     19.0839      1.0508    -18.2440      0.0000
 -11   9   1     16.9112      0.9408     19.2129      0.0000
  -9   9   1     14.3823      0.8216     23.9217      0.0000
  -7   9   1     20.1552      1.0931     22.8893      0.0000
  -5   9   1      6.6789      0.7753     -6.4688      0.0000
  -3   9   1     18.2728      0.7109    -16.5179      0.0000
  -1   9   1     15.1779      0.6129    -10.7253      0.0000
   1   9   1     11.1432      0.5563    -11.1262      0.0000
   3   9   1     11.5955      0.7040    -11.3738      0.0000
   5   9   1     10.1245      0.6514     -9.2678      0.0000
   7   9   1      7.1607      0.6081     -7.3533      0.0000
   9   9   1     22.3786      1.2092     14.7908      0.0000
  11   9   1     25.7214      1.3778     28.8531      0.0000
 -12  10   1     16.6201      0.9414    -16.8716      0.0000
 -10  10   1     12.4816      0.7484    -22.3594      0.0000
  -8  10   1     23.0226      1.2366    -24.4418      0.0000
  -6  10   1     11.1577      0.6778    -13.0343      0.0000
  -4  10   1     11.9379      0.5978     11.7511      0.0000
  -2  10   1     12.7122      0.7634     13.4439      0.0000
   0  10   1     12.8359      0.7753     13.0094      0.0000
   2  10   1     15.8690      0.9112     15.2471      0.0000
   4  10   1     11.6015      0.7253     12.4248      0.0000
   6  10   1      8.9368      0.6185      8.8018      0.0000
   8  10   1      7.2901      0.6168     -4.0724      0.0000
  10  10   1     20.1397      1.1045    -20.7623      0.0000
  12  10   1     35.2544      2.6244    -33.5869      0.0000
  14  10   1     17.7690      1.4087    -11.6884      0.0000
 -15  11   1     27.6388      2.0876    -24.0756      0.0000
 -13  11   1     22.1957      1.6990    -19.9318      0.0000
 -11  11   1     26.1911      2.7247    -17.0870      0.0000
  -9  11   1     10.4183      0.8688    -10.4229      0.0000
  -7  11   1      5.9261      0.5498     -5.8413      0.0000
  -5  11   1      7.8909      0.8024     -7.9222      0.0000
  -3  11   1      7.7414      0.4797     -9.7413      0.0000
  -1  11   1      9.7289      0.5144     -5.5216      0.0000
   1  11   1      6.2591      0.4419     -5.1047      0.0000
   3  11   1      5.6891      0.5355     -6.9428      0.0000
   5  11   1      5.1982      0.8420     -9.1022      0.0000
   7  11   1      6.1133      0.8335     -8.4501      0.0000
   9  11   1      5.7561      0.6531     -3.0705      0.0000
  11  11   1     15.1053      1.3451      7.5123      0.0000
  13  11   1     10.4867      1.0021     -7.9912      0.0000
  15  11   1     11.1555      1.0306     -8.3151      0.0000
 -16  12   1      3.8146      1.0275      1.9205      0.0000
 -14  12   1      6.9520      0.8627     -4.9400      0.0000
 -12  12   1     13.2872      0.7967    -11.7672      0.0000
 -10  12   1     13.4465      0.8117    -12.7083      0.0000
  -8  12   1      9.5979      1.1134     -9.7036      0.0000
  -6  12   1      3.9448      0.6698     -3.8897      0.0000
  -4  12   1      6.8833      0.6110      3.8868      0.0000
  -2  12   1     11.9376      1.6364     12.8743      0.0000
   0  12   1     15.6910      1.1957     17.2299      0.0000
   2  12   1     16.8642      1.2934     17.3068      0.0000
   4  12   1     15.2734      0.7291     14.5256      0.0000
   6  12   1      7.3970      0.6118      6.0874      0.0000
   8  12   1      4.8889      1.1606     -6.5429      0.0000
  10  12   1     20.8511      1.1583    -19.5232      0.0000
  12  12   1      9.8185      0.6935    -11.3118      0.0000
  14  12   1     14.4486      1.2470    -12.8450      0.0000
  16  12   1     13.0357      0.8145     -9.4505      0.0000
 -17  13   1      5.4981      0.6409      4.8613      0.0000
 -15  13   1      8.4955      1.3875      8.7240      0.0000
 -13  13   1     10.7101      0.7082     14.7316      0.0000
 -11  13   1     18.7569      1.0513     17.3218      0.0000
  -9  13   1     12.5100      1.0841     11.9654      0.0000
  -7  13   1      5.8706      0.6672      5.6669      0.0000
  -3  13   1      8.7217      0.4622     -6.6959      0.0000
  -1  13   1     15.6772      0.6460    -16.5353      0.0000
   1  13   1     19.9533      1.5442    -20.4601      0.0000
   3  13   1     18.8967      1.2563    -20.1926      0.0000
   5  13   1     13.1425      0.8038    -13.3418      0.0000
   7  13   1      3.3506      0.7220      1.0831      0.0000
   9  13   1     15.9844      1.3263     14.2490      0.0000
  11  13   1     10.9673      0.7585     10.7511      0.0000
  13  13   1      9.4177      0.7888     15.7810      0.0000
  15  13   1     17.5382      1.3156     17.4452      0.0000
  17  13   1     15.2283      1.8286     15.2896      0.0000
 -18  14   1      5.0667      0.9212     -0.2058      0.0000
 -16  14   1      4.4311      0.7963     -3.3221      0.0000
 -14  14   1      6.6014      1.1645     -6.5375      0.0000
 -12  14   1     12.1987      0.7752    -12.4316      0.0000
 -10  14   1     12.3694      0.7826    -13.0208      0.0000
  -8  14   1      7.2458      0.6149     -8.2785      0.0000
  -6  14   1      6.7949      0.4887     -6.6870      0.0000
  -4  14   1      6.0685      0.5971     -4.9302      0.0000
  -2  14   1      4.3743      0.8332      2.7619      0.0000
   0  14   1      9.7506      0.5804     10.5071      0.0000
   2  14   1     14.0376      0.6944     14.0397      0.0000
   4  14   1     11.4894      0.6464     11.2761      0.0000
   6  14   1      3.0785      1.1145     -0.0494      0.0000
   8  14   1     11.5600      0.7529    -11.3351      0.0000
  10  14   1      7.9421      0.9509     -8.6557      0.0000
  12  14   1      9.3349      0.9948    -10.4635      0.0000
  14  14   1      9.3086      0.7063    -12.8836      0.0000
  18  14   1     11.1679      1.1223    -10.1793      0.0000
 -19  15   1      4.8982      0.9588     -3.8583      0.0000
 -15  15   1      7.2290      0.9274      8.7389      0.0000
 -13  15   1     15.2130      1.3429     12.9212      0.0000
 -11  15   1     16.5275      1.3597     15.0752      0.0000
  -9  15   1     11.2432      0.7263      9.8591      0.0000
  -7  15   1      4.2252      0.7324      1.0672      0.0000
  -5  15   1      8.4528      0.7005     -5.4330      0.0000
  -3  15   1     12.8532      0.6721    -12.8287      0.0000
  -1  15   1     16.4841      0.6892    -22.3790      0.0000
   1  15   1     26.4354      1.1692    -29.3968      0.0000
   3  15   1     26.9033      1.1899    -28.5252      0.0000
   5  15   1     17.1473      0.8129    -17.1781      0.0000
   7  15   1      2.7984      1.0874     -2.4055      0.0000
   9  15   1      5.3398      0.6259      2.9010      0.0000
  11  15   1      9.2419      0.7222      7.4337      0.0000
  15  15   1      9.4976      1.0541     14.5228      0.0000
  19  15   1      8.2855      1.0071      6.3618      0.0000
 -20  16   1      5.5196      0.9059      3.5089      0.0000
 -16  16   1      4.5042      0.9310     -0.2042      0.0000
 -12  16   1      9.6234      1.0014     -7.1180      0.0000
 -10  16   1      8.6437      0.9433     -7.9728      0.0000
  -8  16   1      5.7032      1.1233     -5.0718      0.0000
  -6  16   1      3.3654      0.9693     -0.5620      0.0000
  -4  16   1      4.5211      0.4837      2.6646      0.0000
  -2  16   1      6.1263      0.6892      6.8815      0.0000
   0  16   1     11.6437      0.6454     13.2712      0.0000
   2  16   1     14.9003      0.7356     16.5386      0.0000
   4  16   1      9.7268      1.9247     11.3342      0.0000
   6  16   1      3.0680      0.8843      1.9048      0.0000
   8  16   1      3.1749      1.0209     -2.1444      0.0000
  12  16   1      8.2408      1.0087     -6.9721      0.0000
  16  16   1      4.1030      1.0388     -9.7841      0.0000
  20  16   1      2.2894      1.2211     -1.3048      0.0000
 -17  17   1      5.2496      0.9084     -5.2604      0.0000
 -13  17   1      3.4334      0.9740      2.5022      0.0000
 -11  17   1      5.8470      0.8704      4.3834      0.0000
  -9  17   1      5.7471      0.6956      5.1965      0.0000
  -7  17   1      3.1338      0.7663      3.3124      0.0000
  -5  17   1      2.2996      1.3764      0.1695      0.0000
  -3  17   1      2.9930      0.9831     -1.8008      0.0000
  -1  17   1      3.2391      0.7530     -4.7918      0.0000
   1  17   1      8.4990      1.0411     -8.3120      0.0000
   3  17   1      7.5090      0.6844     -6.8846      0.0000
   5  17   1      3.0087      0.8411     -1.1572      0.0000
   9  17   1      3.8579      0.9937      3.6770      0.0000
  13  17   1      7.8776      1.0118      7.0587      0.0000
  17  17   1      2.9916      1.1735      3.8558      0.0000
 -14  18   1      6.8010      0.9492      5.8056      0.0000
 -10  18   1      2.8046      1.0047      1.1163      0.0000
  -8  18   1      2.2411      0.9760     -0.0800      0.0000
  -6  18   1      1.9043      1.1325      1.0716      0.0000
  -4  18   1      3.0888      0.7203      2.9290      0.0000
  -2  18   1      4.6311      1.0490      4.0678      0.0000
   0  18   1      5.4820      0.6704      5.5395      0.0000
   2  18   1      6.4497      0.6661      5.4682      0.0000
   6  18   1      2.7858      0.8980      1.2813      0.0000
  10  18   1      1.5612      1.3008     -1.6024      0.0000
  12  18   1      2.4335      1.3183     -3.1209      0.0000
  -9  19   1      4.9979      1.3107      5.7710      0.0000
  -7  19   1      5.2726      0.9198      4.7459      0.0000
  -5  19   1      1.7081      1.0297      1.1876      0.0000
  -3  19   1      3.4477      0.9135     -2.6496      0.0000
  -1  19   1      3.3261      0.7577     -4.7250      0.0000
   3  19   1      3.0442      0.7729     -2.3129      0.0000
   5  19   1      2.8855      1.2359     -0.5307      0.0000
   7  19   1      1.8159      1.1137      1.0729      0.0000
  -2   0   2     64.4820      4.7114    -84.9378      0.0000
   0   0   2     72.1710      5.2678    -94.8027      0.0000
  -3   1   2     15.7388      1.2529    -19.6573      0.0000
  -1   1   2      9.3318      1.3595    -10.4932      0.0000
   1   1   2     22.3558      1.2593    -15.5380      0.0000
  -2   2   2     11.2048      0.6303     11.5273      0.0000
   2   2   2     12.6978      1.0600     11.4981      0.0000
  -3   3   2     16.6528      1.3374    -13.4081      0.0000
  -1   3   2      4.0216      0.5365      5.4855      0.0000
   1   3   2     25.7208      1.3507     19.7037      0.0000
   3   3   2     20.8369      1.1124     15.7272      0.0000
  -4   4   2     14.8494      0.7749     14.1057      0.0000
  -2   4   2     10.6108      0.4968      7.5347      0.0000
   2   4   2     17.4447      1.3409    -16.0720      0.0000
   4   4   2     16.1084      1.2614     26.6409      0.0000
   6   4   2      8.0741      0.8142     -6.6967      0.0000
  -5   5   2     17.3962      1.2524    -22.5066      0.0000
  -3   5   2      8.9615      0.7456    -11.4502      0.0000
  -1   5   2      7.2885      1.5300      9.7736      0.0000
   1   5   2     33.0062      1.7213     29.9374      0.0000
   3   5   2      5.9773      0.7908     -4.0243      0.0000
   5   5   2     17.4358      0.9583     -5.4118      0.0000
  -6   6   2     18.2970      1.3915     25.0757      0.0000
  -4   6   2     15.5117      0.8721     18.5667      0.0000
  -2   6   2      4.6701      0.6851     -4.7091      0.0000
   0   6   2     30.7881      1.3180    -29.9375      0.0000
   4   6   2     15.2342      0.8664    -14.4504      0.0000
   6   6   2     21.5897      1.1642    -11.8911      0.0000
   8   6   2     21.6768      1.1712    -19.0169      0.0000
  -9   7   2     12.8803      1.0520    -13.0453      0.0000
  -7   7   2     16.8129      1.3075    -22.5289      0.0000
  -5   7   2     16.9011      0.6640    -13.4847      0.0000
  -3   7   2     12.5232      1.0316     10.7465      0.0000
  -1   7   2     40.3599      1.7140     43.5003      0.0000
   1   7   2     35.5040      2.6236     40.9131      0.0000
   3   7   2     39.2457      2.0475     43.6119      0.0000
   5   7   2     32.3098      1.7015     29.8392      0.0000
   7   7   2     22.6934      1.2231     18.6345      0.0000
   9   7   2     18.4355      1.0202     20.5002      0.0000
 -10   8   2     13.2774      0.7635     12.1816      0.0000
  -8   8   2     11.3848      1.0192      8.7942      0.0000
  -6   8   2     19.4853      1.0619     23.8770      0.0000
  -4   8   2     19.6641      0.8837     18.6701      0.0000
  -2   8   2      4.8009      0.4941      2.5769      0.0000
   0   8   2      2.9982      0.6676      3.2798      0.0000
   2   8   2      5.3836      0.5723     -5.3714      0.0000
   4   8   2     10.0349      0.6549     -8.8388      0.0000
   6   8   2      4.8485      0.6384     -3.8062      0.0000
   8   8   2     10.2818      0.6778     -5.1234      0.0000
  10   8   2      3.3381      0.7397     -3.8447      0.0000
 -11   9   2      9.4878      0.6652    -12.1563      0.0000
  -9   9   2     13.0003      0.7570    -11.3944      0.0000
  -7   9   2      8.0580      0.7943     -9.8581      0.0000
  -5   9   2     16.4974      0.7525    -16.8777      0.0000
  -3   9   2      8.0614      0.4248     -8.3088      0.0000
  -1   9   2      7.5883      0.5990     -6.3106      0.0000
   1   9   2      2.3406      1.0315      2.2024      0.0000
   3   9   2      9.5207      0.6467      9.3887      0.0000
   5   9   2      8.4055      0.6059      8.3360      0.0000
   7   9   2      2.9669      0.8061      2.1717      0.0000
   9   9   2      9.5330      0.6597     -2.8371      0.0000
  11   9   2      3.2752      1.0935     -4.6584      0.0000
  13   9   2     17.4248      1.3888    -17.8465      0.0000
 -12  10   2      7.8327      0.5765      8.4116      0.0000
 -10  10   2     10.6936      0.6684     11.9264      0.0000
  -8  10   2     11.0118      0.6935      9.2321      0.0000
  -6  10   2      4.9161      0.5327      4.4656      0.0000
  -4  10   2      4.4020      0.4875      6.6114      0.0000
  -2  10   2      7.5603      0.4165      8.1173      0.0000
   0  10   2      2.0331      0.7301      0.7960      0.0000
   2  10   2      7.4567      0.8212     -7.0255      0.0000
   4  10   2      9.2556      0.9218     -8.3849      0.0000
   6  10   2      3.7572      0.9470     -3.5934      0.0000
   8  10   2      7.3437      0.6354      6.6063      0.0000
  10  10   2     15.3498      0.8894     10.4084      0.0000
  12  10   2     18.4431      1.4627     16.6410      0.0000
  14  10   2      2.1739      1.5612     -1.1222      0.0000
 -13  11   2     15.5674      1.2423     17.9263      0.0000
 -11  11   2     18.4308      1.0150     13.9213      0.0000
  -9  11   2     10.4754      1.7784     10.2483      0.0000
  -7  11   2     10.7775      0.5139     12.9321      0.0000
  -5  11   2      9.3798      0.5369     10.6637      0.0000
  -3  11   2      5.0696      1.0173     -4.0398      0.0000
  -1  11   2      9.1521      0.9015     -8.3603      0.0000
   1  11   2      3.0490      0.8777     -1.9725      0.0000
   3  11   2      4.2851      0.6139      3.4901      0.0000
   5  11   2      5.9674      0.5952      6.8727      0.0000
   7  11   2      3.2404      1.1128      2.5410      0.0000
   9  11   2      3.9035      0.7596     -4.0886      0.0000
  11  11   2     13.3525      0.8171     -9.6259      0.0000
  13  11   2     12.3079      1.1148     11.5971      0.0000
  15  11   2      7.9375      0.6596      7.2282      0.0000
 -16  12   2      4.3398      0.9136     -7.0455      0.0000
 -14  12   2      3.9424      0.8926     -2.9350      0.0000
 -12  12   2      6.7477      0.5856      1.6030      0.0000
 -10  12   2      9.1172      0.6448      5.9300      0.0000
  -8  12   2      4.8686      0.5205      4.5642      0.0000
  -6  12   2      3.3786      0.5734     -1.8040      0.0000
  -4  12   2      3.0302      0.9648      1.3620      0.0000
  -2  12   2      5.9661      0.4291      7.4415      0.0000
   0  12   2      3.5803      0.7127      3.4955      0.0000
   2  12   2      4.5173      0.6005     -3.6139      0.0000
   4  12   2      9.0831      0.6549     -9.0706      0.0000
   6  12   2      7.7005      0.6236     -6.9926      0.0000
   8  12   2      3.4025      1.1620      2.5813      0.0000
  10  12   2     12.8381      0.9221     13.0158      0.0000
  12  12   2      6.7657      0.6490     -3.5686      0.0000
  14  12   2      3.5877      0.8428     -3.9802      0.0000
  16  12   2      4.3929      0.7179     -2.2516      0.0000
 -17  13   2      1.7509      1.3815      2.6111      0.0000
 -15  13   2      1.9367      1.0431      1.4169      0.0000
 -11  13   2      5.5555      0.8890     -5.8395      0.0000
  -9  13   2      5.0106      0.6938     -6.2998      0.0000
  -7  13   2      2.5296      0.8938     -1.9773      0.0000
  -5  13   2      3.7929      0.6065      1.0298      0.0000
  -3  13   2      2.5261      0.7040     -1.9837      0.0000
  -1  13   2      4.3810      0.4894     -3.7395      0.0000
   1  13   2      1.8181      0.9024     -0.0582      0.0000
   3  13   2      5.9196      0.6402      6.5674      0.0000
   5  13   2      7.6559      0.9001      7.8601      0.0000
   7  13   2      3.9013      0.7073      0.0360      0.0000
   9  13   2     12.1164      1.1153    -11.9446      0.0000
  11  13   2      4.1647      1.0604     -3.9143      0.0000
  13  13   2      5.6550      0.6695     -2.0002      0.0000
  15  13   2      2.2293      1.5160     -0.4236      0.0000
  17  13   2      2.9837      1.1954     -4.2492      0.0000
 -18  14   2      2.3303      1.1918      2.7094      0.0000
 -16  14   2      2.9411      1.0633      0.8269      0.0000
 -12  14   2      3.1912      0.7022      3.8263      0.0000
 -10  14   2      2.5509      1.1228      4.6639      0.0000
  -8  14   2      2.7706      0.7469      2.2506      0.0000
  -6  14   2      1.6140      1.2253     -0.9181      0.0000
  -4  14   2      3.0244      0.5444     -2.1575      0.0000
  -2  14   2      2.9383      0.5917     -0.1073      0.0000
   0  14   2      9.2337      0.6867      1.3933      0.0000
   2  14   2      2.5558      0.7231     -2.7054      0.0000
   4  14   2      5.3439      0.6264     -6.8867      0.0000
   6  14   2      4.0405      0.9521     -3.6139      0.0000
   8  14   2      5.4695      0.6454      4.9674      0.0000
  10  14   2      3.0210      0.7894      1.9746      0.0000
  12  14   2      2.4653      1.4677      1.0711      0.0000
  14  14   2      2.7279      1.3205     -0.4886      0.0000
  18  14   2      4.2061      1.0558      5.1713      0.0000
 -19  15   2      2.5738      1.0838      0.9556      0.0000
 -17  15   2      2.0707      1.4193      2.9939      0.0000
 -15  15   2      5.5866      0.8753      2.7743      0.0000
 -13  15   2      2.5644      1.0902     -0.6623      0.0000
 -11  15   2      2.6448      1.0700     -2.3792      0.0000
  -9  15   2      1.9017      1.0429     -2.4145      0.0000
  -7  15   2      2.0243      0.9251     -1.8186      0.0000
  -5  15   2      2.0864      0.6996     -0.6671      0.0000
  -3  15   2      2.5003      0.8233     -0.2519      0.0000
  -1  15   2      3.2683      0.7476     -2.4037      0.0000
   1  15   2      1.9599      0.7989     -1.9058      0.0000
   3  15   2      3.2816      0.7645      2.1662      0.0000
   5  15   2      3.2113      0.7357      2.4460      0.0000
   7  15   2      2.7969      1.1090     -2.0716      0.0000
  11  15   2      2.3221      1.3204      0.2415      0.0000
  15  15   2      3.8695      1.0831     -0.8249      0.0000
  19  15   2      1.8870      1.3385     -1.2013      0.0000
 -20  16   2      2.4575      1.0913     -1.7176      0.0000
 -16  16   2      4.9561      0.8721     -3.3506      0.0000
 -14  16   2      3.8644      1.0060     -3.0825      0.0000
 -12  16   2      2.5177      1.0287     -0.8547      0.0000
 -10  16   2      1.5105      1.2585     -0.8662      0.0000
  -8  16   2      2.0984      1.0864     -1.0278      0.0000
  -6  16   2      1.3092      1.1395     -0.7258      0.0000
  -4  16   2      2.8668      0.7546     -1.0885      0.0000
  -2  16   2      2.9677      0.7657     -0.1041      0.0000
   0  16   2      2.4953      1.2391      1.5796      0.0000
   2  16   2      1.3127      1.1518      0.8773      0.0000
   4  16   2      1.6969      1.1230      0.6908      0.0000
   6  16   2      3.3031      1.1273      2.7664      0.0000
   8  16   2      3.8134      0.9758      0.8052      0.0000
  12  16   2      3.0074      1.1355     -1.2098      0.0000
  16  16   2      3.6108      1.0566     -1.3354      0.0000
 -17  17   2      4.1896      0.8911     -4.1984      0.0000
 -13  17   2      2.7701      1.0088     -0.7551      0.0000
 -11  17   2      1.6433      1.2423     -0.6329      0.0000
  -9  17   2      1.7759      1.6141      0.5941      0.0000
  -7  17   2      1.5706      1.2144      1.0801      0.0000
  -5  17   2      1.2394      1.0470      0.9782      0.0000
  -3  17   2      1.5030      1.3523      0.8507      0.0000
  -1  17   2      2.1811      0.8907      0.2717      0.0000
   1  17   2      1.2124      1.0478     -0.2228      0.0000
   3  17   2      1.2895      1.4470     -1.3624      0.0000
   5  17   2      2.0988      0.9629     -3.0735      0.0000
   9  17   2      2.5458      1.1885      1.4533      0.0000
  11  17   2      1.5628      1.3581      1.4714      0.0000
  13  17   2      1.9134      1.4128      0.4803      0.0000
 -14  18   2      1.1648      1.2739     -0.4334      0.0000
 -12  18   2      1.5500      1.2616     -1.6521      0.0000
 -10  18   2      1.7748      1.0569     -2.4330      0.0000
  -8  18   2      1.8401      1.0802     -3.2616      0.0000
  -6  18   2      2.4625      1.3421     -2.9406      0.0000
  -4  18   2      1.4686      1.2430     -1.6940      0.0000
  -2  18   2      1.7624      1.0371     -1.0070      0.0000
   2  18   2      1.7746      0.9783      0.7021      0.0000
   4  18   2      2.2408      0.9852      3.0541      0.0000
   6  18   2      2.3421      1.2140      2.4183      0.0000
   8  18   2      0.2212      1.1775     -0.0133      0.0000
  10  18   2      2.2647      1.2636     -0.3533      0.0000
  -5  19   2      1.5885      1.0525      0.1259      0.0000
  -3  19   2      1.7215      1.3946     -0.5822      0.0000
  -1  19   2      1.5862      1.1481      0.1111      0.0000
   1  19   2      1.1857      1.0675      0.1207      0.0000
  -1   1   3     19.1291      0.8227    -17.3038      0.0000
   1   1   3      9.5601      0.8140     -6.1648      0.0000
  -4   2   3      4.6998      0.9629     -4.5702      0.0000
  -2   2   3      5.1843      0.5419      6.0960      0.0000
   0   2   3      8.7980      0.5448      6.7868      0.0000
  -5   3   3     13.4577      2.0065    -18.1787      0.0000
  -3   3   3     19.5086      1.0446    -16.9112      0.0000
  -1   3   3      8.8356      0.7841    -10.6013      0.0000
   1   3   3      7.2423      0.7396     -5.4587      0.0000
   3   3   3     15.2232      0.8438    -14.5095      0.0000
   5   3   3     13.4110      1.1126     20.9529      0.0000
  -4   4   3     18.9415      0.7229     19.8015      0.0000
   0   4   3      9.1952      1.3378      3.9864      0.0000
   2   4   3     16.4117      1.2806     16.2076      0.0000
   4   4   3     11.7293      1.3410    -11.2911      0.0000
   6   4   3      8.6605      0.6125     -9.0743      0.0000
  -5   5   3     13.3333      0.8817    -12.1599      0.0000
  -3   5   3     18.3486      0.9609    -19.1719      0.0000
  -1   5   3      8.3532      0.7891     -8.3251      0.0000
   3   5   3     15.4557      1.2291     14.3868      0.0000
   5   5   3      9.0019      0.8220     10.5117      0.0000
   7   5   3      7.4940      0.5880      7.5649      0.0000
  -6   6   3     19.8349      0.9834     13.7518      0.0000
  -4   6   3     17.2033      0.6626     15.3302      0.0000
  -2   6   3     14.0496      0.7878     12.9223      0.0000
   0   6   3     14.0907      1.1310     14.2904      0.0000
   2   6   3     18.9552      1.0319    -14.5308      0.0000
   4   6   3     15.4371      0.8788    -13.8685      0.0000
   6   6   3      6.8255      1.3584     -8.9059      0.0000
   8   6   3      8.7745      0.6192    -11.6473      0.0000
  -7   7   3     17.8932      0.9953    -19.2206      0.0000
  -5   7   3     19.8215      0.8728    -21.2781      0.0000
  -3   7   3     12.1833      0.6127    -15.2868      0.0000
  -1   7   3     12.9427      0.6104    -11.2757      0.0000
   1   7   3     21.5608      1.1628     21.7076      0.0000
   3   7   3     28.1750      1.4910     30.2047      0.0000
   5   7   3     24.1172      1.2946     22.7899      0.0000
   7   7   3     13.4226      0.7948     14.6108      0.0000
   9   7   3     16.8832      0.9491     13.2975      0.0000
  -8   8   3     14.9673      0.8425     13.1358      0.0000
  -6   8   3     22.8238      0.8653     20.3839      0.0000
  -4   8   3     26.1369      0.9775     26.2337      0.0000
  -2   8   3     30.6008      1.1372     31.0429      0.0000
   0   8   3     11.3935      0.8583      9.4870      0.0000
   2   8   3      5.5273      0.5692     -4.6817      0.0000
   4   8   3      8.1230      0.5995     -7.8894      0.0000
   6   8   3      5.2833      0.6249     -5.4764      0.0000
   8   8   3      7.2059      0.6048     -5.0425      0.0000
  10   8   3      8.6766      0.6368     -8.4156      0.0000
  12   8   3      6.6230      0.8562    -10.4445      0.0000
 -11   9   3      7.6562      0.5539     -8.3507      0.0000
  -9   9   3     12.7255      1.0417    -12.5336      0.0000
  -7   9   3     12.0194      0.7959    -14.1008      0.0000
  -5   9   3     20.7393      0.7981    -21.6486      0.0000
  -3   9   3     25.9214      0.9722    -27.4789      0.0000
  -1   9   3     14.3397      0.9997    -13.0010      0.0000
   1   9   3      3.4902      0.9153      0.4843      0.0000
   3   9   3      8.4502      0.9008      6.7881      0.0000
   5   9   3      5.6114      0.8457      6.1430      0.0000
   7   9   3      2.2484      0.9722     -1.5144      0.0000
   9   9   3      9.1330      0.6495     -2.6242      0.0000
  11   9   3      4.0977      0.9601      3.3193      0.0000
  13   9   3     13.3202      1.1459      8.0377      0.0000
 -12  10   3      5.9394      0.5586      4.7104      0.0000
 -10  10   3     16.8129      1.3454     13.4257      0.0000
  -8  10   3     14.6553      0.8624     14.4571      0.0000
  -6  10   3     17.3401      1.3666     18.5667      0.0000
  -4  10   3     24.5415      1.3142     27.0253      0.0000
  -2  10   3     20.4341      1.9348     20.5964      0.0000
   0  10   3      7.4919      0.5000      7.7999      0.0000
   2  10   3      4.7567      0.5852     -2.9499      0.0000
   4  10   3      9.5089      0.6632     -9.8590      0.0000
   6  10   3      4.6535      0.9393     -4.0493      0.0000
   8  10   3      1.8739      1.2100      1.4839      0.0000
  10  10   3      6.1459      0.6347     -0.8419      0.0000
  12  10   3      9.7618      0.9681    -10.1248      0.0000
  14  10   3      9.5287      0.7187      8.4915      0.0000
 -13  11   3     30.9563      2.3048     32.3549      0.0000
 -11  11   3     23.6926      1.9012     24.7446      0.0000
  -7  11   3     15.9291      1.3524     11.3178      0.0000
  -5  11   3      4.5543      0.5070     -2.2868      0.0000
  -3  11   3     13.1631      0.5577    -12.1791      0.0000
  -1  11   3     12.2101      0.6253    -12.5526      0.0000
   1  11   3      6.1504      0.6283     -6.1571      0.0000
   3  11   3      3.1637      0.7478      3.7166      0.0000
   5  11   3      6.3121      0.6039      4.5512      0.0000
   7  11   3      4.3218      1.0083      2.9193      0.0000
   9  11   3      4.2273      0.7687      4.5152      0.0000
  11  11   3     14.4839      0.8708     15.2295      0.0000
  13  11   3      6.7372      0.7531      4.3624      0.0000
  15  11   3      4.2494      0.7208      3.2136      0.0000
 -16  12   3     16.3113      1.3297    -15.6296      0.0000
 -14  12   3      7.0103      0.8079     -8.1805      0.0000
 -12  12   3      6.8186      0.5937     -0.7468      0.0000
 -10  12   3      7.1357      0.5880      5.5259      0.0000
  -8  12   3     10.8442      0.5206      9.5854      0.0000
  -6  12   3     11.3663      1.1780     11.4190      0.0000
  -4  12   3     10.3921      1.0487     13.0445      0.0000
  -2  12   3     11.9471      1.0503     12.7588      0.0000
   0  12   3      5.6398      0.9867      6.7649      0.0000
   2  12   3      5.2181      0.8932     -4.8299      0.0000
   4  12   3      9.1930      0.9577     -8.8514      0.0000
   6  12   3      6.5575      0.6386     -7.1972      0.0000
   8  12   3      4.1626      0.7346     -3.8092      0.0000
  10  12   3      7.0864      0.9607     -6.8673      0.0000
  12  12   3      5.2353      0.6837      3.0334      0.0000
  14  12   3      4.7510      0.7362      2.8438      0.0000
  16  12   3      6.6674      0.7114      6.7435      0.0000
 -15  13   3      8.0741      0.8455      6.4898      0.0000
 -13  13   3      6.5061      0.8438     -1.2404      0.0000
 -11  13   3      8.3488      0.8005     -7.1195      0.0000
  -9  13   3     14.0429      0.6055    -12.0709      0.0000
  -7  13   3     16.5186      0.7740    -15.5107      0.0000
  -5  13   3     14.5554      0.6114    -15.0533      0.0000
  -3  13   3     13.4931      0.5845    -14.5317      0.0000
  -1  13   3     14.0747      1.2044    -11.9494      0.0000
   1  13   3      3.2058      0.7012     -1.7665      0.0000
   3  13   3      7.6089      0.6509      6.9363      0.0000
   5  13   3      9.1609      0.9821     10.1529      0.0000
   7  13   3     11.3029      0.7604      9.1298      0.0000
   9  13   3      9.2897      0.7021      9.4151      0.0000
  11  13   3      2.7944      1.3185     -0.8729      0.0000
  13  13   3      4.4498      0.7671     -3.2317      0.0000
  17  13   3      8.1390      1.0266     -7.4349      0.0000
 -16  14   3     10.2422      0.9667     -9.1081      0.0000
 -14  14   3      6.6008      0.8200     -4.6115      0.0000
 -12  14   3      2.4113      1.1650      1.3153      0.0000
 -10  14   3      6.7987      1.1937      7.4508      0.0000
  -8  14   3     13.5843      1.3399     13.7691      0.0000
  -6  14   3     16.0166      0.7818     17.2459      0.0000
  -4  14   3     15.9239      1.2100     17.4113      0.0000
  -2  14   3     17.6156      0.8366     16.5600      0.0000
   0  14   3     10.4090      0.5880     10.5226      0.0000
   2  14   3      4.1904      1.5703      1.6709      0.0000
   4  14   3      5.2536      0.6601     -5.0460      0.0000
   6  14   3      8.9069      0.9668     -8.3893      0.0000
   8  14   3     10.3638      1.0398    -10.4853      0.0000
  10  14   3      7.0754      0.9878     -2.8041      0.0000
  14  14   3      4.8449      1.0459      4.4132      0.0000
  18  14   3      7.2135      0.9704      7.7517      0.0000
 -19  15   3     10.8134      1.0052      8.9448      0.0000
 -17  15   3      9.6852      0.9690      9.7251      0.0000
 -15  15   3      5.6360      0.8331      5.3094      0.0000
 -13  15   3      4.3318      0.8505     -1.6260      0.0000
  -9  15   3     12.4653      0.8005    -12.6513      0.0000
  -7  15   3     14.7126      1.1273    -14.7012      0.0000
  -5  15   3     11.8382      0.6365    -12.7875      0.0000
  -3  15   3      9.9156      0.6632     -8.3952      0.0000
   1  15   3      5.5624      0.6612      4.7407      0.0000
   3  15   3     10.4934      1.0559     10.5823      0.0000
   5  15   3     13.8553      1.2748     14.8845      0.0000
   7  15   3     15.4446      1.3322     17.2039      0.0000
  11  15   3      4.2225      1.0491      2.9476      0.0000
  15  15   3      3.8758      1.0469     -1.9241      0.0000
 -20  16   3      6.5163      0.8520     -5.1693      0.0000
 -18  16   3      8.5409      0.9487     -7.3563      0.0000
 -16  16   3      7.5855      0.8478     -8.7308      0.0000
 -14  16   3      5.0065      0.8611     -6.4260      0.0000
 -12  16   3      1.8616      1.2552     -1.5389      0.0000
 -10  16   3      4.1222      0.6634      4.0517      0.0000
  -8  16   3      8.4264      0.8553      9.0410      0.0000
  -6  16   3     12.2415      1.1989     11.8804      0.0000
  -4  16   3     11.5213      0.7935     11.2979      0.0000
  -2  16   3      8.2632      0.6661      7.3705      0.0000
   0  16   3      4.1477      0.9135      2.9275      0.0000
   2  16   3      2.3521      1.3062     -0.5325      0.0000
   4  16   3      5.3750      0.9555     -5.0510      0.0000
   8  16   3      9.3210      1.0512     -8.7855      0.0000
  10  16   3      4.1297      1.0685     -4.0852      0.0000
  12  16   3      2.1527      1.4278     -0.8198      0.0000
 -13  17   3      5.7213      0.8352      7.4220      0.0000
 -11  17   3      2.9791      0.8474      2.8359      0.0000
  -9  17   3      2.1100      1.6756     -2.5047      0.0000
  -7  17   3      6.6837      0.6441     -7.2410      0.0000
  -5  17   3     10.2808      0.9496     -9.8309      0.0000
  -3  17   3      8.0978      0.6672     -8.4329      0.0000
   1  17   3      2.9504      0.7542     -3.6195      0.0000
   3  17   3      1.9035      1.0556     -1.4418      0.0000
   5  17   3      3.4084      1.0544      2.9216      0.0000
   7  17   3      3.9061      1.0216      4.3736      0.0000
   9  17   3      4.3636      1.0014      2.5767      0.0000
  11  17   3      1.6375      1.3908      1.2482      0.0000
 -10  18   3      8.5549      1.2409     -6.7258      0.0000
  -8  18   3      3.1825      1.4161     -0.9169      0.0000
  -6  18   3      4.3437      0.7056      3.9640      0.0000
  -4  18   3      4.7602      1.0473      5.5801      0.0000
  -2  18   3      4.7730      0.6975      3.9576      0.0000
   0  18   3      2.7328      0.7776      2.6507      0.0000
   2  18   3      1.4371      1.2419      1.8532      0.0000
   4  18   3      1.3023      1.2176     -0.6493      0.0000
  -4   0   4     38.6980      2.4956    -31.4487      0.0000
  -2   0   4      5.7076      0.4551     -6.3152      0.0000
  -5   1   4     38.3765      2.8230     36.5640      0.0000
  -3   1   4     34.8013      1.2758     37.3356      0.0000
  -1   1   4     33.5717      1.2309     32.7407      0.0000
   1   1   4     26.2825      3.4509     27.9817      0.0000
  -6   2   4     30.4119      2.2563    -30.3041      0.0000
  -4   2   4     28.2601      1.8567    -36.6187      0.0000
  -2   2   4     35.0464      1.4873    -35.2042      0.0000
   2   2   4     20.7319      1.5681    -21.2540      0.0000
  -5   3   4     29.7858      1.6171     34.9879      0.0000
  -3   3   4     30.7572      2.2887     32.1324      0.0000
  -1   3   4     25.6170      1.3499     29.7856      0.0000
   1   3   4     17.6812      1.3610     15.2289      0.0000
   3   3   4     16.3363      1.5097     12.5058      0.0000
   5   3   4     13.8179      1.1161     -9.7602      0.0000
  -6   4   4     17.1604      0.9640    -16.4929      0.0000
  -4   4   4     12.9674      0.7274    -11.0126      0.0000
  -2   4   4     18.0659      0.9792    -20.6693      0.0000
   0   4   4     18.2544      1.4209    -17.9011      0.0000
   2   4   4     21.4428      1.5583    -18.1816      0.0000
   6   4   4     11.0533      0.8947      9.7798      0.0000
  -7   5   4     18.9112      1.0477     16.6482      0.0000
  -5   5   4     25.7251      0.9570     26.7177      0.0000
  -3   5   4     20.6357      1.5825     22.3223      0.0000
  -1   5   4     16.2528      1.2773     15.2724      0.0000
   1   5   4     18.8047      1.0237     18.9057      0.0000
   3   5   4      3.6259      0.6483     -1.9350      0.0000
   5   5   4     11.1628      0.6955    -10.0303      0.0000
   7   5   4     13.0908      1.0930     -9.8924      0.0000
  -6   6   4     22.9766      1.7569    -22.6961      0.0000
  -4   6   4     26.2502      1.1966    -29.8483      0.0000
  -2   6   4     17.7528      0.9777    -17.4070      0.0000
   0   6   4     18.9659      1.4663    -17.8969      0.0000
   2   6   4      8.3232      0.8271      1.1268      0.0000
   4   6   4     11.3394      1.0015     14.0993      0.0000
   6   6   4     15.3552      1.4070     19.1582      0.0000
   8   6   4     18.3276      1.0151     17.5323      0.0000
  -7   7   4     19.7606      0.8833     20.7847      0.0000
  -5   7   4     20.9449      0.9891     22.1059      0.0000
  -3   7   4     18.1511      0.6981     17.4693      0.0000
  -1   7   4     11.2990      0.6991     11.9762      0.0000
   1   7   4      4.9696      0.5838     -5.4022      0.0000
   3   7   4     14.7531      0.8499    -16.0164      0.0000
   5   7   4     23.5095      1.2692    -22.3505      0.0000
   7   7   4     21.2484      2.3820    -23.5254      0.0000
   9   7   4     19.9356      1.0993    -18.0184      0.0000
  11   7   4     10.7113      1.0345    -10.7890      0.0000
 -10   8   4      6.3590      0.6750     -6.1634      0.0000
  -8   8   4     12.4559      0.5308    -13.5373      0.0000
  -6   8   4     16.7956      0.6570    -18.5264      0.0000
  -4   8   4     18.8811      1.0068    -20.2089      0.0000
  -2   8   4     20.2398      1.5512    -24.2219      0.0000
   0   8   4     11.6018      1.0059    -13.1537      0.0000
   2   8   4      5.8129      0.8520     -4.9597      0.0000
   4   8   4      3.2736      1.0368      2.9907      0.0000
   6   8   4     10.8843      0.7160     13.2018      0.0000
   8   8   4     11.2781      0.7177     13.1676      0.0000
  10   8   4      7.1714      0.8500      7.8971      0.0000
  12   8   4      6.2933      0.8927      7.2963      0.0000
 -11   9   4      3.9229      0.7155      3.1996      0.0000
  -9   9   4      9.3123      0.8577      9.1492      0.0000
  -7   9   4     12.6080      0.8128     11.9504      0.0000
  -5   9   4     14.9566      0.8956     15.3021      0.0000
  -3   9   4     18.2934      0.7116     19.1870      0.0000
  -1   9   4     13.9235      0.8149     15.2994      0.0000
   1   9   4      9.0634      0.6256      9.5214      0.0000
   3   9   4      3.9382      0.6523      4.0813      0.0000
   5   9   4      5.9074      0.8889     -7.0616      0.0000
   7   9   4      8.9509      0.6709     -9.0309      0.0000
   9   9   4     11.0774      0.7868     -6.3788      0.0000
  11   9   4      4.9823      0.8618     -4.4418      0.0000
  13   9   4      7.4112      0.9277     -6.1704      0.0000
 -12  10   4      3.7933      0.5561     -2.1581      0.0000
 -10  10   4      8.7055      0.8114     -5.7127      0.0000
  -8  10   4      6.9032      0.6791     -6.8681      0.0000
  -6  10   4      9.4282      0.4598     -7.7270      0.0000
  -4  10   4      9.5200      0.4522     -9.4723      0.0000
  -2  10   4      7.7347      0.5994     -8.0583      0.0000
   0  10   4      5.2775      0.8359     -6.5435      0.0000
   2  10   4      5.1052      0.6099     -4.4460      0.0000
   4  10   4      3.2006      0.7118      3.6253      0.0000
   6  10   4      2.8825      1.1249      4.1182      0.0000
   8  10   4      3.7838      1.1212      3.4628      0.0000
  10  10   4     10.9580      0.7277      1.5864      0.0000
  12  10   4      3.7385      0.9642      2.8891      0.0000
  14  10   4      3.9725      0.7001     -4.6966      0.0000
 -13  11   4     12.4002      1.0434    -13.4473      0.0000
 -11  11   4     15.1046      1.2010    -12.2449      0.0000
  -9  11   4     13.3051      0.5811    -12.7894      0.0000
  -7  11   4      9.3202      0.7625     -9.3090      0.0000
  -5  11   4      5.4338      0.8334     -4.8714      0.0000
  -3  11   4      3.3863      0.5104     -1.3680      0.0000
  -1  11   4      3.4532      0.7878      2.4058      0.0000
   1  11   4      5.1058      0.8558      4.9194      0.0000
   3  11   4      2.0203      1.4672     -0.8811      0.0000
   5  11   4      2.0260      0.9846     -1.8529      0.0000
   7  11   4      3.0983      0.8010     -3.4092      0.0000
   9  11   4      5.4231      0.9622     -3.8401      0.0000
  11  11   4      7.2731      1.1436     -6.1631      0.0000
  13  11   4      2.8980      0.8775      0.8513      0.0000
  15  11   4      1.0039      1.1971     -0.3590      0.0000
 -14  12   4      7.5338      0.8210      6.3795      0.0000
 -12  12   4      5.4676      0.7829     -0.6365      0.0000
 -10  12   4      4.8853      0.7445     -1.6105      0.0000
  -8  12   4      3.2300      0.5791     -2.0044      0.0000
  -6  12   4      4.7517      0.4159     -4.5543      0.0000
  -4  12   4      5.7705      0.4371     -5.1378      0.0000
  -2  12   4      5.9644      0.6173     -5.1227      0.0000
   0  12   4      6.4938      0.5026     -5.2561      0.0000
   2  12   4      2.0135      1.0079      0.1318      0.0000
   4  12   4      2.5465      1.1464      1.6190      0.0000
   6  12   4      1.9545      1.0364      2.0039      0.0000
   8  12   4      4.4594      0.6764      2.0774      0.0000
  10  12   4      6.1162      0.9624      5.2471      0.0000
  12  12   4      4.8883      0.7126     -0.1972      0.0000
  16  12   4      1.8925      1.4118     -0.9790      0.0000
 -11  13   4      3.3518      0.7841      3.2747      0.0000
  -9  13   4      1.9007      0.9717      2.5881      0.0000
  -7  13   4      1.7212      0.9460      2.4210      0.0000
  -5  13   4      2.9483      0.7339      3.6383      0.0000
  -3  13   4      3.3854      0.6197      4.0989      0.0000
  -1  13   4      3.9114      0.5787      3.4502      0.0000
   1  13   4      2.7270      1.0728     -1.1934      0.0000
   3  13   4      2.9369      0.7851     -2.9680      0.0000
   5  13   4      1.9652      1.2333     -1.8813      0.0000
   7  13   4      1.7440      1.4057     -0.3885      0.0000
   9  13   4      2.0931      1.0514     -2.8459      0.0000
  13  13   4      5.6206      0.9987      2.2554      0.0000
  17  13   4      2.1121      1.3213      0.4498      0.0000
 -16  14   4      2.2246      1.1329     -1.5781      0.0000
 -14  14   4      5.0427      0.8544     -2.5683      0.0000
 -10  14   4      2.2006      0.9517     -2.2005      0.0000
  -8  14   4      2.3914      0.9103     -0.9271      0.0000
  -6  14   4      3.1653      0.5894     -0.8568      0.0000
  -4  14   4      4.8303      0.5368     -2.6967      0.0000
  -2  14   4      6.9302      1.1294     -3.1711      0.0000
   0  14   4      1.7322      0.8853      0.8449      0.0000
   2  14   4      2.5526      1.1274      3.4604      0.0000
   4  14   4      2.0644      1.2807      1.9047      0.0000
   6  14   4      2.7639      1.0762     -0.3574      0.0000
  10  14   4      2.3008      1.3630      0.2790      0.0000
  14  14   4      4.2061      1.0121     -1.6254      0.0000
 -17  15   4      1.7489      1.1576     -1.9628      0.0000
 -15  15   4      3.4638      0.8626      0.1607      0.0000
 -13  15   4      2.0778      1.1929      1.1207      0.0000
 -11  15   4      1.5695      1.5747      0.5979      0.0000
  -7  15   4      2.4761      1.2862      0.0637      0.0000
  -5  15   4      2.8384      0.7650      1.9979      0.0000
  -3  15   4      5.0285      0.6580      4.1857      0.0000
  -1  15   4      2.4217      1.1671      1.5347      0.0000
   3  15   4      3.5188      0.9928     -2.3995      0.0000
   7  15   4      1.9661      1.3740     -0.1454      0.0000
   9  15   4      1.6658      1.4014      0.4823      0.0000
  11  15   4      2.1695      1.4139     -0.1042      0.0000
  13  15   4      2.0861      1.4604     -0.9133      0.0000
 -14  16   4      2.6841      1.0233     -1.4777      0.0000
 -12  16   4      2.3933      1.7395     -0.4978      0.0000
 -10  16   4      1.8449      1.0282      1.4501      0.0000
  -8  16   4      3.0690      0.7369      2.6127      0.0000
  -6  16   4      3.7806      1.2264      1.8132      0.0000
  -4  16   4      3.1524      1.1349     -0.7841      0.0000
   0  16   4      2.1486      1.1923      2.1138      0.0000
   2  16   4      2.9384      1.0835      2.6606      0.0000
   4  16   4      1.6590      1.3045      0.4194      0.0000
   6  16   4      1.9700      1.2681     -1.1504      0.0000
   8  16   4      2.4544      1.2243     -2.6498      0.0000
 -11  17   4      1.3417      1.6857      2.0072      0.0000
  -9  17   4      1.9484      1.6493     -1.2394      0.0000
  -7  17   4      3.5340      1.1357     -2.5552      0.0000
  -5  17   4      2.3759      1.2802     -1.6113      0.0000
  -3  17   4      2.1422      1.3159     -1.0577      0.0000
  -1  17   4      1.8401      1.3177     -2.6310      0.0000
   1  17   4      2.1121      1.2176     -3.4806      0.0000
   3  17   4      1.9748      1.3165     -2.1839      0.0000
  -7   1   5      4.2572      0.8712      4.8253      0.0000
  -5   1   5      5.5848      0.3216      4.7190      0.0000
  -3   1   5      4.2052      0.4074     -2.5119      0.0000
  -1   1   5      8.2734      0.5934      9.0872      0.0000
  -6   2   5      4.7692      0.7427     -5.6354      0.0000
  -4   2   5      5.0103      0.4717      5.4781      0.0000
  -2   2   5      3.3920      0.5446     -3.0957      0.0000
   0   2   5      3.5791      0.7315     -3.4091      0.0000
   4   2   5      2.4977      1.0178     -2.4287      0.0000
  -7   3   5     13.8052      1.1367     14.6902      0.0000
  -3   3   5      8.0644      0.6411      9.5278      0.0000
  -1   3   5      6.4549      0.7314      7.1825      0.0000
   1   3   5      6.3221      0.7442      5.4918      0.0000
   3   3   5      5.3589      0.7506      3.3517      0.0000
   5   3   5      3.1999      0.6138      3.3377      0.0000
  -8   4   5      3.0112      1.3162      2.9478      0.0000
  -6   4   5      5.0661      1.1318      3.9401      0.0000
  -4   4   5      4.8036      0.7983     -5.3266      0.0000
  -2   4   5      4.9281      0.7166     -5.3496      0.0000
   0   4   5      5.0037      0.5117     -4.6226      0.0000
   2   4   5      2.8066      0.6858     -1.5168      0.0000
   6   4   5      1.8225      0.9242      0.0645      0.0000
  -7   5   5      6.0292      1.0157     -6.5410      0.0000
  -5   5   5     11.2745      0.6475     11.5708      0.0000
  -3   5   5      9.4061      0.6042      9.0228      0.0000
  -1   5   5      7.5305      0.5487      7.5706      0.0000
   1   5   5      3.6971      0.5602      2.7792      0.0000
   3   5   5      2.8768      0.7108      0.7992      0.0000
   5   5   5      7.2987      1.4347     -3.5225      0.0000
   7   5   5      4.7685      0.5725     -4.6782      0.0000
  -8   6   5      6.2292      0.7309      4.9257      0.0000
  -6   6   5      7.1175      0.4200     -6.5526      0.0000
  -4   6   5     16.6561      0.9897    -17.3514      0.0000
  -2   6   5     12.2365      0.7330    -13.8984      0.0000
   0   6   5      6.7051      0.5747     -6.6800      0.0000
   2   6   5      3.1656      0.6523     -2.9185      0.0000
   4   6   5      4.4835      0.6112      4.1218      0.0000
   6   6   5      6.3581      1.1262      6.6918      0.0000
   8   6   5      7.4122      0.8478      6.3999      0.0000
  -9   7   5      5.7277      0.8120     -5.8589      0.0000
  -7   7   5      4.0610      0.4840      3.7810      0.0000
  -5   7   5     14.1991      0.7602     14.7720      0.0000
  -3   7   5     17.7642      1.3953     20.9850      0.0000
  -1   7   5     11.0565      0.9838     12.4162      0.0000
   3   7   5      7.5580      0.8387     -7.5509      0.0000
   5   7   5     11.5870      1.0426    -12.2407      0.0000
   7   7   5      5.7680      0.5991     -9.2364      0.0000
   9   7   5     15.2358      1.2460    -12.2879      0.0000
  11   7   5     16.8129      1.3578    -13.9633      0.0000
 -10   8   5      4.2040      1.3533      4.5735      0.0000
  -8   8   5      4.8034      1.2390      1.1247      0.0000
  -6   8   5     10.5197      0.7218    -10.7630      0.0000
  -4   8   5     18.3720      0.7089    -19.1685      0.0000
  -2   8   5     22.0864      1.1953    -22.8955      0.0000
   0   8   5     14.5244      0.8442    -16.1826      0.0000
   2   8   5      5.1150      0.6292     -4.2645      0.0000
   4   8   5      3.4258      0.9947      3.0612      0.0000
   6   8   5      2.0283      1.1177      1.3962      0.0000
   8   8   5      4.7189      0.6428      6.8078      0.0000
  10   8   5     12.8237      1.1177      9.7737      0.0000
  12   8   5     11.7495      1.0803      9.6749      0.0000
 -11   9   5      3.6982      0.6742     -1.8878      0.0000
  -9   9   5      4.1434      0.5679     -3.2163      0.0000
  -7   9   5      5.1346      0.3923      4.5407      0.0000
  -5   9   5     11.3881      1.1332     12.2700      0.0000
  -3   9   5     16.6124      0.9362     17.8270      0.0000
  -1   9   5     15.5506      1.2665     17.1015      0.0000
   1   9   5      5.4889      0.6007      6.6197      0.0000
   3   9   5      2.7113      0.7863     -2.1041      0.0000
   5   9   5      2.3550      1.2131      0.8206      0.0000
   7   9   5      5.1782      0.9216     -3.2826      0.0000
   9   9   5      4.9038      0.6503     -5.3521      0.0000
  11   9   5      7.8368      0.8967     -5.7509      0.0000
  13   9   5      5.6490      0.6620     -4.6513      0.0000
 -12  10   5      4.0300      0.7053      2.2911      0.0000
 -10  10   5      3.5264      0.6637      4.2300      0.0000
  -8  10   5      3.5799      0.4810     -0.8874      0.0000
  -6  10   5      7.3052      0.4448     -7.0537      0.0000
  -4  10   5     14.9043      0.6113    -14.1665      0.0000
  -2  10   5     15.8503      0.7584    -16.7937      0.0000
   0  10   5      8.9361      0.9138    -11.2004      0.0000
   2  10   5      1.9590      1.4612     -1.2314      0.0000
   4  10   5      2.5967      0.8105     -1.4448      0.0000
   6  10   5      3.2193      1.0148      2.8669      0.0000
   8  10   5      8.0728      0.9546      5.5365      0.0000
  10  10   5      5.0863      0.6662      7.0822      0.0000
  12  10   5      8.1190      0.7079      5.6807      0.0000
  14  10   5      3.6769      1.0649      4.1539      0.0000
 -13  11   5     16.7665      1.3111    -19.2324      0.0000
 -11  11   5     19.7210      2.0264    -22.9638      0.0000
  -9  11   5     22.2897      0.9879    -20.2717      0.0000
  -7  11   5     16.9420      0.6762    -13.3283      0.0000
  -5  11   5      6.6008      0.6675     -3.6079      0.0000
  -3  11   5      4.8411      0.9179      4.7054      0.0000
  -1  11   5      6.3486      0.6260      6.3980      0.0000
   1  11   5      4.4562      0.6447      1.9729      0.0000
   3  11   5      3.1301      1.0175      2.5624      0.0000
   5  11   5      2.5348      0.7904     -1.0498      0.0000
   7  11   5      6.0520      0.6471     -5.0050      0.0000
   9  11   5      9.5011      1.0256     -9.3205      0.0000
  11  11   5      6.4146      0.9625     -9.1190      0.0000
  13  11   5      8.5571      1.0355     -8.2008      0.0000
  15  11   5      5.0375      0.9661     -4.5582      0.0000
 -14  12   5      5.7410      0.7774      7.2336      0.0000
 -12  12   5      6.0912      1.2007      6.0523      0.0000
 -10  12   5      4.1629      0.5864      3.4008      0.0000
  -8  12   5      2.2762      0.7766      0.0028      0.0000
  -6  12   5      4.6129      0.5642     -4.9837      0.0000
  -4  12   5     11.2970      0.6082     -9.0240      0.0000
  -2  12   5     10.1945      0.7299     -8.3256      0.0000
   0  12   5      3.8876      0.9757     -3.4336      0.0000
   2  12   5      3.6584      0.7026     -2.9992      0.0000
   4  12   5      0.8457      1.2194     -0.0623      0.0000
   6  12   5      5.0461      0.9443      4.3600      0.0000
   8  12   5      7.0546      0.9576      9.1458      0.0000
  12  12   5      4.4188      1.0307      7.9787      0.0000
  14  12   5      3.5164      1.1236      3.3685      0.0000
  16  12   5      1.2004      1.3379     -0.5505      0.0000
 -15  13   5      4.9857      0.8092     -4.5462      0.0000
 -13  13   5      5.0650      0.8055     -6.3751      0.0000
 -11  13   5      2.6783      0.8384     -2.1793      0.0000
  -9  13   5      3.3528      0.8085      2.6462      0.0000
  -7  13   5      7.2452      0.5197      7.6330      0.0000
  -5  13   5     13.1409      1.2365     12.5292      0.0000
  -3  13   5     14.2767      0.8960     12.8058      0.0000
  -1  13   5      8.1407      0.5263      8.3700      0.0000
   1  13   5      6.0650      0.8957      6.8328      0.0000
   3  13   5      3.2319      1.0131      4.1906      0.0000
   5  13   5      2.5916      1.0849     -1.7580      0.0000
   9  13   5     12.2217      1.1708     -9.9515      0.0000
  11  13   5     11.5368      1.2169    -10.5939      0.0000
  13  13   5      3.2742      1.1051     -6.0475      0.0000
 -16  14   5      3.0752      0.9027      0.6615      0.0000
 -14  14   5      4.2916      0.8109      4.8437      0.0000
 -12  14   5      6.5183      0.6723      5.1422      0.0000
 -10  14   5      2.7913      0.9073      0.0769      0.0000
  -8  14   5      5.8440      0.5894     -5.9299      0.0000
  -6  14   5     10.6959      0.9275    -11.9057      0.0000
  -4  14   5     14.3049      0.8813    -14.5277      0.0000
  -2  14   5     11.0471      0.7369    -11.9256      0.0000
   0  14   5      9.8386      1.0789     -9.8488      0.0000
   2  14   5      8.2783      0.9608     -7.7812      0.0000
   6  14   5      3.4605      1.0272      4.9534      0.0000
   8  14   5      8.6316      1.0620      8.6228      0.0000
  10  14   5     10.6285      1.1353     11.6474      0.0000
 -13  15   5      5.5858      0.6887     -5.2146      0.0000
 -11  15   5      2.3757      0.8843     -1.8899      0.0000
  -9  15   5      5.3407      0.6392      4.0525      0.0000
  -7  15   5      8.6531      0.7157      9.5136      0.0000
  -5  15   5     11.9577      0.7972     11.8234      0.0000
  -3  15   5      8.8052      1.0024      9.7548      0.0000
  -1  15   5      7.6635      1.0430      7.0312      0.0000
   1  15   5      4.8751      1.0512      4.8700      0.0000
   3  15   5      1.5219      1.3140      0.0791      0.0000
   5  15   5      5.5415      0.9736     -5.5289      0.0000
   7  15   5     10.3698      1.1827     -9.1037      0.0000
  -8  16   5      3.8794      1.1927     -3.1829      0.0000
  -6  16   5      6.0850      1.0947     -7.2990      0.0000
  -4  16   5      7.4333      1.0101     -8.0380      0.0000
  -2  16   5      8.1009      1.0136     -7.5671      0.0000
  -6   0   6      7.1650      0.5731      6.1594      0.0000
  -4   0   6     13.3541      1.3034     14.7858      0.0000
  -2   0   6      4.1659      0.4815     -3.6400      0.0000
   0   0   6      8.3624      0.5620      7.2983      0.0000
  -7   1   6      3.8990      0.5526      2.7391      0.0000
  -5   1   6     10.6601      0.5056    -10.2058      0.0000
  -3   1   6      5.7500      0.3247     -4.8153      0.0000
  -1   1   6     11.9044      1.4323     -9.6134      0.0000
   1   1   6     12.6499      0.8656    -17.0653      0.0000
   3   1   6     11.2321      0.9373    -11.1400      0.0000
  -8   2   6      8.5337      0.6303     -8.5702      0.0000
  -6   2   6      6.6056      0.4082      4.1080      0.0000
  -4   2   6      2.8305      0.3426     -3.0261      0.0000
  -2   2   6     11.1856      0.4598     11.6774      0.0000
   0   2   6     13.0785      0.7579     13.1138      0.0000
   4   2   6      8.7273      0.8255     11.1834      0.0000
  -9   3   6      6.3290      0.9591      6.1726      0.0000
  -7   3   6      4.6140      0.5870     -1.6244      0.0000
  -5   3   6      8.9708      0.4316      8.4031      0.0000
  -3   3   6      4.7048      0.6504     -5.3022      0.0000
  -1   3   6     11.9416      0.7160    -12.8784      0.0000
   1   3   6      9.6763      0.6273     -9.4160      0.0000
   3   3   6     10.2788      1.7196    -10.1695      0.0000
   5   3   6      3.1501      0.6602     -3.5542      0.0000
  -6   4   6     22.3394      1.1886    -25.2952      0.0000
  -4   4   6     13.7810      0.6303     -9.3674      0.0000
  -2   4   6      3.1224      0.6341      3.1958      0.0000
   0   4   6      7.1810      0.7815      7.8645      0.0000
   2   4   6      8.2059      0.8505      8.5531      0.0000
   4   4   6      7.0901      0.8010      4.8817      0.0000
   6   4   6      2.9295      0.6944     -3.0421      0.0000
  -9   5   6      4.9155      0.8384      3.7270      0.0000
  -5   5   6      9.5188      0.6395      9.8953      0.0000
  -3   5   6      3.4659      0.6319     -3.1955      0.0000
  -1   5   6      8.7500      0.8588     -8.3474      0.0000
   1   5   6     11.9730      0.7403    -10.8552      0.0000
   3   5   6      5.3729      0.5860     -6.2885      0.0000
   7   5   6      5.8094      0.5942      5.6282      0.0000
 -10   6   6      7.1786      1.0778      1.5291      0.0000
  -8   6   6      6.9644      0.8916     -8.1686      0.0000
  -6   6   6      7.0325      0.8370     -4.7132      0.0000
  -4   6   6      3.4515      0.9008      1.6595      0.0000
  -2   6   6      7.2803      0.8119      8.0889      0.0000
   0   6   6     13.7011      0.8228     12.7062      0.0000
   2   6   6      8.8102      0.8776      9.5523      0.0000
   4   6   6      3.3276      0.7151     -2.6387      0.0000
   6   6   6      7.1705      0.5969     -8.6973      0.0000
   8   6   6      5.5493      0.8715     -5.2370      0.0000
  10   6   6      8.3232      0.8833     -8.0020      0.0000
 -11   7   6      5.7032      1.1594     -0.8069      0.0000
  -9   7   6      5.6344      1.0508      4.5804      0.0000
  -7   7   6      6.7233      0.6376      3.6928      0.0000
  -5   7   6      3.9041      0.4131     -2.9313      0.0000
  -3   7   6      4.7210      0.9198     -3.6588      0.0000
  -1   7   6     10.3069      1.2827     -9.8925      0.0000
   1   7   6      8.8267      0.8940    -10.1935      0.0000
   3   7   6      2.9724      0.7678      0.2363      0.0000
   5   7   6      8.9757      0.9164      8.1011      0.0000
   7   7   6      6.9740      0.6143      5.0493      0.0000
  11   7   6     11.7672      1.0839      8.5668      0.0000
 -10   8   6      4.7513      0.8270     -3.3285      0.0000
  -8   8   6      3.9347      0.3434     -3.5263      0.0000
  -6   8   6      2.6973      0.4001      2.6037      0.0000
  -4   8   6      3.7184      0.7108      4.6532      0.0000
  -2   8   6      9.2277      0.9159      8.5704      0.0000
   0   8   6     10.2884      0.6946     12.2134      0.0000
   2   8   6      8.4736      0.8904      6.9554      0.0000
   6   8   6      2.0391      1.4499      0.8870      0.0000
   8   8   6      4.8691      0.6444     -4.8146      0.0000
  10   8   6      6.1879      0.9030     -6.7291      0.0000
 -11   9   6      4.7648      0.4929      4.1828      0.0000
  -9   9   6      4.1089      0.4621      4.7560      0.0000
  -7   9   6      2.2891      0.9773     -0.7057      0.0000
  -5   9   6      4.0854      0.4882     -3.0065      0.0000
  -3   9   6      7.0001      0.6133     -6.7776      0.0000
  -1   9   6      7.2768      0.8727     -8.6834      0.0000
   1   9   6      7.8501      0.9079     -6.9717      0.0000
   3   9   6      2.3083      0.8250     -2.4752      0.0000
   5   9   6      4.1537      0.9000     -4.7120      0.0000
   7   9   6      1.9247      1.4389      0.1523      0.0000
   9   9   6      5.8825      0.9278      3.1114      0.0000
  11   9   6      4.0820      0.9514      5.4113      0.0000
 -12  10   6      2.5511      0.7541     -1.9422      0.0000
 -10  10   6      4.5133      0.4185     -5.5793      0.0000
  -8  10   6      2.8659      0.4161     -2.3325      0.0000
  -6  10   6      2.2633      0.5158     -0.4232      0.0000
  -4  10   6      2.5732      0.7890      1.9025      0.0000
  -2  10   6      2.7224      0.7444      2.9520      0.0000
   0  10   6      2.4063      0.8002      0.9819      0.0000
   2  10   6      2.8411      0.7454     -1.4656      0.0000
   4  10   6      3.5453      0.6512      3.4255      0.0000
   6  10   6      1.8560      0.9873      2.3648      0.0000
  10  10   6      3.8628      1.0359     -3.0970      0.0000
 -11  11   6     11.0813      0.9547     12.6278      0.0000
  -9  11   6     12.3971      0.7632     12.2880      0.0000
  -7  11   6      9.2724      1.0218      9.1868      0.0000
  -5  11   6      5.2106      0.4998      5.2810      0.0000
  -3  11   6      3.1535      0.7157      2.1664      0.0000
  -1  11   6      3.0948      1.0252      2.4870      0.0000
   1  11   6      5.6256      0.6309      4.8897      0.0000
   3  11   6      2.5583      1.0234     -0.2357      0.0000
   7  11   6      1.9541      1.3210     -1.4156      0.0000
 -14  12   6      3.6975      0.7442      0.2499      0.0000
 -12  12   6      4.3893      1.3097     -4.7482      0.0000
 -10  12   6      6.3753      0.7388     -5.9391      0.0000
  -8  12   6      4.2617      0.5558     -3.4622      0.0000
  -6  12   6      2.5638      0.6758      0.2211      0.0000
  -4  12   6      4.2266      0.7286      3.2665      0.0000
  -2  12   6      3.7802      0.9102      2.3880      0.0000
   0  12   6      3.3829      0.9303     -2.2156      0.0000
   2  12   6      1.6632      1.2592     -0.9925      0.0000
   4  12   6      1.8639      1.2293      2.1262      0.0000
 -15  13   6      3.9123      0.7334     -3.5283      0.0000
 -11  13   6      2.4349      0.8531      1.8534      0.0000
  -9  13   6      3.1076      0.6317      2.3209      0.0000
  -7  13   6      1.3196      1.0709      0.4017      0.0000
  -5  13   6      3.4844      0.6167     -2.8311      0.0000
  -3  13   6      2.4889      0.8171     -3.3635      0.0000
  -1  13   6      1.8993      1.3231      0.4500      0.0000
   1  13   6      1.4066      1.2416      1.6456      0.0000
 -12  14   6      0.9735      1.1848      0.3973      0.0000
 -10  14   6      2.2586      0.8996     -1.4777      0.0000
  -8  14   6      1.9130      0.9675     -1.6420      0.0000
  -6  14   6      2.4807      0.9178      0.8836      0.0000
  -4  14   6      3.0548      0.9669      2.7430      0.0000
  -2  14   6      1.3918      1.3134      0.9063      0.0000
  -9   1   7      3.0833      0.7938      4.1355      0.0000
  -7   1   7      4.9077      0.3630      4.2743      0.0000
  -5   1   7      4.3302      0.3662      4.7599      0.0000
  -3   1   7     10.8377      0.4571     -7.9237      0.0000
  -1   1   7      2.8189      0.5428      1.6961      0.0000
   3   1   7      3.0858      0.8500     -1.7101      0.0000
 -10   2   7      2.5174      1.2486     -2.8381      0.0000
  -8   2   7      5.7558      0.5421     -5.8959      0.0000
  -6   2   7     11.2028      0.4692     -8.6048      0.0000
  -4   2   7      6.3942      0.3523      5.9565      0.0000
  -2   2   7      4.1828      0.4939      3.7823      0.0000
   0   2   7      6.2790      0.6569     -4.8973      0.0000
   4   2   7      1.8378      0.9236      1.0848      0.0000
  -9   3   7      6.9855      0.8954      4.5964      0.0000
  -7   3   7     12.6588      0.7159     12.7555      0.0000
  -5   3   7      4.2462      0.5497     -2.4099      0.0000
  -3   3   7      5.8628      0.5008     -3.9221      0.0000
  -1   3   7      1.8348      0.8510     -0.7212      0.0000
   1   3   7      3.5929      0.6125      2.6371      0.0000
   3   3   7      3.7965      1.5142      0.3745      0.0000
   5   3   7      4.9132      0.5560     -4.1018      0.0000
 -10   4   7      8.6988      1.2116     -9.0487      0.0000
  -8   4   7     18.3616      1.0233    -18.0255      0.0000
  -6   4   7      6.0400      0.4499     -6.5756      0.0000
  -4   4   7      5.3278      0.5750     -0.8260      0.0000
  -2   4   7      1.9753      1.3075     -0.6209      0.0000
   0   4   7      2.6019      0.9973     -0.4427      0.0000
   2   4   7      3.2182      0.7063     -2.7645      0.0000
   4   4   7      4.3858      0.5928      0.9797      0.0000
   6   4   7      6.2089      0.8408      6.2835      0.0000
 -11   5   7      2.7557      1.5795      2.6329      0.0000
  -9   5   7     16.1674      1.3196     13.8255      0.0000
  -5   5   7      4.3437      0.3736      3.8191      0.0000
  -3   5   7      4.2633      0.8076      1.9398      0.0000
  -1   5   7      2.9994      0.7104     -0.7417      0.0000
   5   5   7      6.0755      0.6447     -4.9540      0.0000
   7   5   7      5.6144      0.8803     -5.6767      0.0000
 -12   6   7      0.8611      1.7546     -2.2763      0.0000
 -10   6   7     13.7110      1.1918    -10.4216      0.0000
  -8   6   7      6.9166      0.6458     -6.3643      0.0000
  -6   6   7      4.0761      0.6350     -2.2452      0.0000
  -4   6   7      2.6382      0.7215     -2.7353      0.0000
  -2   6   7      3.5906      0.6922      1.9668      0.0000
   0   6   7      2.6615      0.9943      3.4671      0.0000
   2   6   7      2.7718      1.0380      2.9672      0.0000
   4   6   7      4.8769      0.8661      5.4045      0.0000
   6   6   7      6.9120      0.9005      6.6114      0.0000
   8   6   7      2.3495      1.2587     -1.9170      0.0000
 -11   7   7     12.3182      0.8084     10.3512      0.0000
  -9   7   7      6.4339      0.6456      8.3574      0.0000
  -7   7   7      6.6165      0.8763      3.9481      0.0000
  -5   7   7      2.5145      0.7528      3.7885      0.0000
  -3   7   7      2.1321      1.1184      0.4633      0.0000
  -1   7   7      3.5854      0.6136     -3.1212      0.0000
   1   7   7      4.0984      0.5975     -4.4013      0.0000
   3   7   7      6.2947      0.8805     -6.4160      0.0000
   7   7   7      2.4249      1.2927      1.4950      0.0000
 -12   8   7     10.4082      1.0876     -8.0659      0.0000
 -10   8   7      7.5248      0.9825     -8.3664      0.0000
  -8   8   7      5.5492      0.3426     -4.7033      0.0000
  -6   8   7      4.2576      0.4039     -4.8844      0.0000
  -4   8   7      2.0675      0.8765     -1.9738      0.0000
  -2   8   7      2.9677      0.9367      0.8769      0.0000
   2   8   7      8.4656      0.9139      9.0507      0.0000
   4   8   7     11.4713      1.0884     11.4018      0.0000
 -13   9   7      4.2511      1.3570      3.2013      0.0000
  -9   9   7      6.0187      0.6782      5.1377      0.0000
  -7   9   7      5.5540      0.4815      5.5911      0.0000
  -3   9   7      2.9707      0.9477      2.5347      0.0000
  -1   9   7      2.0522      1.1619      0.1928      0.0000
   1   9   7      3.4296      1.1099     -5.0846      0.0000
 -10  10   7      6.9195      0.6943     -7.9138      0.0000
  -8  10   7      6.8276      0.6517     -7.9990      0.0000
  -6  10   7      6.6530      0.6855     -6.9706      0.0000
 -11  11   7     12.3674      1.0056     14.9965      0.0000
  -9  11   7     17.8517      1.3652     16.9913      0.0000
  -7  11   7     16.2208      1.2451     15.7346      0.0000
  -5  11   7     13.2290      1.0585     12.3036      0.0000
 -12  12   7      4.9927      0.6818     -5.2065      0.0000
 -10  12   7      8.8238      0.8220     -8.8259      0.0000
  -8  12   7     10.4916      0.8937     -9.8701      0.0000
  -6  12   7      7.3466      0.7539     -7.3598      0.0000
  -4  12   7      4.1097      0.9805     -5.2205      0.0000
 -13  13   7      3.9162      0.7532      1.9011      0.0000
 -11  13   7      5.5337      0.7094      5.7320      0.0000
  -9  13   7      8.1986      0.8028      8.1203      0.0000
  -7  13   7      6.3016      0.7008      6.0913      0.0000
  -5  13   7      3.8905      0.8057      2.6448      0.0000
 -10   0   8      9.6744      0.9161      8.8077      0.0000
  -8   0   8     11.3381      0.6980     13.5036      0.0000
  -6   0   8     18.0860      0.9964     15.4453      0.0000
  -4   0   8     16.1541      0.8993     14.1554      0.0000
  -2   0   8      3.7835      0.5663     -3.5653      0.0000
   0   0   8      7.9924      0.5971     -8.0488      0.0000
   2   0   8      6.0307      0.7646     -6.2198      0.0000
 -11   1   8      5.3895      0.8378     -5.8187      0.0000
  -9   1   8      8.8037      0.5030     -9.0016      0.0000
  -7   1   8     13.7899      0.6464    -13.4951      0.0000
  -5   1   8     17.3083      0.9419    -15.6040      0.0000
  -3   1   8      5.7523      0.3690     -4.5942      0.0000
  -1   1   8      6.9588      0.4822      7.1362      0.0000
   1   1   8      7.7483      0.4824      9.1008      0.0000
   3   1   8      8.1221      0.8500      7.2556      0.0000
 -10   2   8      5.6006      0.8810      7.4515      0.0000
  -8   2   8      9.9989      0.4566     10.4525      0.0000
  -6   2   8     16.0005      0.7213     16.3017      0.0000
  -4   2   8     10.4428      0.4540      8.9507      0.0000
  -2   2   8      3.3018      0.5868      1.9841      0.0000
   0   2   8      6.7532      0.5849     -6.7257      0.0000
   2   2   8      6.6893      0.5996     -8.0422      0.0000
   4   2   8      7.7112      0.8803     -7.3745      0.0000
 -11   3   8      3.4529      0.7504     -2.7390      0.0000
  -9   3   8      6.1695      0.4611     -7.7495      0.0000
  -7   3   8     13.8216      0.8495    -13.5776      0.0000
  -5   3   8     10.9754      0.4730    -10.6767      0.0000
  -3   3   8      7.5298      0.5481     -7.1133      0.0000
  -1   3   8      2.2773      1.0271     -1.6436      0.0000
   1   3   8      4.5234      0.8532      5.3117      0.0000
   3   3   8      6.8441      0.8692      7.3089      0.0000
   5   3   8      8.8855      0.9500      7.3224      0.0000
 -12   4   8      4.7656      1.0287      3.8223      0.0000
 -10   4   8      9.3469      0.9657      9.0081      0.0000
  -8   4   8     13.7041      0.8991     15.9422      0.0000
  -6   4   8     14.8364      0.5912     13.5668      0.0000
  -4   4   8     11.5655      0.5694     11.5935      0.0000
  -2   4   8      9.5442      0.6597      8.2930      0.0000
   0   4   8      3.6627      0.9568      2.4719      0.0000
  -9   5   8     12.1685      1.1357    -12.8255      0.0000
  -7   5   8      9.8483      0.5256    -11.8595      0.0000
  -5   5   8      8.6193      0.6418     -8.3018      0.0000
  -3   5   8      7.0986      0.8263     -7.2042      0.0000
  -1   5   8      4.2470      0.8047     -4.6126      0.0000
   1   5   8      2.5624      1.0385      1.7940      0.0000
 -12   6   8      4.8502      1.2194      4.6331      0.0000
 -10   6   8     10.3421      1.0261      9.7874      0.0000
  -8   6   8      7.1460      0.8965     10.1324      0.0000
  -6   6   8      6.2898      0.5420      6.3746      0.0000
  -9   9   8      4.6479      0.4975     -5.0009      0.0000
  -7   9   8      4.7692      0.5000     -4.4508      0.0000
 -10  10   8      2.4178      0.6323      2.4603      0.0000
  -8  10   8      3.9630      0.5210      4.3431      0.0000
  -6  10   8      4.5520      0.6225      5.4442      0.0000
  -9   1   9      1.4526      1.1489     -0.4157      0.0000
  -7   1   9      1.6258      1.1583     -1.1865      0.0000
  -5   1   9      1.6653      0.9857     -0.8067      0.0000
  -3   1   9      2.3984      1.0304     -3.1929      0.0000
 -10   2   9      1.4316      1.3995      1.0571      0.0000
  -8   2   9      2.5102      0.8134     -0.2647      0.0000
  -6   2   9      1.4502      1.0521      0.0225      0.0000
  -4   2   9      3.3877      0.7331      3.0432      0.0000
  -9   3   9      1.5145      1.2868     -0.6686      0.0000
  -7   3   9      1.8391      0.7907      0.2789      0.0000
  -5   3   9      2.9118      0.6482     -2.8261      0.0000
  -3   3   9      4.0056      0.7050     -4.3315      0.0000
  -8   4   9      2.1893      0.7067      2.8499      0.0000
  -6   4   9      2.4120      0.6521      3.1814      0.0000
  -4   4   9      3.9589      0.6549      4.9804      0.0000
  -7   5   9      2.1583      0.6136     -2.7796      0.0000
                                                    
