# Supplementary material for: How to get maximum structure information from anisotropic displacement parameters obtained by three-dimensional electron diffraction: an experimental study on metal–organic frameworks
Source: IUCrJ. 2022 Jun 8;9(Pt 4):480–91. doi: 10.1107/S2052252522005632 (PMC9252158; doi:10.1107/S2052252522005632)
Supplement: Supplementary file 3 [file m-09-00480-sup3.zip › vq5001MIL-140C_19sup30.hkl]

#
# Unique observed reflections after correcting
# for dispersion and merging Friedel opposites
#
data_5_1
_shelx_title ' merging_a.res in C2/c'
_shelx_refln_list_code          3
_shelx_F_calc_maximum      134.46
_exptl_crystal_F_000       483.64
_reflns_d_resolution_high  0.7922

loop_
 _space_group_symop_operation_xyz
 'x, y, z'
 '-x, y, -z+1/2'
 'x+1/2, y+1/2, z'
 '-x+1/2, y+1/2, -z+1/2'
 '-x, -y, -z'
 'x, -y, z-1/2'
 '-x+1/2, -y+1/2, -z'
 'x+1/2, -y+1/2, z-1/2'

_cell_length_a    32.3600
_cell_length_b    15.8000
_cell_length_c     7.9100
_cell_angle_alpha  90.000
_cell_angle_beta  103.000
_cell_angle_gamma  90.000

loop_
 _refln_index_h
 _refln_index_k
 _refln_index_l
 _refln_F_meas
 _refln_F_sigma
 _refln_A_calc
 _refln_B_calc
   1   1   0     32.3339      1.8701    -57.0849      0.0000
   2   2   0     30.0296      1.7133     53.3096      0.0000
   4   2   0     23.0752      1.9367     -9.7614      0.0000
   1   3   0     59.4197      4.7842    -35.7224      0.0000
   3   3   0     29.5117      1.6872    -61.6787      0.0000
   5   3   0     38.7716      2.7745     28.0309      0.0000
   2   4   0     31.9430      1.8339     24.1706      0.0000
   4   4   0     22.5624      1.3025     27.8222      0.0000
   6   4   0     19.9150      2.1407    -13.5211      0.0000
   8   4   0     12.0987      1.7050     -3.3287      0.0000
   3   5   0     36.7442      2.1033    -32.1707      0.0000
   5   5   0     18.5010      1.1599    -27.1708      0.0000
   7   5   0     12.1782      0.7955     11.0804      0.0000
   9   5   0     13.7605      1.6645     14.4243      0.0000
   2   6   0     33.9206      4.0707     33.9483      0.0000
   4   6   0     37.7032      2.1624     35.0093      0.0000
   6   6   0     16.8454      1.0029     20.4385      0.0000
   8   6   0     12.6474      1.4571     -7.3650      0.0000
  10   6   0     34.6989      4.4006    -36.7536      0.0000
  12   6   0     24.6053      3.3612    -21.6592      0.0000
   3   7   0     63.7780      3.6301    -60.1427      0.0000
   5   7   0     41.6490      2.3863    -44.5725      0.0000
   7   7   0     17.4475      1.0516    -15.0694      0.0000
   9   7   0     32.7639      2.2641     30.0182      0.0000
  11   7   0     27.5585      1.6672     26.7109      0.0000
  13   7   0     20.5114      1.2733     21.4715      0.0000
   4   8   0     12.6358      2.1570     10.7418      0.0000
   6   8   0      8.9003      0.6673      9.7071      0.0000
   8   8   0     21.4876      1.6566    -17.0511      0.0000
  10   8   0     24.1535      1.4341    -19.1003      0.0000
  16   8   0     14.6836      1.9741     -8.7740      0.0000
  18   8   0      9.4438      1.4537    -10.2462      0.0000
   5   9   0      8.7685      0.6558     -8.4180      0.0000
   7   9   0      7.5529      0.6097      7.9004      0.0000
   9   9   0     12.7569      1.0131     14.7626      0.0000
  11   9   0     17.8974      1.1035     14.8524      0.0000
  13   9   0     13.3454      0.9088     11.9994      0.0000
  17   9   0      9.7485      0.9030      9.1565      0.0000
  19   9   0      2.5147      2.1832      4.0161      0.0000
   4  10   0      5.9474      0.6632      6.0585      0.0000
   6  10   0      7.7252      0.8425     -6.1472      0.0000
   8  10   0     12.0923      0.8026    -12.3769      0.0000
  10  10   0      8.8296      0.8524    -14.8411      0.0000
  12  10   0     14.2438      1.2053    -12.8672      0.0000
  14  10   0     14.9069      0.9785    -13.6055      0.0000
  16  10   0      8.2716      0.9544     -8.8953      0.0000
  18  10   0      4.1808      0.9663     -3.3469      0.0000
  20  10   0      2.9203      1.5502      0.1857      0.0000
  22  10   0      3.6306      2.1675      1.9082      0.0000
   5  11   0      3.0760      0.7461      1.9274      0.0000
   7  11   0      1.9099      0.8493     -0.7852      0.0000
   9  11   0      7.6095      0.6487     -6.5870      0.0000
  11  11   0     16.8459      1.7627    -10.3873      0.0000
  13  11   0      5.5535      0.6901     -7.4574      0.0000
  17  11   0     10.5967      2.6672    -10.6924      0.0000
  21  11   0      7.2760      1.2488     -7.1390      0.0000
  25  11   0      5.1320      1.6650     -4.4164      0.0000
   4  12   0      4.4512      1.0145      1.8068      0.0000
   6  12   0      4.2545      0.6790     -3.7379      0.0000
   8  12   0      3.2005      0.7270     -2.2977      0.0000
  10  12   0      5.8507      0.6577     -1.2666      0.0000
  12  12   0      7.2249      0.6798     -6.6348      0.0000
  14  12   0      5.4351      0.6814     -5.2358      0.0000
  16  12   0      2.5404      1.0520     -2.0765      0.0000
  18  12   0      3.2318      1.0799     -1.7982      0.0000
  20  12   0      2.5377      1.3088      0.2341      0.0000
  22  12   0      3.1074      1.2612      3.2581      0.0000
  24  12   0      1.8014      1.5597      3.2515      0.0000
  26  12   0      1.7814      1.7927      1.7792      0.0000
   5  13   0      2.6243      1.0487      1.4944      0.0000
   7  13   0      3.0144      0.8147      2.7756      0.0000
   9  13   0      4.0077      0.7298      2.1382      0.0000
  11  13   0      8.7975      0.8555      6.4225      0.0000
  13  13   0      3.8596      0.7046      5.5027      0.0000
  15  13   0      2.9872      0.7213      2.1052      0.0000
  17  13   0      1.9351      1.0804      1.9562      0.0000
  19  13   0      2.1752      1.2843     -0.0108      0.0000
  21  13   0      1.0799      1.3908     -2.0469      0.0000
  23  13   0      1.8451      1.3885     -2.2182      0.0000
  25  13   0      1.1365      1.3610     -1.5382      0.0000
  27  13   0      1.5089      1.3462     -0.8087      0.0000
  29  13   0      0.6059      1.5732      1.3258      0.0000
   6  14   0      3.2605      0.8343      0.3647      0.0000
   8  14   0      2.7122      0.7884     -0.4790      0.0000
  10  14   0      4.5909      0.7139     -4.2628      0.0000
  12  14   0      4.5752      0.6599     -3.9422      0.0000
  14  14   0      3.0756      0.7544     -1.2868      0.0000
  16  14   0      1.6271      1.0287     -2.0863      0.0000
  18  14   0      1.7768      1.0879     -1.6818      0.0000
  20  14   0      1.8541      1.3656     -0.9462      0.0000
  22  14   0      1.9549      1.4717     -0.8492      0.0000
  24  14   0      2.1718      1.7296     -0.4947      0.0000
  26  14   0      0.0000      1.2928      0.2997      0.0000
   5  15   0      3.3145      1.1555     -3.6369      0.0000
   7  15   0      2.6557      0.8830     -2.6904      0.0000
   9  15   0      2.0953      0.9505      1.8239      0.0000
  11  15   0      3.2330      0.7665      2.3586      0.0000
  13  15   0      2.5828      0.8288     -0.5853      0.0000
  15  15   0      2.5486      0.8357     -0.5052      0.0000
  17  15   0      1.4355      1.1375     -0.1182      0.0000
  19  15   0      3.3291      1.1862      0.2617      0.0000
  21  15   0      1.6999      1.4765      0.8092      0.0000
  23  15   0      0.0000      1.1846      0.3707      0.0000
  25  15   0      0.0000      1.3948     -1.1522      0.0000
   6  16   0      3.4688      0.8915      2.7904      0.0000
   8  16   0      1.7456      1.0111     -0.9753      0.0000
  10  16   0      2.2546      0.7711     -2.6098      0.0000
  12  16   0      1.9357      1.3610      0.5511      0.0000
  14  16   0      3.5276      0.7340      2.3765      0.0000
  16  16   0      2.5930      1.1984      2.4445      0.0000
  18  16   0      2.2284      1.3222      1.3355      0.0000
  20  16   0      1.5439      1.3091     -0.3257      0.0000
  22  16   0      1.6061      1.4403     -0.6651      0.0000
   5  17   0      2.1623      1.6033     -3.2702      0.0000
   7  17   0      1.3946      1.1458     -1.1576      0.0000
   9  17   0      2.6896      1.1662      1.9899      0.0000
  11  17   0      1.0677      1.2596      0.7428      0.0000
  13  17   0      3.4585      1.1293     -1.6585      0.0000
  15  17   0      2.9093      1.1266     -2.6330      0.0000
  17  17   0      0.0000      1.2081     -1.6227      0.0000
  19  17   0      1.6852      1.3404      0.7053      0.0000
   8  18   0      0.8598      1.2808     -0.8940      0.0000
  10  18   0      2.4482      1.1684     -0.8476      0.0000
  12  18   0      0.7287      1.2880      1.3154      0.0000
  14  18   0      2.3350      1.3326      3.1422      0.0000
  16  18   0      2.3976      1.4307      2.8213      0.0000
   7  19   0      0.5427      1.3963     -0.2112      0.0000
   9  19   0      1.2400      1.3003      0.3872      0.0000
  -1   1   1     51.2494      2.9145     38.6178      0.0000
   1   1   1     42.2066      1.8628    -37.4770      0.0000
   3   1   1      7.3832      1.0715      1.2317      0.0000
   5   1   1      3.9259      1.3655      1.2285      0.0000
   7   1   1      0.6266      2.1105     -3.0864      0.0000
   0   2   1      7.7860      0.6169     -7.2690      0.0000
   2   2   1     70.1012      5.6387     49.7885      0.0000
   4   2   1     11.4675      1.0665     -7.9869      0.0000
   6   2   1     13.3631      1.4650    -13.0482      0.0000
   8   2   1     16.9340      1.5862    -16.2071      0.0000
   1   3   1     10.0671      1.3642    -11.2247      0.0000
   3   3   1     67.5145      3.8426    -59.3061      0.0000
   5   3   1      7.0790      0.5823      9.3729      0.0000
   7   3   1     22.3926      1.9071     16.5364      0.0000
   9   3   1     12.7915      1.2829     16.3651      0.0000
  -4   4   1     11.3826      1.0218     -9.6597      0.0000
   2   4   1     26.0081      2.3248     19.3004      0.0000
   4   4   1     40.4282      2.3148     36.5148      0.0000
   6   4   1     12.3056      0.7888    -16.0045      0.0000
   8   4   1     18.8728      1.1501    -18.2611      0.0000
  10   4   1      6.2272      1.0974     -8.5155      0.0000
  12   4   1     16.1373      1.5728     11.2996      0.0000
  14   4   1      3.3771      2.0726      1.2737      0.0000
  -5   5   1      7.4496      1.0353     -6.6691      0.0000
  -3   5   1      4.5734      0.6101      4.4001      0.0000
   1   5   1     22.2850      2.4516    -18.6443      0.0000
   3   5   1     26.6589      1.5673    -19.8215      0.0000
   5   5   1     30.5064      1.7654    -31.7496      0.0000
   7   5   1     13.3235      0.8411     15.7395      0.0000
   9   5   1     17.6649      2.0292     20.8950      0.0000
  11   5   1      4.2391      1.4051      3.3925      0.0000
  13   5   1      8.0234      1.1387      8.6795      0.0000
  -8   6   1      6.5792      0.7270     -4.9125      0.0000
  -6   6   1     11.0896      0.9886      9.3635      0.0000
  -4   6   1     13.1301      1.1077      8.5376      0.0000
   2   6   1     21.1124      1.4584     14.7347      0.0000
   4   6   1     27.5508      1.6151     30.3837      0.0000
   6   6   1     23.5027      1.3846     23.5945      0.0000
   8   6   1     13.5238      1.2974    -14.9574      0.0000
  10   6   1      9.6801      0.8764     -9.8029      0.0000
  12   6   1     13.0579      1.5011    -11.8054      0.0000
  14   6   1      9.1918      1.1978    -12.0119      0.0000
  16   6   1     19.7466      1.8519    -14.6989      0.0000
  18   6   1      9.6046      1.6654    -11.5304      0.0000
  -9   7   1     29.1184      3.5021     34.4249      0.0000
  -7   7   1      6.6740      0.7751     -3.0597      0.0000
  -5   7   1     20.1523      1.6702    -19.8460      0.0000
   1   7   1     38.6755      3.1706    -41.4709      0.0000
   3   7   1     48.7687      2.7943    -45.1724      0.0000
   5   7   1     40.7875      2.3459    -44.2601      0.0000
   7   7   1     21.5248      1.2791    -17.7674      0.0000
   9   7   1      9.4435      0.7339      7.3463      0.0000
  13   7   1     21.5822      1.8683     15.9995      0.0000
  15   7   1     12.7011      1.2662     15.9699      0.0000
  17   7   1     10.9129      1.3216      7.2599      0.0000
  21   7   1      2.6934      2.2005      0.9662      0.0000
 -12   8   1     14.5265      1.7656    -11.8183      0.0000
 -10   8   1     18.7348      1.1819    -20.8408      0.0000
  -8   8   1     25.8803      2.1243    -24.3468      0.0000
  -6   8   1      4.6875      0.7518      0.5571      0.0000
  -4   8   1      8.1214      0.8930      8.3640      0.0000
   2   8   1      8.9866      0.7770      7.0161      0.0000
   4   8   1     16.2369      1.0103     16.8007      0.0000
   6   8   1     15.2513      0.9780     14.6115      0.0000
   8   8   1      5.0778      0.6673      4.3473      0.0000
  10   8   1     17.5448      1.0966    -15.8492      0.0000
  12   8   1     22.3695      1.3615    -20.0332      0.0000
  14   8   1     22.8934      2.5040    -21.2268      0.0000
  16   8   1      7.1948      1.3486     -8.5445      0.0000
  18   8   1     11.3415      1.2873    -12.2806      0.0000
  20   8   1     10.6960      1.4465     -9.5664      0.0000
  22   8   1      1.7173      2.0516     -0.9832      0.0000
 -15   9   1      6.1022      1.6055     -1.6489      0.0000
 -13   9   1     12.0676      1.2621      9.1903      0.0000
  -9   9   1     20.0443      1.6817     23.1220      0.0000
  -7   9   1     20.1255      1.6746     20.2439      0.0000
  -5   9   1      5.4026      0.5449     -5.0901      0.0000
   3   9   1     12.1262      0.8610    -12.7229      0.0000
   5   9   1     11.7839      0.8059    -10.3994      0.0000
   7   9   1      6.7656      0.6728     -6.0761      0.0000
   9   9   1      9.7683      0.7368     11.7813      0.0000
  11   9   1     25.1625      1.4952     24.7451      0.0000
  13   9   1     29.8760      1.7691     27.4927      0.0000
  15   9   1      8.9244      0.8086      8.3209      0.0000
  17   9   1      8.8089      1.3912      9.4881      0.0000
  19   9   1      4.4489      1.4127      7.6985      0.0000
  21   9   1      3.3025      2.2341      0.2708      0.0000
  23   9   1      4.4876      3.1843     -4.0920      0.0000
  25   9   1      9.4005      1.8463     -6.2287      0.0000
 -18  10   1      3.3061      1.9774      0.0943      0.0000
 -16  10   1      5.4144      0.9857     -4.7122      0.0000
 -12  10   1     18.3322      1.6088    -18.6807      0.0000
 -10  10   1     22.9308      1.9127    -23.7618      0.0000
  -8  10   1     21.4284      1.2595    -23.6256      0.0000
  -6  10   1     11.9327      0.7624    -11.6651      0.0000
   2  10   1     17.5365      1.5782     15.9919      0.0000
   4  10   1     13.5898      1.3015     12.3916      0.0000
   6  10   1      8.5550      0.6873      8.7492      0.0000
   8  10   1      6.4126      0.6672     -4.3398      0.0000
  10  10   1     19.5678      1.1986    -21.3004      0.0000
  12  10   1     34.2438      1.9896    -31.7798      0.0000
  14  10   1     15.9642      1.0471    -14.4156      0.0000
  16  10   1     12.8845      2.3000    -12.7710      0.0000
  18  10   1     11.8829      1.5982    -10.0375      0.0000
  20  10   1      3.0086      1.4638     -2.5473      0.0000
  22  10   1      4.3178      1.3632      1.3052      0.0000
  24  10   1      7.1148      1.3494      6.3504      0.0000
  28  10   1      4.6940      1.6857      3.0784      0.0000
 -19  11   1     22.7410      2.1684    -17.1865      0.0000
 -17  11   1     28.4668      2.3841    -21.9825      0.0000
 -13  11   1     24.5542      2.0729    -22.2699      0.0000
 -11  11   1     17.4182      1.5127    -16.3011      0.0000
  -9  11   1     10.1684      1.1041     -9.9409      0.0000
  -7  11   1      5.6438      0.6268     -5.4308      0.0000
   3  11   1      6.8590      1.2331     -5.4819      0.0000
   5  11   1      6.5481      0.8947     -8.5972      0.0000
   7  11   1      6.5356      0.6744     -8.5537      0.0000
   9  11   1      5.0682      0.6864     -2.2788      0.0000
  11  11   1      7.5995      0.7249      5.4896      0.0000
  13  11   1      9.6193      0.7807     -7.5589      0.0000
  15  11   1      9.5594      1.7484     -7.6252      0.0000
  19  11   1      8.1269      1.2815     -9.2489      0.0000
  21  11   1      4.6410      1.4701     -7.5771      0.0000
  25  11   1     12.1864      1.4116     -9.5293      0.0000
  27  11   1      2.9873      1.6386     -6.0470      0.0000
  29  11   1      4.0820      2.2197     -1.8533      0.0000
 -22  12   1      8.6746      1.7074      8.4610      0.0000
 -20  12   1      4.4170      1.2259      5.1851      0.0000
 -18  12   1      4.9916      1.2840      3.9801      0.0000
 -16  12   1      3.3831      1.0199      0.7595      0.0000
 -14  12   1      7.8660      1.0358     -5.5144      0.0000
 -12  12   1     12.1717      1.1673    -11.6079      0.0000
 -10  12   1     12.6376      0.8211    -12.7905      0.0000
  -8  12   1      9.1588      1.3342     -9.3615      0.0000
  -6  12   1      4.6477      0.6093     -2.2335      0.0000
   4  12   1     17.2380      1.1204     15.7891      0.0000
   6  12   1      7.9628      0.7271      7.0688      0.0000
   8  12   1      6.1069      0.6927     -5.8234      0.0000
  10  12   1     18.5058      1.1592    -18.1979      0.0000
  12  12   1     10.9743      0.8091    -12.5544      0.0000
  14  12   1     11.7657      1.6308    -12.9109      0.0000
  16  12   1     12.9189      2.0005    -12.1161      0.0000
  18  12   1      4.0063      1.1227     -5.1395      0.0000
  20  12   1      3.2384      1.0368     -2.2602      0.0000
  22  12   1      2.2685      1.7948      3.9117      0.0000
  24  12   1      3.4563      1.3860      7.1728      0.0000
  26  12   1      8.9298      1.4145      6.5358      0.0000
  28  12   1      2.8193      1.5941      2.6423      0.0000
  30  12   1      2.5573      1.9318      1.0386      0.0000
 -25  13   1      2.2315      1.6619     -2.7999      0.0000
 -23  13   1      3.1009      1.3806     -4.8328      0.0000
 -21  13   1      7.7750      1.7903     -5.0976      0.0000
 -19  13   1      4.3546      2.4140     -0.4863      0.0000
 -17  13   1      4.5655      1.2267      2.7734      0.0000
 -15  13   1      7.8984      1.0087      6.6299      0.0000
 -13  13   1     12.9520      1.5357     12.6907      0.0000
 -11  13   1     17.7602      1.0878     15.6890      0.0000
  -9  13   1     11.6366      1.0842     11.4837      0.0000
  -7  13   1      6.7282      0.7844      5.0325      0.0000
   3  13   1     21.7869      1.9071    -21.7459      0.0000
   5  13   1     13.3637      1.7774    -14.6724      0.0000
   7  13   1      3.2560      0.8890     -1.1012      0.0000
   9  13   1     12.3504      0.9906     11.3314      0.0000
  11  13   1     10.9237      1.0890      9.9189      0.0000
  13  13   1     12.7771      0.8886     12.6086      0.0000
  15  13   1     15.3104      2.3519     15.4092      0.0000
  17  13   1     13.1249      0.9408     11.1517      0.0000
  19  13   1      7.1770      1.7084      8.1539      0.0000
  21  13   1      2.2239      1.2983      1.4730      0.0000
  27  13   1      3.8470      1.4253     -3.6394      0.0000
 -26  14   1      3.1673      1.8350     -0.7978      0.0000
 -24  14   1      1.3192      1.4745      0.6980      0.0000
 -22  14   1      3.4147      1.1682      2.5335      0.0000
 -20  14   1      3.9094      1.1907      3.1418      0.0000
 -18  14   1      3.7909      1.1560      0.4592      0.0000
 -16  14   1      3.3307      1.0527     -2.1245      0.0000
 -14  14   1      5.8090      0.6126     -5.5628      0.0000
 -12  14   1     11.1640      0.7697    -10.7652      0.0000
 -10  14   1     12.8753      0.8639    -11.9811      0.0000
  -8  14   1      8.3158      0.6983     -7.8927      0.0000
  -6  14   1      6.5008      0.6985     -5.6272      0.0000
   4  14   1     11.6644      0.9006     11.1406      0.0000
   6  14   1      2.8963      0.9874      0.4571      0.0000
   8  14   1     10.7175      0.8146    -10.2627      0.0000
  10  14   1     11.0517      1.1123     -9.1306      0.0000
  12  14   1      8.8290      0.7420     -9.5501      0.0000
  14  14   1     10.9658      0.8185    -12.6240      0.0000
  16  14   1     12.4576      1.0172    -10.9845      0.0000
  18  14   1     10.0826      1.0204     -9.2246      0.0000
  20  14   1      5.2670      1.1418     -4.0589      0.0000
  22  14   1      1.4494      1.5544      0.8558      0.0000
 -25  15   1      4.2846      1.1298     -4.7050      0.0000
 -23  15   1      3.8504      1.4466     -5.0779      0.0000
 -21  15   1      3.5156      1.1305     -4.4050      0.0000
 -19  15   1      3.2991      1.2463     -1.8261      0.0000
 -17  15   1      4.4512      0.9578      3.9851      0.0000
 -15  15   1      9.4460      0.7815      9.8291      0.0000
 -13  15   1     14.6547      0.9342     14.0503      0.0000
 -11  15   1     15.2524      0.9741     15.8784      0.0000
  -9  15   1     10.2341      0.7306     11.2497      0.0000
  -7  15   1      4.5362      0.6362      2.7978      0.0000
   5  15   1     17.2802      1.8427    -16.9041      0.0000
   7  15   1      2.9114      0.8753     -2.6065      0.0000
   9  15   1      4.9325      0.7208      3.5715      0.0000
  11  15   1      8.7088      0.7497      7.6083      0.0000
  13  15   1     12.8467      0.8764     12.9496      0.0000
  15  15   1     15.0875      1.0044     14.1773      0.0000
  17  15   1     16.9007      1.6526     12.9878      0.0000
  19  15   1      7.9595      1.1851      7.6687      0.0000
  21  15   1      1.6997      1.4243      0.9350      0.0000
  23  15   1      3.9980      1.2623     -3.7132      0.0000
 -20  16   1      7.0772      1.0946      3.4564      0.0000
 -18  16   1      4.2816      0.9611      2.5982      0.0000
 -16  16   1      5.0850      0.9910     -1.2277      0.0000
 -14  16   1      6.4264      1.1928     -5.2429      0.0000
 -12  16   1      7.7802      0.6688     -7.6293      0.0000
 -10  16   1      8.6551      0.6976     -8.2179      0.0000
  -8  16   1      4.6880      0.6141     -5.4015      0.0000
  -6  16   1      3.5069      0.9726     -1.7090      0.0000
   4  16   1      9.2720      1.1839     11.0572      0.0000
   6  16   1      2.5471      0.9876      2.1667      0.0000
   8  16   1      3.2435      0.8233     -2.7349      0.0000
  10  16   1      5.2059      0.6580     -5.1202      0.0000
  12  16   1      7.3317      0.7705     -8.4206      0.0000
  14  16   1      9.8019      1.1262     -9.7866      0.0000
  16  16   1     11.9536      1.2729     -9.5972      0.0000
  18  16   1      9.0716      1.2364     -6.5829      0.0000
  20  16   1      1.8325      1.3537     -1.3377      0.0000
 -19  17   1      5.0391      0.9843     -4.7289      0.0000
 -17  17   1      2.9425      1.0901     -3.7160      0.0000
 -15  17   1      2.0202      1.1304      0.0960      0.0000
 -13  17   1      3.1921      0.9989      3.5190      0.0000
 -11  17   1      4.7305      0.7268      5.1245      0.0000
  -9  17   1      4.7093      0.9402      5.3892      0.0000
  -7  17   1      3.2398      0.9030      3.4812      0.0000
   5  17   1      3.3939      0.9400     -2.8513      0.0000
   7  17   1      1.7977      1.4087      1.3400      0.0000
   9  17   1      3.8543      1.1014      3.8566      0.0000
  11  17   1      6.0610      1.1251      6.6255      0.0000
  13  17   1      7.6154      1.1670      7.6714      0.0000
  15  17   1      8.1372      1.1250      7.0850      0.0000
  17  17   1      8.9726      1.1691      4.8271      0.0000
 -16  18   1      6.9842      1.0089      8.1566      0.0000
 -14  18   1      6.0065      0.9730      5.6991      0.0000
 -12  18   1      4.1705      0.9443      3.5511      0.0000
 -10  18   1      2.7866      1.0721      1.8734      0.0000
  -8  18   1      1.1920      1.3455      0.3578      0.0000
   6  18   1      2.2931      1.4818      2.6793      0.0000
   8  18   1      2.1320      1.3957      1.7712      0.0000
  10  18   1      2.1734      1.4508     -0.4168      0.0000
  12  18   1      2.5473      1.3993     -1.9570      0.0000
  14  18   1      3.2303      1.2974     -1.8658      0.0000
  -9  19   1      4.1188      1.0175      5.9052      0.0000
   7  19   1      1.2611      1.3884      0.7892      0.0000
  -2   0   2     94.1877      5.3490    -80.8702      0.0000
   0   0   2     80.8289      4.5972    -92.4245      0.0000
   2   0   2     63.4198      4.5308   -129.3024      0.0000
   4   0   2    109.2131      6.2076   -134.4612      0.0000
   8   0   2     57.3117      4.6679    -44.9148      0.0000
  10   0   2      9.2692      1.3685     -8.1228      0.0000
  -1   1   2      6.9034      0.4759    -10.4301      0.0000
   1   1   2     17.4624      1.0884    -18.3109      0.0000
   3   1   2     18.2090      1.1210     12.1950      0.0000
   5   1   2     32.4586      1.5379     31.4535      0.0000
   7   1   2     17.3728      0.9768     14.9887      0.0000
   9   1   2      2.9067      1.9026     -0.1775      0.0000
  -2   2   2     12.0679      0.7565      7.8241      0.0000
   0   2   2     17.8489      1.0458     -2.4074      0.0000
   2   2   2     10.9572      0.9838      9.3931      0.0000
   4   2   2     25.6134      1.5023    -25.5682      0.0000
   6   2   2     15.4320      0.9838     -8.8264      0.0000
   8   2   2      7.0204      0.9492     -5.9440      0.0000
  12   2   2     29.3380      2.5126     22.2405      0.0000
  -3   3   2     17.5365      1.4539    -13.5649      0.0000
  -1   3   2     12.1475      0.5690      9.5760      0.0000
   1   3   2     26.6552      1.6312     19.8535      0.0000
   3   3   2     15.5064      0.8133     13.0071      0.0000
   5   3   2     24.8026      2.0478      4.8855      0.0000
   7   3   2      8.6558      0.7484      8.3102      0.0000
   9   3   2     10.4661      0.7932     -9.4613      0.0000
  17   3   2     16.3526      1.7285    -16.3169      0.0000
  -2   4   2     10.6967      0.6386      9.1224      0.0000
   0   4   2      6.4021      0.6488     -5.7634      0.0000
   2   4   2     16.8005      1.0473    -17.1065      0.0000
   4   4   2     16.8631      1.0357     25.9837      0.0000
   6   4   2     16.9021      1.4664     -7.4577      0.0000
   8   4   2     10.0664      1.2944    -11.8740      0.0000
  10   4   2      3.9023      0.9621     -0.2826      0.0000
  12   4   2     11.6551      1.0673      9.9065      0.0000
  14   4   2     12.9619      1.3499     12.9561      0.0000
  16   4   2      9.8927      1.5184      6.1692      0.0000
  18   4   2      3.7189      1.5123     -4.0166      0.0000
  -3   5   2      9.1541      0.5460     -8.6304      0.0000
   1   5   2     34.8548      2.2734     34.6582      0.0000
   3   5   2      5.3935      0.7162     -2.4182      0.0000
   5   5   2     10.5032      0.7695     -5.1660      0.0000
   7   5   2     15.1619      1.3766     15.0658      0.0000
   9   5   2      9.9867      0.7916     10.6157      0.0000
  11   5   2      6.5969      1.2498     -4.5763      0.0000
  13   5   2     20.6376      1.4972    -17.7450      0.0000
  15   5   2     10.5712      1.2112    -19.6167      0.0000
  17   5   2     14.8685      2.9863    -11.7969      0.0000
  19   5   2      7.2549      1.4499      5.1214      0.0000
  21   5   2      1.1313      2.3197      1.1202      0.0000
   0   6   2     36.1865      2.9916    -30.1569      0.0000
   2   6   2     21.3671      1.8111    -14.9626      0.0000
   6   6   2     21.9485      1.3206    -11.0267      0.0000
   8   6   2     15.3434      1.0066    -20.2571      0.0000
  10   6   2      8.6619      0.7414     -9.9384      0.0000
  12   6   2      8.7004      1.7281      9.3169      0.0000
  16   6   2     31.5758      2.7882     24.9772      0.0000
  18   6   2      2.2096      1.5137      2.7899      0.0000
  20   6   2      5.7555      1.4883      4.1121      0.0000
  22   6   2      1.5541      1.7741      3.0934      0.0000
  24   6   2      3.2476      2.4198     -0.8114      0.0000
   1   7   2     47.6471      3.8904     42.7623      0.0000
   3   7   2     43.9810      3.5704     44.4227      0.0000
   5   7   2     30.5151      2.5138     34.1134      0.0000
   7   7   2     21.6953      1.3072     21.6675      0.0000
   9   7   2     12.5543      0.8916     18.1998      0.0000
  11   7   2      3.6007      0.8021      2.9314      0.0000
  13   7   2     16.2877      2.0647    -14.5732      0.0000
  15   7   2     29.4478      2.5927    -26.4999      0.0000
  17   7   2      4.6842      1.3795     -4.1161      0.0000
  19   7   2      7.9852      1.4344     -5.1301      0.0000
  21   7   2      2.9873      1.7123     -2.2064      0.0000
  23   7   2      1.4049      1.9489      1.2872      0.0000
  25   7   2      4.1379      2.6102      1.5169      0.0000
  -8   8   2      9.2361      0.8958      8.7259      0.0000
  -6   8   2     17.3773      1.0055     20.6849      0.0000
   0   8   2      3.5366      1.3433      1.6901      0.0000
   2   8   2      5.3056      1.1158     -2.4822      0.0000
   4   8   2      8.3355      0.9571     -8.1444      0.0000
   6   8   2      4.0057      1.0850     -2.4871      0.0000
   8   8   2      4.5748      0.7544     -2.6462      0.0000
  10   8   2     13.4951      1.0378     -5.0908      0.0000
  12   8   2      4.9606      0.7493      4.1397      0.0000
  14   8   2     23.5835      1.4400     21.4648      0.0000
  16   8   2      5.1966      0.9153      4.2057      0.0000
  18   8   2      7.9248      0.9923      9.0061      0.0000
  20   8   2      5.5226      3.5980      5.6734      0.0000
  22   8   2      2.1394      1.6410      0.5517      0.0000
  24   8   2      1.9318      1.7202      2.0602      0.0000
  26   8   2      2.8490      2.7178     -2.6376      0.0000
  28   8   2      5.7985      1.8434     -3.9503      0.0000
  -9   9   2     12.1418      1.3928    -12.1323      0.0000
  -7   9   2     10.2021      0.6277     -9.0469      0.0000
   1   9   2      9.1640      1.1621      0.7220      0.0000
   3   9   2     10.2625      1.0999      9.9767      0.0000
   5   9   2      7.2830      0.9417      8.0262      0.0000
   7   9   2      2.5811      1.1023      1.3607      0.0000
   9   9   2      5.2689      0.9756     -0.4846      0.0000
  11   9   2     10.4164      1.5247     -2.2289      0.0000
  15   9   2      3.7248      0.9439     -2.0507      0.0000
  17   9   2      9.1031      0.8447     -9.5143      0.0000
  23   9   2      0.8314      1.5198     -1.5637      0.0000
  25   9   2      3.8265      1.2872      2.3966      0.0000
  27   9   2      1.3897      1.5565      3.3427      0.0000
  31   9   2      0.0000      1.8850      1.0244      0.0000
 -12  10   2      9.0180      1.0240      8.8560      0.0000
 -10  10   2     12.9582      0.9458     14.2981      0.0000
  -8  10   2     10.0360      0.6345      9.9459      0.0000
  -6  10   2      6.1897      0.4791      5.0213      0.0000
   2  10   2     10.0564      1.1734     -8.8238      0.0000
   4  10   2     11.4097      1.1630    -10.4837      0.0000
   6  10   2      3.4570      0.9091     -3.0950      0.0000
   8  10   2      5.9497      0.9495      5.2860      0.0000
  10  10   2      8.9641      1.0482      9.2025      0.0000
  12  10   2     14.2401      0.9785     17.0411      0.0000
  14  10   2      2.6346      1.0860      1.2026      0.0000
  16  10   2      8.9787      0.8392      8.0365      0.0000
  18  10   2      8.9596      1.3296      8.9501      0.0000
  20  10   2      2.9367      1.2723      1.5383      0.0000
  22  10   2      0.5843      1.5255      1.2598      0.0000
  24  10   2      1.6432      1.8439     -3.0561      0.0000
  26  10   2      4.1076      1.7137     -3.1594      0.0000
  28  10   2      2.4946      1.7991     -1.7215      0.0000
  30  10   2      2.2520      1.8836     -0.0461      0.0000
 -15  11   2     17.1898      1.6880     19.0012      0.0000
 -13  11   2     18.0892      1.1300     17.2566      0.0000
 -11  11   2     12.7152      0.8191     13.1620      0.0000
  -9  11   2     11.9120      1.2516     10.1268      0.0000
  -7  11   2     10.0042      1.0861     11.6852      0.0000
   1  11   2      3.1153      1.5875     -2.7812      0.0000
   3  11   2      4.0998      0.9332      4.8961      0.0000
   5  11   2      6.2246      0.7603      6.1921      0.0000
   7  11   2      2.7663      1.1986      2.1619      0.0000
   9  11   2      3.0930      1.1998     -2.5890      0.0000
  11  11   2      7.4322      1.0132     -7.1517      0.0000
  13  11   2     15.3816      2.4185     10.3999      0.0000
  15  11   2      7.3503      0.7915      6.6069      0.0000
  17  11   2      2.2864      1.2279      1.2285      0.0000
  19  11   2      3.2569      2.2988      3.7033      0.0000
  21  11   2      3.7579      1.7958      2.5904      0.0000
  23  11   2      3.7966      2.6059      6.4555      0.0000
  27  11   2      5.3511      1.3229      3.6784      0.0000
  29  11   2      0.0000      1.4173      0.9947      0.0000
 -16  12   2      2.7005      1.1692     -3.2554      0.0000
 -14  12   2      3.2002      0.8714     -0.4251      0.0000
 -12  12   2      4.6682      0.7447      4.1911      0.0000
 -10  12   2      7.1487      0.5547      7.1845      0.0000
  -8  12   2      4.5849      0.4847      4.6134      0.0000
   2  12   2      5.3232      0.9248     -5.1541      0.0000
   4  12   2     10.4869      0.9519     -9.7451      0.0000
   6  12   2      7.7417      1.2170     -7.1925      0.0000
   8  12   2      2.2345      1.0997      1.8205      0.0000
  10  12   2     10.5349      1.0896     11.0227      0.0000
  12  12   2      3.9769      1.0502     -1.6151      0.0000
  14  12   2      5.0102      1.1204     -2.1827      0.0000
  16  12   2      2.6599      1.0322      2.8037      0.0000
  18  12   2      4.0667      0.8089      2.7871      0.0000
  20  12   2      3.2012      1.3132      3.6680      0.0000
  22  12   2      2.8614      1.2699     -1.5940      0.0000
  24  12   2      1.9111      1.5270     -3.8342      0.0000
  26  12   2      2.8535      2.2184     -3.0811      0.0000
  28  12   2      2.2325      1.8857     -0.1490      0.0000
 -19  13   2      3.4012      1.6058      2.5411      0.0000
 -17  13   2      2.7438      1.0264      3.4290      0.0000
 -15  13   2      2.4694      0.8832      2.2328      0.0000
 -13  13   2      2.5469      0.6546     -1.6843      0.0000
 -11  13   2      4.6522      1.1057     -5.4717      0.0000
  -9  13   2      5.9163      0.5438     -6.1704      0.0000
  -7  13   2      3.2941      0.6909     -1.6641      0.0000
   3  13   2      7.7797      1.2918      6.9720      0.0000
   5  13   2      7.7224      0.7960      8.3316      0.0000
   7  13   2      2.9466      0.8326      1.3011      0.0000
   9  13   2      9.6965      1.0480     -9.2081      0.0000
  11  13   2      2.8696      1.1381     -2.6879      0.0000
  13  13   2      2.2167      1.4062      0.3373      0.0000
  15  13   2      4.0569      1.1523     -1.9811      0.0000
  17  13   2      2.7251      1.0618     -2.8448      0.0000
  19  13   2      4.8721      0.7969     -4.5195      0.0000
  21  13   2      1.5345      1.2635     -0.6196      0.0000
  23  13   2      3.7106      1.5663      2.6718      0.0000
  25  13   2      2.7151      1.7138      3.2173      0.0000
 -22  14   2      2.0880      1.5378      1.7086      0.0000
 -20  14   2      1.8697      1.1028      2.7316      0.0000
 -18  14   2      1.5584      1.2620      0.0445      0.0000
 -16  14   2      2.0251      0.9374     -1.7485      0.0000
 -14  14   2      0.6484      0.9266     -0.0920      0.0000
 -12  14   2      3.5769      0.5251      3.0095      0.0000
 -10  14   2      4.1746      0.5217      4.4701      0.0000
  -8  14   2      3.6439      0.5659      3.0442      0.0000
   2  14   2      2.4967      1.7177     -2.3855      0.0000
   4  14   2      5.6386      0.7580     -6.2878      0.0000
   6  14   2      4.0946      0.8397     -3.6334      0.0000
   8  14   2      4.9471      0.7703      4.1389      0.0000
  10  14   2      3.6852      1.0702      1.8734      0.0000
  12  14   2      3.7001      0.8383     -0.7247      0.0000
  14  14   2      2.5262      1.2046      0.2980      0.0000
  16  14   2      2.4377      1.4542      1.4335      0.0000
  18  14   2      3.7037      0.9819      3.8322      0.0000
  20  14   2      2.4219      1.4820      2.6621      0.0000
  22  14   2      1.6908      1.5448     -0.1113      0.0000
  24  14   2      3.1961      1.5383     -1.9342      0.0000
 -23  15   2      1.1222      1.2072      1.5905      0.0000
 -21  15   2      1.8331      1.2869     -0.9194      0.0000
 -19  15   2      1.6062      1.1469     -1.9943      0.0000
 -17  15   2      1.6362      1.3473      0.6094      0.0000
 -15  15   2      2.0383      0.6828      1.4672      0.0000
 -13  15   2      2.6073      0.5878     -1.1209      0.0000
 -11  15   2      3.4814      0.5470     -3.0172      0.0000
  -9  15   2      2.3849      0.5895     -2.2167      0.0000
  -7  15   2      1.5931      1.0924      0.0087      0.0000
   3  15   2      3.2175      1.1190      3.3408      0.0000
   5  15   2      2.8714      0.9363      3.3179      0.0000
   7  15   2      1.5532      1.2781     -0.7618      0.0000
   9  15   2      1.2263      1.0499      0.3363      0.0000
  11  15   2      2.3780      0.8901      2.3349      0.0000
  13  15   2      3.1443      1.8438      1.7527      0.0000
  21  15   2      0.8823      1.4641      0.0889      0.0000
 -22  16   2      1.2056      1.2610      0.5358      0.0000
 -20  16   2      2.1753      1.1723      2.2024      0.0000
 -18  16   2      2.1456      1.2243      1.3821      0.0000
 -16  16   2      1.5114      0.8994     -1.7391      0.0000
 -14  16   2      2.8947      0.5914     -2.0585      0.0000
 -12  16   2      2.0973      1.1376      0.2265      0.0000
 -10  16   2      1.5937      0.6863      0.7233      0.0000
  -8  16   2      1.3722      0.9323     -0.4738      0.0000
   4  16   2      0.8222      1.5159      0.2485      0.0000
   6  16   2      1.5587      1.3667      2.1712      0.0000
   8  16   2      2.5572      1.1607      0.9784      0.0000
  10  16   2      1.1183      1.1226     -1.2214      0.0000
  12  16   2      1.3369      1.3925     -1.0660      0.0000
  14  16   2      2.1326      1.4208     -0.6754      0.0000
  16  16   2      1.1799      1.4260     -0.3672      0.0000
 -19  17   2      1.9632      1.4005     -2.5012      0.0000
 -17  17   2      1.6935      1.2076     -1.1585      0.0000
 -15  17   2      2.1948      0.9865      0.8921      0.0000
 -13  17   2      1.5645      0.7560      0.4804      0.0000
 -11  17   2      1.1265      0.8395     -0.6277      0.0000
  -9  17   2      0.9494      0.8489      0.3892      0.0000
   5  17   2      1.4114      1.4126     -2.1854      0.0000
   7  17   2      1.2515      1.2674     -1.4252      0.0000
   9  17   2      1.6896      1.4219      0.8434      0.0000
  11  17   2      2.0113      1.4134      1.1051      0.0000
  13  17   2      1.6944      1.4249      0.5027      0.0000
  15  17   2      4.3302      1.1062      0.3939      0.0000
 -14  18   2      1.7066      1.2102     -0.0370      0.0000
 -12  18   2      1.6017      1.1298      0.0287      0.0000
 -10  18   2      0.9300      1.1432     -0.3022      0.0000
   4  18   2      2.9085      1.7165      3.3172      0.0000
   6  18   2      1.5569      1.3509      3.0929      0.0000
   8  18   2      0.0000      1.2153      0.7632      0.0000
  10  18   2      2.2435      1.3254     -0.6603      0.0000
  12  18   2      0.0000      1.3112     -0.9069      0.0000
  -3   1   3      3.6610      0.6424      2.0679      0.0000
  -1   1   3     17.4553      0.7606    -16.1141      0.0000
   1   1   3      3.5276      0.5879     -4.9131      0.0000
   3   1   3      2.3301      0.7185     -2.5979      0.0000
   5   1   3      3.4959      0.7177     -3.6117      0.0000
   7   1   3     17.3475      0.9387     18.3880      0.0000
   9   1   3      9.6173      1.6159     -0.0790      0.0000
  11   1   3      2.9332      1.0989     -1.6207      0.0000
  13   1   3      2.7979      1.4989     -0.9993      0.0000
  15   1   3      1.8289      1.8489     -0.3088      0.0000
  17   1   3      2.7189      2.4119      0.3368      0.0000
  -4   2   3      4.3098      0.8048     -3.7788      0.0000
  -2   2   3      5.4408      0.5304      6.2596      0.0000
   0   2   3      4.0348      0.6308      4.2393      0.0000
   2   2   3      2.7521      0.6345      1.6790      0.0000
   4   2   3      9.0670      0.5114     10.9445      0.0000
   6   2   3     13.3515      1.1278    -14.5108      0.0000
   8   2   3      3.4481      0.7677     -3.2452      0.0000
  10   2   3     10.1722      0.7405      9.4991      0.0000
  12   2   3      6.5202      2.9346      7.0806      0.0000
  14   2   3      3.5287      1.4834      2.1507      0.0000
  16   2   3      2.7615      1.7429     -1.7357      0.0000
  18   2   3      0.0000      1.8418     -2.5855      0.0000
  -3   3   3     21.4104      1.2593    -17.4676      0.0000
  -1   3   3      8.4763      1.0732     -7.1293      0.0000
   1   3   3      2.6325      0.5951     -3.0319      0.0000
   3   3   3     12.5073      0.9363    -13.3239      0.0000
   5   3   3     15.5518      0.7061     18.2405      0.0000
   7   3   3      9.6311      0.9135     10.9573      0.0000
   9   3   3      2.2007      1.2966      1.4928      0.0000
  11   3   3      6.2311      0.7817     -7.1496      0.0000
  13   3   3      3.3178      1.2065     -5.0029      0.0000
  15   3   3      2.2218      1.5738     -2.0060      0.0000
  17   3   3      2.1038      1.6384      1.9720      0.0000
  19   3   3      0.8117      1.7701     -0.4304      0.0000
  21   3   3      7.4322      1.9885     -5.6181      0.0000
  -4   4   3     17.7080      1.4067     17.4285      0.0000
  -2   4   3     13.2027      0.8394     13.2186      0.0000
   0   4   3      4.1919      0.4923      3.6206      0.0000
   2   4   3     14.9248      0.7054     18.4014      0.0000
   4   4   3     10.2968      0.6746     -9.0368      0.0000
   6   4   3      6.3049      0.6271     -6.2016      0.0000
   8   4   3      4.5459      0.8153     -4.1248      0.0000
  10   4   3      2.1248      1.2672     -0.6794      0.0000
  12   4   3      2.2693      1.3029      1.1281      0.0000
  14   4   3      2.6524      1.1388      0.6480      0.0000
  16   4   3      2.7127      1.7777     -3.6564      0.0000
  18   4   3      2.6597      1.4590     -3.6551      0.0000
  22   4   3      2.0095      1.7526      0.7284      0.0000
  24   4   3      3.9698      2.3197     -1.7987      0.0000
  -5   5   3     11.5937      1.0680     -9.0093      0.0000
  -3   5   3     18.3530      1.0768    -19.2226      0.0000
  -1   5   3      9.0914      0.9593     -9.5018      0.0000
   1   5   3     14.7082      1.0850    -12.6034      0.0000
   3   5   3     14.1710      1.9396     12.4086      0.0000
   5   5   3     10.1088      0.7707      7.0360      0.0000
   7   5   3      5.6135      0.7093      5.2294      0.0000
   9   5   3      4.1289      0.8062      4.8741      0.0000
  11   5   3      3.0722      0.9575      2.6699      0.0000
  13   5   3      4.5983      1.7683     -3.7601      0.0000
  15   5   3      5.1860      0.8799     -2.8063      0.0000
  17   5   3      3.3322      3.2410     -0.1970      0.0000
  19   5   3     11.6334      1.4314     -9.3960      0.0000
  21   5   3      1.5860      1.7545     -2.4128      0.0000
  23   5   3      2.0085      1.7743     -0.1038      0.0000
  25   5   3      1.8865      1.7520      0.5696      0.0000
  27   5   3      3.3345      2.6072      1.9584      0.0000
  -4   6   3     15.5193      0.9175     16.4418      0.0000
  -2   6   3     14.4180      0.8773     14.9943      0.0000
   0   6   3     12.7207      0.9242     14.5209      0.0000
   2   6   3     19.1308      1.1826    -15.8166      0.0000
   4   6   3     14.4918      0.9721    -13.7450      0.0000
   6   6   3      9.3642      0.7427     -6.3010      0.0000
   8   6   3      7.2345      0.7259     -7.5467      0.0000
  10   6   3      8.4747      0.7713     -9.8424      0.0000
  12   6   3      4.3450      1.0186     -3.7013      0.0000
  14   6   3      5.4622      0.8265      1.1750      0.0000
  16   6   3      5.6945      2.0266      0.1844      0.0000
  20   6   3      1.8149      1.6356      3.8377      0.0000
  22   6   3      2.0242      1.8843      0.6619      0.0000
  24   6   3      2.4563      1.7896      0.7075      0.0000
  26   6   3      2.2628      1.7717     -1.6573      0.0000
  28   6   3      3.0077      2.3799     -1.1592      0.0000
  -5   7   3     18.7141      1.0867    -17.4598      0.0000
  -3   7   3     11.7997      0.9424    -11.9902      0.0000
  -1   7   3     11.7010      0.9029     -9.0242      0.0000
   1   7   3     20.4622      1.8356     20.0537      0.0000
   3   7   3     29.7153      2.2230     31.0415      0.0000
   5   7   3     21.5767      1.3149     21.0820      0.0000
   7   7   3     13.1884      0.9028     13.5383      0.0000
   9   7   3     15.9513      1.0487     14.0815      0.0000
  11   7   3     12.1830      0.9039     10.9046      0.0000
  13   7   3      3.6244      0.8440      4.4958      0.0000
  15   7   3      8.0781      1.5573      3.1310      0.0000
  17   7   3     18.4827      1.2131    -15.0590      0.0000
  19   7   3      5.5989      1.1312     -5.2089      0.0000
  21   7   3      2.7735      2.9132      0.1613      0.0000
  23   7   3      2.2801      1.5190      0.0737      0.0000
  25   7   3      2.0409      1.6648      1.7525      0.0000
  27   7   3      1.4990      1.5153      0.7207      0.0000
  31   7   3      3.3107      2.5064      3.5293      0.0000
  -6   8   3     19.6521      1.6152     19.4375      0.0000
  -4   8   3     26.8440      1.5481     25.7505      0.0000
   0   8   3     15.4371      1.0622     11.7229      0.0000
   2   8   3      5.5836      1.0991     -5.6609      0.0000
   4   8   3      8.3756      0.7343     -8.8286      0.0000
   6   8   3      4.8896      0.7756     -4.6149      0.0000
   8   8   3      4.7053      0.7787     -5.1707      0.0000
  10   8   3      8.7261      0.7905     -8.7589      0.0000
  12   8   3      7.4092      0.7826     -7.7826      0.0000
  14   8   3      8.7737      1.1479     -7.1079      0.0000
  16   8   3     16.4551      1.1032     16.9139      0.0000
  18   8   3     10.4018      1.0794     11.2869      0.0000
  20   8   3      3.5636      1.6273      4.7753      0.0000
  22   8   3      4.2083      2.5125      2.5093      0.0000
  24   8   3      0.5258      2.1964     -0.0560      0.0000
  26   8   3      1.6949      1.8652      1.7134      0.0000
  28   8   3      2.0953      1.7625      0.5286      0.0000
  30   8   3      2.2030      1.9639     -1.9523      0.0000
   1   9   3      2.5575      1.2739      0.8385      0.0000
   3   9   3      8.4044      1.2585      8.2842      0.0000
   5   9   3      5.9020      0.7184      5.9845      0.0000
   7   9   3      2.4226      1.0214      0.1669      0.0000
   9   9   3      4.0773      0.8296     -0.1267      0.0000
  11   9   3      4.5590      0.7861      3.4995      0.0000
  13   9   3     11.5822      0.8878      9.0996      0.0000
  15   9   3     13.4282      1.3095    -13.1265      0.0000
  17   9   3     13.4836      1.8513    -12.0295      0.0000
  19   9   3      5.6119      1.2064     -6.5021      0.0000
  21   9   3      3.3921      1.1184     -2.1657      0.0000
  23   9   3      1.9615      1.9778      2.2094      0.0000
  25   9   3      1.1268      1.3210      0.0576      0.0000
  27   9   3      1.1712      1.6324     -0.1133      0.0000
  29   9   3      2.5553      1.6543      2.0091      0.0000
   0  10   3      6.1357      0.9225      6.6066      0.0000
   2  10   3      4.1958      0.9304     -5.0274      0.0000
   4  10   3      9.5439      0.8228     -8.3952      0.0000
   6  10   3      4.4304      0.7661     -3.9554      0.0000
   8  10   3      2.7166      1.0092      1.4982      0.0000
  10  10   3      7.1111      0.7640      0.3559      0.0000
  12  10   3     10.1251      0.8113     -8.4181      0.0000
  14  10   3      7.5397      0.8051      8.1986      0.0000
  16  10   3     12.2202      0.9060     10.6758      0.0000
  18  10   3      9.6948      0.8899      8.4718      0.0000
  20  10   3      5.1058      2.0348      4.1554      0.0000
  22  10   3      4.0390      2.1021     -1.9771      0.0000
  24  10   3      1.3489      1.3662     -1.3897      0.0000
  26  10   3      3.7700      2.0175     -0.5217      0.0000
  28  10   3      2.6067      1.9045     -1.5036      0.0000
  -9  11   3     18.5289      1.5344     16.9444      0.0000
  -7  11   3     11.3083      0.9589     11.1760      0.0000
   1  11   3      6.9466      0.8972     -5.5503      0.0000
   3  11   3      4.6982      1.1045      1.8033      0.0000
   5  11   3      6.2110      0.8191      4.5884      0.0000
   7  11   3      4.7045      0.8170      2.9317      0.0000
   9  11   3      4.5608      0.8685      4.1494      0.0000
  11  11   3     14.0731      0.9830     14.0312      0.0000
  13  11   3      6.6621      0.7548      5.4144      0.0000
  15  11   3      5.8239      0.8092      2.5144      0.0000
  17  11   3      3.4977      0.8662      0.7573      0.0000
  19  11   3      3.4891      1.0073      1.1016      0.0000
  21  11   3      5.4776      2.5105      4.9083      0.0000
  23  11   3      5.9758      1.3229      4.9462      0.0000
  25  11   3      2.1090      1.5869      3.6472      0.0000
  27  11   3      3.0649      2.3410      2.8089      0.0000
 -12  12   3      2.4230      1.0849      0.1069      0.0000
 -10  12   3      6.8513      0.9579      6.0063      0.0000
  -8  12   3      9.9246      0.6838      8.5742      0.0000
   0  12   3      1.9712      1.8209      4.6453      0.0000
   2  12   3      5.2232      0.9251     -3.9931      0.0000
   4  12   3      8.6822      0.8351     -9.0543      0.0000
   6  12   3      7.9815      0.7685     -7.2266      0.0000
   8  12   3      4.3118      0.8026     -3.4901      0.0000
  10  12   3      6.3690      0.7991     -5.7142      0.0000
  12  12   3      2.1343      1.2976      1.7902      0.0000
  14  12   3      4.3097      1.2246      4.3025      0.0000
  16  12   3      4.5915      0.8758      5.8253      0.0000
  18  12   3      6.2587      0.7706      6.0768      0.0000
  20  12   3      3.0458      1.0072      3.1755      0.0000
  22  12   3      4.0171      1.5717      0.4427      0.0000
  24  12   3      2.7487      1.9827     -1.0569      0.0000
 -15  13   3      7.6221      1.1305      6.1060      0.0000
 -13  13   3      3.3154      0.7680     -1.6767      0.0000
 -11  13   3      6.5361      0.4931     -7.6899      0.0000
  -9  13   3     13.1164      0.7885    -12.2174      0.0000
   1  13   3      3.8904      1.1055     -1.4901      0.0000
   3  13   3      7.4598      0.8681      7.3283      0.0000
   5  13   3      9.9928      1.2091     11.0367      0.0000
   7  13   3     10.2349      0.8545     10.1110      0.0000
   9  13   3     12.1702      0.9290      9.5349      0.0000
  11  13   3      2.5873      0.9187      1.6836      0.0000
  13  13   3      3.0969      0.9065     -2.3720      0.0000
  15  13   3      4.2905      0.8262     -4.1940      0.0000
  17  13   3      6.0137      0.9126     -5.6179      0.0000
  19  13   3      7.2267      1.2138     -6.0987      0.0000
  21  13   3      3.9518      1.2387     -4.1543      0.0000
  23  13   3      4.1231      1.4113     -1.6009      0.0000
 -16  14   3      9.1305      1.0604     -9.5686      0.0000
 -14  14   3      5.0901      0.6111     -4.9298      0.0000
 -12  14   3      2.0689      0.5273      1.1549      0.0000
 -10  14   3      6.1581      0.4788      6.1330      0.0000
  -8  14   3     12.5860      1.0910     10.9891      0.0000
   2  14   3      5.1387      1.4527      2.0951      0.0000
   4  14   3      4.3127      0.8416     -4.6151      0.0000
   6  14   3      8.4757      0.8084     -8.0516      0.0000
   8  14   3      8.1629      0.8712     -9.1526      0.0000
  10  14   3      5.3461      0.8222     -3.1415      0.0000
  12  14   3      2.7399      0.9097      1.6243      0.0000
  14  14   3      2.8724      0.9088      3.0177      0.0000
  16  14   3      3.4810      0.9017      3.5559      0.0000
  18  14   3      5.4189      1.3863      5.6406      0.0000
  20  14   3      5.3540      1.1974      5.4037      0.0000
  22  14   3      3.2914      1.3326      3.7014      0.0000
 -19  15   3      6.1055      1.1506      8.0008      0.0000
 -17  15   3      8.9557      0.7306      7.9988      0.0000
 -15  15   3      4.4388      0.6083      3.4202      0.0000
 -13  15   3      4.3593      0.7593     -3.9674      0.0000
 -11  15   3      8.7464      0.6748     -9.7131      0.0000
  -9  15   3     11.2289      0.7277    -12.9902      0.0000
   1  15   3      2.8338      1.7923      3.7301      0.0000
   3  15   3     10.3369      1.0966     10.2690      0.0000
   5  15   3     14.0870      1.0380     14.8144      0.0000
   7  15   3     15.5693      1.0784     16.3678      0.0000
   9  15   3     10.2830      0.8408     10.7891      0.0000
  11  15   3      4.2902      0.9113      3.2911      0.0000
  13  15   3      2.3358      1.1090     -0.9911      0.0000
  15  15   3      3.5789      1.2416     -2.5885      0.0000
  17  15   3      3.7550      1.2651     -5.3003      0.0000
 -22  16   3      2.3361      1.4287     -1.4541      0.0000
 -20  16   3      4.6299      0.8997     -4.6809      0.0000
 -18  16   3      5.1972      1.0766     -6.9174      0.0000
 -16  16   3      9.9077      0.8981     -7.4481      0.0000
 -14  16   3      4.8544      0.5129     -5.0785      0.0000
 -12  16   3      2.2939      0.5032     -0.7530      0.0000
 -10  16   3      3.8047      0.4455      3.4129      0.0000
   2  16   3      2.6991      1.9775     -0.5668      0.0000
   4  16   3      4.6157      0.8571     -5.1938      0.0000
   6  16   3      8.2853      0.8195     -9.0928      0.0000
   8  16   3      7.7943      1.2204     -8.1187      0.0000
  10  16   3      3.6201      1.3771     -3.4643      0.0000
  12  16   3      2.6571      1.4238      0.1912      0.0000
  14  16   3      3.0431      1.4994      1.6256      0.0000
  16  16   3      3.2105      1.3167      3.8049      0.0000
 -17  17   3      8.8581      0.9992      6.6214      0.0000
 -15  17   3      6.6801      0.7960      6.6820      0.0000
 -13  17   3      4.5684      0.4931      5.1307      0.0000
 -11  17   3      2.1904      0.5123      1.8176      0.0000
  -9  17   3      2.8446      0.6698     -2.2587      0.0000
   3  17   3      1.3613      1.5144      0.7093      0.0000
   5  17   3      2.7394      1.4060      3.7567      0.0000
   7  17   3      4.2469      1.3132      4.8427      0.0000
   9  17   3      3.3877      1.2553      2.9424      0.0000
  11  17   3      1.9169      1.5631      0.6008      0.0000
  13  17   3      2.1942      1.4849     -0.8248      0.0000
 -12  18   3     10.7508      1.0439    -11.1252      0.0000
   4  18   3      1.3822      1.5546     -1.6766      0.0000
   6  18   3      2.8607      1.5117     -3.8307      0.0000
  -4   0   4     48.5431      3.2720    -31.0124      0.0000
  -2   0   4      7.2067      1.5688     -6.7396      0.0000
   0   0   4     20.5057      1.4328      9.4374      0.0000
   2   0   4     26.8466      1.5818     30.7478      0.0000
   4   0   4     27.5556      3.7925     44.8206      0.0000
   6   0   4     47.1570      3.8328     51.8105      0.0000
   8   0   4     55.1830      6.3847     65.4676      0.0000
  14   0   4      8.0848      0.9845      5.5777      0.0000
  16   0   4      4.8619      1.8194      1.7139      0.0000
  18   0   4      1.8944      1.8236      0.1179      0.0000
  20   0   4      4.7631      2.3820     -3.0466      0.0000
  -5   1   4     29.2508      2.4423     33.7656      0.0000
  -3   1   4     34.5785      1.4191     33.9344      0.0000
  -1   1   4     32.1402      1.3222     33.1138      0.0000
   1   1   4     26.0922      1.2611     26.8389      0.0000
   3   1   4     17.6926      2.1157     12.9341      0.0000
   5   1   4      4.0063      0.9032     -1.4908      0.0000
   7   1   4     23.4507      1.1395    -27.9347      0.0000
   9   1   4     31.4423      1.6628    -32.2544      0.0000
  11   1   4     19.4175      1.8394    -18.5234      0.0000
  13   1   4      7.0909      1.4847     -5.8405      0.0000
  15   1   4      3.2639      0.9531     -0.2529      0.0000
  17   1   4      2.7187      1.6592      2.0095      0.0000
  19   1   4      2.7610      1.8689      4.1904      0.0000
  -4   2   4     31.9571      1.8649    -32.9587      0.0000
  -2   2   4     32.5358      1.5433    -33.9682      0.0000
   0   2   4     26.0168      1.0852    -28.2943      0.0000
   2   2   4     17.9566      0.8019    -19.7839      0.0000
   4   2   4      9.5123      0.6026    -11.1995      0.0000
   6   2   4     14.8282      1.1114     16.0535      0.0000
   8   2   4     16.1322      0.9015     19.5431      0.0000
  10   2   4     15.9852      0.7784     17.2339      0.0000
  12   2   4      6.1615      0.9684      7.1102      0.0000
  14   2   4      2.1267      1.4055      0.7964      0.0000
  16   2   4      2.9802      1.9582     -2.2245      0.0000
  18   2   4      3.2873      1.3625     -2.7009      0.0000
  20   2   4      6.6033      2.8599     -5.8374      0.0000
  24   2   4      6.8599      2.3559     -5.1992      0.0000
  -5   3   4     33.0876      1.9290     30.5720      0.0000
  -3   3   4     29.5518      1.5168     29.6164      0.0000
  -1   3   4     25.2291      1.0600     25.7409      0.0000
   1   3   4     13.5225      0.7386     16.8517      0.0000
   3   3   4     13.1681      0.8020     14.1086      0.0000
   5   3   4     11.6793      0.5950    -11.5910      0.0000
   7   3   4     11.8994      1.7368    -13.1109      0.0000
   9   3   4      7.7813      0.9325     -9.9076      0.0000
  11   3   4      6.8394      0.6492     -5.6522      0.0000
  13   3   4      1.0364      1.3946     -0.1482      0.0000
  15   3   4      4.5800      1.0061      4.4092      0.0000
  17   3   4     14.2436      1.8440      4.6293      0.0000
  19   3   4      6.4917      1.5264      6.1602      0.0000
  21   3   4      9.3624      1.3861      8.6729      0.0000
  23   3   4      3.0373      1.7445      4.2427      0.0000
  25   3   4      0.8524      1.6496      0.5066      0.0000
  27   3   4      2.5352      2.2814     -1.6225      0.0000
  -4   4   4     11.1860      1.0756    -11.0049      0.0000
  -2   4   4     17.4966      0.9160    -17.0573      0.0000
   0   4   4     15.1772      1.1405    -17.7710      0.0000
   2   4   4     20.4472      1.0196    -19.9639      0.0000
   4   4   4      4.2653      0.8247      4.6752      0.0000
   6   4   4      9.5023      0.8422     10.4449      0.0000
   8   4   4     10.5621      0.8959     10.2821      0.0000
  10   4   4      8.7028      1.2574      9.3552      0.0000
  12   4   4      8.7030      0.9312      8.9979      0.0000
  14   4   4      3.8266      1.1136      4.8824      0.0000
  16   4   4      4.8144      1.1952      2.7621      0.0000
  18   4   4      0.0000      1.4688     -0.5644      0.0000
  20   4   4      2.7552      1.6823     -6.0872      0.0000
  22   4   4      2.4008      2.0209     -1.6086      0.0000
  24   4   4      2.4903      1.8239      1.8198      0.0000
  26   4   4      2.1122      1.6451      2.8323      0.0000
  28   4   4      2.8184      2.5114      3.0166      0.0000
  -5   5   4     26.6640      1.5542     25.4673      0.0000
  -3   5   4     19.7482      1.1143     18.4734      0.0000
  -1   5   4     14.1404      0.8530     15.6164      0.0000
   1   5   4     18.9636      0.9590     20.1781      0.0000
   3   5   4      3.5158      0.6312     -1.0281      0.0000
   5   5   4     10.2535      0.6296     -9.7319      0.0000
   7   5   4     12.6533      0.7649    -11.4211      0.0000
   9   5   4      9.0744      1.0924    -10.5132      0.0000
  11   5   4      8.4169      0.7684     -9.5851      0.0000
  13   5   4      8.0000      0.8001     -7.4976      0.0000
  15   5   4      3.7571      1.3413     -4.9902      0.0000
  17   5   4      2.5286      1.5010     -0.2282      0.0000
  23   5   4      1.0534      1.5215      1.4062      0.0000
  25   5   4      2.2061      1.6998     -0.6065      0.0000
  27   5   4      0.0000      2.0898     -1.0121      0.0000
  29   5   4      2.9058      2.3954     -0.7252      0.0000
  31   5   4      2.7893      2.4694     -1.3570      0.0000
  -6   6   4     25.3267      1.4855    -21.5394      0.0000
  -4   6   4     24.9854      1.4736    -26.0993      0.0000
  -2   6   4     15.3599      0.9579    -17.7690      0.0000
   0   6   4     17.3555      0.7677    -18.1320      0.0000
   2   6   4      5.3246      0.5732     -2.8870      0.0000
   4   6   4      8.5056      0.6904     10.0521      0.0000
   6   6   4     16.8751      2.0089     16.3765      0.0000
   8   6   4     17.6447      1.1224     17.7784      0.0000
  10   6   4      8.6599      1.0825     13.5792      0.0000
  12   6   4      9.9449      0.8012      9.9463      0.0000
  14   6   4      7.4426      1.7832      7.4396      0.0000
  16   6   4      7.0388      1.8532      3.0999      0.0000
  18   6   4     12.1513      1.9459    -10.4211      0.0000
  20   6   4      7.0207      1.1191     -9.3688      0.0000
  22   6   4     11.0738      2.0579     -5.2064      0.0000
  24   6   4      0.0000      1.9125     -1.6686      0.0000
  28   6   4      0.4810      1.7081     -0.5983      0.0000
  30   6   4      0.0000      1.9788      0.0744      0.0000
  -7   7   4     17.4154      1.4999     19.5223      0.0000
  -5   7   4     20.2696      1.6912     22.2519      0.0000
  -3   7   4     15.9346      0.9666     18.6450      0.0000
  -1   7   4     12.1045      0.8445      9.6232      0.0000
   1   7   4      5.1256      0.5548     -4.4299      0.0000
   3   7   4     15.0401      1.5072    -15.3889      0.0000
   5   7   4     20.0227      1.2459    -22.8341      0.0000
   7   7   4     26.9006      1.6104    -25.8909      0.0000
   9   7   4     20.1567      1.2509    -19.2438      0.0000
  11   7   4      7.6321      1.0737    -12.8188      0.0000
  13   7   4     10.8735      0.8711     -9.5525      0.0000
  15   7   4      9.6730      1.4741     -8.1537      0.0000
  17   7   4      7.9646      1.1104      5.3479      0.0000
  19   7   4      7.9778      0.9180      7.0659      0.0000
  21   7   4      6.4114      1.5838      5.6000      0.0000
  23   7   4      0.3276      1.2506      2.3231      0.0000
  25   7   4      2.7292      2.3853      0.2713      0.0000
  27   7   4      0.0000      1.5107      0.2886      0.0000
  29   7   4      1.5143      1.5852      0.0235      0.0000
  -6   8   4     15.0302      1.2679    -16.0805      0.0000
  -4   8   4     17.8495      1.0543    -19.8063      0.0000
  -2   8   4     21.3485      1.9539    -20.3937      0.0000
   0   8   4     10.8929      0.7518    -13.6119      0.0000
   2   8   4      6.4865      0.7618     -6.5191      0.0000
   4   8   4      1.4902      1.5823      0.2962      0.0000
   6   8   4      9.6218      0.8322     10.2923      0.0000
   8   8   4     11.3735      0.9093     11.0006      0.0000
  10   8   4      7.8384      0.7809      9.1872      0.0000
  12   8   4      7.3506      0.8174      7.2611      0.0000
  14   8   4      9.4912      0.8465      8.4868      0.0000
  16   8   4      2.9136      1.0183     -2.1889      0.0000
  18   8   4      9.9552      1.8040     -4.7335      0.0000
  20   8   4      5.0930      1.1412     -5.9265      0.0000
  22   8   4      4.8852      1.8732     -4.1487      0.0000
  24   8   4      2.7856      1.8842     -2.2180      0.0000
  26   8   4      4.5319      1.9516     -1.2891      0.0000
  28   8   4      1.8145      1.7712     -0.8579      0.0000
  -7   9   4     13.6357      1.1659     12.3628      0.0000
  -5   9   4     14.8645      0.8872     15.3212      0.0000
  -3   9   4     15.0282      0.9387     16.8753      0.0000
  -1   9   4     15.3086      1.6181     15.2712      0.0000
   1   9   4      8.4981      0.8262      9.3884      0.0000
   3   9   4      4.3307      0.8686      3.8605      0.0000
   5   9   4      4.1406      0.8090     -4.8118      0.0000
   7   9   4      7.6632      0.8066     -7.8065      0.0000
   9   9   4     10.7032      1.1976     -7.8716      0.0000
  11   9   4      5.1488      0.8105     -5.4719      0.0000
  13   9   4      6.8332      0.8139     -5.9386      0.0000
  15   9   4      1.9305      1.5348      2.0236      0.0000
  17   9   4      4.5581      0.8387      3.0974      0.0000
  19   9   4      3.9279      0.9148      4.2652      0.0000
  21   9   4      3.6174      1.3497      3.3440      0.0000
  23   9   4      2.9804      1.5431      2.7436      0.0000
  25   9   4      0.4008      1.4722      1.4721      0.0000
  27   9   4      2.9050      2.2144      0.6253      0.0000
  -8  10   4      6.6686      0.7075     -6.5946      0.0000
  -6  10   4      8.8862      1.0298     -8.7697      0.0000
   0  10   4      6.4285      0.9319     -6.5225      0.0000
   2  10   4      4.1043      0.8921     -3.0806      0.0000
   4  10   4      3.6091      0.9627      1.9568      0.0000
   6  10   4      3.5125      0.9059      3.1194      0.0000
   8  10   4      3.2938      0.9527      4.1728      0.0000
  10  10   4      4.0837      0.8802      2.9919      0.0000
  12  10   4      3.2343      0.9666      2.7188      0.0000
  14  10   4      9.1622      2.1453     -3.7556      0.0000
  16  10   4      4.3587      0.8321     -3.9313      0.0000
  18  10   4      3.2333      0.9803     -3.5841      0.0000
  20  10   4      2.9541      1.0940     -1.8593      0.0000
  22  10   4      4.6349      1.3661     -2.6529      0.0000
  24  10   4      2.1537      1.7355     -1.8557      0.0000
  26  10   4      1.0026      1.4259     -0.7317      0.0000
  -7  11   4      7.8757      0.7031     -8.7951      0.0000
  -5  11   4      4.3019      0.8811     -4.5721      0.0000
  -1  11   4      4.4710      1.1021      3.6343      0.0000
   1  11   4      5.5800      1.2337      3.4560      0.0000
   3  11   4      1.6066      1.3668     -0.0175      0.0000
   5  11   4      2.1377      1.1272     -0.9084      0.0000
   7  11   4      1.7544      1.6565     -2.9500      0.0000
   9  11   4      4.8544      0.8430     -5.1370      0.0000
  11  11   4      6.8649      0.7685     -6.4769      0.0000
  13  11   4      2.3503      1.1106     -1.4301      0.0000
  15  11   4      7.2192      1.4646     -0.0414      0.0000
  17  11   4      1.2374      1.2689     -0.2705      0.0000
  19  11   4      2.0181      1.3639     -2.7861      0.0000
  21  11   4      1.6279      1.6465     -0.8276      0.0000
  23  11   4      1.9072      1.7962     -0.3049      0.0000
  25  11   4      1.1915      1.8543     -0.5672      0.0000
   0  12   4      5.0414      1.4095     -4.0568      0.0000
   2  12   4      2.9958      1.3375      0.1288      0.0000
   4  12   4      4.0839      1.2711      1.2186      0.0000
   6  12   4      2.0573      1.2048      1.6379      0.0000
   8  12   4      3.2177      0.8856      3.4870      0.0000
  10  12   4      6.0662      0.8453      5.5199      0.0000
  12  12   4      3.2677      0.8760      2.0443      0.0000
  14  12   4      0.9953      1.2311     -0.9664      0.0000
  16  12   4      3.6378      0.9640     -2.1895      0.0000
  18  12   4      1.3605      1.5712      0.8058      0.0000
  20  12   4      0.9441      1.4987     -0.5746      0.0000
  22  12   4      0.0000      1.4148     -0.7675      0.0000
  -1  13   4      1.5054      1.5272      3.8937      0.0000
   1  13   4      2.6071      1.2175     -0.3920      0.0000
   3  13   4      3.0172      1.0274     -2.1828      0.0000
   5  13   4      2.5080      1.0696     -1.5592      0.0000
   7  13   4      1.3474      1.4520     -1.7307      0.0000
   9  13   4      4.1199      0.8755     -3.4558      0.0000
  11  13   4      3.2566      0.9146     -2.3173      0.0000
  13  13   4      2.2082      1.0680      0.4210      0.0000
  15  13   4      3.3307      1.3125      2.8765      0.0000
  17  13   4      2.6233      1.4641      0.7202      0.0000
  19  13   4      1.8098      1.5128      1.6353      0.0000
  21  13   4      1.4092      1.4120      0.8456      0.0000
 -12  14   4      1.8461      0.7137     -1.8179      0.0000
   0  14   4      1.5527      1.5870     -1.0503      0.0000
   2  14   4      1.9357      1.3765      1.9574      0.0000
   4  14   4      1.0742      1.2545      1.7471      0.0000
   6  14   4      2.9126      0.9893      0.6732      0.0000
   8  14   4      0.9258      1.1398      1.2442      0.0000
  10  14   4      3.3218      0.9839      1.8704      0.0000
  12  14   4      2.8767      0.9074      1.1718      0.0000
  14  14   4      2.0561      1.5963     -0.8709      0.0000
  16  14   4      0.7559      1.5607     -0.2576      0.0000
  18  14   4      2.4198      1.4709     -2.0444      0.0000
 -13  15   4      1.8222      0.6391      2.1183      0.0000
 -11  15   4      2.3442      0.3439      2.0252      0.0000
   1  15   4      2.0554      1.4346     -1.6422      0.0000
   3  15   4      2.6983      1.1460     -2.3233      0.0000
   5  15   4      1.5450      1.2404     -0.7707      0.0000
   7  15   4      1.8915      1.2594      0.3052      0.0000
   9  15   4      1.1792      1.4609     -0.2563      0.0000
  11  15   4      1.3363      1.4820     -1.3379      0.0000
  13  15   4      1.5637      1.4609     -1.3214      0.0000
 -16  16   4      0.9679      0.9139     -0.0116      0.0000
 -14  16   4      2.0308      0.5714     -2.0387      0.0000
 -12  16   4      2.3163      0.4286     -1.5858      0.0000
   2  16   4      1.2576      1.6650      2.3702      0.0000
   4  16   4      0.7582      1.4146      1.2760      0.0000
   6  16   4      1.3233      1.5735     -1.0790      0.0000
   8  16   4      1.9627      1.5303     -2.2057      0.0000
  10  16   4      1.2547      1.5560     -1.3570      0.0000
  12  16   4      1.2410      1.4179      0.2310      0.0000
 -15  17   4      2.4715      0.5618      1.8163      0.0000
 -13  17   4      2.3051      0.4106      2.6111      0.0000
 -11  17   4      1.1187      0.5249      0.3966      0.0000
   3  17   4      1.4188      1.4625     -2.3717      0.0000
   5  17   4      0.6638      1.4371      0.0143      0.0000
   7  17   4      1.7943      1.5656      2.4922      0.0000
  -5   1   5      6.5651      0.5997      5.0709      0.0000
  -3   1   5      3.2120      0.6280     -1.9130      0.0000
  -1   1   5      6.1537      0.5678      8.1500      0.0000
   1   1   5      9.4432      1.1086      5.1711      0.0000
   3   1   5      2.5792      0.9856      1.6237      0.0000
   5   1   5      1.2694      1.0842      0.8558      0.0000
   7   1   5      2.8511      0.8625      2.4815      0.0000
   9   1   5      3.5388      0.7453     -3.5245      0.0000
  11   1   5      8.8414      1.1299     -4.1307      0.0000
  13   1   5      3.9046      2.2524     -2.1142      0.0000
  15   1   5      2.1445      1.2078      0.9316      0.0000
  17   1   5      2.0712      1.1745      1.9633      0.0000
  19   1   5      1.1496      1.4466      1.3986      0.0000
  21   1   5      0.8659      1.6332      0.0222      0.0000
  23   1   5      1.1683      1.6362      0.2404      0.0000
  25   1   5      3.3115      2.5387      1.6522      0.0000
  27   1   5      1.2811      2.2942      1.4949      0.0000
  -6   2   5      6.3693      1.1242     -5.9805      0.0000
  -4   2   5      4.4388      0.6026      4.3485      0.0000
  -2   2   5      3.1996      0.6094     -1.9422      0.0000
   0   2   5      3.3749      0.6358     -4.4808      0.0000
   2   2   5      2.1825      0.7962      0.2337      0.0000
   4   2   5      1.6366      1.2470      1.9961      0.0000
   6   2   5      3.8932      0.5827     -4.3364      0.0000
   8   2   5      2.2700      0.8838     -0.1642      0.0000
  10   2   5      3.7298      0.8755      4.4946      0.0000
  12   2   5      4.0789      3.0401      3.9228      0.0000
  14   2   5      2.1322      1.1242      0.3211      0.0000
  16   2   5      3.0452      1.0457     -2.4586      0.0000
  18   2   5      2.5212      1.7911     -2.4305      0.0000
  20   2   5      1.2516      1.4333      0.2608      0.0000
  22   2   5      2.3075      1.9377      1.4524      0.0000
  24   2   5      1.7588      1.5466     -0.8948      0.0000
  26   2   5      0.0000      2.1165     -2.1190      0.0000
  28   2   5      3.2976      2.6470     -0.6615      0.0000
  -7   3   5      4.4506      1.1177     10.2904      0.0000
  -5   3   5      2.2715      0.9087     -1.9000      0.0000
  -3   3   5      6.4887      0.5121      6.2686      0.0000
  -1   3   5      7.0141      0.5319      6.9560      0.0000
   1   3   5      4.7752      0.5052      5.2263      0.0000
   3   3   5      1.0632      1.0201     -1.6255      0.0000
   5   3   5      3.2230      0.8756      2.3482      0.0000
   7   3   5      2.2959      0.7827     -0.2257      0.0000
   9   3   5      4.8466      1.0539     -4.9549      0.0000
  11   3   5      6.5595      1.6181     -7.1818      0.0000
  13   3   5      4.6010      0.7835     -4.3049      0.0000
  15   3   5      1.5704      1.3245      0.8524      0.0000
  17   3   5      3.6249      1.1327      3.8575      0.0000
  19   3   5      2.7569      2.2363      1.5699      0.0000
  21   3   5      1.1943      1.3192     -1.6595      0.0000
  23   3   5      0.5173      1.3399     -0.2505      0.0000
  25   3   5      2.5762      1.7894      2.0427      0.0000
  27   3   5      0.0000      2.2310      1.6524      0.0000
  29   3   5      1.5123      2.1607     -0.6784      0.0000
  -6   4   5      3.3406      1.1325      3.8883      0.0000
  -4   4   5      4.3099      0.7157     -3.5522      0.0000
  -2   4   5      5.4741      0.6173     -5.7134      0.0000
   0   4   5      4.8069      0.4946     -5.1652      0.0000
   2   4   5      2.0092      0.7571     -1.3446      0.0000
   4   4   5      2.3783      0.7460     -2.8094      0.0000
   6   4   5      4.0187      0.6625     -0.6859      0.0000
   8   4   5      2.7479      0.7004      2.7063      0.0000
  10   4   5      4.8088      0.6787      6.1331      0.0000
  12   4   5      8.3873      1.0530      8.2206      0.0000
  14   4   5      3.5125      0.8386      4.0119      0.0000
  16   4   5      2.3716      1.3390     -1.6333      0.0000
  18   4   5      4.2813      1.0757     -2.2842      0.0000
  20   4   5      0.1555      1.3501      0.8447      0.0000
  22   4   5      0.6888      1.2621      0.5423      0.0000
  24   4   5      1.1885      1.7230     -1.7407      0.0000
  28   4   5      0.6283      1.7733     -0.9479      0.0000
  -5   5   5     10.2812      0.7431      8.1207      0.0000
  -3   5   5      8.8612      0.5436     10.1491      0.0000
  -1   5   5      6.7610      0.5927      7.8284      0.0000
   1   5   5      3.5667      0.5825      3.2969      0.0000
   3   5   5      2.9714      0.7232      2.7472      0.0000
   5   5   5      2.1367      0.8484     -1.3747      0.0000
   7   5   5      4.2930      0.6809     -4.2883      0.0000
   9   5   5      5.1093      1.1774     -5.0795      0.0000
  11   5   5      8.4501      0.6529     -9.4424      0.0000
  13   5   5      6.6806      0.7907     -7.2580      0.0000
  15   5   5      2.2177      1.2302     -0.7040      0.0000
  17   5   5      3.1735      1.0521      3.0828      0.0000
  19   5   5      1.9997      1.5287      1.7819      0.0000
  21   5   5      1.8991      1.4332      1.4255      0.0000
  23   5   5      2.3557      2.4554      2.2987      0.0000
  27   5   5      2.2942      1.7073      2.2139      0.0000
  -8   6   5      3.0548      1.1947      4.6786      0.0000
  -6   6   5      6.1498      0.6061     -5.7294      0.0000
  -4   6   5     14.8512      0.9351    -16.5426      0.0000
  -2   6   5     13.0365      1.1533    -13.3745      0.0000
   0   6   5      6.6681      0.7232     -6.6436      0.0000
   2   6   5      4.6980      1.8894     -2.5418      0.0000
   4   6   5      3.8980      0.6539      2.4170      0.0000
   6   6   5      6.4023      0.8229      6.8008      0.0000
   8   6   5      7.2442      0.7850      5.5024      0.0000
  10   6   5      7.8123      1.0102     10.7438      0.0000
  12   6   5     10.3101      0.8642     10.6444      0.0000
  14   6   5      5.2068      0.7832      5.7097      0.0000
  16   6   5      1.4387      1.3534      0.5468      0.0000
  18   6   5      1.7009      1.4548     -1.1547      0.0000
  20   6   5      2.5902      1.3749     -2.3969      0.0000
  24   6   5      7.2126      1.8859     -3.6357      0.0000
  26   6   5      3.7767      2.1181     -2.4510      0.0000
  -7   7   5      2.9502      0.6819      1.8142      0.0000
  -5   7   5     12.2484      0.8084     13.2172      0.0000
  -3   7   5     16.4711      0.8637     17.6210      0.0000
  -1   7   5     10.8210      0.5871     11.3261      0.0000
   1   7   5      3.5033      0.7094      2.1399      0.0000
   3   7   5      3.8501      0.8814     -5.0283      0.0000
   5   7   5      8.8570      0.8063    -10.7495      0.0000
   7   7   5     10.6159      0.7355     -8.6760      0.0000
   9   7   5     15.5173      0.8986    -13.6225      0.0000
  11   7   5     13.0698      0.9389    -13.4950      0.0000
  13   7   5     11.1024      0.9021     -9.6511      0.0000
  15   7   5      4.6805      0.8497     -4.8498      0.0000
  17   7   5      1.4187      1.2204     -1.3356      0.0000
  19   7   5      3.6201      0.9233      1.7938      0.0000
  21   7   5      4.3125      1.6381      3.1163      0.0000
  23   7   5      5.3296      1.3201      4.0857      0.0000
  25   7   5      2.7856      1.8000      2.4036      0.0000
  -8   8   5      4.6066      0.8714      2.4583      0.0000
  -6   8   5      8.5680      0.6220     -7.7080      0.0000
  -4   8   5     17.2536      1.0485    -17.6635      0.0000
  -2   8   5     20.6845      0.9117    -21.8536      0.0000
   0   8   5     12.8731      1.3457    -14.2011      0.0000
   2   8   5      5.1452      0.6716     -5.0004      0.0000
   4   8   5      2.3342      1.0075      2.2178      0.0000
   6   8   5      4.0199      0.8999      1.5530      0.0000
   8   8   5     11.7031      0.9091      9.0531      0.0000
  10   8   5     12.5223      0.9335     11.4075      0.0000
  12   8   5      9.1655      0.8163      9.5798      0.0000
  14   8   5      6.9498      0.8513      6.3158      0.0000
  16   8   5      2.7732      1.0546      2.3438      0.0000
  18   8   5      2.6564      0.9780     -1.8255      0.0000
  20   8   5      7.4630      1.2750     -4.2519      0.0000
  22   8   5      6.9011      1.3412     -6.3354      0.0000
  24   8   5      5.4938      1.2583     -4.0942      0.0000
  -5   9   5      9.8141      0.6703     10.0264      0.0000
  -3   9   5     16.5937      1.0169     17.7712      0.0000
  -1   9   5     13.7852      0.6873     15.5746      0.0000
   1   9   5      6.9581      0.5862      6.2750      0.0000
   3   9   5      2.4205      1.0256     -1.3578      0.0000
   5   9   5      2.2438      1.1826      0.8585      0.0000
   7   9   5      4.9223      0.8996     -5.0359      0.0000
   9   9   5      7.3101      0.8411     -8.1544      0.0000
  11   9   5      8.4437      0.8191     -7.6180      0.0000
  13   9   5      6.0158      0.7807     -5.9671      0.0000
  15   9   5      4.5180      0.9158     -2.7382      0.0000
  17   9   5      1.8786      1.6072      0.6307      0.0000
  19   9   5      4.2989      1.2285      2.8306      0.0000
  21   9   5      7.4972      1.3034      6.1407      0.0000
  23   9   5      4.7893      1.4788      4.2230      0.0000
  -8  10   5      2.8085      1.1741      1.3561      0.0000
  -6  10   5      6.4215      0.7572     -5.5667      0.0000
  -4  10   5     13.5743      0.8517    -13.5034      0.0000
  -2  10   5     13.8941      1.2073    -15.4709      0.0000
   0  10   5      8.2612      0.7123     -9.3158      0.0000
   2  10   5      3.1016      0.9517     -0.9834      0.0000
   4  10   5      3.2111      0.9517     -2.0620      0.0000
   6  10   5      2.1004      1.2078      2.3089      0.0000
   8  10   5      6.5165      0.8023      6.1484      0.0000
  10  10   5      7.6798      0.8566      7.0877      0.0000
  12  10   5      7.2938      0.7896      6.6072      0.0000
  14  10   5      5.4654      0.7965      3.3694      0.0000
  16  10   5      4.7157      1.2960      0.2746      0.0000
  18  10   5      2.8997      1.6059     -1.2631      0.0000
  20  10   5      5.0553      1.1918     -5.0723      0.0000
  22  10   5      5.3114      1.3206     -3.7110      0.0000
  -9  11   5     19.4876      1.6175    -20.3278      0.0000
  -7  11   5     15.3467      0.9209    -14.0718      0.0000
  -3  11   5      4.7422      0.7384      5.3199      0.0000
  -1  11   5      5.7679      0.7119      6.0588      0.0000
   1  11   5      2.2637      1.2153      1.9754      0.0000
   3  11   5      2.6017      1.1993      2.8093      0.0000
   5  11   5      2.1859      1.1110     -0.4902      0.0000
   7  11   5      5.0328      0.8619     -4.9885      0.0000
   9  11   5      7.5907      0.8258     -8.2787      0.0000
  11  11   5      9.9555      0.9083    -10.2389      0.0000
  13  11   5      7.2832      0.7813     -7.8946      0.0000
  15  11   5      4.4466      1.3346     -4.4662      0.0000
  19  11   5      1.9868      1.7237      1.5226      0.0000
  21  11   5      1.6189      1.5629      0.9122      0.0000
  -8  12   5      3.0093      0.3822      2.0412      0.0000
  -6  12   5      3.9483      0.4636     -3.6976      0.0000
   0  12   5      3.9115      1.4351     -3.6534      0.0000
   2  12   5      3.7797      0.9387     -2.9497      0.0000
   4  12   5      1.5568      1.2738     -0.0954      0.0000
   6  12   5      3.7117      0.8933      3.5945      0.0000
   8  12   5      5.3483      0.7997      6.6229      0.0000
  10  12   5      9.7011      0.8867      9.1806      0.0000
  12  12   5      7.1010      0.8286      7.4361      0.0000
  14  12   5      3.7909      1.2465      3.3136      0.0000
  16  12   5      3.0009      1.5397      0.6250      0.0000
  -9  13   5      3.3423      0.5595      1.9562      0.0000
  -7  13   5      6.0095      1.1642      6.6679      0.0000
  -5  13   5     10.5857      1.0568     11.8483      0.0000
  -1  13   5      7.8842      1.2575      8.6428      0.0000
   1  13   5      6.9629      0.9664      6.5455      0.0000
   3  13   5      2.3416      1.5971      2.8652      0.0000
   5  13   5      2.2213      1.1824     -1.9898      0.0000
   7  13   5      5.7274      0.8177     -6.1150      0.0000
   9  13   5     10.4519      0.9319     -9.9493      0.0000
  11  13   5     10.1575      1.3697    -10.1515      0.0000
  13  13   5      6.6375      1.1535     -6.5337      0.0000
  15  13   5      2.6638      1.6234     -2.5615      0.0000
  17  13   5      3.7003      1.4204      2.6348      0.0000
 -10  14   5      2.5201      0.3743      1.5433      0.0000
  -8  14   5      4.6228      0.5537     -3.7686      0.0000
  -2  14   5      1.0389      1.4009    -11.0141      0.0000
   0  14   5      9.8841      0.9394     -9.7166      0.0000
   2  14   5      5.9540      1.1677     -6.7737      0.0000
   4  14   5      1.8078      1.3558     -1.8108      0.0000
   6  14   5      3.5047      1.4080      3.0577      0.0000
   8  14   5      7.4733      1.1854      7.7587      0.0000
  10  14   5      8.2307      1.3587     10.1159      0.0000
  12  14   5      8.7857      1.2289      8.5165      0.0000
  14  14   5      6.0213      1.2038      4.7163      0.0000
   1  15   5      5.7245      1.3047      5.1222      0.0000
   3  15   5      1.4083      1.4078      0.4115      0.0000
   7  15   5      9.2029      1.2332     -8.6923      0.0000
   9  15   5      9.8435      1.3616    -11.4831      0.0000
  11  15   5      7.8919      1.3041    -11.0305      0.0000
   0  16   5      6.2742      1.3924     -7.0400      0.0000
   2  16   5      3.8331      1.2111     -4.1724      0.0000
   4  16   5      2.0608      1.6870     -0.2160      0.0000
   6  16   5      4.0469      1.2738      3.8212      0.0000
  -6   0   6      9.3132      0.9453      8.3210      0.0000
  -4   0   6     12.6129      1.1722     14.1074      0.0000
  -2   0   6      4.8447      1.6314     -2.3768      0.0000
   0   0   6      9.3056      0.9989      7.4313      0.0000
   2   0   6      5.5681      1.0516      6.1886      0.0000
   4   0   6      7.4903      1.0280     -5.9157      0.0000
   6   0   6     10.6374      1.5018    -14.5581      0.0000
   8   0   6     17.9557      1.3369    -16.7830      0.0000
  14   0   6     16.0682      2.8407    -13.4797      0.0000
  16   0   6      8.4847      1.8869     -8.3337      0.0000
  18   0   6      5.5918      2.3782     -1.2769      0.0000
  20   0   6      6.0387      1.9542      3.3386      0.0000
  22   0   6      4.2168      1.7575      3.6560      0.0000
  24   0   6      0.6789      1.8125      2.6596      0.0000
  26   0   6      2.3064      2.2299      2.7359      0.0000
  -7   1   6      2.4422      1.8191      1.3725      0.0000
  -5   1   6     10.1127      1.3918     -8.9636      0.0000
  -3   1   6      5.3931      0.6607     -3.2474      0.0000
  -1   1   6     12.1981      0.8888     -8.4588      0.0000
   1   1   6     17.4935      1.0638    -16.7718      0.0000
   3   1   6     12.0533      0.6339    -12.2525      0.0000
   5   1   6      2.6971      1.1005     -1.7589      0.0000
   7   1   6      5.7992      0.7590      4.8081      0.0000
   9   1   6      8.1149      0.5898      8.7338      0.0000
  11   1   6      9.7477      1.3998     10.3254      0.0000
  13   1   6     15.0439      1.1347     10.5722      0.0000
  15   1   6      9.5621      0.8184      8.5978      0.0000
  17   1   6      3.3076      1.3091      2.8826      0.0000
  19   1   6      2.4245      1.4734     -3.0560      0.0000
  21   1   6      5.4146      2.9415     -5.2467      0.0000
  23   1   6      4.5806      1.5430     -4.4660      0.0000
  25   1   6      3.7278      1.6177     -3.7350      0.0000
  -8   2   6      0.4718      1.2933     -4.2058      0.0000
  -6   2   6      4.8786      0.6822      5.1215      0.0000
  -4   2   6      2.9710      0.7659     -2.5073      0.0000
  -2   2   6      9.5520      0.7446      9.2658      0.0000
   0   2   6     10.3154      0.5940     12.3591      0.0000
   2   2   6     14.0045      0.6914     14.0631      0.0000
   4   2   6      8.2595      0.5556      8.3899      0.0000
   6   2   6      1.7869      1.0381      0.7394      0.0000
   8   2   6      5.3199      0.5892     -4.5918      0.0000
  10   2   6      5.0845      0.6891     -5.6349      0.0000
  12   2   6      6.2102      0.8672     -6.3269      0.0000
  14   2   6      8.7455      1.6443     -6.9502      0.0000
  16   2   6      3.4490      1.4692     -4.1015      0.0000
  18   2   6      2.1271      1.2271      1.0321      0.0000
  20   2   6      4.0437      1.0055      4.4225      0.0000
  22   2   6      6.6675      2.6286      4.8588      0.0000
  24   2   6      4.6976      1.4905      3.9145      0.0000
  26   2   6      1.8679      2.5347      3.2701      0.0000
  -7   3   6      9.1206      0.8951     -2.8480      0.0000
  -5   3   6      8.9443      0.7899      8.4852      0.0000
  -3   3   6      4.0466      0.6507     -3.2630      0.0000
  -1   3   6     10.6879      0.6018    -10.4050      0.0000
   1   3   6      9.3709      0.6573     -9.6077      0.0000
   3   3   6      8.3087      0.6823     -8.4374      0.0000
   5   3   6      3.0735      0.6764     -3.5194      0.0000
   7   3   6      3.3675      0.6737      3.0524      0.0000
   9   3   6      4.7175      0.9098      3.9010      0.0000
  11   3   6      2.6927      0.9572      2.5741      0.0000
  13   3   6      2.8431      1.2361      4.1028      0.0000
  15   3   6      2.9424      0.9348      3.3481      0.0000
  17   3   6      1.4617      1.2540      0.1753      0.0000
  19   3   6      3.3899      1.0919     -3.0128      0.0000
  21   3   6      5.8858      3.8553     -4.7075      0.0000
  23   3   6      6.8265      1.4761     -4.4193      0.0000
  -8   4   6     10.9926      1.3480     -9.5004      0.0000
  -6   4   6     21.7293      2.3259    -21.5932      0.0000
  -4   4   6     12.0606      0.8057    -10.2795      0.0000
  -2   4   6      3.1187      0.6463      2.0617      0.0000
   0   4   6      7.1857      0.5359      7.1803      0.0000
   2   4   6      7.1832      0.8653      6.6247      0.0000
   4   4   6      4.0743      0.5905      4.3081      0.0000
   6   4   6      2.9940      0.6644     -2.0048      0.0000
   8   4   6      4.7057      0.6085     -5.1080      0.0000
  10   4   6      4.0737      0.8122     -3.1092      0.0000
  12   4   6      4.0601      1.6013     -4.8386      0.0000
  14   4   6      5.3033      0.7295     -4.8925      0.0000
  16   4   6      3.2561      0.8712     -3.0494      0.0000
  18   4   6      1.4522      1.2672     -0.6506      0.0000
  20   4   6      2.9115      1.4027      2.1335      0.0000
  22   4   6      0.0000      1.5404      3.4910      0.0000
  -7   5   6     13.0269      0.9340     10.9970      0.0000
  -5   5   6      8.0207      0.8149      7.8866      0.0000
  -3   5   6      3.1327      0.8172     -1.6182      0.0000
  -1   5   6      9.1545      0.7873     -8.4503      0.0000
   1   5   6     10.5710      0.7585    -10.0021      0.0000
   3   5   6      4.8324      0.6243     -5.9443      0.0000
   5   5   6      2.4433      1.6675     -0.1036      0.0000
   7   5   6      5.0512      0.6755      4.4724      0.0000
   9   5   6      2.1891      0.9042      2.8849      0.0000
  11   5   6      5.3661      0.9319      5.4041      0.0000
  13   5   6      5.2910      0.9276      5.3947      0.0000
  15   5   6      4.0590      0.9683      3.9569      0.0000
  17   5   6      2.4961      0.9218      2.3589      0.0000
  19   5   6      2.6682      1.7102     -0.6982      0.0000
  21   5   6      4.5734      1.6150     -3.2461      0.0000
  23   5   6      3.8211      1.6334     -4.3544      0.0000
  -8   6   6      9.0449      1.9097     -5.5175      0.0000
  -6   6   6      4.7541      0.6650     -4.7143      0.0000
  -4   6   6      6.0462      0.9043      0.8581      0.0000
  -2   6   6      6.6879      0.5961      7.6211      0.0000
   0   6   6     12.0742      0.8651     12.5571      0.0000
   2   6   6      8.2178      0.6521      8.7461      0.0000
   4   6   6      3.7201      0.9385      0.9385      0.0000
   6   6   6      5.7209      0.7861     -5.3512      0.0000
   8   6   6      3.4905      0.8999     -3.9743      0.0000
  10   6   6      7.9250      0.6301     -7.7658      0.0000
  12   6   6      5.4878      1.1907     -7.5571      0.0000
  14   6   6      6.6495      1.2843     -5.3970      0.0000
  16   6   6      4.6821      0.8050     -3.7271      0.0000
  18   6   6      0.6259      1.5432     -0.5186      0.0000
  20   6   6      3.7929      1.6712      2.2650      0.0000
  22   6   6      4.6569      1.6682      4.2779      0.0000
  -9   7   6      6.2632      1.0743      2.4192      0.0000
  -7   7   6      2.6754      0.6865      2.3408      0.0000
  -5   7   6      2.3081      1.4374     -1.7859      0.0000
  -3   7   6      4.3652      0.5060     -4.6933      0.0000
  -1   7   6      9.1221      0.7254     -9.7905      0.0000
   1   7   6      8.4855      0.6445     -8.2530      0.0000
   3   7   6      2.4178      1.3601     -0.7225      0.0000
   5   7   6      6.7346      1.1200      7.1909      0.0000
   7   7   6      4.9643      0.7487      5.0287      0.0000
   9   7   6      9.5136      0.7178      9.0737      0.0000
  11   7   6      9.6555      0.9735      9.4864      0.0000
  13   7   6      4.8315      3.5031      7.3583      0.0000
  15   7   6      6.9501      0.8441      5.7254      0.0000
  17   7   6      2.5302      1.7263      2.4058      0.0000
  19   7   6      0.7866      1.5243     -0.1046      0.0000
  21   7   6      4.1961      1.5975     -2.1752      0.0000
  23   7   6      4.4391      1.8224     -4.0897      0.0000
  -8   8   6      3.3693      1.0007     -2.8793      0.0000
  -6   8   6      2.6807      0.6363      0.9035      0.0000
  -4   8   6      3.8919      0.5006      3.9656      0.0000
  -2   8   6      8.6877      0.5435      8.3301      0.0000
   0   8   6      9.7307      1.0066     10.4281      0.0000
   2   8   6      8.5988      0.5755      7.3848      0.0000
   4   8   6      1.3053      1.0221      0.1960      0.0000
   6   8   6      3.9779      0.8275      1.8028      0.0000
   8   8   6      2.2331      1.0034     -3.0508      0.0000
  10   8   6      5.6390      0.7352     -5.8561      0.0000
  12   8   6      5.8992      0.7540     -5.9938      0.0000
  14   8   6      2.9951      1.0788     -5.6787      0.0000
  16   8   6      3.3145      1.5792     -2.6186      0.0000
  18   8   6      0.0000      1.3541     -0.3358      0.0000
  20   8   6      2.0622      1.4983      1.1676      0.0000
  22   8   6      4.3497      1.7594      3.3834      0.0000
  -9   9   6      4.2500      0.9972      3.1557      0.0000
  -7   9   6      1.6692      0.7522      0.6969      0.0000
  -5   9   6      3.3854      0.5524     -3.0159      0.0000
  -3   9   6      6.2163      0.4896     -6.5515      0.0000
  -1   9   6      6.7081      0.5533     -7.9543      0.0000
   1   9   6      6.5212      0.5504     -7.0013      0.0000
   3   9   6      2.2571      0.7359     -2.0725      0.0000
   5   9   6      3.5225      0.7262     -4.0701      0.0000
   7   9   6      1.4727      1.0772     -0.1675      0.0000
   9   9   6      3.1311      0.8537      2.9122      0.0000
  11   9   6      4.0480      0.9069      4.0894      0.0000
  13   9   6      5.8537      1.1495      4.7304      0.0000
  15   9   6      3.7325      1.3530      2.1278      0.0000
  17   9   6      0.0000      1.3331     -0.1378      0.0000
  19   9   6      2.2282      1.5428     -1.0380      0.0000
 -10  10   6      4.0266      0.9162     -3.7358      0.0000
  -8  10   6      2.9420      0.5636     -2.7795      0.0000
  -6  10   6      2.0149      0.6537     -0.1748      0.0000
  -4  10   6      2.5207      0.8039      2.6744      0.0000
  -2  10   6      2.9012      0.5201      3.4315      0.0000
   0  10   6      2.2658      0.7091      2.2023      0.0000
   2  10   6      3.1833      1.4124     -0.5816      0.0000
   4  10   6      2.8616      0.7087      3.3040      0.0000
   6  10   6      0.8628      1.1778      1.9181      0.0000
   8  10   6      0.9239      1.1970     -0.3642      0.0000
  10  10   6      3.3816      0.9027     -1.7344      0.0000
  12  10   6      3.5040      1.3321     -3.0182      0.0000
  14  10   6      2.4377      1.4692     -1.4703      0.0000
  16  10   6      3.4057      1.3398      0.6552      0.0000
  18  10   6      0.6151      1.4245      1.4218      0.0000
  -9  11   6     10.0680      0.9179     11.2821      0.0000
  -7  11   6      8.0654      0.6050      8.0588      0.0000
  -5  11   6      4.5435      0.5173      4.0813      0.0000
  -3  11   6      2.3329      0.5832      1.2287      0.0000
  -1  11   6      2.1712      0.6095      1.4200      0.0000
   1  11   6      5.5334      0.5951      3.5856      0.0000
   3  11   6      1.6983      0.7008     -0.8868      0.0000
   5  11   6      1.7199      1.1435     -1.8159      0.0000
   7  11   6      1.4123      1.2615     -0.1029      0.0000
   9  11   6      0.9562      1.5703      1.6820      0.0000
  11  11   6      4.7427      1.3449      3.3560      0.0000
  13  11   6      3.2602      1.4881      3.0549      0.0000
  15  11   6      1.7299      1.5423      1.2504      0.0000
  17  11   6      0.9131      1.5412      0.1406      0.0000
 -10  12   6      5.9640      0.6679     -5.4013      0.0000
  -8  12   6      3.3524      0.4562     -3.3273      0.0000
  -6  12   6      1.7910      0.6953      0.2162      0.0000
  -4  12   6      3.3240      0.5448      2.6475      0.0000
  -2  12   6      2.0644      0.5879      1.9601      0.0000
   0  12   6      2.1500      0.7592     -1.7321      0.0000
   2  12   6      1.5950      1.2184      0.2923      0.0000
   4  12   6      1.4798      1.3149      2.0411      0.0000
   6  12   6      1.0937      1.3936      1.1731      0.0000
   8  12   6      1.4735      1.5277     -0.6224      0.0000
  10  12   6      3.2105      1.5865     -2.2001      0.0000
  12  12   6      3.2121      1.6150     -2.8223      0.0000
  14  12   6      2.6734      1.5366     -1.5429      0.0000
 -11  13   6      2.1062      0.6916      2.3866      0.0000
  -9  13   6      3.0583      0.6622      3.1314      0.0000
  -7  13   6      0.9551      0.7466      0.4622      0.0000
  -5  13   6      1.9498      0.5938     -2.5248      0.0000
  -3  13   6      2.5555      0.6763     -2.8882      0.0000
  -1  13   6      0.7783      0.8531      0.3625      0.0000
   1  13   6      0.5842      1.2798      0.3322      0.0000
   3  13   6      1.7752      1.6120     -1.1327      0.0000
   5  13   6      2.7682      1.6275     -1.0899      0.0000
   7  13   6      0.0000      1.3962      0.1584      0.0000
   9  13   6      2.0483      1.6863      1.2623      0.0000
  11  13   6      2.9992      1.6213      2.3431      0.0000
 -10  14   6      1.7236      0.6092     -2.0604      0.0000
  -8  14   6      0.9985      0.7541     -1.5147      0.0000
  -6  14   6      1.5459      1.1715      1.3428      0.0000
  -4  14   6      2.0192      1.7249      3.0711      0.0000
  -2  14   6      1.4562      1.3466      1.2101      0.0000
   0  14   6      0.6140      1.4679      0.3080      0.0000
   2  14   6      1.3460      1.5622      0.8904      0.0000
   6  14   6      1.8258      1.5580      0.3284      0.0000
   8  14   6      0.0000      1.4837     -0.1783      0.0000
 -11  15   6      1.1840      0.6229     -0.2750      0.0000
  -9  15   6      0.8693      1.0126      0.8919      0.0000
  -7  15   6      0.6349      0.6416      0.1550      0.0000
  -5  15   6      1.2449      1.0790     -1.5980      0.0000
  -1  15   6      0.0000      1.5058     -0.4167      0.0000
   1  15   6      1.5564      1.4606     -0.5661      0.0000
   3  15   6      1.6625      1.6588     -0.4816      0.0000
  -9   1   7      0.0000      1.0870      2.3474      0.0000
  -7   1   7      4.2279      0.8710      3.7694      0.0000
  -5   1   7      3.5590      0.8507      2.9871      0.0000
  -3   1   7      9.3965      1.1232     -7.2885      0.0000
  -1   1   7      2.0333      0.9948      0.9723      0.0000
   1   1   7      2.4068      0.8376      0.6565      0.0000
   3   1   7      3.6214      0.6293     -1.8679      0.0000
   5   1   7      2.9559      0.7608     -2.2059      0.0000
   7   1   7      1.9089      0.9085     -1.6716      0.0000
   9   1   7      1.2967      1.0813     -0.9241      0.0000
  11   1   7      1.6397      1.0610      0.6202      0.0000
  13   1   7      1.6781      1.0771      0.8898      0.0000
  15   1   7      3.2562      0.8336      0.1002      0.0000
  17   1   7      1.7689      1.4785     -0.0976      0.0000
  19   1   7      1.3075      1.4306     -0.2996      0.0000
  21   1   7      1.3004      1.5610     -0.6401      0.0000
  -8   2   7      5.6060      0.8927     -5.0087      0.0000
  -6   2   7      9.3560      0.6512     -7.5369      0.0000
  -4   2   7      5.7366      0.6620      6.1290      0.0000
  -2   2   7      3.9584      0.6647      2.9736      0.0000
   0   2   7      4.1101      0.6360     -3.9869      0.0000
   2   2   7      2.6987      0.7577     -1.5480      0.0000
   4   2   7      2.1073      0.7690      1.7643      0.0000
   6   2   7      2.7239      0.6744      2.5919      0.0000
   8   2   7      2.6593      0.7911      2.4430      0.0000
  10   2   7      1.0158      1.1562      0.2954      0.0000
  12   2   7      1.7570      1.0701     -1.3627      0.0000
  14   2   7      1.7206      1.0876     -0.4270      0.0000
  16   2   7      2.0462      1.4415     -0.1021      0.0000
  18   2   7      1.2496      1.6680     -0.1749      0.0000
  20   2   7      1.3811      1.4670      0.2808      0.0000
  -9   3   7      3.9775      1.3795      7.4714      0.0000
  -7   3   7     12.4280      0.8212     12.1790      0.0000
  -5   3   7      2.4124      0.8367     -1.5589      0.0000
  -3   3   7      3.9904      0.6902     -3.5324      0.0000
  -1   3   7      2.6349      0.9016     -0.1205      0.0000
   1   3   7      3.7130      0.6927      2.9217      0.0000
   3   3   7      1.1997      1.0473     -0.2783      0.0000
   5   3   7      3.5434      0.6260     -3.2930      0.0000
   7   3   7      4.1339      0.5834     -3.7049      0.0000
   9   3   7      2.1954      0.7872     -1.0615      0.0000
  11   3   7      2.0313      1.2226      2.1336      0.0000
  13   3   7      2.4025      1.0869      1.3554      0.0000
  15   3   7      1.8016      1.4214      0.4979      0.0000
  17   3   7      1.3382      1.4896      0.4614      0.0000
  19   3   7      1.8805      1.4757      0.1262      0.0000
  21   3   7      0.0000      1.4168     -0.3616      0.0000
  -8   4   7     17.3508      1.1396    -14.8584      0.0000
  -6   4   7      4.2733      0.6545     -4.1474      0.0000
  -4   4   7      2.8563      0.6633     -0.5110      0.0000
  -2   4   7      2.0726      0.9198      0.1804      0.0000
   0   4   7      2.9256      0.6157     -1.4221      0.0000
   2   4   7      2.5505      0.7562     -1.8984      0.0000
   4   4   7      2.7935      0.6775      2.2948      0.0000
   6   4   7      4.5346      0.5654      5.2156      0.0000
   8   4   7      3.5085      0.6024      3.1765      0.0000
  10   4   7      2.7692      0.6984     -1.7542      0.0000
  12   4   7      2.0712      0.8875     -1.8655      0.0000
  14   4   7      0.7602      1.5755     -1.1361      0.0000
  16   4   7      1.1407      1.3745     -0.9292      0.0000
  18   4   7      1.0625      1.3833     -0.7106      0.0000
  20   4   7      0.0000      1.5017     -0.3036      0.0000
  -9   5   7     14.1125      1.9504     12.4402      0.0000
  -5   5   7      3.5752      0.7276      2.1260      0.0000
  -3   5   7      2.2817      0.8337      0.2222      0.0000
  -1   5   7      2.9389      0.5956     -0.8529      0.0000
   1   5   7      1.9900      0.7712      0.1887      0.0000
   3   5   7      1.9822      0.7973     -1.3419      0.0000
   5   5   7      4.7976      0.5871     -5.0203      0.0000
   7   5   7      4.7727      0.5445     -4.8464      0.0000
   9   5   7      2.3168      0.8549      1.2213      0.0000
  11   5   7      2.1207      1.1092      2.2914      0.0000
  13   5   7      2.4761      2.1489      1.8113      0.0000
  15   5   7      1.1707      1.3545      1.2130      0.0000
  17   5   7      1.6265      1.4447      0.7706      0.0000
  19   5   7      1.2385      1.4915      0.6807      0.0000
 -10   6   7      8.6097      1.1513     -8.9564      0.0000
  -8   6   7      5.7212      1.4402     -5.8696      0.0000
  -6   6   7      2.9942      0.8792     -1.8231      0.0000
  -4   6   7      2.8907      1.0169     -0.1869      0.0000
  -2   6   7      2.0547      0.6703      1.5696      0.0000
   0   6   7      2.3088      0.8045      1.7936      0.0000
   2   6   7      2.4480      0.7172      2.3204      0.0000
   4   6   7      4.2763      0.5710      4.2654      0.0000
   6   6   7      5.4658      0.5712      5.5730      0.0000
   8   6   7      1.6748      0.9772     -0.3929      0.0000
  10   6   7      3.0543      0.7555     -2.4399      0.0000
  12   6   7      3.2658      1.9596     -2.8210      0.0000
  14   6   7      1.7304      1.5036     -2.2858      0.0000
  16   6   7      1.1719      1.3085     -1.6266      0.0000
  18   6   7      0.0000      1.4244     -1.6954      0.0000
  -9   7   7      6.2178      0.6897      6.2843      0.0000
  -7   7   7      4.3953      0.6361      3.0657      0.0000
  -5   7   7      3.3640      0.5943      1.1456      0.0000
  -3   7   7      1.8354      0.7076     -0.2043      0.0000
  -1   7   7      1.9812      0.6838     -1.3944      0.0000
   1   7   7      3.4244      0.5451     -3.1982      0.0000
   3   7   7      3.9663      0.6340     -4.4804      0.0000
   5   7   7      6.7707      1.0477     -5.7197      0.0000
   7   7   7      1.3899      1.0335      0.0027      0.0000
   9   7   7      3.3211      0.7759      2.5704      0.0000
  11   7   7      4.8864      1.5617      3.8148      0.0000
  13   7   7      2.9753      1.0759      3.4992      0.0000
  15   7   7      2.1547      1.9923      2.6071      0.0000
  17   7   7      3.6684      1.3546      2.4306      0.0000
 -10   8   7      6.7820      0.7213     -6.8812      0.0000
  -8   8   7      4.4087      1.0923     -4.5590      0.0000
  -6   8   7      2.4787      1.2055     -2.3678      0.0000
  -4   8   7      3.1452      1.6439     -0.5969      0.0000
  -2   8   7      2.3698      0.6157      0.8838      0.0000
   0   8   7      4.2754      0.5564      3.9093      0.0000
   2   8   7      7.2856      0.5630      6.8022      0.0000
   4   8   7      9.9403      0.6134      9.0273      0.0000
   6   8   7      4.2238      0.7044      3.5446      0.0000
   8   8   7      1.5691      1.3243      0.3364      0.0000
  10   8   7      1.6622      1.2674     -1.9814      0.0000
  12   8   7      2.2600      1.4917     -2.6394      0.0000
  14   8   7      2.2262      1.4602     -2.4092      0.0000
  16   8   7      2.4145      2.1429     -2.0940      0.0000
 -11   9   7      5.1711      1.0059      5.9113      0.0000
  -9   9   7      4.2000      0.6308      5.0348      0.0000
  -7   9   7      3.9944      0.5721      3.9066      0.0000
  -5   9   7      2.8650      0.6816      2.8942      0.0000
  -3   9   7      2.6699      1.0640      1.7087      0.0000
  -1   9   7      1.9080      1.0884     -0.4231      0.0000
   1   9   7      3.9100      0.5359     -4.0010      0.0000
   3   9   7      9.0064      0.5752     -8.4663      0.0000
   5   9   7      2.2034      2.1135     -5.0293      0.0000
   7   9   7      3.3971      1.1455     -2.1919      0.0000
   9   9   7      0.4565      1.1542      0.0421      0.0000
  11   9   7      1.9099      1.3765      0.9979      0.0000
  13   9   7      1.7365      1.4535      1.7310      0.0000
  15   9   7      1.3541      1.4631      1.5525      0.0000
 -10  10   7      6.9841      0.6235     -6.0544      0.0000
  -8  10   7      5.5383      0.6011     -5.4691      0.0000
  -6  10   7      4.7268      0.5823     -5.1736      0.0000
  -4  10   7      3.6442      0.6664     -3.8626      0.0000
  -2  10   7      2.7920      0.7434     -2.2043      0.0000
   0  10   7      2.3208      0.6156      0.6106      0.0000
   2  10   7      6.0809      0.6214      6.2016      0.0000
   4  10   7      5.7150      0.9011      5.5261      0.0000
   6  10   7      3.7218      0.9776      3.4585      0.0000
   8  10   7      1.3029      1.1875      1.3132      0.0000
  10  10   7      0.7944      1.2392      0.2594      0.0000
  12  10   7      1.5780      1.4861     -1.4447      0.0000
 -11  11   7     13.4138      0.8994     11.4309      0.0000
  -9  11   7     13.6451      1.2723     12.9622      0.0000
  -7  11   7     14.2111      0.9065     12.5907      0.0000
  -3  11   7      9.6488      0.6600      7.3083      0.0000
  -1  11   7      5.4534      0.5644      4.2312      0.0000
   1  11   7      1.5639      0.8190     -1.5871      0.0000
   3  11   7      3.1529      1.0714     -3.5620      0.0000
   5  11   7      2.6635      0.9402     -3.2681      0.0000
   7  11   7      1.3841      1.2455     -1.7810      0.0000
   9  11   7      1.8392      1.3840     -0.6872      0.0000
  11  11   7      1.9048      1.6580      2.0572      0.0000
 -12  12   7      2.6991      0.8942     -3.5066      0.0000
  -8  12   7      7.9053      0.6109     -7.6108      0.0000
  -6  12   7      6.0635      0.6311     -6.1063      0.0000
  -4  12   7      3.7690      0.5588     -3.9732      0.0000
  -2  12   7      1.9820      0.6350     -2.3661      0.0000
   0  12   7      1.1035      0.7913      1.1976      0.0000
   2  12   7      4.1110      1.4493      3.0201      0.0000
   4  12   7      2.6711      2.1828      3.5335      0.0000
   6  12   7      2.7339      1.0655      3.0690      0.0000
   8  12   7      2.3619      1.2977      2.3581      0.0000
 -11  13   7      4.1550      0.4880      3.9730      0.0000
  -9  13   7      7.0293      0.5540      6.0882      0.0000
  -7  13   7      4.9511      0.5133      4.7069      0.0000
  -5  13   7      2.5403      1.1438      1.5851      0.0000
  -3  13   7      1.1929      0.7256     -0.5620      0.0000
  -1  13   7      0.8063      1.3078     -3.1434      0.0000
   1  13   7      4.6842      1.1922     -4.2283      0.0000
   3  13   7      3.2602      2.0482     -4.3035      0.0000
 -10   0   8      0.0000      1.0609      3.9678      0.0000
  -8   0   8     12.4068      1.0794      7.4090      0.0000
  -6   0   8     13.8414      1.0836     13.1458      0.0000
  -4   0   8     13.0724      2.0905     12.0976      0.0000
  -2   0   8      3.1673      1.6241     -2.9973      0.0000
   0   0   8      6.3759      1.2303     -6.5329      0.0000
   2   0   8      5.8619      0.8606     -4.7380      0.0000
   4   0   8      3.9085      0.8680     -3.6283      0.0000
   6   0   8      4.8083      0.8683     -4.3597      0.0000
   8   0   8      6.1919      0.9413     -4.7440      0.0000
  10   0   8      2.3568      1.8570     -2.5918      0.0000
  12   0   8      2.8509      1.8373      2.4467      0.0000
  14   0   8      8.0361      1.3894      6.0088      0.0000
  16   0   8      7.2549      1.6942      5.7614      0.0000
  -9   1   8      7.4417      1.0293     -4.8490      0.0000
  -7   1   8     12.2739      0.8604    -10.3827      0.0000
  -5   1   8     14.6274      0.8781    -14.1210      0.0000
  -3   1   8      4.5103      0.6265     -4.3131      0.0000
  -1   1   8      5.5778      0.5718      5.4613      0.0000
   1   1   8      8.5429      0.6379      7.0929      0.0000
   3   1   8      6.1394      0.6216      6.0292      0.0000
   5   1   8      6.9073      0.6620      6.4001      0.0000
   7   1   8      6.8533      0.7959      7.3080      0.0000
   9   1   8      6.9101      1.6756      6.4692      0.0000
  11   1   8      2.9050      1.6838      2.1212      0.0000
  13   1   8      3.2741      1.1637     -3.0109      0.0000
  15   1   8      5.2563      1.0697     -4.8273      0.0000
 -10   2   8      2.5969      1.4971      2.3729      0.0000
  -8   2   8      9.4705      0.6821      6.8400      0.0000
  -6   2   8     13.7570      0.7386     12.6505      0.0000
  -4   2   8      8.3960      0.5782      7.8984      0.0000
  -2   2   8      2.6290      0.7582      1.9331      0.0000
   0   2   8      6.2384      0.6026     -5.1643      0.0000
   2   2   8      7.8643      0.5701     -6.4055      0.0000
   4   2   8      6.7155      0.6076     -6.3602      0.0000
   6   2   8      6.0012      1.3936     -7.2832      0.0000
   8   2   8      9.0519      1.2119     -7.9024      0.0000
  10   2   8      5.8273      0.9521     -5.2786      0.0000
  12   2   8      1.2046      1.3874     -0.4208      0.0000
  14   2   8      3.8912      1.7821      2.6320      0.0000
  16   2   8      2.7545      1.3349      3.1997      0.0000
  -7   3   8     10.7080      0.8294    -10.9885      0.0000
  -5   3   8      8.5694      0.6260     -8.6481      0.0000
  -3   3   8      6.8083      0.6686     -6.9725      0.0000
  -1   3   8      2.1238      0.7781     -1.7820      0.0000
   1   3   8      4.9071      0.5566      3.8462      0.0000
   3   3   8      6.2296      0.6739      5.5191      0.0000
   5   3   8      5.9516      0.6852      5.9689      0.0000
   7   3   8      7.9241      0.9154      7.1159      0.0000
   9   3   8      6.9333      0.8763      6.2169      0.0000
  11   3   8      3.8886      1.3405      2.5040      0.0000
  13   3   8      1.8931      1.3373     -0.3781      0.0000
  15   3   8      1.7844      1.3879     -1.9143      0.0000
 -10   4   8      8.0128      1.3759      6.3923      0.0000
  -8   4   8     13.0103      0.9596     12.3446      0.0000
  -6   4   8     12.4383      0.7575     10.8985      0.0000
  -4   4   8      9.8590      0.6052      9.9580      0.0000
  -2   4   8      7.8602      0.5645      7.5261      0.0000
   0   4   8      3.1089      0.5892      2.0913      0.0000
   2   4   8      3.1073      0.9128     -3.5127      0.0000
   4   4   8      5.0330      0.6804     -5.2732      0.0000
   6   4   8      6.9191      0.9313     -5.9687      0.0000
   8   4   8      5.6527      0.8481     -5.6518      0.0000
  10   4   8      3.4480      0.9058     -2.6382      0.0000
  12   4   8      2.4170      1.2410     -0.4027      0.0000
  14   4   8      0.0000      1.4865      1.2931      0.0000
 -11   5   8      2.4606      1.4075     -3.7741      0.0000
  -9   5   8     12.0113      1.3001     -7.9643      0.0000
  -7   5   8      7.8885      0.9776     -7.5393      0.0000
  -5   5   8      7.7113      0.6872     -6.6002      0.0000
  -3   5   8      5.9675      0.5638     -5.8213      0.0000
  -1   5   8      3.3747      0.5653     -3.6501      0.0000
   1   5   8      1.9581      0.8531      1.6315      0.0000
   3   5   8      4.6952      0.6898      5.8080      0.0000
   5   5   8      7.6931      0.9244      6.8794      0.0000
   7   5   8      5.9839      1.0826      6.2743      0.0000
   9   5   8      2.9004      0.9594      2.9893      0.0000
  11   5   8      1.9891      1.2053      1.0050      0.0000
  13   5   8      1.5917      1.3408     -0.5069      0.0000
 -10   6   8      8.7018      1.9435      7.3057      0.0000
  -8   6   8      6.7233      0.6928      6.8311      0.0000
  -6   6   8      5.3779      0.5564      5.1547      0.0000
  -4   6   8      3.9576      0.5881      3.8035      0.0000
  -2   6   8      2.7476      0.7103      2.8743      0.0000
   0   6   8      1.2059      0.9795     -0.2473      0.0000
   2   6   8      5.0374      0.8082     -4.6331      0.0000
   4   6   8      7.6457      0.8772     -7.1921      0.0000
   6   6   8      6.7605      0.9940     -7.0642      0.0000
   8   6   8      3.7965      0.9521     -3.0466      0.0000
  10   6   8      0.6716      1.4399     -0.6893      0.0000
  12   6   8      1.1147      1.1271      0.5942      0.0000
 -11   7   8      7.1377      1.1405     -6.2462      0.0000
  -9   7   8      7.9007      0.7297     -7.1890      0.0000
  -7   7   8      4.2432      0.6393     -5.0467      0.0000
  -5   7   8      3.4624      0.5811     -3.2080      0.0000
  -3   7   8      2.4243      0.7031     -2.2273      0.0000
  -1   7   8      1.2222      1.0411     -0.3551      0.0000
   1   7   8      2.9324      1.4947      2.3549      0.0000
   3   7   8      5.2686      0.8514      5.1869      0.0000
   5   7   8      5.8706      1.0835      6.8588      0.0000
   7   7   8      4.3847      1.4547      3.3692      0.0000
   9   7   8      1.7287      1.1813      0.5837      0.0000
  11   7   8      0.4532      1.0630     -0.7968      0.0000
 -12   8   8      1.7815      1.3516      2.3611      0.0000
 -10   8   8      5.1726      0.6637      5.4789      0.0000
  -8   8   8      4.2759      0.6566      4.8158      0.0000
  -6   8   8      3.0378      0.6637      3.0722      0.0000
  -4   8   8      1.9576      0.8483      2.1999      0.0000
  -2   8   8      2.4071      0.8821      0.1677      0.0000
   0   8   8      3.4170      1.1140     -1.8066      0.0000
   2   8   8      4.2956      0.8554     -3.8681      0.0000
   4   8   8      6.1857      1.1421     -6.9174      0.0000
   6   8   8      6.1012      1.3659     -5.3109      0.0000
   8   8   8      2.5181      0.9319     -2.7421      0.0000
  10   8   8      1.1669      1.1236     -0.8379      0.0000
 -11   9   8      2.3790      0.9670     -2.1790      0.0000
  -9   9   8      3.4944      0.6439     -3.8241      0.0000
  -7   9   8      3.2232      0.7811     -3.2465      0.0000
  -5   9   8      2.9816      0.7414     -2.7620      0.0000
  -3   9   8      1.7237      0.9977     -0.7520      0.0000
  -1   9   8      2.2610      1.0347      1.2477      0.0000
   1   9   8      2.4693      0.9192      2.3374      0.0000
   3   9   8      4.2005      0.8330      5.0168      0.0000
   5   9   8      5.0311      0.8863      4.9373      0.0000
   7   9   8      3.1821      0.9169      3.6355      0.0000
 -10  10   8      1.2613      3.7754      1.5879      0.0000
  -6  10   8      4.6399      0.8597      3.9071      0.0000
  -4  10   8      3.0704      0.7911      2.6038      0.0000
  -2  10   8      1.8069      0.9115      0.6783      0.0000
   0  10   8      1.0141      1.0286     -0.1640      0.0000
   2  10   8      1.3426      1.0229     -2.1283      0.0000
   4  10   8      1.4878      1.1808     -2.6116      0.0000
 -11  11   8      2.0942      0.8606     -1.6671      0.0000
  -9  11   8      3.3801      0.8536     -3.7967      0.0000
  -7  11   8      6.0833      0.8563     -5.8954      0.0000
  -5  11   8      5.5335      0.7579     -5.2520      0.0000
  -3  11   8      2.9307      0.7723     -3.0805      0.0000
  -1  11   8      1.7318      0.9662     -1.7860      0.0000
  -9   1   9      1.4037      1.1691     -0.1032      0.0000
  -7   1   9      0.7436      1.1549      0.7225      0.0000
  -5   1   9      1.5878      1.1511     -0.0029      0.0000
  -3   1   9      0.9128      1.0790     -2.3837      0.0000
  -1   1   9      0.0000      1.0072     -0.2147      0.0000
   1   1   9      1.9346      1.6238      1.2790      0.0000
   3   1   9      1.4931      1.5109      1.2649      0.0000
   5   1   9      1.6765      1.3290      0.5586      0.0000
   7   1   9      0.0000      1.2826      0.4007      0.0000
 -10   2   9      0.8020      1.2157      0.8934      0.0000
  -8   2   9      2.2768      2.0846     -0.9141      0.0000
  -6   2   9      0.6564      1.4284     -1.3172      0.0000
  -4   2   9      2.3218      1.2225      2.4877      0.0000
  -2   2   9      2.3868      0.9786      2.7442      0.0000
   0   2   9      0.0000      1.0971     -0.4704      0.0000
   2   2   9      1.5694      1.1292     -1.9353      0.0000
   4   2   9      1.4780      1.1537     -0.9654      0.0000
   6   2   9      2.0710      1.5747     -0.3087      0.0000
   8   2   9      1.0401      1.5734     -0.3946      0.0000
 -11   3   9      0.0000      1.2481     -1.5731      0.0000
  -9   3   9      1.1518      1.0300     -1.2245      0.0000
  -7   3   9      1.3710      1.0529      0.4943      0.0000
  -5   3   9      1.8446      1.3433     -1.8577      0.0000
  -3   3   9      2.9759      0.9215     -3.9323      0.0000
  -1   3   9      1.9350      1.0156     -2.3373      0.0000
   1   3   9      2.0156      1.0572      1.4613      0.0000
   3   3   9      2.2744      0.9048      1.9516      0.0000
   5   3   9      1.9289      1.0311      1.0331      0.0000
   7   3   9      0.8816      1.2267      0.3992      0.0000
 -10   4   9      4.3072      1.0786      1.9735      0.0000
  -8   4   9      1.5181      1.2484      1.1396      0.0000
  -6   4   9      2.2077      1.3738      1.6875      0.0000
  -4   4   9      3.6504      0.7971      3.4247      0.0000
  -2   4   9      3.8196      0.7703      4.0882      0.0000
   0   4   9      0.1108      1.0377      1.0459      0.0000
   2   4   9      1.7134      1.0618     -1.6171      0.0000
   4   4   9      2.0278      1.0176     -2.1675      0.0000
   6   4   9      1.6079      1.2158     -1.3008      0.0000
 -11   5   9      3.0864      1.0596     -2.2141      0.0000
  -9   5   9      0.8481      0.9710     -2.0342      0.0000
  -7   5   9      1.9581      0.9619     -1.8420      0.0000
  -5   5   9      1.8476      0.8756     -2.3292      0.0000
  -3   5   9      3.0460      0.8073     -3.2782      0.0000
  -1   5   9      2.0071      1.0350     -2.1484      0.0000
   1   5   9      1.2240      1.0095      0.1108      0.0000
   3   5   9      2.2449      1.0042      2.6756      0.0000
   5   5   9      2.3153      1.1577      2.9599      0.0000
 -10   6   9      1.7890      1.1429      2.9827      0.0000
  -8   6   9      3.2259      0.8339      2.3352      0.0000
  -6   6   9      1.9875      0.8862      1.9645      0.0000
  -4   6   9      2.0513      0.8893      1.9753      0.0000
  -2   6   9      1.2460      1.0672      1.3327      0.0000
   0   6   9      1.2914      1.0494      0.9732      0.0000
   2   6   9      1.8406      1.1005     -1.6055      0.0000
   4   6   9      2.5069      1.7525     -3.8323      0.0000
 -11   7   9      3.4519      0.9893     -2.6211      0.0000
  -9   7   9      2.3654      0.9990     -3.3266      0.0000
  -7   7   9      2.9086      0.7629     -2.8871      0.0000
  -5   7   9      2.1704      0.8032     -2.3308      0.0000
  -3   7   9      1.3482      0.9951     -0.9573      0.0000
  -1   7   9      1.2225      1.0062     -1.3333      0.0000
   1   7   9      0.0000      1.0077      0.0180      0.0000
 -12   8   9      1.3512      1.1382      0.0572      0.0000
 -10   8   9      2.2371      1.0981      2.6706      0.0000
  -8   8   9      2.8776      1.0740      3.5089      0.0000
  -6   8   9      1.9635      1.1997      2.9430      0.0000
  -4   8   9      1.2215      1.0067      1.0005      0.0000
                                                    
