# Supplementary material for: How to get maximum structure information from anisotropic displacement parameters obtained by three-dimensional electron diffraction: an experimental study on metal–organic frameworks
Source: IUCrJ. 2022 Jun 8;9(Pt 4):480–91. doi: 10.1107/S2052252522005632 (PMC9252158; doi:10.1107/S2052252522005632)
Supplement: Supplementary file 3 [file m-09-00480-sup3.zip › vq5001MIL-140C_1msup31.hkl]

#
# Unique observed reflections after correcting
# for dispersion and merging Friedel opposites
#
data_1
_shelx_title ' merging_a.res in C2/c'
_shelx_refln_list_code          3
_shelx_F_calc_maximum      136.96
_exptl_crystal_F_000       483.64
_reflns_d_resolution_high  0.8000

loop_
 _space_group_symop_operation_xyz
 'x, y, z'
 '-x, y, -z+1/2'
 'x+1/2, y+1/2, z'
 '-x+1/2, y+1/2, -z+1/2'
 '-x, -y, -z'
 'x, -y, z-1/2'
 '-x+1/2, -y+1/2, -z'
 'x+1/2, -y+1/2, z-1/2'

_cell_length_a    32.3600
_cell_length_b    15.8000
_cell_length_c     7.9100
_cell_angle_alpha  90.000
_cell_angle_beta  103.000
_cell_angle_gamma  90.000

loop_
 _refln_index_h
 _refln_index_k
 _refln_index_l
 _refln_F_meas
 _refln_F_sigma
 _refln_A_calc
 _refln_B_calc
   1   1   0     52.5414      3.4689    -71.8878      0.0000
   3   1   0     35.7740      3.6329     14.1232      0.0000
   5   1   0     15.7318      1.8962      2.6994      0.0000
   7   1   0     19.3635      2.1580     13.1367      0.0000
   9   1   0     15.4957      2.6305      8.7701      0.0000
  11   1   0     28.6932      4.8647     17.0930      0.0000
  13   1   0     42.9803      5.4947     36.4637      0.0000
  15   1   0     43.6631      7.8969     46.9258      0.0000
   0   2   0     65.2092      3.1622     22.7773      0.0000
   2   2   0     47.1823      3.0934     67.7958      0.0000
   4   2   0      7.6411      4.3470    -11.8111      0.0000
   6   2   0     29.0662      2.7812    -23.3460      0.0000
   8   2   0     28.2681      3.0746    -12.6819      0.0000
  10   2   0     34.2295      3.8609    -24.4748      0.0000
  12   2   0     36.9134      6.7089    -31.3371      0.0000
  14   2   0     12.9069      3.1600    -49.7357      0.0000
  18   2   0      3.5138      0.8999     -2.7013      0.0000
  20   2   0     12.2331      2.0815     10.0064      0.0000
  22   2   0     10.0992      1.9308      9.4560      0.0000
  24   2   0      6.0907      1.4441      5.4135      0.0000
  26   2   0      5.9700      1.0861      5.0718      0.0000
  28   2   0      5.8184      1.5098      2.9539      0.0000
  30   2   0      2.5117      1.7322     -1.4950      0.0000
  32   2   0      0.0000      1.5687     -4.6760      0.0000
   1   3   0     55.4774      2.0601    -40.9765      0.0000
   3   3   0     49.5846      4.5836    -67.8228      0.0000
   5   3   0     35.7077      1.9235     29.4031      0.0000
   7   3   0     33.7332      2.6300     27.3788      0.0000
   9   3   0     38.5729      2.8392     35.5350      0.0000
  11   3   0     44.2026      4.2568     46.4448      0.0000
  13   3   0     62.2965      6.6821     64.9781      0.0000
  15   3   0     37.0493      3.5074     27.8769      0.0000
  19   3   0      3.2173      0.9622     -2.6081      0.0000
  21   3   0     12.3394      1.9608    -13.0993      0.0000
  23   3   0     12.5294      3.1126     -9.8331      0.0000
  25   3   0      5.4875      2.1114     -7.5734      0.0000
  27   3   0      6.6281      1.5594     -5.6394      0.0000
  29   3   0      1.4485      1.8909     -1.7918      0.0000
  31   3   0      4.3243      1.3047      2.8304      0.0000
  35   3   0      7.0562      2.5145      6.6201      0.0000
  37   3   0      3.6371      3.5336      4.6273      0.0000
   0   4   0     36.4963      1.5735     14.1656      0.0000
   2   4   0     31.7985      1.5403     23.7316      0.0000
   4   4   0     34.5038      2.3486     31.0367      0.0000
   6   4   0     15.8925      0.9219    -13.3788      0.0000
   8   4   0     14.2042      0.8524     -4.6171      0.0000
  10   4   0      5.3304      0.9263      2.1491      0.0000
  12   4   0     27.3803      2.0302    -21.9645      0.0000
  14   4   0      6.4319      0.6794      6.7869      0.0000
  16   4   0      6.8357      3.1109      7.3528      0.0000
  18   4   0     10.6606      1.4245     13.0379      0.0000
  20   4   0     18.7313      1.7597     18.6655      0.0000
  22   4   0     14.1367      2.6186     13.4685      0.0000
  24   4   0     11.8959      2.1842      9.8407      0.0000
  26   4   0      7.1485      0.9839      5.2667      0.0000
  28   4   0      4.2035      1.0686      2.3044      0.0000
  30   4   0      1.5753      1.6502     -0.0835      0.0000
  32   4   0      2.5318      2.8614     -5.1189      0.0000
  34   4   0      7.4531      6.6409     -6.3756      0.0000
  36   4   0      4.9313      2.0115     -4.7480      0.0000
  38   4   0      2.7207      1.8770     -2.3021      0.0000
   1   5   0     38.6538      1.7469    -30.3400      0.0000
   3   5   0     40.6843      2.1537    -32.2580      0.0000
   5   5   0     23.7505      1.3765    -28.8253      0.0000
   7   5   0     10.7457      0.9379     12.5302      0.0000
   9   5   0     17.9524      1.1708     16.8758      0.0000
  11   5   0     52.2214      3.1654     38.4359      0.0000
  13   5   0     17.4605      1.3491     15.9882      0.0000
  15   5   0     14.7046      1.1768     13.6910      0.0000
  17   5   0      6.3961      0.6527      5.9426      0.0000
  19   5   0      8.5279      1.5150     -6.1759      0.0000
  21   5   0      8.1177      1.3480     -6.2637      0.0000
  23   5   0     11.3010      1.2426     -9.7880      0.0000
  25   5   0     10.4176      1.1503     -7.0199      0.0000
  27   5   0      4.5587      1.3028     -2.8971      0.0000
  29   5   0      3.7085      1.7394     -2.6822      0.0000
  31   5   0      2.1330      3.2695      2.3151      0.0000
  33   5   0      6.8212      1.0868      5.2598      0.0000
  35   5   0      3.4151      2.7748      5.0668      0.0000
  37   5   0      3.4644      1.7231      2.9417      0.0000
   0   6   0     29.8710      1.3254     30.8319      0.0000
   2   6   0     32.8232      1.1399     35.4230      0.0000
   4   6   0     41.0930      1.8904     35.6924      0.0000
   6   6   0     18.1748      0.8940     21.3859      0.0000
   8   6   0     12.5792      0.5635    -10.5662      0.0000
  10   6   0     45.9356      2.4330    -39.4406      0.0000
  12   6   0     28.2130      1.8155    -21.2378      0.0000
  14   6   0     19.5433      1.9233    -21.5763      0.0000
  16   6   0     18.0683      1.4759    -17.9757      0.0000
  18   6   0      6.8071      0.6228     -4.9697      0.0000
  20   6   0      4.3992      0.8112     -2.3764      0.0000
  22   6   0      6.2077      1.4527      6.7659      0.0000
  24   6   0     12.6718      2.3409      9.0964      0.0000
  26   6   0      5.0376      1.0953      5.0617      0.0000
  28   6   0      5.6304      1.8807      6.0542      0.0000
  30   6   0      2.9048      1.0561      1.8959      0.0000
  32   6   0      4.8308      1.2961     -1.5208      0.0000
  34   6   0      5.2801      2.1565     -3.2601      0.0000
  36   6   0      0.0000      1.7550     -2.8079      0.0000
   1   7   0     68.7324      2.4113    -69.3832      0.0000
   3   7   0     63.2251      2.1285    -62.1290      0.0000
   5   7   0     49.0518      1.9066    -46.3088      0.0000
   7   7   0     20.0760      0.7419    -16.4175      0.0000
   9   7   0     34.5178      1.3798     30.5063      0.0000
  11   7   0     30.0585      1.5024     26.3406      0.0000
  13   7   0     24.4516      1.3803     20.0228      0.0000
  15   7   0     21.3615      1.4738     18.6238      0.0000
  17   7   0      9.7311      1.1650      8.7562      0.0000
  19   7   0      6.9180      0.7273      5.9689      0.0000
  21   7   0      3.3101      0.6199     -3.7351      0.0000
  23   7   0     11.1572      1.0347     -9.6159      0.0000
  25   7   0      6.2547      1.1064     -6.4126      0.0000
  27   7   0     13.8926      1.7512     -8.2927      0.0000
  29   7   0      2.9242      1.2962     -4.3915      0.0000
  31   7   0      3.3222      4.4205     -1.7001      0.0000
  33   7   0      1.7330      1.3178      0.4228      0.0000
  35   7   0      2.1076      1.5739      1.6769      0.0000
   0   8   0     11.3937      0.8997     12.7426      0.0000
   2   8   0     11.8862      0.3997      7.9963      0.0000
   4   8   0     12.6697      0.4806     10.6404      0.0000
   6   8   0      8.7960      0.5381      8.1260      0.0000
   8   8   0     30.2158      1.0840    -17.5915      0.0000
  10   8   0     23.6802      1.0076    -22.6676      0.0000
  12   8   0     20.7589      1.0577    -16.9029      0.0000
  14   8   0     14.4721      1.1560    -13.7475      0.0000
  16   8   0     14.8268      1.1495    -10.3822      0.0000
  18   8   0      9.9386      0.8633     -9.8928      0.0000
  20   8   0      3.7386      0.4917     -2.3851      0.0000
  22   8   0      5.1013      0.5558      4.7978      0.0000
  24   8   0      2.2511      0.6773      2.3273      0.0000
  26   8   0      5.1545      0.9255      4.8228      0.0000
  28   8   0      0.0000      0.9708      0.8676      0.0000
  30   8   0      3.5692      1.1170     -1.1480      0.0000
  32   8   0      2.9150      1.0907     -1.5496      0.0000
  34   8   0      3.3898      1.4229     -2.3017      0.0000
  36   8   0      2.5862      1.8989     -1.9622      0.0000
   1   9   0     16.3329      0.5389    -14.9629      0.0000
   3   9   0      6.9945      0.3286     -9.3550      0.0000
   5   9   0      8.6548      0.4205     -7.4012      0.0000
   7   9   0      9.1462      0.4020      7.5845      0.0000
   9   9   0     15.1642      0.6408     16.6333      0.0000
  11   9   0     19.1951      0.8756     16.1912      0.0000
  13   9   0     13.6775      0.6214     12.5275      0.0000
  15   9   0     15.8055      1.0767      9.0146      0.0000
  17   9   0      9.6834      0.7741      8.4116      0.0000
  19   9   0      4.7821      0.5682      3.6899      0.0000
  21   9   0      3.8315      0.5727     -4.1785      0.0000
  23   9   0      2.6551      0.5910     -3.0483      0.0000
  25   9   0      6.0892      0.9225     -5.8772      0.0000
  27   9   0      1.9005      0.7598     -1.7140      0.0000
  29   9   0      1.5070      0.7361      1.4679      0.0000
  31   9   0      1.6284      1.0183      1.7423      0.0000
  33   9   0      2.9627      1.0721      2.2202      0.0000
  35   9   0      2.3699      2.0368      2.3239      0.0000
   0  10   0     12.2041      0.7670     14.4732      0.0000
   2  10   0     13.0916      0.4329     12.2190      0.0000
   4  10   0      5.8816      0.2608      4.9297      0.0000
   6  10   0      8.8402      0.3902     -6.3737      0.0000
   8  10   0     13.6959      0.5441    -13.6725      0.0000
  10  10   0      8.7336      0.4174    -15.7067      0.0000
  12  10   0     15.0101      0.8824    -14.5079      0.0000
  14  10   0     15.6883      0.7454    -11.8884      0.0000
  16  10   0      8.6993      0.4780     -7.5725      0.0000
  18  10   0      3.4660      0.4919     -4.3808      0.0000
  20  10   0      3.8855      0.5136      2.7587      0.0000
  22  10   0      3.9216      0.6073      3.9137      0.0000
  24  10   0      6.2587      1.4277      7.1213      0.0000
  26  10   0      3.1891      0.8136      3.6816      0.0000
  28  10   0      0.9624      0.7821     -0.5447      0.0000
  30  10   0      1.0271      1.0337     -1.5662      0.0000
  32  10   0      2.7639      1.6085     -2.0863      0.0000
   1  11   0      5.7756      0.2463     -4.9290      0.0000
   3  11   0      4.4252      0.2540     -5.6188      0.0000
   5  11   0      3.5666      0.2741     -1.7200      0.0000
   7  11   0      3.0413      0.2905     -2.2289      0.0000
   9  11   0      8.1344      0.3617     -7.2377      0.0000
  11  11   0     20.1931      0.7241     -9.4506      0.0000
  13  11   0      6.9519      0.3665     -7.8171      0.0000
  15  11   0     10.2954      0.5193     -9.6829      0.0000
  17  11   0     11.1816      0.5646     -8.1235      0.0000
  19  11   0     10.6879      0.7905     -7.9117      0.0000
  21  11   0      7.5416      0.6508     -6.2666      0.0000
  23  11   0      8.1974      1.3196     -7.3526      0.0000
  25  11   0      4.1350      0.7207     -4.3830      0.0000
  27  11   0      1.2455      1.0233     -0.0837      0.0000
  29  11   0      2.3286      0.7811      1.2753      0.0000
  31  11   0      3.7573      0.8592      1.7309      0.0000
   0  12   0      7.2068      0.6666      8.9278      0.0000
   2  12   0     10.3425      0.3770      8.6522      0.0000
   4  12   0      2.9532      0.3471      3.9210      0.0000
   6  12   0      4.6365      0.2882     -2.6652      0.0000
   8  12   0      3.8107      0.3008     -3.7858      0.0000
  10  12   0      3.9880      0.3178     -3.7777      0.0000
  12  12   0      8.5891      0.3991     -7.6654      0.0000
  14  12   0      7.3469      0.4059     -5.4290      0.0000
  16  12   0      3.0651      0.4005     -3.3687      0.0000
  18  12   0      1.8417      0.6392     -1.7742      0.0000
  20  12   0      2.4388      0.5351     -0.4629      0.0000
  22  12   0      4.3669      0.6199      2.6252      0.0000
  24  12   0      2.8391      0.5430      3.1742      0.0000
  26  12   0      4.6957      0.6662      0.9775      0.0000
  28  12   0      2.1102      1.0868     -0.2664      0.0000
  30  12   0      2.9845      1.3387     -1.3609      0.0000
   1  13   0      8.1133      0.2975     -6.9149      0.0000
   3  13   0      4.6515      0.2570     -5.8898      0.0000
   5  13   0      2.7404      0.3139     -2.2061      0.0000
   7  13   0      3.2804      0.3107      1.1260      0.0000
   9  13   0      3.3271      0.3266      2.9137      0.0000
  11  13   0      7.1893      0.3310      6.8840      0.0000
  13  13   0      4.3608      0.3127      6.1796      0.0000
  15  13   0      4.4811      0.3665      4.0381      0.0000
  17  13   0      2.5473      0.4233      2.9687      0.0000
  19  13   0      2.1675      0.5514      1.8293      0.0000
  21  13   0      2.7380      0.6041     -0.2771      0.0000
  23  13   0      2.9109      0.6678     -2.1535      0.0000
  25  13   0      1.2972      1.2729     -2.0885      0.0000
  27  13   0      2.8199      0.9542     -1.4560      0.0000
  29  13   0      1.6096      1.4805      0.1239      0.0000
   0  14   0      4.6951      0.8636      2.0327      0.0000
   2  14   0      4.7399      0.3069      2.5938      0.0000
   4  14   0      2.8913      0.3094      3.3247      0.0000
   6  14   0      4.3134      0.2727      2.5067      0.0000
   8  14   0      2.7577      0.3086     -0.2937      0.0000
  10  14   0      5.1078      0.3093     -4.4440      0.0000
  12  14   0      3.6164      0.3191     -3.9585      0.0000
  14  14   0      3.3308      0.3296     -1.6746      0.0000
  16  14   0      2.3497      0.4589     -1.4382      0.0000
  18  14   0      1.9826      0.5871     -1.7153      0.0000
  20  14   0      1.9066      0.6706     -2.0028      0.0000
  22  14   0      2.4095      0.6847     -1.1152      0.0000
  24  14   0      0.9275      1.2065      0.0699      0.0000
  26  14   0      0.7308      1.4650      0.6756      0.0000
   1  15   0      2.9063      0.3629      1.4228      0.0000
   3  15   0      2.5720      0.2876     -1.2950      0.0000
   5  15   0      3.3155      0.2982     -3.9270      0.0000
   7  15   0      3.0990      0.3188     -2.3657      0.0000
   9  15   0      2.7522      0.3267      2.6792      0.0000
  11  15   0      3.5276      0.3343      3.2765      0.0000
  13  15   0      2.5615      0.4253     -0.1720      0.0000
  15  15   0      3.3180      0.3784     -1.7604      0.0000
  17  15   0      1.9753      0.5913     -1.4674      0.0000
  19  15   0      3.4878      0.5326      0.1061      0.0000
  21  15   0      2.5181      0.7495      0.8489      0.0000
  23  15   0      0.7268      1.5508     -0.0539      0.0000
  25  15   0      2.4277      1.4253     -1.0662      0.0000
   0  16   0      6.8365      0.4002     -6.4450      0.0000
   2  16   0      3.9287      0.3373     -3.9786      0.0000
   4  16   0      2.1440      0.3242      1.0075      0.0000
   6  16   0      3.1203      0.3275      2.6532      0.0000
   8  16   0      1.7992      0.4511     -1.3468      0.0000
  10  16   0      3.1032      0.3259     -3.7732      0.0000
  12  16   0      1.9732      0.5412     -0.8149      0.0000
  14  16   0      3.4508      0.4689      2.4334      0.0000
  16  16   0      3.2522      0.4450      3.0101      0.0000
  18  16   0      2.1091      0.8760      1.0085      0.0000
  20  16   0      2.3078      0.7952     -0.9943      0.0000
  22  16   0      1.6897      1.2989     -0.7937      0.0000
   1  17   0      4.6360      0.4453      5.9070      0.0000
   3  17   0      2.2585      0.4484      1.0124      0.0000
   5  17   0      3.0783      0.4400     -2.9655      0.0000
   7  17   0      2.1170      0.4814     -1.3456      0.0000
   9  17   0      2.7405      0.4421      1.9591      0.0000
  11  17   0      2.3343      0.5501      1.1185      0.0000
  13  17   0      3.5117      0.5274     -2.2576      0.0000
  15  17   0      2.8806      1.5447     -3.9392      0.0000
  17  17   0      2.2650      0.7377     -2.2232      0.0000
  19  17   0      2.9282      0.8269      0.7035      0.0000
   0  18   0      7.3242      0.7884     -7.3955      0.0000
   2  18   0      3.9583      0.5347     -4.5047      0.0000
   4  18   0      1.3669      1.1424      0.5415      0.0000
   6  18   0      1.3605      1.1209      1.9891      0.0000
   8  18   0      1.2525      1.1197      0.2159      0.0000
  10  18   0      1.9090      1.1154     -0.0316      0.0000
  12  18   0      2.0068      1.3336      2.4595      0.0000
  14  18   0      3.4463      0.8483      4.7270      0.0000
  16  18   0      1.7486      1.4836      3.8478      0.0000
   1  19   0      5.7445      0.8291      3.5826      0.0000
   3  19   0      3.4789      0.7397      0.3779      0.0000
   5  19   0      2.2168      1.3720     -1.6013      0.0000
   7  19   0      1.6004      1.3144     -0.6572      0.0000
   9  19   0      1.9755      1.2355      0.4389      0.0000
 -25   1   1      1.4493      1.5385     -1.6441      0.0000
 -23   1   1      1.5430      1.4155     -2.4537      0.0000
 -21   1   1      1.7648      1.1572      1.5156      0.0000
 -19   1   1      7.2728      1.4407      1.6154      0.0000
 -17   1   1      8.3745      2.1287     -7.1081      0.0000
 -15   1   1      4.3303      0.8147      5.2980      0.0000
 -13   1   1      3.6724      0.7450      3.8817      0.0000
 -11   1   1      4.1928      0.5947      2.5471      0.0000
  -9   1   1      5.2054      3.2534      0.6496      0.0000
  -7   1   1      3.0683      1.3025      4.7321      0.0000
  -5   1   1      6.1026      1.0820     -4.0267      0.0000
  -3   1   1     18.8062      1.1615    -11.6358      0.0000
  -1   1   1     39.2482      1.4698     48.7814      0.0000
   1   1   1     35.9838      1.2711    -46.1915      0.0000
   3   1   1      5.9656      0.7847      1.3537      0.0000
   5   1   1      4.3400      0.9439      1.9439      0.0000
   7   1   1      2.1319      1.5785      0.3633      0.0000
 -38   2   1      1.1205      1.6116     -1.0867      0.0000
 -36   2   1      3.0899      1.5400     -1.5487      0.0000
 -34   2   1      1.8265      1.5847     -0.8158      0.0000
 -32   2   1      1.4955      1.9147      0.2750      0.0000
 -30   2   1      2.2599      1.6785     -0.9346      0.0000
 -28   2   1      4.1834      1.7433     -2.5203      0.0000
 -26   2   1      2.2058      1.7751     -0.4155      0.0000
 -24   2   1      4.2903      1.0798      5.2010      0.0000
 -22   2   1      2.5637      1.2723      2.4729      0.0000
 -20   2   1      6.0983      1.2670     -1.5885      0.0000
 -18   2   1      7.5492      1.5068      1.6691      0.0000
 -16   2   1     10.5446      1.8219      9.3260      0.0000
 -14   2   1     12.4648      1.2460    -13.1655      0.0000
 -12   2   1     15.4368      1.6931     -7.3163      0.0000
 -10   2   1     12.7682      1.3149     -9.4934      0.0000
  -8   2   1      7.5283      0.6105     -1.7277      0.0000
  -6   2   1      3.4152      1.1066     -0.1042      0.0000
  -4   2   1     32.5405      3.5205     17.4815      0.0000
  -2   2   1     41.0969      1.7168    -28.2499      0.0000
   0   2   1      8.3245      1.0973     -7.6088      0.0000
   2   2   1     58.4801      2.1106     55.7625      0.0000
   4   2   1      4.9758      1.7902     -5.8736      0.0000
   6   2   1      9.7204      0.9684    -11.0576      0.0000
   8   2   1     12.5833      1.7376    -14.4606      0.0000
  10   2   1      8.0928      2.4204     -9.7738      0.0000
  12   2   1     10.8500      1.8712     -3.1232      0.0000
  14   2   1      7.0744      1.8268      4.9060      0.0000
  16   2   1      9.3817      1.4085    -12.9717      0.0000
  18   2   1      7.7730      1.0559    -11.6869      0.0000
  20   2   1      1.4378      1.3677      0.2026      0.0000
 -39   3   1      0.9362      1.6566      0.6513      0.0000
 -37   3   1      2.7977      1.8231      1.8824      0.0000
 -35   3   1      3.2656      1.6578      1.8440      0.0000
 -33   3   1      2.1563      1.9257      1.0382      0.0000
 -31   3   1      2.6236      2.1077      0.8932      0.0000
 -29   3   1      2.7345      2.1932      3.6693      0.0000
 -27   3   1      4.4875      1.1351      1.7176      0.0000
 -25   3   1      5.4631      1.6177     -3.2657      0.0000
 -23   3   1      5.5382      0.9589     -4.9465      0.0000
 -21   3   1      3.4653      1.0722     -2.3810      0.0000
 -19   3   1     11.8922      2.0120     -0.1815      0.0000
 -17   3   1      9.7085      1.0358     -2.0463      0.0000
 -15   3   1      6.6446      0.6916     -6.8501      0.0000
 -13   3   1     17.0248      3.5143     22.3416      0.0000
 -11   3   1     23.6876      1.7348     19.0370      0.0000
  -9   3   1     19.0607      1.1611     15.6178      0.0000
  -7   3   1      4.8213      0.6575     -3.6742      0.0000
  -5   3   1     16.7182      7.3515     -4.9602      0.0000
  -3   3   1     18.3583      0.7016     13.6550      0.0000
  -1   3   1      3.5767      0.4804      4.0951      0.0000
   1   3   1      9.3696      1.0895    -12.3655      0.0000
   3   3   1     55.7736      2.1607    -60.0010      0.0000
   5   3   1      7.1315      0.7576      9.6395      0.0000
   7   3   1     16.1269      2.1129     17.0717      0.0000
   9   3   1     13.2423      3.0891     16.8084      0.0000
  11   3   1     15.0480      1.1961     10.8410      0.0000
  13   3   1      5.3644      0.6617     -3.7885      0.0000
  15   3   1      8.7966      1.4045     13.2499      0.0000
  17   3   1     11.7293      2.1627     14.3853      0.0000
  21   3   1      4.3803      1.2068     -4.6446      0.0000
  23   3   1      7.1901      1.4191     -5.7268      0.0000
  25   3   1      3.8191      1.5751     -3.0890      0.0000
  27   3   1      3.4594      1.1972     -2.3219      0.0000
  29   3   1      1.8970      1.8184     -1.5248      0.0000
  31   3   1      2.1016      1.5235     -0.1618      0.0000
  33   3   1      0.0000      1.5796      0.1386      0.0000
  35   3   1      0.0000      1.5289      0.5348      0.0000
  37   3   1      0.0000      1.5665      0.9181      0.0000
 -38   4   1      1.5664      2.3776     -1.4110      0.0000
 -36   4   1      2.5559      1.7575     -2.3402      0.0000
 -34   4   1      3.3350      1.3076     -2.4036      0.0000
 -32   4   1      4.7355      1.5226     -2.9909      0.0000
 -30   4   1      3.6667      1.0966     -4.0606      0.0000
 -28   4   1      4.3216      1.3363     -5.0863      0.0000
 -26   4   1      5.2247      1.0465      0.9004      0.0000
 -24   4   1      6.7584      0.8346      5.0095      0.0000
 -22   4   1      5.6400      0.6594      3.8193      0.0000
 -20   4   1      7.2829      1.1939      6.7469      0.0000
 -18   4   1      8.9511      1.0503      8.2910      0.0000
 -16   4   1     10.6329      1.8959     11.7968      0.0000
 -14   4   1     17.1381      2.3466     20.7888      0.0000
 -12   4   1     21.3051      1.7718    -17.0559      0.0000
 -10   4   1     11.2124      1.9102     -6.2682      0.0000
  -8   4   1      5.9470      0.8899      7.7571      0.0000
  -6   4   1     18.9254      2.2635     15.7050      0.0000
  -4   4   1     12.3631      0.8588    -12.1525      0.0000
  -2   4   1      8.4323      0.9435     -6.7851      0.0000
   0   4   1      5.9972      0.5956     -0.9856      0.0000
   2   4   1     23.0004      0.8103     18.7619      0.0000
   4   4   1     29.6054      2.5079     35.2380      0.0000
   6   4   1     12.3998      0.8352    -16.1974      0.0000
   8   4   1     18.0343      1.2173    -18.2691      0.0000
  10   4   1     12.1313      2.5990     -9.2794      0.0000
  12   4   1     16.4371      1.4265     10.5411      0.0000
  14   4   1      7.7505      4.4731     -0.2298      0.0000
  16   4   1      8.3800      0.6964     -5.1234      0.0000
  18   4   1      6.2541      0.7149     -5.3164      0.0000
  20   4   1      4.6916      0.7181      3.3020      0.0000
  22   4   1     10.0460      1.9360      8.3444      0.0000
  24   4   1      6.8211      1.4193      6.5837      0.0000
  26   4   1      4.5675      1.3445      3.6783      0.0000
  28   4   1      2.5212      2.0371      1.9377      0.0000
  30   4   1      2.4391      1.9181      0.2594      0.0000
  32   4   1      1.9035      2.0611     -0.2702      0.0000
  34   4   1      2.1916      1.8699     -1.0615      0.0000
  36   4   1      2.1565      1.6200     -1.5111      0.0000
 -37   5   1      0.4047      1.3575      1.9222      0.0000
 -35   5   1      2.6613      1.9169      2.3624      0.0000
 -33   5   1      3.2237      1.3478      3.2075      0.0000
 -31   5   1      5.9113      1.5387      4.8528      0.0000
 -29   5   1      4.1871      1.0535      3.4770      0.0000
 -27   5   1      5.4992      0.7479      1.3834      0.0000
 -25   5   1      7.0611      1.0849     -5.6914      0.0000
 -23   5   1      8.1950      1.0703     -7.0350      0.0000
 -21   5   1      3.9665      0.7774     -2.1194      0.0000
 -19   5   1      8.7962      1.0102     -7.7727      0.0000
 -17   5   1      8.0901      0.9710     -4.7334      0.0000
 -15   5   1      8.2142      0.6243     -6.1129      0.0000
 -13   5   1      4.4028      0.5189     -3.0725      0.0000
 -11   5   1     31.5638      2.1674     35.4110      0.0000
  -9   5   1      9.2753      0.9793      6.4450      0.0000
  -7   5   1     15.0704      2.3145     -6.7089      0.0000
  -5   5   1     10.5831      1.2776     -5.9504      0.0000
  -3   5   1      5.9936      1.2977      2.7060      0.0000
  -1   5   1     11.8645      0.6051     -7.3080      0.0000
   1   5   1     20.6920      0.6873    -20.2981      0.0000
   3   5   1     25.3956      0.8349    -20.9930      0.0000
   5   5   1     25.2950      1.0490    -30.7753      0.0000
   7   5   1     12.0163      0.7023     14.8069      0.0000
   9   5   1     22.9451      2.2174     19.8866      0.0000
  11   5   1      4.4531      0.5049      3.8756      0.0000
  13   5   1      8.3348      0.6995      7.7235      0.0000
  15   5   1      9.5095      1.0755     10.3092      0.0000
  17   5   1      6.7680      4.5441     11.4813      0.0000
  19   5   1      4.1066      0.5950      2.6823      0.0000
  21   5   1      5.6333      0.6529     -3.6958      0.0000
  23   5   1      8.4657      1.3632     -7.9783      0.0000
  25   5   1      3.9389      1.4057     -6.9498      0.0000
  27   5   1      4.1922      1.5004     -4.2657      0.0000
  29   5   1      4.5837      2.0461     -1.5008      0.0000
  31   5   1      2.9753      2.4336     -0.9674      0.0000
  33   5   1      3.0256      1.4894      0.3895      0.0000
  35   5   1      2.5167      2.8186      1.5853      0.0000
  37   5   1      1.8658      2.2338      2.0168      0.0000
 -38   6   1      0.0000      1.6659     -0.9682      0.0000
 -36   6   1      2.6934      1.6065     -1.6305      0.0000
 -34   6   1      1.6647      1.4693     -2.1329      0.0000
 -32   6   1      3.9124      1.8707     -3.8642      0.0000
 -30   6   1      3.7059      1.7464     -4.2026      0.0000
 -28   6   1      4.8439      0.9877      0.9332      0.0000
 -26   6   1      4.8034      3.4580      2.7304      0.0000
 -24   6   1      7.8301      1.0864      7.7487      0.0000
 -22   6   1      5.4249      1.0214      5.1876      0.0000
 -20   6   1      6.2724      0.9653     -2.6417      0.0000
 -18   6   1      9.7500      1.2905      4.9033      0.0000
 -16   6   1      8.1518      0.8432      1.0059      0.0000
 -14   6   1      9.5194      0.7171     -3.7572      0.0000
 -12   6   1     13.7078      0.7982    -13.0432      0.0000
 -10   6   1     32.5852      1.8763    -34.5740      0.0000
  -8   6   1      9.5112      1.0022     -3.6105      0.0000
  -6   6   1     14.0361      1.0777      7.2812      0.0000
  -4   6   1     14.5057      0.5238      9.9964      0.0000
  -2   6   1     15.0450      0.5380     11.0787      0.0000
   0   6   1     26.8786      0.8417     23.3718      0.0000
   2   6   1     21.1897      0.7036     17.0436      0.0000
   4   6   1     27.9785      1.0072     30.2366      0.0000
   6   6   1     19.2584      1.0435     23.5257      0.0000
   8   6   1     16.5249      1.4678    -13.2370      0.0000
  10   6   1     12.8309      0.7051    -12.3771      0.0000
  12   6   1     12.2464      0.8149    -12.1991      0.0000
  14   6   1     11.7736      0.8639    -14.1129      0.0000
  16   6   1     13.1481      1.7030    -16.4347      0.0000
  18   6   1      6.6409      1.2384     -8.6071      0.0000
  20   6   1      6.0630      0.7258     -4.8413      0.0000
  22   6   1      7.6335      1.7558      2.6739      0.0000
  24   6   1      5.5469      0.8215      6.8915      0.0000
  26   6   1      5.7995      0.7843      6.6207      0.0000
  28   6   1      3.9155      1.3380      3.1201      0.0000
  30   6   1      3.2455      1.9824      2.6989      0.0000
  32   6   1      2.3409      1.6769      1.5164      0.0000
  34   6   1      2.5849      2.0568     -0.3829      0.0000
  36   6   1      2.6525      4.4574     -1.6204      0.0000
 -37   7   1      2.8670      2.6647      0.3307      0.0000
 -35   7   1      1.4403      1.2967      0.7615      0.0000
 -33   7   1      4.9685      1.5562      2.1086      0.0000
 -31   7   1      6.5652      1.5273      3.4477      0.0000
 -29   7   1      3.1507      1.3740      0.8453      0.0000
 -27   7   1     10.0268      1.1097     -6.6433      0.0000
 -25   7   1      5.4727      0.9219     -6.1785      0.0000
 -23   7   1      8.6312      1.2995     -9.7918      0.0000
 -21   7   1      6.7805      1.0451     -5.1957      0.0000
 -19   7   1      7.3406      0.6557      2.4808      0.0000
 -17   7   1     12.2710      0.9116     -8.3515      0.0000
 -15   7   1     11.4504      2.2316      1.7028      0.0000
 -13   7   1     16.8961      1.0257     13.0651      0.0000
 -11   7   1     20.9588      1.1678     20.5875      0.0000
  -9   7   1     29.7824      1.1877     32.5662      0.0000
  -7   7   1      6.8502      7.6929     -0.7670      0.0000
  -5   7   1     26.2372      1.3070    -18.3492      0.0000
  -3   7   1     36.1329      1.1792    -34.0007      0.0000
  -1   7   1     49.8239      1.6116    -46.7764      0.0000
   1   7   1     44.8353      1.3935    -38.9966      0.0000
   3   7   1     45.5987      1.6656    -45.4621      0.0000
   5   7   1     38.5788      1.3731    -43.4005      0.0000
   7   7   1     21.4648      0.7807    -19.4126      0.0000
   9   7   1     11.8153      0.9967     10.2779      0.0000
  11   7   1     18.0006      0.9424     17.7460      0.0000
  13   7   1     19.1721      1.4222     17.5254      0.0000
  15   7   1     17.0803      1.1879     17.5268      0.0000
  17   7   1      9.0482      1.1275      7.3331      0.0000
  19   7   1      7.7179      0.6943      7.8465      0.0000
  21   7   1      6.8527      0.8703      1.0116      0.0000
  23   7   1      6.7687      0.8968     -5.4042      0.0000
  25   7   1     10.3211      2.1743     -8.5479      0.0000
  27   7   1      4.7297      1.0128     -5.2961      0.0000
  29   7   1      3.3768      1.2416     -4.1204      0.0000
  31   7   1      4.6566      1.0066     -3.1442      0.0000
  33   7   1      1.8117      1.4767     -1.3203      0.0000
  35   7   1      0.0000      1.4546      0.2876      0.0000
 -36   8   1      1.3435      1.5470     -0.9891      0.0000
 -34   8   1      2.3286      1.6317     -2.6559      0.0000
 -32   8   1      6.9204      1.6490     -5.1835      0.0000
 -30   8   1      7.8713      1.2310     -5.7205      0.0000
 -28   8   1      4.2868      0.7367     -1.5427      0.0000
 -26   8   1      5.5407      1.4575      5.4299      0.0000
 -24   8   1      2.6030      0.7331      2.0924      0.0000
 -22   8   1      6.6545      0.6376      4.6618      0.0000
 -20   8   1      7.8368      1.1266     -0.7342      0.0000
 -18   8   1      6.0837      0.6173     -4.4019      0.0000
 -16   8   1     11.6164      1.2839      4.7824      0.0000
 -14   8   1     14.6460      1.0200     -8.4909      0.0000
 -12   8   1     17.6115      0.8753    -15.5098      0.0000
 -10   8   1     18.8358      1.1746    -21.2009      0.0000
  -8   8   1     25.6876      0.9350    -26.1048      0.0000
  -6   8   1      7.4046      1.1025     -1.6035      0.0000
  -4   8   1      8.9692      0.3569      8.6872      0.0000
  -2   8   1     14.5661      0.4726     12.7228      0.0000
   0   8   1      8.6803      0.6836      1.5479      0.0000
   2   8   1      9.5114      0.6362      5.4946      0.0000
   4   8   1     14.5721      0.5100     16.2094      0.0000
   6   8   1     16.6089      0.7352     15.8402      0.0000
   8   8   1      9.0084      0.9803      0.7934      0.0000
  10   8   1     18.8972      0.7495    -16.5723      0.0000
  12   8   1      9.5012      5.0890    -21.9398      0.0000
  14   8   1     17.5456      1.6447    -21.0828      0.0000
  16   8   1      8.3398      0.9052     -8.2997      0.0000
  18   8   1     11.0960      0.7942    -12.4888      0.0000
  20   8   1      7.2182      0.7868     -7.6209      0.0000
  22   8   1      3.3560      0.6219     -0.4568      0.0000
  24   8   1      7.3973      0.9782      5.7558      0.0000
  26   8   1      5.3359      1.3406      5.0728      0.0000
  28   8   1      7.1300      1.3826      3.7291      0.0000
  30   8   1      4.0233      0.9558      2.3639      0.0000
  32   8   1      2.1445      1.2668      0.8234      0.0000
  34   8   1      0.0000      1.0588     -0.1305      0.0000
 -35   9   1      3.7978      1.3134      2.3734      0.0000
 -33   9   1      4.3798      1.7836      4.1152      0.0000
 -31   9   1      6.3695      1.1835      5.5084      0.0000
 -29   9   1      6.4317      1.6198      3.8116      0.0000
 -27   9   1      5.2405      0.6468     -1.7939      0.0000
 -25   9   1      8.4249      0.8090     -7.7627      0.0000
 -23   9   1      3.4444      0.5753     -2.7109      0.0000
 -21   9   1      7.0091      1.5959     -4.7341      0.0000
 -19   9   1      7.9809      0.6846     -0.5624      0.0000
 -17   9   1      6.7709      0.8275      2.0658      0.0000
 -15   9   1     13.7305      1.5707     -0.3375      0.0000
 -13   9   1     17.7725      0.9956     12.6594      0.0000
 -11   9   1     17.9167      0.7365     18.6624      0.0000
  -9   9   1     21.5719      0.7943     23.5635      0.0000
  -7   9   1     19.8564      0.8162     19.6901      0.0000
  -5   9   1      7.2972      0.3749     -6.8373      0.0000
  -3   9   1     17.7085      0.5596    -17.0692      0.0000
  -1   9   1     13.5278      0.7170     -9.8349      0.0000
   1   9   1     12.7742      0.5962     -9.7529      0.0000
   3   9   1     12.2759      0.4590    -13.6785      0.0000
   5   9   1     13.6984      0.5650    -14.8753      0.0000
   7   9   1      9.9414      0.7070     -5.8480      0.0000
   9   9   1     14.6933      0.7119     10.3372      0.0000
  11   9   1     24.4264      0.9566     26.1381      0.0000
  13   9   1     27.3043      1.5341     28.3150      0.0000
  15   9   1      9.7181      0.5595      9.6665      0.0000
  17   9   1     10.0413      0.8210     12.7351      0.0000
  19   9   1      8.7415      0.7316      9.2384      0.0000
  21   9   1      3.6280      0.8269      2.3568      0.0000
  23   9   1      6.8482      1.0434     -4.8475      0.0000
  25   9   1      7.7054      0.7730     -7.0738      0.0000
  27   9   1      7.0449      1.1117     -6.3849      0.0000
  29   9   1      6.9873      1.3906     -3.9870      0.0000
  31   9   1      4.6286      0.9304     -1.2904      0.0000
  33   9   1      1.5497      1.4784     -0.5147      0.0000
 -34  10   1      4.1934      2.3315     -4.5255      0.0000
 -32  10   1      7.0244      0.8564     -5.8894      0.0000
 -30  10   1      7.6583      1.0512     -6.1714      0.0000
 -28  10   1      8.0408      0.7544     -3.1814      0.0000
 -26  10   1      7.2659      0.7148      3.0444      0.0000
 -24  10   1      8.1340      1.2454      7.8829      0.0000
 -22  10   1      5.1003      0.7165      3.2542      0.0000
 -20  10   1      7.9151      0.7734      6.0873      0.0000
 -18  10   1      7.6459      0.7738      1.8785      0.0000
 -16  10   1      7.2144      0.9966     -3.2573      0.0000
 -14  10   1     19.8225      1.7145     -6.8377      0.0000
 -12  10   1     19.0151      0.8132    -18.4739      0.0000
 -10  10   1     22.3751      1.2754    -24.4268      0.0000
  -8  10   1     22.8056      0.8436    -25.0672      0.0000
  -6  10   1     12.1649      0.4656    -11.0966      0.0000
  -4  10   1     13.5222      0.4651     11.2338      0.0000
  -2  10   1     14.7037      0.4635     12.0576      0.0000
   0  10   1     14.5334      0.4726     11.8264      0.0000
   2  10   1     15.8781      0.6998     14.5625      0.0000
   4  10   1     11.6502      0.4323     12.8905      0.0000
   6  10   1     11.6397      0.8334      6.0337      0.0000
   8  10   1     10.4443      1.2635     -5.8611      0.0000
  10  10   1     23.0914      0.8046    -23.5087      0.0000
  12  10   1     30.5359      1.8815    -32.9906      0.0000
  14  10   1     14.5981      0.7139    -14.3356      0.0000
  16  10   1     11.1296      0.8130    -12.8574      0.0000
  18  10   1      9.8789      0.8339     -9.3514      0.0000
  20  10   1      6.2627      0.6422     -2.8997      0.0000
  22  10   1      7.4709      1.3139      3.3864      0.0000
  24  10   1      7.6071      0.7362      7.5052      0.0000
  26  10   1      7.9179      1.4508      7.8645      0.0000
  28  10   1      7.6184      0.7709      5.0038      0.0000
  30  10   1      5.5092      1.0905      0.9205      0.0000
  32  10   1      6.0562      1.3083      0.1587      0.0000
 -33  11   1      6.1698      1.1023      5.0641      0.0000
 -31  11   1      7.9407      0.9764      5.8421      0.0000
 -29  11   1      7.8201      1.0235      5.6883      0.0000
 -27  11   1      7.7154      1.0382      2.3258      0.0000
 -25  11   1      6.0841      1.4597     -4.0624      0.0000
 -23  11   1     12.0714      0.9980     -9.3530      0.0000
 -21  11   1      9.7179      0.7483    -10.1839      0.0000
 -19  11   1     18.0421      1.2794    -18.2580      0.0000
 -17  11   1     20.9869      1.6961    -20.3870      0.0000
 -15  11   1     23.6452      1.6786    -21.9835      0.0000
 -13  11   1     20.7063      1.1074    -22.3515      0.0000
 -11  11   1     18.4709      0.8587    -15.4252      0.0000
  -9  11   1     11.6694      0.9097     -9.4744      0.0000
  -7  11   1      7.0883      0.3219     -7.0743      0.0000
  -5  11   1      7.3657      0.2949     -9.5484      0.0000
  -3  11   1      8.0339      0.2793     -8.5915      0.0000
  -1  11   1      7.0840      0.9212     -3.2869      0.0000
   1  11   1      6.5456      0.2742     -3.8711      0.0000
   3  11   1      7.2281      0.3651     -7.4460      0.0000
   5  11   1      7.9504      0.3394     -8.7532      0.0000
   7  11   1      8.2535      0.3346     -8.7912      0.0000
   9  11   1      7.7425      1.0180     -2.1121      0.0000
  11  11   1     10.7490      0.9706      5.9329      0.0000
  13  11   1     14.1273      1.7579     -6.8292      0.0000
  15  11   1     13.1951      1.1311     -6.9164      0.0000
  17  11   1     10.0011      0.8688     -6.1443      0.0000
  19  11   1      9.6194      0.8987     -7.3726      0.0000
  21  11   1      8.6913      1.1862     -7.9553      0.0000
  23  11   1      9.4453      1.0907    -10.3690      0.0000
  25  11   1     10.0615      2.1031    -10.5757      0.0000
  27  11   1      5.3362      1.5836     -7.3994      0.0000
  29  11   1      5.9708      1.0998     -2.1543      0.0000
  31  11   1      2.8480      1.2833     -0.9207      0.0000
 -30  12   1      7.2198      0.9283     -3.9571      0.0000
 -28  12   1      4.4237      1.5996     -2.2835      0.0000
 -26  12   1      6.8762      0.9231      1.6368      0.0000
 -24  12   1      6.3858      1.1444      6.6008      0.0000
 -22  12   1      8.5078      0.6458      8.6927      0.0000
 -20  12   1      6.7746      0.5510      6.2060      0.0000
 -18  12   1      7.5101      0.5297      5.2881      0.0000
 -16  12   1      6.3043      0.7737     -0.9397      0.0000
 -14  12   1      8.6979      0.4803     -6.4185      0.0000
 -12  12   1     15.2582      0.6149    -11.2607      0.0000
 -10  12   1     12.9944      0.4765    -13.9809      0.0000
  -8  12   1      8.7871      0.3579     -9.8954      0.0000
  -6  12   1      6.7757      0.5961     -2.5995      0.0000
  -4  12   1      9.1125      0.6988      4.8998      0.0000
  -2  12   1     13.8150      0.4597     12.3137      0.0000
   0  12   1     16.8476      0.5633     16.9436      0.0000
   2  12   1     16.6604      0.5497     18.9480      0.0000
   4  12   1     14.0982      0.5993     15.6432      0.0000
   6  12   1      8.0884      0.3290      7.0421      0.0000
   8  12   1      7.2326      0.3697     -5.8733      0.0000
  10  12   1     17.1007      0.8438    -18.4634      0.0000
  12  12   1     10.9159      0.5716    -13.5428      0.0000
  14  12   1     12.3014      0.5357    -13.6529      0.0000
  16  12   1     10.3938      0.6084    -12.0338      0.0000
  18  12   1      6.4598      0.5547     -5.9876      0.0000
  20  12   1      5.2357      0.6618     -1.8025      0.0000
  22  12   1      5.8207      0.6669      4.8552      0.0000
  24  12   1      8.3272      0.7704      9.3470      0.0000
  26  12   1      8.1445      2.1366      8.8052      0.0000
  28  12   1      5.3767      0.7213      4.1491      0.0000
  30  12   1      4.0801      1.1176      2.5653      0.0000
 -29  13   1      3.8925      1.3160      1.9443      0.0000
 -27  13   1      5.3015      0.9114      0.3783      0.0000
 -25  13   1      4.6123      0.8061     -2.7152      0.0000
 -23  13   1      4.7478      0.5509     -6.1349      0.0000
 -21  13   1      7.5766      0.5099     -6.6855      0.0000
 -19  13   1      7.0815      0.5291     -3.4172      0.0000
 -17  13   1      6.8994      1.1822      0.3298      0.0000
 -15  13   1      9.3673      0.5773      6.6235      0.0000
 -13  13   1     14.5717      0.5465     12.1274      0.0000
 -11  13   1     18.5863      0.6647     14.8865      0.0000
  -9  13   1     11.7213      0.4605     11.7123      0.0000
  -7  13   1      8.0468      0.4163      5.7681      0.0000
  -5  13   1      7.3358      0.8986      0.8971      0.0000
  -3  13   1     10.9670      0.5389     -6.7001      0.0000
  -1  13   1     17.1032      0.5508    -15.8597      0.0000
   1  13   1     19.8662      0.6534    -21.0061      0.0000
   3  13   1     19.9245      0.6495    -20.4860      0.0000
   5  13   1     13.9964      0.5066    -13.3977      0.0000
   7  13   1      5.9220      0.4536     -0.2043      0.0000
   9  13   1     15.3466      0.5649     12.4095      0.0000
  11  13   1     12.0257      0.4746     11.7039      0.0000
  13  13   1     12.6842      0.7519     13.8043      0.0000
  15  13   1     14.9258      0.6225     15.4447      0.0000
  17  13   1     10.5226      0.6862     11.0509      0.0000
  19  13   1      6.6048      0.5376      7.2936      0.0000
  21  13   1      3.7011      0.6175      0.5651      0.0000
  23  13   1      5.6531      0.8636     -5.7405      0.0000
  25  13   1      6.3382      0.9784     -7.4492      0.0000
  27  13   1      5.0167      0.8378     -4.5004      0.0000
 -28  14   1      3.5075      1.4999     -2.0241      0.0000
 -26  14   1      3.5151      0.8121     -1.3587      0.0000
 -24  14   1      2.7098      0.6563      0.7570      0.0000
 -22  14   1      4.4209      0.5649      3.1186      0.0000
 -20  14   1      6.1963      0.6615      3.1683      0.0000
 -18  14   1      6.7891      0.6156      0.5309      0.0000
 -16  14   1      6.1806      0.7628     -2.9603      0.0000
 -14  14   1      7.8265      0.3645     -7.6855      0.0000
 -12  14   1     11.6329      0.4673    -11.3379      0.0000
 -10  14   1     13.4251      0.5324    -11.0972      0.0000
  -8  14   1      8.0733      0.3605     -7.8179      0.0000
  -6  14   1      7.7401      0.3549     -6.5692      0.0000
  -4  14   1      7.2327      0.6746     -4.6645      0.0000
  -2  14   1      5.5545      0.4111      2.0821      0.0000
   0  14   1      9.7157      0.3691      9.5708      0.0000
   2  14   1     13.4110      0.4636     12.8018      0.0000
   4  14   1     11.3233      0.4068     10.1539      0.0000
   6  14   1      4.7366      0.4564      1.1691      0.0000
   8  14   1     11.2522      0.4680     -8.7730      0.0000
  10  14   1     10.2091      0.3892     -8.9717      0.0000
  12  14   1      8.9035      0.4255    -10.0204      0.0000
  14  14   1     11.3335      0.5636    -13.3690      0.0000
  16  14   1     10.8172      0.5895    -12.1927      0.0000
  18  14   1      8.8174      0.5899    -10.0665      0.0000
  20  14   1      4.0969      0.6604     -4.8454      0.0000
  22  14   1      2.0304      0.7523      1.3349      0.0000
  24  14   1      4.3631      0.7315      4.1264      0.0000
  26  14   1      3.0422      1.8282      2.8274      0.0000
 -25  15   1      5.6249      0.7582     -3.9309      0.0000
 -23  15   1      5.4799      0.7232     -5.8797      0.0000
 -21  15   1      5.5562      0.6345     -6.3252      0.0000
 -19  15   1      6.8108      0.8935     -3.4008      0.0000
 -17  15   1      6.8835      1.0265      2.5451      0.0000
 -15  15   1      9.7671      0.9140      9.4747      0.0000
 -13  15   1     14.0861      0.6862     14.7838      0.0000
 -11  15   1     16.2261      0.7187     15.3496      0.0000
  -9  15   1      9.3846      0.4009     10.3351      0.0000
  -7  15   1      6.9231      0.5904      3.2318      0.0000
  -5  15   1     11.3575      1.0951     -3.5232      0.0000
  -3  15   1     16.5239      0.6316    -12.4579      0.0000
  -1  15   1     18.9303      0.6858    -22.8532      0.0000
   1  15   1     26.6994      0.8953    -29.1969      0.0000
   3  15   1     26.9345      0.9144    -27.3847      0.0000
   5  15   1     15.7448      0.5399    -17.1159      0.0000
   7  15   1      5.0738      0.4311     -3.6053      0.0000
   9  15   1      7.6104      0.6336      3.6888      0.0000
  11  15   1     10.2583      0.5324      8.6616      0.0000
  13  15   1     12.1185      0.5703     14.2104      0.0000
  15  15   1     14.6402      0.8052     15.4605      0.0000
  17  15   1     10.7562      0.6564     13.3035      0.0000
  19  15   1      6.4329      0.9923      7.2699      0.0000
  21  15   1      3.9472      0.8733     -0.3484      0.0000
  23  15   1      4.7916      0.8051     -4.7494      0.0000
 -22  16   1      4.4793      1.2807      4.4376      0.0000
 -20  16   1      5.9784      0.6984      4.9739      0.0000
 -18  16   1      6.8236      0.5535      3.0367      0.0000
 -16  16   1      6.1584      0.4511     -1.2613      0.0000
 -14  16   1      6.7144      0.4714     -5.9008      0.0000
 -12  16   1      8.8219      0.4546     -8.2146      0.0000
 -10  16   1      8.3732      0.4428     -7.6662      0.0000
  -8  16   1      5.7676      0.3333     -5.3897      0.0000
  -6  16   1      4.9909      0.4480     -2.6720      0.0000
  -4  16   1      5.9758      0.5855      0.8346      0.0000
  -2  16   1      7.1427      0.3461      6.3927      0.0000
   0  16   1     10.9511      0.4240     12.2654      0.0000
   2  16   1     13.8648      0.5168     14.0076      0.0000
   4  16   1      9.5254      0.5444      9.3442      0.0000
   6  16   1      3.5925      0.3206      1.6522      0.0000
   8  16   1      4.8903      0.4922     -2.7673      0.0000
  10  16   1      6.9590      0.4062     -5.5649      0.0000
  12  16   1      7.8665      0.4753     -9.5108      0.0000
  14  16   1      9.0422      0.7019    -11.5862      0.0000
  16  16   1      8.8246      0.7853    -10.8547      0.0000
  18  16   1      5.7725      0.6698     -6.7034      0.0000
  20  16   1      3.3560      0.6628     -0.4859      0.0000
 -19  17   1      7.4136      0.8914     -5.4985      0.0000
 -17  17   1      5.4519      0.6180     -3.5574      0.0000
 -15  17   1      4.7490      0.5303      0.2897      0.0000
 -13  17   1      4.7855      0.5344      3.5827      0.0000
 -11  17   1      5.5163      0.4737      4.9617      0.0000
  -9  17   1      5.9224      0.4249      5.2799      0.0000
  -7  17   1      3.8939      0.4484      4.4224      0.0000
  -5  17   1      4.2906      0.5889      1.9915      0.0000
  -3  17   1      4.2440      0.5116     -1.6732      0.0000
  -1  17   1      5.3276      1.4611     -5.8978      0.0000
   1  17   1      7.2330      0.4462     -8.1881      0.0000
   3  17   1      7.1534      0.4447     -5.8322      0.0000
   5  17   1      3.7973      0.5559     -0.7376      0.0000
   7  17   1      3.7177      0.4271      2.3534      0.0000
   9  17   1      5.0240      0.4385      4.1270      0.0000
  11  17   1      6.5501      0.5299      7.0633      0.0000
  13  17   1      7.2265      0.6412      9.1243      0.0000
  15  17   1      8.1062      0.8064      8.5329      0.0000
  17  17   1      5.6669      1.0937      5.0286      0.0000
 -16  18   1      7.5846      0.9842      8.4339      0.0000
 -14  18   1      6.0199      0.7369      6.3269      0.0000
 -12  18   1      5.1647      0.8925      4.6818      0.0000
 -10  18   1      3.4414      0.6957      3.1282      0.0000
  -8  18   1      2.8193      0.8751      1.5233      0.0000
  -6  18   1      2.8067      0.9720      1.5241      0.0000
  -4  18   1      3.9950      0.4544      3.5156      0.0000
  -2  18   1      4.9478      0.5611      6.1899      0.0000
   0  18   1      5.7990      0.9597      7.8186      0.0000
   2  18   1      5.9838      0.5119      6.6976      0.0000
   4  18   1      5.0239      0.6265      3.8071      0.0000
   6  18   1      3.4485      0.5389      2.4806      0.0000
   8  18   1      2.9365      0.9439      2.2778      0.0000
  10  18   1      3.3457      0.9572      0.3552      0.0000
  12  18   1      4.2743      1.3241     -2.2718      0.0000
  14  18   1      5.5030      1.6461     -2.8719      0.0000
  -9  19   1      5.3850      0.9582      5.9184      0.0000
  -7  19   1      4.3533      0.9626      5.5955      0.0000
  -5  19   1      1.7417      1.0599      2.5610      0.0000
  -3  19   1      3.7392      0.8985     -2.0066      0.0000
  -1  19   1      3.5504      0.7987     -5.1370      0.0000
   1  19   1      4.6798      0.9951     -4.8000      0.0000
   3  19   1      3.4344      0.9579     -2.0059      0.0000
   5  19   1      3.1705      1.2005      0.1236      0.0000
   7  19   1      2.5752      1.5008      1.1482      0.0000
   9  19   1      3.7726      2.2129      3.5798      0.0000
 -18   0   2     22.1737      4.0262    -26.5551      0.0000
 -14   0   2      6.9230      1.4487      9.8357      0.0000
 -12   0   2      8.0598     11.2919     30.5617      0.0000
 -10   0   2     35.8217      7.3480     24.3866      0.0000
  -8   0   2     73.1145      5.6583     65.0850      0.0000
  -6   0   2     33.6702     21.4803     22.7993      0.0000
  -4   0   2     37.4472      3.9127    -30.4287      0.0000
  -2   0   2     72.9852      3.2281    -83.6796      0.0000
   0   0   2     76.4734      3.6102    -97.3220      0.0000
   2   0   2     98.3048      9.6955   -132.6725      0.0000
   4   0   2    100.8208      6.3841   -136.9619      0.0000
   6   0   2     86.7292      6.0319   -107.2771      0.0000
   8   0   2     50.3911      4.5488    -39.9903      0.0000
  10   0   2      9.0907      1.5764     -6.8066      0.0000
  12   0   2      5.7826      7.7186     18.1622      0.0000
 -35   1   2      1.8729      1.6055     -5.5694      0.0000
 -33   1   2      7.7129      1.6589     -8.0629      0.0000
 -31   1   2     11.1777      2.1672     -6.8020      0.0000
 -29   1   2      6.1265      2.1548     -5.6654      0.0000
 -27   1   2     10.0327      1.2637     -8.8879      0.0000
 -25   1   2     12.6698      2.3988    -10.6010      0.0000
 -23   1   2     10.7137      1.9207      6.5569      0.0000
 -21   1   2     21.9924      3.7057     19.4318      0.0000
 -17   1   2     19.8384      2.5435     13.9857      0.0000
 -15   1   2     13.0011      2.1933      8.8205      0.0000
 -13   1   2      5.4742      1.0706      0.9228      0.0000
 -11   1   2      6.8557      2.6656      4.4487      0.0000
  -9   1   2     32.5042      3.4230    -22.5457      0.0000
  -7   1   2     44.8727      1.7802    -43.6430      0.0000
  -5   1   2     35.3953      1.2365    -30.8460      0.0000
  -3   1   2     17.4907      0.9114    -22.3532      0.0000
  -1   1   2      7.8339      0.7449    -12.2874      0.0000
   1   1   2     16.3960      1.3319    -18.6575      0.0000
   3   1   2     20.5912      2.3445     13.8715      0.0000
   5   1   2     33.0546      1.4975     31.4506      0.0000
   7   1   2     17.7030      1.7829     13.9099      0.0000
   9   1   2      3.7240      0.7267      0.9072      0.0000
  11   1   2     12.4349      1.2039    -10.0800      0.0000
  13   1   2     22.1905      3.6636    -17.7157      0.0000
  15   1   2     11.8323      2.9057    -15.5214      0.0000
 -40   2   2      4.8310      1.6156     -3.4447      0.0000
 -38   2   2      2.7968      1.3763     -1.1428      0.0000
 -36   2   2      3.8363      2.7376      3.5624      0.0000
 -34   2   2     17.5817      4.4923      8.0917      0.0000
 -32   2   2      7.6675      7.8245      9.4032      0.0000
 -30   2   2     14.1295      3.5487      8.8522      0.0000
 -28   2   2      6.1675      2.3561     11.5770      0.0000
 -24   2   2     16.8002      2.1861      5.7762      0.0000
 -22   2   2     11.9645      1.5528    -13.1231      0.0000
 -20   2   2     15.4683      2.8460    -21.6495      0.0000
 -18   2   2     24.5936      2.5654    -19.8848      0.0000
 -16   2   2     16.3309      1.8513    -11.1253      0.0000
 -14   2   2      9.6386      0.9092     -6.7100      0.0000
 -12   2   2      6.3695      1.0941     -9.0596      0.0000
 -10   2   2     22.4366      1.0995     22.9031      0.0000
  -8   2   2     36.1872      1.6600     33.6161      0.0000
  -6   2   2     45.1592      1.8817     42.5153      0.0000
  -4   2   2     32.2603      1.4706     33.4981      0.0000
  -2   2   2     10.3519      0.5938      9.5538      0.0000
   0   2   2      8.3422      3.1777     -2.2362      0.0000
   2   2   2      9.3541      2.7325      6.9032      0.0000
   4   2   2     28.7590      1.1961    -25.1329      0.0000
   6   2   2     14.4941      0.9111     -7.6053      0.0000
   8   2   2      5.7185      0.4596     -4.2924      0.0000
  10   2   2     13.5850      0.9793     14.3658      0.0000
  12   2   2     22.5549      3.1404     21.7670      0.0000
  14   2   2     24.5977      4.6794     19.7583      0.0000
  16   2   2     17.6922      2.9447     18.4058      0.0000
 -39   3   2      2.3496      1.9399      1.4322      0.0000
 -37   3   2      4.9860      1.8557     -2.1374      0.0000
 -35   3   2      0.0000      2.7617     -6.3338      0.0000
 -33   3   2     14.3883      3.8014     -9.2147      0.0000
 -31   3   2      0.0000      3.3580     -9.9377      0.0000
 -29   3   2     15.7405      1.8083    -11.0671      0.0000
 -27   3   2      9.5348      1.1976     -9.8683      0.0000
 -25   3   2      2.6996      2.1210     -1.4019      0.0000
 -23   3   2     13.7327      3.0058      3.1345      0.0000
 -21   3   2     20.0081      1.6760     18.9912      0.0000
 -19   3   2     25.9220      2.8811     19.9839      0.0000
 -17   3   2     22.1460      2.1977     12.7414      0.0000
 -15   3   2     10.2659      8.3631     -3.3724      0.0000
 -13   3   2      7.3882      0.8922      4.0553      0.0000
 -11   3   2     19.8359      1.3511    -24.4857      0.0000
  -9   3   2     37.2355      3.2528    -43.3856      0.0000
  -7   3   2     44.5858      1.9267    -45.1686      0.0000
  -5   3   2     42.0161      1.9733    -48.6861      0.0000
  -3   3   2     14.0808      0.6306    -12.9099      0.0000
  -1   3   2      5.7281      0.5299      8.7081      0.0000
   1   3   2     23.4051      0.8061     20.7323      0.0000
   3   3   2     16.4265      1.6475     14.1133      0.0000
   5   3   2     13.8123      1.9723      4.4079      0.0000
   7   3   2      9.1260      1.9836      6.1083      0.0000
   9   3   2     10.8821      1.1542    -11.1227      0.0000
  11   3   2     25.2616      1.8011    -29.6697      0.0000
  13   3   2     10.4376     12.0782    -31.8175      0.0000
  15   3   2     27.3247      3.3540    -29.7079      0.0000
  17   3   2     20.1327      2.4813    -18.1197      0.0000
  19   3   2      4.4226      0.7258     -6.8100      0.0000
  21   3   2      3.3832      1.2663      2.3417      0.0000
  23   3   2      7.3600      1.1712      4.6588      0.0000
  25   3   2     11.2543      2.1461      8.9422      0.0000
  27   3   2      6.1379      1.3986     10.4799      0.0000
 -38   4   2      0.0000      1.5888     -1.0342      0.0000
 -36   4   2      3.0034      1.1909      2.1838      0.0000
 -34   4   2      7.4517      2.2046      5.2102      0.0000
 -32   4   2      8.4482      2.7016      8.3971      0.0000
 -30   4   2     16.4562      3.1035     11.8486      0.0000
 -28   4   2     14.9899      1.4461     12.5095      0.0000
 -26   4   2      8.9446      1.1663      8.3734      0.0000
 -24   4   2      8.4735      1.6981     -1.5047      0.0000
 -22   4   2      9.0527      1.6582     -7.1402      0.0000
 -20   4   2     22.6741      4.1265    -24.0234      0.0000
 -18   4   2     29.9174      3.0280    -28.8474      0.0000
 -16   4   2     26.9502      2.0296    -30.9465      0.0000
 -14   4   2     30.6741      3.1450    -37.0525      0.0000
 -12   4   2     30.8216      1.6074    -38.4044      0.0000
 -10   4   2     13.1928      1.3327    -16.8982      0.0000
  -8   4   2      9.8208      0.8768     -1.2453      0.0000
  -6   4   2     23.2093      0.9826     22.4292      0.0000
  -4   4   2     15.8104      0.7676     13.8591      0.0000
  -2   4   2      9.8522      0.3698      7.5618      0.0000
   0   4   2      8.0715      1.0903     -4.6815      0.0000
   2   4   2     16.4950      0.6106    -16.5966      0.0000
   4   4   2     13.6038      0.5880     24.1855      0.0000
   6   4   2      8.1002      0.7814     -6.8266      0.0000
   8   4   2     12.7569      2.2262    -11.5964      0.0000
  10   4   2      6.5202      3.7568     -1.2357      0.0000
  12   4   2     14.1924      2.3483      9.9951      0.0000
  14   4   2     11.9991      6.3493     13.3624      0.0000
  16   4   2     11.4477      3.4647      8.1933      0.0000
  18   4   2      5.9842      1.5119     -0.4121      0.0000
  20   4   2      8.8504      1.2769    -10.8646      0.0000
  22   4   2      7.2168      1.2167     -6.3543      0.0000
  26   4   2      7.0954      7.1286    -10.3156      0.0000
  28   4   2     13.5622      2.1431     -9.3788      0.0000
  30   4   2      6.5444      2.3460     -5.4991      0.0000
  32   4   2      3.8209      1.1545     -1.6815      0.0000
  34   4   2      3.0024      2.3280      1.1303      0.0000
 -39   5   2      1.8374      2.0842      1.1241      0.0000
 -37   5   2      2.1020      1.7416     -0.6004      0.0000
 -35   5   2      3.7210      1.6897     -2.9139      0.0000
 -33   5   2      6.9139      0.9951     -5.3828      0.0000
 -31   5   2      9.1061      1.5131     -9.2822      0.0000
 -29   5   2     11.2764      7.8574    -11.2826      0.0000
 -27   5   2      7.3453      2.7163     -7.3264      0.0000
 -25   5   2      2.5377      1.0129     -0.3935      0.0000
 -23   5   2      8.3428      0.9385      7.3623      0.0000
 -21   5   2     16.8340      1.4156     11.3450      0.0000
 -19   5   2     20.5285      1.5777     18.4024      0.0000
 -17   5   2     17.8822      1.2657     13.6195      0.0000
 -15   5   2     12.6745      1.0438     16.4076      0.0000
 -13   5   2      6.1825      0.7005      4.5267      0.0000
 -11   5   2      7.7908      1.1457      3.0552      0.0000
  -9   5   2     13.3801      0.5824    -12.7623      0.0000
  -7   5   2     28.1603      1.2050    -28.8994      0.0000
  -5   5   2     21.1856      1.1076    -22.4720      0.0000
  -3   5   2      9.0923      0.3308     -9.2153      0.0000
  -1   5   2      7.9129      0.4056      7.6352      0.0000
   1   5   2     30.1818      1.0354     33.1629      0.0000
   3   5   2      7.1026      2.4976     -1.9725      0.0000
   5   5   2      7.1320      1.2879     -5.2359      0.0000
   7   5   2     14.8690      0.6027     14.6401      0.0000
   9   5   2      8.7852      0.8338     10.8815      0.0000
  11   5   2      8.3670      0.8384     -6.3097      0.0000
  13   5   2      7.5418      6.9957    -18.5212      0.0000
  15   5   2     18.3571      1.6260    -20.0464      0.0000
  17   5   2     12.9000      1.4894    -13.5250      0.0000
  19   5   2      7.5772      0.8854      4.3789      0.0000
  21   5   2      2.6796      0.9595      1.6080      0.0000
  23   5   2      6.5963      0.9023      2.1717      0.0000
  25   5   2     13.0087      2.9592      6.0332      0.0000
  29   5   2      0.0000      2.9817      6.6628      0.0000
  31   5   2      4.7552      2.8993      3.1745      0.0000
  33   5   2      0.0000      1.9621      0.1001      0.0000
  35   5   2      0.4920      2.0403     -1.6559      0.0000
 -38   6   2      1.5682      1.3094      0.3820      0.0000
 -36   6   2      1.3972      1.4568      0.9811      0.0000
 -34   6   2      4.8815      1.8184      2.2531      0.0000
 -32   6   2      9.5511      1.7267      4.5296      0.0000
 -30   6   2      9.8225      1.4987      7.0122      0.0000
 -28   6   2      9.2465      3.5108      5.8959      0.0000
 -26   6   2      1.1271      1.1450     -1.0603      0.0000
 -24   6   2      5.9058      0.8396     -6.4097      0.0000
 -22   6   2     12.0275      1.0881    -10.4550      0.0000
 -20   6   2     16.1727      1.7948    -11.9900      0.0000
 -18   6   2     14.9118      1.0139    -10.0826      0.0000
 -16   6   2     10.7929      1.0802     -8.7031      0.0000
 -14   6   2      5.2040      0.6009     -3.6374      0.0000
 -12   6   2      9.7252      1.8795      9.6724      0.0000
 -10   6   2      8.3821      0.9210      5.7419      0.0000
  -8   6   2     23.0380      0.8798     23.3886      0.0000
  -6   6   2     22.0800      0.8986     24.2691      0.0000
  -4   6   2     15.8118      0.7350     17.8264      0.0000
  -2   6   2      4.8002      0.4629     -2.0082      0.0000
   0   6   2     27.5586      0.8512    -31.4224      0.0000
   2   6   2     16.9525      0.5917    -14.4370      0.0000
   4   6   2     14.1358      0.5866    -10.0196      0.0000
   6   6   2     18.4081      0.7589    -11.1115      0.0000
   8   6   2     18.5472      0.7010    -21.4601      0.0000
  10   6   2      6.9190      0.6032     -7.3460      0.0000
  12   6   2      9.8153      0.5276      9.3447      0.0000
  14   6   2      7.3594      5.6942     22.7252      0.0000
  16   6   2     21.2470      4.8524     24.5142      0.0000
  18   6   2      5.0914      1.1683      3.0368      0.0000
  20   6   2      4.6371      0.5632      4.0736      0.0000
  22   6   2      4.1770      0.5927      1.6840      0.0000
  24   6   2      5.3004      3.4078     -2.0365      0.0000
  26   6   2      7.6544      1.6574     -6.1313      0.0000
  28   6   2      7.7712      2.2072     -7.5132      0.0000
  30   6   2      4.9439      1.1248     -5.4837      0.0000
  32   6   2      0.0000      2.2978     -2.2699      0.0000
  34   6   2      2.7251      2.5159      0.0370      0.0000
 -37   7   2      2.0938      1.6025     -0.4443      0.0000
 -35   7   2      3.3803      1.1406     -0.2407      0.0000
 -33   7   2      4.2473      1.2144     -1.3088      0.0000
 -31   7   2      8.6140      6.0474     -2.7431      0.0000
 -29   7   2      3.7502      1.4272     -2.6568      0.0000
 -27   7   2      4.8566      1.0503      0.0573      0.0000
 -25   7   2      7.5754      0.8330      7.1560      0.0000
 -23   7   2      9.0757      0.9362     10.0918      0.0000
 -21   7   2     13.6090      1.0691     11.0317      0.0000
 -19   7   2     14.5171      2.4461     11.7903      0.0000
 -17   7   2     11.2962      0.8378      9.3966      0.0000
 -15   7   2      5.8110      0.5850      5.0669      0.0000
 -13   7   2      7.0491      1.0518     -5.8149      0.0000
 -11   7   2     15.4941      1.2145    -15.8982      0.0000
  -9   7   2     14.2622      0.9115    -13.2266      0.0000
  -7   7   2     22.2438      1.0130    -21.1837      0.0000
  -5   7   2     16.2854      0.6029    -13.7091      0.0000
  -3   7   2     11.4630      1.6349      9.0332      0.0000
  -1   7   2     37.3582      1.1943     45.6074      0.0000
   1   7   2     37.5453      1.2190     43.4542      0.0000
   3   7   2     37.3365      1.2185     42.9508      0.0000
   5   7   2     28.7047      1.0722     33.6793      0.0000
   7   7   2     21.2884      0.8210     24.3875      0.0000
   9   7   2     15.1829      1.1896     15.8267      0.0000
  11   7   2      4.2466      0.8197      3.5041      0.0000
  13   7   2     12.1600      1.1115    -14.8630      0.0000
  15   7   2     23.4025      1.9804    -26.2271      0.0000
  17   7   2      7.4119      1.0666     -4.5271      0.0000
  19   7   2      8.6965      1.1641     -6.3022      0.0000
  21   7   2      6.2496      0.7021     -2.7723      0.0000
  23   7   2      3.2660      0.8310      0.8120      0.0000
  25   7   2      3.8098      0.7963      3.8167      0.0000
  27   7   2      6.1849      1.4569      6.7252      0.0000
  29   7   2      5.1176      1.4366      6.6827      0.0000
  31   7   2      2.6307      1.5033      4.1579      0.0000
  33   7   2      0.0000      1.8415      1.4108      0.0000
 -36   8   2      0.0000      1.3518      0.8417      0.0000
 -34   8   2      2.2062      1.4754      2.0684      0.0000
 -32   8   2      3.4650      1.7841      4.4211      0.0000
 -30   8   2      7.8494      1.0235      5.8853      0.0000
 -28   8   2      6.3955      0.7129      5.4236      0.0000
 -26   8   2      6.4022      0.6730      4.0625      0.0000
 -24   8   2      3.4890      0.8535     -2.6680      0.0000
 -22   8   2      5.5986      0.7325     -3.7216      0.0000
 -20   8   2      5.9836      0.6105     -4.3491      0.0000
 -18   8   2     12.7461      0.9123     -9.3050      0.0000
 -16   8   2      7.2543      0.5706     -5.4592      0.0000
 -14   8   2      3.9324      0.7391     -0.2733      0.0000
 -12   8   2      7.1191      0.4282      7.6135      0.0000
 -10   8   2     12.4541      0.5262     11.2109      0.0000
  -8   8   2     11.1568      0.5218      9.7104      0.0000
  -6   8   2     19.3419      0.7313     21.5612      0.0000
  -4   8   2     17.7518      0.6079     18.5604      0.0000
  -2   8   2      3.9790      0.7827      3.1251      0.0000
   0   8   2      5.7157      1.2043      3.9535      0.0000
   2   8   2      6.8443      0.7667     -2.2768      0.0000
   4   8   2      8.5527      0.3190     -6.8405      0.0000
   6   8   2      5.6687      0.4440     -3.9838      0.0000
   8   8   2      4.9877      0.3902      1.1538      0.0000
  10   8   2      3.7360      1.0391     -4.0445      0.0000
  12   8   2      6.9040      0.4453      6.1969      0.0000
  14   8   2     19.5877      1.3445     22.7229      0.0000
  16   8   2      5.2162      0.4246      4.6848      0.0000
  18   8   2      6.7082      0.8363      9.1823      0.0000
  20   8   2      5.2246      0.7910      5.7996      0.0000
  22   8   2      3.2842      0.5974      1.0847      0.0000
  24   8   2      3.9116      0.7947     -0.8759      0.0000
  26   8   2      4.5417      1.0031     -3.6092      0.0000
  28   8   2      3.7125      1.2650     -4.5355      0.0000
  30   8   2      1.7342      1.4988     -3.1931      0.0000
  32   8   2      1.3376      1.3519     -0.6527      0.0000
 -35   9   2      2.8388      1.0841     -1.9426      0.0000
 -33   9   2      5.1297      0.7978     -3.8991      0.0000
 -31   9   2      6.8272      0.8077     -5.2436      0.0000
 -29   9   2      6.0849      1.1945     -4.9725      0.0000
 -27   9   2      2.9621      0.8164     -3.7646      0.0000
 -25   9   2      4.3366      0.8108     -2.7678      0.0000
 -23   9   2      5.9782      0.7299      3.6236      0.0000
 -21   9   2      5.4904      0.6365      3.3671      0.0000
 -19   9   2      7.4471      0.7699      6.1197      0.0000
 -17   9   2      9.1377      0.9450     10.4772      0.0000
 -15   9   2      5.4742      0.4814      2.5713      0.0000
 -13   9   2      4.7669      0.3800     -3.6119      0.0000
 -11   9   2      9.3332      0.5569     -9.0145      0.0000
  -9   9   2     11.0253      0.5173    -10.3861      0.0000
  -7   9   2      9.8761      0.3826    -10.0372      0.0000
  -5   9   2     13.6884      0.4823    -14.5135      0.0000
  -3   9   2      6.8780      0.2683     -7.3954      0.0000
  -1   9   2      7.0925      0.4315     -7.3768      0.0000
   1   9   2      4.6672      0.5905      0.4979      0.0000
   3   9   2      9.3457      0.3125      9.9647      0.0000
   5   9   2      8.2006      0.5221      8.9047      0.0000
   7   9   2      4.7049      0.3994     -2.4697      0.0000
   9   9   2      3.8247      0.4314     -1.8513      0.0000
  11   9   2      4.3759      0.7099     -3.7062      0.0000
  13   9   2     14.4308      0.7586    -17.6138      0.0000
  15   9   2      3.7630      0.5593     -2.0981      0.0000
  17   9   2      7.7933      0.5339     -8.7175      0.0000
  19   9   2      6.2661      0.9228     -6.8917      0.0000
  21   9   2      3.5117      0.7339     -0.6458      0.0000
  23   9   2      2.8752      0.7563      1.2735      0.0000
  25   9   2      3.5612      0.6625      3.8921      0.0000
  27   9   2      3.8416      0.9274      4.4749      0.0000
  29   9   2      2.5652      1.2512      3.3760      0.0000
  31   9   2      1.6617      1.4633      0.8207      0.0000
 -34  10   2      4.7638      0.9144      2.9601      0.0000
 -32  10   2      7.0393      0.8525      4.8030      0.0000
 -30  10   2      2.5418      2.4080      4.6503      0.0000
 -28  10   2      3.2323      0.9587      3.3025      0.0000
 -26  10   2      3.3887      0.6246      2.0525      0.0000
 -24  10   2      2.8708      0.5127      1.6614      0.0000
 -22  10   2      5.6865      0.8112     -3.7987      0.0000
 -20  10   2      6.3123      0.5822     -4.0606      0.0000
 -18  10   2      6.3292      0.6348     -7.0800      0.0000
 -16  10   2      8.2847      0.9449     -6.9366      0.0000
 -14  10   2      5.5843      0.4000      3.0319      0.0000
 -12  10   2      8.7457      0.4804      8.1499      0.0000
 -10  10   2     12.0507      0.5035     11.8797      0.0000
  -8  10   2     10.4671      0.3840      9.5703      0.0000
  -6  10   2      5.9103      0.3229      4.2127      0.0000
  -4  10   2      4.7166      0.3518      5.0518      0.0000
  -2  10   2      6.6058      0.3125      7.9144      0.0000
   0  10   2      3.1891      0.2340      3.0185      0.0000
   2  10   2      7.7505      0.2910     -7.3593      0.0000
   4  10   2      9.4704      0.3367    -10.7592      0.0000
   6  10   2      5.2122      0.4211      0.2254      0.0000
   8  10   2      5.9402      0.3058      7.1163      0.0000
  10  10   2      8.8719      0.6048     10.4877      0.0000
  12  10   2     14.5782      0.9528     17.8405      0.0000
  14  10   2      4.2953      0.5681      1.3293      0.0000
  16  10   2      6.3189      0.6937      7.3497      0.0000
  18  10   2      7.3461      0.5683      8.1909      0.0000
  20  10   2      2.6775      0.7819      1.2316      0.0000
  22  10   2      1.9807      0.7917     -1.4351      0.0000
  24  10   2      4.8680      1.4160     -4.9829      0.0000
  26  10   2      4.8993      0.7656     -5.5065      0.0000
  28  10   2      3.7741      0.8605     -3.9138      0.0000
  30  10   2      3.0682      1.1259     -1.1083      0.0000
 -33  11   2      3.8705      1.1625     -2.1235      0.0000
 -31  11   2      4.5728      0.9738     -3.9149      0.0000
 -29  11   2      4.5825      0.8767     -3.4042      0.0000
 -27  11   2      4.7039      0.7096     -2.3815      0.0000
 -25  11   2      3.0493      0.6291     -2.1215      0.0000
 -23  11   2      3.0328      0.5580     -1.6429      0.0000
 -21  11   2      5.7436      0.5525      5.6311      0.0000
 -19  11   2     10.4198      0.7148     10.5270      0.0000
 -17  11   2     15.8422      0.8619     17.1065      0.0000
 -15  11   2     17.4634      0.8016     19.4183      0.0000
 -13  11   2     14.7796      0.7450     15.4414      0.0000
 -11  11   2     11.7028      0.4888     12.4881      0.0000
  -9  11   2      9.4849      0.3783     10.4965      0.0000
  -7  11   2     10.1608      0.3612     13.5969      0.0000
  -5  11   2      8.0186      0.3225     10.8261      0.0000
  -3  11   2      5.3778      0.3311     -3.8711      0.0000
  -1  11   2      8.5218      0.2914     -9.4089      0.0000
   1  11   2      4.2750      0.3190     -2.5287      0.0000
   3  11   2      5.3386      0.2691      6.4155      0.0000
   5  11   2      6.2685      0.2622      6.0619      0.0000
   7  11   2      4.9444      0.5074      2.2956      0.0000
   9  11   2      5.3680      1.0958     -1.9296      0.0000
  11  11   2      9.6087      0.5919     -6.2847      0.0000
  13  11   2     11.6657      0.6683     11.2524      0.0000
  15  11   2      7.4854      0.4266      7.3324      0.0000
  17  11   2      3.6413      0.4052      0.7566      0.0000
  19  11   2      3.2999      0.4690      2.9302      0.0000
  21  11   2      2.9359      0.5892      2.9770      0.0000
  23  11   2      5.2798      0.5856      5.8518      0.0000
  25  11   2      5.2502      1.0174      6.3047      0.0000
  27  11   2      5.2259      0.8210      3.9814      0.0000
  29  11   2      1.0296      1.0405      0.6748      0.0000
 -32  12   2      2.9224      1.3057      2.1637      0.0000
 -30  12   2      3.7833      0.9624      2.8759      0.0000
 -28  12   2      2.3247      0.9020      1.0496      0.0000
 -26  12   2      2.2260      0.7754     -0.1983      0.0000
 -24  12   2      1.8964      1.0304      0.6703      0.0000
 -22  12   2      3.1608      0.5605      1.1737      0.0000
 -20  12   2      4.5185      0.6361     -3.3105      0.0000
 -18  12   2      4.9124      0.4429     -4.4952      0.0000
 -16  12   2      4.6120      0.3778     -4.9814      0.0000
 -14  12   2      5.2219      0.3800     -1.6217      0.0000
 -12  12   2      4.2916      0.3610      5.4559      0.0000
 -10  12   2      7.7950      0.3553      8.4902      0.0000
  -8  12   2      5.1930      0.3004      3.6840      0.0000
  -6  12   2      3.8739      0.2543     -3.1721      0.0000
  -4  12   2      2.9529      0.2657      0.8881      0.0000
  -2  12   2      5.6638      0.2480      7.8246      0.0000
   0  12   2      3.5237      0.2463      3.9838      0.0000
   2  12   2      5.0394      0.2646     -5.3542      0.0000
   4  12   2      8.8298      0.3515     -8.9634      0.0000
   6  12   2      7.3394      0.3478     -5.8275      0.0000
   8  12   2      3.7559      0.3140      3.1963      0.0000
  10  12   2      8.9542      0.5176     11.9628      0.0000
  12  12   2      4.0943      0.3551     -0.9612      0.0000
  14  12   2      3.6994      0.3400     -2.2600      0.0000
  16  12   2      3.9412      0.4179      3.8355      0.0000
  18  12   2      3.7144      0.4059      3.5378      0.0000
  20  12   2      3.8448      0.4533      3.4519      0.0000
  22  12   2      2.7226      0.7129     -0.9798      0.0000
  24  12   2      2.3681      0.9700     -4.0782      0.0000
  26  12   2      3.5875      0.7352     -2.9260      0.0000
  28  12   2      2.2041      1.1424      0.3814      0.0000
 -29  13   2      1.9663      1.6551     -0.9620      0.0000
 -27  13   2      2.4471      1.2453      1.2915      0.0000
 -25  13   2      1.8141      1.1389      1.7289      0.0000
 -23  13   2      1.8615      0.8679     -0.1818      0.0000
 -21  13   2      2.5503      0.7219     -0.8917      0.0000
 -19  13   2      3.7000      0.4464      2.0622      0.0000
 -17  13   2      3.0142      0.4214      2.8448      0.0000
 -15  13   2      2.7145      0.4157      2.3243      0.0000
 -13  13   2      4.2877      0.3887     -2.2547      0.0000
 -11  13   2      5.2458      0.3033     -7.5812      0.0000
  -9  13   2      6.0568      0.3012     -5.7563      0.0000
  -7  13   2      3.3459      0.2593      1.2594      0.0000
  -5  13   2      3.7144      0.2533      3.3350      0.0000
  -3  13   2      2.8500      0.2528     -1.7093      0.0000
  -1  13   2      3.9553      0.2354     -4.1003      0.0000
   1  13   2      2.8168      0.2862      1.5056      0.0000
   3  13   2      6.4340      0.3078      7.7509      0.0000
   5  13   2      6.7805      0.3028      8.5934      0.0000
   7  13   2      3.3263      0.2919      1.1974      0.0000
   9  13   2      7.7051      0.3948     -8.9873      0.0000
  11  13   2      3.0755      0.3770     -2.6106      0.0000
  13  13   2      2.7648      0.4358      1.0564      0.0000
  15  13   2      3.2318      0.3740     -2.6387      0.0000
  17  13   2      3.5657      0.4242     -3.9581      0.0000
  19  13   2      3.0916      0.5191     -5.3268      0.0000
  21  13   2      1.6864      0.8995     -1.6676      0.0000
  23  13   2      2.7466      0.8068      2.9134      0.0000
  25  13   2      3.4415      0.8166      3.0267      0.0000
 -28  14   2      3.2423      1.1909      0.5624      0.0000
 -26  14   2      2.1654      1.4001     -0.9678      0.0000
 -24  14   2      1.2166      1.1500     -0.0778      0.0000
 -22  14   2      2.1974      0.7115      2.3737      0.0000
 -20  14   2      2.7778      0.5705      2.6918      0.0000
 -18  14   2      2.7332      0.4790     -0.4042      0.0000
 -16  14   2      2.7445      0.4326     -2.2980      0.0000
 -14  14   2      2.1101      0.4265     -0.9526      0.0000
 -12  14   2      3.2808      0.3269      3.7092      0.0000
 -10  14   2      3.7962      0.3093      5.5926      0.0000
  -8  14   2      3.3746      0.2641      1.9412      0.0000
  -6  14   2      3.1997      0.3173     -1.5772      0.0000
  -4  14   2      3.0866      0.3406     -0.3785      0.0000
  -2  14   2      3.8887      0.4780      3.2468      0.0000
   0  14   2      4.6998      0.4900      2.9367      0.0000
   2  14   2      3.1090      0.3173     -2.3594      0.0000
   4  14   2      5.1111      0.2875     -6.6571      0.0000
   6  14   2      4.4001      0.2832     -3.5733      0.0000
   8  14   2      4.4277      0.3225      3.9805      0.0000
  10  14   2      2.9798      0.3754      1.7207      0.0000
  12  14   2      2.8663      0.3834     -2.0120      0.0000
  14  14   2      2.8261      0.4565     -0.6452      0.0000
  16  14   2      2.1341      0.5896      1.0519      0.0000
  18  14   2      3.7120      0.4637      3.8441      0.0000
  20  14   2      2.1390      0.6064      2.8417      0.0000
  22  14   2      0.0000      1.2184     -1.1506      0.0000
  24  14   2      1.8069      0.9096     -2.0419      0.0000
 -25  15   2      2.0715      1.3950      1.5238      0.0000
 -23  15   2      1.9540      1.2413      0.2094      0.0000
 -21  15   2      2.0244      0.7080     -1.8678      0.0000
 -19  15   2      2.2237      0.5862     -1.2268      0.0000
 -17  15   2      1.7150      0.6080      2.1728      0.0000
 -15  15   2      2.3651      0.4239      3.3791      0.0000
 -13  15   2      2.4049      0.3934      0.6709      0.0000
 -11  15   2      2.9357      0.3451     -2.3012      0.0000
  -9  15   2      2.6224      0.3035     -1.5355      0.0000
  -7  15   2      2.5151      0.2884      1.1153      0.0000
  -5  15   2      2.5677      0.2690      2.1317      0.0000
  -3  15   2      2.3999      0.2859      0.2736      0.0000
  -1  15   2      2.4614      0.2619     -2.1381      0.0000
   1  15   2      2.4151      0.2828     -0.9607      0.0000
   3  15   2      3.7686      0.2924      2.8205      0.0000
   5  15   2      3.1390      0.3153      2.4865      0.0000
   7  15   2      2.4133      0.3498     -2.2035      0.0000
   9  15   2      1.6585      0.5134     -1.7607      0.0000
  11  15   2      2.2821      0.4736      1.2934      0.0000
  13  15   2      2.3950      0.5267      1.6245      0.0000
  15  15   2      2.2848      0.6021      1.0222      0.0000
  17  15   2      1.9498      0.8481     -0.9090      0.0000
  19  15   2      2.1506      0.8356     -1.3078      0.0000
  21  15   2      1.5070      1.1104      1.4376      0.0000
 -22  16   2      1.6948      1.4779      1.4271      0.0000
 -20  16   2      2.1790      0.9984      2.8364      0.0000
 -18  16   2      2.5577      0.6247      1.1443      0.0000
 -16  16   2      2.2972      0.4966     -1.8840      0.0000
 -14  16   2      2.2028      0.4791     -2.0249      0.0000
 -12  16   2      2.1654      0.4571      0.0900      0.0000
 -10  16   2      1.9654      0.3887      0.7677      0.0000
  -8  16   2      1.7438      0.4154     -0.4787      0.0000
  -6  16   2      2.0373      0.4277     -1.5700      0.0000
  -4  16   2      2.4226      0.3120     -1.0771      0.0000
  -2  16   2      2.3029      0.3177      1.1497      0.0000
   0  16   2      2.3893      0.3477      2.5308      0.0000
   2  16   2      2.0929      0.3920      1.1366      0.0000
   4  16   2      1.7570      0.4922      0.6510      0.0000
   6  16   2      2.4490      0.4144      3.0191      0.0000
   8  16   2      1.9137      0.5274      3.0138      0.0000
  10  16   2      1.7370      0.5675      0.5651      0.0000
  12  16   2      2.5219      0.5848     -0.5247      0.0000
  14  16   2      1.9358      0.7107     -0.6254      0.0000
  16  16   2      2.5610      0.7162      0.0099      0.0000
  18  16   2      0.0000      1.2376      0.4921      0.0000
 -19  17   2      2.1495      1.5656     -2.7767      0.0000
 -17  17   2      3.1964      0.6739     -0.7571      0.0000
 -15  17   2      1.5780      1.4425      1.1929      0.0000
 -13  17   2      1.7387      0.5990      1.0450      0.0000
 -11  17   2      1.6596      0.6529      0.3756      0.0000
  -9  17   2      1.4915      0.6231      0.8990      0.0000
  -7  17   2      2.0804      0.5329      1.8751      0.0000
  -5  17   2      1.5311      0.5991      1.9575      0.0000
  -3  17   2      1.9488      0.5310      0.6515      0.0000
  -1  17   2      1.9778      0.4871     -0.9434      0.0000
   1  17   2      1.9710      0.4760     -1.1381      0.0000
   3  17   2      2.6128      0.6622     -1.1624      0.0000
   5  17   2      2.3232      0.5588     -2.4335      0.0000
   7  17   2      1.7538      0.6962     -2.4580      0.0000
   9  17   2      2.1816      0.5636     -0.5773      0.0000
  11  17   2      2.8869      0.9908      0.7555      0.0000
  13  17   2      1.9018      0.9056      1.0510      0.0000
  15  17   2      3.0602      1.3845      0.9336      0.0000
 -14  18   2      1.2949      1.5907     -1.1383      0.0000
 -12  18   2      1.4653      1.2163     -1.5923      0.0000
 -10  18   2      2.3114      0.9008     -1.9804      0.0000
  -8  18   2      2.3098      0.8255     -2.6639      0.0000
  -6  18   2      2.3555      0.8210     -2.6538      0.0000
  -4  18   2      1.2484      1.0052     -1.2604      0.0000
  -2  18   2      1.6534      0.7804      0.5367      0.0000
   0  18   2      2.4013      0.7742      1.3962      0.0000
   2  18   2      0.6688      1.2011      1.9018      0.0000
   4  18   2      2.5986      0.7623      2.7864      0.0000
   6  18   2      2.3799      1.1511      2.6227      0.0000
   8  18   2      1.5770      1.3114      0.8637      0.0000
  10  18   2      2.8146      0.8892     -0.8787      0.0000
  12  18   2      0.9228      1.3847     -1.7645      0.0000
  -9  19   2      2.6266      2.3697      0.6319      0.0000
  -7  19   2      3.0564      1.5295      1.5870      0.0000
  -5  19   2      1.5071      1.6242      1.4241      0.0000
  -3  19   2      1.7468      1.9321      0.5201      0.0000
  -1  19   2      1.6324      1.6127      0.2030      0.0000
   1  19   2      2.6918      1.3079      0.1242      0.0000
   3  19   2      3.8226      1.6321     -0.6071      0.0000
   5  19   2      4.6997      2.1840     -1.0807      0.0000
 -39   1   3      1.4680      1.5538      0.2930      0.0000
 -37   1   3      0.0000      2.0415      0.8918      0.0000
 -35   1   3      2.3121      1.7241      0.2702      0.0000
 -33   1   3      2.1093      1.6757     -0.8927      0.0000
 -31   1   3      3.6486      1.9226     -2.5874      0.0000
 -29   1   3      2.6873      2.1412     -2.2953      0.0000
 -27   1   3      5.5017      1.8970      5.4700      0.0000
 -25   1   3      3.7978      1.5490     -3.9876      0.0000
 -23   1   3      1.1118      1.3818     -0.7188      0.0000
 -21   1   3      2.1766      1.5778      0.2717      0.0000
 -19   1   3      2.1153      1.0821      2.3959      0.0000
 -17   1   3      5.2390      0.4862      5.6559      0.0000
 -15   1   3      6.3269      0.6696      5.5203      0.0000
 -13   1   3      5.6971      0.5276      5.1335      0.0000
 -11   1   3     13.8917      0.8255    -19.9545      0.0000
  -9   1   3     11.5873      0.5775     19.3849      0.0000
  -7   1   3      9.3677      0.4773    -12.3435      0.0000
  -5   1   3      8.0946      0.4540     -8.9805      0.0000
  -3   1   3      5.0739      3.3356      2.4435      0.0000
  -1   1   3     13.9819      0.7944    -15.3995      0.0000
   1   1   3      4.2515      0.5150     -5.4396      0.0000
   3   1   3      4.0045      0.5153     -4.1778      0.0000
   5   1   3      4.6424      1.1528     -0.6392      0.0000
   7   1   3     13.3504      1.1969     15.7976      0.0000
   9   1   3      3.5488      0.8768     -1.4105      0.0000
  11   1   3      3.3642      0.6828      0.8121      0.0000
  13   1   3      3.0953      0.7603      0.9411      0.0000
  15   1   3      1.9074      1.0863      1.1401      0.0000
  17   1   3      2.9795      1.3385      2.7840      0.0000
  19   1   3      1.9637      2.1525     -0.4764      0.0000
  21   1   3      2.9761      2.1124     -2.8410      0.0000
 -40   2   3      4.7627      3.8777      0.1306      0.0000
 -38   2   3      0.7595      1.7059     -0.8038      0.0000
 -36   2   3      0.0000      1.8315     -1.1847      0.0000
 -34   2   3      2.6340      2.1097      0.8653      0.0000
 -32   2   3      2.1214      1.9271      3.4528      0.0000
 -30   2   3      5.6597      2.8908      4.6699      0.0000
 -28   2   3      3.3941      2.0288     -0.8830      0.0000
 -26   2   3      6.4722      1.3562     -5.2862      0.0000
 -24   2   3      5.4321      1.5646      8.3321      0.0000
 -22   2   3      4.0375      0.9054      1.4685      0.0000
 -20   2   3      3.6993      0.8570     -2.2238      0.0000
 -18   2   3      4.9385      0.5035     -5.6096      0.0000
 -16   2   3      9.6437      0.7750    -10.4363      0.0000
 -14   2   3      8.4045      0.9864     -8.9529      0.0000
 -12   2   3     11.5026      1.1466     15.6004      0.0000
 -10   2   3      3.5182      0.4075      2.2574      0.0000
  -8   2   3      5.5851      0.4829     -8.6934      0.0000
  -6   2   3     11.4987      0.6965     15.6761      0.0000
  -4   2   3      4.7850      0.3533     -5.0203      0.0000
  -2   2   3      5.8052      0.2483      6.9288      0.0000
   0   2   3      4.8071      0.8053      3.4752      0.0000
   2   2   3      3.5418      0.3198      2.5132      0.0000
   4   2   3      7.2913      0.6718      6.9354      0.0000
   6   2   3     13.0369      0.5816    -18.3429      0.0000
   8   2   3      3.3953      0.5414     -2.7424      0.0000
  10   2   3      9.3589      0.7293      7.6464      0.0000
  12   2   3      6.3907      0.7501      5.2132      0.0000
  14   2   3      2.9511      0.7883      3.1539      0.0000
  16   2   3      2.0988      1.0752     -1.0653      0.0000
  18   2   3      2.3561      1.7503     -0.2706      0.0000
  20   2   3      3.4111      1.6990      3.9776      0.0000
  22   2   3      5.9574      2.3384      4.9535      0.0000
  24   2   3      1.6397      1.8412     -0.8768      0.0000
 -39   3   3      0.0000      1.6394      0.6628      0.0000
 -37   3   3      1.4774      1.8557      1.6651      0.0000
 -35   3   3      3.1109      2.1370      0.8278      0.0000
 -33   3   3      4.5593      0.9701     -3.4864      0.0000
 -31   3   3      7.8954      0.9976     -5.6228      0.0000
 -29   3   3      4.5328      1.3061     -2.9819      0.0000
 -27   3   3      5.4015      1.1528      1.4984      0.0000
 -25   3   3      4.3532      1.0871      4.2646      0.0000
 -23   3   3     10.0988      1.4803    -11.1446      0.0000
 -21   3   3      2.7991      0.7755      3.5560      0.0000
 -19   3   3      5.8165      0.7845      7.1412      0.0000
 -17   3   3     12.0318      0.8075     12.0528      0.0000
 -15   3   3     12.7742      0.8108     15.3087      0.0000
 -13   3   3      7.0652      0.6437     -8.8176      0.0000
 -11   3   3      6.6312      0.8588     -6.3132      0.0000
  -9   3   3      8.0559      0.3700     -9.2808      0.0000
  -7   3   3      6.7780      0.3834     -6.0685      0.0000
  -5   3   3     12.9891      0.4756    -10.3230      0.0000
  -3   3   3     16.4111      0.6448    -17.2024      0.0000
  -1   3   3      7.6338      0.2890     -7.4293      0.0000
   1   3   3      4.2227      0.3071     -3.1474      0.0000
   3   3   3     11.4039      0.4534    -13.3519      0.0000
   5   3   3     13.7106      0.6231     18.9883      0.0000
   7   3   3      8.9520      0.4541     10.8527      0.0000
   9   3   3      2.9105      1.0788     -0.5580      0.0000
  11   3   3      6.7543      0.6723     -7.6839      0.0000
  13   3   3      4.0962      0.6397     -5.3962      0.0000
  15   3   3      3.0790      0.6306     -1.1692      0.0000
  17   3   3      3.1493      2.4206      0.1236      0.0000
  19   3   3      3.5079      1.8938     -2.4293      0.0000
  21   3   3      5.8042      4.0425     -6.8266      0.0000
  23   3   3      0.0000      1.8363     -0.7574      0.0000
  25   3   3      2.3534      1.9916      3.0858      0.0000
 -38   4   3      3.5401      1.2908     -1.8429      0.0000
 -36   4   3      1.6074      1.6700     -1.8617      0.0000
 -34   4   3      0.0000      1.7871      1.2706      0.0000
 -32   4   3      6.4269      1.3953      6.6851      0.0000
 -30   4   3      5.5671      2.1400      5.8972      0.0000
 -28   4   3      4.8178      1.7031      3.4969      0.0000
 -26   4   3      3.1878      0.9834      0.7739      0.0000
 -24   4   3      3.0906      1.0194     -0.5474      0.0000
 -22   4   3     11.1637      2.1137     10.7126      0.0000
 -20   4   3      7.2019      0.6749     -8.8525      0.0000
 -18   4   3     13.1615      0.9468    -14.9438      0.0000
 -16   4   3     22.2073      1.4582    -22.9474      0.0000
 -14   4   3     10.7718      1.0478    -11.0615      0.0000
 -12   4   3      8.4668      0.5289     -7.3645      0.0000
 -10   4   3      6.3536      0.5429     -3.9946      0.0000
  -8   4   3      3.6432      0.3772      1.1144      0.0000
  -6   4   3      6.0578      2.1328     -6.3691      0.0000
  -4   4   3     16.0243      0.5337     16.5607      0.0000
  -2   4   3     12.1043      0.3932     12.6413      0.0000
   0   4   3      5.9382      0.3301      4.4873      0.0000
   2   4   3     12.8968      0.4753     18.4509      0.0000
   4   4   3      7.8151      0.3223     -8.8711      0.0000
   6   4   3      7.3749      0.4393     -7.6569      0.0000
   8   4   3      6.5095      0.7337     -3.9881      0.0000
  10   4   3      3.2037      2.2830      1.4792      0.0000
  12   4   3      3.5432      1.5927      2.5705      0.0000
  14   4   3      3.4348      0.7639     -1.2875      0.0000
  16   4   3      4.9048      0.9523     -2.9497      0.0000
  18   4   3      2.5027      0.9990     -1.8855      0.0000
  20   4   3      5.3017      1.5388      5.3451      0.0000
  22   4   3      3.2074      0.9829      0.5435      0.0000
  24   4   3      4.8719      0.8430     -2.9038      0.0000
  26   4   3      4.1646      1.1496     -3.5432      0.0000
  28   4   3      1.8157      1.4544     -2.1527      0.0000
  30   4   3      2.3469      1.6815     -1.1516      0.0000
  32   4   3      0.0000      1.5723     -1.1525      0.0000
 -37   5   3      3.3514      1.1794      2.1995      0.0000
 -35   5   3      0.0000      1.3449      0.5163      0.0000
 -33   5   3      3.5891      1.0391     -3.6234      0.0000
 -31   5   3      6.7407      1.6266     -7.2239      0.0000
 -29   5   3      5.3610      1.0814     -4.4604      0.0000
 -27   5   3      3.0412      1.0708     -2.7323      0.0000
 -25   5   3      3.8528      1.2516     -0.1693      0.0000
 -23   5   3      3.1116      0.7192      2.9317      0.0000
 -21   5   3      5.4848      0.7255     -5.3817      0.0000
 -19   5   3     12.5108      0.8642     15.3475      0.0000
 -17   5   3     16.6789      1.2208     18.6975      0.0000
 -15   5   3      9.2919      0.6704     11.2173      0.0000
 -13   5   3      5.2255      0.3654      4.2895      0.0000
 -11   5   3      4.5650      0.4068     -2.4432      0.0000
  -9   5   3      8.0921      0.5155     -6.6637      0.0000
  -7   5   3      6.0420      0.4201     -5.1056      0.0000
  -5   5   3     11.4582      0.4157    -11.7486      0.0000
  -3   5   3     17.0745      0.5625    -16.4160      0.0000
  -1   5   3      8.7178      0.3202     -7.9846      0.0000
   1   5   3     10.4146      0.3837    -12.9671      0.0000
   3   5   3     11.4864      0.4809     13.1922      0.0000
   5   5   3      7.5205      0.3303      8.7611      0.0000
   7   5   3      6.7681      0.5286      6.3715      0.0000
   9   5   3      6.1275      0.5273      3.9941      0.0000
  11   5   3      5.1087      1.6003      0.9066      0.0000
  13   5   3      4.9452      0.7095     -2.1235      0.0000
  15   5   3      3.2944      0.5474     -1.5025      0.0000
  17   5   3      2.4258      0.8693     -0.6788      0.0000
  19   5   3      7.7431      1.5294     -9.0171      0.0000
  21   5   3      3.3778      0.8148     -1.9939      0.0000
  23   5   3      3.5829      1.0488      1.7070      0.0000
  25   5   3      4.3345      1.5987      3.1163      0.0000
  27   5   3      4.2139      1.3890      2.9079      0.0000
  29   5   3      1.4578      1.5751      2.1193      0.0000
  31   5   3      4.4097      1.4443      1.8793      0.0000
  33   5   3      0.0000      1.8626      1.6188      0.0000
 -38   6   3      1.9361      1.4197     -0.7601      0.0000
 -36   6   3      2.0849      1.1440     -1.3132      0.0000
 -34   6   3      2.5698      1.2048      1.2185      0.0000
 -32   6   3      4.1275      1.6991      4.1646      0.0000
 -30   6   3      6.1158      1.0343      5.8645      0.0000
 -28   6   3      4.4327      0.7061      2.6622      0.0000
 -26   6   3      2.3810      0.9032      1.4323      0.0000
 -24   6   3      5.6642      1.0629     -2.7593      0.0000
 -22   6   3      4.7956      0.6441     -4.6788      0.0000
 -20   6   3      3.4421      0.5451     -0.6668      0.0000
 -18   6   3     18.4966      0.9704    -19.3972      0.0000
 -16   6   3     12.8927      0.8258    -12.4401      0.0000
 -14   6   3      5.7358      0.6069     -5.9439      0.0000
 -12   6   3      4.5687      0.3811      2.4951      0.0000
 -10   6   3      7.5817      0.4803      8.1436      0.0000
  -8   6   3     10.2263      0.5565     10.8914      0.0000
  -6   6   3     18.2876      0.7108     15.3449      0.0000
  -4   6   3     16.0074      0.7625     15.4919      0.0000
  -2   6   3     13.6072      0.5293     13.1176      0.0000
   0   6   3     12.0775      0.4369     14.8326      0.0000
   2   6   3     14.1739      0.5022    -16.2232      0.0000
   4   6   3     13.0662      0.5000    -15.7657      0.0000
   6   6   3      7.9924      0.3596     -7.6670      0.0000
   8   6   3      7.9577      0.3724     -7.7203      0.0000
  10   6   3      9.8272      0.4274     -9.1967      0.0000
  12   6   3      5.5814      1.0983     -2.8522      0.0000
  14   6   3      3.3071      0.4968      1.4152      0.0000
  16   6   3      4.2259      0.5222      1.1743      0.0000
  18   6   3     10.9456      1.6810     13.7332      0.0000
  20   6   3      2.8751      0.7740      5.3612      0.0000
  22   6   3      2.2955      1.0340      0.5864      0.0000
  24   6   3      3.0145      0.8858     -1.1257      0.0000
  26   6   3      2.1952      1.3724     -1.7768      0.0000
  28   6   3      1.7589      1.4202     -2.0302      0.0000
  30   6   3      3.6712      2.0563     -2.5556      0.0000
  32   6   3      4.7188      2.3636     -2.6232      0.0000
 -37   7   3      2.3307      1.6805      0.6456      0.0000
 -35   7   3      1.8950      1.2584      0.6604      0.0000
 -33   7   3      3.3063      1.2558     -1.4530      0.0000
 -31   7   3      4.5792      1.0933     -2.9683      0.0000
 -29   7   3      2.7640      0.8182     -3.3974      0.0000
 -27   7   3      3.6413      0.9238      0.2784      0.0000
 -25   7   3      4.6748      0.7094      3.3869      0.0000
 -23   7   3      9.5114      1.3157      8.0158      0.0000
 -21   7   3      7.5434      0.8362      9.6814      0.0000
 -19   7   3      8.4739      0.6809     10.0585      0.0000
 -17   7   3     18.0410      0.9040     19.1676      0.0000
 -15   7   3     11.6282      0.8463     10.5862      0.0000
 -13   7   3      4.1839      0.5980      2.0377      0.0000
 -11   7   3      8.1929      0.3905     -6.8217      0.0000
  -9   7   3     11.9171      0.6802    -13.2086      0.0000
  -7   7   3     16.0690      0.6699    -16.8088      0.0000
  -5   7   3     17.1418      0.6001    -15.8583      0.0000
  -3   7   3     12.1039      0.4281    -12.3389      0.0000
  -1   7   3     11.6955      0.3769    -10.3238      0.0000
   1   7   3     18.0416      0.6356     20.1721      0.0000
   3   7   3     26.4565      0.9012     31.3405      0.0000
   5   7   3     20.2657      0.7658     21.1642      0.0000
   7   7   3     13.2735      0.7762     12.7403      0.0000
   9   7   3     13.4650      0.7128     14.6951      0.0000
  11   7   3     12.1913      0.5206      9.8531      0.0000
  13   7   3      4.9677      0.3803      3.6634      0.0000
  15   7   3      6.0492      0.5992      2.3954      0.0000
  17   7   3     13.7796      1.2302    -14.8636      0.0000
  19   7   3      5.4107      0.7536     -7.2077      0.0000
  21   7   3      2.7092      0.7412     -1.4146      0.0000
  23   7   3      2.3463      0.7766      0.6461      0.0000
  25   7   3      2.2924      0.8161      1.0681      0.0000
  27   7   3      1.6794      1.3434      1.0970      0.0000
  29   7   3      2.1261      1.6528      2.3836      0.0000
  31   7   3      2.6137      1.3515      3.2561      0.0000
 -36   8   3      1.1945      1.0335      0.3392      0.0000
 -34   8   3      2.1143      1.1350      1.1471      0.0000
 -32   8   3      4.8690      0.9893      3.9375      0.0000
 -30   8   3      5.9906      0.7916      6.3263      0.0000
 -28   8   3      6.4437      1.1690      7.0772      0.0000
 -26   8   3      6.5871      0.7341      3.7270      0.0000
 -24   8   3      4.1144      0.9027      0.1911      0.0000
 -22   8   3      6.0106      0.9630     -4.6553      0.0000
 -20   8   3      7.0506      0.8146     -7.4636      0.0000
 -18   8   3      9.2618      0.8024     -8.7590      0.0000
 -16   8   3     12.8105      0.8515    -13.3688      0.0000
 -14   8   3      6.4450      0.5760     -6.1344      0.0000
 -12   8   3      3.9850      0.3742      1.6520      0.0000
 -10   8   3     10.5489      0.4870     10.6256      0.0000
  -8   8   3     11.0437      0.5261     14.3050      0.0000
  -6   8   3     19.5982      0.6934     18.2983      0.0000
  -4   8   3     22.9559      0.7151     25.2970      0.0000
  -2   8   3     27.4073      0.8724     30.3374      0.0000
   0   8   3     11.5878      0.3689     10.3122      0.0000
   2   8   3      5.7738      0.3319     -6.2615      0.0000
   4   8   3      8.0330      0.3506     -8.4866      0.0000
   6   8   3      5.3808      0.2926     -3.5127      0.0000
   8   8   3      5.6628      0.2960     -6.1318      0.0000
  10   8   3      8.1825      0.3737     -8.0756      0.0000
  12   8   3      7.3533      0.3648     -7.1081      0.0000
  14   8   3      7.8645      0.5049     -6.6251      0.0000
  16   8   3     12.9408      1.3086     15.5958      0.0000
  18   8   3      9.2115      0.8326     11.3966      0.0000
  20   8   3      3.6508      0.5554      5.3091      0.0000
  22   8   3      4.4807      0.8788      1.7631      0.0000
  24   8   3      3.5236      0.8490      0.0214      0.0000
  26   8   3      3.0346      0.8366      0.4038      0.0000
  28   8   3      1.8238      1.0218     -1.0235      0.0000
  30   8   3      2.2965      1.7471     -2.7975      0.0000
 -35   9   3      3.1012      1.0852     -1.5348      0.0000
 -33   9   3      4.2129      0.8148     -2.4390      0.0000
 -31   9   3      5.4811      1.2014     -5.0317      0.0000
 -29   9   3      6.8406      1.7843     -6.4760      0.0000
 -27   9   3      5.7416      0.8214     -5.3949      0.0000
 -25   9   3      3.6677      0.5955     -2.1853      0.0000
 -23   9   3      4.1939      0.7532      2.1238      0.0000
 -21   9   3      6.5174      0.9522      7.0388      0.0000
 -19   9   3      9.5640      0.8703      8.7702      0.0000
 -17   9   3      7.8936      0.8429     10.2440      0.0000
 -15   9   3     11.3137      0.5794     11.2324      0.0000
 -13   9   3      5.0255      0.3464      3.5031      0.0000
 -11   9   3      7.4875      0.3754     -7.4173      0.0000
  -9   9   3     10.9132      0.4649    -11.9934      0.0000
  -7   9   3     11.3578      0.4959    -12.2671      0.0000
  -5   9   3     18.1799      0.5766    -20.2142      0.0000
  -3   9   3     24.4281      0.8350    -26.6919      0.0000
  -1   9   3     14.0932      0.4840    -14.0354      0.0000
   1   9   3      3.8738      0.4753      2.0052      0.0000
   3   9   3      7.2569      0.2971      9.0113      0.0000
   5   9   3      6.2952      0.2958      6.9077      0.0000
   7   9   3      3.9134      0.6449      3.1952      0.0000
   9   9   3      4.9545      0.5095      0.9496      0.0000
  11   9   3      5.0078      0.5206      3.7354      0.0000
  13   9   3      8.7940      0.5468      8.1809      0.0000
  15   9   3     12.5489      0.6089    -13.3972      0.0000
  17   9   3      9.3950      1.1921    -13.1889      0.0000
  19   9   3      5.1939      0.5995     -7.7798      0.0000
  21   9   3      4.2040      0.7263     -3.3101      0.0000
  23   9   3      4.0532      1.0303      0.5735      0.0000
  25   9   3      2.0840      0.9584      0.3000      0.0000
  27   9   3      0.7700      1.2012      0.9866      0.0000
  29   9   3      2.2183      0.9445      2.8415      0.0000
 -34  10   3      3.7632      1.4387      2.9284      0.0000
 -32  10   3      5.0167      1.2109      4.6701      0.0000
 -30  10   3      8.6138      1.3016      7.0547      0.0000
 -28  10   3      3.4162      2.8578      6.9750      0.0000
 -26  10   3      3.4667      0.8579      4.6031      0.0000
 -24  10   3      2.7861      0.8296      1.3102      0.0000
 -22  10   3      6.2612      0.9514     -4.6293      0.0000
 -20  10   3      8.3449      1.0076     -9.1905      0.0000
 -18  10   3      9.1248      0.6454    -10.6359      0.0000
 -16  10   3     10.1648      0.5145    -11.3899      0.0000
 -14  10   3      8.3068      0.4845     -7.4328      0.0000
 -12  10   3      5.2243      0.3832      4.5987      0.0000
 -10  10   3     11.6684      0.4786     12.8952      0.0000
  -8  10   3     12.5850      0.5081     12.7624      0.0000
  -6  10   3     14.9634      0.8103     16.6694      0.0000
  -4  10   3     22.0130      0.7748     24.2886      0.0000
  -2  10   3     18.1695      0.6150     18.8480      0.0000
   0  10   3      7.5416      0.3904      6.0608      0.0000
   2  10   3      5.5509      0.4668     -4.1322      0.0000
   4  10   3      8.8345      0.3207     -7.5667      0.0000
   6  10   3      4.9325      0.2829     -4.5768      0.0000
   8  10   3      4.4355      0.4927      2.1526      0.0000
  10  10   3      5.1624      0.4358      1.3465      0.0000
  12  10   3      7.5069      0.6423     -6.9283      0.0000
  14  10   3      8.5373      0.4292      8.8511      0.0000
  16  10   3      9.6284      0.7660     11.4883      0.0000
  18  10   3      5.8032      0.7886      8.2193      0.0000
  20  10   3      4.3547      0.4884      4.4585      0.0000
  22  10   3      3.8337      0.7115     -0.9077      0.0000
  24  10   3      2.8502      0.7726     -1.4767      0.0000
  26  10   3      3.0625      1.1260     -1.3972      0.0000
  28  10   3      3.7824      1.1210     -2.5357      0.0000
 -33  11   3      4.2857      1.3163     -2.8118      0.0000
 -31  11   3      6.1058      1.8524     -5.5608      0.0000
 -29  11   3      4.5133      2.4232     -7.8002      0.0000
 -27  11   3      6.1323      2.0605     -7.4786      0.0000
 -25  11   3      4.8501      0.7382     -5.3601      0.0000
 -23  11   3      2.8155      0.7620     -1.3313      0.0000
 -21  11   3      6.7059      0.7456      7.5932      0.0000
 -19  11   3     14.7789      0.8435     16.5580      0.0000
 -17  11   3     25.7631      1.1589     24.9419      0.0000
 -15  11   3     29.8581      1.2500     30.6118      0.0000
 -13  11   3     27.6623      1.0856     27.7620      0.0000
 -11  11   3     21.7407      0.8979     21.1958      0.0000
  -9  11   3     16.7389      0.8002     17.4038      0.0000
  -7  11   3     11.4415      0.6581     11.0126      0.0000
  -5  11   3      5.6105      0.6143     -1.3695      0.0000
  -3  11   3     10.8969      0.3753    -10.4619      0.0000
  -1  11   3     10.2955      0.3561    -10.5817      0.0000
   1  11   3      5.8671      0.2467     -4.8108      0.0000
   3  11   3      4.9506      0.6225      2.5866      0.0000
   5  11   3      6.9830      0.7629      6.1561      0.0000
   7  11   3      6.9286      1.3753      3.6558      0.0000
   9  11   3      6.8963      1.5610      4.5161      0.0000
  11  11   3     14.8151      0.5865     13.3833      0.0000
  13  11   3      6.7417      0.6624      5.1010      0.0000
  15  11   3      4.7363      0.4546      1.3772      0.0000
  17  11   3      3.3610      0.7644      0.7689      0.0000
  19  11   3      3.6755      0.5662      0.3394      0.0000
  21  11   3      5.4282      0.6727      3.7488      0.0000
  23  11   3      6.5267      0.6232      4.2262      0.0000
  25  11   3      4.1664      0.6689      3.4741      0.0000
  27  11   3      3.3625      1.1302      3.6353      0.0000
 -30  12   3      6.5540      0.9012      5.7774      0.0000
 -28  12   3      4.0853      1.6431      5.2297      0.0000
 -26  12   3      3.4406      0.6582      2.9256      0.0000
 -24  12   3      2.0831      0.7781      0.2467      0.0000
 -22  12   3      3.9029      0.6700     -3.0379      0.0000
 -20  12   3      8.2648      0.7612     -9.2001      0.0000
 -18  12   3     13.0578      0.6394    -13.2920      0.0000
 -16  12   3     13.7752      0.6286    -13.5369      0.0000
 -14  12   3      7.1914      0.3990     -7.6670      0.0000
 -12  12   3      3.5038      0.3553      1.2476      0.0000
 -10  12   3      5.9039      0.2903      6.4070      0.0000
  -8  12   3      9.0772      0.3370      9.0144      0.0000
  -6  12   3     10.9048      0.3884     11.1171      0.0000
  -4  12   3     11.2513      0.4139     12.4664      0.0000
  -2  12   3     11.4503      0.4133     11.5726      0.0000
   0  12   3      6.2684      0.3650      5.6366      0.0000
   2  12   3      5.2684      0.3218     -3.7839      0.0000
   4  12   3      7.7090      0.3098     -9.8140      0.0000
   6  12   3      6.6815      0.3095     -7.8182      0.0000
   8  12   3      5.4060      0.3520     -4.3287      0.0000
  10  12   3      6.8948      0.4508     -5.5792      0.0000
  12  12   3      4.3296      0.6759      1.5041      0.0000
  14  12   3      5.3470      0.3532      4.9056      0.0000
  16  12   3      5.2728      0.4197      5.4873      0.0000
  18  12   3      4.5019      0.4265      6.3980      0.0000
  20  12   3      2.3153      0.6919      3.0906      0.0000
  22  12   3      2.7232      0.6816      0.2545      0.0000
  24  12   3      2.8927      0.9317     -1.2758      0.0000
  26  12   3      2.4079      1.2519     -2.7843      0.0000
 -29  13   3      5.7919      1.2840     -4.6019      0.0000
 -27  13   3      5.2834      1.3866     -3.0884      0.0000
 -25  13   3      1.8218      1.1436     -0.7386      0.0000
 -23  13   3      3.1485      0.6380      1.4741      0.0000
 -21  13   3      5.1071      0.6465      4.7094      0.0000
 -19  13   3     10.1111      0.5919     10.4881      0.0000
 -17  13   3     12.5111      0.6218     12.8273      0.0000
 -15  13   3      7.8886      0.4084      8.9247      0.0000
 -13  13   3      3.5708      0.3240      0.8243      0.0000
 -11  13   3      6.4748      0.5235     -6.3356      0.0000
  -9  13   3     12.4293      0.4530    -11.3347      0.0000
  -7  13   3     14.4507      0.5043    -14.0606      0.0000
  -5  13   3     13.7844      0.4717    -13.7702      0.0000
  -3  13   3     12.1457      0.4315    -12.9213      0.0000
  -1  13   3     10.5443      0.3750    -10.0388      0.0000
   1  13   3      4.3493      0.7265     -1.4929      0.0000
   3  13   3      7.8304      0.3085      7.5652      0.0000
   5  13   3      9.0671      0.3485     10.5732      0.0000
   7  13   3      9.3444      0.3612      9.7808      0.0000
   9  13   3      8.4639      0.3617      8.3938      0.0000
  11  13   3      4.0285      0.7262      1.2698      0.0000
  13  13   3      4.1566      0.4946     -3.2280      0.0000
  15  13   3      4.8993      0.4149     -4.3312      0.0000
  17  13   3      5.1372      0.5476     -6.2663      0.0000
  19  13   3      4.6366      0.5317     -5.9145      0.0000
  21  13   3      4.2699      0.6914     -4.0249      0.0000
  23  13   3      3.4150      0.9795     -1.9492      0.0000
 -26  14   3      3.3503      0.9883      3.4620      0.0000
 -24  14   3      3.8465      0.7349      1.9702      0.0000
 -22  14   3      3.0142      1.4690      0.0676      0.0000
 -20  14   3      4.4054      0.7619     -3.9553      0.0000
 -18  14   3      9.3584      0.5909     -9.4188      0.0000
 -16  14   3      9.2118      0.4407    -10.1391      0.0000
 -14  14   3      6.1829      0.3591     -5.6849      0.0000
 -12  14   3      2.9637      0.3586      0.5373      0.0000
 -10  14   3      5.8805      0.3146      7.0471      0.0000
  -8  14   3     12.1828      0.4733     12.7837      0.0000
  -6  14   3     14.9332      0.5160     15.3434      0.0000
  -4  14   3     14.2482      0.5037     15.7361      0.0000
  -2  14   3     14.8524      0.5109     15.4239      0.0000
   0  14   3     10.6048      0.3766     10.8572      0.0000
   2  14   3      4.5933      0.3899      2.4701      0.0000
   4  14   3      4.6536      0.2705     -4.2175      0.0000
   6  14   3      7.6201      0.3429     -8.3192      0.0000
   8  14   3      8.7063      0.3887     -9.2058      0.0000
  10  14   3      5.6497      0.4008     -4.0489      0.0000
  12  14   3      3.5875      0.5948      1.0238      0.0000
  14  14   3      3.3283      0.4936      2.5906      0.0000
  16  14   3      3.7343      0.6033      4.0278      0.0000
  18  14   3      4.1145      0.4579      5.7020      0.0000
  20  14   3      5.0036      0.8351      5.8634      0.0000
  22  14   3      3.9430      0.9956      4.6955      0.0000
 -25  15   3      3.9568      1.2414      2.3581      0.0000
 -23  15   3      5.1588      1.0358      4.9112      0.0000
 -21  15   3      6.6623      0.7098      7.2431      0.0000
 -19  15   3      8.9492      0.6530      9.6071      0.0000
 -17  15   3      8.5818      0.5696      9.9801      0.0000
 -15  15   3      5.4404      0.3966      5.7190      0.0000
 -13  15   3      3.9426      0.6591     -1.0047      0.0000
 -11  15   3      8.5121      0.4988     -7.9297      0.0000
  -9  15   3     11.4907      0.4807    -13.4682      0.0000
  -7  15   3     12.9807      0.5085    -15.0534      0.0000
  -5  15   3     11.5748      0.4373    -12.3235      0.0000
  -3  15   3      8.1454      0.3535     -7.8516      0.0000
  -1  15   3      4.5636      0.5215     -2.1341      0.0000
   1  15   3      5.8556      0.5518      4.7490      0.0000
   3  15   3     10.1110      0.4352     10.7568      0.0000
   5  15   3     12.9788      0.5607     15.2910      0.0000
   7  15   3     12.6972      0.5559     16.1847      0.0000
   9  15   3      9.9299      0.5677     10.8095      0.0000
  11  15   3      4.1272      0.5517      3.1510      0.0000
  13  15   3      4.0673      0.5583     -1.4375      0.0000
  15  15   3      3.7120      0.5493     -3.3598      0.0000
  17  15   3      4.5500      0.7640     -5.3679      0.0000
  19  15   3      4.7034      1.0921     -6.1565      0.0000
 -22  16   3      3.3106      1.1131     -3.1369      0.0000
 -20  16   3      7.0834      1.0251     -5.9121      0.0000
 -18  16   3      8.2482      0.7981     -8.0065      0.0000
 -16  16   3      8.5235      0.6084     -8.4406      0.0000
 -14  16   3      5.7343      0.5685     -6.4539      0.0000
 -12  16   3      2.9076      0.4119     -2.1567      0.0000
 -10  16   3      4.1547      0.6692      3.7676      0.0000
  -8  16   3      6.8968      0.4608      8.9308      0.0000
  -6  16   3      9.9863      0.5296     11.1365      0.0000
  -4  16   3     10.1698      0.4605     10.2938      0.0000
  -2  16   3      7.1224      0.4160      7.2609      0.0000
   0  16   3      4.5904      0.4781      3.5634      0.0000
   2  16   3      3.2345      0.5182      0.0586      0.0000
   4  16   3      4.8307      0.3779     -4.5898      0.0000
   6  16   3      7.1435      0.5048     -8.5334      0.0000
   8  16   3      7.4545      0.7044     -7.8950      0.0000
  10  16   3      5.1518      0.6094     -3.3191      0.0000
  12  16   3      3.5536      1.0960      0.7798      0.0000
  14  16   3      3.0282      0.8822      2.3777      0.0000
  16  16   3      3.9447      0.8174      3.8817      0.0000
 -17  17   3      7.8441      1.3691      7.3728      0.0000
 -15  17   3      8.7129      0.8076      7.8989      0.0000
 -13  17   3      5.2537      0.5735      6.6269      0.0000
 -11  17   3      3.2855      1.5960      2.4913      0.0000
  -9  17   3      2.5389      0.5733     -3.2007      0.0000
  -7  17   3      6.0307      0.4672     -7.7740      0.0000
  -5  17   3      7.5268      0.6284     -9.2959      0.0000
  -3  17   3      6.7316      0.5034     -7.4239      0.0000
  -1  17   3      5.8661      0.5492     -4.5901      0.0000
   1  17   3      3.6163      0.4318     -3.0730      0.0000
   3  17   3      2.6083      0.9190     -0.9468      0.0000
   5  17   3      3.1052      0.7084      2.5503      0.0000
   7  17   3      3.9865      1.0710      4.3093      0.0000
   9  17   3      4.4229      0.7173      2.6668      0.0000
  11  17   3      3.6505      1.1027     -0.1608      0.0000
  13  17   3      2.5060      1.0824     -1.6320      0.0000
 -12  18   3     11.6008      1.2972    -12.2969      0.0000
 -10  18   3      7.6859      2.0321     -7.7982      0.0000
  -8  18   3      2.8354      1.2249     -1.6746      0.0000
  -6  18   3      3.5147      0.8633      2.9118      0.0000
  -4  18   3      5.0453      1.0702      3.6697      0.0000
  -2  18   3      3.6784      0.8433      1.8385      0.0000
   0  18   3      2.8344      1.4202      0.7900      0.0000
   2  18   3      2.5936      1.4937      0.2856      0.0000
   4  18   3      4.2531      0.9850     -1.7622      0.0000
   6  18   3      4.7271      1.4375     -4.3265      0.0000
   8  18   3      5.4849      1.7581     -5.0614      0.0000
 -38   0   4      1.1244      1.5136      1.2287      0.0000
 -36   0   4      1.7700      1.7247      1.6483      0.0000
 -34   0   4      5.4700      1.4949      2.9007      0.0000
 -32   0   4      5.3754      4.2244      3.6431      0.0000
 -30   0   4      4.8280      1.8677      0.1444      0.0000
 -28   0   4      5.7059      1.4481     -3.4127      0.0000
 -26   0   4     11.8053      1.9387     10.9589      0.0000
 -24   0   4     14.3558      7.1023     15.3285      0.0000
 -22   0   4     24.7830      2.8001     20.1339      0.0000
 -20   0   4     20.4035      2.1648     21.0499      0.0000
 -18   0   4     25.4161      1.9674     25.1842      0.0000
 -16   0   4     23.9351      3.8472     25.2168      0.0000
 -14   0   4     28.5746      1.5748     25.7865      0.0000
 -12   0   4     20.8304      1.8733     19.3577      0.0000
 -10   0   4     26.1022      1.6430    -36.2085      0.0000
  -8   0   4     25.5929      1.6945    -28.4407      0.0000
  -6   0   4     29.0150      1.5133    -38.0954      0.0000
  -4   0   4     36.6618      1.6716    -30.5730      0.0000
  -2   0   4      6.9721      3.0960     -5.4102      0.0000
   0   0   4     15.3288      2.1330     12.8044      0.0000
   2   0   4     25.9192      1.3178     30.6510      0.0000
   4   0   4     30.6115      2.4637     41.3480      0.0000
   6   0   4     46.8444      2.8047     51.7602      0.0000
   8   0   4     45.0966      3.1233     63.2454      0.0000
  10   0   4     37.1698      2.6135     39.1002      0.0000
  12   0   4     13.7831      2.4176     17.1923      0.0000
  14   0   4     11.1380      2.4825      3.8957      0.0000
  16   0   4      4.3929      1.0899     -1.4416      0.0000
  18   0   4      3.7310      1.0705     -1.4361      0.0000
  20   0   4      5.5474      1.0439     -5.0660      0.0000
  22   0   4     12.9101      2.2653     -9.7504      0.0000
  24   0   4     11.3215      2.9654     -7.8984      0.0000
  26   0   4      1.2231      2.0354     -0.3138      0.0000
 -39   1   4      3.0790      2.0167     -2.6653      0.0000
 -37   1   4      3.8192      2.4768     -2.3006      0.0000
 -35   1   4      2.3339      1.8451     -2.5461      0.0000
 -33   1   4      2.0048      1.9414     -1.7472      0.0000
 -31   1   4      4.2922      1.7047      2.6287      0.0000
 -29   1   4      0.0000      3.5770     10.2254      0.0000
 -27   1   4      4.7030      2.9541     12.0132      0.0000
 -25   1   4      2.9363      1.1375      2.3726      0.0000
 -23   1   4      2.9008      1.3527      1.0261      0.0000
 -21   1   4      3.4554      0.6959     -1.8042      0.0000
 -19   1   4      8.3117      1.1673     -8.2465      0.0000
 -17   1   4     13.5545      0.8740    -14.0792      0.0000
 -15   1   4     22.3015      1.1161    -22.1968      0.0000
 -13   1   4     25.7135      0.9255    -28.0529      0.0000
 -11   1   4      5.0302      0.5194     -4.8417      0.0000
  -9   1   4     19.4715      0.6518     19.3508      0.0000
  -7   1   4     24.8461      0.8367     22.7839      0.0000
  -5   1   4     33.8036      1.0606     35.5316      0.0000
  -3   1   4     32.9097      1.0608     35.0406      0.0000
  -1   1   4     31.4894      1.0826     32.2178      0.0000
   1   1   4     24.9819      0.9445     24.9048      0.0000
   3   1   4      9.7850      0.6579     13.5476      0.0000
   5   1   4      6.3885      3.0975     -1.3593      0.0000
   7   1   4     27.3148      1.2422    -29.1198      0.0000
   9   1   4     25.7063      1.2692    -32.0785      0.0000
  11   1   4     14.5085      1.0205    -18.4143      0.0000
  13   1   4      6.3597      0.5329     -6.2331      0.0000
  15   1   4      3.8616      0.6172      0.7895      0.0000
  17   1   4      2.9916      0.8958      2.3254      0.0000
  19   1   4      3.7877      1.0332      4.4945      0.0000
  21   1   4      5.3085      3.2714      9.3631      0.0000
  23   1   4      7.6222      5.0405     10.8582      0.0000
  25   1   4      5.1203      1.9962      4.9482      0.0000
  27   1   4      1.0283      1.9933     -1.3705      0.0000
  29   1   4      1.8267      1.7031     -3.3186      0.0000
 -38   2   4      0.0000      2.3264      2.7393      0.0000
 -36   2   4      2.3858      1.8755      2.1012      0.0000
 -34   2   4      3.5078      1.2339      1.8251      0.0000
 -32   2   4      3.0290      1.1602     -1.7329      0.0000
 -30   2   4      8.0447      1.7398     -7.2166      0.0000
 -28   2   4      6.0173      3.2088    -11.0504      0.0000
 -26   2   4     10.8669      4.5594    -14.6270      0.0000
 -24   2   4      3.4109      0.8869     -0.9460      0.0000
 -22   2   4      3.7341      0.8825     -2.8892      0.0000
 -20   2   4      4.1567      0.5047      4.2460      0.0000
 -18   2   4      8.2002      0.7676      9.2591      0.0000
 -16   2   4     16.5137      0.8536     16.2161      0.0000
 -14   2   4     21.3360      0.8731     24.6870      0.0000
 -12   2   4     10.4232      0.6298     10.2057      0.0000
 -10   2   4      5.3288      0.9630      4.3795      0.0000
  -8   2   4     25.9043      0.9567    -28.6601      0.0000
  -6   2   4     28.2800      1.0315    -29.1930      0.0000
  -4   2   4     28.0336      0.9088    -33.1561      0.0000
  -2   2   4     32.1456      1.0581    -33.0488      0.0000
   0   2   4     26.8147      0.9617    -26.5732      0.0000
   2   2   4     16.5814      0.5865    -17.1060      0.0000
   4   2   4      9.3629      0.4432     -9.8379      0.0000
   6   2   4     16.0750      1.1121     14.8173      0.0000
   8   2   4     17.7322      0.8146     19.9083      0.0000
  10   2   4     12.8489      0.7402     17.5733      0.0000
  12   2   4      6.0184      0.5303      6.5114      0.0000
  14   2   4      3.0349      0.8177     -1.2819      0.0000
  16   2   4      3.3143      0.6899     -2.6022      0.0000
  18   2   4      3.6391      0.8205     -3.8484      0.0000
  20   2   4      6.4937      1.5008     -6.8482      0.0000
  22   2   4      7.6885      2.7037     -9.2905      0.0000
  24   2   4      7.3025      1.8849     -5.5121      0.0000
  26   2   4      1.9177      2.1323     -0.2244      0.0000
  30   2   4      1.8737      1.8438      2.9733      0.0000
 -39   3   4      3.0891      1.0734     -2.7004      0.0000
 -37   3   4      2.3758      2.0588     -1.6543      0.0000
 -35   3   4      2.2780      2.0383     -0.6571      0.0000
 -33   3   4      1.5076      1.6348      0.7250      0.0000
 -31   3   4      5.0703      1.1686      5.1180      0.0000
 -29   3   4      7.1040      1.3288      7.7171      0.0000
 -27   3   4      6.2467      3.3610     10.8132      0.0000
 -25   3   4     14.3734      2.3890     13.4589      0.0000
 -23   3   4      6.1950      0.8939     -2.8032      0.0000
 -21   3   4      2.3476      0.7179     -1.8970      0.0000
 -19   3   4      5.4471      0.4982     -6.0835      0.0000
 -17   3   4     10.9550      0.6571    -10.6858      0.0000
 -15   3   4     15.5552      0.9174    -15.2587      0.0000
 -13   3   4      8.9684      0.6070     -7.8860      0.0000
 -11   3   4      5.2670      0.3021     -3.9567      0.0000
  -9   3   4     11.7400      0.6336     11.3405      0.0000
  -7   3   4     31.3264      1.1235     36.7730      0.0000
  -5   3   4     27.5979      0.9428     32.1370      0.0000
  -3   3   4     28.0406      0.9029     29.7665      0.0000
  -1   3   4     24.0980      0.7845     23.6959      0.0000
   1   3   4     15.7741      0.5269     14.4656      0.0000
   3   3   4     10.2500      0.6769     10.4021      0.0000
   5   3   4     11.2178      0.4547    -11.4249      0.0000
   7   3   4     13.4605      0.8166    -12.0399      0.0000
   9   3   4      9.2816      0.4543    -11.2015      0.0000
  11   3   4      5.6786      0.4133     -6.4656      0.0000
  13   3   4      2.6713      0.6020      2.3022      0.0000
  15   3   4      5.3131      0.5778      4.7393      0.0000
  17   3   4      6.9576      2.3246      5.3946      0.0000
  19   3   4      7.0732      1.6762      7.0576      0.0000
  21   3   4     11.2795      1.0227      8.8816      0.0000
  23   3   4      4.5254      1.0967      4.6013      0.0000
  25   3   4      1.8512      1.6935      0.3772      0.0000
  27   3   4      3.0575      2.8304     -2.3759      0.0000
  29   3   4      2.6557      2.0049     -3.3053      0.0000
 -38   4   4      3.1960      2.6962      4.0560      0.0000
 -36   4   4      5.7885      1.1035      3.1580      0.0000
 -34   4   4      1.9775      1.0805      1.3749      0.0000
 -32   4   4      2.2890      1.1024     -0.5634      0.0000
 -30   4   4      4.1791      1.2098     -5.1815      0.0000
 -28   4   4      7.7741      1.6224     -8.6532      0.0000
 -26   4   4     11.0823      2.2563    -12.9936      0.0000
 -24   4   4     15.8191      2.5795    -16.1103      0.0000
 -22   4   4      7.1565      0.6518      6.0864      0.0000
 -20   4   4      3.7568      0.5046      3.1373      0.0000
 -18   4   4     12.5231      1.0065     12.7027      0.0000
 -16   4   4     20.8530      0.9796     23.7312      0.0000
 -14   4   4     23.7074      1.3431     25.7935      0.0000
 -12   4   4     25.0647      0.9960     32.0094      0.0000
 -10   4   4     22.2100      1.0815     25.1419      0.0000
  -8   4   4      8.3885      1.3730     10.1054      0.0000
  -6   4   4     13.6902      0.4805    -16.6407      0.0000
  -4   4   4     11.7286      0.4774    -15.1905      0.0000
  -2   4   4     16.7369      0.5232    -17.0803      0.0000
   0   4   4     15.6059      0.5205    -15.9348      0.0000
   2   4   4     15.7597      0.7113    -17.7101      0.0000
   4   4   4      4.6107      1.8721      6.0521      0.0000
   6   4   4     10.2345      0.8802      9.9067      0.0000
   8   4   4     10.6120      1.2128     10.1368      0.0000
  10   4   4      9.9613      0.5550     11.6247      0.0000
  12   4   4      7.1793      0.5068      8.2512      0.0000
  14   4   4      4.8098      0.4575      4.4050      0.0000
  16   4   4      5.1038      1.6244      1.4510      0.0000
  18   4   4      3.9290      1.4054     -1.9615      0.0000
  20   4   4      5.8560      1.3031     -6.9504      0.0000
  22   4   4      3.3952      0.9857     -3.0744      0.0000
  24   4   4      2.4255      1.1475      0.4794      0.0000
  26   4   4      2.7237      1.6519      2.0652      0.0000
  28   4   4      3.1734      1.8100      2.6369      0.0000
 -37   5   4      2.2166      1.7556     -2.7742      0.0000
 -35   5   4      1.3711      1.5428     -1.0835      0.0000
 -33   5   4      2.0864      1.5148      0.9910      0.0000
 -31   5   4      1.2417      1.5085      1.4873      0.0000
 -29   5   4      4.2281      1.7368      5.6696      0.0000
 -27   5   4      5.2755      0.7679      7.7816      0.0000
 -25   5   4     10.4558      1.2230     10.2210      0.0000
 -23   5   4      7.8033      0.5617      7.2134      0.0000
 -21   5   4     13.4876      1.2228    -13.8958      0.0000
 -19   5   4      8.2440      0.5131     -7.5608      0.0000
 -17   5   4     11.4333      0.7172    -13.6634      0.0000
 -15   5   4     13.1284      0.6703    -12.7306      0.0000
 -13   5   4     12.5417      0.5789    -12.7889      0.0000
 -11   5   4      9.1091      0.4324    -10.8772      0.0000
  -9   5   4      5.3203      0.9435     -2.6966      0.0000
  -7   5   4     16.1019      0.6008     17.3491      0.0000
  -5   5   4     22.6684      0.7417     26.7214      0.0000
  -3   5   4     18.3886      0.6194     19.6491      0.0000
  -1   5   4     15.7255      0.5085     15.3285      0.0000
   1   5   4     15.6623      0.5379     18.2747      0.0000
   3   5   4      3.7998      0.4518     -2.3991      0.0000
   5   5   4     10.5827      0.4284    -10.6005      0.0000
   7   5   4     11.6427      0.5967    -10.6777      0.0000
   9   5   4     11.4580      0.8643    -11.1717      0.0000
  11   5   4      9.0908      0.4749    -10.0697      0.0000
  13   5   4      7.6136      0.6405     -7.8531      0.0000
  15   5   4      4.5954      0.4415     -3.4273      0.0000
  17   5   4      3.5392      1.8538      1.1507      0.0000
  19   5   4      7.2525      2.1232      9.5338      0.0000
  21   5   4      5.1766      1.0217      6.3280      0.0000
  23   5   4      1.3511      1.4263      2.0123      0.0000
  25   5   4      2.4926      1.1811     -0.2615      0.0000
  27   5   4      2.4431      1.5483     -0.7391      0.0000
  29   5   4      1.5568      1.7104     -1.4717      0.0000
 -36   6   4      2.7331      1.3870      1.0675      0.0000
 -34   6   4      0.6039      1.2575     -0.4826      0.0000
 -32   6   4      2.1051      1.0316     -1.1273      0.0000
 -30   6   4      1.3928      1.3562     -0.1829      0.0000
 -28   6   4      4.2615      0.9865     -4.3209      0.0000
 -26   6   4      5.3871      0.7186     -4.7767      0.0000
 -24   6   4      5.5223      0.5463     -3.4966      0.0000
 -22   6   4      3.1709      0.6873      0.9223      0.0000
 -20   6   4     16.8937      1.2104     18.2499      0.0000
 -18   6   4      9.1241      0.6629      9.9196      0.0000
 -16   6   4      9.5511      0.7874     10.0333      0.0000
 -14   6   4      7.5432      0.7430      8.2979      0.0000
 -12   6   4      7.1253      0.3566      6.0308      0.0000
 -10   6   4      4.7247      0.4727      3.8697      0.0000
  -8   6   4     13.0265      0.7019    -14.5691      0.0000
  -6   6   4     20.5260      0.6466    -23.0099      0.0000
  -4   6   4     23.7618      0.8318    -25.5115      0.0000
  -2   6   4     16.8559      0.5202    -19.3972      0.0000
   0   6   4     16.3194      0.5778    -18.2545      0.0000
   2   6   4      3.9689      0.4499     -1.1903      0.0000
   4   6   4      9.5713      0.3898     10.4284      0.0000
   6   6   4     14.9032      0.5992     15.4742      0.0000
   8   6   4     15.3687      0.6075     16.9438      0.0000
  10   6   4     12.3482      0.5819     13.5457      0.0000
  12   6   4     11.9241      0.7088     11.3772      0.0000
  14   6   4      6.5177      0.5396      7.1472      0.0000
  16   6   4      5.2180      0.4452      1.8989      0.0000
  18   6   4      8.6742      0.8161    -10.0963      0.0000
  20   6   4      6.5886      0.6786     -9.0033      0.0000
  22   6   4      3.6392      2.4930     -5.0789      0.0000
  24   6   4      2.5880      1.5882     -1.7237      0.0000
  26   6   4      1.9561      1.8835     -0.6113      0.0000
  28   6   4      1.4854      1.7008      0.1425      0.0000
  30   6   4      2.1824      2.0733      1.5567      0.0000
 -35   7   4      1.1375      1.0676     -0.2297      0.0000
 -33   7   4      1.7265      1.3240      0.0973      0.0000
 -31   7   4      2.2293      1.2529     -0.6949      0.0000
 -29   7   4      3.7583      1.3189     -1.9017      0.0000
 -27   7   4      3.6921      0.6595      1.5684      0.0000
 -25   7   4      3.7252      0.6928     -0.8873      0.0000
 -23   7   4      3.5377      0.5026     -2.4601      0.0000
 -21   7   4      7.8816      0.5734     -7.2448      0.0000
 -19   7   4     16.9538      1.5457    -19.8719      0.0000
 -17   7   4      9.7385      0.8725     -9.5775      0.0000
 -15   7   4      7.9890      0.6300     -8.4418      0.0000
 -13   7   4      7.2977      0.8031     -5.5647      0.0000
 -11   7   4      6.0474      0.6419     -3.1446      0.0000
  -9   7   4     10.2298      0.6242     11.5996      0.0000
  -7   7   4     16.4456      0.6063     19.7305      0.0000
  -5   7   4     19.2210      0.9645     20.0971      0.0000
  -3   7   4     16.7762      0.5776     18.7293      0.0000
  -1   7   4     11.5090      0.4244     11.4152      0.0000
   1   7   4      4.5230      0.3882     -5.9329      0.0000
   3   7   4     12.3796      0.4492    -16.2617      0.0000
   5   7   4     18.4842      0.7480    -21.7622      0.0000
   7   7   4     21.0887      0.7706    -24.7902      0.0000
   9   7   4     17.6485      0.6251    -18.5806      0.0000
  11   7   4     13.3077      0.7451    -13.3542      0.0000
  13   7   4     10.5174      0.5006     -9.8457      0.0000
  15   7   4      7.3159      0.6857     -6.8948      0.0000
  17   7   4      5.0020      0.4514      6.3513      0.0000
  19   7   4      5.3722      0.6531      7.6644      0.0000
  21   7   4      4.3865      1.1226      5.7395      0.0000
  23   7   4      1.6440      1.0737      2.8506      0.0000
  25   7   4      2.8703      1.3247      1.3388      0.0000
  27   7   4      2.0942      1.5409      0.5896      0.0000
  29   7   4      2.6391      2.6902     -0.6991      0.0000
 -34   8   4      3.5537      0.9734     -0.8201      0.0000
 -32   8   4      1.9893      1.0444     -1.5220      0.0000
 -30   8   4      2.6865      1.1390     -2.2382      0.0000
 -28   8   4      4.0024      0.7096     -2.7550      0.0000
 -26   8   4      5.1700      0.7569     -5.3522      0.0000
 -24   8   4      4.6733      0.5120     -3.0975      0.0000
 -22   8   4      3.1710      0.5375     -1.9231      0.0000
 -20   8   4      4.8508      0.5656      3.9241      0.0000
 -18   8   4     10.7528      0.8157     12.3168      0.0000
 -16   8   4      4.9096      0.4686      4.9383      0.0000
 -14   8   4      5.3110      0.3985      5.2940      0.0000
 -12   8   4      5.7329      0.6214      5.1729      0.0000
 -10   8   4      5.9540      0.3540     -5.6556      0.0000
  -8   8   4     10.6216      0.4083    -12.5624      0.0000
  -6   8   4     14.7815      0.6050    -15.0059      0.0000
  -4   8   4     17.9812      0.6320    -20.6567      0.0000
  -2   8   4     20.0418      0.7457    -23.2158      0.0000
   0   8   4     11.2369      0.4269    -13.3599      0.0000
   2   8   4      5.7881      0.2800     -5.3918      0.0000
   4   8   4      2.7245      0.4020      0.1338      0.0000
   6   8   4      8.2567      0.7369      9.6504      0.0000
   8   8   4      9.7779      0.4067     10.4260      0.0000
  10   8   4      7.4145      0.3475      8.5352      0.0000
  12   8   4      6.0211      0.3466      6.9447      0.0000
  14   8   4      7.0788      0.3499      7.4097      0.0000
  16   8   4      3.4591      0.4500     -3.6439      0.0000
  18   8   4      4.9976      0.6483     -6.1070      0.0000
  20   8   4      5.1291      0.7707     -5.8721      0.0000
  22   8   4      3.4552      1.1398     -4.1153      0.0000
  24   8   4      2.0095      0.7080     -2.6123      0.0000
  26   8   4      2.9335      1.7585     -1.6024      0.0000
  28   8   4      0.0000      1.4947     -0.3991      0.0000
 -33   9   4      1.8457      1.2771      1.9243      0.0000
 -31   9   4      2.0814      1.2354      2.7710      0.0000
 -29   9   4      2.9868      0.7367      3.3571      0.0000
 -27   9   4      2.9966      0.8127      2.7747      0.0000
 -25   9   4      3.5799      0.5625      3.7780      0.0000
 -23   9   4      2.4466      0.6028      2.2194      0.0000
 -21   9   4      2.6738      0.6057      0.9446      0.0000
 -19   9   4      4.3998      0.4954     -4.4693      0.0000
 -17   9   4      8.7021      0.7568     -9.7208      0.0000
 -15   9   4      4.8059      0.3665     -5.5292      0.0000
 -13   9   4      7.2345      0.3988     -5.9420      0.0000
 -11   9   4      3.4572      0.3966      2.0536      0.0000
  -9   9   4      7.0747      0.3990      8.3424      0.0000
  -7   9   4     10.8269      0.4221      9.2814      0.0000
  -5   9   4     14.4002      0.5018     14.3328      0.0000
  -3   9   4     15.8514      0.5259     18.1845      0.0000
  -1   9   4     12.8241      0.4300     14.0170      0.0000
   1   9   4      7.5641      0.3129      7.8179      0.0000
   3   9   4      3.8794      0.2860      3.3539      0.0000
   5   9   4      5.1077      0.2839     -4.9020      0.0000
   7   9   4      7.0301      0.3168     -7.2323      0.0000
   9   9   4      6.9073      0.4259     -6.8820      0.0000
  11   9   4      5.1321      0.3089     -5.1414      0.0000
  13   9   4      5.7279      0.3959     -5.5017      0.0000
  15   9   4      2.6075      0.3852      2.3989      0.0000
  17   9   4      4.0287      0.4131      4.2171      0.0000
  19   9   4      3.2748      0.4134      4.2731      0.0000
  21   9   4      3.3494      0.6681      3.3395      0.0000
  23   9   4      2.6633      0.8163      2.4396      0.0000
  25   9   4      2.0350      1.2062      1.4978      0.0000
  27   9   4      0.6649      1.1208      0.2804      0.0000
 -32  10   4      2.7850      1.6279     -2.7836      0.0000
 -30  10   4      2.6895      1.0817     -3.4234      0.0000
 -28  10   4      3.0828      0.6798     -2.8443      0.0000
 -26  10   4      2.3922      0.6163     -1.7100      0.0000
 -24  10   4      3.2909      0.5447     -2.4425      0.0000
 -22  10   4      2.9491      0.6033     -2.1281      0.0000
 -20  10   4      2.1194      0.5919     -1.1796      0.0000
 -18  10   4      2.9706      0.4852      3.4969      0.0000
 -16  10   4      5.8627      0.3801      7.3320      0.0000
 -14  10   4      4.8198      0.3655      4.4579      0.0000
 -12  10   4      3.5126      0.3372     -1.8526      0.0000
 -10  10   4      5.4935      0.3791     -6.5887      0.0000
  -8  10   4      5.8214      0.2873     -5.9132      0.0000
  -6  10   4      8.0061      0.3359     -7.6920      0.0000
  -4  10   4      8.2985      0.3533    -10.0426      0.0000
  -2  10   4      7.6776      0.3083     -8.4233      0.0000
   0  10   4      5.5239      0.2531     -5.7281      0.0000
   2  10   4      3.5010      0.2952     -3.1483      0.0000
   4  10   4      3.0175      0.3078      2.8453      0.0000
   6  10   4      3.7098      0.3084      3.3549      0.0000
   8  10   4      3.8851      0.3094      3.5238      0.0000
  10  10   4      3.7219      0.4757      3.0374      0.0000
  12  10   4      3.1570      0.3446      2.4207      0.0000
  14  10   4      3.7445      0.4562     -3.3002      0.0000
  16  10   4      3.6947      0.3602     -4.2481      0.0000
  18  10   4      3.1666      0.4315     -3.3220      0.0000
  20  10   4      2.2851      0.5638     -2.0658      0.0000
  22  10   4      1.7679      0.8782     -1.6605      0.0000
  24  10   4      2.4715      0.8964     -1.1332      0.0000
  26  10   4      1.2680      1.2546     -0.0325      0.0000
 -31  11   4      3.6303      1.2454      2.4729      0.0000
 -29  11   4      3.1168      1.7873      2.7494      0.0000
 -27  11   4      1.7735      0.9777      2.0693      0.0000
 -25  11   4      3.0515      0.5909      1.8990      0.0000
 -23  11   4      2.7449      0.5165      2.7427      0.0000
 -21  11   4      2.4600      0.6006      2.2094      0.0000
 -19  11   4      2.7868      0.5263     -1.6400      0.0000
 -17  11   4      7.1691      0.5907    -10.2180      0.0000
 -15  11   4     15.1770      0.8092    -16.3709      0.0000
 -13  11   4     10.7219      0.5238    -12.9174      0.0000
 -11  11   4      9.3726      0.4451     -9.5630      0.0000
  -9  11   4     10.4914      0.3955    -10.3546      0.0000
  -7  11   4      7.2453      0.3157     -8.0072      0.0000
  -5  11   4      4.3902      0.2699     -2.8368      0.0000
  -3  11   4      3.3877      0.2770      0.6840      0.0000
  -1  11   4      4.0654      0.2376      3.1159      0.0000
   1  11   4      4.5994      0.2560      3.9587      0.0000
   3  11   4      3.1265      0.4878     -0.8589      0.0000
   5  11   4      3.2226      0.5099     -1.9233      0.0000
   7  11   4      4.1239      0.5619     -3.0562      0.0000
   9  11   4      4.7631      0.3462     -5.9214      0.0000
  11  11   4      5.1076      0.3318     -6.5962      0.0000
  13  11   4      2.7258      0.3958     -2.6917      0.0000
  15  11   4      2.2620      0.4055     -0.6270      0.0000
  17  11   4      1.7992      0.6188     -0.7800      0.0000
  19  11   4      1.8938      0.7757     -1.7582      0.0000
  21  11   4      1.5640      1.0767     -0.9125      0.0000
  23  11   4      0.9564      1.0393     -0.0735      0.0000
 -30  12   4      3.4941      1.5050     -2.8877      0.0000
 -28  12   4      0.6902      1.3211     -1.3659      0.0000
 -26  12   4      1.3009      0.9355      0.1206      0.0000
 -24  12   4      1.9190      0.8240      0.1741      0.0000
 -22  12   4      1.6100      0.7756     -0.8628      0.0000
 -20  12   4      1.7805      0.8082     -1.0353      0.0000
 -18  12   4      3.1703      0.4607      2.3931      0.0000
 -16  12   4      6.6617      0.4091      7.0666      0.0000
 -14  12   4      4.8024      0.3827      4.8345      0.0000
 -12  12   4      2.3034      0.4123     -1.4936      0.0000
 -10  12   4      2.7977      0.3569     -2.5253      0.0000
  -8  12   4      3.0411      0.2861     -2.0530      0.0000
  -6  12   4      4.1862      0.2371     -3.9006      0.0000
  -4  12   4      4.8639      0.2388     -5.2218      0.0000
  -2  12   4      4.9419      0.2472     -5.6172      0.0000
   0  12   4      4.9675      0.2630     -5.1433      0.0000
   2  12   4      2.0991      0.2821     -0.1810      0.0000
   4  12   4      2.4092      0.3627      1.3515      0.0000
   6  12   4      2.8303      0.3167      1.0650      0.0000
   8  12   4      3.6762      0.3117      3.3204      0.0000
  10  12   4      4.4281      0.3420      4.3104      0.0000
  12  12   4      3.0135      0.3768      2.3649      0.0000
  14  12   4      1.8602      0.5568     -0.6448      0.0000
  16  12   4      2.6686      0.5067     -1.7850      0.0000
  18  12   4      1.7194      0.8377     -0.2669      0.0000
  20  12   4      0.6693      1.3058     -0.6552      0.0000
  22  12   4      1.1810      1.3444     -1.2752      0.0000
 -27  13   4      1.1725      1.6464     -0.5518      0.0000
 -25  13   4      0.0000      1.3546     -1.3153      0.0000
 -23  13   4      2.6235      0.9510     -0.4327      0.0000
 -21  13   4      3.0531      0.5103      0.6919      0.0000
 -19  13   4      2.6982      0.5127     -0.0261      0.0000
 -17  13   4      2.8629      0.4539     -3.0284      0.0000
 -15  13   4      2.9114      0.4462     -3.1923      0.0000
 -13  13   4      1.7301      0.6457      0.8609      0.0000
 -11  13   4      3.2583      0.3275      3.1185      0.0000
  -9  13   4      2.4174      0.3402      2.1028      0.0000
  -7  13   4      2.6128      0.2776      1.8551      0.0000
  -5  13   4      2.6267      0.2619      3.0943      0.0000
  -3  13   4      3.5076      0.2426      4.2735      0.0000
  -1  13   4      3.6896      0.2557      4.0383      0.0000
   1  13   4      2.6037      0.2933     -0.5374      0.0000
   3  13   4      2.3149      0.3022     -2.8008      0.0000
   5  13   4      2.0831      0.4123     -1.7068      0.0000
   7  13   4      2.3506      0.4163     -2.2952      0.0000
   9  13   4      2.7488      0.3879     -2.7551      0.0000
  11  13   4      2.3883      0.4261     -2.8822      0.0000
  13  13   4      2.4336      0.5207     -0.4270      0.0000
  15  13   4      2.6218      0.6532      2.2036      0.0000
  17  13   4      1.6616      0.8889      1.2566      0.0000
  19  13   4      1.2622      1.1594      1.4926      0.0000
  21  13   4      2.0807      1.3282      1.6053      0.0000
 -26  14   4      2.1785      1.7149      0.4688      0.0000
 -24  14   4      2.3875      1.5137     -0.0521      0.0000
 -22  14   4      3.2465      0.7328     -1.1557      0.0000
 -20  14   4      2.3916      0.6042     -0.8224      0.0000
 -18  14   4      1.4237      1.1759      0.9609      0.0000
 -16  14   4      2.4938      0.4816      1.7565      0.0000
 -14  14   4      1.6116      0.6239     -0.1286      0.0000
 -12  14   4      1.8347      0.5622     -1.9214      0.0000
 -10  14   4      2.2958      0.3959     -1.6765      0.0000
  -8  14   4      1.9015      0.4087     -0.9522      0.0000
  -6  14   4      2.7198      0.2929     -1.7962      0.0000
  -4  14   4      3.9127      0.2664     -4.3054      0.0000
  -2  14   4      5.5898      0.3053     -5.6075      0.0000
   0  14   4      2.0376      0.3491     -1.7020      0.0000
   2  14   4      2.3758      0.3526      1.9384      0.0000
   4  14   4      1.3207      0.4949      1.5122      0.0000
   6  14   4      2.6062      0.3527      1.0026      0.0000
   8  14   4      1.9875      0.4658      0.8269      0.0000
  10  14   4      2.5615      0.7047      2.4938      0.0000
  12  14   4      2.5339      0.5133      2.3645      0.0000
  14  14   4      2.5579      0.7904      0.0356      0.0000
  16  14   4      0.8262      1.1205      0.0391      0.0000
  18  14   4      2.1440      1.1076     -1.0125      0.0000
 -23  15   4      3.4415      1.1804      0.2035      0.0000
 -21  15   4      1.1991      1.3570      0.0495      0.0000
 -19  15   4      1.7324      1.5254     -1.4485      0.0000
 -17  15   4      1.3644      0.8637     -1.8379      0.0000
 -15  15   4      1.8184      0.6819     -0.3082      0.0000
 -13  15   4      1.8580      0.6758      0.9902      0.0000
 -11  15   4      2.1037      0.3670      0.4627      0.0000
  -9  15   4      2.1946      0.4149     -0.9893      0.0000
  -7  15   4      2.4993      0.3816     -1.5321      0.0000
  -5  15   4      2.6228      0.3487      0.5722      0.0000
  -3  15   4      3.6801      0.2950      3.5525      0.0000
  -1  15   4      2.3555      0.4257      1.9013      0.0000
   1  15   4      2.5184      0.3873     -1.9246      0.0000
   3  15   4      2.5038      0.3725     -2.2990      0.0000
   5  15   4      1.6553      0.6108     -0.6839      0.0000
   7  15   4      1.7583      0.5839      1.1034      0.0000
   9  15   4      1.8264      0.8805      0.0681      0.0000
  11  15   4      1.2417      1.0152     -1.4094      0.0000
  13  15   4      1.1166      1.1003     -0.8936      0.0000
  15  15   4      1.8637      1.5598     -1.1158      0.0000
 -20  16   4      1.2434      1.8298     -0.1247      0.0000
 -18  16   4      1.4021      1.7602      0.6982      0.0000
 -16  16   4      1.9767      1.4926     -0.6395      0.0000
 -14  16   4      1.8229      1.2921     -2.1908      0.0000
 -12  16   4      2.0134      0.7185     -1.6877      0.0000
 -10  16   4      1.5873      0.7716      0.5157      0.0000
  -8  16   4      2.7600      0.5047      2.5432      0.0000
  -6  16   4      2.6608      0.4580      1.9890      0.0000
  -4  16   4      2.6704      0.4542     -1.1362      0.0000
  -2  16   4      2.4424      0.6019     -1.8018      0.0000
   0  16   4      2.2421      0.5538      1.0391      0.0000
   2  16   4      2.0651      0.5743      2.4858      0.0000
   4  16   4      1.4411      0.9280      1.0579      0.0000
   6  16   4      2.1844      0.5476     -1.8308      0.0000
   8  16   4      2.5865      0.7389     -2.6380      0.0000
  10  16   4      1.5743      1.2595     -1.3604      0.0000
  12  16   4      1.5797      1.1460     -0.3458      0.0000
 -15  17   4      2.5790      0.8241      2.1529      0.0000
 -13  17   4      2.1375      1.1344      2.6864      0.0000
 -11  17   4      1.5056      0.8737      0.8146      0.0000
  -9  17   4      2.5191      1.1292     -2.1345      0.0000
  -7  17   4      2.7644      0.9250     -3.3360      0.0000
  -5  17   4      2.1874      1.2114     -1.3694      0.0000
  -3  17   4      0.8521      1.7213      0.4756      0.0000
  -1  17   4      2.1922      0.9515     -0.6317      0.0000
   1  17   4      2.2910      0.8317     -2.3139      0.0000
   3  17   4      1.8491      1.3250     -1.9620      0.0000
   5  17   4      0.0000      1.9963      0.6212      0.0000
   7  17   4      1.8294      1.6004      2.8038      0.0000
  -6  18   4      2.0949      1.6898      3.1812      0.0000
  -4  18   4      1.9811      1.6240      1.3322      0.0000
  -2  18   4      2.0950      1.6531      0.8102      0.0000
 -37   1   5      1.3955      2.1585     -0.5811      0.0000
 -35   1   5      0.0000      1.9249     -0.0849      0.0000
 -33   1   5      0.0000      1.2471      0.0793      0.0000
 -31   1   5      0.0000      1.3960     -0.6024      0.0000
 -29   1   5      0.0000      1.2286      0.6335      0.0000
 -27   1   5      3.2275      0.8409      3.1283      0.0000
 -25   1   5      1.1504      1.2971      0.2536      0.0000
 -23   1   5      2.1359      1.0782      0.4181      0.0000
 -21   1   5      2.2592      0.7437     -2.1047      0.0000
 -19   1   5      2.9255      0.4834      3.7387      0.0000
 -17   1   5      2.1975      0.4707     -1.6619      0.0000
 -15   1   5      2.7519      0.3716     -1.1751      0.0000
 -13   1   5      3.0973      0.2994     -2.1594      0.0000
 -11   1   5      5.8038      0.3314     -7.8874      0.0000
  -9   1   5      3.8833      0.2428      2.8072      0.0000
  -7   1   5      4.4091      0.2253      1.9130      0.0000
  -5   1   5      4.7195      0.6988      3.0694      0.0000
  -3   1   5      3.2057      0.2271     -2.1736      0.0000
  -1   1   5      5.7848      0.2855      7.3303      0.0000
   1   1   5      5.1162      0.3073      3.2944      0.0000
   3   1   5      3.1075      0.3580      1.8350      0.0000
   5   1   5      2.0787      0.4255      1.6305      0.0000
   7   1   5      2.5795      0.4048      2.2941      0.0000
   9   1   5      4.0022      0.3767     -3.8678      0.0000
  11   1   5      5.4379      0.5429     -4.2201      0.0000
  13   1   5      3.5129      0.5897     -2.3241      0.0000
  15   1   5      2.3000      0.6133     -0.8222      0.0000
  17   1   5      2.7173      0.6674      0.8716      0.0000
  19   1   5      1.4277      1.2231      0.4032      0.0000
  21   1   5      1.4073      1.3121     -0.7428      0.0000
  23   1   5      1.4060      1.1589     -0.1557      0.0000
  25   1   5      2.4049      0.9524      1.4024      0.0000
  27   1   5      2.0098      1.5420      1.1319      0.0000
 -38   2   5      1.6678      2.3588      0.9027      0.0000
 -36   2   5      0.7646      2.0038      0.8428      0.0000
 -34   2   5      0.0000      1.5047      0.2639      0.0000
 -32   2   5      0.1350      1.5334      0.9975      0.0000
 -30   2   5      1.0724      1.4376      0.7483      0.0000
 -28   2   5      1.7395      1.1760     -2.0680      0.0000
 -26   2   5      5.3321      0.6854     -4.7288      0.0000
 -24   2   5      2.1027      0.9976     -0.3314      0.0000
 -22   2   5      2.8293      0.7474      0.8607      0.0000
 -20   2   5      4.0981      0.4832     -3.6545      0.0000
 -18   2   5      4.0075      0.3672     -4.0297      0.0000
 -16   2   5      2.6778      0.3949      0.7167      0.0000
 -14   2   5      2.3323      0.3938      1.2365      0.0000
 -12   2   5      5.2442      0.2577      5.5353      0.0000
 -10   2   5      4.4557      0.3892      4.6607      0.0000
  -8   2   5      5.4112      0.2377     -6.7754      0.0000
  -6   2   5      4.7128      0.2391     -6.2775      0.0000
  -4   2   5      4.2363      0.3094      5.1576      0.0000
  -2   2   5      3.1290      0.3654     -2.3954      0.0000
   0   2   5      3.1771      0.3384     -3.2035      0.0000
   2   2   5      2.5021      0.3335      1.2509      0.0000
   4   2   5      2.7037      0.5000      1.7736      0.0000
   6   2   5      3.6262      0.3696     -3.4957      0.0000
   8   2   5      2.6719      0.4035      1.1680      0.0000
  10   2   5      4.7696      0.3543      5.5525      0.0000
  12   2   5      3.5891      0.7017      3.3953      0.0000
  14   2   5      2.4596      0.4810      0.7358      0.0000
  16   2   5      3.3555      0.5193     -2.2699      0.0000
  18   2   5      3.3074      0.6352     -2.7224      0.0000
  20   2   5      1.7666      1.3736     -0.2035      0.0000
  22   2   5      2.4343      1.1505      0.8794      0.0000
  24   2   5      1.6121      1.2641     -1.5671      0.0000
  26   2   5      2.0900      0.9302     -2.4827      0.0000
  28   2   5      3.8285      3.1746     -0.7443      0.0000
 -37   3   5      1.9555      1.6457     -1.4204      0.0000
 -35   3   5      1.8849      1.6133     -0.9658      0.0000
 -33   3   5      2.1886      1.4413     -0.9199      0.0000
 -31   3   5      0.8336      1.1648     -1.0019      0.0000
 -29   3   5      0.7261      1.2773      0.7603      0.0000
 -27   3   5      3.6874      0.6504      3.3166      0.0000
 -25   3   5      6.7530      0.8424      5.7790      0.0000
 -23   3   5      4.5787      0.5727     -2.8383      0.0000
 -21   3   5      2.7558      0.5165      2.0184      0.0000
 -19   3   5      3.8262      0.4624      2.5427      0.0000
 -17   3   5      2.6688      0.4164      1.2648      0.0000
 -15   3   5      2.6855      0.3561     -3.6903      0.0000
 -13   3   5      4.7743      0.2915     -5.4535      0.0000
 -11   3   5      5.7099      0.2875     -6.1817      0.0000
  -9   3   5      2.9906      0.3435     -1.9451      0.0000
  -7   3   5      9.1792      0.5650     13.6064      0.0000
  -5   3   5      4.5511      0.9217     -1.5167      0.0000
  -3   3   5      6.1561      0.2557      6.1261      0.0000
  -1   3   5      5.6631      0.2665      6.5631      0.0000
   1   3   5      4.5242      0.2507      4.6415      0.0000
   3   3   5      2.7234      0.4510     -1.3076      0.0000
   5   3   5      2.8737      0.3373      2.6628      0.0000
   7   3   5      2.3432      0.4176      0.6040      0.0000
   9   3   5      5.0467      0.3914     -4.9243      0.0000
  11   3   5      6.0137      0.4226     -6.1571      0.0000
  13   3   5      4.3150      0.3420     -3.6510      0.0000
  15   3   5      2.8161      0.5470      1.3710      0.0000
  17   3   5      4.1457      0.4865      3.9721      0.0000
  19   3   5      2.7032      0.9255      2.1579      0.0000
  21   3   5      1.8601      1.0842     -0.9207      0.0000
  23   3   5      1.2650      1.1318      0.7256      0.0000
  25   3   5      2.8060      0.7413      2.8106      0.0000
  27   3   5      2.2973      1.6780      1.9626      0.0000
 -36   4   5      1.8892      1.4208      1.8380      0.0000
 -34   4   5      2.2243      1.4849      1.3920      0.0000
 -32   4   5      0.9546      1.2292      1.1499      0.0000
 -30   4   5      1.0815      1.1892     -0.3201      0.0000
 -28   4   5      3.0780      0.6540     -2.9065      0.0000
 -26   4   5      4.9870      0.5716     -4.7880      0.0000
 -24   4   5      6.5927      0.6157     -6.2788      0.0000
 -22   4   5      2.9864      0.5227     -0.3095      0.0000
 -20   4   5      3.7810      0.4312     -2.9976      0.0000
 -18   4   5      3.3530      0.4347     -1.2407      0.0000
 -16   4   5      3.3923      0.3980      2.7698      0.0000
 -14   4   5      6.5645      0.3211      7.7396      0.0000
 -12   4   5      8.9809      0.5033     10.0977      0.0000
 -10   4   5      7.5149      0.5058      9.0624      0.0000
  -8   4   5      3.0520      0.2686     -1.8962      0.0000
  -6   4   5      3.5514      0.3175      3.1241      0.0000
  -4   4   5      4.2305      0.2161     -4.4844      0.0000
  -2   4   5      4.8098      0.2347     -6.2885      0.0000
   0   4   5      4.6644      0.2235     -4.9054      0.0000
   2   4   5      3.1137      0.3949     -1.7053      0.0000
   4   4   5      2.8307      0.4190     -2.3898      0.0000
   6   4   5      2.6303      0.3319     -1.3487      0.0000
   8   4   5      3.4357      0.3289      2.3249      0.0000
  10   4   5      6.0348      0.3319      5.5247      0.0000
  12   4   5      6.6812      0.5801      7.7568      0.0000
  14   4   5      3.7572      0.4463      3.0826      0.0000
  16   4   5      3.3443      0.4926     -1.9157      0.0000
  18   4   5      3.2184      0.6076     -2.6169      0.0000
  20   4   5      1.4577      1.2017      0.5739      0.0000
  22   4   5      1.5276      1.0899     -0.0160      0.0000
  24   4   5      2.0505      1.1720     -2.0936      0.0000
  26   4   5      2.2298      1.0172     -2.4840      0.0000
  28   4   5      0.7302      2.1052     -0.5113      0.0000
 -37   5   5      1.4934      1.5969     -2.4454      0.0000
 -35   5   5      2.4414      1.7337     -1.9920      0.0000
 -33   5   5      0.0000      1.1333     -1.3155      0.0000
 -31   5   5      2.0643      0.7833     -0.7584      0.0000
 -29   5   5      1.8151      1.1550      1.3832      0.0000
 -27   5   5      2.8261      0.6654      2.7546      0.0000
 -25   5   5      3.3277      0.5091      3.1148      0.0000
 -23   5   5      7.7053      0.5447      7.1966      0.0000
 -21   5   5      4.0439      0.4944     -1.7945      0.0000
 -19   5   5      3.1975      0.4538     -0.0342      0.0000
 -17   5   5      2.6077      0.4189     -2.4034      0.0000
 -15   5   5      3.0230      0.3703     -3.6111      0.0000
 -13   5   5      5.7488      0.3289     -6.2573      0.0000
 -11   5   5      4.8254      0.3037     -5.2831      0.0000
  -9   5   5      3.0087      0.3533      3.9077      0.0000
  -7   5   5      4.7253      0.2580     -5.8638      0.0000
  -5   5   5      9.4324      0.3629      8.8581      0.0000
  -3   5   5      8.0887      0.2789     11.5375      0.0000
  -1   5   5      6.2853      0.2430      7.2716      0.0000
   1   5   5      3.5452      0.2753      2.8006      0.0000
   3   5   5      2.9106      0.2904      2.0880      0.0000
   5   5   5      2.4940      0.3329     -1.6140      0.0000
   7   5   5      4.0460      0.3174     -4.1259      0.0000
   9   5   5      4.6905      0.3889     -4.3911      0.0000
  11   5   5      7.7782      0.3987     -9.0942      0.0000
  13   5   5      6.6950      0.3774     -6.8232      0.0000
  15   5   5      2.5124      0.4573     -0.5301      0.0000
  17   5   5      3.3478      0.4920      3.4275      0.0000
  19   5   5      2.0285      0.7641      1.4064      0.0000
  21   5   5      2.2682      0.7578      1.4622      0.0000
  23   5   5      2.3406      1.1903      2.3655      0.0000
  25   5   5      2.4993      1.2823      2.7450      0.0000
  27   5   5      1.7581      1.5372      1.3905      0.0000
 -36   6   5      2.4284      1.7967      2.1245      0.0000
 -34   6   5      2.0151      0.7504      1.6032      0.0000
 -32   6   5      2.6445      0.9239      0.5824      0.0000
 -30   6   5      1.0113      1.2117      0.3895      0.0000
 -28   6   5      2.3019      0.8264     -1.0332      0.0000
 -26   6   5      2.7309      0.5936     -1.4795      0.0000
 -24   6   5      4.8928      0.4871     -4.3713      0.0000
 -22   6   5      6.3496      0.4693     -6.5033      0.0000
 -20   6   5      5.8092      0.6354      4.6667      0.0000
 -18   6   5      4.5795      0.3755      4.1793      0.0000
 -16   6   5      4.4944      0.3571      4.7915      0.0000
 -14   6   5      4.8534      0.3394      4.9218      0.0000
 -12   6   5      4.3888      0.3259      3.8984      0.0000
 -10   6   5      4.9717      0.3715     -4.6633      0.0000
  -8   6   5      4.8086      0.4118      5.7432      0.0000
  -6   6   5      6.5022      0.4816     -4.7426      0.0000
  -4   6   5     13.7317      0.4659    -16.7045      0.0000
  -2   6   5     10.5116      0.3468    -12.4527      0.0000
   0   6   5      6.2959      0.2445     -5.8299      0.0000
   2   6   5      3.0050      0.2938     -2.0104      0.0000
   4   6   5      3.8887      0.2747      3.0092      0.0000
   6   6   5      6.0988      0.3026      7.3779      0.0000
   8   6   5      6.0645      0.3421      5.3193      0.0000
  10   6   5      8.4374      0.4695      9.9337      0.0000
  12   6   5      9.6616      0.5746     10.2250      0.0000
  14   6   5      4.8342      0.4492      5.4324      0.0000
  16   6   5      1.8338      0.5772     -0.8490      0.0000
  18   6   5      1.8601      0.7336     -1.5670      0.0000
  20   6   5      2.4018      0.6443     -2.9064      0.0000
  22   6   5      2.4519      0.6853     -3.6126      0.0000
  24   6   5      3.1253      1.4036     -3.5660      0.0000
  26   6   5      4.0865      2.5345     -2.2842      0.0000
 -35   7   5      1.9171      1.2767     -2.0920      0.0000
 -33   7   5      3.0055      1.4862     -1.1850      0.0000
 -31   7   5      0.8458      1.2104     -0.3859      0.0000
 -29   7   5      2.8365      0.6734     -2.0157      0.0000
 -27   7   5      3.9626      0.7174     -1.3172      0.0000
 -25   7   5      2.7023      0.6117      0.5688      0.0000
 -23   7   5      3.8674      0.4717      3.0646      0.0000
 -21   7   5      3.8465      1.0885      1.6908      0.0000
 -19   7   5      9.7240      0.6987    -10.1485      0.0000
 -17   7   5      7.7116      0.4368     -8.3469      0.0000
 -15   7   5      6.2233      0.3986     -7.3130      0.0000
 -13   7   5      4.2610      0.3397     -3.5694      0.0000
 -11   7   5      5.5775      0.4578      3.9261      0.0000
  -9   7   5      4.4511      0.4930     -5.3947      0.0000
  -7   7   5      4.1128      0.7356      0.0305      0.0000
  -5   7   5     13.1994      0.4594     12.9811      0.0000
  -3   7   5     14.5583      0.4908     15.9823      0.0000
  -1   7   5      9.6037      0.3360     10.2949      0.0000
   1   7   5      3.2100      0.2701      2.6133      0.0000
   3   7   5      5.6127      0.2710     -5.2489      0.0000
   5   7   5      8.8457      0.3799    -10.8201      0.0000
   7   7   5      8.9791      0.3757     -8.2276      0.0000
   9   7   5     12.4522      0.5453    -12.0292      0.0000
  11   7   5     12.2808      0.6813    -12.4078      0.0000
  13   7   5      8.6716      0.5263     -9.6532      0.0000
  15   7   5      4.2710      0.4171     -3.7759      0.0000
  17   7   5      1.8450      0.5519     -0.8887      0.0000
  19   7   5      2.5409      0.5194      2.3989      0.0000
  21   7   5      3.0699      0.6476      4.0444      0.0000
  23   7   5      3.9027      1.0808      4.2134      0.0000
  25   7   5      3.6572      2.6057      2.8060      0.0000
 -34   8   5      3.4094      1.6540      1.2421      0.0000
 -32   8   5      2.3057      1.1856     -0.7450      0.0000
 -30   8   5      2.6073      0.7572     -1.4448      0.0000
 -28   8   5      1.2871      1.0257     -0.2638      0.0000
 -26   8   5      3.0438      0.5784     -3.8215      0.0000
 -24   8   5      5.3669      0.6164     -6.8578      0.0000
 -22   8   5      7.1196      0.6099     -7.6462      0.0000
 -20   8   5      4.2128      0.7221     -2.2767      0.0000
 -18   8   5      7.5943      0.4597      8.6556      0.0000
 -16   8   5      6.2219      0.3390      7.1090      0.0000
 -14   8   5      3.7190      0.3599      2.8518      0.0000
 -12   8   5      5.9583      0.3616     -4.8095      0.0000
 -10   8   5      4.4129      0.4936      3.0872      0.0000
  -8   8   5      3.6902      0.5426      2.6004      0.0000
  -6   8   5      9.0387      0.4339     -8.6190      0.0000
  -4   8   5     15.5123      0.5587    -16.2679      0.0000
  -2   8   5     18.0476      0.6158    -19.5606      0.0000
   0   8   5     11.3622      0.4239    -14.5087      0.0000
   2   8   5      4.2566      0.2531     -4.7494      0.0000
   4   8   5      2.7956      0.3294      2.9025      0.0000
   6   8   5      3.3507      0.2999      1.5999      0.0000
   8   8   5      7.7352      0.3282      7.9464      0.0000
  10   8   5      8.8303      0.4887     10.1903      0.0000
  12   8   5      8.4479      0.4080      9.4545      0.0000
  14   8   5      5.2407      0.4059      5.9928      0.0000
  16   8   5      2.8553      0.3921      2.5618      0.0000
  18   8   5      2.0475      0.5488     -1.9949      0.0000
  20   8   5      3.4534      0.6383     -4.8868      0.0000
  22   8   5      5.0481      0.7037     -5.7401      0.0000
  24   8   5      4.6893      1.1083     -4.0251      0.0000
 -33   9   5      2.7946      1.3125     -0.0562      0.0000
 -31   9   5      1.3529      1.4842      1.1390      0.0000
 -29   9   5      1.0641      1.5494      0.7439      0.0000
 -27   9   5      2.0700      0.6805      0.8516      0.0000
 -25   9   5      4.1888      0.6643      5.5470      0.0000
 -23   9   5      6.0726      0.6947      7.9559      0.0000
 -21   9   5      6.2411      0.4302      6.6067      0.0000
 -19   9   5      2.7592      0.4752     -0.5208      0.0000
 -17   9   5      8.3279      0.4157     -9.0828      0.0000
 -15   9   5      4.6262      0.3489     -4.4099      0.0000
 -13   9   5      5.6302      0.4514      3.4865      0.0000
 -11   9   5      3.2414      0.3640     -0.5710      0.0000
  -9   9   5      4.3215      0.8007     -3.5465      0.0000
  -7   9   5      4.5688      0.5779      2.9729      0.0000
  -5   9   5      9.6731      0.4937      9.8513      0.0000
  -3   9   5     14.7868      0.5270     16.0209      0.0000
  -1   9   5     12.2908      0.4435     16.0323      0.0000
   1   9   5      5.4472      0.2833      6.7844      0.0000
   3   9   5      2.8962      0.3381     -2.1994      0.0000
   5   9   5      2.5394      0.3217     -0.1751      0.0000
   7   9   5      4.5806      0.3612     -5.3747      0.0000
   9   9   5      7.0581      0.3315     -7.7576      0.0000
  11   9   5      6.8685      0.3709     -7.2427      0.0000
  13   9   5      5.1732      0.3277     -5.6701      0.0000
  15   9   5      3.1157      0.4299     -2.7784      0.0000
  17   9   5      2.5743      0.4557      1.1999      0.0000
  19   9   5      2.8204      0.5851      4.4160      0.0000
  21   9   5      5.5873      0.7442      6.1998      0.0000
  23   9   5      3.3356      1.0425      4.6173      0.0000
 -32  10   5      1.8300      1.6999     -1.1135      0.0000
 -30  10   5      2.7308      1.3289     -1.6121      0.0000
 -28  10   5      1.6248      1.1984     -1.6207      0.0000
 -26  10   5      3.1512      0.5765     -3.0059      0.0000
 -24  10   5      4.9577      0.7890     -6.9161      0.0000
 -22  10   5      6.7666      0.4475     -7.3522      0.0000
 -20  10   5      3.7139      0.4467     -3.5718      0.0000
 -18  10   5      4.6618      0.3964      4.3179      0.0000
 -16  10   5      7.1658      0.6503      7.7849      0.0000
 -14  10   5      3.7561      0.3679      0.1253      0.0000
 -12  10   5      2.6989      0.4047     -0.1974      0.0000
 -10  10   5      3.1425      0.3313      2.3752      0.0000
  -8  10   5      2.9679      0.3628     -0.4133      0.0000
  -6  10   5      6.3872      0.3449     -5.3196      0.0000
  -4  10   5     11.8222      0.4207    -11.5220      0.0000
  -2  10   5     12.7236      0.5382    -15.1535      0.0000
   0  10   5      7.8578      0.3296     -9.9548      0.0000
   2  10   5      3.0897      0.3471     -0.8664      0.0000
   4  10   5      2.6113      0.3229     -1.5871      0.0000
   6  10   5      3.4393      0.4022      2.7437      0.0000
   8  10   5      5.7063      0.3556      5.5420      0.0000
  10  10   5      5.3161      0.3290      5.7231      0.0000
  12  10   5      5.7145      0.3646      5.8575      0.0000
  14  10   5      3.6416      0.3779      3.0160      0.0000
  16  10   5      2.5454      0.4997     -0.0131      0.0000
  18  10   5      2.8641      0.5139     -2.6970      0.0000
  20  10   5      4.7113      0.7774     -5.3154      0.0000
  22  10   5      4.4239      0.7765     -4.2679      0.0000
 -29  11   5      2.4913      1.3849      1.5151      0.0000
 -27  11   5      2.9501      1.8202      3.3814      0.0000
 -25  11   5      5.4939      0.6482      6.0933      0.0000
 -23  11   5      6.8638      0.6893      8.7444      0.0000
 -21  11   5      6.7850      0.6052      6.5203      0.0000
 -19  11   5      3.4161      0.4414     -0.8148      0.0000
 -17  11   5      7.5485      0.5340     -9.3665      0.0000
 -15  11   5     10.9536      0.6238    -12.5636      0.0000
 -13  11   5     13.0001      0.6811    -13.8713      0.0000
 -11  11   5     16.3362      0.7352    -16.6967      0.0000
  -9  11   5     16.4620      0.5834    -15.7287      0.0000
  -7  11   5     12.4611      0.4714    -11.2680      0.0000
  -5  11   5      5.1376      0.5535     -3.7269      0.0000
  -3  11   5      4.9741      0.6007      4.3802      0.0000
  -1  11   5      5.7249      0.5951      5.9713      0.0000
   1  11   5      4.3662      0.8073      1.4487      0.0000
   3  11   5      4.1773      0.6866      2.0582      0.0000
   5  11   5      3.3072      0.5360     -1.9316      0.0000
   7  11   5      4.8653      0.3329     -5.6670      0.0000
   9  11   5      7.0509      0.4061     -7.4019      0.0000
  11  11   5      7.7828      0.4395     -9.9325      0.0000
  13  11   5      6.2601      0.4401     -7.2974      0.0000
  15  11   5      4.5203      0.5017     -4.2631      0.0000
  17  11   5      2.6893      0.8752     -1.7146      0.0000
  19  11   5      2.3651      0.8356      2.0390      0.0000
  21  11   5      2.1027      0.8244      2.0561      0.0000
 -28  12   5      3.1235      1.0283     -2.1554      0.0000
 -26  12   5      3.0106      1.0684     -2.9810      0.0000
 -24  12   5      4.2926      0.5781     -4.0955      0.0000
 -22  12   5      4.6540      0.6655     -4.4311      0.0000
 -20  12   5      3.0419      0.4838     -1.6235      0.0000
 -18  12   5      3.5858      0.4746      2.2478      0.0000
 -16  12   5      3.9046      0.4615      4.4516      0.0000
 -14  12   5      5.1584      0.4237      5.3885      0.0000
 -12  12   5      4.4402      0.4215      4.5619      0.0000
 -10  12   5      3.1717      0.3548      2.1188      0.0000
  -8  12   5      2.4252      0.2861     -0.8211      0.0000
  -6  12   5      4.5323      0.2489     -4.3282      0.0000
  -4  12   5      7.5339      0.3212     -8.5904      0.0000
  -2  12   5      7.7060      0.3454     -8.8817      0.0000
   0  12   5      3.6677      0.3076     -4.2698      0.0000
   2  12   5      3.2622      0.2923     -3.3956      0.0000
   4  12   5      2.3876      0.4832      0.5569      0.0000
   6  12   5      3.9970      0.3267      4.5361      0.0000
   8  12   5      5.2552      0.3708      6.2342      0.0000
  10  12   5      7.1715      0.4667      9.3570      0.0000
  12  12   5      5.4204      0.5556      6.7498      0.0000
  14  12   5      2.5529      0.7192      3.1575      0.0000
  16  12   5      2.0525      0.7830      0.5993      0.0000
  18  12   5      3.4273      0.9985     -3.4599      0.0000
 -25  13   5      4.9784      1.5779      3.1879      0.0000
 -23  13   5      3.2635      0.9677      3.0047      0.0000
 -21  13   5      2.9160      0.6706      1.6763      0.0000
 -19  13   5      3.2569      0.8065     -0.4441      0.0000
 -17  13   5      3.4810      0.5556     -2.2694      0.0000
 -15  13   5      4.6394      0.4599     -4.7711      0.0000
 -13  13   5      4.6667      0.4758     -5.7630      0.0000
 -11  13   5      2.8454      0.3684     -2.5229      0.0000
  -9  13   5      3.6448      0.4054      2.1748      0.0000
  -7  13   5      6.3259      0.3894      6.1932      0.0000
  -5  13   5     10.3715      0.4611     10.2258      0.0000
  -3  13   5     10.0580      0.4082     11.3112      0.0000
  -1  13   5      7.0148      0.3351      7.7932      0.0000
   1  13   5      5.7278      0.3132      6.2484      0.0000
   3  13   5      2.6863      0.3521      2.5191      0.0000
   5  13   5      3.2099      0.3220     -2.5338      0.0000
   7  13   5      5.4294      0.4580     -5.7346      0.0000
   9  13   5      7.3487      0.7787     -9.9840      0.0000
  11  13   5      7.9172      0.7206     -8.8497      0.0000
  13  13   5      4.3817      0.7110     -5.5292      0.0000
  15  13   5      3.1125      0.9327     -2.5797      0.0000
  17  13   5      2.9268      0.8627      2.4807      0.0000
 -22  14   5      2.9744      1.1716     -3.2225      0.0000
 -20  14   5      4.2109      0.9075     -1.9686      0.0000
 -18  14   5      2.9744      0.7655     -0.8027      0.0000
 -16  14   5      2.5124      0.7043      2.0156      0.0000
 -14  14   5      3.9802      0.5940      5.6225      0.0000
 -12  14   5      4.8098      0.4467      5.4289      0.0000
 -10  14   5      2.7226      0.5126      0.8990      0.0000
  -8  14   5      5.3068      0.3437     -4.4088      0.0000
  -6  14   5      8.6933      0.4738     -9.4676      0.0000
  -4  14   5      9.7365      0.4834    -12.3027      0.0000
  -2  14   5      7.6925      0.5787    -10.8921      0.0000
   0  14   5      8.3094      0.4857     -9.7641      0.0000
   2  14   5      5.7793      0.3930     -7.0521      0.0000
   4  14   5      2.9964      0.4062     -1.9223      0.0000
   6  14   5      3.4438      0.4650      2.8139      0.0000
   8  14   5      5.9300      0.5921      8.2161      0.0000
  10  14   5      7.2991      0.8517      9.2534      0.0000
  12  14   5      6.2841      0.8399      7.4746      0.0000
  14  14   5      4.1040      0.8535      5.0183      0.0000
 -19  15   5      4.1669      1.0365     -2.6470      0.0000
 -17  15   5      3.5075      1.4256     -2.8561      0.0000
 -15  15   5      4.4162      1.1420     -4.4514      0.0000
 -13  15   5      4.4125      0.6072     -4.8099      0.0000
 -11  15   5      2.3717      0.9336     -1.5288      0.0000
  -9  15   5      4.4591      0.4560      3.6456      0.0000
  -7  15   5      7.3935      0.5472      8.3502      0.0000
  -5  15   5      8.2983      0.8540     10.5038      0.0000
  -3  15   5      7.3398      0.5104      8.7929      0.0000
  -1  15   5      6.7790      0.6577      6.7084      0.0000
   1  15   5      4.1900      0.5010      4.2461      0.0000
   3  15   5      1.5687      0.9191     -0.0730      0.0000
   5  15   5      5.2567      0.5821     -4.6385      0.0000
   7  15   5      6.8019      1.0852     -9.3373      0.0000
   9  15   5      7.6333      1.2457    -10.8113      0.0000
  11  15   5      6.9698      1.0438     -9.6065      0.0000
 -16  16   5      2.0791      2.1628      2.3923      0.0000
 -14  16   5      4.3041      3.1566      4.7994      0.0000
 -12  16   5      4.1107      1.1487      5.0845      0.0000
 -10  16   5      2.9821      1.3199      2.3279      0.0000
  -8  16   5      3.9586      1.2047     -2.3379      0.0000
  -6  16   5      6.1997      0.9688     -6.1358      0.0000
  -4  16   5      5.9881      1.0232     -6.9147      0.0000
  -2  16   5      4.9715      1.0093     -6.7681      0.0000
   0  16   5      5.0500      0.9519     -6.3087      0.0000
   2  16   5      2.9369      1.0672     -3.8211      0.0000
   4  16   5      1.6156      1.0644      0.0821      0.0000
   6  16   5      4.0021      0.7800      4.4042      0.0000
  -5  17   5      2.5393      1.8507      3.6859      0.0000
  -3  17   5      3.3406      2.0757      4.5507      0.0000
 -36   0   6      3.6405      3.4116     -3.7976      0.0000
 -34   0   6      4.3106      0.8725     -4.5458      0.0000
 -32   0   6      5.2327      1.1046     -5.1165      0.0000
 -30   0   6      5.2883      2.0118     -5.9040      0.0000
 -28   0   6      4.4920      1.1638     -2.4036      0.0000
 -26   0   6      4.4784      0.7717     -0.8455      0.0000
 -24   0   6      6.9590      1.0582      0.2425      0.0000
 -22   0   6      7.0265      0.8032     -0.8510      0.0000
 -20   0   6     10.7923      1.1109     -8.7711      0.0000
 -18   0   6      6.5023      0.7636      0.2272      0.0000
 -16   0   6      5.9866      0.4313     -4.6702      0.0000
 -14   0   6      9.5896      0.5188    -10.4263      0.0000
 -12   0   6     14.2503      0.9520    -15.5182      0.0000
 -10   0   6      9.3265      0.4814    -13.4819      0.0000
  -8   0   6      5.3265      0.3779     -4.8210      0.0000
  -6   0   6      6.5680      0.7337      6.5767      0.0000
  -4   0   6      9.9147      0.5190     11.4293      0.0000
  -2   0   6      4.3445      0.4891     -2.6917      0.0000
   0   0   6      8.6498      1.0308      5.4687      0.0000
   2   0   6      5.1588      1.5513      3.6824      0.0000
   4   0   6      7.6051      0.5694     -4.9711      0.0000
   6   0   6      9.8869      0.8242    -12.8533      0.0000
   8   0   6     18.5902      1.2435    -15.0368      0.0000
  10   0   6     18.3762      1.3299    -16.0618      0.0000
  12   0   6     11.2853      1.0807    -14.6554      0.0000
  14   0   6     12.3798      1.6087    -11.2474      0.0000
  16   0   6      8.8941      0.7982     -6.9524      0.0000
  18   0   6      3.3098      1.2254     -0.7756      0.0000
  20   0   6      4.6844      1.0850      3.8233      0.0000
  22   0   6      5.0745      0.9638      4.3215      0.0000
  24   0   6      2.8522      2.0585      3.4662      0.0000
 -35   1   6      4.5839      0.8862      5.4732      0.0000
 -33   1   6      5.5423      0.8091      5.1963      0.0000
 -31   1   6      4.8980      0.8597      4.2905      0.0000
 -29   1   6      1.7496      1.1876      0.9195      0.0000
 -27   1   6      4.1870      0.7481     -4.8075      0.0000
 -25   1   6      6.6708      0.7680     -8.7054      0.0000
 -23   1   6     10.4943      0.6116    -10.5614      0.0000
 -21   1   6      7.6874      0.4508     -6.3332      0.0000
 -19   1   6      6.9560      0.3664     -6.0587      0.0000
 -17   1   6      6.6306      0.3210     -7.1819      0.0000
 -15   1   6      3.2843      0.3829      1.5762      0.0000
 -13   1   6      9.3088      0.3533     10.7065      0.0000
 -11   1   6     11.6341      0.4144     13.6707      0.0000
  -9   1   6      8.9972      0.4220     11.8457      0.0000
  -7   1   6      3.5920      0.3696      1.5462      0.0000
  -5   1   6      8.3516      0.3319     -9.4229      0.0000
  -3   1   6      5.1575      0.4209     -3.5678      0.0000
  -1   1   6      9.6900      0.4979     -8.3603      0.0000
   1   1   6     14.1976      0.5637    -14.7831      0.0000
   3   1   6      9.9776      0.4111    -11.5811      0.0000
   5   1   6      3.8960      0.6681     -2.5038      0.0000
   7   1   6      5.6644      0.4210      4.1828      0.0000
   9   1   6      8.0493      0.4808      8.2111      0.0000
  11   1   6     10.0616      0.5919     10.3718      0.0000
  13   1   6      9.7215      0.6907      9.7770      0.0000
  15   1   6      8.0607      0.5524      7.5438      0.0000
  17   1   6      4.0855      0.5659      2.6836      0.0000
  19   1   6      2.9828      0.7359     -2.8724      0.0000
  21   1   6      6.0870      0.8940     -5.1883      0.0000
  23   1   6      4.5010      1.1373     -4.5378      0.0000
  25   1   6      4.1575      1.8594     -4.0119      0.0000
 -36   2   6      2.9248      1.6805     -4.2633      0.0000
 -34   2   6      5.8761      1.0860     -5.8609      0.0000
 -32   2   6      5.3046      0.7936     -4.6162      0.0000
 -30   2   6      2.8785      0.8159     -1.8271      0.0000
 -28   2   6      2.4542      0.8999      2.1379      0.0000
 -26   2   6      8.9064      0.7122      8.0587      0.0000
 -24   2   6     10.1085      0.6463     11.0013      0.0000
 -22   2   6      9.5171      0.4766      9.5630      0.0000
 -20   2   6     10.9479      0.6546     11.8283      0.0000
 -18   2   6      7.3304      0.5322      7.3706      0.0000
 -16   2   6      5.6993      0.3208      6.0301      0.0000
 -14   2   6      5.6169      0.2723     -5.2542      0.0000
 -12   2   6      9.5703      0.3559     -9.5565      0.0000
 -10   2   6     10.5264      0.3926    -11.1325      0.0000
  -8   2   6      5.9060      0.2482     -6.9948      0.0000
  -6   2   6      5.2526      0.4620      5.3419      0.0000
  -4   2   6      3.0766      0.4243     -1.0573      0.0000
  -2   2   6      9.1669      0.3405      8.7670      0.0000
   0   2   6     10.0769      0.4188     10.7623      0.0000
   2   2   6     12.0319      0.5055     12.8654      0.0000
   4   2   6      8.1393      0.3921      7.7105      0.0000
   6   2   6      3.3816      0.7488      0.7315      0.0000
   8   2   6      5.2980      0.9346     -4.1816      0.0000
  10   2   6      6.2627      0.6076     -5.8156      0.0000
  12   2   6      6.4359      0.5382     -5.9916      0.0000
  14   2   6      7.6444      0.6217     -6.1889      0.0000
  16   2   6      3.8012      0.4807     -3.4775      0.0000
  18   2   6      2.1621      0.6480      1.1813      0.0000
  20   2   6      5.0239      0.7287      4.4742      0.0000
  22   2   6      6.8759      0.8181      4.9031      0.0000
  24   2   6      5.1500      1.8688      4.3136      0.0000
 -35   3   6      2.5583      1.9169      4.2334      0.0000
 -33   3   6      5.6629      0.9210      5.4690      0.0000
 -31   3   6      2.5879      0.6649      2.7176      0.0000
 -29   3   6      1.6010      1.1450     -0.3681      0.0000
 -27   3   6      4.1803      0.7533     -4.6687      0.0000
 -25   3   6      7.3129      0.9857     -8.4852      0.0000
 -23   3   6      8.6711      0.5951     -8.8952      0.0000
 -21   3   6     11.1403      0.6604    -12.9643      0.0000
 -19   3   6     10.9401      0.6095    -11.7292      0.0000
 -17   3   6      6.5902      0.3506     -5.9777      0.0000
 -15   3   6      3.7249      0.4406     -1.3569      0.0000
 -13   3   6      5.4964      0.4101      4.5645      0.0000
 -11   3   6      8.0196      0.3425      8.2675      0.0000
  -9   3   6      5.1004      0.2807      5.9106      0.0000
  -7   3   6      3.9068      0.4254     -2.5067      0.0000
  -5   3   6      6.8817      0.2873      6.9007      0.0000
  -3   3   6      4.3609      0.2623     -4.6527      0.0000
  -1   3   6      9.0970      0.3531     -9.2743      0.0000
   1   3   6      7.9245      0.3334     -8.6706      0.0000
   3   3   6      8.0954      0.3831     -7.4203      0.0000
   5   3   6      3.3126      0.4920     -2.5971      0.0000
   7   3   6      4.2347      1.0658      2.9003      0.0000
   9   3   6      5.0647      0.8808      4.4574      0.0000
  11   3   6      4.9225      0.8243      2.6512      0.0000
  13   3   6      4.5685      0.5265      3.7055      0.0000
  15   3   6      3.9129      0.4854      3.0600      0.0000
  17   3   6      1.8611      0.6578     -0.1156      0.0000
  19   3   6      4.2199      0.6528     -3.2459      0.0000
  21   3   6      5.7134      1.0365     -4.5107      0.0000
  23   3   6      6.7384      0.9750     -4.7239      0.0000
 -34   4   6      3.6330      2.5613     -6.4239      0.0000
 -32   4   6      5.8297      1.4231     -6.5544      0.0000
 -30   4   6      0.9741      1.0886     -2.1361      0.0000
 -28   4   6      3.2595      0.7182      2.1412      0.0000
 -26   4   6      6.4038      0.6050      6.1396      0.0000
 -24   4   6      5.5646      0.5578      7.8047      0.0000
 -22   4   6     11.8848      1.0748     13.3362      0.0000
 -20   4   6     11.9171      0.7251     14.5198      0.0000
 -18   4   6      7.9195      0.4239      8.5616      0.0000
 -16   4   6      2.5166      0.3889     -2.2964      0.0000
 -14   4   6      6.7832      0.3356     -6.5260      0.0000
 -12   4   6     11.8863      0.6649    -14.9718      0.0000
 -10   4   6     12.6515      0.8248    -15.5351      0.0000
  -8   4   6      7.7701      0.4192     -5.9726      0.0000
  -6   4   6     18.1508      0.6281    -19.8480      0.0000
  -4   4   6     10.6616      0.3396     -7.3606      0.0000
  -2   4   6      3.7165      0.6219      3.1492      0.0000
   0   4   6      6.9532      0.5849      6.6546      0.0000
   2   4   6      7.3805      0.3460      6.0159      0.0000
   4   4   6      4.2163      0.3268      3.6636      0.0000
   6   4   6      2.6847      0.3531     -1.7097      0.0000
   8   4   6      5.4891      0.8156     -5.5231      0.0000
  10   4   6      5.0120      1.2672     -3.5150      0.0000
  12   4   6      5.5088      0.5376     -4.3009      0.0000
  14   4   6      4.7895      0.3917     -4.7355      0.0000
  16   4   6      3.2490      0.3976     -2.8802      0.0000
  18   4   6      1.6310      0.7769      0.1200      0.0000
  20   4   6      2.9468      0.7605      2.1401      0.0000
  22   4   6      3.4576      0.8799      3.9640      0.0000
 -35   5   6      4.4560      2.1116      4.7468      0.0000
 -33   5   6      3.8808      1.6398      5.1910      0.0000
 -31   5   6      3.8437      0.8042      3.8015      0.0000
 -29   5   6      2.5999      0.5496     -1.1563      0.0000
 -27   5   6      4.1380      0.4926     -3.1424      0.0000
 -25   5   6      4.2420      0.5757     -4.3328      0.0000
 -23   5   6      7.1111      0.4973     -7.2234      0.0000
 -21   5   6      9.4963      0.5555    -11.8434      0.0000
 -19   5   6      9.6936      0.5638     -9.7528      0.0000
 -17   5   6      2.5169      0.4322     -1.1046      0.0000
 -15   5   6      5.3693      0.2994      4.7046      0.0000
 -13   5   6      8.2588      0.3653      8.1085      0.0000
 -11   5   6      7.9913      0.3581      8.8786      0.0000
  -9   5   6      3.8222      0.2957     -1.3623      0.0000
  -7   5   6     10.2748      0.3784     12.0086      0.0000
  -5   5   6      7.4634      0.2802      7.3757      0.0000
  -3   5   6      3.3173      0.4236     -2.3943      0.0000
  -1   5   6      7.3442      0.3130     -7.6851      0.0000
   1   5   6      9.5040      0.3450     -8.7436      0.0000
   3   5   6      5.0711      0.3140     -5.3716      0.0000
   5   5   6      2.5535      0.3949     -0.4742      0.0000
   7   5   6      4.7190      0.3450      4.6270      0.0000
   9   5   6      4.5193      0.7977      3.6291      0.0000
  11   5   6      5.9677      0.4097      4.8799      0.0000
  13   5   6      5.3813      0.3764      5.1167      0.0000
  15   5   6      4.0699      0.3984      4.0925      0.0000
  17   5   6      2.6254      0.4919      1.6298      0.0000
  19   5   6      1.7392      0.7469     -0.4735      0.0000
  21   5   6      2.5327      0.8398     -3.3271      0.0000
  23   5   6      3.9069      1.9192     -4.7559      0.0000
 -34   6   6      5.4477      1.3971     -4.2169      0.0000
 -32   6   6      4.3849      0.5614     -3.7698      0.0000
 -30   6   6      2.1462      0.6423     -1.1679      0.0000
 -28   6   6      3.1807      0.5534      1.7780      0.0000
 -26   6   6      2.7156      0.6495      1.3666      0.0000
 -24   6   6      3.9456      0.6785      3.5883      0.0000
 -22   6   6      5.6878      0.4299      5.7704      0.0000
 -20   6   6      7.8121      0.4690      8.6615      0.0000
 -18   6   6      3.0596      0.3697      3.3568      0.0000
 -16   6   6      3.7282      0.3301     -3.2122      0.0000
 -14   6   6      7.9991      0.4143     -8.8368      0.0000
 -12   6   6      7.3738      0.3594     -7.0583      0.0000
 -10   6   6      5.4742      0.4103      2.7366      0.0000
  -8   6   6      5.7148      0.2851     -7.0426      0.0000
  -6   6   6      4.5262      0.3717     -4.6816      0.0000
  -4   6   6      3.3133      0.3818      1.4479      0.0000
  -2   6   6      6.1450      0.2417      6.8289      0.0000
   0   6   6     10.7165      0.3844     10.7661      0.0000
   2   6   6      7.5069      0.3053      8.2280      0.0000
   4   6   6      3.3813      0.3143      1.5484      0.0000
   6   6   6      5.3066      0.3231     -4.6454      0.0000
   8   6   6      4.2073      0.3748     -4.3060      0.0000
  10   6   6      6.9607      0.4342     -7.0281      0.0000
  12   6   6      5.8578      0.5517     -6.9774      0.0000
  14   6   6      5.7412      0.4315     -5.4212      0.0000
  16   6   6      3.8885      0.4092     -2.9767      0.0000
  18   6   6      1.2587      0.8194     -1.0590      0.0000
  20   6   6      2.4333      0.7180      2.0676      0.0000
  22   6   6      4.5821      1.1066      4.5345      0.0000
 -33   7   6      4.8396      1.0898      3.9332      0.0000
 -31   7   6      2.4538      0.8212      2.7323      0.0000
 -29   7   6      2.0645      0.7816      0.9824      0.0000
 -27   7   6      2.5207      0.7403      0.4968      0.0000
 -25   7   6      3.5766      0.6912      0.3435      0.0000
 -23   7   6      3.6404      0.8385     -1.8692      0.0000
 -21   7   6      3.5026      0.4479     -3.0000      0.0000
 -19   7   6      3.9816      0.3972     -3.9745      0.0000
 -17   7   6      2.8828      0.3837      1.0360      0.0000
 -15   7   6      7.7982      0.4035      8.2248      0.0000
 -13   7   6      7.8699      0.4122      8.7915      0.0000
 -11   7   6      4.7259      0.4830     -1.3815      0.0000
  -9   7   6      4.5367      0.2892      4.4437      0.0000
  -7   7   6      3.4417      0.2642      2.8572      0.0000
  -5   7   6      3.0817      0.2698     -2.0057      0.0000
  -3   7   6      4.1572      0.2140     -3.7986      0.0000
  -1   7   6      7.8226      0.3051     -7.5430      0.0000
   1   7   6      6.9692      0.2880     -7.3347      0.0000
   3   7   6      3.6799      0.5580     -0.9683      0.0000
   5   7   6      6.6059      0.3511      6.1394      0.0000
   7   7   6      4.5263      0.3335      4.9645      0.0000
   9   7   6      7.7591      0.4386      8.2293      0.0000
  11   7   6      7.6810      0.7172      8.6909      0.0000
  13   7   6      6.5904      0.7483      6.9030      0.0000
  15   7   6      5.1208      0.5305      4.2253      0.0000
  17   7   6      2.8270      0.5250      2.4596      0.0000
  19   7   6      1.5041      0.7688     -0.2054      0.0000
  21   7   6      2.8490      0.7072     -2.9606      0.0000
 -32   8   6      4.0745      1.1229     -2.5154      0.0000
 -30   8   6      2.4175      2.0826     -0.7107      0.0000
 -28   8   6      1.8815      1.0442      1.1376      0.0000
 -26   8   6      3.0430      0.7720      2.4715      0.0000
 -24   8   6      3.8203      0.4870      3.8426      0.0000
 -22   8   6      4.9526      0.4428      5.3124      0.0000
 -20   8   6      5.3206      0.4724      5.2220      0.0000
 -18   8   6      4.3467      0.3445      5.1238      0.0000
 -16   8   6      1.9290      0.4579     -1.8558      0.0000
 -14   8   6      5.0082      0.3635     -5.6961      0.0000
 -12   8   6      3.9193      0.6468     -0.4206      0.0000
 -10   8   6      4.3003      0.3627     -3.4457      0.0000
  -8   8   6      3.3745      0.2213     -3.0207      0.0000
  -6   8   6      2.7924      0.3315      1.7647      0.0000
  -4   8   6      3.9190      0.2165      3.7594      0.0000
  -2   8   6      7.3310      0.2851      6.6308      0.0000
   0   8   6      7.7786      0.4367      9.5860      0.0000
   2   8   6      6.1303      0.2749      6.9560      0.0000
   4   8   6      2.4381      0.3458      0.8476      0.0000
   6   8   6      2.8054      0.3228      1.6623      0.0000
   8   8   6      3.1277      0.3200     -2.7886      0.0000
  10   8   6      4.5453      0.3552     -5.4889      0.0000
  12   8   6      4.4334      0.4224     -5.6487      0.0000
  14   8   6      4.1171      0.4649     -3.9091      0.0000
  16   8   6      1.7057      0.6633     -2.0925      0.0000
  18   8   6      2.1165      0.6875     -0.1228      0.0000
  20   8   6      1.9832      0.7125      2.0186      0.0000
 -31   9   6      2.4737      1.8653      1.2595      0.0000
 -29   9   6      2.0518      1.4850     -0.0494      0.0000
 -27   9   6      1.7987      1.3190     -2.1546      0.0000
 -25   9   6      4.0070      0.5650     -3.6094      0.0000
 -23   9   6      4.1961      0.5320     -4.5146      0.0000
 -21   9   6      4.5899      0.4127     -4.7619      0.0000
 -19   9   6      3.3733      0.4182     -4.3742      0.0000
 -17   9   6      2.7119      0.4412     -2.4023      0.0000
 -15   9   6      2.8045      0.3990      1.5978      0.0000
 -13   9   6      3.1297      0.4248      0.6920      0.0000
 -11   9   6      4.0963      0.3216      4.0141      0.0000
  -9   9   6      3.7316      0.2465      4.1762      0.0000
  -7   9   6      2.4686      0.2344      0.0519      0.0000
  -5   9   6      3.2332      0.3015     -2.7271      0.0000
  -3   9   6      5.4984      0.2675     -4.3521      0.0000
  -1   9   6      6.2709      0.2903     -6.3666      0.0000
   1   9   6      5.5041      0.2721     -5.4429      0.0000
   3   9   6      2.6648      0.2854     -1.6936      0.0000
   5   9   6      3.5080      0.3220     -3.6918      0.0000
   7   9   6      1.7815      0.4480      0.0316      0.0000
   9   9   6      3.1651      0.3521      2.9674      0.0000
  11   9   6      3.7016      0.4066      4.1668      0.0000
  13   9   6      3.4299      0.5912      3.6661      0.0000
  15   9   6      2.3496      0.5412      1.5517      0.0000
  17   9   6      0.0000      1.0142     -0.2001      0.0000
  19   9   6      2.1364      0.8466     -1.5251      0.0000
 -28  10   6      2.7021      1.9619      0.1755      0.0000
 -26  10   6      2.3008      1.5019      2.6602      0.0000
 -24  10   6      3.4597      0.8187      3.8344      0.0000
 -22  10   6      3.7674      0.5319      4.1846      0.0000
 -20  10   6      3.2226      0.5045      3.8452      0.0000
 -18  10   6      2.8374      0.4418      2.8125      0.0000
 -16  10   6      2.6888      0.5055      2.9582      0.0000
 -14  10   6      3.4781      0.5459      2.7793      0.0000
 -12  10   6      2.3612      0.4416     -1.6374      0.0000
 -10  10   6      3.8449      0.2999     -4.3703      0.0000
  -8  10   6      2.5121      0.2836     -1.9265      0.0000
  -6  10   6      2.4064      0.3465      0.9769      0.0000
  -4  10   6      2.4568      0.3299      2.0991      0.0000
  -2  10   6      2.8806      0.2676      2.7994      0.0000
   0  10   6      2.5955      0.3219      1.2007      0.0000
   2  10   6      2.3486      0.3218     -1.1968      0.0000
   4  10   6      3.0506      0.2917      2.6887      0.0000
   6  10   6      1.8677      0.3917      1.2739      0.0000
   8  10   6      1.7958      0.5012     -0.8719      0.0000
  10  10   6      2.5552      0.4485     -2.2227      0.0000
  12  10   6      2.7073      0.5357     -2.9999      0.0000
  14  10   6      1.8733      0.7355     -1.1092      0.0000
  16  10   6      2.4280      0.7714      0.6321      0.0000
  18  10   6      1.6240      0.9822      1.4818      0.0000
 -27  11   6      2.0269      1.5598     -0.7143      0.0000
 -25  11   6      3.2320      1.5080     -3.5523      0.0000
 -23  11   6      3.8454      0.8560     -4.3857      0.0000
 -21  11   6      3.2913      0.5298     -3.4586      0.0000
 -19  11   6      1.5221      0.7709     -1.0299      0.0000
 -17  11   6      1.1506      1.1223     -0.3879      0.0000
 -15  11   6      1.7856      0.6518     -1.1190      0.0000
 -13  11   6      3.8183      0.4429      3.8102      0.0000
 -11  11   6      8.5516      0.5475      9.7053      0.0000
  -9  11   6      9.6156      0.4572     10.2038      0.0000
  -7  11   6      6.6763      0.3997      6.6778      0.0000
  -5  11   6      4.3459      0.3524      3.5374      0.0000
  -3  11   6      3.6229      0.6110      0.9779      0.0000
  -1  11   6      3.1832      0.6658      1.6065      0.0000
   1  11   6      4.7468      0.3212      3.7750      0.0000
   3  11   6      1.8267      0.4061     -0.4732      0.0000
   5  11   6      2.3175      0.4029     -1.3110      0.0000
   7  11   6      1.4220      0.4925      0.0748      0.0000
   9  11   6      1.6241      0.7732      1.8499      0.0000
  11  11   6      3.3249      0.5982      3.8886      0.0000
  13  11   6      2.3217      0.9067      2.7957      0.0000
  15  11   6      2.1705      1.0332      1.1433      0.0000
 -24  12   6      4.5019      0.9860      3.2277      0.0000
 -22  12   6      3.0100      1.4779      2.6439      0.0000
 -20  12   6      1.5266      1.3057      0.1791      0.0000
 -18  12   6      1.1630      1.0808     -0.6995      0.0000
 -16  12   6      1.9828      0.8306      1.9297      0.0000
 -14  12   6      1.5638      0.8289      2.0597      0.0000
 -12  12   6      2.6558      0.5297     -2.2414      0.0000
 -10  12   6      4.8417      0.3968     -4.8212      0.0000
  -8  12   6      3.1123      0.3070     -3.0583      0.0000
  -6  12   6      2.2414      0.6646     -0.0776      0.0000
  -4  12   6      3.2873      0.3304      2.7128      0.0000
  -2  12   6      2.7133      0.4417      2.0929      0.0000
   0  12   6      2.6133      0.3297     -1.5680      0.0000
   2  12   6      1.6898      0.4414      0.1006      0.0000
   4  12   6      1.9432      0.4699      1.7123      0.0000
   6  12   6      1.2104      0.8909      1.5426      0.0000
   8  12   6      1.2876      0.8597      0.0393      0.0000
  10  12   6      1.7494      1.1882     -2.4543      0.0000
  12  12   6      2.8971      0.8169     -2.2164      0.0000
  14  12   6      1.6105      1.1389     -1.0497      0.0000
 -23  13   6      1.8986      2.0853     -2.4599      0.0000
 -21  13   6      2.8821      1.2284     -0.6191      0.0000
 -19  13   6      0.9434      1.6293      1.2246      0.0000
 -17  13   6      1.9886      1.6412     -0.3013      0.0000
 -15  13   6      2.4069      1.1857     -2.6993      0.0000
 -13  13   6      2.3825      1.2168     -1.7310      0.0000
 -11  13   6      1.9579      1.0982      1.2722      0.0000
  -9  13   6      2.2296      0.6880      2.2194      0.0000
  -7  13   6      1.3131      0.7091      0.8398      0.0000
  -5  13   6      2.2934      0.4457     -2.1898      0.0000
  -3  13   6      2.5843      0.3660     -3.0305      0.0000
  -1  13   6      1.6953      0.5457      0.1866      0.0000
   1  13   6      0.7988      0.8065      0.7802      0.0000
   3  13   6      1.8820      0.6295     -0.2794      0.0000
   5  13   6      1.6104      1.0615     -0.9860      0.0000
   7  13   6      0.1894      1.0103     -0.3413      0.0000
   9  13   6      1.3514      1.2065      1.6048      0.0000
  11  13   6      2.2962      1.2891      1.8411      0.0000
 -18  14   6      1.6946      1.6913     -0.9551      0.0000
 -16  14   6      2.1944      1.7077      0.5835      0.0000
 -14  14   6      0.3580      1.9151      1.6969      0.0000
 -12  14   6      1.3364      2.1190      0.7895      0.0000
 -10  14   6      1.8177      1.2843     -0.9733      0.0000
  -8  14   6      1.1545      1.4142     -1.5863      0.0000
  -6  14   6      1.6402      1.3313      0.6997      0.0000
  -4  14   6      2.3152      0.6808      3.0409      0.0000
  -2  14   6      1.6563      0.6705      1.6744      0.0000
   0  14   6      1.3274      1.1383      0.2821      0.0000
   2  14   6      1.7444      1.6003      0.2812      0.0000
   4  14   6      1.5391      1.0980      0.7342      0.0000
   6  14   6      1.7340      1.6235      0.5075      0.0000
   8  14   6      0.1296      1.0858     -0.5769      0.0000
 -13  15   6      0.0000      1.7295     -1.0556      0.0000
 -11  15   6      1.3767      1.0086     -0.5179      0.0000
  -9  15   6      0.0000      1.1285      1.3437      0.0000
  -7  15   6      0.6526      1.3360      1.2684      0.0000
  -5  15   6      0.0000      1.7988     -0.7105      0.0000
  -3  15   6      1.9036      1.4561     -0.9056      0.0000
  -1  15   6      2.0530      1.5943     -0.0656      0.0000
   1  15   6      1.8645      1.1105      0.2068      0.0000
   3  15   6      1.2734      1.2691      0.1092      0.0000
 -33   1   7      0.3690      1.1491      0.1375      0.0000
 -31   1   7      0.0000      1.1252     -0.0846      0.0000
 -29   1   7      0.6490      0.9479      0.4850      0.0000
 -27   1   7      1.3985      1.0772     -0.8091      0.0000
 -25   1   7      1.6926      0.8977     -0.6747      0.0000
 -23   1   7      2.0023      0.6500     -1.5698      0.0000
 -21   1   7      3.4264      0.4488     -3.9098      0.0000
 -19   1   7      3.2003      0.3768      2.2128      0.0000
 -17   1   7      1.9315      0.4387     -0.6644      0.0000
 -15   1   7      1.7701      0.4273     -0.6140      0.0000
 -13   1   7      1.6654      0.4171     -1.6519      0.0000
 -11   1   7      2.5763      0.3181      1.5604      0.0000
  -9   1   7      2.9620      0.4648      3.1261      0.0000
  -7   1   7      4.2674      0.2343      3.6431      0.0000
  -5   1   7      3.7030      0.2455      2.9495      0.0000
  -3   1   7      7.6411      0.3455     -5.3526      0.0000
  -1   1   7      1.9319      0.3569      0.9529      0.0000
   1   1   7      1.9289      0.4692      0.8586      0.0000
   3   1   7      2.5469      0.3424     -0.8075      0.0000
   5   1   7      2.1363      0.4533     -2.0244      0.0000
   7   1   7      2.3605      0.3878     -1.4837      0.0000
   9   1   7      1.8076      0.5348     -0.6678      0.0000
  11   1   7      1.7441      0.5719      0.6291      0.0000
  13   1   7      2.1409      0.4796      1.3556      0.0000
  15   1   7      2.1585      0.5486      0.6194      0.0000
  17   1   7      1.7373      1.1148      0.3357      0.0000
  19   1   7      1.1228      1.0761      0.3095      0.0000
  21   1   7      1.3540      1.6691     -0.0961      0.0000
 -32   2   7      0.3662      1.3530     -0.5845      0.0000
 -30   2   7      1.0256      1.0069     -0.6993      0.0000
 -28   2   7      1.9801      0.7518     -1.1284      0.0000
 -26   2   7      1.6864      0.7960      0.5803      0.0000
 -24   2   7      1.8731      0.7364      1.7669      0.0000
 -22   2   7      5.3441      0.4646      5.4135      0.0000
 -20   2   7      2.3584      0.4971      2.3266      0.0000
 -18   2   7      2.5096      0.4067     -1.4537      0.0000
 -16   2   7      2.7581      0.3132      2.3162      0.0000
 -14   2   7      4.0382      0.2995      3.5950      0.0000
 -12   2   7      2.0760      0.3611      1.0926      0.0000
 -10   2   7      3.1031      0.2575     -2.4710      0.0000
  -8   2   7      5.0028      0.2427     -5.4587      0.0000
  -6   2   7      7.7750      0.5137     -6.9610      0.0000
  -4   2   7      4.9508      0.2613      5.1005      0.0000
  -2   2   7      3.1177      0.2584      2.3690      0.0000
   0   2   7      4.1918      0.2874     -3.1997      0.0000
   2   2   7      2.5806      0.3387     -2.1296      0.0000
   4   2   7      2.1347      0.3408      1.2152      0.0000
   6   2   7      2.6773      0.3838      2.2412      0.0000
   8   2   7      3.0865      0.5166      1.6718      0.0000
  10   2   7      2.3794      0.4375      0.1700      0.0000
  12   2   7      1.8860      0.4950     -1.6341      0.0000
  14   2   7      1.9723      0.4239     -0.9644      0.0000
  16   2   7      1.7815      0.6037     -0.1435      0.0000
  18   2   7      1.6462      1.1448     -0.2342      0.0000
  20   2   7      1.4081      1.5235      0.0669      0.0000
 -33   3   7      1.2476      1.7819      2.0093      0.0000
 -31   3   7      1.2209      1.4155      0.5268      0.0000
 -29   3   7      1.5445      0.9275      0.8639      0.0000
 -27   3   7      1.8533      0.9883      1.3219      0.0000
 -25   3   7      2.0839      0.6723     -2.0361      0.0000
 -23   3   7      5.6137      0.4736     -5.2597      0.0000
 -21   3   7      3.9411      0.4420     -4.3693      0.0000
 -19   3   7      2.1657      0.5226     -1.1505      0.0000
 -17   3   7      2.2034      0.3896      1.1927      0.0000
 -15   3   7      3.1255      0.3571     -3.7283      0.0000
 -13   3   7      2.3396      0.3735     -1.7258      0.0000
 -11   3   7      2.2837      0.3528      1.1444      0.0000
  -9   3   7      5.5819      0.2551      5.9749      0.0000
  -7   3   7      9.6235      0.4000     11.5219      0.0000
  -5   3   7      3.9585      0.5989     -1.9812      0.0000
  -3   3   7      4.0624      0.2664     -3.7455      0.0000
  -1   3   7      1.9250      0.3486     -0.7138      0.0000
   1   3   7      3.2775      0.2770      2.4133      0.0000
   3   3   7      2.1331      0.3562     -0.5527      0.0000
   5   3   7      3.6454      0.3341     -3.2047      0.0000
   7   3   7      3.6620      0.3757     -3.2298      0.0000
   9   3   7      2.8464      0.3973     -1.2814      0.0000
  11   3   7      3.0816      0.3865      1.6548      0.0000
  13   3   7      1.9900      0.4979      1.5321      0.0000
  15   3   7      1.5361      0.5511      0.4477      0.0000
  17   3   7      1.7945      0.5684      0.2362      0.0000
  19   3   7      1.0647      0.9438      0.1472      0.0000
 -32   4   7      2.8299      1.4536     -2.0571      0.0000
 -30   4   7      1.8186      1.1798     -0.5905      0.0000
 -28   4   7      1.9701      0.7523     -1.3956      0.0000
 -26   4   7      1.8060      0.7878      0.2419      0.0000
 -24   4   7      5.5451      0.5413      5.5782      0.0000
 -22   4   7      4.8960      0.4404      5.8779      0.0000
 -20   4   7      3.8306      0.4187      4.2713      0.0000
 -18   4   7      2.4287      0.4160      1.2547      0.0000
 -16   4   7      1.9848      0.4652      0.6647      0.0000
 -14   4   7      3.3727      0.3750      2.3994      0.0000
 -12   4   7      1.9226      0.4245      0.1150      0.0000
 -10   4   7      6.1577      0.3042     -5.0993      0.0000
  -8   4   7     12.1364      0.6676    -13.9074      0.0000
  -6   4   7      4.6983      0.4838     -3.5894      0.0000
  -4   4   7      4.5699      0.6485      0.3151      0.0000
  -2   4   7      2.3766      0.3145      1.1889      0.0000
   0   4   7      2.1071      0.3362     -0.6849      0.0000
   2   4   7      3.0225      0.2756     -0.5510      0.0000
   4   4   7      2.9153      0.3146      2.5279      0.0000
   6   4   7      4.7203      0.3457      4.4656      0.0000
   8   4   7      3.7691      0.3955      3.0372      0.0000
  10   4   7      3.2854      0.5355     -1.2498      0.0000
  12   4   7      3.0180      0.3923     -1.9609      0.0000
  14   4   7      1.8280      0.5105     -1.2051      0.0000
  16   4   7      1.7566      0.4914     -0.8745      0.0000
  18   4   7      1.5916      0.6461     -0.8628      0.0000
  20   4   7      0.0000      1.1144      0.0310      0.0000
 -31   5   7      3.2146      1.9656      2.0336      0.0000
 -29   5   7      2.5346      0.8136      1.2874      0.0000
 -27   5   7      1.5488      1.1367      0.8769      0.0000
 -25   5   7      2.9140      0.5935     -2.6056      0.0000
 -23   5   7      5.0031      0.5697     -5.3428      0.0000
 -21   5   7      4.3615      0.4022     -4.6419      0.0000
 -19   5   7      3.2604      0.4061     -2.9922      0.0000
 -17   5   7      2.8874      0.4007     -0.8203      0.0000
 -15   5   7      1.8754      0.4226      0.0768      0.0000
 -13   5   7      2.7251      0.3610     -2.1077      0.0000
 -11   5   7      3.1025      0.3282      2.0016      0.0000
  -9   5   7     10.4016      0.5430     11.4183      0.0000
  -7   5   7      6.3505      0.3483      4.5657      0.0000
  -5   5   7      3.8733      0.4091      1.9209      0.0000
  -3   5   7      3.6890      0.4946     -0.5023      0.0000
  -1   5   7      2.2239      0.2771     -1.3833      0.0000
   1   5   7      2.2424      0.3064     -1.2601      0.0000
   3   5   7      2.2257      0.3687     -1.7911      0.0000
   5   5   7      4.5231      0.3237     -4.1114      0.0000
   7   5   7      4.3478      0.3992     -4.1370      0.0000
   9   5   7      2.4726      0.4810      0.8729      0.0000
  11   5   7      3.0004      0.4546      2.3979      0.0000
  13   5   7      2.4129      0.5613      1.8267      0.0000
  15   5   7      1.9660      0.6048      1.2905      0.0000
  17   5   7      1.8948      0.6654      1.3227      0.0000
  19   5   7      1.2785      1.0989      0.4281      0.0000
 -30   6   7      3.0525      1.2084     -2.5940      0.0000
 -28   6   7      1.8227      0.7562     -1.0249      0.0000
 -26   6   7      1.7916      0.6852      0.9601      0.0000
 -24   6   7      3.1154      0.5358      3.5497      0.0000
 -22   6   7      4.3821      0.5312      4.7690      0.0000
 -20   6   7      3.2241      0.5289      4.1673      0.0000
 -18   6   7      3.1222      0.4571      2.1360      0.0000
 -16   6   7      2.0809      0.4514     -0.7285      0.0000
 -14   6   7      2.0039      0.4111     -0.3690      0.0000
 -12   6   7      2.6603      0.3902     -1.3511      0.0000
 -10   6   7      7.5273      0.4940     -9.4836      0.0000
  -8   6   7      4.9335      0.2698     -5.0936      0.0000
  -6   6   7      3.3570      0.2290     -3.0067      0.0000
  -4   6   7      3.0778      0.3762     -1.4052      0.0000
  -2   6   7      3.2596      0.4471      0.9802      0.0000
   0   6   7      2.5157      0.2725      2.8628      0.0000
   2   6   7      2.9392      0.2539      2.6251      0.0000
   4   6   7      3.7908      0.3199      3.5132      0.0000
   6   6   7      4.8196      0.4025      4.4059      0.0000
   8   6   7      2.1106      0.4497     -0.3910      0.0000
  10   6   7      2.9129      0.4477     -2.6733      0.0000
  12   6   7      2.7842      0.5459     -2.7528      0.0000
  14   6   7      2.3160      0.5542     -2.0976      0.0000
  16   6   7      1.9797      0.7034     -2.1773      0.0000
  18   6   7      1.8191      0.8100     -1.3148      0.0000
 -29   7   7      2.5491      1.2010      2.7983      0.0000
 -27   7   7      1.6325      0.8760      0.3422      0.0000
 -25   7   7      2.0679      0.6816     -1.2050      0.0000
 -23   7   7      2.8928      0.5862     -2.7418      0.0000
 -21   7   7      2.4117      0.5411     -3.4392      0.0000
 -19   7   7      2.2248      0.4935     -2.6480      0.0000
 -17   7   7      2.6644      0.4706     -0.3210      0.0000
 -15   7   7      2.5080      0.4357      0.9615      0.0000
 -13   7   7      3.5428      0.4083      3.1057      0.0000
 -11   7   7      7.1579      0.4728      8.3933      0.0000
  -9   7   7      5.4776      0.3639      6.0167      0.0000
  -7   7   7      4.3919      0.2678      4.3019      0.0000
  -5   7   7      3.0714      0.2629      3.2647      0.0000
  -3   7   7      2.5966      0.3622      1.4569      0.0000
  -1   7   7      3.0608      0.3703     -2.0688      0.0000
   1   7   7      3.5333      0.2490     -3.3269      0.0000
   3   7   7      4.1799      0.3039     -4.0187      0.0000
   5   7   7      4.6277      0.4254     -4.6339      0.0000
   7   7   7      1.5587      0.5530     -0.0564      0.0000
   9   7   7      3.1130      0.4442      2.5075      0.0000
  11   7   7      3.5253      0.4691      3.4598      0.0000
  13   7   7      3.2584      0.5086      3.0342      0.0000
  15   7   7      2.7036      0.7771      3.1124      0.0000
  17   7   7      2.4793      0.7631      2.3025      0.0000
 -28   8   7      0.7874      1.9877     -0.2157      0.0000
 -26   8   7      4.0566      0.8037      2.8642      0.0000
 -24   8   7      4.1953      0.6151      4.5093      0.0000
 -22   8   7      4.6631      0.5209      5.9047      0.0000
 -20   8   7      4.7041      0.4813      5.6432      0.0000
 -18   8   7      4.7752      0.4079      4.5001      0.0000
 -16   8   7      4.1961      0.6781      3.0419      0.0000
 -14   8   7      2.8537      0.4706     -1.0050      0.0000
 -12   8   7      5.7563      0.4470     -6.6521      0.0000
 -10   8   7      5.1315      0.3174     -5.3643      0.0000
  -8   8   7      4.0392      0.2652     -4.0509      0.0000
  -6   8   7      3.2369      0.2647     -3.3077      0.0000
  -4   8   7      2.5879      0.2961     -2.3468      0.0000
  -2   8   7      2.8396      0.4596      1.2178      0.0000
   0   8   7      4.3934      0.2936      4.0035      0.0000
   2   8   7      6.3144      0.3349      6.4779      0.0000
   4   8   7      8.1028      0.4217      7.8556      0.0000
   6   8   7      4.0294      0.3917      3.2653      0.0000
   8   8   7      2.2045      0.5423      0.1876      0.0000
  10   8   7      2.7252      0.4967     -1.8290      0.0000
  12   8   7      2.4360      0.5659     -2.3650      0.0000
  14   8   7      2.3545      0.6727     -2.9558      0.0000
  16   8   7      2.4065      0.8727     -2.3143      0.0000
 -27   9   7      1.5592      2.1868     -0.9964      0.0000
 -25   9   7      4.6186      1.1318     -3.8446      0.0000
 -23   9   7      5.5564      0.9418     -5.6700      0.0000
 -21   9   7      5.2072      0.5675     -6.3330      0.0000
 -19   9   7      5.6991      0.6153     -6.1298      0.0000
 -17   9   7      5.7480      0.6173     -6.4303      0.0000
 -15   9   7      3.8759      0.4706     -2.7758      0.0000
 -13   9   7      3.5815      0.4475      3.9072      0.0000
 -11   9   7      5.2192      0.3628      5.4162      0.0000
  -9   9   7      4.6303      0.3278      4.4690      0.0000
  -7   9   7      3.9855      0.2861      3.8704      0.0000
  -5   9   7      3.6158      0.2553      3.7372      0.0000
  -3   9   7      2.7291      0.5150      1.1425      0.0000
  -1   9   7      2.3695      0.3750     -1.0770      0.0000
   1   9   7      3.8761      0.2942     -4.3570      0.0000
   3   9   7      7.3997      0.4230     -7.5906      0.0000
   5   9   7      4.4973      0.4245     -4.5998      0.0000
   7   9   7      3.2338      0.4577     -1.8159      0.0000
   9   9   7      2.1652      0.5661      0.1974      0.0000
  11   9   7      2.0905      0.7993      1.0161      0.0000
  13   9   7      2.7578      0.7766      2.1437      0.0000
 -24  10   7      5.6419      1.0868      5.0847      0.0000
 -22  10   7      5.4686      0.9242      5.9396      0.0000
 -20  10   7      5.6601      0.7416      5.9513      0.0000
 -18  10   7      5.7162      0.6694      6.7975      0.0000
 -16  10   7      4.5689      0.6116      5.3600      0.0000
 -14  10   7      2.1071      0.6600     -0.5263      0.0000
 -12  10   7      4.4520      0.5598     -4.7978      0.0000
 -10  10   7      5.7879      0.4050     -5.8407      0.0000
  -8  10   7      5.0414      0.3437     -5.3891      0.0000
  -6  10   7      4.9765      0.3383     -5.3718      0.0000
  -4  10   7      4.0852      0.2998     -3.0675      0.0000
  -2  10   7      3.1519      0.2834     -1.3574      0.0000
   0  10   7      2.4384      0.3757      1.4121      0.0000
   2  10   7      5.4722      0.4159      5.7615      0.0000
   4  10   7      5.1249      0.4902      5.2549      0.0000
   6  10   7      3.7494      0.5094      3.2470      0.0000
   8  10   7      2.2649      0.7014      1.2246      0.0000
  10  10   7      2.3887      0.7317      0.2243      0.0000
  12  10   7      2.4195      0.8441     -1.5440      0.0000
 -23  11   7      6.8358      1.1407     -6.1563      0.0000
 -21  11   7      7.1374      1.4950     -6.2021      0.0000
 -19  11   7      6.3485      0.9108     -6.2517      0.0000
 -17  11   7      3.6802      1.7042     -5.0107      0.0000
 -15  11   7      2.1146      0.8559     -0.2968      0.0000
 -13  11   7      5.2197      0.8189      5.8182      0.0000
 -11  11   7     10.9554      0.7828     10.1990      0.0000
  -9  11   7     11.2949      0.9380     11.7514      0.0000
  -7  11   7     10.6385      1.0142     11.6872      0.0000
  -5  11   7     10.3799      0.6229      8.6109      0.0000
  -3  11   7      9.1489      0.5109      5.9004      0.0000
  -1  11   7      5.4101      0.5955      3.1584      0.0000
   1  11   7      2.4511      0.7470     -1.4491      0.0000
   3  11   7      3.1351      0.5351     -3.3170      0.0000
   5  11   7      3.0197      0.5952     -2.9119      0.0000
   7  11   7      2.8370      0.7293     -1.4375      0.0000
   9  11   7      2.9095      0.7339     -0.4012      0.0000
 -20  12   7      4.7394      1.1317      5.0666      0.0000
 -18  12   7      2.4925      1.4303      4.9011      0.0000
 -16  12   7      2.7569      1.2102      3.2254      0.0000
 -14  12   7      0.0000      1.8556      0.1254      0.0000
 -12  12   7      3.8858      0.6168     -3.6979      0.0000
 -10  12   7      5.6224      0.8689     -6.7075      0.0000
  -8  12   7      7.1947      0.8545     -7.8437      0.0000
  -6  12   7      6.1196      0.5506     -5.3341      0.0000
  -4  12   7      4.1495      0.4519     -2.7619      0.0000
  -2  12   7      2.4473      0.8353     -1.1920      0.0000
   0  12   7      2.1745      1.0710      1.5120      0.0000
   2  12   7      3.5807      0.6026      3.2340      0.0000
   4  12   7      3.4666      1.0394      3.3590      0.0000
   6  12   7      3.0905      0.6544      2.6272      0.0000
 -15  13   7      0.0000      2.5599     -1.2188      0.0000
 -13  13   7      3.0403      1.5992      1.2090      0.0000
 -11  13   7      3.9978      0.7673      4.6685      0.0000
  -9  13   7      5.9976      0.7266      7.1997      0.0000
  -7  13   7      4.0631      1.1698      5.4621      0.0000
  -5  13   7      2.8961      1.0378      2.0431      0.0000
  -3  13   7      1.9102      1.1814     -0.3392      0.0000
  -1  13   7      1.2971      1.2049     -2.6417      0.0000
   1  13   7      3.7511      0.6866     -4.0482      0.0000
   3  13   7      2.9906      0.7121     -3.9096      0.0000
 -30   0   8      2.4712      1.8777      3.3334      0.0000
 -28   0   8      2.5315      0.9613      1.9278      0.0000
 -26   0   8      3.8283      0.7015      2.5752      0.0000
 -24   0   8      3.9010      1.0340      1.9423      0.0000
 -22   0   8      3.2503      0.6311     -0.4058      0.0000
 -20   0   8      4.5952      0.5209     -5.0708      0.0000
 -18   0   8      4.2511      0.5085     -1.5749      0.0000
 -16   0   8      5.6021      0.6885      2.3314      0.0000
 -14   0   8      6.2712      0.6339      5.3906      0.0000
 -12   0   8      5.9435      0.4829      5.8040      0.0000
 -10   0   8      8.4509      0.7477      6.6386      0.0000
  -8   0   8     10.3886      0.8405      9.7537      0.0000
  -6   0   8     14.1523      0.8662     12.7995      0.0000
  -4   0   8     10.8097      0.7984     10.6161      0.0000
  -2   0   8      4.2207      0.8954     -1.7072      0.0000
   0   0   8      6.6407      0.5215     -5.3795      0.0000
   2   0   8      5.2380      0.5520     -4.1067      0.0000
   4   0   8      3.7169      0.5645     -3.0849      0.0000
   6   0   8      4.2647      0.6321     -4.0422      0.0000
   8   0   8      6.7819      0.8144     -3.9550      0.0000
  10   0   8      2.6169      1.0220     -1.7980      0.0000
  12   0   8      2.7309      0.8971      2.2609      0.0000
  14   0   8      7.3946      1.5284      5.3831      0.0000
 -29   1   8      2.7278      1.6164     -1.6937      0.0000
 -27   1   8      1.9130      1.0501     -0.4311      0.0000
 -25   1   8      2.4533      0.5779      0.3305      0.0000
 -23   1   8      3.2228      0.4661      2.9080      0.0000
 -21   1   8      6.6954      0.7923      7.1450      0.0000
 -19   1   8      7.8600      0.4138      8.2610      0.0000
 -17   1   8      5.0449      0.4100      3.7476      0.0000
 -15   1   8      3.4898      0.3222     -0.5751      0.0000
 -13   1   8      3.8704      0.3085     -3.1789      0.0000
 -11   1   8      5.0796      0.4283     -4.2316      0.0000
  -9   1   8      8.4305      0.4456     -6.7365      0.0000
  -7   1   8     11.2434      0.4464    -10.6839      0.0000
  -5   1   8     12.7595      0.5512    -12.3426      0.0000
  -3   1   8      4.4358      0.2873     -3.6555      0.0000
  -1   1   8      6.0343      0.3290      4.7015      0.0000
   1   1   8      7.2995      0.3856      6.4977      0.0000
   3   1   8      6.4945      0.6147      5.6584      0.0000
   5   1   8      7.2169      0.4712      6.0888      0.0000
   7   1   8      5.9989      0.6981      6.4869      0.0000
   9   1   8      6.1400      0.6721      5.1077      0.0000
  11   1   8      2.7452      0.5945      1.3562      0.0000
  13   1   8      3.6375      0.7659     -2.9642      0.0000
  15   1   8      4.0781      0.9042     -4.6117      0.0000
 -30   2   8      2.7379      1.9475      2.2747      0.0000
 -28   2   8      1.5818      1.2683      0.9702      0.0000
 -26   2   8      1.5054      0.9900     -0.0212      0.0000
 -24   2   8      2.9295      0.6730     -2.0315      0.0000
 -22   2   8      6.6248      0.5610     -6.3683      0.0000
 -20   2   8      8.3218      0.4687     -8.3841      0.0000
 -18   2   8      8.6628      0.4606     -8.7885      0.0000
 -16   2   8      4.2988      0.3502     -3.8841      0.0000
 -14   2   8      3.0129      0.3296      0.0068      0.0000
 -12   2   8      2.5740      0.3711      2.2728      0.0000
 -10   2   8      5.4596      0.4812      4.2304      0.0000
  -8   2   8      9.1243      0.4528      7.5797      0.0000
  -6   2   8     12.2450      0.4975     11.7646      0.0000
  -4   2   8      7.5615      0.3706      6.7993      0.0000
  -2   2   8      2.2088      0.4482      1.1514      0.0000
   0   2   8      5.2859      0.3350     -4.6078      0.0000
   2   2   8      6.8035      0.4604     -5.9266      0.0000
   4   2   8      7.1165      0.5534     -6.3674      0.0000
   6   2   8      7.1367      0.7105     -6.6002      0.0000
   8   2   8      7.5156      0.7216     -6.4159      0.0000
  10   2   8      4.9588      0.5860     -3.9752      0.0000
  12   2   8      1.9102      0.5985      0.1189      0.0000
  14   2   8      3.1962      0.6182      2.6875      0.0000
 -29   3   8      1.8386      1.5705     -1.9153      0.0000
 -27   3   8      2.2880      0.8583     -0.9581      0.0000
 -25   3   8      1.9505      0.9037      0.6624      0.0000
 -23   3   8      4.4446      0.5681      4.1687      0.0000
 -21   3   8      6.5638      0.5017      6.9850      0.0000
 -19   3   8      7.6580      0.6392      8.7067      0.0000
 -17   3   8      8.4000      0.5055      8.4218      0.0000
 -15   3   8      3.5556      0.3673      3.0423      0.0000
 -13   3   8      2.2748      0.3645     -0.2175      0.0000
 -11   3   8      3.7630      0.4919     -2.7418      0.0000
  -9   3   8      6.6064      0.5113     -5.3995      0.0000
  -7   3   8     10.7066      0.4746     -9.8894      0.0000
  -5   3   8      8.1198      0.3912     -7.3359      0.0000
  -3   3   8      5.5808      0.3627     -5.2420      0.0000
  -1   3   8      2.2421      0.3808     -0.9549      0.0000
   1   3   8      4.4873      0.4661      3.5988      0.0000
   3   3   8      6.5612      0.5523      5.9224      0.0000
   5   3   8      6.7648      0.5570      5.8140      0.0000
   7   3   8      6.9483      0.7844      5.8056      0.0000
   9   3   8      6.0997      0.6777      4.7161      0.0000
  11   3   8      3.0847      0.6162      1.5384      0.0000
  13   3   8      1.9058      0.6951     -0.8114      0.0000
  15   3   8      2.0796      0.7425     -1.9625      0.0000
 -28   4   8      1.9270      1.5266      2.7428      0.0000
 -26   4   8      1.6810      1.2028      0.5385      0.0000
 -24   4   8      2.6016      0.9670     -2.3757      0.0000
 -22   4   8      4.9733      0.7401     -5.1295      0.0000
 -20   4   8      7.2393      0.5994     -7.3873      0.0000
 -18   4   8      7.4896      0.5514     -8.5054      0.0000
 -16   4   8      6.0210      0.3658     -5.7655      0.0000
 -14   4   8      2.4443      0.4844     -0.2555      0.0000
 -12   4   8      4.4406      0.5181      3.7349      0.0000
 -10   4   8      7.8003      0.6602      7.1123      0.0000
  -8   4   8     11.5510      0.5065     11.2171      0.0000
  -6   4   8     11.2854      0.5016      8.8387      0.0000
  -4   4   8      9.0422      0.4402      8.0784      0.0000
  -2   4   8      6.7027      0.3935      6.1394      0.0000
   0   4   8      3.1485      0.3348      1.6424      0.0000
   2   4   8      4.4981      0.4790     -4.2308      0.0000
   4   4   8      5.1688      0.6212     -5.5847      0.0000
   6   4   8      6.5578      0.5106     -5.2581      0.0000
   8   4   8      4.7456      0.7493     -4.3664      0.0000
  10   4   8      3.3324      0.5447     -1.6908      0.0000
  12   4   8      2.2610      0.7287      0.1962      0.0000
  14   4   8      2.1627      0.8973      1.3702      0.0000
 -27   5   8      0.0000      4.1509     -1.4674      0.0000
 -25   5   8      1.7534      0.8600      1.2144      0.0000
 -23   5   8      3.0108      0.5605      2.9215      0.0000
 -21   5   8      4.6981      0.5486      4.7240      0.0000
 -19   5   8      6.3946      0.4973      6.4685      0.0000
 -17   5   8      5.2983      0.4912      5.6725      0.0000
 -15   5   8      3.7526      0.3831      3.2133      0.0000
 -13   5   8      3.1145      0.3627     -1.5244      0.0000
 -11   5   8      5.6279      0.5198     -5.4105      0.0000
  -9   5   8      8.5931      0.4375     -9.0727      0.0000
  -7   5   8      7.4786      0.5157     -6.7451      0.0000
  -5   5   8      7.0303      0.3629     -5.6746      0.0000
  -3   5   8      5.1570      0.3527     -5.5520      0.0000
  -1   5   8      3.4138      0.3436     -3.8775      0.0000
   1   5   8      2.6859      0.3338      2.2500      0.0000
   3   5   8      5.4124      0.4319      5.9301      0.0000
   5   5   8      5.8114      0.6623      6.4236      0.0000
   7   5   8      5.5733      0.6604      5.1863      0.0000
   9   5   8      3.2746      0.6916      2.1044      0.0000
  11   5   8      1.9567      0.8556      0.3268      0.0000
  13   5   8      2.1199      0.7763     -0.7268      0.0000
 -26   6   8      0.0000      2.5780      0.0668      0.0000
 -24   6   8      1.0202      1.3639     -1.7534      0.0000
 -22   6   8      1.9288      0.9892     -2.6949      0.0000
 -20   6   8      4.2548      0.5193     -4.1165      0.0000
 -18   6   8      4.1174      0.6152     -3.7609      0.0000
 -16   6   8      3.2070      0.4855     -3.3006      0.0000
 -14   6   8      1.8126      0.5083     -0.9401      0.0000
 -12   6   8      4.4368      0.3672      4.2227      0.0000
 -10   6   8      6.8317      0.4776      8.2065      0.0000
  -8   6   8      5.8630      0.3656      6.4799      0.0000
  -6   6   8      5.2900      0.2984      4.3672      0.0000
  -4   6   8      4.5249      0.2893      3.6057      0.0000
  -2   6   8      2.8742      0.3293      3.7547      0.0000
   0   6   8      1.7945      0.5927     -0.5827      0.0000
   2   6   8      4.3329      0.4430     -4.6342      0.0000
   4   6   8      5.7800      0.5852     -6.8533      0.0000
   6   6   8      4.5991      0.8381     -6.2400      0.0000
   8   6   8      2.7269      1.0505     -2.4693      0.0000
  10   6   8      1.3894      1.1112     -0.2673      0.0000
  12   6   8      1.5182      1.0239      0.6487      0.0000
 -25   7   8      1.9042      2.3407     -0.0183      0.0000
 -23   7   8      2.0536      1.6839      1.1531      0.0000
 -21   7   8      1.8197      1.5909      2.1353      0.0000
 -19   7   8      2.8775      0.6928      1.6628      0.0000
 -17   7   8      2.5205      0.4901      1.7098      0.0000
 -15   7   8      1.8565      0.5663      1.6791      0.0000
 -13   7   8      3.0880      0.4078     -2.0351      0.0000
 -11   7   8      5.3650      0.5311     -6.9858      0.0000
  -9   7   8      5.9946      0.4484     -7.0121      0.0000
  -7   7   8      4.8385      0.3992     -4.7431      0.0000
  -5   7   8      4.2471      0.3510     -2.8153      0.0000
  -3   7   8      3.1104      0.3636     -3.0727      0.0000
  -1   7   8      1.8974      0.4149     -0.3115      0.0000
   1   7   8      2.7284      0.4033      2.2366      0.0000
   3   7   8      4.8718      0.4506      4.9544      0.0000
   5   7   8      3.8281      0.7795      6.1323      0.0000
   7   7   8      2.4150      0.9199      2.9837      0.0000
   9   7   8      1.5388      0.9073      0.3566      0.0000
  11   7   8      0.4082      0.9699     -0.6569      0.0000
 -24   8   8      1.3155      1.7945     -1.7820      0.0000
 -22   8   8      3.9056      1.3398     -3.2123      0.0000
 -20   8   8      2.6259      1.4148     -2.6683      0.0000
 -18   8   8      2.6086      1.7717     -2.1775      0.0000
 -16   8   8      3.1165      0.6133     -2.8077      0.0000
 -14   8   8      1.8870      0.6446     -1.1349      0.0000
 -12   8   8      2.5716      0.4755      2.9267      0.0000
 -10   8   8      4.1598      0.4627      5.4607      0.0000
  -8   8   8      4.1760      0.4166      4.8977      0.0000
  -6   8   8      3.1960      0.3261      2.8989      0.0000
  -4   8   8      2.6641      0.4812      2.6800      0.0000
  -2   8   8      1.7132      0.4588     -0.0814      0.0000
   0   8   8      2.5359      0.5269     -1.7602      0.0000
   2   8   8      4.1502      0.4475     -3.7936      0.0000
   4   8   8      4.3064      0.9067     -6.2171      0.0000
   6   8   8      3.4326      1.1111     -4.8488      0.0000
   8   8   8      2.0192      0.7149     -2.3375      0.0000
 -21   9   8      2.6572      2.1395      3.0025      0.0000
 -19   9   8      1.7036      2.3605      2.3015      0.0000
 -17   9   8      2.1493      1.6366      2.6228      0.0000
 -15   9   8      1.8401      1.4310      2.1796      0.0000
 -13   9   8      1.9552      1.1262      0.1641      0.0000
 -11   9   8      2.5458      0.4744     -2.6708      0.0000
  -9   9   8      3.5583      0.5130     -4.2432      0.0000
  -7   9   8      3.4001      0.4606     -3.5832      0.0000
  -5   9   8      3.3173      0.4424     -3.5327      0.0000
  -3   9   8      1.7696      0.6914     -0.5835      0.0000
  -1   9   8      1.5413      1.1404      1.1021      0.0000
   1   9   8      2.1232      0.7647      2.0319      0.0000
   3   9   8      3.8432      0.5701      4.1188      0.0000
   5   9   8      3.5409      0.7121      4.3246      0.0000
   7   9   8      1.5552      0.8100      2.9846      0.0000
 -18  10   8      3.2692      1.7650     -2.4815      0.0000
 -16  10   8      3.1607      2.2758     -2.3420      0.0000
 -14  10   8      2.7079      2.0801     -1.7293      0.0000
 -12  10   8      1.9302      1.9602     -0.2123      0.0000
 -10  10   8      1.7537      1.4285      1.8315      0.0000
  -8  10   8      2.1383      1.9652      3.1133      0.0000
  -6  10   8      3.3711      0.6682      4.3958      0.0000
  -4  10   8      2.8822      0.8486      2.0552      0.0000
  -2  10   8      1.5529      1.0674      0.0504      0.0000
   0  10   8      1.6506      1.2149     -0.4186      0.0000
   2  10   8      1.2819      0.9274     -1.6049      0.0000
   4  10   8      1.7982      0.8524     -2.3364      0.0000
 -13  11   8      1.6070      1.8124     -0.4746      0.0000
 -11  11   8      2.5115      0.8913     -1.7890      0.0000
  -9  11   8      1.6106      2.4853     -3.7136      0.0000
  -7  11   8      4.1635      1.1008     -6.1999      0.0000
  -5  11   8      3.4714      1.8667     -4.8109      0.0000
  -3  11   8      2.4299      0.6984     -2.2562      0.0000
  -1  11   8      1.5246      0.8319     -1.1565      0.0000
 -23   1   9      0.3883      1.2266      0.3336      0.0000
 -21   1   9      1.4203      0.8877      0.0912      0.0000
 -19   1   9      1.2616      0.7835      1.0197      0.0000
 -17   1   9      0.9256      0.7491      0.7687      0.0000
 -15   1   9      1.3630      0.5558      0.1935      0.0000
 -13   1   9      1.2938      0.5408      0.3909      0.0000
 -11   1   9      1.3215      0.6917     -0.3118      0.0000
  -9   1   9      1.5563      0.4207     -0.1086      0.0000
  -7   1   9      1.5219      0.4856     -0.1575      0.0000
  -5   1   9      1.4566      0.4825     -0.7215      0.0000
  -3   1   9      1.5497      0.5345     -2.2109      0.0000
  -1   1   9      0.5528      0.9699     -0.3949      0.0000
   1   1   9      1.1979      0.9605      1.0385      0.0000
   3   1   9      2.1518      0.7486      0.8202      0.0000
   5   1   9      1.3787      1.0848     -0.0087      0.0000
   7   1   9      0.0000      1.3781      0.1096      0.0000
 -24   2   9      0.6279      1.1817      0.0807      0.0000
 -22   2   9      0.8949      1.0726      0.0043      0.0000
 -20   2   9      1.5181      0.8509     -0.7691      0.0000
 -18   2   9      1.8308      0.6082     -1.7955      0.0000
 -16   2   9      1.3869      0.5846     -0.9698      0.0000
 -14   2   9      2.0810      0.4044     -0.9939      0.0000
 -12   2   9      1.3280      0.5825     -0.0246      0.0000
 -10   2   9      1.5648      0.4715      0.1408      0.0000
  -8   2   9      2.4152      0.3999     -0.1930      0.0000
  -6   2   9      1.5770      0.5410      0.1210      0.0000
  -4   2   9      2.3706      0.4883      2.8169      0.0000
  -2   2   9      2.2890      0.7032      2.3831      0.0000
   0   2   9      0.6089      0.8167     -0.6559      0.0000
   2   2   9      2.2946      0.6460     -1.6918      0.0000
   4   2   9      1.5391      0.9657     -0.3064      0.0000
   6   2   9      2.0566      1.6199      0.2018      0.0000
 -23   3   9      0.0000      1.2370     -0.2054      0.0000
 -21   3   9      1.5477      1.2640      0.5168      0.0000
 -19   3   9      1.2686      1.1147      1.4061      0.0000
 -17   3   9      1.7733      0.6457      1.7305      0.0000
 -15   3   9      1.5341      0.5594      1.6859      0.0000
 -13   3   9      1.4367      0.4949      0.0499      0.0000
 -11   3   9      1.5479      0.4575     -0.6186      0.0000
  -9   3   9      1.9807      0.3964     -0.3869      0.0000
  -7   3   9      1.8937      0.4668      0.0611      0.0000
  -5   3   9      2.1759      0.4845     -2.4654      0.0000
  -3   3   9      3.2315      0.4247     -3.4638      0.0000
  -1   3   9      1.7585      0.6915     -1.1054      0.0000
   1   3   9      1.7247      0.8430      1.9482      0.0000
   3   3   9      2.2564      0.7358      1.5908      0.0000
   5   3   9      1.9895      1.0132      0.6044      0.0000
 -22   4   9      1.2554      1.3953     -0.3485      0.0000
 -20   4   9      0.0000      1.3481     -1.1184      0.0000
 -18   4   9      1.9467      0.7922     -1.5527      0.0000
 -16   4   9      2.1032      0.7267     -2.9620      0.0000
 -14   4   9      1.3427      1.0755     -0.8923      0.0000
 -12   4   9      1.6668      0.9306      0.7945      0.0000
 -10   4   9      2.2982      0.4237      1.0490      0.0000
  -8   4   9      1.9344      0.4286      0.4128      0.0000
  -6   4   9      2.2736      0.3916      1.9558      0.0000
  -4   4   9      3.4840      0.4205      3.4409      0.0000
  -2   4   9      3.7043      0.6578      2.6856      0.0000
   0   4   9      1.3641      0.8498     -0.3576      0.0000
   2   4   9      1.8330      0.9276     -1.7413      0.0000
   4   4   9      2.1019      1.1484     -1.8653      0.0000
 -21   5   9      1.6795      1.5737      0.2783      0.0000
 -19   5   9      2.1018      1.2232      0.4608      0.0000
 -17   5   9      2.8997      1.3157      2.5939      0.0000
 -15   5   9      2.0076      1.5768      2.0562      0.0000
 -13   5   9      1.3007      1.3347     -0.2429      0.0000
 -11   5   9      2.3765      0.6738     -1.3524      0.0000
  -9   5   9      2.6384      1.3552     -1.0671      0.0000
  -7   5   9      1.7694      0.9959     -1.6307      0.0000
  -5   5   9      2.5360      0.6167     -2.5184      0.0000
  -3   5   9      3.3471      0.6652     -2.6210      0.0000
  -1   5   9      1.2513      2.4753     -0.7808      0.0000
   1   5   9      0.5020      1.5023      0.5878      0.0000
   3   5   9      1.8668      1.0884      2.4227      0.0000
 -18   6   9      1.1646      1.3516     -1.6073      0.0000
 -16   6   9      1.6875      1.7490     -2.1853      0.0000
 -14   6   9      1.7679      1.6317     -0.7603      0.0000
 -12   6   9      1.8037      1.1627      1.2879      0.0000
 -10   6   9      2.6073      0.6728      2.2642      0.0000
  -8   6   9      2.0089      1.2682      2.4934      0.0000
  -6   6   9      2.3955      0.5249      2.4913      0.0000
  -4   6   9      2.2469      1.5919      2.2297      0.0000
  -2   6   9      0.7249      1.3672      0.9647      0.0000
   0   6   9      1.3864      1.3227      0.8465      0.0000
   2   6   9      1.6875      1.1616     -1.3858      0.0000
 -15   7   9      0.0000      2.1054      1.4464      0.0000
 -13   7   9      1.7189      1.8969      0.0321      0.0000
 -11   7   9      4.0387      1.8504     -2.3251      0.0000
  -9   7   9      3.5841      1.2161     -3.5299      0.0000
  -7   7   9      3.0194      0.4947     -3.4961      0.0000
  -5   7   9      2.1737      0.5712     -2.6796      0.0000
  -3   7   9      1.0580      1.0231     -0.9148      0.0000
  -1   7   9      0.9829      0.8627     -1.6049      0.0000
 -10   8   9      2.3392      1.2910      2.4721      0.0000
  -8   8   9      2.8938      0.9099      3.6455      0.0000
  -6   8   9      2.0921      0.5692      3.0445      0.0000
                                                    
