# Supplementary material for: How to get maximum structure information from anisotropic displacement parameters obtained by three-dimensional electron diffraction: an experimental study on metal–organic frameworks
Source: IUCrJ. 2022 Jun 8;9(Pt 4):480–91. doi: 10.1107/S2052252522005632 (PMC9252158; doi:10.1107/S2052252522005632)
Supplement: Supplementary file 3 [file m-09-00480-sup3.zip › vq5001MIL-140C_1sup12.hkl]

#
# Unique observed reflections after correcting
# for dispersion and merging Friedel opposites
#
data_1
_shelx_title ' merging_a.res in C2/c'
_shelx_refln_list_code          3
_shelx_F_calc_maximum       68.99
_exptl_crystal_F_000       483.64
_reflns_d_resolution_high  0.7921

loop_
 _space_group_symop_operation_xyz
 'x, y, z'
 '-x, y, -z+1/2'
 'x+1/2, y+1/2, z'
 '-x+1/2, y+1/2, -z+1/2'
 '-x, -y, -z'
 'x, -y, z-1/2'
 '-x+1/2, -y+1/2, -z'
 'x+1/2, -y+1/2, z-1/2'

_cell_length_a    32.3600
_cell_length_b    15.8000
_cell_length_c     7.9100
_cell_angle_alpha  90.000
_cell_angle_beta  103.000
_cell_angle_gamma  90.000

loop_
 _refln_index_h
 _refln_index_k
 _refln_index_l
 _refln_F_meas
 _refln_F_sigma
 _refln_A_calc
 _refln_B_calc
   1   1   0     45.7274      3.3644    -68.9891      0.0000
   5   1   0     16.1787      1.2434      4.1685      0.0000
   7   1   0     18.3049      1.6489     17.7802      0.0000
  13   1   0     40.0198      2.0924     36.9598      0.0000
  15   1   0     40.7513      3.0144     41.2698      0.0000
   2   2   0     35.6376      2.6287     61.3189      0.0000
   4   2   0      9.7841      0.8056     -9.9718      0.0000
   6   2   0     27.5077      2.0421    -26.6464      0.0000
  12   2   0     32.5633      3.4099    -36.1150      0.0000
  18   2   0      3.3583      2.1734     -2.0261      0.0000
  22   2   0      8.9890      0.8679      8.5836      0.0000
  24   2   0      5.9394      0.8196      5.6563      0.0000
  26   2   0      4.4826      0.6331      4.6036      0.0000
  28   2   0      4.3398      0.8700      2.0379      0.0000
  30   2   0      1.8420      1.2356     -0.8397      0.0000
  32   2   0      0.0000      1.1176     -3.2037      0.0000
   1   3   0     52.1416      2.7145    -44.5055      0.0000
   3   3   0     33.8792      2.5038    -66.4261      0.0000
   5   3   0     27.8796      2.0737     25.3975      0.0000
   7   3   0     29.1437      2.1671     25.2622      0.0000
   9   3   0     37.1211      1.9368     37.2407      0.0000
  11   3   0     41.2562      2.1602     44.8074      0.0000
  15   3   0     33.5058      3.6715     29.4056      0.0000
  19   3   0      3.0210      0.7546     -0.4589      0.0000
  21   3   0     11.0816      1.5700     -8.8763      0.0000
  29   3   0      0.4295      1.9043     -1.3216      0.0000
  31   3   0      3.2183      1.5976      1.9156      0.0000
  35   3   0      6.0315      1.2481      4.6751      0.0000
  37   3   0      3.6271      0.9173      3.3457      0.0000
  39   3   0      1.8216      1.1147      1.5699      0.0000
   2   4   0     37.4022      2.7621     31.3454      0.0000
   4   4   0     32.6586      2.4172     24.8219      0.0000
   6   4   0     15.7793      0.8474     -9.9616      0.0000
   8   4   0     13.8802      1.0855     -3.9141      0.0000
  10   4   0      5.8350      0.6453     -1.7830      0.0000
  12   4   0     26.1494      1.3793    -17.8233      0.0000
  14   4   0      6.6274      0.5337      5.6008      0.0000
  18   4   0      8.4566      0.8292     12.3747      0.0000
  20   4   0     18.1840      1.0119     18.3331      0.0000
  22   4   0     12.7056      1.0704     11.1541      0.0000
  26   4   0      5.4209      0.7615      4.7963      0.0000
  28   4   0      2.9460      0.7551      2.1604      0.0000
  30   4   0      1.6992      1.2855      0.0157      0.0000
  32   4   0      1.7453      1.9703     -3.6204      0.0000
  34   4   0      9.2377      1.0760     -4.2793      0.0000
  36   4   0      2.7337      1.7775     -3.1716      0.0000
  38   4   0      1.7165      1.2080     -1.1799      0.0000
   1   5   0     41.1274      2.1462    -30.3701      0.0000
   3   5   0     42.8130      2.2289    -38.5035      0.0000
   5   5   0     18.4384      1.3955    -23.0347      0.0000
   7   5   0     10.0303      0.5915      9.1591      0.0000
   9   5   0     17.0824      1.3021     19.5814      0.0000
  11   5   0     48.5383      3.5446     36.9940      0.0000
  13   5   0     17.5999      0.9405     14.5189      0.0000
  15   5   0     14.4142      0.7946     14.1575      0.0000
  17   5   0      6.8354      0.5187      6.9546      0.0000
  23   5   0      7.7474      0.8818     -7.4884      0.0000
  25   5   0      7.8438      0.6402     -6.0343      0.0000
  27   5   0      3.4998      0.9070     -2.8074      0.0000
  31   5   0      2.8102      0.8880      1.7940      0.0000
  33   5   0      4.7606      0.5242      3.4291      0.0000
  35   5   0      2.7353      1.6043      3.3315      0.0000
  37   5   0      1.8300      1.1360      1.4231      0.0000
   2   6   0     29.7098      1.5583     32.7195      0.0000
   4   6   0     41.2846      2.1555     36.9865      0.0000
   6   6   0     13.8021      1.0815     18.5453      0.0000
   8   6   0     11.1795      0.9178    -11.4935      0.0000
  10   6   0     41.8591      3.0974    -34.6588      0.0000
  14   6   0     24.1652      1.2892    -18.8111      0.0000
  16   6   0     16.5373      0.9445    -17.7824      0.0000
  18   6   0      6.0660      0.4626     -3.7776      0.0000
  20   6   0      6.2805      0.7655     -3.0902      0.0000
  26   6   0      3.0269      1.4373      4.0842      0.0000
  30   6   0      2.2209      0.8659      1.6696      0.0000
  32   6   0      3.1128      1.6182     -0.4195      0.0000
  36   6   0      0.0000      1.0931     -0.8126      0.0000
   1   7   0     60.1992      4.4342    -66.9894      0.0000
   3   7   0     61.0238      3.1782    -56.9626      0.0000
   5   7   0     46.1500      2.4122    -44.5131      0.0000
   7   7   0     18.6914      1.0092     -9.3855      0.0000
   9   7   0     31.8190      2.3650     28.9432      0.0000
  11   7   0     26.8879      2.0066     24.7237      0.0000
  13   7   0     21.9008      1.6537     18.6357      0.0000
  15   7   0     19.4832      1.2779     17.5915      0.0000
  17   7   0     10.8182      0.6469      6.8201      0.0000
  19   7   0      5.9226      0.6351      5.1216      0.0000
  21   7   0      2.8028      0.5661     -3.4648      0.0000
  23   7   0      9.1479      0.9905    -10.0075      0.0000
  27   7   0     10.7831      1.0167     -7.0864      0.0000
  29   7   0      0.0000      1.4935     -3.0271      0.0000
  33   7   0      1.8292      0.8856      0.8622      0.0000
  35   7   0      1.3751      1.0238      0.7187      0.0000
   2   8   0     12.3570      0.6952     10.5320      0.0000
   4   8   0     11.8590      0.6849     11.1115      0.0000
   6   8   0      6.4844      0.4781      6.7928      0.0000
   8   8   0     28.5388      1.5073    -16.3527      0.0000
  10   8   0     24.1609      1.2843    -20.6218      0.0000
  12   8   0     17.8367      0.9655    -13.3755      0.0000
  14   8   0     14.4004      1.3210    -11.7828      0.0000
  16   8   0     12.5096      0.7339     -7.9750      0.0000
  18   8   0      9.3543      0.6154     -8.7652      0.0000
  20   8   0      3.1105      0.5742     -2.9487      0.0000
  22   8   0      4.2815      0.4544      5.2439      0.0000
  24   8   0      1.6312      0.7917      1.5436      0.0000
  26   8   0      5.4134      0.5177      3.3090      0.0000
  28   8   0      0.8713      1.2314     -0.0172      0.0000
  30   8   0      0.4761      1.5186     -1.5139      0.0000
  32   8   0      1.1861      1.1724     -2.1124      0.0000
  34   8   0      3.3266      0.9253     -1.6791      0.0000
  36   8   0      2.6028      0.8956     -0.7982      0.0000
   1   9   0     14.0409      0.7685    -14.0264      0.0000
   3   9   0      7.5104      0.7068     -8.9930      0.0000
   5   9   0      6.6374      1.2235     -4.7645      0.0000
   7   9   0      9.2780      0.5738      8.1779      0.0000
   9   9   0     12.5202      0.7216     17.4107      0.0000
  13   9   0     12.6606      1.2635     11.2314      0.0000
  15   9   0     14.3257      0.8121      7.7022      0.0000
  17   9   0      9.0224      0.7054      6.9948      0.0000
  19   9   0      4.4601      0.8562      3.6148      0.0000
  21   9   0      3.8678      0.5701     -4.9004      0.0000
  23   9   0      2.4871      0.6121     -3.2645      0.0000
  25   9   0      5.4496      1.0085     -4.4242      0.0000
  27   9   0      1.5454      0.8922     -1.2708      0.0000
  29   9   0      1.8945      0.9398      1.5185      0.0000
  31   9   0      1.8596      0.9064      2.1382      0.0000
  33   9   0      1.3279      1.1205      1.9331      0.0000
  35   9   0      1.6024      1.3696      1.3053      0.0000
   2  10   0     11.4328      0.6530     10.2071      0.0000
   4  10   0      4.9612      0.7345      3.9087      0.0000
   6  10   0      8.7720      0.8789     -6.1922      0.0000
   8  10   0     12.9488      0.7338    -13.3120      0.0000
  10  10   0      6.4683      0.5348    -12.9665      0.0000
  12  10   0     13.7792      0.7857    -12.6741      0.0000
  14  10   0     14.0643      1.1339     -9.9614      0.0000
  16  10   0      8.4104      0.5762     -5.6971      0.0000
  18  10   0      3.2065      0.7046     -3.5053      0.0000
  20  10   0      3.8964      0.5877      3.2956      0.0000
  22  10   0      3.0256      0.9847      3.9001      0.0000
  24  10   0      7.0434      0.7702      4.4816      0.0000
  26  10   0      2.9081      0.8650      2.2714      0.0000
  28  10   0      0.0000      1.0954     -1.3494      0.0000
  30  10   0      1.5707      0.8589     -2.2670      0.0000
  32  10   0      2.7933      0.6745     -1.9725      0.0000
   1  11   0      5.4004      0.6739     -3.7266      0.0000
   3  11   0      3.7519      0.5273     -4.5362      0.0000
   5  11   0      3.3076      0.6437     -2.1542      0.0000
   7  11   0      2.6078      0.6736     -2.7466      0.0000
   9  11   0      7.3484      0.5363     -8.8055      0.0000
  11  11   0     18.0215      0.9902     -9.2381      0.0000
  13  11   0      6.1830      0.6069     -7.0758      0.0000
  15  11   0      9.2939      1.4798     -8.8351      0.0000
  17  11   0     10.0502      0.7158     -7.0235      0.0000
  19  11   0      8.4342      0.8464     -7.1102      0.0000
  21  11   0      6.9787      0.7522     -5.8409      0.0000
  23  11   0      7.0693      0.7974     -4.1508      0.0000
  25  11   0      3.9193      0.8998     -2.5222      0.0000
  27  11   0      1.8528      1.2556      0.6422      0.0000
  29  11   0      2.0739      0.7703      1.6761      0.0000
  31  11   0      2.3739      0.7518      1.0784      0.0000
   2  12   0      8.6738      0.7899      7.5537      0.0000
   6  12   0      3.8484      0.8610     -2.8043      0.0000
   8  12   0      3.6352      0.5743     -2.5574      0.0000
  10  12   0      3.6755      0.8189     -3.9575      0.0000
  12  12   0      7.3695      0.5672     -8.0756      0.0000
  14  12   0      6.6890      0.7746     -5.7490      0.0000
  16  12   0      2.9327      0.7794     -3.0171      0.0000
  18  12   0      1.4123      1.1294     -0.3894      0.0000
  20  12   0      1.8722      0.9962      1.8094      0.0000
  22  12   0      3.8859      0.7182      1.6422      0.0000
  24  12   0      2.8211      0.9327      1.8542      0.0000
  26  12   0      4.1572      0.6342      0.6154      0.0000
  28  12   0      1.6425      1.0647     -0.5766      0.0000
  30  12   0      1.7488      0.9022     -0.3754      0.0000
   1  13   0      6.1001      0.4987     -5.2056      0.0000
   3  13   0      3.6190      0.8012     -3.5581      0.0000
   5  13   0      3.0868      0.7404     -0.9589      0.0000
   7  13   0      2.6055      0.7309     -0.7497      0.0000
   9  13   0      1.9777      1.2476      0.2303      0.0000
  11  13   0      5.4787      0.5198      4.4010      0.0000
  13  13   0      3.8086      0.6014      4.8442      0.0000
  15  13   0      4.0709      0.6046      3.2037      0.0000
  17  13   0      2.4555      0.7777      1.6107      0.0000
  19  13   0      1.7356      1.0306     -0.2927      0.0000
  21  13   0      2.6811      0.7166      0.5644      0.0000
  23  13   0      2.5646      0.9868      0.5846      0.0000
  25  13   0      0.9864      1.2348     -0.0738      0.0000
  27  13   0      1.7376      1.3044      0.3792      0.0000
  29  13   0      1.3455      1.3877     -0.0084      0.0000
   2  14   0      4.2927      0.5381      2.7366      0.0000
   4  14   0      2.4435      1.0521      1.8350      0.0000
   6  14   0      4.5041      0.6263      2.0179      0.0000
   8  14   0      1.4979      1.3038      0.8816      0.0000
  10  14   0      3.6438      0.5732     -2.6007      0.0000
  12  14   0      3.6994      0.5688     -3.6675      0.0000
  14  14   0      2.7573      0.7128     -2.4578      0.0000
  16  14   0      2.2457      0.8431     -1.1923      0.0000
  18  14   0      1.6885      1.0795      0.5416      0.0000
  20  14   0      1.4021      1.0481     -0.6484      0.0000
  22  14   0      2.0540      1.1411     -1.9007      0.0000
  24  14   0      2.0223      0.9156     -0.7333      0.0000
  26  14   0      0.6801      1.0528     -0.6960      0.0000
   1  15   0      1.9579      1.3226     -2.0637      0.0000
   3  15   0      2.6212      1.0466     -1.8066      0.0000
   5  15   0      2.9604      0.9675     -2.4204      0.0000
   7  15   0      1.8067      1.0484     -1.6129      0.0000
   9  15   0      1.9506      1.2252      1.6330      0.0000
  11  15   0      2.7252      0.6752      3.0148      0.0000
  13  15   0      2.0270      1.0591      1.5941      0.0000
  15  15   0      2.2005      0.7789     -0.0878      0.0000
  17  15   0      1.2666      1.3047     -1.9902      0.0000
  19  15   0      3.6814      0.8447     -1.4040      0.0000
  21  15   0      3.0501      0.6636      0.4914      0.0000
  23  15   0      1.5986      1.0163     -0.2289      0.0000
  25  15   0      2.3050      1.0287     -0.3407      0.0000
   2  16   0      2.7020      0.9488     -2.5950      0.0000
   4  16   0      2.3000      0.8294     -0.3555      0.0000
   6  16   0      2.0277      0.9043      1.2594      0.0000
   8  16   0      2.0939      0.9458      0.2308      0.0000
  10  16   0      2.3477      0.7494     -0.6987      0.0000
  12  16   0      2.5059      0.9551      0.5678      0.0000
  14  16   0      2.3904      0.7635      2.0686      0.0000
  16  16   0      2.5521      0.6921      3.0032      0.0000
  18  16   0      2.3608      1.0927      1.9623      0.0000
  20  16   0      1.7588      1.1097     -0.6419      0.0000
  22  16   0      1.3880      1.2862     -0.9301      0.0000
   1  17   0      2.9337      1.0008      3.5319      0.0000
   3  17   0      1.5889      1.2052      1.8353      0.0000
   5  17   0      1.9280      0.8447      0.3685      0.0000
   7  17   0      3.3353      0.9243      0.9336      0.0000
   9  17   0      2.2368      0.7931      2.0103      0.0000
  11  17   0      2.1190      0.8189      1.1972      0.0000
  13  17   0      2.0035      1.0850     -0.7298      0.0000
  15  17   0      2.0616      0.8009     -2.2193      0.0000
  17  17   0      1.4795      1.0318     -1.9897      0.0000
  19  17   0      2.5059      1.0390     -0.0804      0.0000
   2  18   0      2.6255      0.7530     -1.3336      0.0000
   4  18   0      1.3840      1.0259      0.6449      0.0000
   6  18   0      1.5073      1.3124      1.2077      0.0000
   8  18   0      0.0000      1.0866      0.7107      0.0000
  10  18   0      1.4238      1.0644      0.9481      0.0000
  12  18   0      1.6454      1.3199      2.0506      0.0000
  14  18   0      2.5739      0.8874      2.8363      0.0000
  16  18   0      0.9531      1.2666      2.1669      0.0000
   1  19   0      2.7131      1.1839      2.4444      0.0000
   3  19   0      2.4121      0.6941      0.9195      0.0000
   5  19   0      1.1461      1.1007     -0.1895      0.0000
   7  19   0      1.3456      1.0945     -0.3749      0.0000
   9  19   0      1.3910      1.2735     -0.7948      0.0000
 -25   1   1      1.2020      1.2735     -2.0985      0.0000
 -23   1   1      1.3449      1.2287     -0.9677      0.0000
 -21   1   1      1.6159      1.0331     -1.6387      0.0000
 -19   1   1      7.8662      0.5740      3.5198      0.0000
 -15   1   1      3.0581      1.2600      4.3447      0.0000
 -13   1   1      4.2591      0.8138      5.0680      0.0000
 -11   1   1      3.8995      0.8341      2.4614      0.0000
  -9   1   1      9.5194      0.7507      4.4975      0.0000
  -7   1   1      1.9037      1.4851      3.0698      0.0000
  -5   1   1      5.8775      0.5625     -4.0229      0.0000
  -3   1   1     18.6114      1.3093    -10.0182      0.0000
   1   1   1     31.2656      1.6293    -44.8045      0.0000
   3   1   1      3.5062      1.7968      1.5121      0.0000
   5   1   1      2.1198      0.9740      3.2740      0.0000
 -40   2   1      0.0000      1.0805      0.3557      0.0000
 -38   2   1      0.7149      1.0282     -0.2260      0.0000
 -36   2   1      1.9823      0.9337     -0.7300      0.0000
 -34   2   1      1.3326      1.1111     -0.3451      0.0000
 -32   2   1      0.3826      1.5508      0.2277      0.0000
 -30   2   1      2.1044      1.1263     -0.4047      0.0000
 -28   2   1      3.4053      1.3647     -2.7298      0.0000
 -26   2   1      2.4722      1.7966     -1.1850      0.0000
 -24   2   1      3.1031      2.2613      0.9004      0.0000
 -22   2   1      2.2728      1.2984     -1.3159      0.0000
 -20   2   1      5.6528      0.7134     -2.2730      0.0000
 -18   2   1      6.5052      0.5001     -4.0594      0.0000
 -14   2   1     11.2711      1.5633    -11.5433      0.0000
 -10   2   1     13.1126      0.7357    -11.2964      0.0000
  -8   2   1      7.7528      0.6589      4.8761      0.0000
  -6   2   1      1.8737      0.8150      0.8297      0.0000
  -4   2   1     29.9835      2.2184     18.6471      0.0000
  -2   2   1     31.5358      2.3298    -27.7897      0.0000
   0   2   1      8.1980      0.4558     -7.4236      0.0000
   2   2   1     57.1850      2.9701     53.8960      0.0000
   4   2   1      3.7818      0.4362     -4.1744      0.0000
   6   2   1      9.3993      0.5668    -10.1620      0.0000
   8   2   1     10.7915      0.9420    -11.8278      0.0000
  10   2   1     10.0982      1.1057     -3.4837      0.0000
  16   2   1      9.0725      0.8323     -9.9734      0.0000
  18   2   1      7.3067      0.5144     -8.7745      0.0000
  20   2   1      1.3143      1.2458     -1.2094      0.0000
 -39   3   1      0.5887      1.0429     -0.0094      0.0000
 -37   3   1      0.8788      1.2035      0.9894      0.0000
 -35   3   1      2.0071      1.2804      1.2325      0.0000
 -33   3   1      0.5308      1.3656      0.5484      0.0000
 -31   3   1      2.6993      1.3595      0.0982      0.0000
 -29   3   1      1.5276      2.3591      0.7144      0.0000
 -27   3   1      3.4953      0.8907      0.7615      0.0000
 -25   3   1      4.8989      0.8314     -3.7826      0.0000
 -23   3   1      4.3431      0.5214     -3.7047      0.0000
 -19   3   1     12.6367      1.1134     -0.6608      0.0000
 -17   3   1      9.2586      1.2069      1.9568      0.0000
 -15   3   1      5.5700      0.7898     -6.0537      0.0000
 -13   3   1     21.5948      1.1558     21.8752      0.0000
 -11   3   1     22.2358      1.1755     24.8398      0.0000
  -9   3   1     21.2604      1.1299     14.2856      0.0000
  -7   3   1      7.3662      1.2770     -3.2690      0.0000
  -3   3   1     16.1618      0.8792     10.3860      0.0000
   1   3   1     13.5866      1.0458    -16.0820      0.0000
   3   3   1     48.9680      2.5466    -56.1211      0.0000
   5   3   1      6.4277      0.4378      7.7561      0.0000
   7   3   1     18.6663      1.1576     18.4987      0.0000
   9   3   1     10.7854      0.9316     14.8325      0.0000
  11   3   1     16.5540      1.2741      8.7587      0.0000
  13   3   1      4.7008      0.8730      1.0543      0.0000
  15   3   1      9.0732      0.6917     12.7345      0.0000
  17   3   1     11.3043      0.9308     13.1903      0.0000
  21   3   1      3.3105      2.4337     -1.2572      0.0000
  25   3   1      3.1125      1.2746     -3.2231      0.0000
  27   3   1      2.9231      1.3479     -2.4313      0.0000
  29   3   1      1.5029      1.6029     -1.7926      0.0000
  31   3   1      1.8121      0.9938     -0.4025      0.0000
  33   3   1      0.0000      1.1049     -0.2571      0.0000
  35   3   1      0.0000      1.0007     -0.0483      0.0000
  37   3   1      0.0000      1.0342      0.3354      0.0000
 -38   4   1      0.2190      1.6664     -0.5030      0.0000
 -36   4   1      1.0564      1.1538     -1.7922      0.0000
 -34   4   1      2.1152      0.9239     -2.1853      0.0000
 -32   4   1      3.0215      1.2356     -2.5703      0.0000
 -30   4   1      2.8235      0.6356     -2.6943      0.0000
 -28   4   1      2.6073      1.2477     -2.5353      0.0000
 -26   4   1      4.2332      0.8875     -0.0551      0.0000
 -24   4   1      5.3132      0.6152      5.0717      0.0000
 -22   4   1      5.0412      1.0340      1.8330      0.0000
 -16   4   1     12.9018      0.7341      9.8604      0.0000
 -14   4   1     18.1317      0.9718     19.1690      0.0000
 -12   4   1     20.6582      1.1030    -19.1985      0.0000
 -10   4   1     15.6569      0.8567     -8.7082      0.0000
  -8   4   1      7.1417      0.6701      7.2581      0.0000
  -6   4   1     19.9056      1.0605     15.8933      0.0000
  -4   4   1     10.1112      0.5769    -10.1053      0.0000
   0   4   1     14.1830      1.2420     -0.6691      0.0000
   2   4   1     22.9713      1.2056     22.3087      0.0000
   4   4   1     25.1374      3.1278     29.5414      0.0000
   6   4   1     12.2897      0.8305    -13.1165      0.0000
   8   4   1     15.5719      1.1780    -15.9676      0.0000
  10   4   1     12.3058      0.9868     -7.3362      0.0000
  16   4   1      9.2457      1.6982     -6.2373      0.0000
  18   4   1      6.5738      0.7778     -1.2961      0.0000
  20   4   1      3.9336      0.5318      3.3445      0.0000
  22   4   1      8.2437      0.8217      6.2289      0.0000
  24   4   1      5.7591      0.6870      5.8454      0.0000
  26   4   1      3.8710      1.4903      3.1758      0.0000
  28   4   1      2.5432      1.5387      2.4471      0.0000
  30   4   1      2.3945      1.3122      0.2295      0.0000
  32   4   1      0.5564      1.5949     -0.2823      0.0000
  34   4   1      0.0000      1.1414     -0.7870      0.0000
  36   4   1      1.3348      1.0588     -1.0080      0.0000
 -37   5   1      0.0000      0.8695      0.5803      0.0000
 -35   5   1      2.0604      0.9975      1.9457      0.0000
 -33   5   1      2.0449      1.7096      2.5649      0.0000
 -31   5   1      3.6590      0.8846      3.4734      0.0000
 -29   5   1      2.5637      0.8480      1.5064      0.0000
 -27   5   1      4.5918      0.6161     -0.4825      0.0000
 -25   5   1      5.5685      0.8189     -4.5536      0.0000
 -21   5   1      3.2479      1.3334     -0.0001      0.0000
 -19   5   1      8.9537      0.7774     -8.4328      0.0000
 -17   5   1      7.8354      0.5018     -6.8670      0.0000
 -15   5   1      7.3789      1.3464     -5.9382      0.0000
 -13   5   1      5.1414      0.8280     -3.5733      0.0000
 -11   5   1     30.1355      2.2404     31.1786      0.0000
  -9   5   1     12.0936      0.9684      8.3186      0.0000
  -7   5   1     17.6043      1.3355    -11.7575      0.0000
  -5   5   1      9.4087      0.7865     -8.2117      0.0000
  -3   5   1      4.8819      0.6519      4.7778      0.0000
   1   5   1     18.7152      1.7350    -15.4899      0.0000
   3   5   1     23.5142      1.3884    -20.3840      0.0000
   5   5   1     21.2014      1.1231    -20.1015      0.0000
   7   5   1     11.9581      0.9524     12.4278      0.0000
   9   5   1     23.4216      1.7585     15.6054      0.0000
  11   5   1      4.3741      0.6172      2.8751      0.0000
  13   5   1      7.9323      0.6965      6.4931      0.0000
  17   5   1      0.6437      1.4223      4.7812      0.0000
  19   5   1      3.7190      1.4824     -0.7692      0.0000
  21   5   1      5.2592      0.5809     -5.2576      0.0000
  23   5   1      6.9949      0.7644     -8.2060      0.0000
  25   5   1      1.4851      1.5430     -5.2985      0.0000
  27   5   1      2.8857      0.6821     -4.9246      0.0000
  29   5   1      2.9257      1.3395     -1.8279      0.0000
  31   5   1      2.6512      0.7003     -0.8689      0.0000
  33   5   1      1.8345      1.1101      0.4241      0.0000
  35   5   1      0.0000      1.7191      1.0429      0.0000
  37   5   1      1.1875      1.4205      1.4580      0.0000
 -38   6   1      0.0000      1.1000     -0.4823      0.0000
 -36   6   1      1.6961      1.1889     -0.8699      0.0000
 -34   6   1      1.1355      1.1237     -2.4619      0.0000
 -32   6   1      3.7967      1.0271     -3.2289      0.0000
 -28   6   1      1.7092      1.5327      1.7016      0.0000
 -24   6   1      6.5052      0.7727      6.4173      0.0000
 -22   6   1      4.8700      0.6711      4.9722      0.0000
 -20   6   1      5.8400      0.4689     -4.0771      0.0000
 -18   6   1      8.8974      1.3055      7.9716      0.0000
 -16   6   1     10.1638      0.8936      1.4427      0.0000
 -14   6   1      9.1924      1.5644     -6.1475      0.0000
 -12   6   1     14.2654      0.7940    -14.1230      0.0000
 -10   6   1     30.2881      1.5926    -34.7932      0.0000
  -8   6   1     13.0811      1.0289     -6.7744      0.0000
  -6   6   1     14.5483      0.7911      8.8932      0.0000
  -4   6   1     13.1299      1.0483      6.3505      0.0000
  -2   6   1     14.2510      1.0053     13.7930      0.0000
   0   6   1     23.1301      1.2199     23.6753      0.0000
   2   6   1     21.6280      1.2652     16.9688      0.0000
   6   6   1     15.0291      1.1698     18.0218      0.0000
   8   6   1     24.6717      1.8518     -8.7658      0.0000
  10   6   1     13.0067      0.7387    -10.9097      0.0000
  12   6   1     11.1412      0.6655    -12.7709      0.0000
  14   6   1     11.8430      0.6692    -14.8554      0.0000
  16   6   1     12.8154      0.7189    -12.5530      0.0000
  20   6   1      4.8802      0.8285     -1.8971      0.0000
  24   6   1      1.6443      1.6664      4.1679      0.0000
  26   6   1      4.8405      0.9832      5.8813      0.0000
  28   6   1      2.8189      2.1039      2.9956      0.0000
  32   6   1      1.6340      1.1428      0.6588      0.0000
  34   6   1      1.2592      0.9070     -0.5641      0.0000
 -37   7   1      1.4112      1.0334     -0.0827      0.0000
 -35   7   1      0.1904      1.0074      0.0120      0.0000
 -29   7   1      0.0000      1.4011      0.1383      0.0000
 -27   7   1      7.0931      1.1664     -6.8809      0.0000
 -25   7   1      4.9607      0.6605     -5.0035      0.0000
 -23   7   1      7.4552      0.5320     -8.0051      0.0000
 -21   7   1      5.9842      0.4631     -3.3585      0.0000
 -19   7   1      8.1576      0.7895      4.6398      0.0000
 -17   7   1     13.3742      1.0871     -8.3287      0.0000
 -15   7   1     13.1804      1.0558      4.2080      0.0000
 -13   7   1     15.5879      1.2054     15.1159      0.0000
 -11   7   1     18.9929      1.4506     20.6552      0.0000
  -9   7   1     25.7803      1.3642     27.9601      0.0000
  -7   7   1     22.0559      1.6576      1.3838      0.0000
  -5   7   1     29.8001      2.2207    -17.3098      0.0000
  -3   7   1     30.8807      1.6180    -31.2983      0.0000
   1   7   1     40.9719      2.6614    -37.9588      0.0000
   3   7   1     42.4892      3.1426    -38.8267      0.0000
   5   7   1     32.9069      2.4400    -39.5382      0.0000
   7   7   1     21.2661      1.6020    -16.2853      0.0000
  11   7   1     17.7732      1.3612     14.9783      0.0000
  13   7   1     17.7966      1.3772     17.1523      0.0000
  15   7   1     15.6358      1.2273     14.5899      0.0000
  17   7   1      8.0412      0.5327      6.3590      0.0000
  19   7   1      7.1418      0.7383      5.3333      0.0000
  21   7   1      6.1313      0.8294     -2.0174      0.0000
  29   7   1      2.9711      1.3163     -4.2014      0.0000
  31   7   1      3.0765      1.6709     -2.6456      0.0000
  33   7   1      0.8838      1.1598     -0.9467      0.0000
  35   7   1      0.0000      0.9592      0.2082      0.0000
 -36   8   1      0.8570      1.1366     -0.5780      0.0000
 -34   8   1      1.2800      1.2328     -1.5454      0.0000
 -30   8   1      4.9929      0.9625     -4.5042      0.0000
 -28   8   1      3.4455      0.5569     -1.2690      0.0000
 -26   8   1      5.2475      0.6609      4.7580      0.0000
 -24   8   1      2.1695      0.8174     -0.0454      0.0000
 -22   8   1      6.0397      0.5403      3.6782      0.0000
 -20   8   1      8.9927      0.6148     -1.5383      0.0000
 -18   8   1      6.0195      0.5293     -5.4565      0.0000
 -16   8   1     14.1638      0.7986      4.4825      0.0000
 -14   8   1     14.2810      1.1307     -9.1372      0.0000
 -12   8   1     15.9979      1.2450    -14.8934      0.0000
 -10   8   1     17.5917      0.9560    -18.0444      0.0000
  -8   8   1     19.6124      1.4856    -22.5673      0.0000
  -6   8   1      8.2158      1.0363     -5.0937      0.0000
  -4   8   1      7.4558      0.5264      7.0163      0.0000
  -2   8   1      9.6929      0.8110      8.1161      0.0000
   0   8   1     12.6776      1.0199      1.4774      0.0000
   2   8   1     14.7559      1.1516      2.2567      0.0000
   4   8   1     12.5425      1.0019     11.0337      0.0000
   6   8   1     16.5038      1.2652     11.1610      0.0000
   8   8   1     12.3209      0.7774     -2.1956      0.0000
  10   8   1     17.1186      0.9286    -14.1159      0.0000
  12   8   1     19.6144      1.3203    -20.3319      0.0000
  14   8   1     19.0541      1.4632    -17.3644      0.0000
  16   8   1      9.4203      0.8613     -6.9559      0.0000
  18   8   1      9.0893      0.5635     -9.3619      0.0000
  20   8   1      5.5296      0.6973     -3.8933      0.0000
  22   8   1      2.3868      0.9211     -1.3504      0.0000
  24   8   1      5.1323      0.8169      3.7014      0.0000
  30   8   1      0.0000      1.4223      1.6953      0.0000
  32   8   1      1.9074      0.8922      0.1634      0.0000
  34   8   1      0.5628      0.9998     -0.5295      0.0000
 -35   9   1      1.8063      1.0752      0.8727      0.0000
 -33   9   1      4.0951      0.6493      1.8161      0.0000
 -31   9   1      5.8309      0.5729      3.7998      0.0000
 -29   9   1      5.9881      0.7378      2.9409      0.0000
 -27   9   1      4.0502      0.5045     -1.9520      0.0000
 -25   9   1      7.3147      0.5324     -6.1252      0.0000
 -23   9   1      3.2811      0.6682     -0.5861      0.0000
 -21   9   1      6.1738      0.7533     -4.6005      0.0000
 -19   9   1      6.5163      1.1120      1.1736      0.0000
 -17   9   1      7.5669      1.4084      4.3841      0.0000
 -15   9   1     14.3997      1.1296      1.9465      0.0000
 -13   9   1     18.6791      1.0149     13.0681      0.0000
 -11   9   1     16.1646      0.8891     15.8871      0.0000
  -9   9   1     18.7682      1.0143     20.6079      0.0000
  -7   9   1     17.0908      0.9361     17.7256      0.0000
  -3   9   1     12.7068      1.0203    -13.8906      0.0000
   1   9   1     12.4242      0.9868     -9.1895      0.0000
   3   9   1     10.5772      0.8916    -12.5816      0.0000
   5   9   1     13.3541      0.9853    -11.6470      0.0000
   7   9   1     11.6875      0.8064     -4.4089      0.0000
   9   9   1     15.8215      0.8771      8.5229      0.0000
  11   9   1     21.7697      1.1678     22.9577      0.0000
  15   9   1      9.1732      0.6002      8.4194      0.0000
  17   9   1     10.4208      0.9421     10.2322      0.0000
  19   9   1      7.6545      1.1552      6.6499      0.0000
  21   9   1      2.4662      0.8729      2.8813      0.0000
  23   9   1      6.2394      0.7312     -2.4572      0.0000
  25   9   1      6.5551      0.6306     -5.2700      0.0000
  27   9   1      5.5951      0.5807     -4.7181      0.0000
  31   9   1      2.7945      1.2355     -1.1296      0.0000
  33   9   1      0.3269      1.1224     -0.3914      0.0000
 -34  10   1      3.3273      1.0934     -2.1780      0.0000
 -32  10   1      4.7431      0.6586     -2.5964      0.0000
 -30  10   1      6.1265      0.5213     -3.7260      0.0000
 -28  10   1      5.8188      0.5272     -2.2452      0.0000
 -26  10   1      6.7005      0.6139      3.6994      0.0000
 -24  10   1      9.0076      0.6573      5.9850      0.0000
 -22  10   1      4.1107      0.5910      2.0127      0.0000
 -20  10   1      7.2667      0.6101      5.3557      0.0000
 -18  10   1      7.4070      1.0854     -1.5683      0.0000
 -16  10   1      9.7086      0.6292     -6.1150      0.0000
 -14  10   1     20.8082      1.5904     -8.3384      0.0000
 -12  10   1     19.3859      1.0512    -15.5279      0.0000
 -10  10   1     18.8390      1.0199    -18.5582      0.0000
  -8  10   1     18.0628      0.9850    -20.6917      0.0000
  -6  10   1      9.3172      0.8518     -9.4841      0.0000
  -4  10   1      8.7263      0.7726      8.5632      0.0000
  -2  10   1     11.4330      0.6567     12.6142      0.0000
   0  10   1     12.8407      0.7188     12.5263      0.0000
   2  10   1     21.2587      2.2153     14.9716      0.0000
   4  10   1     11.2046      0.9462     12.4562      0.0000
   6  10   1     13.3494      1.0574      6.2992      0.0000
  10  10   1     20.1099      1.0887    -20.4154      0.0000
  12  10   1     26.5252      1.4120    -25.8045      0.0000
  14  10   1     12.6907      1.0438    -12.1641      0.0000
  16  10   1     10.0840      0.6477    -10.8027      0.0000
  18  10   1      9.4420      0.6277     -8.0376      0.0000
  20  10   1      6.7178      0.5806     -3.4666      0.0000
  24  10   1      6.8823      0.5256      5.8333      0.0000
  26  10   1      8.0400      0.8580      6.1874      0.0000
  28  10   1      5.6949      0.6197      4.2092      0.0000
  30  10   1      3.6146      0.6030      1.3734      0.0000
  32  10   1      3.8023      0.8472      0.4175      0.0000
 -33  11   1      3.7533      0.7553      2.9621      0.0000
 -31  11   1      5.5535      0.7382      3.0364      0.0000
 -29  11   1      7.1203      0.6055      4.3410      0.0000
 -27  11   1      7.6373      0.9114      2.6711      0.0000
 -25  11   1      6.9663      0.8405     -4.3262      0.0000
 -23  11   1     10.3375      0.6846     -7.5917      0.0000
 -21  11   1      9.6929      0.9057     -9.9174      0.0000
 -19  11   1     14.3987      0.8250    -16.7636      0.0000
 -17  11   1     17.4006      0.9731    -15.8724      0.0000
 -15  11   1     18.0202      0.9948    -18.0281      0.0000
 -13  11   1     16.8406      0.9363    -19.1699      0.0000
 -11  11   1     13.8208      0.7934    -15.1012      0.0000
  -9  11   1      8.8633      0.8223     -9.8568      0.0000
  -7  11   1      6.5965      0.9801     -4.7355      0.0000
  -5  11   1      4.7206      0.5289     -5.8135      0.0000
  -3  11   1      5.9992      0.6787     -6.1488      0.0000
   3  11   1      6.7256      0.5529     -4.6307      0.0000
   5  11   1      7.7646      0.7832     -6.2453      0.0000
   7  11   1      6.8538      0.5088     -7.0458      0.0000
   9  11   1     13.1899      1.6035     -0.3412      0.0000
  11  11   1     11.4645      1.2288      3.2765      0.0000
  13  11   1     14.6938      1.1805     -6.9100      0.0000
  15  11   1     15.2278      0.8608     -8.2077      0.0000
  17  11   1     12.5173      1.0574     -7.1732      0.0000
  19  11   1      8.6268      0.8446     -7.7974      0.0000
  21  11   1      8.7890      0.6304     -6.6628      0.0000
  23  11   1      8.3805      0.6334     -9.3164      0.0000
  25  11   1      8.3281      0.5922     -9.2034      0.0000
  27  11   1      5.8421      0.6919     -5.9096      0.0000
  29  11   1      4.0424      0.6301     -2.2062      0.0000
  31  11   1      2.7423      0.8295     -0.7659      0.0000
 -32  12   1      4.3817      1.0643     -2.7622      0.0000
 -30  12   1      4.7767      0.6519     -1.2775      0.0000
 -28  12   1      5.3332      0.6201     -1.9732      0.0000
 -26  12   1      5.6298      0.5805      0.2531      0.0000
 -24  12   1      7.0948      0.5710      5.8584      0.0000
 -22  12   1      7.7018      0.7236      6.1477      0.0000
 -20  12   1      6.2884      0.8057      5.3513      0.0000
 -18  12   1      8.4479      0.8437      3.3645      0.0000
 -16  12   1      8.2446      0.6851     -3.4559      0.0000
 -14  12   1      8.5238      0.7448     -6.5319      0.0000
 -12  12   1     12.7096      1.0552     -9.6431      0.0000
 -10  12   1     10.6637      0.9758    -11.0241      0.0000
  -8  12   1      7.2520      0.8907     -8.4921      0.0000
  -6  12   1      8.6305      1.2974     -4.0098      0.0000
  -4  12   1     10.6404      0.6418      3.6760      0.0000
  -2  12   1     11.3340      1.1097     11.0359      0.0000
   0  12   1     12.1879      0.9896     14.7291      0.0000
   2  12   1     13.0944      0.7490     15.1140      0.0000
   4  12   1      9.7952      0.9002     12.2837      0.0000
   6  12   1      7.6319      0.7892      5.6891      0.0000
   8  12   1      7.4401      0.7305     -6.0184      0.0000
  10  12   1     12.1661      1.0145    -14.6331      0.0000
  12  12   1     11.3795      0.9777    -11.3418      0.0000
  14  12   1     10.4786      0.6876    -10.0996      0.0000
  16  12   1      9.8015      0.6389     -8.9495      0.0000
  18  12   1      6.8653      0.5673     -4.1886      0.0000
  20  12   1      5.6024      0.5625     -2.1167      0.0000
  22  12   1      4.8281      0.5896      3.6131      0.0000
  24  12   1      7.0438      0.6330      7.6691      0.0000
  26  12   1      5.9800      0.6121      6.1210      0.0000
  28  12   1      4.0189      0.5630      3.2523      0.0000
  30  12   1      2.8966      0.8368      1.7190      0.0000
 -29  13   1      3.4863      1.0052      0.2969      0.0000
 -27  13   1      3.3291      0.9535      1.2110      0.0000
 -25  13   1      4.1058      0.8458     -1.1325      0.0000
 -23  13   1      3.7661      0.6384     -5.0304      0.0000
 -21  13   1      6.2140      0.7909     -4.3022      0.0000
 -19  13   1      7.1644      0.5848     -2.5921      0.0000
 -15  13   1      7.1996      0.7934      7.4731      0.0000
 -13  13   1     12.1226      0.7297     10.7575      0.0000
 -11  13   1     14.8233      1.1797     13.0476      0.0000
  -9  13   1      9.4063      0.6241     10.8918      0.0000
  -7  13   1      7.5388      0.8407      6.6545      0.0000
  -3  13   1      8.7617      0.5672     -5.3266      0.0000
   1  13   1     14.5063      0.8154    -16.5619      0.0000
   3  13   1     12.9281      1.9526    -16.1552      0.0000
   5  13   1     11.2328      0.9836    -11.1078      0.0000
   9  13   1     12.7905      0.7399      8.9025      0.0000
  11  13   1     10.2265      0.9064      9.6809      0.0000
  13  13   1     11.2490      0.9704     10.8154      0.0000
  15  13   1     11.3062      0.7116     12.1007      0.0000
  17  13   1      8.6704      0.6048      8.5083      0.0000
  19  13   1      6.0419      0.8203      6.2870      0.0000
  21  13   1      3.6376      0.8288      0.8755      0.0000
  23  13   1      4.4829      0.7820     -5.0674      0.0000
  25  13   1      5.0920      0.6363     -4.8833      0.0000
  27  13   1      4.4063      0.9398     -3.2225      0.0000
 -28  14   1      2.9255      1.0445     -1.0932      0.0000
 -26  14   1      3.0825      0.7045     -2.0946      0.0000
 -24  14   1      2.1671      0.8137      0.4007      0.0000
 -22  14   1      3.3893      0.6357      3.0610      0.0000
 -20  14   1      7.0700      0.5800      2.7144      0.0000
 -18  14   1      6.0803      0.8006      1.5559      0.0000
 -16  14   1      6.4256      0.7746     -2.0296      0.0000
 -14  14   1      7.2148      0.5624     -6.0323      0.0000
 -12  14   1      8.7717      0.6031     -8.9479      0.0000
 -10  14   1     10.6819      0.6797     -9.8511      0.0000
  -8  14   1      7.2468      0.8168     -7.7746      0.0000
  -6  14   1      6.2383      0.5679     -6.2936      0.0000
  -4  14   1      6.6716      0.7553     -4.1470      0.0000
  -2  14   1      4.5032      0.7644      1.1569      0.0000
   0  14   1      5.9833      0.5159      5.9779      0.0000
   2  14   1      8.6638      0.5684      7.7127      0.0000
   4  14   1      7.5220      0.5903      5.6881      0.0000
   6  14   1      6.5839      0.8230     -0.9452      0.0000
   8  14   1      9.2396      0.6247     -7.4450      0.0000
  10  14   1      8.2176      0.5715     -7.9269      0.0000
  12  14   1     10.0331      0.9005     -8.0061      0.0000
  14  14   1      8.9210      0.6123     -9.8452      0.0000
  16  14   1      8.8416      0.8652     -8.2123      0.0000
  18  14   1      6.8711      0.7221     -6.5485      0.0000
  20  14   1      3.5266      0.6111     -2.6726      0.0000
  22  14   1      2.4566      0.7588      2.9451      0.0000
  24  14   1      3.3727      0.6696      3.0636      0.0000
  26  14   1      2.5457      1.0693      1.8838      0.0000
 -25  15   1      3.9468      0.6144     -2.0267      0.0000
 -23  15   1      3.6724      0.6280     -3.8672      0.0000
 -21  15   1      4.6168      0.6206     -3.9535      0.0000
 -19  15   1      6.5256      0.8379     -1.6603      0.0000
 -17  15   1      4.7613      0.8004      1.9159      0.0000
 -15  15   1      8.9875      0.6116      7.2225      0.0000
 -13  15   1     10.5629      0.9385     11.2944      0.0000
 -11  15   1     12.4869      0.7591     12.1068      0.0000
  -9  15   1      8.3600      0.8944      8.6756      0.0000
  -7  15   1      7.4194      0.5965      2.4079      0.0000
  -5  15   1     11.8187      0.7230     -3.9754      0.0000
  -3  15   1     14.4661      1.1560    -11.0950      0.0000
   1  15   1     17.4568      1.0796    -23.0508      0.0000
   3  15   1     16.5841      1.3009    -21.7298      0.0000
   5  15   1      9.1777      0.6669    -14.2546      0.0000
   7  15   1      5.6027      0.5715     -4.7355      0.0000
   9  15   1      8.5543      0.8353      1.2381      0.0000
  11  15   1      8.9882      1.4648      5.2740      0.0000
  13  15   1      7.8114      1.1771      9.7589      0.0000
  15  15   1     10.9450      0.6876     10.9113      0.0000
  17  15   1      9.3989      0.9345      9.4887      0.0000
  19  15   1      6.1482      0.8208      5.2776      0.0000
  21  15   1      3.7647      0.6104     -1.2872      0.0000
  23  15   1      3.6993      0.6119     -3.1155      0.0000
 -22  16   1      5.0656      0.8348      3.0430      0.0000
 -20  16   1      4.1506      0.8621      3.1485      0.0000
 -18  16   1      4.8134      0.7998      2.2141      0.0000
 -16  16   1      5.2695      0.5474     -0.1389      0.0000
 -14  16   1      4.7124      0.5259     -3.9015      0.0000
 -12  16   1      5.5311      0.7693     -6.5427      0.0000
 -10  16   1      6.4192      0.5613     -6.9866      0.0000
  -8  16   1      4.6882      0.6314     -5.1467      0.0000
  -6  16   1      4.1608      0.5669     -2.1143      0.0000
  -4  16   1      6.7422      0.7271      0.9049      0.0000
  -2  16   1      4.2606      0.7919      4.5141      0.0000
   0  16   1      6.5320      0.7447      8.5124      0.0000
   2  16   1      8.4768      0.5895      9.9598      0.0000
   4  16   1      4.7217      0.5908      6.8280      0.0000
   6  16   1      3.5227      0.6628      1.6158      0.0000
   8  16   1      5.8973      0.8189     -1.7362      0.0000
  10  16   1      5.6295      0.5279     -3.7348      0.0000
  12  16   1      6.0254      0.7866     -6.5415      0.0000
  14  16   1      7.1551      1.3025     -8.1490      0.0000
  16  16   1      6.9204      0.5686     -7.6143      0.0000
  18  16   1      4.1030      1.1273     -4.6591      0.0000
  20  16   1      2.4564      1.1709      0.6606      0.0000
 -19  17   1      4.8030      0.8851     -3.6372      0.0000
 -17  17   1      4.0842      0.5784     -3.0077      0.0000
 -15  17   1      3.4062      0.5708     -0.7071      0.0000
 -13  17   1      3.7698      0.8324      2.4079      0.0000
 -11  17   1      4.3279      0.6476      4.4308      0.0000
  -9  17   1      4.8218      0.6613      4.8534      0.0000
  -7  17   1      2.9712      0.7247      3.5249      0.0000
  -5  17   1      3.3770      0.5720      1.3022      0.0000
  -3  17   1      2.9631      0.6382     -0.8272      0.0000
   1  17   1      4.1027      0.8077     -4.9462      0.0000
   3  17   1      3.3188      0.5765     -3.6536      0.0000
   5  17   1      2.8419      0.7064     -0.1874      0.0000
   7  17   1      3.1377      0.7125      2.3038      0.0000
   9  17   1      3.8393      0.5870      3.5234      0.0000
  11  17   1      4.6032      0.5487      5.1016      0.0000
  13  17   1      4.3212      0.6028      6.2199      0.0000
  15  17   1      5.6773      1.1977      5.6999      0.0000
  17  17   1      3.2798      0.8728      3.2660      0.0000
 -16  18   1      4.1260      0.8351      6.0840      0.0000
 -14  18   1      4.0575      0.6023      4.8766      0.0000
 -12  18   1      3.8526      0.8785      3.0468      0.0000
 -10  18   1      2.2463      0.8593      1.5237      0.0000
  -8  18   1      2.0163      0.8964      0.7524      0.0000
  -6  18   1      2.1603      1.0264      1.0766      0.0000
  -4  18   1      3.4304      0.5611      1.9493      0.0000
  -2  18   1      2.5208      1.1936      3.0158      0.0000
   0  18   1      3.1509      0.9635      4.2398      0.0000
   2  18   1      3.8477      0.5869      4.4563      0.0000
   4  18   1      3.1228      0.6292      3.2890      0.0000
   6  18   1      2.3068      1.1562      2.3107      0.0000
   8  18   1      2.2540      1.0952      1.9320      0.0000
  10  18   1      2.6830      0.7012      0.9205      0.0000
  14  18   1      3.7892      0.8718     -1.0905      0.0000
  -9  19   1      3.3901      1.1051      4.3210      0.0000
  -7  19   1      2.1655      0.9550      3.4927      0.0000
  -5  19   1      0.7334      1.0169      1.3911      0.0000
  -3  19   1      1.7815      1.3584     -1.0624      0.0000
   1  19   1      2.9110      1.2210     -3.1766      0.0000
   3  19   1      2.2014      0.6808     -1.9327      0.0000
   5  19   1      1.3124      1.0610     -0.1251      0.0000
   7  19   1      3.0811      0.9860      1.5406      0.0000
 -18   0   2     20.1801      1.5276    -22.1498      0.0000
 -14   0   2      6.4643      0.8820      9.4104      0.0000
 -12   0   2      5.0590      1.3162     24.6751      0.0000
 -10   0   2     53.0380      4.3731     24.0120      0.0000
  -8   0   2     77.9445      4.0517     65.1300      0.0000
  -6   0   2     44.7635      2.3306     24.3417      0.0000
  -4   0   2     38.0209      2.8018    -30.1654      0.0000
 -35   1   2      1.2378      1.0553     -4.1302      0.0000
 -33   1   2      5.2174      0.7203     -6.5576      0.0000
 -31   1   2      7.9307      0.8075     -6.3133      0.0000
 -29   1   2      5.7575      1.3024     -5.8499      0.0000
 -27   1   2      7.6679      0.7306     -8.7048      0.0000
 -25   1   2     10.3227      0.9592     -8.9355      0.0000
 -17   1   2     17.8883      1.1521     14.0134      0.0000
 -15   1   2     10.5381      0.6719      9.5159      0.0000
 -13   1   2      7.8497      0.5952      4.3827      0.0000
 -11   1   2      9.4148      0.8455      3.9421      0.0000
  -9   1   2     29.7308      2.1212    -27.2519      0.0000
  -7   1   2     44.3819      3.2732    -46.5796      0.0000
  -5   1   2     31.5329      1.6431    -33.2563      0.0000
  -3   1   2     18.5520      0.7952    -23.2928      0.0000
 -40   2   2      2.8880      1.0272     -2.3678      0.0000
 -38   2   2      1.4258      1.0395     -0.8331      0.0000
 -36   2   2      1.6297      1.6797      2.5919      0.0000
 -32   2   2      1.2775      1.6579      7.9075      0.0000
 -24   2   2     14.1566      0.8118      4.6737      0.0000
 -22   2   2     10.3941      0.6055    -13.3197      0.0000
 -20   2   2     13.4486      1.0942    -18.0127      0.0000
 -18   2   2     24.0894      1.8447    -18.9356      0.0000
 -16   2   2     14.5598      1.9641     -8.9681      0.0000
 -14   2   2      9.9856      1.1090     -8.8650      0.0000
 -12   2   2      5.4744      0.6103     -7.6386      0.0000
 -10   2   2     21.9618      1.1588     24.0268      0.0000
  -8   2   2     30.7195      2.2754     36.6064      0.0000
  -4   2   2     30.1932      1.5790     32.6036      0.0000
   0   2   2      8.9057      0.4891     -5.6156      0.0000
   2   2   2     20.1719      1.5015      7.2329      0.0000
   4   2   2     27.9539      2.0658    -20.9807      0.0000
   8   2   2      4.7785      0.8123      2.6092      0.0000
  10   2   2     13.0830      0.8302     13.8333      0.0000
 -39   3   2      0.8829      1.2426      0.8731      0.0000
 -37   3   2      3.4874      1.1375     -1.4831      0.0000
 -35   3   2      0.0000      1.7531     -4.4931      0.0000
 -29   3   2     10.2001      0.6297    -10.3445      0.0000
 -27   3   2      6.7667      0.5466     -8.6440      0.0000
 -25   3   2      2.1667      1.6693     -3.8757      0.0000
 -23   3   2     13.0155      1.1522      1.6076      0.0000
 -21   3   2     16.7784      0.9332     15.5307      0.0000
 -17   3   2     19.9514      1.8836      9.7268      0.0000
 -13   3   2      7.5386      0.4751      4.3599      0.0000
 -11   3   2     21.5072      1.2615    -21.5402      0.0000
  -9   3   2     34.6590      3.4240    -39.9870      0.0000
  -7   3   2     43.2460      2.2569    -45.8454      0.0000
  -5   3   2     41.9581      3.0957    -44.6406      0.0000
  -3   3   2     12.8285      0.9823    -14.5723      0.0000
   1   3   2     17.3653      1.4134     20.7099      0.0000
   3   3   2     16.9948      1.2660     14.3844      0.0000
  11   3   2     20.8961      1.8546    -22.3731      0.0000
  13   3   2      4.6537      1.3546    -27.5715      0.0000
  19   3   2      4.5412      0.6514     -6.3896      0.0000
  21   3   2      3.0676      1.2025      0.9079      0.0000
  23   3   2      5.6216      0.6149      3.6956      0.0000
  25   3   2      8.8257      0.8448      6.3703      0.0000
  27   3   2      4.6197      0.7273      6.1952      0.0000
 -38   4   2      0.6427      0.9643     -0.7113      0.0000
 -36   4   2      1.7595      0.7114      1.4242      0.0000
 -34   4   2      5.4994      0.7278      3.8702      0.0000
 -32   4   2      3.9893      0.8452      6.9172      0.0000
 -30   4   2     11.0463      1.0095      9.8874      0.0000
 -28   4   2      9.1808      1.0625     11.9813      0.0000
 -26   4   2      6.3150      0.6472      6.6415      0.0000
 -24   4   2      7.0599      0.8033     -0.0046      0.0000
 -20   4   2     20.5835      1.5798    -21.2966      0.0000
 -18   4   2     24.7382      1.3100    -23.7652      0.0000
 -16   4   2     25.2449      2.0166    -30.3916      0.0000
 -12   4   2     28.6465      2.1334    -35.4305      0.0000
  -6   4   2     20.9815      1.1120     20.0690      0.0000
  -4   4   2     13.0532      1.0716     13.6952      0.0000
   0   4   2      8.9147      0.7085     -5.2583      0.0000
   2   4   2     13.8442      1.0527    -16.8359      0.0000
   6   4   2      8.1394      0.6667     -5.8045      0.0000
  12   4   2     17.8526      1.3722      7.7760      0.0000
  14   4   2     14.6372      1.2083      9.9152      0.0000
  16   4   2     14.0347      1.0878      6.2710      0.0000
  26   4   2      0.0000      1.8244     -7.1638      0.0000
  28   4   2     10.2889      1.0253     -6.5916      0.0000
  32   4   2      2.3370      0.7928     -1.2532      0.0000
  34   4   2      1.1752      1.2987      0.6579      0.0000
  36   4   2      1.8519      1.1009      1.6368      0.0000
 -39   5   2      1.6484      1.1822      1.0497      0.0000
 -37   5   2      1.1123      1.0017     -0.6165      0.0000
 -35   5   2      2.6323      0.9628     -1.9266      0.0000
 -33   5   2      4.1616      1.0853     -3.9937      0.0000
 -31   5   2      6.5548      0.7659     -7.0500      0.0000
 -27   5   2      0.7387      1.5443     -7.3013      0.0000
 -25   5   2      1.5098      1.2277      0.7800      0.0000
 -23   5   2      7.0503      0.5695      5.5608      0.0000
 -21   5   2     13.2976      0.7540     11.1473      0.0000
 -19   5   2     18.1297      0.9795     15.3374      0.0000
 -17   5   2     16.9281      0.9275     13.0611      0.0000
 -15   5   2     14.7512      1.0589     15.2231      0.0000
 -13   5   2      7.3717      0.7198      3.5218      0.0000
 -11   5   2      6.8482      0.9526      2.1948      0.0000
  -9   5   2     11.4523      0.6510    -13.4196      0.0000
  -7   5   2     22.5473      1.6865    -25.7810      0.0000
  -5   5   2     18.7627      1.0069    -22.6850      0.0000
  -3   5   2      7.9417      0.6411     -8.9187      0.0000
  -1   5   2      7.2879      0.6368      8.2914      0.0000
   1   5   2     24.2988      1.8028     28.6522      0.0000
   5   5   2      5.0397      0.5663     -3.0412      0.0000
   7   5   2     12.7056      0.7307     11.4247      0.0000
   9   5   2      7.8390      1.0689      9.5915      0.0000
  11   5   2      8.4418      0.7846     -6.4268      0.0000
  13   5   2      2.0840      1.5625    -15.6664      0.0000
  17   5   2     11.9190      0.7442     -8.6219      0.0000
  19   5   2      6.8824      0.7593      2.1993      0.0000
  21   5   2      1.0871      1.5513      0.8100      0.0000
  23   5   2      4.2545      0.9814      3.6852      0.0000
  29   5   2      0.0000      1.9385      4.2076      0.0000
  31   5   2      4.2450      1.0690      2.0696      0.0000
  33   5   2      0.0000      1.2739      0.1575      0.0000
  35   5   2      0.0000      1.3532     -1.0442      0.0000
 -38   6   2      1.1827      0.9394     -0.2430      0.0000
 -36   6   2      0.9780      1.0123      0.6233      0.0000
 -26   6   2      1.8631      1.3796      0.1470      0.0000
 -24   6   2      5.1453      0.7039     -5.8882      0.0000
 -22   6   2      9.5443      0.8340     -7.4327      0.0000
 -18   6   2     16.2249      0.9074     -8.9965      0.0000
 -16   6   2     11.0165      0.7238     -8.6023      0.0000
 -14   6   2      6.3714      1.0018     -4.8116      0.0000
 -12   6   2      9.4754      0.8183      9.1464      0.0000
 -10   6   2      7.8459      0.5316      5.5866      0.0000
  -8   6   2     19.7228      1.0531     18.2169      0.0000
  -6   6   2     19.6674      1.4874     25.5846      0.0000
  -4   6   2     12.5110      0.7068     17.7109      0.0000
   2   6   2     14.6123      1.1251    -14.8393      0.0000
   4   6   2     11.5402      0.7272     -9.0658      0.0000
   6   6   2     16.6628      0.9233    -13.0438      0.0000
   8   6   2     15.1124      0.9480    -19.3143      0.0000
  10   6   2      5.0112      0.7019     -5.7055      0.0000
  12   6   2      9.1864      0.5587      9.4662      0.0000
  14   6   2     17.3237      1.3545     18.5961      0.0000
  18   6   2      3.0039      1.2335      3.1849      0.0000
  20   6   2      3.0877      0.7657      4.3877      0.0000
  22   6   2      3.9379      0.6730      0.1628      0.0000
  28   6   2      6.8485      0.7765     -5.2453      0.0000
  30   6   2      3.0416      0.9099     -3.6863      0.0000
  32   6   2      0.5642      0.9982     -1.7765      0.0000
  34   6   2      1.3193      0.9574     -0.2236      0.0000
 -37   7   2      1.1488      1.0940     -0.3286      0.0000
 -35   7   2      1.5987      1.3194     -0.8655      0.0000
 -33   7   2      1.9834      1.9318     -1.0158      0.0000
 -29   7   2      3.9898      0.5624     -2.3112      0.0000
 -27   7   2      3.6694      0.7796     -1.4829      0.0000
 -25   7   2      6.1711      0.6982      5.9511      0.0000
 -23   7   2      7.3661      0.7056      9.1493      0.0000
 -21   7   2     12.9268      0.7605      9.6992      0.0000
 -19   7   2     15.2975      1.2153     14.3677      0.0000
 -17   7   2     12.3538      1.0115      8.0667      0.0000
 -15   7   2      6.4569      0.7403      4.2422      0.0000
 -13   7   2      7.4717      0.5255     -6.4353      0.0000
 -11   7   2     13.0044      1.2774    -16.3445      0.0000
  -9   7   2     12.2627      0.6988    -10.8776      0.0000
  -7   7   2     18.9404      1.4472    -19.1159      0.0000
  -3   7   2     12.0841      0.6861      8.8039      0.0000
  -1   7   2     25.9019      3.3823     37.2618      0.0000
   1   7   2     32.3228      1.6954     39.4171      0.0000
   3   7   2     29.0678      1.5266     35.3894      0.0000
   5   7   2     21.5486      2.3763     29.5663      0.0000
   9   7   2     11.4532      0.9333     11.2902      0.0000
  11   7   2      3.6194      0.6588     -0.8038      0.0000
  13   7   2     12.7096      1.0016    -14.5303      0.0000
  15   7   2     20.1062      1.8749    -18.2881      0.0000
  17   7   2      8.6394      0.7745     -2.9271      0.0000
  25   7   2      2.0303      1.5284      4.1677      0.0000
  31   7   2      1.8791      0.9669      2.5926      0.0000
  33   7   2      0.0000      1.0878      0.6931      0.0000
 -36   8   2      0.0000      1.3787      0.8888      0.0000
 -34   8   2      2.7886      0.9888      2.2677      0.0000
 -32   8   2      4.1702      0.6052      3.4406      0.0000
 -30   8   2      6.0570      0.7909      4.7204      0.0000
 -28   8   2      4.8224      0.5281      4.6687      0.0000
 -26   8   2      4.7531      0.4848      5.1286      0.0000
 -24   8   2      3.8771      0.5742     -2.4860      0.0000
 -22   8   2      5.2126      0.7694     -2.9863      0.0000
 -20   8   2      6.3606      0.7958     -5.2412      0.0000
 -18   8   2     11.6952      1.6113    -11.8736      0.0000
 -16   8   2      8.2582      0.8164     -4.4641      0.0000
 -14   8   2      3.3274      0.5931      0.8797      0.0000
 -12   8   2      6.2186      0.5031      7.8842      0.0000
 -10   8   2      9.9158      0.8511     10.5725      0.0000
  -8   8   2     12.0627      0.6950     10.7030      0.0000
  -6   8   2     17.3294      0.9522     20.7657      0.0000
  -4   8   2     13.6973      0.7682     18.5331      0.0000
   0   8   2     11.5140      1.3132      1.1867      0.0000
   2   8   2      6.8407      1.1382     -2.2405      0.0000
   4   8   2      7.5931      0.5114     -8.8473      0.0000
   6   8   2      6.5842      0.6867     -6.1882      0.0000
   8   8   2      5.1998      0.6441     -1.8329      0.0000
  10   8   2      3.2435      0.5909     -1.9841      0.0000
  12   8   2      7.2856      0.7649      8.3328      0.0000
  14   8   2     16.8602      0.9371     16.3826      0.0000
  16   8   2      4.1031      0.5167      3.2951      0.0000
  18   8   2      6.0925      0.4945      6.1339      0.0000
  20   8   2      4.4550      0.5997      3.2816      0.0000
  22   8   2      3.0624      0.6512      1.9694      0.0000
  26   8   2      4.0245      1.6505     -3.6031      0.0000
  30   8   2      0.7478      1.4023     -1.8871      0.0000
  32   8   2      1.5186      0.8896      0.0550      0.0000
 -35   9   2      1.8888      0.8177     -1.9208      0.0000
 -33   9   2      3.4593      0.6090     -3.6954      0.0000
 -31   9   2      4.7647      0.5602     -4.2912      0.0000
 -29   9   2      4.1839      0.6956     -3.5696      0.0000
 -27   9   2      1.7538      1.3315     -3.5354      0.0000
 -25   9   2      4.2684      0.8628     -4.0745      0.0000
 -23   9   2      5.8463      0.5833      3.6072      0.0000
 -21   9   2      5.2523      0.7705      2.9945      0.0000
 -17   9   2      9.5548      1.2849     11.1743      0.0000
 -15   9   2      6.4745      0.7678      1.1808      0.0000
 -13   9   2      4.4420      0.5321     -3.9569      0.0000
 -11   9   2      7.4225      0.5327     -7.3067      0.0000
  -9   9   2      8.6346      0.7909     -8.8024      0.0000
  -7   9   2      7.7523      0.5605     -9.1351      0.0000
  -5   9   2     10.3247      0.6291    -12.2963      0.0000
  -3   9   2      5.2295      0.4499     -7.6938      0.0000
   1   9   2      7.4294      0.7082      0.5044      0.0000
   3   9   2      8.5458      0.5477      8.4215      0.0000
   5   9   2      5.7570      0.6905      6.7515      0.0000
   7   9   2      4.9976      0.4879     -1.7400      0.0000
  13   9   2     14.6482      0.8325    -15.0008      0.0000
  15   9   2      3.6866      0.6183     -3.4141      0.0000
  17   9   2      6.6353      0.5982     -5.8664      0.0000
  19   9   2      4.9633      0.4793     -3.9007      0.0000
  21   9   2      2.3721      0.7832     -1.1362      0.0000
  23   9   2      2.6509      0.7221      0.8896      0.0000
  25   9   2      3.4727      0.8771      4.1626      0.0000
  27   9   2      2.5972      1.8964      3.9570      0.0000
  29   9   2      2.3699      2.0028      2.6519      0.0000
  31   9   2      0.2844      1.3760      0.2657      0.0000
 -34  10   2      3.0099      0.6974      2.3722      0.0000
 -32  10   2      4.8559      0.5330      4.2450      0.0000
 -30  10   2      4.4725      0.5609      3.8595      0.0000
 -28  10   2      3.2013      0.7155      1.7834      0.0000
 -26  10   2      3.4079      0.6863      2.9560      0.0000
 -24  10   2      3.0480      0.6626      3.0399      0.0000
 -22  10   2      5.5517      0.5814     -3.9827      0.0000
 -20  10   2      6.8637      0.5597     -3.7881      0.0000
 -18  10   2      5.0541      0.5496     -7.6284      0.0000
 -16  10   2      9.5361      1.2827     -6.7056      0.0000
 -14  10   2      5.5354      0.5909      2.8009      0.0000
 -12  10   2      6.5451      0.5184      6.4815      0.0000
  -8  10   2      7.2101      0.5439      7.9125      0.0000
  -6  10   2      5.0837      0.5550      4.4405      0.0000
  -4  10   2      4.4213      0.4891      5.2198      0.0000
   0  10   2      3.1649      0.5331      1.4823      0.0000
   2  10   2      6.0337      0.5259     -5.8330      0.0000
   4  10   2      7.1797      0.5109     -7.2765      0.0000
   6  10   2      5.9103      0.8475     -0.1607      0.0000
   8  10   2      5.0966      0.7069      5.0521      0.0000
  10  10   2      7.6753      0.7820     11.0680      0.0000
  12  10   2     11.7589      0.7028     14.5213      0.0000
  14  10   2      4.5555      0.5901      3.7254      0.0000
  16  10   2      7.0103      0.7957      5.2351      0.0000
  18  10   2      6.2789      0.5832      4.8723      0.0000
  20  10   2      1.5443      1.2525      0.9477      0.0000
  22  10   2      1.5720      0.9741     -0.5964      0.0000
  24  10   2      4.4100      0.6892     -4.2149      0.0000
  26  10   2      4.5376      0.5865     -4.4512      0.0000
  28  10   2      3.0804      0.6852     -3.0101      0.0000
  30  10   2      2.1566      1.1372     -0.5278      0.0000
 -33  11   2      2.6530      0.8999     -1.4458      0.0000
 -31  11   2      3.6757      0.8534     -3.4056      0.0000
 -29  11   2      3.8671      0.7391     -2.5151      0.0000
 -27  11   2      3.9474      0.7804     -0.6437      0.0000
 -25  11   2      2.6980      0.7704     -3.3882      0.0000
 -23  11   2      3.5069      0.8837     -2.1443      0.0000
 -21  11   2      5.0062      0.5622      5.3558      0.0000
 -19  11   2      9.5529      0.6473      8.6078      0.0000
 -17  11   2     13.7456      0.8140     14.5815      0.0000
 -15  11   2     13.6933      1.1295     15.7351      0.0000
 -13  11   2     12.1818      0.7251     12.6847      0.0000
 -11  11   2      9.4633      0.8359     10.3812      0.0000
  -9  11   2      7.2090      0.5580      7.9110      0.0000
  -7  11   2      7.5727      0.5739      9.1816      0.0000
  -5  11   2      5.1031      0.7021      6.2716      0.0000
  -3  11   2      3.2447      0.8010     -2.8406      0.0000
  -1  11   2      5.5534      0.7772     -6.2142      0.0000
   1  11   2      6.6094      0.9639     -1.0460      0.0000
   3  11   2      6.2659      0.6532      4.6549      0.0000
   5  11   2      5.1782      0.5019      5.7113      0.0000
   7  11   2      6.4023      0.7233      4.2272      0.0000
   9  11   2      8.7435      0.8204     -0.5065      0.0000
  13  11   2     12.4827      1.0339      7.1906      0.0000
  15  11   2      8.4606      0.6064      5.5059      0.0000
  17  11   2      3.7494      0.6396      1.2979      0.0000
  19  11   2      3.3613      0.6512      2.3563      0.0000
  21  11   2      2.1053      0.8854      1.7030      0.0000
  23  11   2      3.6369      0.5588      4.2255      0.0000
  25  11   2      4.5176      0.5174      4.8491      0.0000
  27  11   2      3.5407      0.5962      3.1158      0.0000
  29  11   2      1.1771      1.0668      0.8366      0.0000
 -32  12   2      2.3665      1.3086      1.2654      0.0000
 -30  12   2      2.7724      0.7666      2.4711      0.0000
 -28  12   2      2.4522      0.8082      0.2051      0.0000
 -26  12   2      2.4373      0.7573     -1.7186      0.0000
 -24  12   2      2.6240      0.7005      1.4039      0.0000
 -22  12   2      2.4273      0.7862     -0.0481      0.0000
 -20  12   2      3.4550      0.6566     -4.1513      0.0000
 -18  12   2      4.9007      0.5827     -4.3341      0.0000
 -16  12   2      3.2980      0.9885     -4.9611      0.0000
 -14  12   2      4.0499      0.6384     -1.8470      0.0000
 -12  12   2      2.7538      0.6856      3.2285      0.0000
 -10  12   2      7.1765      0.8120      6.2908      0.0000
  -8  12   2      4.1312      0.6300      4.1191      0.0000
  -6  12   2      3.0341      0.6453     -0.7448      0.0000
  -4  12   2      2.8034      0.6351      0.5276      0.0000
   2  12   2      3.5237      0.6529     -4.0737      0.0000
   4  12   2      6.1496      0.7194     -5.9972      0.0000
   6  12   2      5.3927      0.6980     -3.5466      0.0000
   8  12   2      4.6520      0.7488      3.7031      0.0000
  10  12   2      6.8406      0.7451      8.4191      0.0000
  12  12   2      3.5228      0.6719      2.0120      0.0000
  14  12   2      2.5332      0.7869      0.7800      0.0000
  16  12   2      6.5481      1.2294      4.2624      0.0000
  18  12   2      3.0933      0.6560      3.1102      0.0000
  20  12   2      3.0293      0.6934      2.7070      0.0000
  22  12   2      2.1653      1.2458     -0.6885      0.0000
  24  12   2      2.3921      0.8688     -3.3405      0.0000
  26  12   2      2.6076      0.6819     -2.1450      0.0000
  28  12   2      0.7726      1.1086     -0.2889      0.0000
 -29  13   2      2.1219      1.3222     -1.2953      0.0000
 -27  13   2      2.3679      1.0371      0.9223      0.0000
 -25  13   2      2.1576      1.0799      1.4003      0.0000
 -23  13   2      2.0360      0.9751     -1.9617      0.0000
 -21  13   2      2.5584      1.0553     -0.8427      0.0000
 -19  13   2      3.3027      0.6467      1.2718      0.0000
 -17  13   2      1.8755      1.3751      1.7603      0.0000
 -15  13   2      1.6624      1.2561      2.2067      0.0000
 -13  13   2      4.0315      0.7417     -0.6201      0.0000
 -11  13   2      3.9690      0.5959     -4.1446      0.0000
  -9  13   2      3.9657      0.6637     -4.3426      0.0000
  -7  13   2      2.9979      0.7372     -0.8533      0.0000
  -5  13   2      4.0432      0.9344      1.2725      0.0000
  -3  13   2      1.9996      0.8576     -0.8221      0.0000
  -1  13   2      4.2293      0.7370     -1.8755      0.0000
   1  13   2      2.8696      0.9474      1.2184      0.0000
   3  13   2      4.8717      0.8249      5.0178      0.0000
   5  13   2      5.9127      0.8034      5.3596      0.0000
   7  13   2      2.8401      0.7327      0.4472      0.0000
   9  13   2      4.5829      0.5621     -4.6431      0.0000
  11  13   2      2.9782      0.6361     -1.8828      0.0000
  13  13   2      2.4600      1.5694      0.0248      0.0000
  15  13   2      3.3278      0.9549     -2.9446      0.0000
  17  13   2      4.3033      0.8043     -3.4562      0.0000
  19  13   2      2.3311      1.0151     -3.8332      0.0000
  21  13   2      0.8084      1.0717     -1.3030      0.0000
  23  13   2      3.2025      0.6743      2.2583      0.0000
  25  13   2      2.8457      0.7878      1.5103      0.0000
 -28  14   2      2.6820      1.1626      1.1147      0.0000
 -26  14   2      1.7094      1.0193     -1.2000      0.0000
 -24  14   2      1.4040      1.0561     -1.0731      0.0000
 -22  14   2      1.6721      0.9883      1.2855      0.0000
 -20  14   2      1.8985      0.9319      0.2960      0.0000
 -18  14   2      2.7490      0.9501     -1.1655      0.0000
 -16  14   2      1.9710      1.1399     -2.1249      0.0000
 -14  14   2      2.3773      0.7174     -1.4320      0.0000
 -12  14   2      2.0458      1.1745      1.9108      0.0000
 -10  14   2      3.0642      1.2870      4.0398      0.0000
  -8  14   2      2.7602      0.8072      3.2757      0.0000
  -6  14   2      4.0422      0.7531      1.2132      0.0000
  -4  14   2      3.4297      0.7377      0.4515      0.0000
   4  14   2      3.6906      0.6343     -4.6579      0.0000
   6  14   2      3.7931      0.6544     -2.5051      0.0000
   8  14   2      2.5382      0.8504      1.2629      0.0000
  10  14   2      2.2258      1.1043      0.6183      0.0000
  12  14   2      2.7423      0.6632     -1.0518      0.0000
  14  14   2      2.5845      0.9365      0.7837      0.0000
  16  14   2      1.6731      0.9849      2.0465      0.0000
  18  14   2      2.7333      0.9783      3.0968      0.0000
  20  14   2      2.4736      0.7390      1.9898      0.0000
  22  14   2      0.0000      1.0194     -1.3128      0.0000
  24  14   2      1.8557      1.0562     -0.9175      0.0000
 -25  15   2      1.1437      1.0677      1.9576      0.0000
 -23  15   2      1.6981      1.0220      1.5123      0.0000
 -21  15   2      1.6828      1.0285     -0.0461      0.0000
 -19  15   2      1.4829      1.2398      0.6234      0.0000
 -17  15   2      0.5950      1.1780      1.7775      0.0000
 -15  15   2      1.9295      0.7944      2.1843      0.0000
 -13  15   2      2.2112      1.0622      0.4202      0.0000
 -11  15   2      1.7474      1.0217     -1.9517      0.0000
  -9  15   2      2.5274      1.1384     -2.3967      0.0000
  -7  15   2      3.2135      0.6323     -1.3808      0.0000
  -5  15   2      2.0471      0.7780      0.1934      0.0000
  -3  15   2      1.8560      1.3433      0.8854      0.0000
  -1  15   2      1.9032      1.2816      0.5024      0.0000
   1  15   2      2.4664      0.6910      1.4667      0.0000
   3  15   2      3.4630      0.6751      3.1546      0.0000
   5  15   2      2.0258      1.0429      2.1784      0.0000
   7  15   2      1.9766      0.8606     -0.6440      0.0000
   9  15   2      0.8537      0.9420     -1.0945      0.0000
  11  15   2      3.8380      0.7947      0.0603      0.0000
  13  15   2      1.7833      0.8587     -0.5954      0.0000
  15  15   2      1.3948      1.0462     -1.2659      0.0000
  17  15   2      1.9214      1.0012     -1.6144      0.0000
  19  15   2      1.7363      0.9338     -0.8923      0.0000
  21  15   2      1.4449      0.9511      1.8824      0.0000
 -22  16   2      1.7618      1.3051      1.0309      0.0000
 -20  16   2      0.4719      1.2425      1.9122      0.0000
 -18  16   2      1.0538      1.2086      0.7807      0.0000
 -16  16   2      1.5372      0.9838     -0.9757      0.0000
 -14  16   2      1.1114      1.0006     -1.8327      0.0000
 -12  16   2      1.5062      1.0817     -1.3065      0.0000
 -10  16   2      1.8637      0.9397     -0.8992      0.0000
  -8  16   2      2.1209      0.8719     -0.9991      0.0000
  -6  16   2      1.0898      1.0127     -1.0784      0.0000
  -4  16   2      1.3940      1.1868     -0.9400      0.0000
   2  16   2      2.6401      0.7399      0.6858      0.0000
   4  16   2      2.2600      0.8935      0.9399      0.0000
   6  16   2      1.6867      0.9119      2.1239      0.0000
   8  16   2      1.5243      1.2758      2.0375      0.0000
  10  16   2      0.7632      0.9637      0.6820      0.0000
  12  16   2      2.3422      1.1909      0.4344      0.0000
  14  16   2      1.1289      0.9965      0.6696      0.0000
  16  16   2      1.7531      0.9108      0.5560      0.0000
  18  16   2      0.9855      1.0190      0.0778      0.0000
 -17  17   2      1.9744      0.8845      0.1484      0.0000
 -15  17   2      0.9403      0.9897      0.6348      0.0000
 -13  17   2      1.2530      1.0311      0.3611      0.0000
 -11  17   2      1.5449      1.2897     -0.3357      0.0000
  -9  17   2      1.0918      1.0482     -0.6510      0.0000
  -7  17   2      1.5238      1.2368     -0.6938      0.0000
  -5  17   2      1.4479      1.0620     -0.7326      0.0000
  -3  17   2      1.9002      1.3826     -0.8739      0.0000
  -1  17   2      1.0406      1.2939     -1.0480      0.0000
   1  17   2      1.2166      1.0577     -1.0487      0.0000
   3  17   2      1.9976      0.8431     -1.3902      0.0000
   5  17   2      2.0141      0.8456     -2.1706      0.0000
   7  17   2      1.5217      1.0702     -2.2153      0.0000
   9  17   2      1.5944      0.8968     -1.3451      0.0000
  11  17   2      2.2785      1.2964     -1.0008      0.0000
  13  17   2      1.0999      1.3306     -1.1230      0.0000
  15  17   2      1.4023      1.1512     -0.7612      0.0000
 -14  18   2      1.9459      1.2064     -0.4672      0.0000
 -12  18   2      1.0597      1.1332     -1.0986      0.0000
 -10  18   2      1.2391      1.0964     -1.5127      0.0000
  -8  18   2      1.7451      0.8887     -1.7840      0.0000
  -6  18   2      1.5356      0.9230     -1.6054      0.0000
  -4  18   2      0.9419      1.2693     -0.9875      0.0000
   0  18   2      1.2345      1.0535     -0.4140      0.0000
   2  18   2      0.6398      0.9580      0.0190      0.0000
   4  18   2      1.8847      0.9071      0.6691      0.0000
   6  18   2      0.9413      1.0160      0.6594      0.0000
   8  18   2      0.9255      1.3032     -0.0066      0.0000
  10  18   2      1.8184      1.0753     -0.2949      0.0000
  -7  19   2      1.8465      1.2408      1.9670      0.0000
  -5  19   2      0.3080      1.1301      1.3534      0.0000
   1  19   2      1.0557      1.1563     -0.3911      0.0000
   3  19   2      2.0486      1.0376     -1.1650      0.0000
 -39   1   3      0.9157      0.9674     -0.1075      0.0000
 -37   1   3      0.0000      1.3303      0.5194      0.0000
 -35   1   3      1.8966      0.9809      0.3232      0.0000
 -33   1   3      1.7416      1.0882     -0.9593      0.0000
 -31   1   3      1.8892      1.4161     -1.9100      0.0000
 -29   1   3      0.0000      1.8600     -1.0955      0.0000
 -27   1   3      3.5935      2.0613      3.6737      0.0000
 -25   1   3      3.2805      2.2721     -1.6911      0.0000
 -23   1   3      1.2114      1.2218     -1.1459      0.0000
 -21   1   3      2.3244      1.5178      0.4188      0.0000
 -19   1   3      1.4567      1.1069      2.6833      0.0000
 -17   1   3      4.4131      1.0155      5.9509      0.0000
 -15   1   3      5.8761      0.8166      7.0230      0.0000
 -13   1   3      5.4982      0.4423      4.0382      0.0000
 -11   1   3     11.5252      0.6076    -13.6862      0.0000
  -7   1   3      8.9978      0.5266     -8.5543      0.0000
  -5   1   3      7.0166      0.4412     -7.5931      0.0000
 -38   2   3      0.0000      1.0764     -0.5795      0.0000
 -36   2   3      0.0000      1.1724     -1.3452      0.0000
 -34   2   3      1.8773      1.4761      0.3585      0.0000
 -32   2   3      0.3297      1.4569      2.8464      0.0000
 -28   2   3      3.1947      1.4256     -0.2721      0.0000
 -26   2   3      4.8272      0.6233     -3.6611      0.0000
 -24   2   3      4.6222      1.4056      7.9865      0.0000
 -22   2   3      3.4865      1.2729      3.2865      0.0000
 -20   2   3      4.0254      1.3827      0.3446      0.0000
 -18   2   3      1.1579      1.4020     -3.0934      0.0000
 -16   2   3      9.4237      0.8441     -8.1746      0.0000
 -12   2   3      9.8063      0.8086     13.2730      0.0000
 -10   2   3      2.3959      0.7492      1.9854      0.0000
  -8   2   3      5.0700      0.4171     -6.7476      0.0000
  -6   2   3     11.6458      0.8998     13.2092      0.0000
  -4   2   3      5.3421      0.4012     -4.0539      0.0000
  -2   2   3      6.4467      0.7833      6.3962      0.0000
 -39   3   3      0.0000      1.0349      0.1614      0.0000
 -37   3   3      1.4535      0.9352      1.1889      0.0000
 -35   3   3      1.8684      1.4182      0.7362      0.0000
 -33   3   3      2.8833      0.5823     -2.8988      0.0000
 -31   3   3      4.8308      0.7111     -4.7111      0.0000
 -29   3   3      2.5651      1.7678     -2.9296      0.0000
 -27   3   3      5.4737      1.1942      2.0321      0.0000
 -25   3   3      3.3310      0.6245      3.3529      0.0000
 -21   3   3      1.8950      1.1220      2.9027      0.0000
 -19   3   3      7.5610      0.6322      6.4961      0.0000
 -17   3   3     10.1661      1.5209     11.2735      0.0000
 -15   3   3     11.6532      1.4542     11.5038      0.0000
 -13   3   3      6.2903      0.4974     -5.5926      0.0000
 -11   3   3      6.0994      0.6227     -5.9732      0.0000
  -9   3   3      6.7790      0.7066     -7.3669      0.0000
  -7   3   3      6.3432      0.4371     -7.4305      0.0000
  -5   3   3     11.4977      0.6461    -11.2335      0.0000
  -1   3   3      7.9744      1.1657     -8.5914      0.0000
   1   3   3      4.0997      0.5683     -3.7662      0.0000
   3   3   3      9.2760      0.5535    -11.5327      0.0000
   5   3   3      9.9794      0.5913     15.7574      0.0000
   7   3   3      7.4010      0.7490      8.7411      0.0000
  11   3   3      8.8333      0.8522     -6.3485      0.0000
  13   3   3      2.9124      0.9472     -2.1962      0.0000
  15   3   3      1.5084      1.2398      0.9893      0.0000
 -38   4   3      2.1737      0.8077     -1.1836      0.0000
 -36   4   3      0.3863      1.0299     -1.4480      0.0000
 -34   4   3      0.3561      1.1857      1.0058      0.0000
 -32   4   3      3.2804      1.4938      5.7019      0.0000
 -30   4   3      4.4288      0.6727      5.4419      0.0000
 -28   4   3      3.6093      1.3129      3.6359      0.0000
 -26   4   3      1.6312      1.4173      0.2129      0.0000
 -24   4   3      2.0600      1.5164     -0.1059      0.0000
 -22   4   3     10.5699      0.9392      9.8939      0.0000
 -20   4   3      6.3038      0.7564     -8.6877      0.0000
 -18   4   3     13.1854      0.7292    -14.2088      0.0000
 -16   4   3     20.3848      1.5584    -18.3008      0.0000
 -14   4   3     10.4069      0.8783    -10.6747      0.0000
 -12   4   3      7.7389      0.5094     -6.4719      0.0000
 -10   4   3      5.7181      0.9530     -3.7925      0.0000
  -4   4   3     13.7357      1.0576     14.4683      0.0000
  -2   4   3     11.1168      0.6644     10.3297      0.0000
   0   4   3      6.1875      0.3961      6.8814      0.0000
   2   4   3     10.8509      0.6932     13.1022      0.0000
   4   4   3      7.0982      0.4366     -8.1665      0.0000
   6   4   3      7.6286      0.7417     -7.7778      0.0000
   8   4   3      6.9854      0.6935     -6.4344      0.0000
  14   4   3      5.4661      0.6813     -2.5644      0.0000
  18   4   3      0.0000      1.9766      0.3325      0.0000
  20   4   3      3.7977      1.7385      3.9239      0.0000
  22   4   3      2.9922      1.3650      0.1645      0.0000
  24   4   3      4.3937      0.6531     -1.5460      0.0000
  26   4   3      3.8771      1.0314     -2.0997      0.0000
  28   4   3      1.3626      1.1545     -0.8301      0.0000
  30   4   3      1.5540      1.0996     -0.4439      0.0000
  32   4   3      0.0000      1.0557     -0.5045      0.0000
  34   4   3      1.3675      1.1101     -0.2811      0.0000
 -39   5   3      0.6883      1.1015      1.0154      0.0000
 -37   5   3      1.9715      0.8557      1.7539      0.0000
 -35   5   3      0.9488      1.0744      0.7546      0.0000
 -33   5   3      2.4452      1.1789     -2.6933      0.0000
 -29   5   3      2.5854      1.8934     -3.4738      0.0000
 -27   5   3      1.5724      1.1944     -2.6406      0.0000
 -25   5   3      4.2327      1.2343      0.8780      0.0000
 -23   5   3      2.7773      0.5933      2.0702      0.0000
 -21   5   3      3.8373      0.6265     -4.2727      0.0000
 -17   5   3     15.7784      1.2348     15.8259      0.0000
 -15   5   3     13.3182      1.0652     10.5395      0.0000
 -13   5   3      4.1260      0.4770      3.6057      0.0000
 -11   5   3      3.8849      0.5101      1.6560      0.0000
  -9   5   3      7.8204      0.5141     -3.8653      0.0000
  -5   5   3     11.2142      0.6487     -9.6685      0.0000
  -1   5   3      8.6394      0.5078     -6.8298      0.0000
   1   5   3      8.1734      0.4795    -10.6303      0.0000
   3   5   3      9.1789      1.2627      9.1296      0.0000
   5   5   3      6.4483      0.5382      5.7268      0.0000
   7   5   3      4.7770      0.5347      5.8242      0.0000
   9   5   3      5.0639      1.1492      0.9927      0.0000
  13   5   3      6.4443      0.5761      1.3546      0.0000
  15   5   3      2.9163      0.9638      0.8611      0.0000
  17   5   3      2.0106      1.4059      0.0483      0.0000
  19   5   3      5.8321      0.8522     -5.0297      0.0000
  21   5   3      2.7438      0.8958     -0.5916      0.0000
  23   5   3      1.5781      1.6359      1.3936      0.0000
  25   5   3      5.9113      1.0537      2.9179      0.0000
  27   5   3      2.5413      1.6298      1.8074      0.0000
  29   5   3      1.3688      1.3115      1.0790      0.0000
  31   5   3      2.2247      1.3371      0.9876      0.0000
  33   5   3      0.0000      1.2321      0.7479      0.0000
 -38   6   3      1.1943      1.0041     -0.5539      0.0000
 -36   6   3      1.6113      1.0625     -0.5826      0.0000
 -34   6   3      0.8973      1.1118      1.2739      0.0000
 -32   6   3      2.2776      2.0432      4.3228      0.0000
 -30   6   3      4.1058      0.7997      5.6811      0.0000
 -28   6   3      3.3945      0.8250      2.8516      0.0000
 -26   6   3      2.1622      0.6278      2.3682      0.0000
 -24   6   3      5.3432      0.7978     -2.5530      0.0000
 -22   6   3      4.3129      0.7856     -4.3320      0.0000
 -20   6   3      3.7836      0.6128     -2.8354      0.0000
 -18   6   3     17.8035      0.9798    -17.5112      0.0000
 -16   6   3     11.5844      0.6770    -12.3191      0.0000
 -14   6   3      4.3061      0.4827     -5.1805      0.0000
 -12   6   3      3.4977      0.7649      1.2466      0.0000
 -10   6   3      7.9202      0.7251      5.6438      0.0000
  -8   6   3     10.4642      0.8838     12.8553      0.0000
  -6   6   3     14.7340      0.8211     15.2220      0.0000
  -4   6   3     13.9695      1.0895     15.0909      0.0000
  -2   6   3     12.2259      0.6699     12.6605      0.0000
   0   6   3      9.2826      0.5469     10.0438      0.0000
   2   6   3     11.3435      0.6358    -11.3945      0.0000
   4   6   3     10.1748      1.3326    -13.8437      0.0000
   6   6   3      7.1696      0.6642     -8.6892      0.0000
   8   6   3      6.4679      0.4549     -6.4445      0.0000
  10   6   3      7.7592      0.4916     -6.7762      0.0000
  12   6   3      7.5068      1.3023     -3.8166      0.0000
  14   6   3      1.8629      1.6388     -0.3161      0.0000
  16   6   3      2.8781      0.7956      0.8758      0.0000
  18   6   3      8.4073      1.0936      8.1948      0.0000
  20   6   3      2.0718      1.8009      3.3909      0.0000
  22   6   3      2.2353      0.9702      1.0185      0.0000
  24   6   3      2.7582      0.6445     -1.4213      0.0000
  26   6   3      1.9166      0.8756     -1.1899      0.0000
  28   6   3      1.3174      1.0053     -0.7998      0.0000
  30   6   3      2.2042      0.8851     -1.0684      0.0000
  32   6   3      2.2052      1.8150     -1.0451      0.0000
 -37   7   3      1.7254      1.1493      0.3492      0.0000
 -35   7   3      1.7311      1.0494      0.0702      0.0000
 -33   7   3      3.0023      0.7407     -1.4174      0.0000
 -31   7   3      3.6289      0.7152     -3.2531      0.0000
 -29   7   3      1.8044      0.7806     -3.1367      0.0000
 -27   7   3      2.9953      0.5500     -0.9306      0.0000
 -25   7   3      3.7339      1.0626      0.7976      0.0000
 -23   7   3     11.7375      0.7187      6.0825      0.0000
 -21   7   3      7.0940      0.6854      7.3101      0.0000
 -19   7   3      8.5479      0.9040      8.7280      0.0000
 -17   7   3     15.0262      0.8364     15.0245      0.0000
 -15   7   3     10.7484      1.7390      7.9888      0.0000
 -13   7   3      3.6682      0.5138      2.3320      0.0000
 -11   7   3      7.9087      0.7398     -5.7483      0.0000
  -9   7   3     10.5699      0.8989    -11.2165      0.0000
  -7   7   3     14.5717      0.8257    -14.8525      0.0000
  -5   7   3     13.1792      0.7378    -15.0725      0.0000
  -1   7   3      9.0405      0.5586     -7.4325      0.0000
   1   7   3     14.5460      1.1174     14.1112      0.0000
   3   7   3     20.9973      1.1173     24.1507      0.0000
   5   7   3     15.3787      1.1806     17.6872      0.0000
   7   7   3     11.0302      0.6557     11.6299      0.0000
   9   7   3     12.2065      0.7179     12.2322      0.0000
  11   7   3     11.2774      0.6426      9.0840      0.0000
  13   7   3      3.5935      0.4751      4.2161      0.0000
  15   7   3      3.8587      0.8750      1.6933      0.0000
  17   7   3      0.0000      1.4988     -8.1627      0.0000
  19   7   3      1.8234      1.5699     -4.0774      0.0000
  21   7   3      0.9937      1.1367     -1.6785      0.0000
  23   7   3      1.9748      0.9183      0.7538      0.0000
  25   7   3      1.9685      1.2353      0.9707      0.0000
  27   7   3      1.2613      1.1364      0.6375      0.0000
  29   7   3      0.9133      1.2055      1.3252      0.0000
  31   7   3      1.7869      0.6622      1.5373      0.0000
 -36   8   3      0.7235      1.2709      0.8082      0.0000
 -34   8   3      1.6053      0.9465      1.4762      0.0000
 -32   8   3      3.3567      0.5578      3.2994      0.0000
 -30   8   3      4.7230      0.5170      5.4438      0.0000
 -28   8   3      5.6337      0.6867      5.6066      0.0000
 -26   8   3      5.5490      0.7706      4.8062      0.0000
 -24   8   3      5.3746      0.5774      1.4348      0.0000
 -22   8   3      8.2487      0.5933     -3.8610      0.0000
 -20   8   3      7.6506      0.5714     -5.5880      0.0000
 -18   8   3      8.9326      0.5799     -8.4801      0.0000
 -16   8   3     12.9453      1.0532    -10.5693      0.0000
 -14   8   3      6.2686      0.5967     -6.2370      0.0000
 -12   8   3      5.2524      1.3918     -0.0554      0.0000
 -10   8   3      8.1488      0.5382      8.1343      0.0000
  -8   8   3     12.0990      0.8546     10.0628      0.0000
  -4   8   3     16.9393      0.9161     21.6142      0.0000
  -2   8   3     20.0902      1.0686     23.0509      0.0000
   0   8   3     10.0095      0.6082     10.0482      0.0000
   2   8   3      4.7996      0.5767     -3.5421      0.0000
   4   8   3      6.9663      0.6860     -4.8849      0.0000
   8   8   3      5.4249      0.7020     -5.1998      0.0000
  10   8   3      7.3660      0.5484     -6.5544      0.0000
  12   8   3      6.2292      0.7390     -5.7177      0.0000
  14   8   3      5.3354      0.6176     -3.0529      0.0000
  16   8   3     10.2918      0.6103      8.8115      0.0000
  18   8   3      6.3698      0.7723      6.4684      0.0000
  20   8   3      2.4523      1.2113      3.9082      0.0000
  24   8   3      3.2920      1.4814      0.6728      0.0000
  26   8   3      2.3342      1.4439      1.0198      0.0000
  28   8   3      1.8986      0.8445     -0.1396      0.0000
  30   8   3      0.0000      1.3844     -0.8074      0.0000
 -35   9   3      2.1570      0.7486     -1.6162      0.0000
 -33   9   3      2.5109      0.6994     -1.9061      0.0000
 -31   9   3      5.2539      0.7323     -3.6314      0.0000
 -29   9   3      6.2521      1.3797     -4.9996      0.0000
 -27   9   3      5.2357      0.7514     -4.4642      0.0000
 -25   9   3      4.0563      0.6297     -3.7892      0.0000
 -23   9   3      5.1129      0.7927      1.4006      0.0000
 -21   9   3      7.8979      0.7814      5.9618      0.0000
 -19   9   3      8.4777      0.5911      6.8814      0.0000
 -17   9   3      9.3556      1.5937      9.1915      0.0000
 -15   9   3      9.6061      0.8603      8.7043      0.0000
 -13   9   3      3.8729      0.8415      2.3640      0.0000
 -11   9   3      6.1024      0.4983     -6.4896      0.0000
  -9   9   3      9.4886      0.8486    -10.2739      0.0000
  -7   9   3      9.9604      0.8160    -10.7348      0.0000
  -5   9   3     15.1486      0.8334    -17.4511      0.0000
  -1   9   3     11.9214      0.9708    -11.7971      0.0000
   1   9   3      4.6911      0.7200      0.6622      0.0000
   3   9   3      6.7766      0.6811      5.8361      0.0000
   5   9   3      5.4389      0.4732      5.8235      0.0000
   9   9   3      4.8932      0.5075      3.3702      0.0000
  11   9   3      4.8931      0.5287      5.0871      0.0000
  15   9   3     10.2615      0.9153     -7.8250      0.0000
  17   9   3      7.6720      0.7565     -7.5839      0.0000
  19   9   3      3.4484      0.5302     -4.9278      0.0000
  21   9   3      4.0178      0.8326     -2.5259      0.0000
  27   9   3      0.0000      1.1467      0.0557      0.0000
  29   9   3      1.8384      0.8261      1.0683      0.0000
 -34  10   3      2.6301      0.8850      2.4987      0.0000
 -32  10   3      4.8429      0.5798      2.7852      0.0000
 -30  10   3      6.8686      0.6309      4.5750      0.0000
 -28  10   3      6.9121      0.5996      4.6934      0.0000
 -26  10   3      3.6905      0.6234      3.7228      0.0000
 -24  10   3      3.7458      0.6395      2.5695      0.0000
 -20  10   3      7.5229      1.4597     -7.2775      0.0000
 -18  10   3      8.7614      0.8577     -8.2037      0.0000
 -16  10   3      8.7190      0.7784     -9.9759      0.0000
 -14  10   3      5.7664      0.5497     -6.1732      0.0000
 -12  10   3      3.9239      1.4510      2.7559      0.0000
 -10  10   3      8.1042      0.5893      8.9563      0.0000
  -8  10   3      9.0482      0.7196      9.7276      0.0000
  -6  10   3     11.6751      0.8564     12.9333      0.0000
  -4  10   3     12.5272      1.0087     18.4372      0.0000
  -2  10   3     12.2837      0.9905     15.0634      0.0000
   0  10   3      6.6529      0.7299      5.1329      0.0000
   2  10   3      4.4202      0.5342     -2.4257      0.0000
   4  10   3      6.6691      0.7126     -6.1160      0.0000
   6  10   3      4.3853      0.9444     -5.0673      0.0000
   8  10   3      5.1197      0.5164     -2.0637      0.0000
  10  10   3      3.7635      0.5578     -3.2232      0.0000
  12  10   3      7.0563      0.5609     -3.5688      0.0000
  14  10   3      6.4217      0.8032      5.7062      0.0000
  16  10   3      8.2511      0.9032      7.2483      0.0000
  18  10   3      4.9631      0.5230      5.0540      0.0000
  20  10   3      3.1219      0.5509      2.8663      0.0000
  22  10   3      3.6504      0.5902      0.6582      0.0000
  24  10   3      3.1689      0.6046      0.8677      0.0000
  26  10   3      2.6275      1.2609     -0.0895      0.0000
  28  10   3      3.0459      1.1540     -1.2174      0.0000
 -33  11   3      2.4148      1.3462     -2.5392      0.0000
 -31  11   3      5.1275      0.8770     -3.8019      0.0000
 -29  11   3      6.5129      0.8991     -6.0383      0.0000
 -27  11   3      8.1004      0.8169     -5.5038      0.0000
 -25  11   3      4.6215      0.8002     -4.6548      0.0000
 -23  11   3      3.2631      0.6559     -1.8490      0.0000
 -21  11   3      6.4013      0.5834      6.6896      0.0000
 -19  11   3     13.8446      0.8141     13.4595      0.0000
 -17  11   3     20.2419      1.1054     19.7232      0.0000
 -15  11   3     21.6357      1.1751     24.0351      0.0000
 -13  11   3     21.5894      1.1672     21.2674      0.0000
 -11  11   3     16.3315      1.2081     16.0447      0.0000
  -9  11   3     11.9554      1.7583     12.4348      0.0000
  -7  11   3     10.9294      0.6733      7.5089      0.0000
  -5  11   3      4.1993      0.5423     -1.0127      0.0000
  -1  11   3      6.8232      0.4982     -7.6936      0.0000
   1  11   3      4.7596      0.5541     -3.2931      0.0000
   3  11   3      4.6882      0.5107      1.8683      0.0000
   5  11   3      7.0478      1.1031      4.4555      0.0000
   9  11   3     13.5584      0.7852      6.9618      0.0000
  11  11   3     12.5374      0.7453      9.1677      0.0000
  13  11   3      7.7689      1.3090      4.0882      0.0000
  17  11   3      1.7276      1.3470      2.1337      0.0000
  19  11   3      3.8939      0.6166      2.3430      0.0000
  21  11   3      4.7013      0.5319      3.2315      0.0000
  23  11   3      4.2480      0.5283      2.2027      0.0000
  25  11   3      3.3915      0.5695      1.9082      0.0000
  27  11   3      2.1356      0.9371      2.4845      0.0000
 -30  12   3      4.5912      0.6317      3.6915      0.0000
 -28  12   3      5.3420      0.5732      4.0056      0.0000
 -26  12   3      3.0422      0.6370      1.7774      0.0000
 -24  12   3      1.7847      0.9408      0.9390      0.0000
 -22  12   3      4.1998      0.8017     -1.5106      0.0000
 -20  12   3      8.0268      0.6147     -7.0794      0.0000
 -18  12   3     10.4476      0.6642     -9.9777      0.0000
 -16  12   3     10.7212      0.6836    -10.2182      0.0000
 -14  12   3      6.6461      0.5480     -6.2124      0.0000
 -12  12   3      1.7305      1.3630      0.3282      0.0000
 -10  12   3      5.0545      1.0560      4.7520      0.0000
  -8  12   3      6.1338      0.5920      7.1973      0.0000
  -6  12   3      7.7038      0.5434      8.6101      0.0000
  -4  12   3      6.8124      0.5240      9.3707      0.0000
  -2  12   3      8.5902      0.5627      8.4116      0.0000
   0  12   3      5.2809      0.5201      3.6995      0.0000
   2  12   3      5.0738      1.0485     -2.6390      0.0000
   4  12   3      6.2874      0.8162     -6.0115      0.0000
   6  12   3      6.2127      0.7019     -5.9304      0.0000
   8  12   3      5.2142      0.7347     -5.2575      0.0000
  10  12   3      7.4705      0.8165     -4.0331      0.0000
  12  12   3      4.6926      0.5318      0.5996      0.0000
  14  12   3      5.1951      0.8757      3.3276      0.0000
  16  12   3      3.8531      0.8540      3.2885      0.0000
  18  12   3      3.1850      0.7318      2.8717      0.0000
  20  12   3      2.2093      1.3406      1.3087      0.0000
  22  12   3      3.3156      0.9114      0.7477      0.0000
  24  12   3      2.7002      0.9838      0.1032      0.0000
  26  12   3      1.5513      1.2195     -1.4171      0.0000
 -29  13   3      3.7643      0.8835     -3.7459      0.0000
 -27  13   3      4.3855      0.8248     -2.9036      0.0000
 -25  13   3      1.9969      1.1621     -0.4411      0.0000
 -23  13   3      3.0197      0.7206      0.2360      0.0000
 -21  13   3      3.9051      0.6218      3.0103      0.0000
 -19  13   3      8.3360      0.5959      7.7200      0.0000
 -17  13   3      9.2591      0.8961      9.3169      0.0000
 -15  13   3      5.5307      0.5410      6.6829      0.0000
 -13  13   3      3.0237      0.6939      0.8553      0.0000
 -11  13   3      5.2418      0.9130     -4.9493      0.0000
  -9  13   3      9.0323      0.8944     -9.6625      0.0000
  -7  13   3      9.7356      0.6382    -12.4379      0.0000
  -5  13   3      8.2672      0.5728    -12.3310      0.0000
  -1  13   3      9.4748      0.6383     -7.5943      0.0000
   1  13   3      7.3615      0.5967     -0.9426      0.0000
   3  13   3      7.4084      0.5717      4.9639      0.0000
   5  13   3      6.9035      0.6099      7.8228      0.0000
   7  13   3      6.3682      0.5216      8.4082      0.0000
   9  13   3      5.2142      0.7277      6.5419      0.0000
  11  13   3      4.5032      0.8152      1.8600      0.0000
  13  13   3      4.3513      0.7786     -1.8792      0.0000
  15  13   3      5.6234      0.7696     -3.0948      0.0000
  17  13   3      4.2430      0.8558     -3.6714      0.0000
  19  13   3      3.8115      0.6211     -3.2984      0.0000
  21  13   3      3.0866      0.6539     -2.7971      0.0000
  23  13   3      2.3032      1.1768     -1.9420      0.0000
 -26  14   3      2.8035      0.7480      2.7649      0.0000
 -24  14   3      3.4385      0.8330      0.8976      0.0000
 -22  14   3      1.7772      0.9571      0.1261      0.0000
 -20  14   3      3.8050      0.6093     -3.1109      0.0000
 -18  14   3      7.3186      0.8217     -7.0626      0.0000
 -16  14   3      6.6840      0.7675     -7.5917      0.0000
 -14  14   3      4.7242      0.5515     -4.5840      0.0000
 -12  14   3      2.1019      1.2711      0.0032      0.0000
 -10  14   3      4.8820      0.6435      4.9829      0.0000
  -8  14   3      8.4790      0.6093      9.6172      0.0000
  -6  14   3      9.5476      0.6191     11.7850      0.0000
  -4  14   3      8.5389      0.8241     11.7398      0.0000
  -2  14   3      9.4852      0.8448     10.4849      0.0000
   0  14   3      8.2665      0.5690      6.8641      0.0000
   2  14   3      5.6122      0.6571      1.9396      0.0000
   4  14   3      4.0193      0.8298     -2.1731      0.0000
   6  14   3      5.3895      0.5123     -4.8026      0.0000
   8  14   3      6.1534      0.8779     -4.9112      0.0000
  12  14   3      3.7092      0.8492      0.7914      0.0000
  14  14   3      3.4137      0.6954      1.9070      0.0000
  16  14   3      3.7554      0.7391      2.3768      0.0000
  18  14   3      3.9455      0.5812      2.9062      0.0000
  20  14   3      3.7012      0.8783      3.2005      0.0000
  22  14   3      2.8989      1.0265      2.7735      0.0000
 -25  15   3      2.2429      1.1535      1.5780      0.0000
 -23  15   3      4.0452      0.6193      3.3809      0.0000
 -21  15   3      4.8806      0.5891      4.2360      0.0000
 -19  15   3      6.2074      0.8209      6.0536      0.0000
 -17  15   3      6.2699      0.7595      6.6542      0.0000
 -15  15   3      4.1433      0.5503      4.2715      0.0000
 -13  15   3      2.7595      0.9690     -0.0119      0.0000
 -11  15   3      6.7649      0.9808     -4.7342      0.0000
  -9  15   3      6.2149      0.6173     -8.7755      0.0000
  -7  15   3      7.9284      0.5690    -10.5290      0.0000
  -5  15   3      6.9996      0.7423     -9.0945      0.0000
  -1  15   3      5.9764      0.5005     -0.7463      0.0000
   1  15   3      5.2746      0.5387      4.1347      0.0000
   3  15   3      8.2601      0.6148      8.2803      0.0000
   5  15   3      8.4145      0.8646     11.0330      0.0000
   7  15   3      8.9961      0.8492     11.0411      0.0000
   9  15   3      6.1698      0.7640      7.8377      0.0000
  13  15   3      4.1042      1.0603      0.2742      0.0000
  15  15   3      3.6091      0.6335     -1.2732      0.0000
  17  15   3      3.0437      0.9287     -2.6429      0.0000
  19  15   3      3.0768      0.8863     -3.5234      0.0000
 -22  16   3      2.9141      1.0325     -2.3345      0.0000
 -20  16   3      5.2649      0.8168     -3.7685      0.0000
 -18  16   3      5.2837      0.5963     -5.4452      0.0000
 -16  16   3      5.3553      0.5578     -5.9554      0.0000
 -14  16   3      5.4907      0.5744     -4.5933      0.0000
 -12  16   3      2.4057      0.8912     -1.4560      0.0000
 -10  16   3      2.3591      1.2201      2.6891      0.0000
  -8  16   3      5.6248      0.7631      6.3761      0.0000
  -6  16   3      6.0612      0.7506      8.2525      0.0000
  -4  16   3      4.5782      0.8150      7.6069      0.0000
  -2  16   3      4.9846      0.7318      4.9738      0.0000
   0  16   3      4.6868      0.5129      1.9267      0.0000
   2  16   3      3.6179      0.6867     -0.9529      0.0000
   4  16   3      3.4160      0.9760     -3.8925      0.0000
   6  16   3      4.4494      0.7976     -5.6558      0.0000
  10  16   3      3.5450      0.6077     -2.4196      0.0000
  12  16   3      4.5289      0.8811     -0.1545      0.0000
  14  16   3      2.7960      0.9442      0.9726      0.0000
  16  16   3      2.9789      0.9556      2.1009      0.0000
 -17  17   3      4.4288      0.8721      4.9975      0.0000
 -15  17   3      5.9867      0.5845      5.3705      0.0000
 -13  17   3      3.4538      0.6490      4.3122      0.0000
 -11  17   3      2.7207      1.0856      1.5551      0.0000
  -9  17   3      1.6439      1.0551     -1.8908      0.0000
  -7  17   3      2.9598      0.6136     -4.7281      0.0000
  -5  17   3      3.8713      0.6073     -5.8794      0.0000
  -1  17   3      4.1800      0.7892     -3.0340      0.0000
   1  17   3      3.8291      0.7931     -1.5798      0.0000
   3  17   3      2.4983      1.0022      0.0238      0.0000
   5  17   3      2.2307      1.1098      1.6384      0.0000
   7  17   3      2.1935      1.1479      2.0297      0.0000
   9  17   3      3.3517      0.7989      1.0383      0.0000
  11  17   3      2.4692      0.8999     -0.1855      0.0000
 -12  18   3      6.4925      0.9052     -7.0508      0.0000
 -10  18   3      5.8393      0.8216     -4.2462      0.0000
  -8  18   3      1.9098      1.1505     -0.7738      0.0000
  -6  18   3      1.6614      0.9233      1.9871      0.0000
  -4  18   3      2.2621      1.3150      2.8892      0.0000
   4  18   3      3.5879      1.0880     -1.9731      0.0000
   6  18   3      3.3901      0.9731     -3.2078      0.0000
 -40   0   4      0.5201      0.9101      1.8980      0.0000
 -38   0   4      0.6881      0.9262      0.8583      0.0000
 -36   0   4      1.0534      1.0233      1.1971      0.0000
 -34   0   4      3.4179      0.7456      3.1308      0.0000
 -32   0   4      5.3448      0.9035      2.4977      0.0000
 -30   0   4      3.9053      1.3710     -1.0714      0.0000
 -28   0   4      3.4276      0.9384     -4.9913      0.0000
 -20   0   4     23.0427      1.7914     15.5890      0.0000
 -18   0   4     19.9014      1.0626     19.5912      0.0000
 -14   0   4     27.6735      1.4659     24.4566      0.0000
 -12   0   4     16.7733      1.3037     19.0730      0.0000
 -10   0   4     24.3331      1.2753    -26.0464      0.0000
  -8   0   4     23.3735      1.2276    -19.6800      0.0000
  -6   0   4     25.2792      1.6353    -32.7227      0.0000
 -39   1   4      1.4824      0.9753     -1.9450      0.0000
 -37   1   4      1.2883      1.2670     -1.2028      0.0000
 -35   1   4      0.9740      1.1664     -1.9043      0.0000
 -33   1   4      0.4813      1.2630     -1.7688      0.0000
 -31   1   4      2.7411      1.6079      2.5430      0.0000
 -25   1   4      2.3307      0.7618      1.8312      0.0000
 -21   1   4      3.7840      0.7036     -3.5322      0.0000
 -19   1   4     10.4240      1.0297     -8.6514      0.0000
 -17   1   4     14.8651      0.7290    -14.6818      0.0000
 -15   1   4     23.1921      1.5495    -21.9646      0.0000
 -13   1   4     22.1675      0.8307    -23.8833      0.0000
 -11   1   4      3.8293      0.4643     -4.2327      0.0000
  -9   1   4     14.8644      1.0807     16.4135      0.0000
  -7   1   4     22.3990      0.8282     22.3912      0.0000
  -5   1   4     29.6978      1.0962     32.9489      0.0000
 -38   2   4      0.0000      1.5660      1.6754      0.0000
 -36   2   4      1.6389      1.0919      1.1959      0.0000
 -34   2   4      2.2243      0.7175      1.3518      0.0000
 -32   2   4      1.9492      0.8565     -0.8796      0.0000
 -30   2   4      5.6322      0.7262     -6.4982      0.0000
 -26   2   4      6.2527      1.1491    -11.9789      0.0000
 -24   2   4      2.7101      1.8181     -1.0938      0.0000
 -22   2   4      1.6105      1.1965     -1.0665      0.0000
 -20   2   4      3.2816      0.7071      3.7902      0.0000
 -18   2   4      7.4203      1.1649      8.7885      0.0000
 -16   2   4     15.2812      1.1705     15.4700      0.0000
 -14   2   4     19.7430      1.0656     21.2720      0.0000
 -12   2   4     10.5088      0.6138      9.2997      0.0000
 -10   2   4      4.9706      0.4367      3.6534      0.0000
  -8   2   4     23.0212      1.7197    -24.8896      0.0000
 -39   3   4      1.7554      0.6569     -1.9471      0.0000
 -37   3   4      1.0857      0.9147     -1.2967      0.0000
 -35   3   4      1.2030      1.2327     -0.6392      0.0000
 -33   3   4      0.0000      1.1143     -0.0784      0.0000
 -31   3   4      3.8117      1.2198      3.4258      0.0000
 -29   3   4      5.7258      0.7138      7.2287      0.0000
 -23   3   4      4.6405      0.6247     -1.8880      0.0000
 -21   3   4      2.5948      0.6663      0.1916      0.0000
 -19   3   4      4.4162      0.4706     -4.7452      0.0000
 -17   3   4      9.7228      0.5914     -9.4316      0.0000
 -13   3   4      8.3875      0.7247     -9.8771      0.0000
 -11   3   4      4.8907      0.4685     -5.1956      0.0000
  -7   3   4     27.5643      2.1473     28.0408      0.0000
  -5   3   4     22.5365      2.6525     27.5148      0.0000
  -3   3   4     23.0272      1.2046     27.9973      0.0000
   1   3   4     11.7991      1.1644     13.6554      0.0000
   5   3   4      9.0748      0.8645    -10.2460      0.0000
   7   3   4     12.1044      0.9619    -10.9771      0.0000
 -38   4   4      1.4113      1.1404      2.9333      0.0000
 -36   4   4      2.6120      1.4706      2.1949      0.0000
 -34   4   4      1.8365      0.8604      0.8136      0.0000
 -32   4   4      1.4493      1.0926     -0.3525      0.0000
 -30   4   4      0.0000      1.3608     -4.5796      0.0000
 -28   4   4      6.4540      0.8732     -7.2723      0.0000
 -26   4   4     10.0998      0.9174    -10.6630      0.0000
 -24   4   4     12.3706      1.0006    -12.9563      0.0000
 -22   4   4      6.0185      0.6669      5.5800      0.0000
 -20   4   4      3.3896      0.6912      2.5240      0.0000
 -18   4   4     11.1776      0.6860     11.2253      0.0000
 -16   4   4     20.7562      1.5808     19.2320      0.0000
 -14   4   4     20.2169      1.0807     21.9464      0.0000
 -12   4   4     22.0106      1.6631     23.8635      0.0000
  -8   4   4      6.2753      0.4832      4.5995      0.0000
  -6   4   4     11.7366      1.7185    -14.4662      0.0000
  -2   4   4     14.0388      0.7456    -14.5702      0.0000
   0   4   4     13.1034      0.7077    -13.3999      0.0000
   2   4   4     11.0216      0.8555    -10.3939      0.0000
   4   4   4      8.5043      0.5561      7.5148      0.0000
   8   4   4     10.6994      1.0845     11.4358      0.0000
  12   4   4      6.9937      0.8873      7.7709      0.0000
  14   4   4      4.2496      2.1515      5.4371      0.0000
  18   4   4      6.4127      0.9561     -1.6859      0.0000
  20   4   4      4.1199      0.9586     -3.8845      0.0000
  24   4   4      1.2572      1.1709     -0.3258      0.0000
 -37   5   4      0.9415      0.9812     -2.3633      0.0000
 -35   5   4      0.9679      1.1092     -0.8515      0.0000
 -33   5   4      0.8547      1.1679      0.7567      0.0000
 -31   5   4      0.0000      1.4076      0.8900      0.0000
 -29   5   4      3.4296      1.0302      4.7583      0.0000
 -27   5   4      5.5145      0.6612      5.7164      0.0000
 -25   5   4      8.4369      0.7639      8.2489      0.0000
 -23   5   4      5.9602      0.4623      6.9287      0.0000
 -21   5   4     15.5329      0.8784    -11.8593      0.0000
 -19   5   4      7.6335      0.9553     -6.0814      0.0000
 -17   5   4     11.1946      0.9548    -11.8690      0.0000
 -15   5   4     11.6000      0.6755    -12.5216      0.0000
 -13   5   4     12.1747      0.7007    -11.5970      0.0000
 -11   5   4      7.8782      0.7224     -9.3716      0.0000
  -9   5   4      3.8049      0.7568     -1.3382      0.0000
  -7   5   4     15.2376      1.1923     14.3973      0.0000
  -5   5   4     17.6656      1.3502     21.5846      0.0000
  -3   5   4     15.5503      0.8296     16.6450      0.0000
  -1   5   4     12.8282      0.6935     15.2516      0.0000
   1   5   4     11.3085      0.6269     13.3598      0.0000
   3   5   4      3.7966      0.4157     -2.1909      0.0000
   5   5   4      8.6365      0.5262     -8.5713      0.0000
   9   5   4      8.8476      1.2080     -8.8514      0.0000
  11   5   4      6.8679      0.7423     -8.5120      0.0000
  13   5   4      7.2124      0.5377     -7.6488      0.0000
  15   5   4      4.7759      0.6418     -2.2626      0.0000
  21   5   4      1.1433      1.8557      3.5533      0.0000
  23   5   4      0.0000      1.5757      1.7774      0.0000
  25   5   4      0.6360      1.2256      0.4334      0.0000
  27   5   4      1.8436      0.8769     -0.0826      0.0000
  29   5   4      1.2995      1.0372     -0.5770      0.0000
 -36   6   4      1.6031      1.1703      1.6544      0.0000
 -34   6   4      0.2561      1.0419     -0.1605      0.0000
 -32   6   4      1.5778      1.3362     -0.6210      0.0000
 -30   6   4      0.8858      1.1109      0.4015      0.0000
 -28   6   4      3.7175      0.6928     -3.6675      0.0000
 -26   6   4      5.2046      0.6480     -3.1104      0.0000
 -24   6   4      5.1884      0.9484     -4.2595      0.0000
 -22   6   4      3.6183      0.8737     -0.5246      0.0000
 -20   6   4     18.9102      1.0362     14.8503      0.0000
 -18   6   4      7.5161      0.5434      8.4034      0.0000
 -16   6   4      8.3432      0.7792      9.8472      0.0000
 -14   6   4      6.8291      0.5416      8.3279      0.0000
 -10   6   4      3.3163      0.6463      1.5112      0.0000
  -8   6   4     11.6713      0.9712    -11.6867      0.0000
  -6   6   4     15.5644      1.0338    -19.3813      0.0000
  -2   6   4     15.7261      0.8471    -18.0398      0.0000
   0   6   4     11.6178      0.6470    -14.9731      0.0000
   2   6   4      3.1959      0.4626     -1.5290      0.0000
   4   6   4      8.3381      1.2247      8.2531      0.0000
   8   6   4     11.5674      1.4154     12.5461      0.0000
  10   6   4     10.7290      0.9359     10.9546      0.0000
  12   6   4     10.1525      0.9179     10.0765      0.0000
  14   6   4      5.6657      0.6302      4.7817      0.0000
  16   6   4      3.4683      1.0830      0.1606      0.0000
  20   6   4      4.6618      0.5285     -4.9758      0.0000
  22   6   4      0.0000      1.6197     -3.0834      0.0000
  24   6   4      2.0890      0.9320     -1.4115      0.0000
  26   6   4      0.5547      1.2546     -0.7141      0.0000
  28   6   4      0.8330      1.2995     -0.0905      0.0000
  30   6   4      2.1977      1.6255      0.8294      0.0000
 -37   7   4      1.6689      1.3476     -2.5276      0.0000
 -35   7   4      1.0592      0.9755     -0.3902      0.0000
 -33   7   4      0.3170      0.9845      1.0567      0.0000
 -31   7   4      2.3679      0.8873      0.0063      0.0000
 -29   7   4      2.9676      0.5760     -1.1723      0.0000
 -27   7   4      3.6493      0.6734      2.1857      0.0000
 -25   7   4      3.1738      0.9765     -0.2044      0.0000
 -23   7   4      2.4765      0.7907     -0.0827      0.0000
 -21   7   4      7.1011      0.5563     -5.2869      0.0000
 -19   7   4     14.8182      0.8368    -15.9594      0.0000
 -17   7   4      8.4003      0.5790     -8.8556      0.0000
 -15   7   4      7.6802      0.5634     -7.6449      0.0000
 -13   7   4      6.6430      1.3471     -6.6546      0.0000
 -11   7   4      4.0976      0.5010     -2.4050      0.0000
  -9   7   4      8.7535      0.8030      9.5885      0.0000
  -7   7   4     11.0214      0.9363     15.3899      0.0000
  -5   7   4     12.7179      0.7180     15.6114      0.0000
  -3   7   4     13.9975      0.7668     14.9818      0.0000
  -1   7   4      9.4394      0.5591      9.6140      0.0000
   3   7   4     10.0641      0.5891    -10.9877      0.0000
   5   7   4     15.3506      1.4307    -15.8563      0.0000
   7   7   4     16.2850      0.8930    -16.5526      0.0000
   9   7   4     11.9134      0.9021    -13.1927      0.0000
  11   7   4      8.0915      0.7356    -10.8010      0.0000
  19   7   4      3.9098      0.7682      3.9851      0.0000
  21   7   4      2.2318      1.7419      2.7279      0.0000
  23   7   4      0.6855      1.4150      1.3433      0.0000
  25   7   4      0.8707      1.3180      0.7856      0.0000
  27   7   4      1.5292      0.8269      0.4715      0.0000
 -34   8   4      2.6376      0.6554     -0.7819      0.0000
 -32   8   4      1.4551      0.9271     -2.1839      0.0000
 -30   8   4      1.5630      0.9350     -1.3548      0.0000
 -28   8   4      4.0689      1.4026     -1.8492      0.0000
 -26   8   4      5.2362      1.0126     -4.5078      0.0000
 -24   8   4      3.9441      0.5930     -2.3141      0.0000
 -22   8   4      3.2613      0.6728     -2.0847      0.0000
 -20   8   4      4.2175      0.5418      4.2495      0.0000
 -18   8   4      9.3583      0.6104     10.6135      0.0000
 -16   8   4      4.1800      0.7937      5.6160      0.0000
 -14   8   4      4.6887      0.5398      5.9423      0.0000
 -12   8   4      4.0071      0.6791      3.7137      0.0000
 -10   8   4      4.7448      0.5079     -4.9679      0.0000
  -8   8   4      8.6773      0.9608    -12.1958      0.0000
  -6   8   4     12.3413      1.0063    -14.0511      0.0000
  -2   8   4     14.0081      0.9306    -18.3749      0.0000
   0   8   4      9.6035      0.5804    -11.3265      0.0000
   2   8   4      5.4734      1.1908     -4.5650      0.0000
   4   8   4      2.2150      0.7025      1.2399      0.0000
   6   8   4      6.5294      0.7133      6.9405      0.0000
   8   8   4      7.5221      0.5509      7.9045      0.0000
  10   8   4      5.9001      0.7391      7.2211      0.0000
  12   8   4      4.2644      0.4773      5.5710      0.0000
  14   8   4      4.1345      0.4947      3.3637      0.0000
  16   8   4      2.1442      0.7294     -2.5609      0.0000
  22   8   4      0.1450      1.3565     -2.0019      0.0000
  24   8   4      1.5965      1.0309     -1.3843      0.0000
  26   8   4      1.3473      1.8490     -1.1717      0.0000
  28   8   4      0.0000      1.0828     -0.1870      0.0000
 -35   9   4      0.4483      1.0623     -1.5402      0.0000
 -33   9   4      0.6619      0.9972      1.7586      0.0000
 -31   9   4      2.8093      0.9197      2.6995      0.0000
 -29   9   4      3.0250      1.0170      1.8007      0.0000
 -27   9   4      4.0574      0.8831      2.6060      0.0000
 -25   9   4      4.3760      0.8022      3.6162      0.0000
 -23   9   4      2.6917      0.6695      2.2958      0.0000
 -21   9   4      2.2359      1.0400      1.7337      0.0000
 -19   9   4      3.7855      0.6320     -3.8516      0.0000
 -17   9   4      6.5762      0.6206     -7.2140      0.0000
 -15   9   4      4.6868      0.5361     -5.4486      0.0000
 -13   9   4      5.3424      0.4913     -4.7206      0.0000
  -9   9   4      6.7913      0.7733      5.7626      0.0000
  -7   9   4      7.3941      0.5325      8.0105      0.0000
  -5   9   4      8.5348      0.7756     10.7400      0.0000
  -3   9   4     11.5158      0.6567     12.7060      0.0000
  -1   9   4      9.9553      0.6207      9.7539      0.0000
   1   9   4      5.8222      0.4509      5.6898      0.0000
   5   9   4      4.6399      0.6151     -3.2166      0.0000
   7   9   4      5.4177      0.4916     -4.7769      0.0000
   9   9   4      4.9896      0.6927     -4.7431      0.0000
  11   9   4      4.1320      0.8473     -3.7786      0.0000
  13   9   4      3.1396      0.5290     -1.9697      0.0000
  15   9   4      2.2257      0.6531      2.0861      0.0000
  17   9   4      3.3757      0.5937      2.9336      0.0000
  19   9   4      2.4590      0.7706      2.3756      0.0000
  21   9   4      0.8965      1.3630      1.5353      0.0000
  23   9   4      1.4812      1.2204      0.9824      0.0000
  25   9   4      1.5496      1.6985      0.8363      0.0000
  27   9   4      1.1550      1.2495      0.0044      0.0000
 -32  10   4      2.6477      0.8370     -1.9838      0.0000
 -30  10   4      2.4828      0.7810     -2.3932      0.0000
 -28  10   4      3.1458      0.6581     -1.3685      0.0000
 -26  10   4      2.4226      0.7425     -1.9591      0.0000
 -24  10   4      4.0055      0.7749     -1.9523      0.0000
 -22  10   4      2.3560      0.7670     -1.7464      0.0000
 -20  10   4      1.6010      1.0068     -1.2263      0.0000
 -18  10   4      2.8692      0.6899      3.1492      0.0000
 -16  10   4      4.4825      1.0140      5.5150      0.0000
 -14  10   4      3.2581      0.6192      3.6885      0.0000
 -12  10   4      2.3003      1.0966     -0.1541      0.0000
 -10  10   4      2.6212      1.1237     -3.3297      0.0000
  -8  10   4      3.9976      0.8220     -4.2054      0.0000
  -6  10   4      6.0516      0.7209     -6.1201      0.0000
  -2  10   4      5.4949      0.4787     -5.9091      0.0000
   0  10   4      4.1702      0.6612     -4.3409      0.0000
   2  10   4      2.5185      0.7918     -1.7550      0.0000
   4  10   4      3.5224      1.2279      1.7341      0.0000
   6  10   4      3.7578      0.9732      2.4813      0.0000
   8  10   4      3.7555      0.6755      2.9336      0.0000
  10  10   4      2.1653      0.9475      2.7552      0.0000
  12  10   4      2.2125      0.9468      0.6781      0.0000
  14  10   4      2.5525      0.7001     -2.1593      0.0000
  16  10   4      2.4124      0.6935     -2.5530      0.0000
  18  10   4      2.7884      1.1321     -1.7751      0.0000
  20  10   4      1.6810      0.9144     -0.9354      0.0000
  22  10   4      1.0564      1.2168     -0.5955      0.0000
  24  10   4      2.2433      1.1303     -0.5146      0.0000
  26  10   4      1.1914      1.3396      0.1713      0.0000
 -31  11   4      3.1549      1.0884      1.7300      0.0000
 -29  11   4      1.5805      1.3495      1.9121      0.0000
 -27  11   4      2.1814      1.1844      1.3986      0.0000
 -25  11   4      3.2485      0.8434      2.0345      0.0000
 -23  11   4      2.3306      0.6882      1.6834      0.0000
 -21  11   4      2.1622      0.8473      1.5414      0.0000
 -19  11   4      2.3090      1.1241     -0.9355      0.0000
 -17  11   4      4.1806      0.5908     -7.1895      0.0000
 -15  11   4     10.2453      0.9106    -10.5388      0.0000
 -13  11   4      8.6202      0.8418     -8.8278      0.0000
 -11  11   4      7.5422      0.6167     -6.7588      0.0000
  -9  11   4      7.0339      0.5802     -6.3215      0.0000
  -7  11   4      3.9759      0.5330     -3.6669      0.0000
  -5  11   4      2.2050      0.7837      0.2524      0.0000
  -3  11   4      3.6125      0.9798      1.8637      0.0000
  -1  11   4      4.5617      0.5387      2.8861      0.0000
   1  11   4      3.6697      0.5471      2.1034      0.0000
   3  11   4      2.6925      0.5237     -0.8955      0.0000
   5  11   4      3.1893      0.5973     -2.1276      0.0000
   7  11   4      4.8563      0.7712     -3.7768      0.0000
   9  11   4      4.5872      0.7570     -5.4711      0.0000
  11  11   4      4.0726      0.6777     -4.3062      0.0000
  13  11   4      2.1979      0.7550     -2.1509      0.0000
  15  11   4      1.6699      0.9670     -1.2191      0.0000
  17  11   4      1.5272      1.0954     -1.1968      0.0000
  19  11   4      1.3022      1.2212     -1.3306      0.0000
  21  11   4      1.1012      1.2154     -0.6924      0.0000
  23  11   4      0.8165      1.1509     -0.1232      0.0000
 -30  12   4      2.5762      1.0672     -1.9508      0.0000
 -28  12   4      1.3437      1.0583     -1.1129      0.0000
 -26  12   4      1.3032      1.0335     -0.3619      0.0000
 -24  12   4      1.7766      0.9076     -0.4496      0.0000
 -22  12   4      2.3916      1.0091     -0.3835      0.0000
 -20  12   4      0.7241      1.2206     -0.8805      0.0000
 -18  12   4      3.3183      0.7326      1.1460      0.0000
 -16  12   4      4.7621      0.5579      4.2819      0.0000
 -14  12   4      3.6025      0.7444      3.2618      0.0000
 -12  12   4      0.4900      1.1480      0.2241      0.0000
 -10  12   4      2.8451      0.7765     -0.3270      0.0000
  -8  12   4      1.0470      1.2842     -0.5894      0.0000
  -6  12   4      3.5614      0.5434     -2.6308      0.0000
  -2  12   4      4.0379      0.5053     -3.8497      0.0000
   2  12   4      1.6226      0.8681     -0.4478      0.0000
   4  12   4      1.9600      0.8484      0.3572      0.0000
   6  12   4      3.0333      0.7828      1.0507      0.0000
   8  12   4      2.9780      0.6083      2.3149      0.0000
  10  12   4      3.0760      0.9402      1.6031      0.0000
  12  12   4      2.2785      0.6904      0.2546      0.0000
  14  12   4      1.5279      0.9042     -0.6716      0.0000
  16  12   4      1.4088      1.3943     -0.7795      0.0000
  18  12   4      2.8143      1.0224     -0.1749      0.0000
 -27  13   4      1.3718      1.2034      0.0046      0.0000
 -25  13   4      1.6484      1.2607     -0.1385      0.0000
 -23  13   4      2.6912      0.9581      0.2307      0.0000
 -21  13   4      2.9508      0.6471      0.6305      0.0000
 -19  13   4      2.7676      0.6528      0.7894      0.0000
 -17  13   4      1.5685      0.9818     -0.7001      0.0000
 -15  13   4      1.6447      0.8539     -1.2559      0.0000
 -13  13   4      0.0000      1.2100      0.4705      0.0000
 -11  13   4      2.3291      0.8211      1.4479      0.0000
  -9  13   4      2.5564      1.1021      1.1182      0.0000
  -7  13   4      2.1538      1.0731      1.6964      0.0000
  -5  13   4      2.2723      1.1132      2.9851      0.0000
  -3  13   4      2.9649      0.8916      3.6787      0.0000
  -1  13   4      2.5056      0.9388      2.7261      0.0000
   1  13   4      2.5405      0.9426      0.3212      0.0000
   3  13   4      1.4671      1.1268     -0.8453      0.0000
   5  13   4      2.1015      0.8791     -1.2560      0.0000
   7  13   4      2.0288      0.8425     -1.9461      0.0000
   9  13   4      1.2574      0.9720     -1.4882      0.0000
  11  13   4      1.3204      1.0053     -0.8208      0.0000
  13  13   4      1.7118      0.8566      0.0638      0.0000
  15  13   4      1.3975      1.2495      0.7265      0.0000
  17  13   4      1.2306      0.9685      0.2605      0.0000
 -24  14   4      1.7673      1.0064     -0.0673      0.0000
 -22  14   4      2.9275      1.1393      0.0424      0.0000
 -20  14   4      1.7092      0.9246      0.4213      0.0000
 -18  14   4      1.3331      1.1670      0.8969      0.0000
 -16  14   4      1.8000      0.8819      1.2385      0.0000
 -14  14   4      0.0000      1.0172      0.5998      0.0000
 -12  14   4      1.5134      1.3271     -0.2563      0.0000
 -10  14   4      1.2748      1.0835     -0.5417      0.0000
  -8  14   4      1.6379      1.0023     -0.8654      0.0000
  -6  14   4      2.1878      1.0242     -1.9347      0.0000
  -2  14   4      4.5234      0.6906     -3.6010      0.0000
   0  14   4      2.2198      1.1131     -1.4706      0.0000
   4  14   4      1.1945      1.1913      0.9140      0.0000
   6  14   4      1.4194      1.2571      1.3660      0.0000
   8  14   4      1.8765      0.7752      1.1887      0.0000
  10  14   4      1.5421      1.1364      1.1976      0.0000
  12  14   4      1.4553      1.0642      0.9564      0.0000
  16  14   4      1.0902      1.1202      0.4882      0.0000
 -23  15   4      2.4638      1.0434     -0.0861      0.0000
 -21  15   4      1.0109      1.0164     -0.6414      0.0000
 -19  15   4      1.5878      1.1818     -1.1631      0.0000
 -17  15   4      1.3916      1.1885     -0.8669      0.0000
 -15  15   4      1.3810      1.0338     -0.0644      0.0000
 -13  15   4      1.6199      1.3221      0.4068      0.0000
 -11  15   4      2.2148      0.9001      0.3610      0.0000
  -9  15   4      1.5957      0.9657      0.1696      0.0000
  -7  15   4      1.4420      1.1776      0.1823      0.0000
  -5  15   4      1.0986      1.3028      1.0436      0.0000
  -3  15   4      1.3952      1.3562      1.8073      0.0000
  -1  15   4      2.1353      0.6978      0.6919      0.0000
   1  15   4      1.7327      0.9169     -0.9356      0.0000
   3  15   4      1.7843      0.8248     -1.3356      0.0000
   5  15   4      1.5450      0.8191     -1.0143      0.0000
   7  15   4      1.2427      1.1378     -0.2775      0.0000
   9  15   4      1.4092      0.9081     -0.0219      0.0000
  11  15   4      0.7335      0.9585     -0.1279      0.0000
  13  15   4      0.9982      1.1135      0.0401      0.0000
  15  15   4      1.7496      1.1519     -0.4035      0.0000
 -20  16   4      0.5543      1.2233     -0.7293      0.0000
 -18  16   4      1.2419      1.1825     -0.6124      0.0000
 -16  16   4      0.6496      1.1548     -1.2121      0.0000
 -14  16   4      0.0000      1.0667     -1.3985      0.0000
 -12  16   4      0.0000      1.2398     -0.6418      0.0000
 -10  16   4      2.2400      1.1230      0.4013      0.0000
  -8  16   4      1.5807      0.9363      1.1625      0.0000
  -6  16   4      1.7213      0.9896      1.0561      0.0000
  -2  16   4      2.4867      0.6150     -0.0578      0.0000
   0  16   4      2.2347      0.6997      0.6447      0.0000
   2  16   4      1.6372      1.1023      0.8339      0.0000
   4  16   4      1.0455      0.9889      0.2516      0.0000
   6  16   4      1.3625      0.8625     -0.7499      0.0000
   8  16   4      1.6215      0.9981     -1.3475      0.0000
  10  16   4      0.8889      1.0298     -1.2082      0.0000
  12  16   4      1.1555      1.1864     -0.8960      0.0000
 -13  17   4      0.8122      1.1090      1.2895      0.0000
 -11  17   4      0.7064      1.0655      0.7077      0.0000
  -9  17   4      1.0395      1.2055     -0.0512      0.0000
  -7  17   4      1.5420      1.1304     -0.3586      0.0000
  -5  17   4      1.5836      1.3946     -0.0038      0.0000
  -1  17   4      1.4052      1.2110     -0.0072      0.0000
   1  17   4      1.4005      1.2229     -0.2487      0.0000
   3  17   4      1.5432      1.1695      0.0160      0.0000
   5  17   4      0.7945      1.0382      0.8041      0.0000
   7  17   4      0.7219      1.0241      1.5926      0.0000
 -39   1   5      0.0000      1.3874     -0.4877      0.0000
 -37   1   5      0.9080      1.2026     -0.3094      0.0000
 -35   1   5      0.0000      1.1620      0.2365      0.0000
 -33   1   5      0.0000      1.0506     -0.2003      0.0000
 -31   1   5      0.0000      0.9934     -0.2984      0.0000
 -29   1   5      0.9409      0.8538     -0.0831      0.0000
 -27   1   5      2.3255      0.7224      1.9900      0.0000
 -25   1   5      0.0000      1.1732      0.9821      0.0000
 -23   1   5      0.0000      1.2181      0.4024      0.0000
 -21   1   5      1.3126      0.9748     -1.5796      0.0000
 -19   1   5      0.9669      1.0329      2.5817      0.0000
 -17   1   5      1.8336      0.5991     -1.4973      0.0000
 -15   1   5      1.9875      0.6186     -1.2674      0.0000
 -13   1   5      3.1643      0.5872     -2.2607      0.0000
 -11   1   5      4.9888      0.3374     -7.7277      0.0000
  -9   1   5      3.2954      0.3623      2.2385      0.0000
  -7   1   5      3.7505      0.4245     -2.2906      0.0000
 -38   2   5      0.0000      1.4197      0.8867      0.0000
 -36   2   5      0.7212      1.1904      0.1735      0.0000
 -34   2   5      0.0000      1.0746     -0.0977      0.0000
 -32   2   5      1.1861      1.1413      1.0116      0.0000
 -30   2   5      0.0000      1.6441      0.8892      0.0000
 -28   2   5      1.4736      1.0633     -0.7866      0.0000
 -26   2   5      3.3076      1.0382     -3.9132      0.0000
 -24   2   5      0.9823      1.1293     -0.5119      0.0000
 -22   2   5      2.0438      0.9001     -0.2220      0.0000
 -20   2   5      2.6546      0.9251     -1.3905      0.0000
 -18   2   5      2.9707      0.8798     -3.9579      0.0000
 -16   2   5      2.0801      0.6967      0.2889      0.0000
 -14   2   5      1.5409      0.9157      0.3094      0.0000
 -12   2   5      3.7966      0.7644      3.5501      0.0000
 -10   2   5      2.8126      0.4443      1.8098      0.0000
  -8   2   5      4.1854      0.2584     -3.4547      0.0000
  -6   2   5      4.5685      0.2724     -3.9699      0.0000
 -37   3   5      1.4545      0.9720     -0.9833      0.0000
 -35   3   5      0.8601      1.4038      0.1104      0.0000
 -33   3   5      1.1958      1.0261     -0.1990      0.0000
 -31   3   5      0.5328      1.0989     -1.1134      0.0000
 -29   3   5      1.6524      1.3645      0.2667      0.0000
 -27   3   5      2.6179      1.2209      2.8036      0.0000
 -25   3   5      5.1139      1.0994      5.2005      0.0000
 -23   3   5      2.7399      0.7818     -1.2894      0.0000
 -21   3   5      1.6633      0.7914      1.5740      0.0000
 -19   3   5      3.0472      0.7885      0.9785      0.0000
 -17   3   5      1.9992      0.7921      1.4066      0.0000
 -15   3   5      2.5694      0.5796     -2.9671      0.0000
 -13   3   5      4.5308      0.9868     -4.2544      0.0000
 -11   3   5      4.2380      0.4646     -3.4706      0.0000
  -9   3   5      2.1487      0.8553     -1.9965      0.0000
  -7   3   5      6.7594      0.7099      8.2985      0.0000
 -38   4   5      0.8663      1.0576      1.8945      0.0000
 -36   4   5      1.4813      1.1913      1.0406      0.0000
 -34   4   5      0.9060      1.2312      0.0952      0.0000
 -32   4   5      0.0560      1.1355      0.9259      0.0000
 -30   4   5      0.9914      1.1170      0.3097      0.0000
 -28   4   5      3.2577      0.8886     -1.8077      0.0000
 -26   4   5      4.0855      0.6792     -4.0042      0.0000
 -24   4   5      4.7416      0.4622     -5.7127      0.0000
 -22   4   5      2.1149      0.6903      1.2383      0.0000
 -20   4   5      2.8441      0.7177     -1.8947      0.0000
 -18   4   5      1.8339      1.2590      0.8836      0.0000
 -16   4   5      3.4939      0.7627      1.8210      0.0000
 -14   4   5      5.8857      0.4744      6.0593      0.0000
 -12   4   5      7.2863      0.7350      6.8721      0.0000
 -10   4   5      6.4359      0.6211      5.7230      0.0000
  -8   4   5      3.2138      0.6276     -0.4719      0.0000
  -6   4   5      3.6001      0.9473      0.8366      0.0000
  -4   4   5      4.1496      0.2901     -3.5331      0.0000
   0   4   5      3.8207      0.5922     -4.1221      0.0000
   2   4   5      2.9780      1.0198     -1.1555      0.0000
   4   4   5      2.3072      1.1413     -0.7753      0.0000
   6   4   5      1.1021      1.3321      0.4509      0.0000
   8   4   5      2.3757      0.9615      2.4335      0.0000
  12   4   5      3.9140      0.8674      4.2292      0.0000
  14   4   5      1.4455      1.3763      0.7387      0.0000
 -37   5   5      0.7899      1.1084     -1.9790      0.0000
 -35   5   5      1.2919      1.2691     -0.9883      0.0000
 -33   5   5      0.0000      1.0278     -0.4290      0.0000
 -31   5   5      1.4795      1.0774     -1.4314      0.0000
 -29   5   5      1.3337      1.2774      0.5295      0.0000
 -27   5   5      2.5967      0.9212      1.5086      0.0000
 -25   5   5      2.8035      0.5863      3.1529      0.0000
 -23   5   5      7.2966      1.3455      5.1190      0.0000
 -21   5   5      3.6939      0.6357     -2.9638      0.0000
 -19   5   5      3.2734      0.5750     -0.8087      0.0000
 -17   5   5      2.1367      0.6876     -2.7845      0.0000
 -15   5   5      3.1147      0.5969     -3.2324      0.0000
 -13   5   5      5.5341      0.6315     -5.5318      0.0000
 -11   5   5      4.4847      0.6733     -3.4281      0.0000
  -9   5   5      3.0664      1.2876      0.7373      0.0000
  -7   5   5      3.4540      0.5442     -2.5513      0.0000
  -3   5   5      6.6631      0.4107      7.8238      0.0000
  -1   5   5      5.9531      0.9114      5.0771      0.0000
   1   5   5      2.5953      0.4277      2.4400      0.0000
   3   5   5      1.4533      0.8310      0.7704      0.0000
   5   5   5      1.7518      0.9972     -1.3689      0.0000
   7   5   5      2.5328      0.7710     -2.6593      0.0000
   9   5   5      3.7660      0.5826     -3.5667      0.0000
  11   5   5      3.7978      1.2040     -4.8179      0.0000
  15   5   5      0.7604      1.6380     -0.4846      0.0000
  17   5   5      0.0000      1.4439      1.2043      0.0000
  19   5   5      0.0000      1.1817      0.9461      0.0000
  21   5   5      1.6398      1.0393      1.4466      0.0000
  27   5   5      0.4419      1.1176      0.3493      0.0000
 -36   6   5      1.4885      1.1833      1.4243      0.0000
 -34   6   5      2.0993      0.7983      0.2769      0.0000
 -32   6   5      2.1274      1.1532     -0.2584      0.0000
 -30   6   5      1.0455      1.2431      0.7555      0.0000
 -28   6   5      2.2665      0.9254     -1.6606      0.0000
 -26   6   5      2.0344      1.1083     -1.5853      0.0000
 -24   6   5      4.9057      0.5628     -3.8043      0.0000
 -22   6   5      5.2982      0.8789     -4.2889      0.0000
 -20   6   5      4.5745      0.5419      5.2227      0.0000
 -18   6   5      3.7046      0.5774      3.8096      0.0000
 -16   6   5      4.2507      0.7312      4.7851      0.0000
 -14   6   5      5.1015      0.6593      4.8137      0.0000
 -12   6   5      4.7767      0.4471      2.8859      0.0000
 -10   6   5      3.2013      0.6118     -1.2484      0.0000
  -8   6   5      3.7610      0.8084      1.9128      0.0000
  -6   6   5      5.5446      0.6994     -3.7508      0.0000
  -4   6   5     10.0335      0.6976    -10.9527      0.0000
  -2   6   5      7.6406      0.6383     -8.6873      0.0000
   0   6   5      5.5983      0.3976     -4.8583      0.0000
   2   6   5      3.0895      0.8077     -1.3678      0.0000
   4   6   5      2.6991      0.4689      2.3749      0.0000
   6   6   5      4.0173      0.7661      5.0623      0.0000
  10   6   5      5.8451      1.0277      6.1488      0.0000
  14   6   5      2.5732      1.4759      2.6986      0.0000
  16   6   5      1.2364      1.2052     -0.0350      0.0000
  18   6   5      1.2094      1.1042     -0.9608      0.0000
  20   6   5      2.2850      1.0045     -2.0856      0.0000
  22   6   5      1.7512      1.6782     -2.4016      0.0000
  24   6   5      1.4757      1.3676     -1.9608      0.0000
 -35   7   5      1.5982      0.9262     -1.4069      0.0000
 -33   7   5      1.7329      1.3808     -0.0479      0.0000
 -31   7   5      1.8420      0.9659      0.0757      0.0000
 -29   7   5      2.3732      1.1669     -1.4883      0.0000
 -27   7   5      2.8702      1.0937      0.9028      0.0000
 -25   7   5      1.8531      1.0241      1.1041      0.0000
 -23   7   5      3.6888      0.6174      3.4296      0.0000
 -21   7   5      3.9441      0.6155      1.5513      0.0000
 -19   7   5      8.6501      0.5782     -7.0354      0.0000
 -17   7   5      7.1196      0.7482     -5.8972      0.0000
 -15   7   5      5.1194      0.6926     -5.5056      0.0000
 -13   7   5      3.8436      0.5079     -2.6567      0.0000
 -11   7   5      3.5606      0.8536     -0.0555      0.0000
  -9   7   5      3.7593      0.6310     -2.3372      0.0000
  -7   7   5      4.0095      0.5635      0.8291      0.0000
  -3   7   5     10.0181      0.5820     10.2240      0.0000
  -1   7   5      6.2922      0.7438      7.1991      0.0000
   1   7   5      3.1612      0.4648      2.4496      0.0000
   3   7   5      3.9647      0.4602     -2.6716      0.0000
   5   7   5      6.6378      0.7917     -6.5495      0.0000
   7   7   5      6.3020      0.4590     -7.0447      0.0000
   9   7   5      8.0646      0.5322     -7.9102      0.0000
  13   7   5      2.8226      1.4334     -5.1863      0.0000
  15   7   5      2.5218      1.0259     -2.5065      0.0000
  17   7   5      0.0000      1.6647     -0.5593      0.0000
  19   7   5      1.9008      0.9786      1.5555      0.0000
  21   7   5      1.6666      0.9783      2.5192      0.0000
  23   7   5      1.8670      1.0906      2.2872      0.0000
 -34   8   5      1.9886      0.8026      0.8714      0.0000
 -32   8   5      1.3108      1.1664     -1.1407      0.0000
 -30   8   5      3.2990      0.6968     -0.9844      0.0000
 -28   8   5      1.5150      1.0940     -0.0779      0.0000
 -26   8   5      2.7255      0.7004     -3.4347      0.0000
 -24   8   5      5.5798      1.3891     -4.4947      0.0000
 -22   8   5      6.3474      0.5520     -5.6851      0.0000
 -20   8   5      3.8802      0.6262     -1.4364      0.0000
 -18   8   5      6.8547      0.5481      6.1980      0.0000
 -16   8   5      4.7105      0.7090      5.4026      0.0000
 -14   8   5      4.3129      0.6990      2.3941      0.0000
 -12   8   5      3.6694      0.6034      0.0405      0.0000
 -10   8   5      3.3164      0.6456      2.6934      0.0000
  -8   8   5      4.6215      0.7545      1.3986      0.0000
  -6   8   5      8.1994      0.7767     -5.4464      0.0000
  -4   8   5     10.2754      0.8270     -9.8777      0.0000
  -2   8   5     13.1945      0.7388    -11.2832      0.0000
   2   8   5      3.1679      0.4737     -3.5112      0.0000
   6   8   5      2.9435      0.5590      2.6642      0.0000
   8   8   5      5.8932      0.4579      5.3523      0.0000
  10   8   5      6.3348      0.4968      5.5442      0.0000
  12   8   5      4.7239      0.4724      4.8793      0.0000
  16   8   5      2.1588      1.2686      1.2036      0.0000
  18   8   5      0.9723      1.0974     -1.4665      0.0000
  20   8   5      2.1193      1.2554     -3.1199      0.0000
  22   8   5      2.6206      1.6825     -3.2209      0.0000
  24   8   5      2.6888      0.8853     -2.2830      0.0000
 -33   9   5      2.0950      0.9410     -0.2346      0.0000
 -31   9   5      2.5287      1.1522      1.5262      0.0000
 -29   9   5      1.4293      1.3562      0.6115      0.0000
 -27   9   5      1.8781      0.9371      0.6766      0.0000
 -25   9   5      3.9028      0.5464      4.1297      0.0000
 -23   9   5      6.9628      0.5481      5.1527      0.0000
 -21   9   5      6.2547      0.5640      4.8091      0.0000
 -19   9   5      2.7447      0.7079     -0.7686      0.0000
 -17   9   5      6.3332      0.7245     -6.1569      0.0000
 -15   9   5      3.8390      0.5436     -3.2458      0.0000
 -13   9   5      3.0768      0.9153      0.1914      0.0000
 -11   9   5      2.9817      0.7941     -1.2397      0.0000
  -9   9   5      3.0910      0.7363     -1.7609      0.0000
  -7   9   5      4.1400      0.7900      3.1896      0.0000
  -3   9   5     10.5023      0.6227     10.0085      0.0000
  -1   9   5      8.8976      0.5563      9.6730      0.0000
   1   9   5      4.6804      0.4590      4.6798      0.0000
   3   9   5      3.0903      0.8967      0.4493      0.0000
   5   9   5      2.7189      0.5640     -1.1453      0.0000
   7   9   5      4.2195      0.5224     -4.1353      0.0000
   9   9   5      5.9510      0.9966     -4.9143      0.0000
  11   9   5      4.5152      0.4894     -4.3335      0.0000
  13   9   5      2.9348      0.6403     -3.5563      0.0000
  15   9   5      2.0393      0.9162     -1.6546      0.0000
  17   9   5      1.5765      0.9733      0.9369      0.0000
  19   9   5      1.4894      1.3988      2.9792      0.0000
  21   9   5      3.9497      1.0573      3.5626      0.0000
  23   9   5      1.8289      1.3209      2.7213      0.0000
 -32  10   5      1.1810      1.2900     -0.4761      0.0000
 -30  10   5      2.5361      0.7837     -1.7015      0.0000
 -28  10   5      1.3842      1.0581     -0.8091      0.0000
 -26  10   5      3.3402      0.6177     -1.9738      0.0000
 -24  10   5      5.1261      0.5533     -4.7230      0.0000
 -22  10   5      5.8678      0.5371     -5.0246      0.0000
 -20  10   5      2.8914      0.6792     -2.8172      0.0000
 -18  10   5      3.9517      1.1779      2.9103      0.0000
 -16  10   5      5.3339      0.7363      5.2618      0.0000
 -14  10   5      2.8241      0.6615      2.2903      0.0000
 -12  10   5      2.1306      0.8426      1.9265      0.0000
 -10  10   5      1.9992      1.0370      2.8792      0.0000
  -8  10   5      2.9508      0.6547     -0.1100      0.0000
  -6  10   5      5.0797      0.9872     -4.3643      0.0000
  -4  10   5      7.6884      1.1671     -7.6991      0.0000
  -2  10   5      8.1552      0.5629     -9.2372      0.0000
   0  10   5      4.5340      0.4958     -6.1494      0.0000
   2  10   5      3.6606      0.4968     -2.3923      0.0000
   4  10   5      2.2341      0.8568     -0.6043      0.0000
   6  10   5      2.8697      0.5498      2.5532      0.0000
   8  10   5      4.8604      0.5037      4.0920      0.0000
  10  10   5      3.4535      0.6394      4.0787      0.0000
  12  10   5      3.8627      1.0101      3.9140      0.0000
  14  10   5      2.4773      0.9491      2.1211      0.0000
  16  10   5      1.9417      0.9986     -0.1811      0.0000
  18  10   5      2.1554      0.7337     -2.2354      0.0000
  20  10   5      3.1772      0.8975     -3.2738      0.0000
  22  10   5      3.0919      1.0692     -2.6827      0.0000
 -29  11   5      0.6464      1.3243      1.9213      0.0000
 -27  11   5      2.4799      0.9926      1.9754      0.0000
 -25  11   5      4.4065      0.5488      3.7910      0.0000
 -23  11   5      6.3102      0.5573      5.2335      0.0000
 -21  11   5      5.1598      0.7702      3.8084      0.0000
 -19  11   5      3.7321      0.5896     -0.4985      0.0000
 -17  11   5      6.0502      0.7444     -6.0833      0.0000
 -15  11   5      7.7381      0.5539     -8.5595      0.0000
 -13  11   5      9.9033      0.9259     -9.3080      0.0000
 -11  11   5     10.7188      0.9757    -10.4548      0.0000
  -9  11   5      9.3404      0.9807     -9.1864      0.0000
  -7  11   5      6.7739      0.5146     -5.4351      0.0000
  -3  11   5      3.5843      0.5120      2.8191      0.0000
  -1  11   5      4.5022      0.5426      2.9320      0.0000
   1  11   5      3.5669      0.5105      1.4792      0.0000
   3  11   5      3.9269      0.4968      0.4900      0.0000
   5  11   5      3.4288      0.5161     -2.2246      0.0000
   7  11   5      3.9600      0.5169     -4.2520      0.0000
   9  11   5      5.2049      0.5066     -5.2964      0.0000
  11  11   5      5.7461      0.5723     -6.1567      0.0000
  13  11   5      4.8426      0.7959     -4.6940      0.0000
  15  11   5      2.6461      1.1730     -2.5512      0.0000
  17  11   5      1.2966      0.9724     -0.4756      0.0000
  19  11   5      1.4500      1.1235      1.1617      0.0000
  21  11   5      1.5678      1.1634      1.1847      0.0000
 -28  12   5      2.1855      0.7732     -1.8512      0.0000
 -26  12   5      2.3145      0.7494     -1.7578      0.0000
 -24  12   5      2.9516      0.6827     -2.7311      0.0000
 -22  12   5      3.3045      0.6996     -2.7660      0.0000
 -20  12   5      2.9332      0.6673     -1.1710      0.0000
 -18  12   5      2.6902      0.6522      1.3429      0.0000
 -16  12   5      3.0744      0.7758      3.6870      0.0000
 -14  12   5      4.4373      0.5995      4.5691      0.0000
 -12  12   5      3.4313      0.6626      4.0947      0.0000
 -10  12   5      2.5600      1.1482      2.3886      0.0000
  -8  12   5      2.0171      0.9124     -0.0606      0.0000
  -6  12   5      2.9416      0.9190     -2.9411      0.0000
  -4  12   5      4.8661      0.5111     -5.4158      0.0000
  -2  12   5      4.4235      0.8235     -5.1413      0.0000
   0  12   5      2.8642      0.5909     -3.3823      0.0000
   2  12   5      2.8965      0.5617     -1.9757      0.0000
   4  12   5      1.8959      0.7156      0.6046      0.0000
   6  12   5      3.0774      0.5152      2.7244      0.0000
   8  12   5      3.3520      0.5416      4.0709      0.0000
  10  12   5      4.0581      0.5549      5.3029      0.0000
  12  12   5      3.9606      0.7190      4.0499      0.0000
  16  12   5      1.6941      1.2594     -0.1066      0.0000
  18  12   5      2.8730      0.8927     -1.8803      0.0000
 -25  13   5      2.3319      1.1367      2.3607      0.0000
 -23  13   5      2.1484      1.1507      2.2134      0.0000
 -21  13   5      2.6481      0.7025      1.1511      0.0000
 -19  13   5      2.3661      0.7140     -0.2950      0.0000
 -17  13   5      2.7901      0.6931     -2.0105      0.0000
 -15  13   5      4.2385      0.6852     -3.9446      0.0000
 -13  13   5      2.8439      0.7592     -4.3278      0.0000
 -11  13   5      1.9679      0.9000     -2.1383      0.0000
  -9  13   5      2.6158      0.7436      1.0438      0.0000
  -7  13   5      3.6383      0.8977      4.1078      0.0000
  -3  13   5      5.8471      0.5152      7.5525      0.0000
  -1  13   5      4.4322      0.5441      6.0561      0.0000
   1  13   5      3.4953      0.5971      4.1871      0.0000
   3  13   5      1.9684      0.6271      1.3271      0.0000
   5  13   5      2.5821      0.5539     -1.5455      0.0000
   7  13   5      3.9372      0.5147     -3.7219      0.0000
   9  13   5      5.0365      1.4393     -5.5611      0.0000
  11  13   5      5.1630      0.7199     -4.9693      0.0000
  15  13   5      2.4353      0.8868     -0.8034      0.0000
  17  13   5      1.9840      1.0602      1.3977      0.0000
 -22  14   5      1.8823      1.1589     -1.8844      0.0000
 -20  14   5      2.5718      0.6952     -0.8422      0.0000
 -18  14   5      2.3805      1.0626      0.2124      0.0000
 -16  14   5      1.4362      1.2284      2.0892      0.0000
 -14  14   5      2.8615      0.6806      3.9887      0.0000
 -12  14   5      3.3020      0.7388      3.5363      0.0000
 -10  14   5      2.5885      0.6767      0.8588      0.0000
  -6  14   5      4.4457      0.7793     -5.1756      0.0000
  -4  14   5      6.3135      0.7403     -6.9671      0.0000
  -2  14   5      5.5922      0.5181     -6.8810      0.0000
   0  14   5      5.4372      0.5421     -5.8261      0.0000
   2  14   5      3.4846      0.6852     -3.7152      0.0000
   4  14   5      2.0162      0.5691     -0.9509      0.0000
   6  14   5      2.3893      0.5981      1.6518      0.0000
   8  14   5      3.6937      0.8794      4.0212      0.0000
  10  14   5      4.9158      0.7755      4.5232      0.0000
  12  14   5      3.2947      0.8309      3.4375      0.0000
  14  14   5      1.9180      1.0887      1.7681      0.0000
 -19  15   5      2.9509      0.6557     -1.3698      0.0000
 -17  15   5      2.4141      1.1315     -2.0704      0.0000
 -15  15   5      3.2338      0.6805     -3.2707      0.0000
 -13  15   5      2.4257      0.8206     -3.5311      0.0000
  -9  15   5      2.5794      0.6968      1.0410      0.0000
  -7  15   5      3.6581      0.7811      3.6121      0.0000
  -3  15   5      4.6418      0.7198      5.2225      0.0000
  -1  15   5      3.8656      0.5571      4.3011      0.0000
   1  15   5      3.0932      0.7950      2.4116      0.0000
   3  15   5      1.8011      0.7161     -0.2479      0.0000
   5  15   5      2.8567      0.5376     -2.8574      0.0000
   7  15   5      3.4576      0.7221     -5.0656      0.0000
   9  15   5      5.3183      0.8206     -5.8119      0.0000
  11  15   5      4.1919      0.8374     -5.0328      0.0000
 -14  16   5      2.5666      0.8492      3.2690      0.0000
 -12  16   5      2.1122      0.8423      3.1259      0.0000
 -10  16   5      0.8845      1.2253      1.4244      0.0000
  -8  16   5      2.0775      0.7706     -1.0412      0.0000
  -6  16   5      1.9890      1.3267     -3.0909      0.0000
  -2  16   5      3.6985      0.6970     -4.4357      0.0000
   0  16   5      3.3887      0.7576     -3.7487      0.0000
   2  16   5      1.6199      1.1663     -1.8894      0.0000
   6  16   5      1.7862      0.9645      2.5731      0.0000
 -36   0   6      1.2504      1.2712     -3.6657      0.0000
 -34   0   6      2.3440      1.1289     -4.0264      0.0000
 -32   0   6      2.9953      1.6191     -3.8646      0.0000
 -30   0   6      3.4898      1.2108     -3.4753      0.0000
 -28   0   6      3.6188      0.9275     -1.2114      0.0000
 -26   0   6      3.3856      1.5797      1.1620      0.0000
 -24   0   6      4.6987      0.7126      3.2052      0.0000
 -22   0   6      4.6197      1.0107      3.6300      0.0000
 -20   0   6      5.8184      1.7055     -1.8341      0.0000
 -18   0   6      4.2214      0.6063      2.6677      0.0000
 -16   0   6      4.6186      0.4448     -3.2159      0.0000
 -14   0   6      7.6323      0.5063     -6.7517      0.0000
 -12   0   6     12.2220      0.6779    -11.8711      0.0000
 -10   0   6      8.4108      0.5115    -11.9389      0.0000
  -8   0   6      4.6683      0.3908     -4.4840      0.0000
 -37   1   6      1.5924      0.7606      2.9055      0.0000
 -35   1   6      3.1806      0.6808      4.3078      0.0000
 -33   1   6      3.4258      0.6276      3.7933      0.0000
 -31   1   6      2.3250      0.5673      2.9017      0.0000
 -29   1   6      0.0000      1.1060      0.9253      0.0000
 -27   1   6      2.0077      1.5284     -2.8148      0.0000
 -25   1   6      4.3814      0.8066     -5.9313      0.0000
 -23   1   6      6.5387      0.5709     -7.5772      0.0000
 -21   1   6      4.8309      0.7604     -5.6943      0.0000
 -19   1   6      4.8575      0.7010     -3.8508      0.0000
 -17   1   6      4.7221      0.3850     -4.0447      0.0000
 -15   1   6      2.3904      0.5055      2.3775      0.0000
 -13   1   6      8.6537      0.3709      7.7580      0.0000
 -11   1   6      9.9220      0.4067     10.2855      0.0000
  -9   1   6      8.0352      0.3491      7.6785      0.0000
  -7   1   6      3.3198      0.2991      2.2356      0.0000
 -36   2   6      1.6343      1.0058     -3.5000      0.0000
 -34   2   6      0.0000      1.5470     -4.4348      0.0000
 -32   2   6      3.0713      0.7020     -3.2309      0.0000
 -30   2   6      2.0564      0.9446     -1.6138      0.0000
 -28   2   6      0.8968      0.9531      1.1564      0.0000
 -24   2   6      7.2725      0.5611      7.9798      0.0000
 -22   2   6      7.0677      0.6821      7.8369      0.0000
 -20   2   6      8.8691      0.5113      9.1484      0.0000
 -18   2   6      3.1320      1.2419      4.8025      0.0000
 -16   2   6      3.8216      0.6715      3.8881      0.0000
 -14   2   6      4.8633      0.3848     -4.5148      0.0000
 -12   2   6      7.3078      0.4067     -7.4722      0.0000
 -10   2   6      7.9299      0.4848     -7.3630      0.0000
  -8   2   6      5.0735      0.4218     -5.8459      0.0000
 -35   3   6      1.7987      1.0330      3.7837      0.0000
 -33   3   6      5.1177      0.9069      4.4272      0.0000
 -31   3   6      1.3901      1.1534      2.4913      0.0000
 -29   3   6      0.9146      1.1299      0.1256      0.0000
 -27   3   6      3.3635      0.6030     -2.7500      0.0000
 -25   3   6      6.6235      0.4902     -6.0975      0.0000
 -23   3   6      6.9592      0.6828     -7.7793      0.0000
 -21   3   6      9.2098      0.5906     -9.4758      0.0000
 -19   3   6      9.1466      0.7942     -9.4826      0.0000
 -17   3   6      5.6914      1.3051     -3.7170      0.0000
 -15   3   6      2.0164      0.9290     -0.7065      0.0000
 -13   3   6      4.0753      0.6896      4.8637      0.0000
 -11   3   6      5.6741      0.3690      6.6009      0.0000
  -9   3   6      4.4216      0.3585      5.9278      0.0000
  -7   3   6      3.1842      0.5174      1.0989      0.0000
 -36   4   6      3.1364      1.1986     -3.3348      0.0000
 -32   4   6      2.9997      1.7435     -4.5457      0.0000
 -28   4   6      2.5486      0.6568      1.5539      0.0000
 -26   4   6      5.0597      0.4716      3.7606      0.0000
 -24   4   6      6.4720      0.8249      5.9040      0.0000
 -22   4   6     10.8138      0.9202      9.3705      0.0000
 -20   4   6     11.6735      0.9814      9.7157      0.0000
 -18   4   6      6.4182      0.4882      6.1778      0.0000
 -16   4   6      2.3548      0.7079     -1.3068      0.0000
 -14   4   6      5.6579      0.4655     -4.5531      0.0000
 -12   4   6      9.5222      0.5734     -9.4982      0.0000
 -10   4   6     10.1720      0.8749     -9.5977      0.0000
  -8   4   6      6.3384      0.6894     -5.4536      0.0000
  -4   4   6      6.4600      0.3882     -2.9615      0.0000
  -2   4   6      3.6078      0.4809      1.8987      0.0000
   2   4   6      4.2450      1.0253      3.5979      0.0000
   4   4   6      0.7752      1.4960      1.5337      0.0000
 -35   5   6      4.3014      0.9559      3.4220      0.0000
 -33   5   6      4.2327      1.2463      4.3804      0.0000
 -31   5   6      3.1535      0.7091      2.9171      0.0000
 -29   5   6      2.5115      0.5991     -0.2822      0.0000
 -27   5   6      2.7707      0.6012     -2.4569      0.0000
 -25   5   6      4.0344      0.6099     -3.2199      0.0000
 -23   5   6      6.0653      0.8088     -5.3833      0.0000
 -21   5   6     10.7477      0.6577     -9.0252      0.0000
 -19   5   6      7.7880      0.7315     -6.7810      0.0000
 -17   5   6      2.7164      0.8028     -1.7911      0.0000
 -15   5   6      4.2719      0.4726      3.6311      0.0000
 -13   5   6      5.9673      0.6731      6.0110      0.0000
 -11   5   6      6.2818      0.5122      6.2805      0.0000
  -9   5   6      3.0095      0.6213      2.8639      0.0000
  -7   5   6      6.0146      0.5054      7.1943      0.0000
  -5   5   6      5.0438      0.3406      3.5455      0.0000
  -1   5   6      4.8289      0.5723     -4.8090      0.0000
   3   5   6      2.5622      0.7293     -3.0362      0.0000
   5   5   6      2.0592      1.0144     -0.5011      0.0000
   7   5   6      2.8956      2.3097      2.4775      0.0000
  11   5   6      3.0776      2.2455      3.5089      0.0000
  13   5   6      2.3081      0.9183      2.6383      0.0000
  17   5   6      0.6068      1.2243      0.6277      0.0000
  19   5   6      0.7285      1.1327     -0.7324      0.0000
  21   5   6      1.1643      1.1242     -1.9771      0.0000
 -34   6   6      3.7728      0.7385     -3.5389      0.0000
 -32   6   6      3.1716      0.6643     -3.6449      0.0000
 -30   6   6      1.8571      0.7759     -1.0855      0.0000
 -28   6   6      2.8845      0.6725      0.9284      0.0000
 -26   6   6      2.2800      0.7841      1.9389      0.0000
 -24   6   6      3.3459      1.3391      2.6757      0.0000
 -22   6   6      4.4228      0.5567      4.5688      0.0000
 -20   6   6      6.6939      0.5444      6.7659      0.0000
 -18   6   6      3.1411      0.5828      3.0416      0.0000
 -16   6   6      3.5191      0.9699     -2.0955      0.0000
 -14   6   6      5.4326      0.7389     -6.0427      0.0000
 -12   6   6      4.4232      0.6510     -4.7631      0.0000
 -10   6   6      3.6032      0.6785     -1.9702      0.0000
  -8   6   6      3.9723      0.5136     -4.8925      0.0000
  -4   6   6      2.5760      0.5619      1.1027      0.0000
  -2   6   6      4.7630      0.4549      4.5505      0.0000
   0   6   6      6.9342      0.4531      6.1656      0.0000
   2   6   6      4.1401      0.5042      4.1985      0.0000
   4   6   6      2.2314      0.6763      1.3828      0.0000
   6   6   6      2.6769      1.1161     -1.9087      0.0000
   8   6   6      1.6813      1.5473     -3.1588      0.0000
  10   6   6      4.0907      1.3860     -4.2463      0.0000
  12   6   6      2.6274      0.8285     -3.5387      0.0000
  14   6   6      1.8775      1.2825     -2.7254      0.0000
  16   6   6      1.9934      1.2230     -1.3752      0.0000
  18   6   6      0.7352      1.0879      0.0274      0.0000
  20   6   6      0.7856      1.5051      1.5665      0.0000
  22   6   6      2.5791      1.3460      2.2635      0.0000
 -33   7   6      2.9981      1.0290      3.1389      0.0000
 -31   7   6      1.9340      1.4258      2.3721      0.0000
 -29   7   6      2.2938      1.3219     -0.1355      0.0000
 -27   7   6      1.2333      1.3430     -0.5797      0.0000
 -25   7   6      1.9623      0.8385     -1.3172      0.0000
 -23   7   6      3.0836      0.6090     -2.1457      0.0000
 -21   7   6      2.9557      0.6295     -3.1794      0.0000
 -19   7   6      3.6521      0.8335     -4.1027      0.0000
 -17   7   6      2.9431      0.6229      0.2923      0.0000
 -15   7   6      5.3470      0.4994      5.0903      0.0000
 -13   7   6      5.3850      0.7703      5.3133      0.0000
 -11   7   6      3.7933      1.1446      2.2640      0.0000
  -9   7   6      3.1647      0.6068      3.8588      0.0000
  -7   7   6      4.3168      0.6679      2.6072      0.0000
  -5   7   6      3.4086      1.0238     -0.6716      0.0000
  -3   7   6      4.0830      0.3871     -2.8911      0.0000
  -1   7   6      5.2782      0.4107     -4.6712      0.0000
   1   7   6      3.7862      0.6228     -3.6277      0.0000
   3   7   6      2.3158      0.7110     -0.8847      0.0000
   5   7   6      3.6794      0.4278      2.1530      0.0000
   7   7   6      2.6904      1.4027      3.0544      0.0000
  15   7   6      2.5420      0.8018      2.1689      0.0000
  17   7   6      0.5673      0.9014      0.8088      0.0000
  19   7   6      0.6600      1.1305     -0.7638      0.0000
  21   7   6      1.2450      1.1011     -1.7423      0.0000
 -32   8   6      2.3811      1.2246     -2.2750      0.0000
 -30   8   6      0.4991      1.0457     -0.7823      0.0000
 -28   8   6      1.4092      1.0533      1.5698      0.0000
 -26   8   6      3.0218      0.9075      1.9168      0.0000
 -24   8   6      2.6902      0.6720      2.9728      0.0000
 -22   8   6      3.9068      0.5519      3.4724      0.0000
 -20   8   6      4.1660      0.7538      3.7388      0.0000
 -18   8   6      2.8799      0.6672      3.1176      0.0000
 -16   8   6      2.0359      0.7423     -1.3825      0.0000
 -14   8   6      3.1622      0.5589     -3.6143      0.0000
 -12   8   6      2.3718      0.7950     -2.2688      0.0000
 -10   8   6      2.9348      0.7065     -2.6855      0.0000
  -8   8   6      2.6238      1.2479     -2.1740      0.0000
  -4   8   6      3.3449      0.4646      3.0865      0.0000
  -2   8   6      5.4530      0.4205      4.9992      0.0000
   0   8   6      5.0150      0.6346      5.4228      0.0000
   2   8   6      3.7235      0.4377      3.7050      0.0000
   4   8   6      1.7526      0.8729      1.1836      0.0000
   6   8   6      1.5002      0.8130      0.2124      0.0000
   8   8   6      2.6976      0.5252     -1.7449      0.0000
  10   8   6      1.9706      1.5252     -2.6394      0.0000
  12   8   6      2.0056      1.4993     -2.7007      0.0000
  14   8   6      1.6576      1.5424     -1.9680      0.0000
  16   8   6      0.0000      1.0033     -0.7508      0.0000
  18   8   6      0.7767      0.9343      0.6568      0.0000
  20   8   6      1.9472      1.0753      1.5989      0.0000
 -31   9   6      1.1694      1.1894      1.5576      0.0000
 -29   9   6      0.0000      1.0452     -0.0149      0.0000
 -27   9   6      1.8828      0.8241     -2.1087      0.0000
 -25   9   6      3.1784      0.6001     -2.6776      0.0000
 -23   9   6      3.3589      0.8975     -3.5371      0.0000
 -21   9   6      4.0332      0.5503     -3.5958      0.0000
 -19   9   6      2.5910      0.9392     -3.2303      0.0000
 -17   9   6      2.0829      0.6968     -1.8970      0.0000
 -15   9   6      1.6272      0.8543      0.7558      0.0000
 -13   9   6      2.5108      1.2152      1.8338      0.0000
 -11   9   6      2.8061      0.7340      2.9304      0.0000
  -9   9   6      2.4840      0.6816      3.0239      0.0000
  -7   9   6      2.8036      1.0365      0.9186      0.0000
  -5   9   6      3.3001      0.4247     -1.1457      0.0000
  -3   9   6      3.6733      0.4440     -2.8472      0.0000
  -1   9   6      4.4710      0.9513     -3.6136      0.0000
   1   9   6      3.0453      0.4500     -2.6940      0.0000
   3   9   6      2.2029      0.5634     -1.3474      0.0000
   5   9   6      1.9554      0.7012     -0.9573      0.0000
   7   9   6      1.6161      0.8470      0.5571      0.0000
   9   9   6      2.5855      0.9416      1.5213      0.0000
  11   9   6      2.5971      0.5805      2.0248      0.0000
  13   9   6      1.8420      0.6470      1.8692      0.0000
  15   9   6      1.2415      0.9636      0.7883      0.0000
  17   9   6      0.0000      1.1523     -0.4809      0.0000
  19   9   6      1.6260      1.2307     -1.3076      0.0000
 -30  10   6      1.1256      1.3365     -1.5061      0.0000
 -28  10   6      2.4275      0.7294      0.1086      0.0000
 -26  10   6      2.1829      1.1083      2.0025      0.0000
 -24  10   6      3.7732      0.8217      2.6076      0.0000
 -22  10   6      2.4898      1.0068      2.9339      0.0000
 -20  10   6      2.2525      1.1079      2.4048      0.0000
 -18  10   6      2.3146      0.6513      1.9512      0.0000
 -16  10   6      1.5062      1.1494      1.6575      0.0000
 -14  10   6      2.5932      0.9719      0.3051      0.0000
 -12  10   6      2.4648      0.8121     -1.9429      0.0000
 -10  10   6      2.8373      0.6491     -3.0864      0.0000
  -8  10   6      1.2825      1.0459     -1.8950      0.0000
  -4  10   6      2.5329      0.7815      1.0116      0.0000
  -2  10   6      2.3299      0.6061      1.7119      0.0000
   0  10   6      2.6820      0.7904      0.9764      0.0000
   2  10   6      1.8218      0.6102      0.3859      0.0000
   4  10   6      1.9183      0.6223      0.5734      0.0000
   6  10   6      1.9985      0.6632     -0.3284      0.0000
   8  10   6      1.5939      0.8188     -0.9657      0.0000
  10  10   6      1.7883      0.8282     -1.5375      0.0000
  12  10   6      1.8786      0.6777     -1.8348      0.0000
  14  10   6      0.8351      0.8480     -0.9756      0.0000
  16  10   6      1.3993      0.9987      0.1789      0.0000
  18  10   6      1.3237      1.0693      0.9664      0.0000
 -27  11   6      0.6569      0.9951     -0.6978      0.0000
 -25  11   6      3.1271      0.6450     -2.5490      0.0000
 -23  11   6      2.9061      0.6678     -2.9225      0.0000
 -21  11   6      2.3289      0.8214     -2.1958      0.0000
 -19  11   6      1.2212      0.9829     -0.8608      0.0000
 -17  11   6      1.2059      1.1864     -0.5608      0.0000
 -15  11   6      0.8362      1.0071     -0.1477      0.0000
 -13  11   6      0.6228      1.3139      2.4920      0.0000
 -11  11   6      4.1148      0.6286      5.0803      0.0000
  -9  11   6      4.7773      0.7190      4.8591      0.0000
  -7  11   6      2.8923      0.8937      3.1777      0.0000
  -5  11   6      4.0156      0.6592      1.4209      0.0000
  -3  11   6      3.2873      0.5168      0.0924      0.0000
  -1  11   6      2.8210      0.5479      0.1867      0.0000
   1  11   6      2.4770      0.5238      0.3976      0.0000
   3  11   6      0.9845      0.8976      0.0052      0.0000
   5  11   6      0.9395      0.8801      0.5132      0.0000
   7  11   6      1.0554      0.8679      1.0713      0.0000
   9  11   6      0.8903      0.8957      1.7962      0.0000
  11  11   6      2.0982      0.7965      2.4713      0.0000
  13  11   6      0.9614      0.9269      1.9554      0.0000
  15  11   6      1.5689      0.9305      0.9544      0.0000
 -24  12   6      2.5916      0.7306      2.6126      0.0000
 -22  12   6      2.2097      1.2399      2.2809      0.0000
 -20  12   6      0.0000      0.9645      1.0301      0.0000
 -18  12   6      0.3792      0.9526      0.5473      0.0000
 -16  12   6      0.9001      0.9983      1.3243      0.0000
 -14  12   6      1.0807      1.0856      0.7307      0.0000
 -12  12   6      0.8682      1.1094     -1.6085      0.0000
 -10  12   6      2.7656      0.7023     -2.6346      0.0000
  -8  12   6      2.2612      0.7593     -1.7407      0.0000
  -4  12   6      1.6448      0.7677      0.7737      0.0000
  -2  12   6      2.1834      0.6592      0.8330      0.0000
   0  12   6      1.6844      0.7572      0.5375      0.0000
   2  12   6      0.6869      0.9111      0.7277      0.0000
   4  12   6      1.8390      0.6675      0.5255      0.0000
   6  12   6      0.5301      0.8848      0.1472      0.0000
   8  12   6      1.2529      0.9052     -0.5724      0.0000
  10  12   6      1.2535      0.9191     -1.3712      0.0000
  12  12   6      2.0955      1.0558     -1.1997      0.0000
  14  12   6      0.5659      1.0596     -0.5770      0.0000
 -21  13   6      1.5149      0.9133     -1.0064      0.0000
 -19  13   6      0.0000      0.9144     -0.1257      0.0000
 -17  13   6      0.0000      1.2643     -0.5850      0.0000
 -15  13   6      1.8810      0.8384     -1.2657      0.0000
 -13  13   6      1.9557      1.3133     -0.4411      0.0000
 -11  13   6      1.1675      1.0400      0.8269      0.0000
  -9  13   6      1.0779      1.1666      0.9191      0.0000
  -7  13   6      1.2410      1.2591      0.0139      0.0000
  -5  13   6      1.5090      1.2624     -0.9954      0.0000
  -3  13   6      1.7579      0.7594     -1.2041      0.0000
  -1  13   6      1.2835      0.9435     -0.8459      0.0000
   1  13   6      1.4030      0.7594     -0.7040      0.0000
   3  13   6      1.0771      0.8340     -0.5036      0.0000
   5  13   6      1.4873      0.7389     -0.1826      0.0000
   7  13   6      0.5923      0.8687      0.4594      0.0000
   9  13   6      0.0000      0.9832      1.1530      0.0000
 -18  14   6      0.5043      0.9706     -0.4819      0.0000
 -16  14   6      0.0000      1.1916     -0.1517      0.0000
 -14  14   6      1.1352      1.0580     -0.0252      0.0000
 -12  14   6      0.0000      1.1059     -0.5239      0.0000
 -10  14   6      0.9115      0.9774     -0.9600      0.0000
  -8  14   6      1.3015      1.1378     -0.6077      0.0000
  -4  14   6      1.7649      0.7097      1.0295      0.0000
  -2  14   6      1.3496      0.9502      0.9524      0.0000
   0  14   6      1.3673      0.8266      0.7811      0.0000
   2  14   6      0.8641      0.8410      0.5819      0.0000
   4  14   6      0.9812      0.8971      0.2199      0.0000
   6  14   6      1.2240      0.9700     -0.4038      0.0000
   8  14   6      0.0000      0.9708     -1.0274      0.0000
 -13  15   6      0.0000      1.1780      0.0078      0.0000
 -11  15   6      1.3993      1.1396      0.1515      0.0000
  -9  15   6      0.0000      0.9458      0.3871      0.0000
  -7  15   6      0.0000      1.2657      0.0804      0.0000
  -5  15   6      0.0000      1.2531     -0.3945      0.0000
  -3  15   6      1.4023      0.9028     -0.4004      0.0000
  -1  15   6      1.7024      1.0906     -0.2354      0.0000
   1  15   6      1.3047      1.0890     -0.1267      0.0000
 -33   1   7      0.0000      1.0924      0.4154      0.0000
 -31   1   7      0.0000      1.0176      0.2072      0.0000
 -29   1   7      0.5601      0.7943      0.4105      0.0000
 -27   1   7      0.0000      0.8809     -0.1995      0.0000
 -25   1   7      1.0092      0.8917      0.0138      0.0000
 -23   1   7      0.9993      0.9121     -1.2187      0.0000
 -21   1   7      2.2503      0.5204     -2.0619      0.0000
 -19   1   7      1.9382      0.5372      0.9469      0.0000
 -17   1   7      1.1788      0.7977     -1.0497      0.0000
 -15   1   7      1.2751      0.6032      0.5570      0.0000
 -13   1   7      1.4847      0.5560     -1.1331      0.0000
 -11   1   7      2.0845      0.3831      1.3907      0.0000
  -9   1   7      2.3620      0.3712      2.3529      0.0000
 -34   2   7      0.2032      1.0924     -1.1834      0.0000
 -32   2   7      0.0000      0.8843     -0.5104      0.0000
 -30   2   7      0.2368      0.8875     -0.4418      0.0000
 -28   2   7      0.6484      0.7870     -0.9000      0.0000
 -26   2   7      0.9191      0.8298      0.1918      0.0000
 -24   2   7      1.5451      0.7886      0.8821      0.0000
 -22   2   7      2.9435      0.5786      3.2166      0.0000
 -20   2   7      1.9620      0.5997      1.7682      0.0000
 -18   2   7      1.6606      0.6667     -0.2546      0.0000
 -16   2   7      2.1992      0.4717      1.4233      0.0000
 -14   2   7      2.7986      0.3848      1.5727      0.0000
 -12   2   7      1.5130      0.4771      0.4478      0.0000
 -10   2   7      2.4132      0.3203     -1.8945      0.0000
  -8   2   7      3.6679      0.3438     -2.9195      0.0000
 -33   3   7      1.1743      1.2391      1.5072      0.0000
 -31   3   7      0.0000      1.1850      0.3191      0.0000
 -29   3   7      1.5055      0.9763      0.5232      0.0000
 -27   3   7      1.5736      1.2334      0.8790      0.0000
 -25   3   7      1.4881      1.0410     -1.4750      0.0000
 -23   3   7      4.4056      0.5423     -3.1013      0.0000
 -21   3   7      2.8266      0.5754     -3.4756      0.0000
 -19   3   7      1.7453      0.9168     -1.6574      0.0000
 -17   3   7      0.7744      0.8382      0.0553      0.0000
 -15   3   7      2.8330      0.5739     -2.3450      0.0000
 -13   3   7      1.4698      0.6513     -0.5080      0.0000
 -11   3   7      1.7626      0.4601      0.9190      0.0000
  -9   3   7      3.9606      0.2515      3.5433      0.0000
  -7   3   7      5.5100      0.4627      5.0058      0.0000
 -32   4   7      2.1487      1.0182     -1.5663      0.0000
 -30   4   7      1.0057      0.9751     -0.4662      0.0000
 -28   4   7      1.4992      0.9083     -0.7473      0.0000
 -26   4   7      1.9477      1.1746     -0.1551      0.0000
 -24   4   7      4.1340      0.5447      3.1165      0.0000
 -22   4   7      4.2533      0.5421      3.6485      0.0000
 -20   4   7      2.9945      0.5046      2.9422      0.0000
 -18   4   7      1.7461      0.7587      1.2201      0.0000
 -16   4   7      1.8582      1.1521      0.4124      0.0000
 -14   4   7      1.7778      0.9407      1.0617      0.0000
 -12   4   7      1.3863      0.7686     -0.5328      0.0000
 -10   4   7      4.3984      0.5067     -3.5693      0.0000
  -8   4   7      6.6966      0.5093     -6.4614      0.0000
 -31   5   7      2.6066      0.7650      1.6742      0.0000
 -29   5   7      1.7409      0.8477      0.8763      0.0000
 -27   5   7      0.0000      1.0866      0.4697      0.0000
 -25   5   7      2.5941      0.7393     -1.1067      0.0000
 -23   5   7      4.4157      0.6622     -3.3352      0.0000
 -21   5   7      3.1479      0.5146     -3.2129      0.0000
 -19   5   7      2.5126      0.6234     -2.2245      0.0000
 -17   5   7      1.6411      0.7668     -0.6820      0.0000
 -15   5   7      1.4127      0.7809      0.0728      0.0000
 -13   5   7      2.0261      1.0296     -0.3791      0.0000
 -11   5   7      2.8146      0.9142      2.6220      0.0000
  -9   5   7      6.7925      0.7289      5.7559      0.0000
  -5   5   7      2.7462      0.2992      2.2343      0.0000
  -3   5   7      1.5461      0.7172      0.1408      0.0000
  -1   5   7      0.9012      0.9200     -0.2064      0.0000
   1   5   7      0.2156      1.0549     -0.9883      0.0000
   3   5   7      1.2831      1.5674     -1.8871      0.0000
   5   5   7      3.1332      1.1402     -2.3222      0.0000
   7   5   7      2.2075      1.4375     -1.8554      0.0000
   9   5   7      0.0000      1.3751     -0.3895      0.0000
  11   5   7      0.0000      1.2055      0.3007      0.0000
 -32   6   7      1.4924      1.3699     -1.2451      0.0000
 -30   6   7      2.2251      1.1997     -1.6153      0.0000
 -28   6   7      1.0285      1.0333     -0.5210      0.0000
 -26   6   7      1.6271      0.9676      0.8127      0.0000
 -24   6   7      2.5879      0.6432      2.2112      0.0000
 -22   6   7      3.0117      0.5679      3.2564      0.0000
 -20   6   7      2.9280      0.7167      3.0503      0.0000
 -18   6   7      2.1665      0.7903      1.6233      0.0000
 -16   6   7      1.1966      0.8693      0.0683      0.0000
 -14   6   7      1.3709      0.7822     -0.4576      0.0000
 -12   6   7      2.2060      0.8358     -2.1252      0.0000
 -10   6   7      4.9337      0.5046     -4.9918      0.0000
  -8   6   7      3.2974      0.5688     -3.6077      0.0000
  -6   6   7      2.6095      0.3333     -2.8446      0.0000
  -4   6   7      2.3261      0.4271     -1.0493      0.0000
  -2   6   7      2.3797      0.5273     -0.0218      0.0000
   0   6   7      1.4303      0.7975      1.2243      0.0000
   2   6   7      1.7971      0.7751      2.0146      0.0000
   4   6   7      1.9183      1.2393      2.3037      0.0000
   6   6   7      2.1544      1.2619      2.0971      0.0000
   8   6   7      0.7469      1.0449      0.5348      0.0000
  10   6   7      0.9909      1.1522     -0.3873      0.0000
  12   6   7      0.6923      1.0373     -0.8774      0.0000
  14   6   7      1.2790      1.0042     -0.7887      0.0000
  16   6   7      0.0000      0.9080     -0.6987      0.0000
  18   6   7      1.0488      1.2535     -0.4750      0.0000
 -29   7   7      2.0947      1.1106      1.5456      0.0000
 -27   7   7      1.4010      1.0108     -0.0625      0.0000
 -25   7   7      2.2151      0.6836     -1.4965      0.0000
 -23   7   7      2.6138      0.6678     -2.4317      0.0000
 -21   7   7      2.0116      0.7575     -2.9167      0.0000
 -19   7   7      2.2189      0.6321     -2.6493      0.0000
 -17   7   7      2.1461      0.6341     -1.3636      0.0000
 -15   7   7      1.4082      1.0241      0.1473      0.0000
 -13   7   7      2.5742      0.7719      2.3156      0.0000
 -11   7   7      4.1702      0.5652      4.4949      0.0000
  -9   7   7      2.8431      0.7811      4.1693      0.0000
  -5   7   7      1.9882      0.4665      2.3363      0.0000
  -3   7   7      2.0998      0.4212      1.0950      0.0000
  -1   7   7      2.0716      0.5541     -0.6866      0.0000
   1   7   7      2.4147      0.4876     -1.9956      0.0000
   3   7   7      2.5106      0.9982     -2.4406      0.0000
   5   7   7      2.1039      1.5106     -2.3377      0.0000
   7   7   7      1.6084      0.9942     -0.8282      0.0000
   9   7   7      0.8584      1.0258      0.2639      0.0000
  11   7   7      0.9409      0.9734      1.0675      0.0000
  13   7   7      1.4259      0.8119      1.1517      0.0000
  15   7   7      0.7456      0.9753      1.1060      0.0000
  17   7   7      0.0000      1.0493      0.8967      0.0000
 -28   8   7      1.6921      1.2758     -0.3535      0.0000
 -26   8   7      2.8157      0.6924      1.5838      0.0000
 -24   8   7      3.0028      0.5838      2.8780      0.0000
 -22   8   7      3.4714      0.6291      3.5171      0.0000
 -20   8   7      3.6383      0.5353      3.6295      0.0000
 -18   8   7      3.2608      0.5594      3.4954      0.0000
 -14   8   7      2.2033      1.2909     -0.8852      0.0000
 -12   8   7      3.4195      0.7017     -3.5441      0.0000
 -10   8   7      3.3206      0.5803     -3.8236      0.0000
  -8   8   7      3.3633      0.6889     -3.6776      0.0000
  -6   8   7      3.1852      0.9219     -3.0149      0.0000
  -4   8   7      2.1092      0.4384     -1.9140      0.0000
  -2   8   7      2.3716      0.6016     -0.0159      0.0000
   0   8   7      2.6374      0.4699      1.9620      0.0000
   2   8   7      3.5359      0.4803      3.2091      0.0000
   4   8   7      4.5499      0.4505      3.4668      0.0000
   6   8   7      1.9290      0.6512      2.1540      0.0000
   8   8   7      1.4669      1.0312      0.9942      0.0000
  10   8   7      1.3335      0.9626     -0.1964      0.0000
  12   8   7      0.0000      0.9444     -0.7206      0.0000
  14   8   7      1.4050      1.1234     -0.9321      0.0000
  16   8   7      0.9427      1.1131     -0.8543      0.0000
 -27   9   7      2.2385      1.0367     -0.6557      0.0000
 -25   9   7      3.4116      0.6248     -2.4112      0.0000
 -23   9   7      3.7446      0.9032     -3.3879      0.0000
 -21   9   7      3.7236      0.5589     -3.7774      0.0000
 -19   9   7      3.7893      0.7624     -4.1096      0.0000
 -17   9   7      3.8431      0.5309     -3.9670      0.0000
 -15   9   7      2.4626      0.6670     -1.4222      0.0000
 -13   9   7      2.3632      0.7767      2.0170      0.0000
 -11   9   7      3.4003      0.5724      3.3280      0.0000
  -9   9   7      2.9660      0.5770      3.3632      0.0000
  -5   9   7      2.6672      0.4575      2.4295      0.0000
  -3   9   7      2.0450      0.4794      0.9118      0.0000
  -1   9   7      1.9376      0.5205     -1.0283      0.0000
   1   9   7      2.3239      0.5201     -2.7546      0.0000
   3   9   7      3.8739      0.4949     -3.4952      0.0000
   5   9   7      3.1167      0.6165     -2.6832      0.0000
   7   9   7      1.6456      0.7851     -1.7847      0.0000
   9   9   7      0.8515      0.8980     -0.6302      0.0000
  11   9   7      0.9629      0.8307      0.1083      0.0000
  13   9   7      1.0616      1.2448      0.5817      0.0000
 -24  10   7      3.9674      0.6284      3.0421      0.0000
 -22  10   7      3.7818      0.5872      3.6040      0.0000
 -20  10   7      3.4089      0.8681      3.9398      0.0000
 -18  10   7      3.7185      0.5176      4.2344      0.0000
 -16  10   7      2.8521      0.6352      2.9719      0.0000
 -14  10   7      1.5018      1.5281     -0.3728      0.0000
 -12  10   7      2.8982      0.7042     -3.0067      0.0000
 -10  10   7      3.6787      0.7221     -3.8587      0.0000
  -8  10   7      3.1189      0.8103     -3.9077      0.0000
  -6  10   7      3.4595      0.6460     -3.4292      0.0000
  -4  10   7      3.1976      0.4985     -2.1382      0.0000
  -2  10   7      2.0990      0.5587     -0.2368      0.0000
   0  10   7      1.9990      0.8949      1.7368      0.0000
   2  10   7      2.9572      0.4700      2.9517      0.0000
   4  10   7      2.8694      0.8404      2.7997      0.0000
   6  10   7      1.7167      0.9028      2.1882      0.0000
   8  10   7      1.4232      0.9530      1.1652      0.0000
  10  10   7      1.3273      0.9554      0.3675      0.0000
  12  10   7      1.2665      1.0020     -0.3208      0.0000
 -23  11   7      4.2562      0.6456     -3.3245      0.0000
 -19  11   7      4.1629      0.5119     -3.6673      0.0000
 -15  11   7      1.9575      0.8217     -0.3983      0.0000
 -13  11   7      3.2836      0.6939      2.8409      0.0000
 -11  11   7      5.4356      0.8273      5.0419      0.0000
  -9  11   7      6.2686      0.6698      5.8957      0.0000
  -5  11   7      6.0573      0.4869      4.5840      0.0000
  -3  11   7      5.3837      0.5116      2.7015      0.0000
  -1  11   7      2.9616      0.4742      0.5735      0.0000
   1  11   7      2.0779      0.5418     -1.0799      0.0000
   3  11   7      1.9037      0.6356     -1.7307      0.0000
   5  11   7      2.1346      0.6141     -1.6352      0.0000
   7  11   7      1.8040      1.1332     -0.9324      0.0000
   9  11   7      1.7724      0.8342     -0.2455      0.0000
 -20  12   7      2.5176      0.7548      3.2391      0.0000
 -18  12   7      2.6124      0.6624      2.9446      0.0000
 -16  12   7      2.5847      0.7406      1.7137      0.0000
 -14  12   7      1.8807      1.0023     -0.3515      0.0000
 -12  12   7      2.5562      0.7242     -2.5526      0.0000
 -10  12   7      2.9669      0.8328     -4.0549      0.0000
  -8  12   7      3.3604      0.8660     -4.3394      0.0000
  -6  12   7      3.4494      0.7105     -3.5376      0.0000
  -4  12   7      2.7881      0.5558     -2.0694      0.0000
  -2  12   7      1.8887      0.7132     -0.3759      0.0000
   0  12   7      1.3114      0.7582      1.0668      0.0000
   2  12   7      1.6962      0.6448      1.8956      0.0000
   4  12   7      2.3929      0.5688      2.0107      0.0000
   6  12   7      1.8554      0.8565      1.5294      0.0000
 -15  13   7      1.2668      1.1291     -0.4546      0.0000
 -13  13   7      1.8510      1.0119      1.1828      0.0000
 -11  13   7      2.2136      0.7992      2.8850      0.0000
  -9  13   7      2.7897      0.7796      3.6871      0.0000
  -5  13   7      2.2307      0.5910      1.6480      0.0000
  -3  13   7      1.5224      0.8823      0.0335      0.0000
  -1  13   7      1.8162      0.6740     -1.3550      0.0000
   1  13   7      1.9578      0.6035     -2.2333      0.0000
   3  13   7      1.6709      0.7011     -2.4005      0.0000
 -30   0   8      0.8611      1.1902      2.2630      0.0000
 -28   0   8      1.7871      1.3060      1.3225      0.0000
 -26   0   8      1.6298      0.8622      0.6889      0.0000
 -24   0   8      1.4532      1.0303      0.4590      0.0000
 -22   0   8      2.5246      0.6946     -2.3619      0.0000
 -20   0   8      3.4216      0.6602     -4.3383      0.0000
 -18   0   8      2.8326      0.7411     -2.9692      0.0000
 -16   0   8      3.7629      0.4457     -0.9240      0.0000
 -14   0   8      4.6405      0.4167      2.2295      0.0000
 -12   0   8      3.7431      0.7918      2.8246      0.0000
 -10   0   8      6.0263      0.4680      4.8925      0.0000
 -31   1   8      1.4552      1.1331     -2.2535      0.0000
 -29   1   8      1.1058      1.1073     -1.4592      0.0000
 -27   1   8      1.0979      0.9059     -0.6164      0.0000
 -25   1   8      0.9934      0.8833      0.1299      0.0000
 -23   1   8      2.6332      0.4540      1.6495      0.0000
 -21   1   8      3.2239      0.6027      4.4364      0.0000
 -19   1   8      5.8978      0.3641      5.0111      0.0000
 -17   1   8      3.2397      0.3275      2.8705      0.0000
 -15   1   8      2.7989      0.3621      0.2509      0.0000
 -13   1   8      2.9617      0.2957     -1.6075      0.0000
 -11   1   8      4.1919      0.3180     -3.1242      0.0000
  -9   1   8      6.0854      0.3140     -4.8990      0.0000
 -30   2   8      1.4934      1.2477      1.7645      0.0000
 -28   2   8      0.0000      0.9091      1.0256      0.0000
 -26   2   8      0.9482      0.8317      0.4391      0.0000
 -24   2   8      1.9760      0.7449     -1.4674      0.0000
 -22   2   8      4.9377      0.4378     -3.3843      0.0000
 -20   2   8      5.6899      0.3979     -5.3597      0.0000
 -18   2   8      5.4627      0.5441     -5.2000      0.0000
 -16   2   8      3.5464      0.3932     -2.3323      0.0000
 -14   2   8      2.3225      0.5013     -0.5515      0.0000
 -12   2   8      2.1282      0.3321      2.0417      0.0000
 -10   2   8      4.1165      0.2813      3.3195      0.0000
  -8   2   8      6.3384      0.5812      5.2234      0.0000
 -29   3   8      0.5111      0.8101     -1.6061      0.0000
 -27   3   8      0.0000      0.8545     -0.9947      0.0000
 -25   3   8      0.0000      0.7963      0.1554      0.0000
 -23   3   8      2.3040      0.8986      2.6282      0.0000
 -21   3   8      4.6487      0.6039      4.1022      0.0000
 -19   3   8      5.2526      0.5382      5.2846      0.0000
 -17   3   8      6.2303      0.4209      4.5437      0.0000
 -15   3   8      2.1213      0.4502      1.9458      0.0000
 -13   3   8      1.5301      0.4808     -0.5393      0.0000
 -11   3   8      2.8129      0.2871     -2.4078      0.0000
  -9   3   8      4.8860      0.2694     -4.3951      0.0000
 -28   4   8      1.3844      1.2304      1.7087      0.0000
 -26   4   8      0.3469      1.0541      0.4750      0.0000
 -24   4   8      1.7722      0.9064     -1.2213      0.0000
 -22   4   8      4.4457      0.7315     -3.2170      0.0000
 -20   4   8      5.2744      0.7236     -4.1414      0.0000
 -18   4   8      5.7171      0.4870     -4.5862      0.0000
 -16   4   8      2.9889      0.6795     -3.2709      0.0000
 -14   4   8      0.4451      0.7144     -0.1704      0.0000
 -12   4   8      2.7659      0.5479      1.9012      0.0000
 -10   4   8      4.5410      0.6094      4.4533      0.0000
 -25   5   8      1.3711      1.1109      0.5562      0.0000
 -23   5   8      2.3095      0.6587      1.9381      0.0000
 -21   5   8      3.9453      0.7320      3.1718      0.0000
 -19   5   8      4.3332      0.5321      3.6769      0.0000
 -17   5   8      3.7817      0.7764      3.4079      0.0000
 -15   5   8      1.8897      0.9223      1.7976      0.0000
 -13   5   8      1.7549      0.7067     -0.6868      0.0000
 -11   5   8      3.2140      0.5364     -3.3991      0.0000
  -9   5   8      5.1226      0.6976     -4.9726      0.0000
  -3   5   8      2.4234      0.8379     -2.4737      0.0000
  -1   5   8      1.8312      1.2977     -1.0291      0.0000
   1   5   8      2.2753      1.0576      1.5027      0.0000
 -26   6   8      0.0000      1.1231      0.3576      0.0000
 -22   6   8      1.4356      0.9660     -2.0862      0.0000
 -20   6   8      3.6373      0.7452     -2.6051      0.0000
 -18   6   8      2.3948      0.6376     -2.5272      0.0000
 -16   6   8      2.2282      0.6099     -2.1351      0.0000
 -14   6   8      0.8856      0.9686     -0.6442      0.0000
 -12   6   8      2.2983      0.7613      2.3378      0.0000
 -10   6   8      4.6893      0.8017      4.1930      0.0000
  -8   6   8      3.6105      0.4251      3.9754      0.0000
  -6   6   8      3.2888      0.2879      3.5309      0.0000
  -4   6   8      2.5784      0.5600      2.3870      0.0000
  -2   6   8      1.2529      1.0911      1.5151      0.0000
   0   6   8      1.4915      0.8103     -0.6638      0.0000
   2   6   8      1.6875      1.5259     -2.3910      0.0000
   4   6   8      1.7526      0.9958     -3.1573      0.0000
   6   6   8      1.3409      1.5180     -2.7637      0.0000
   8   6   8      1.0792      1.0526     -1.6521      0.0000
  10   6   8      0.0000      1.3642     -0.6825      0.0000
  12   6   8      1.1800      1.4328      0.1700      0.0000
 -25   7   8      1.8501      1.2060      0.2889      0.0000
 -23   7   8      1.4258      1.1766      1.4351      0.0000
 -19   7   8      2.3304      0.8879      1.7316      0.0000
 -17   7   8      1.6531      0.7404      1.6973      0.0000
 -15   7   8      1.1342      0.8844      1.2345      0.0000
 -13   7   8      2.0998      0.7412     -0.9915      0.0000
 -11   7   8      3.3855      0.5659     -3.3204      0.0000
  -9   7   8      3.1007      0.6999     -3.7920      0.0000
  -7   7   8      3.2010      0.3236     -3.4106      0.0000
  -5   7   8      2.8503      0.3187     -2.3856      0.0000
  -3   7   8      2.2563      0.4237     -1.7274      0.0000
  -1   7   8      1.4131      0.6270     -0.0816      0.0000
   1   7   8      1.5141      0.9208      1.4340      0.0000
   3   7   8      1.9920      1.5826      2.5046      0.0000
   5   7   8      1.4433      1.1169      2.5519      0.0000
   7   7   8      0.9800      0.8482      1.6716      0.0000
   9   7   8      0.6507      1.0521      0.8555      0.0000
  11   7   8      0.0000      1.1716      0.0809      0.0000
 -24   8   8      0.8555      1.1752     -1.1177      0.0000
 -22   8   8      2.8416      0.9088     -1.8505      0.0000
 -20   8   8      2.1340      1.1094     -1.7924      0.0000
 -18   8   8      1.9712      0.6998     -1.6054      0.0000
 -16   8   8      1.9485      0.8848     -1.5676      0.0000
 -14   8   8      1.0531      1.1451     -0.4617      0.0000
 -12   8   8      1.7486      1.1733      1.5248      0.0000
 -10   8   8      2.0567      0.9159      2.7687      0.0000
  -6   8   8      2.1005      0.4331      2.1838      0.0000
  -4   8   8      1.7679      0.4404      1.5843      0.0000
  -2   8   8      0.8887      0.7295      0.2685      0.0000
   0   8   8      1.5086      0.6474     -1.0110      0.0000
   2   8   8      2.3486      0.5123     -2.1458      0.0000
   4   8   8      2.2160      1.0032     -2.5842      0.0000
   6   8   8      0.9435      1.2509     -2.0681      0.0000
   8   8   8      0.9374      0.8238     -1.4108      0.0000
 -21   9   8      1.9540      1.1972      1.7395      0.0000
 -19   9   8      1.6086      1.1864      1.6639      0.0000
 -15   9   8      2.0397      0.8320      1.0815      0.0000
 -13   9   8      1.5905      0.9524     -0.1413      0.0000
 -11   9   8      1.5561      0.9077     -1.5252      0.0000
  -9   9   8      2.0920      0.9510     -2.3519      0.0000
  -7   9   8      2.4401      0.6550     -2.2837      0.0000
  -5   9   8      2.1035      0.4679     -1.8994      0.0000
  -3   9   8      1.1205      0.6411     -0.8681      0.0000
  -1   9   8      1.1023      0.7617      0.2388      0.0000
   1   9   8      1.4485      0.7124      1.2437      0.0000
   3   9   8      1.7365      0.6524      1.8391      0.0000
   5   9   8      1.4538      1.0446      1.7487      0.0000
   7   9   8      0.7097      0.7664      1.4221      0.0000
 -18  10   8      1.9468      1.1836     -1.3909      0.0000
 -16  10   8      0.9386      1.2823     -1.0739      0.0000
 -14  10   8      1.3529      1.3231     -0.4161      0.0000
 -12  10   8      1.5513      1.2607      0.4684      0.0000
 -10  10   8      1.6443      1.2884      1.4459      0.0000
  -6  10   8      1.7881      1.2940      2.1178      0.0000
  -4  10   8      1.4188      0.6410      1.4370      0.0000
  -2  10   8      0.7067      0.8266      0.4738      0.0000
   0  10   8      1.3993      0.6597     -0.3669      0.0000
   2  10   8      0.9765      0.8618     -0.9166      0.0000
   4  10   8      0.7564      0.9056     -1.0770      0.0000
 -15  11   8      0.9988      1.3501      0.2520      0.0000
 -13  11   8      0.0000      1.2096     -0.3536      0.0000
 -11  11   8      2.5974      1.1792     -1.0159      0.0000
  -7  11   8      2.5349      0.7301     -2.2805      0.0000
  -5  11   8      1.9364      0.7083     -1.9317      0.0000
  -3  11   8      1.7544      0.5886     -1.0520      0.0000
  -1  11   8      0.9229      0.7632     -0.2658      0.0000
 -25   1   9      0.0000      1.0180      0.0905      0.0000
 -23   1   9      0.8604      0.8824     -0.2436      0.0000
 -21   1   9      0.4158      0.7440      0.1447      0.0000
 -19   1   9      0.0000      0.7248      0.1252      0.0000
 -17   1   9      0.5813      0.7042      0.4045      0.0000
 -15   1   9      0.8732      0.6407      0.1932      0.0000
 -13   1   9      0.8249      0.6183     -0.1205      0.0000
 -11   1   9      0.8718      0.7285     -0.0775      0.0000
  -9   1   9      1.1712      0.7227     -0.2063      0.0000
 -24   2   9      0.0000      0.8358      0.0319      0.0000
 -22   2   9      0.5695      0.8055      0.1449      0.0000
 -20   2   9      0.8174      0.7190     -0.2676      0.0000
 -18   2   9      1.2765      0.6029     -0.8145      0.0000
 -16   2   9      1.3854      0.4936     -0.6416      0.0000
 -14   2   9      1.2277      0.5001     -0.2890      0.0000
 -12   2   9      1.2689      0.4899     -0.0053      0.0000
 -10   2   9      1.0807      0.5825      0.1723      0.0000
 -23   3   9      0.0000      0.7635      0.0536      0.0000
 -21   3   9      1.1454      0.8445      0.0517      0.0000
 -19   3   9      0.9559      0.7645      0.8711      0.0000
 -17   3   9      1.0397      0.6633      1.1038      0.0000
 -15   3   9      0.6991      0.6677      0.7585      0.0000
 -13   3   9      1.3043      0.4304      0.2722      0.0000
 -11   3   9      1.3145      0.4121     -0.2690      0.0000
  -9   3   9      1.3910      0.6282     -0.1132      0.0000
 -22   4   9      0.7187      0.8911     -0.0544      0.0000
 -20   4   9      0.3790      0.8106     -0.4308      0.0000
 -18   4   9      0.3883      0.7343     -0.9890      0.0000
 -16   4   9      0.8965      0.7078     -1.2209      0.0000
 -14   4   9      1.0158      0.6676     -0.5178      0.0000
 -12   4   9      1.4024      0.4313      0.2881      0.0000
 -10   4   9      1.5939      0.4471      0.3284      0.0000
 -21   5   9      1.0143      1.1052      0.1699      0.0000
 -19   5   9      1.3199      0.9810      0.5657      0.0000
 -17   5   9      1.7703      0.8922      1.1962      0.0000
 -15   5   9      1.1246      1.1892      0.9458      0.0000
 -13   5   9      0.7218      1.1367     -0.0666      0.0000
 -11   5   9      1.3019      1.2067     -0.4036      0.0000
 -18   6   9      0.7346      0.9387     -0.9463      0.0000
 -16   6   9      1.4506      1.0697     -1.1007      0.0000
 -14   6   9      1.4829      1.1889     -0.4555      0.0000
 -12   6   9      2.2444      0.8963      0.2601      0.0000
  -8   6   9      1.0487      0.5598      1.1585      0.0000
  -4   6   9      0.6485      0.7106      1.1044      0.0000
  -2   6   9      0.6400      0.8442      0.4750      0.0000
   0   6   9      1.0410      0.7633      0.0531      0.0000
   2   6   9      1.5481      1.3678     -0.5952      0.0000
 -13   7   9      2.0760      0.9770      0.2722      0.0000
 -11   7   9      2.3315      0.9490     -0.6648      0.0000
  -9   7   9      2.4275      0.4318     -1.2807      0.0000
  -7   7   9      2.1133      0.2794     -1.4829      0.0000
  -5   7   9      1.2596      0.8765     -1.3371      0.0000
  -3   7   9      0.6263      0.7137     -0.7613      0.0000
  -1   7   9      0.2526      0.7809     -0.4318      0.0000
  -8   8   9      1.6724      0.7085      1.4239      0.0000
  -6   8   9      1.2793      0.4666      1.4235      0.0000
                                                    
