# Supplementary material for: How to get maximum structure information from anisotropic displacement parameters obtained by three-dimensional electron diffraction: an experimental study on metal–organic frameworks
Source: IUCrJ. 2022 Jun 8;9(Pt 4):480–91. doi: 10.1107/S2052252522005632 (PMC9252158; doi:10.1107/S2052252522005632)
Supplement: Supplementary file 3 [file m-09-00480-sup3.zip › vq5001MIL-140C_2msup32.hkl]

#
# Unique observed reflections after correcting
# for dispersion and merging Friedel opposites
#
data_1
_shelx_title ' merging_a.res in C2/c'
_shelx_refln_list_code          3
_shelx_F_calc_maximum      122.68
_exptl_crystal_F_000       483.64
_reflns_d_resolution_high  0.8000

loop_
 _space_group_symop_operation_xyz
 'x, y, z'
 '-x, y, -z+1/2'
 'x+1/2, y+1/2, z'
 '-x+1/2, y+1/2, -z+1/2'
 '-x, -y, -z'
 'x, -y, z-1/2'
 '-x+1/2, -y+1/2, -z'
 'x+1/2, -y+1/2, z-1/2'

_cell_length_a    32.3600
_cell_length_b    15.8000
_cell_length_c     7.9100
_cell_angle_alpha  90.000
_cell_angle_beta  103.000
_cell_angle_gamma  90.000

loop_
 _refln_index_h
 _refln_index_k
 _refln_index_l
 _refln_F_meas
 _refln_F_sigma
 _refln_A_calc
 _refln_B_calc
   1   1   0     60.7791      3.5530    -72.6968      0.0000
   3   1   0     33.4880      3.1158     13.9284      0.0000
   5   1   0     15.1627      3.0852      4.1106      0.0000
   7   1   0     18.6837      1.7354     15.7037      0.0000
   9   1   0     15.4427      1.9621      8.4724      0.0000
  11   1   0     28.2347      3.5775     20.5433      0.0000
  13   1   0     40.1357      4.4074     38.2970      0.0000
  15   1   0     40.3742      6.2739     41.1796      0.0000
   0   2   0     70.5210      6.2541     23.6861      0.0000
   2   2   0     51.4743      3.2758     68.0933      0.0000
   4   2   0      6.6217      3.8847     -9.8418      0.0000
   6   2   0     28.2054      3.0987    -24.4190      0.0000
   8   2   0     28.9996      2.8499    -14.4678      0.0000
  10   2   0     33.5615      6.0419    -22.0830      0.0000
  12   2   0     36.1741      6.3341    -36.2047      0.0000
  14   2   0     11.6241      2.1485    -42.9431      0.0000
  18   2   0      3.2582      0.8099     -2.5158      0.0000
  20   2   0     11.1395      1.4393      9.5062      0.0000
  22   2   0      9.5090      1.5724      8.5730      0.0000
  24   2   0      5.4674      1.1871      6.2557      0.0000
  26   2   0      4.9007      0.7939      4.7683      0.0000
  28   2   0      4.7243      1.0876      2.1822      0.0000
  30   2   0      1.9868      1.2463     -1.3198      0.0000
  32   2   0      0.0000      1.1384     -3.3604      0.0000
   1   3   0     63.5244      3.1361    -42.7899      0.0000
   3   3   0     49.2627      5.8006    -67.4875      0.0000
   5   3   0     33.7458      3.3515     26.0592      0.0000
   7   3   0     33.1942      2.2629     25.1144      0.0000
   9   3   0     38.5037      2.4749     36.7707      0.0000
  11   3   0     44.2151      4.0822     46.6095      0.0000
  13   3   0     64.9517      6.4681     60.4576      0.0000
  15   3   0     35.7960      3.2065     26.7338      0.0000
  19   3   0      3.1688      0.8472     -1.7658      0.0000
  21   3   0     11.7717      1.6992     -9.7620      0.0000
  23   3   0     11.4502      2.1657     -8.0882      0.0000
  25   3   0      4.7677      1.6038     -7.0892      0.0000
  27   3   0      5.6163      1.1115     -5.0822      0.0000
  29   3   0      1.1859      1.5005     -1.1378      0.0000
  31   3   0      3.4027      0.9243      2.1896      0.0000
  35   3   0      5.2015      1.6483      4.6535      0.0000
  37   3   0      2.5079      2.3868      3.3080      0.0000
   0   4   0     38.1776      3.1062     13.3759      0.0000
   2   4   0     38.6913      2.1649     25.6094      0.0000
   4   4   0     40.0267      2.0018     29.1476      0.0000
   6   4   0     14.1332      1.3727     -9.5055      0.0000
   8   4   0     13.8949      0.8660     -6.1643      0.0000
  10   4   0      5.8702      0.8014     -2.9396      0.0000
  12   4   0     26.8875      1.7738    -16.6356      0.0000
  14   4   0      6.2472      0.5191      7.2531      0.0000
  16   4   0      6.2224      3.5813      6.8761      0.0000
  18   4   0     10.5117      1.3745     13.4195      0.0000
  20   4   0     17.5247      2.0503     17.0761      0.0000
  22   4   0     13.5155      2.1575     12.2497      0.0000
  24   4   0     10.2751      1.4655      8.9504      0.0000
  26   4   0      5.9960      0.7172      5.8903      0.0000
  28   4   0      3.4494      0.7781      1.8778      0.0000
  30   4   0      1.2631      1.2457     -0.7103      0.0000
  32   4   0      1.9478      2.1034     -3.8738      0.0000
  34   4   0      5.7919      4.8314     -4.7097      0.0000
  36   4   0      3.3893      1.4203     -3.3720      0.0000
  38   4   0      1.8114      1.1459     -1.5252      0.0000
   1   5   0     45.6989      2.2507    -29.5126      0.0000
   3   5   0     46.1924      2.3278    -34.7728      0.0000
   5   5   0     25.4499      1.6215    -28.8959      0.0000
   7   5   0      9.7819      1.3495     12.1005      0.0000
   9   5   0     18.4140      1.1084     18.6705      0.0000
  11   5   0     47.6608      3.2900     37.3185      0.0000
  13   5   0     17.9214      1.2376     13.1402      0.0000
  15   5   0     13.9660      0.9311     13.7443      0.0000
  17   5   0      6.1574      0.5990      4.5601      0.0000
  19   5   0      7.9954      1.2300     -5.4044      0.0000
  21   5   0      7.5874      1.0102     -5.7062      0.0000
  23   5   0     10.0833      0.9251     -7.9320      0.0000
  25   5   0      8.6387      0.8346     -6.9596      0.0000
  27   5   0      3.6123      0.9326     -2.8223      0.0000
  29   5   0      2.8624      1.2107     -1.6435      0.0000
  31   5   0      1.6716      2.5298      2.0540      0.0000
  33   5   0      5.0404      0.7035      4.1408      0.0000
  35   5   0      2.4569      1.9324      3.5671      0.0000
  37   5   0      2.3526      1.0768      1.8487      0.0000
   0   6   0     31.0196      2.3485     30.3070      0.0000
   2   6   0     34.6727      1.7741     32.7987      0.0000
   4   6   0     46.4925      2.2941     36.5144      0.0000
   6   6   0     18.7564      1.2631     18.1798      0.0000
   8   6   0     12.2527      0.6704    -11.4962      0.0000
  10   6   0     43.9389      2.4832    -38.9922      0.0000
  12   6   0     25.1295      2.3166    -19.7855      0.0000
  14   6   0     19.2070      1.4194    -20.1701      0.0000
  16   6   0     16.2925      1.1570    -15.9273      0.0000
  18   6   0      6.2176      0.4695     -3.8732      0.0000
  20   6   0      3.9008      0.7702     -1.1669      0.0000
  22   6   0      5.3952      1.1928      5.8616      0.0000
  24   6   0      9.9190      2.4607      9.1488      0.0000
  26   6   0      4.0621      0.7738      5.1151      0.0000
  28   6   0      4.5639      1.2433      5.3173      0.0000
  30   6   0      2.2591      0.7472      1.5254      0.0000
  32   6   0      3.6055      0.9485     -1.6844      0.0000
  34   6   0      3.7408      1.3484     -2.5339      0.0000
  36   6   0      0.0000      1.1579     -1.8453      0.0000
   1   7   0     76.0026      3.9779    -67.3852      0.0000
   3   7   0     72.4007      3.8181    -57.6302      0.0000
   5   7   0     50.2138      2.4597    -42.2697      0.0000
   7   7   0     20.1141      1.0751    -12.5824      0.0000
   9   7   0     34.3171      1.7284     33.6930      0.0000
  11   7   0     28.6824      1.6846     25.9334      0.0000
  13   7   0     23.5686      1.5879     21.0146      0.0000
  15   7   0     18.6707      1.7874     17.3654      0.0000
  17   7   0      9.3840      0.8728      6.5581      0.0000
  19   7   0      5.9411      0.6936      3.1583      0.0000
  21   7   0      2.8422      0.4770     -4.3206      0.0000
  23   7   0      9.4921      0.7348    -10.1068      0.0000
  25   7   0      4.8661      0.6719     -6.0525      0.0000
  27   7   0     10.5684      1.1652     -6.8970      0.0000
  29   7   0      2.2527      0.9425     -3.2239      0.0000
  31   7   0      2.6310      3.2540      0.0525      0.0000
  33   7   0      1.2570      0.9384      1.3906      0.0000
  35   7   0      1.4689      1.0641      1.6835      0.0000
   0   8   0     11.8666      1.3948     14.5061      0.0000
   2   8   0     13.2517      0.7179     10.2545      0.0000
   4   8   0     12.8120      0.7646      9.5776      0.0000
   6   8   0      7.2601      0.8877      8.9717      0.0000
   8   8   0     29.0351      1.3661    -17.2882      0.0000
  10   8   0     22.8600      1.2218    -19.6300      0.0000
  12   8   0     19.6014      1.3209    -15.6382      0.0000
  14   8   0     13.0443      0.9285    -13.3340      0.0000
  16   8   0     12.4143      1.1925     -8.1963      0.0000
  18   8   0      8.5551      0.8047     -7.2101      0.0000
  20   8   0      3.0859      0.3420     -1.7196      0.0000
  22   8   0      4.1646      0.3782      4.9786      0.0000
  24   8   0      1.8309      0.4561      1.9417      0.0000
  26   8   0      4.2534      0.6452      3.6995      0.0000
  28   8   0      0.0000      0.7324      0.8546      0.0000
  30   8   0      2.6772      0.8216     -1.5085      0.0000
  32   8   0      2.1492      0.7240     -1.8025      0.0000
  34   8   0      2.3773      0.9101     -2.1005      0.0000
  36   8   0      1.7325      1.2579     -1.2309      0.0000
   1   9   0     16.8233      0.8547    -15.3251      0.0000
   3   9   0      7.9438      0.4292     -9.4694      0.0000
   5   9   0      7.5344      0.7643     -5.6447      0.0000
   7   9   0      9.2006      0.5597      8.3182      0.0000
   9   9   0     13.7075      0.6810     13.8024      0.0000
  11   9   0     18.0522      1.1453     15.3216      0.0000
  13   9   0     12.8732      0.7135     12.9162      0.0000
  15   9   0     13.4874      0.8318      8.2144      0.0000
  17   9   0      8.5707      0.6043      6.5032      0.0000
  19   9   0      4.1543      0.6194      2.5397      0.0000
  21   9   0      3.1895      0.3740     -4.2653      0.0000
  23   9   0      2.1552      0.3637     -2.7134      0.0000
  25   9   0      4.9005      0.6775     -4.2338      0.0000
  27   9   0      1.4710      0.5214     -1.5711      0.0000
  29   9   0      1.1728      0.5185      1.2427      0.0000
  31   9   0      1.1954      0.7200      1.5077      0.0000
  33   9   0      2.0711      0.6957      2.1615      0.0000
  35   9   0      1.5769      1.2939      1.5737      0.0000
   0  10   0     13.5558      1.7550     16.1119      0.0000
   2  10   0     13.4503      0.6925     13.8101      0.0000
   4  10   0      6.1329      0.4216      5.8675      0.0000
   6  10   0      8.7026      0.4661     -6.5146      0.0000
   8  10   0     13.7173      0.7162     -9.8312      0.0000
  10  10   0      7.8447      0.4647    -12.4572      0.0000
  12  10   0     14.5508      0.9785    -13.6285      0.0000
  14  10   0     13.7119      0.8029    -10.4913      0.0000
  16  10   0      7.4361      0.4439     -5.9541      0.0000
  18  10   0      2.8528      0.4746     -2.4391      0.0000
  20  10   0      3.2669      0.3745      3.3597      0.0000
  22  10   0      3.1747      0.4139      3.8131      0.0000
  24  10   0      5.2538      1.0128      4.4058      0.0000
  26  10   0      2.5161      0.5626      2.1771      0.0000
  28  10   0      0.7606      0.5793     -1.0539      0.0000
  30  10   0      0.7726      0.7581     -1.7443      0.0000
  32  10   0      1.9721      1.0581     -2.5048      0.0000
   1  11   0      5.8780      0.3814     -4.4625      0.0000
   3  11   0      4.2283      0.3625     -4.4061      0.0000
   5  11   0      3.1478      0.4691      0.1474      0.0000
   7  11   0      2.9921      0.3577     -2.7245      0.0000
   9  11   0      7.4160      0.4301     -8.8179      0.0000
  11  11   0     18.8062      0.8655     -9.5202      0.0000
  13  11   0      6.5927      0.3822     -7.3830      0.0000
  15  11   0      8.8200      0.4781     -8.7719      0.0000
  17  11   0      9.3513      0.5557     -8.1221      0.0000
  19  11   0      8.5297      0.8743     -7.6010      0.0000
  21  11   0      6.0372      0.6082     -6.3920      0.0000
  23  11   0      6.4948      1.0725     -4.3211      0.0000
  25  11   0      3.0752      0.6183     -2.3150      0.0000
  27  11   0      0.9738      0.7259      0.5259      0.0000
  29  11   0      1.7182      0.5390      1.4734      0.0000
  31  11   0      2.6273      0.5533      2.0073      0.0000
   0  12   0      7.0990      1.1109      9.4239      0.0000
   2  12   0      9.7867      0.5581      8.0902      0.0000
   4  12   0      2.7089      0.5934      1.9174      0.0000
   6  12   0      4.0449      0.3625     -3.4524      0.0000
   8  12   0      3.5082      0.3642     -3.3835      0.0000
  10  12   0      3.6412      0.3759     -3.5590      0.0000
  12  12   0      7.7251      0.4194     -7.4451      0.0000
  14  12   0      6.5656      0.4281     -6.1515      0.0000
  16  12   0      2.6844      0.4159     -3.0441      0.0000
  18  12   0      1.2075      0.7018     -0.8331      0.0000
  20  12   0      1.9327      0.4030      1.9389      0.0000
  22  12   0      3.9050      0.4648      1.5925      0.0000
  24  12   0      2.1990      0.4533      1.9566      0.0000
  26  12   0      3.7255      0.4254      0.7564      0.0000
  28  12   0      1.5252      0.7277     -0.4984      0.0000
  30  12   0      2.0583      0.8188     -1.2243      0.0000
   1  13   0      7.9357      0.4227     -7.4220      0.0000
   3  13   0      4.4768      0.3798     -4.3172      0.0000
   5  13   0      2.4022      0.4679     -0.7587      0.0000
   7  13   0      2.8123      0.3953      1.0406      0.0000
   9  13   0      3.0788      0.3850      1.9322      0.0000
  11  13   0      6.0916      0.3629      5.0015      0.0000
  13  13   0      3.8975      0.3489      5.3739      0.0000
  15  13   0      4.0764      0.3375      3.3524      0.0000
  17  13   0      2.2670      0.4439      1.6021      0.0000
  19  13   0      1.8891      0.4191     -1.4281      0.0000
  21  13   0      2.3245      0.4092     -0.6393      0.0000
  23  13   0      2.3107      0.4606     -1.5067      0.0000
  25  13   0      0.9008      0.9719     -1.5442      0.0000
  27  13   0      2.1638      0.7452     -0.2715      0.0000
  29  13   0      1.2438      1.1214      0.3485      0.0000
   0  14   0      4.3563      1.3984      3.7732      0.0000
   2  14   0      4.9952      0.3808      2.5405      0.0000
   4  14   0      2.9899      0.4284      1.2894      0.0000
   6  14   0      4.4071      0.4294      0.7565      0.0000
   8  14   0      2.2166      0.4162     -1.0199      0.0000
  10  14   0      4.6189      0.3444     -3.7234      0.0000
  12  14   0      3.1478      0.3623     -3.7959      0.0000
  14  14   0      2.8680      0.3756     -2.3297      0.0000
  16  14   0      2.0587      0.4590     -1.3576      0.0000
  18  14   0      1.7262      0.5309      0.9515      0.0000
  20  14   0      1.4180      0.5318     -0.4150      0.0000
  22  14   0      1.8187      0.4727     -0.1560      0.0000
  24  14   0      0.4499      0.8804      0.4660      0.0000
  26  14   0      0.6521      1.0666     -0.3948      0.0000
   1  15   0      3.3015      0.5562     -3.0354      0.0000
   3  15   0      2.6043      0.4344     -2.8116      0.0000
   5  15   0      2.6809      0.4071     -3.3369      0.0000
   7  15   0      2.4927      0.3985     -1.7332      0.0000
   9  15   0      2.2102      0.4007      2.0565      0.0000
  11  15   0      2.7892      0.3468      3.0186      0.0000
  13  15   0      2.2441      0.4040      1.3354      0.0000
  15  15   0      2.5877      0.3624      0.1227      0.0000
  17  15   0      1.4888      0.6196     -1.6715      0.0000
  19  15   0      2.8159      0.4405     -0.6228      0.0000
  21  15   0      1.9427      0.5622     -0.4218      0.0000
  23  15   0      0.7469      1.1890     -0.9597      0.0000
  25  15   0      2.1075      0.8363     -0.3892      0.0000
   0  16   0      4.9258      0.5463     -5.0504      0.0000
   2  16   0      3.6573      0.4535     -4.0111      0.0000
   4  16   0      1.7112      0.5099     -1.4250      0.0000
   6  16   0      2.5270      0.3895     -0.0876      0.0000
   8  16   0      1.3792      0.5542     -1.7301      0.0000
  10  16   0      2.5916      0.3517     -2.6494      0.0000
  12  16   0      1.6335      0.5688     -0.7680      0.0000
  14  16   0      2.5932      0.4248      1.2294      0.0000
  16  16   0      2.4287      0.3861      2.4123      0.0000
  18  16   0      1.4873      0.7156      1.0621      0.0000
  20  16   0      1.7984      0.7330     -0.0190      0.0000
  22  16   0      1.1224      1.0032     -0.2451      0.0000
   1  17   0      3.7058      0.5296      2.2748      0.0000
   3  17   0      1.9305      0.4957     -0.1224      0.0000
   5  17   0      2.1776      0.4461     -1.8532      0.0000
   7  17   0      1.6953      0.5118     -0.9571      0.0000
   9  17   0      2.2453      0.4057      0.5340      0.0000
  11  17   0      1.8627      0.4509     -0.0491      0.0000
  13  17   0      2.5137      0.4631     -2.0051      0.0000
  15  17   0      2.0327      1.2876     -3.3598      0.0000
  17  17   0      1.7525      0.6150     -2.3360      0.0000
  19  17   0      2.2295      0.6416     -0.9373      0.0000
   0  18   0      5.0016      0.7295     -4.1432      0.0000
   2  18   0      2.7909      0.4573     -2.5378      0.0000
   4  18   0      0.7949      0.9096     -0.0086      0.0000
   6  18   0      0.8015      1.0016      0.6553      0.0000
   8  18   0      0.8807      0.9563      0.1820      0.0000
  10  18   0      0.6094      0.9959      0.4770      0.0000
  12  18   0      1.6187      0.9938      1.8609      0.0000
  14  18   0      2.5566      0.6774      3.0801      0.0000
  16  18   0      0.4837      1.1028      2.3595      0.0000
   1  19   0      3.8073      0.8546      2.9256      0.0000
   3  19   0      3.0018      0.6107      1.0805      0.0000
   5  19   0      1.4011      1.0735     -0.1550      0.0000
   7  19   0      1.2156      0.9821     -0.3513      0.0000
   9  19   0      1.4597      1.0221     -0.7976      0.0000
 -25   1   1      1.2373      1.2546     -1.3773      0.0000
 -23   1   1      1.3652      1.1960     -1.1770      0.0000
 -21   1   1      1.5698      0.9415     -1.4568      0.0000
 -19   1   1      6.6654      1.2833      4.5495      0.0000
 -17   1   1      7.3735      1.4430     -7.5330      0.0000
 -15   1   1      3.9222      0.7054      5.1224      0.0000
 -13   1   1      3.3895      0.6123      4.7506      0.0000
 -11   1   1      3.9919      0.4727      3.1697      0.0000
  -9   1   1      4.4317      2.5610      1.6323      0.0000
  -7   1   1      2.9930      2.1003      3.7695      0.0000
  -5   1   1      7.4921      0.7335     -3.4704      0.0000
  -3   1   1     21.0081      1.1496    -10.8579      0.0000
  -1   1   1     33.6783      2.4296     47.5914      0.0000
   1   1   1     28.5218      3.7363    -42.4487      0.0000
   3   1   1      6.6153      1.1691     -3.3149      0.0000
   5   1   1      3.1517      2.0000      7.2995      0.0000
   7   1   1      1.3619      1.5598     -2.6614      0.0000
 -38   2   1      0.7490      1.0292     -0.4896      0.0000
 -36   2   1      2.0968      0.9468     -1.1990      0.0000
 -34   2   1      1.3051      1.0812     -0.4820      0.0000
 -32   2   1      1.1119      1.3812      0.5540      0.0000
 -30   2   1      1.7908      1.2616     -0.0449      0.0000
 -28   2   1      3.3749      1.2765     -1.2996      0.0000
 -26   2   1      1.8453      1.4247     -0.7805      0.0000
 -24   2   1      3.7602      0.9242      2.1164      0.0000
 -22   2   1      2.2667      1.0300      1.6093      0.0000
 -20   2   1      5.6851      1.0298     -1.7810      0.0000
 -18   2   1      7.1562      1.3069     -2.3226      0.0000
 -16   2   1      9.6870      1.2748      8.2497      0.0000
 -14   2   1     11.6842      1.1680    -12.3145      0.0000
 -12   2   1     16.4758      1.6498     -7.8099      0.0000
 -10   2   1     12.5318      1.0501    -11.3068      0.0000
  -8   2   1      7.2559      0.5304      4.1857      0.0000
  -6   2   1      2.8122      1.1362      0.3021      0.0000
  -4   2   1     35.5539      3.8139     19.3445      0.0000
  -2   2   1     34.6506      2.3159    -30.1549      0.0000
   0   2   1      9.6852      2.7063     -5.4545      0.0000
   2   2   1     51.8546      3.3904     50.8978      0.0000
   4   2   1      4.4536      2.6900     -3.2148      0.0000
   6   2   1      9.2228      1.0818    -10.7165      0.0000
   8   2   1     11.5780      1.4686    -12.3326      0.0000
  10   2   1      6.6826      2.5319     -5.9914      0.0000
  12   2   1      9.5906      1.2425      3.1969      0.0000
  14   2   1      6.0534      1.2139     -0.3325      0.0000
  16   2   1      8.5742      1.0522    -10.7260      0.0000
  18   2   1      7.3793      0.8679     -8.2598      0.0000
  20   2   1      1.3649      1.2399     -0.8442      0.0000
 -39   3   1      0.6181      1.0453      0.0823      0.0000
 -37   3   1      1.8485      1.0974      1.3782      0.0000
 -35   3   1      2.2680      1.0515      1.7118      0.0000
 -33   3   1      1.5634      1.3398      0.5058      0.0000
 -31   3   1      2.0228      1.5389     -0.0985      0.0000
 -29   3   1      2.2133      1.6941      1.1857      0.0000
 -27   3   1      3.6744      0.8280      0.2146      0.0000
 -25   3   1      4.7257      1.2993     -2.4093      0.0000
 -23   3   1      5.0153      0.8580     -4.3781      0.0000
 -21   3   1      3.2032      0.9064     -2.2720      0.0000
 -19   3   1     11.2041      2.2535     -1.0838      0.0000
 -17   3   1      9.4851      0.8758      1.0822      0.0000
 -15   3   1      6.3496      0.8106     -6.6514      0.0000
 -13   3   1     21.0255      1.7373     20.4716      0.0000
 -11   3   1     21.9718      1.7773     23.4674      0.0000
  -9   3   1     19.3719      1.2175     15.2439      0.0000
  -7   3   1      5.0899      0.5799     -3.6549      0.0000
  -5   3   1     23.7993      8.1371     -5.5552      0.0000
  -3   3   1     17.3749      1.4023     15.2864      0.0000
  -1   3   1      3.2373      0.7381      3.9041      0.0000
   1   3   1     13.7185      1.0645    -15.6981      0.0000
   3   3   1     45.9145      5.4284    -52.5403      0.0000
   5   3   1      6.2077      1.2490      5.5962      0.0000
   7   3   1     17.1292      1.3242     21.0278      0.0000
   9   3   1     15.7091      2.7138     15.8776      0.0000
  11   3   1     16.0097      1.1636      4.8104      0.0000
  13   3   1      4.9336      0.4937      2.3143      0.0000
  15   3   1      8.0788      1.5458     11.7026      0.0000
  17   3   1     11.3181      1.7974     12.0640      0.0000
  21   3   1      4.1078      1.0702     -2.8357      0.0000
  23   3   1      6.4310      1.0177     -4.0653      0.0000
  25   3   1      3.2519      1.2157     -2.9245      0.0000
  27   3   1      2.9267      0.9190     -2.1742      0.0000
  29   3   1      1.5417      1.4230     -1.6821      0.0000
  31   3   1      1.6254      1.0870     -0.6166      0.0000
  33   3   1      0.0000      1.1042     -0.2245      0.0000
  35   3   1      0.0000      1.0078      0.0151      0.0000
  37   3   1      0.0000      1.0194      0.4296      0.0000
 -38   4   1      1.0220      1.5100     -0.7994      0.0000
 -36   4   1      1.7121      1.0877     -2.0882      0.0000
 -34   4   1      2.3593      0.8449     -2.3048      0.0000
 -32   4   1      3.5759      1.0887     -1.6897      0.0000
 -30   4   1      2.8386      0.7560     -1.9938      0.0000
 -28   4   1      3.3766      0.9501     -2.6479      0.0000
 -26   4   1      4.1836      0.9287      1.2058      0.0000
 -24   4   1      5.8398      0.6391      4.3848      0.0000
 -22   4   1      5.2482      0.5349      3.1539      0.0000
 -20   4   1      6.9837      0.9128      6.3722      0.0000
 -18   4   1      8.5171      0.8777      6.8013      0.0000
 -16   4   1     11.9561      1.0594      7.6382      0.0000
 -14   4   1     15.9476      2.4395     17.8318      0.0000
 -12   4   1     19.5583      1.6489    -17.4354      0.0000
 -10   4   1     14.7344      0.9582     -7.2738      0.0000
  -8   4   1      5.6743      1.2963      6.0839      0.0000
  -6   4   1     22.5442      2.0307     20.3564      0.0000
  -4   4   1     12.7637      1.1368    -12.7252      0.0000
  -2   4   1      8.1815      1.6495     -5.5178      0.0000
   0   4   1      6.5381      0.9042     -1.1810      0.0000
   2   4   1     22.2422      1.6599     22.8622      0.0000
   4   4   1     25.4621      4.3350     28.1879      0.0000
   6   4   1     11.2084      1.4313    -11.6523      0.0000
   8   4   1     16.2330      1.8485    -17.2877      0.0000
  10   4   1     14.7943      1.2561     -3.7003      0.0000
  12   4   1     16.3921      2.4668      5.4638      0.0000
  14   4   1     11.2219      4.3123     -1.8674      0.0000
  16   4   1      7.9826      0.7305     -5.4605      0.0000
  18   4   1      5.7572      0.5880     -3.8825      0.0000
  20   4   1      4.4649      0.6122      3.2884      0.0000
  22   4   1      9.1980      1.5346      6.2442      0.0000
  24   4   1      6.0048      1.1956      5.1305      0.0000
  26   4   1      3.8983      1.0217      3.0797      0.0000
  28   4   1      2.0844      1.5955      2.2115      0.0000
  30   4   1      1.9215      1.4332      0.5234      0.0000
  32   4   1      1.4063      1.4702     -0.2077      0.0000
  34   4   1      1.5230      1.3015     -0.6479      0.0000
  36   4   1      1.4905      1.0741     -0.9878      0.0000
 -37   5   1      0.2672      0.8734      1.1371      0.0000
 -35   5   1      1.8402      1.3159      2.2471      0.0000
 -33   5   1      2.3416      0.8916      2.8223      0.0000
 -31   5   1      4.4726      1.1577      2.7646      0.0000
 -29   5   1      3.2040      0.7304      2.0577      0.0000
 -27   5   1      4.3819      0.5481      0.9657      0.0000
 -25   5   1      5.6743      0.7412     -4.7777      0.0000
 -23   5   1      6.9033      0.7966     -5.6910      0.0000
 -21   5   1      3.5284      0.7892     -1.4539      0.0000
 -19   5   1      9.0327      0.8061     -7.9558      0.0000
 -17   5   1      8.1251      0.6876     -4.5834      0.0000
 -15   5   1      7.4350      0.5837     -4.8477      0.0000
 -13   5   1      4.2235      0.6299     -3.3118      0.0000
 -11   5   1     29.7922      3.3466     28.9647      0.0000
  -9   5   1      9.6253      1.0500      7.7132      0.0000
  -7   5   1     17.4718      2.2107     -9.8861      0.0000
  -5   5   1     12.8856      1.3015     -5.4325      0.0000
  -3   5   1      7.9387      1.6742      2.1847      0.0000
  -1   5   1     12.1364      0.6431     -6.5224      0.0000
   1   5   1     19.4899      0.9479    -18.5975      0.0000
   3   5   1     23.8125      1.2033    -17.6660      0.0000
   5   5   1     20.9851      1.5014    -23.0624      0.0000
   7   5   1     11.9457      0.7199     12.0303      0.0000
   9   5   1     25.5145      1.9927     15.6894      0.0000
  11   5   1      4.0828      0.6403      4.2674      0.0000
  13   5   1      7.5865      0.5762      6.2342      0.0000
  15   5   1      8.5384      1.1225      8.2598      0.0000
  17   5   1     10.1374      1.8486      7.5339      0.0000
  19   5   1      3.7722      0.4476      0.2348      0.0000
  21   5   1      5.1435      0.4801     -4.0900      0.0000
  23   5   1      7.2186      0.9677     -6.2899      0.0000
  25   5   1      3.2862      1.0431     -4.7544      0.0000
  27   5   1      3.4204      1.1573     -3.9251      0.0000
  29   5   1      3.6733      1.6233     -1.4742      0.0000
  31   5   1      2.2322      1.8006     -0.4219      0.0000
  33   5   1      2.1363      0.9615      0.5331      0.0000
  35   5   1      1.7466      1.9065      1.2248      0.0000
  37   5   1      1.2271      1.4038      1.4873      0.0000
 -38   6   1      0.0000      1.0406     -0.6569      0.0000
 -36   6   1      1.8130      0.9944     -1.3090      0.0000
 -34   6   1      1.1858      1.0014     -2.2845      0.0000
 -32   6   1      2.9926      1.2882     -3.0500      0.0000
 -30   6   1      2.8607      1.2264     -2.1194      0.0000
 -28   6   1      3.6571      0.8627      1.0848      0.0000
 -26   6   1      3.6934      2.8949      2.3096      0.0000
 -24   6   1      6.3276      0.7165      7.1173      0.0000
 -22   6   1      4.8973      0.5651      4.7571      0.0000
 -20   6   1      5.6292      0.9279     -2.8661      0.0000
 -18   6   1      9.0313      1.1615      5.6271      0.0000
 -16   6   1      7.9047      0.5871     -1.4388      0.0000
 -14   6   1      9.2189      0.6108     -5.8393      0.0000
 -12   6   1     13.5665      0.8075    -12.6445      0.0000
 -10   6   1     30.7998      2.1727    -32.2870      0.0000
  -8   6   1     11.5108      1.1024     -3.8141      0.0000
  -6   6   1     15.5101      1.1226      4.5878      0.0000
  -4   6   1     15.7808      0.9021      9.9422      0.0000
  -2   6   1     17.5415      0.9057     12.6858      0.0000
   0   6   1     26.7807      1.2259     24.0987      0.0000
   2   6   1     20.8695      1.0111     11.9790      0.0000
   4   6   1     26.1839      1.6209     28.3874      0.0000
   6   6   1     13.7738      1.5658     17.0839      0.0000
   8   6   1     20.9139      1.3063    -11.1004      0.0000
  10   6   1     12.5240      0.8218    -11.7976      0.0000
  12   6   1     10.7530      0.8285    -13.2224      0.0000
  14   6   1     10.7843      0.7385    -13.0970      0.0000
  16   6   1     11.3440      1.3382    -13.1311      0.0000
  18   6   1      5.5578      0.8215     -5.3940      0.0000
  20   6   1      5.3582      0.5386     -2.2990      0.0000
  22   6   1      6.5763      1.3887      3.2941      0.0000
  24   6   1      4.6183      0.5614      4.5743      0.0000
  26   6   1      4.5062      0.6701      5.6391      0.0000
  28   6   1      3.0713      1.0324      3.0422      0.0000
  30   6   1      2.4344      1.3662      2.0454      0.0000
  32   6   1      1.6757      1.1050      0.7053      0.0000
  34   6   1      1.7661      1.3849     -0.6902      0.0000
  36   6   1      1.7035      2.7846     -1.3675      0.0000
 -37   7   1      1.8945      1.7175      0.3919      0.0000
 -35   7   1      0.9953      0.8652      0.7520      0.0000
 -33   7   1      3.6131      1.0238      1.8616      0.0000
 -31   7   1      4.8795      1.0174      2.2293      0.0000
 -29   7   1      2.4198      1.1164     -0.5464      0.0000
 -27   7   1      7.5581      0.6990     -5.7154      0.0000
 -25   7   1      4.4830      0.7114     -5.0245      0.0000
 -23   7   1      7.3029      0.9084     -8.7975      0.0000
 -21   7   1      5.7079      0.6518     -4.3122      0.0000
 -19   7   1      6.4864      0.6122      3.7724      0.0000
 -17   7   1     11.9704      0.8010     -6.7315      0.0000
 -15   7   1     13.0889      1.8117      5.4336      0.0000
 -13   7   1     15.5636      1.0304     12.6858      0.0000
 -11   7   1     19.8536      1.2051     18.8643      0.0000
  -9   7   1     27.7083      1.3948     26.1880      0.0000
  -7   7   1     22.6022      1.2136      1.7782      0.0000
  -5   7   1     29.7554      1.5590    -16.6424      0.0000
  -3   7   1     38.8484      1.8753    -33.4907      0.0000
  -1   7   1     50.8220      2.9401    -44.7089      0.0000
   1   7   1     46.4166      2.1912    -33.8739      0.0000
   3   7   1     44.0950      2.2233    -40.7435      0.0000
   5   7   1     34.0183      1.9404    -38.0979      0.0000
   7   7   1     21.3444      1.1265    -15.5883      0.0000
   9   7   1     13.2313      1.0056      5.4650      0.0000
  11   7   1     16.6004      1.0449     17.0745      0.0000
  13   7   1     16.5479      1.2279     15.9555      0.0000
  15   7   1     14.8630      1.4674     14.6539      0.0000
  17   7   1      7.2973      0.8694      5.6695      0.0000
  19   7   1      6.6898      0.6737      5.5096      0.0000
  21   7   1      6.2535      0.5405     -0.6841      0.0000
  23   7   1      5.4463      0.7418     -3.5844      0.0000
  25   7   1      8.3086      1.7146     -7.0616      0.0000
  27   7   1      3.7515      0.6964     -4.9398      0.0000
  29   7   1      2.5940      0.8810     -4.0408      0.0000
  31   7   1      3.3962      0.6691     -2.5968      0.0000
  33   7   1      1.2635      1.0057     -0.6577      0.0000
  35   7   1      0.0000      0.9313      0.4330      0.0000
 -36   8   1      0.9096      1.0000     -0.6922      0.0000
 -34   8   1      1.6396      1.0834     -1.8205      0.0000
 -32   8   1      4.9623      1.3401     -3.7575      0.0000
 -30   8   1      5.9105      0.7853     -4.1208      0.0000
 -28   8   1      3.4343      0.5048     -0.8800      0.0000
 -26   8   1      4.6615      1.3632      3.7548      0.0000
 -24   8   1      1.9946      0.5891      0.4658      0.0000
 -22   8   1      5.5696      0.4927      3.6874      0.0000
 -20   8   1      7.9070      0.6242     -0.8582      0.0000
 -18   8   1      5.5913      0.4845     -5.7662      0.0000
 -16   8   1     11.9668      0.7723      4.0493      0.0000
 -14   8   1     14.2947      1.0851     -9.1402      0.0000
 -12   8   1     16.7936      1.0220    -12.0740      0.0000
 -10   8   1     18.0339      0.9521    -15.8664      0.0000
  -8   8   1     23.3415      1.1311    -22.6570      0.0000
  -6   8   1      8.0407      1.7367     -4.1373      0.0000
  -4   8   1      8.8538      0.4562      7.9760      0.0000
  -2   8   1     13.6846      0.7803     11.1554      0.0000
   0   8   1     11.3800      0.5950     -1.1294      0.0000
   2   8   1     11.3326      0.9534      4.5042      0.0000
   4   8   1     13.1610      0.6924     10.0826      0.0000
   6   8   1     17.8812      0.9537     11.2994      0.0000
   8   8   1     11.0991      0.5464      3.0100      0.0000
  10   8   1     16.9197      0.9127    -15.4340      0.0000
  12   8   1     16.5220      0.9872    -18.4743      0.0000
  14   8   1     17.4862      1.3304    -17.2413      0.0000
  16   8   1      8.0123      0.6845     -6.6100      0.0000
  18   8   1      8.6099      0.6350     -9.7890      0.0000
  20   8   1      5.4518      0.4806     -4.5861      0.0000
  22   8   1      2.6589      0.4003     -1.5593      0.0000
  24   8   1      5.7398      0.5802      3.7082      0.0000
  26   8   1      4.2113      1.0156      3.3077      0.0000
  28   8   1      5.5249      0.9998      2.9953      0.0000
  30   8   1      3.0076      0.6131      1.9865      0.0000
  32   8   1      1.5144      0.8301      0.2541      0.0000
  34   8   1      0.0000      0.6991     -0.4174      0.0000
 -35   9   1      2.5425      0.8906      1.0689      0.0000
 -33   9   1      3.1703      1.1649      2.0882      0.0000
 -31   9   1      4.7989      0.7975      3.0727      0.0000
 -29   9   1      5.4350      1.3056      1.8533      0.0000
 -27   9   1      4.1686      0.4709     -2.1695      0.0000
 -25   9   1      6.7258      0.5313     -6.0918      0.0000
 -23   9   1      2.7614      0.3778     -1.4534      0.0000
 -21   9   1      5.8921      1.3386     -3.6410      0.0000
 -19   9   1      6.9737      0.6399      1.0664      0.0000
 -17   9   1      6.9218      0.5651      5.7139      0.0000
 -15   9   1     15.3759      0.8735      2.3035      0.0000
 -13   9   1     18.3221      1.0447     13.7555      0.0000
 -11   9   1     18.1826      0.9600     14.5163      0.0000
  -9   9   1     20.2341      1.0349     19.9142      0.0000
  -7   9   1     17.9502      0.9356     16.6889      0.0000
  -5   9   1      7.9027      0.4496     -6.7868      0.0000
  -3   9   1     15.9314      0.8577    -17.5823      0.0000
  -1   9   1     15.0006      0.8303    -10.8169      0.0000
   1   9   1     14.5067      0.7340    -12.0414      0.0000
   3   9   1     11.4985      0.5675    -12.2557      0.0000
   5   9   1     14.6248      0.7284    -11.4187      0.0000
   7   9   1     12.5002      0.7502     -8.8379      0.0000
   9   9   1     14.6795      0.7393      9.1702      0.0000
  11   9   1     20.1132      1.0061     20.5658      0.0000
  13   9   1     23.7546      1.6556     22.8078      0.0000
  15   9   1      8.6662      0.5636      8.6758      0.0000
  17   9   1      8.9463      0.6014     11.2020      0.0000
  19   9   1      7.2029      0.6524      6.3095      0.0000
  21   9   1      2.5743      0.7790      2.9602      0.0000
  23   9   1      5.6476      0.7473     -2.8093      0.0000
  25   9   1      5.7714      0.5928     -4.5392      0.0000
  27   9   1      5.4254      0.7083     -4.6884      0.0000
  29   9   1      5.0516      0.8036     -3.4697      0.0000
  31   9   1      3.2584      0.6076     -1.1952      0.0000
  33   9   1      1.0526      0.9693     -0.5046      0.0000
 -34  10   1      2.8463      1.4646     -2.5829      0.0000
 -32  10   1      4.9833      0.5995     -3.4206      0.0000
 -30  10   1      6.2934      0.6043     -3.6024      0.0000
 -28  10   1      6.2419      0.4991     -1.2745      0.0000
 -26  10   1      5.9114      0.4791      2.9890      0.0000
 -24  10   1      6.7680      0.9169      6.4501      0.0000
 -22  10   1      4.1847      0.6698      2.8430      0.0000
 -20  10   1      6.8034      0.6344      4.8184      0.0000
 -18  10   1      7.5436      0.4845     -0.0178      0.0000
 -16  10   1      7.9947      0.8945     -6.2929      0.0000
 -14  10   1     19.6907      2.0348     -8.0364      0.0000
 -12  10   1     20.6874      1.0379    -16.9378      0.0000
 -10  10   1     21.1349      1.1392    -20.4427      0.0000
  -8  10   1     18.9884      0.9331    -22.3364      0.0000
  -6  10   1     11.3894      0.6800     -9.7597      0.0000
  -4  10   1     13.4074      0.6516      9.4687      0.0000
  -2  10   1     14.4482      0.7092     12.2474      0.0000
   0  10   1     15.1415      0.7324     13.9626      0.0000
   2  10   1     16.2607      1.1082     13.9064      0.0000
   4  10   1     10.5931      0.6591     10.6814      0.0000
   6  10   1     13.5105      0.6655      6.6822      0.0000
   8  10   1     13.8843      0.9623     -6.1132      0.0000
  10  10   1     20.9715      1.1233    -19.0257      0.0000
  12  10   1     23.8392      1.3887    -27.2100      0.0000
  14  10   1     12.0402      0.7117    -13.3572      0.0000
  16  10   1      8.5283      1.0573    -12.7014      0.0000
  18  10   1      8.2938      0.5756     -7.1775      0.0000
  20  10   1      5.1922      0.5880     -3.0738      0.0000
  22  10   1      6.8345      0.9479      1.9643      0.0000
  24  10   1      5.8360      0.5683      5.2841      0.0000
  26  10   1      6.0797      0.9967      5.6706      0.0000
  28  10   1      5.7886      0.5152      4.1388      0.0000
  30  10   1      3.9233      0.6829      1.2433      0.0000
  32  10   1      4.0229      0.7788      0.5396      0.0000
 -33  11   1      4.1390      0.6856      2.9781      0.0000
 -31  11   1      5.5823      0.6301      3.6827      0.0000
 -29  11   1      5.8816      0.6673      3.9547      0.0000
 -27  11   1      5.9348      0.6710      1.2313      0.0000
 -25  11   1      5.1724      1.0671     -3.0465      0.0000
 -23  11   1      9.8490      0.7242     -7.4812      0.0000
 -21  11   1      8.5056      0.6358     -9.0347      0.0000
 -19  11   1     14.5704      0.8866    -15.0643      0.0000
 -17  11   1     17.0004      0.9762    -16.3434      0.0000
 -15  11   1     18.6187      1.6932    -17.3886      0.0000
 -13  11   1     17.9091      0.9638    -19.7505      0.0000
 -11  11   1     14.8322      0.7643    -14.8270      0.0000
  -9  11   1      9.6882      1.5598    -10.4607      0.0000
  -7  11   1      6.8805      0.4031     -7.2448      0.0000
  -5  11   1      6.4357      0.4828     -8.1859      0.0000
  -3  11   1      7.1814      0.4971     -7.0953      0.0000
  -1  11   1      6.7080      1.6106     -4.4463      0.0000
   1  11   1      6.7524      0.4060     -3.4389      0.0000
   3  11   1      7.6030      0.3947     -5.0168      0.0000
   5  11   1      7.6027      0.4448     -7.7291      0.0000
   7  11   1      7.9311      0.5489     -6.1129      0.0000
   9  11   1     11.3221      0.9213     -3.6204      0.0000
  11  11   1     11.3993      1.2237      2.1409      0.0000
  13  11   1     15.2091      1.4584     -7.0028      0.0000
  15  11   1     14.2790      0.7938     -5.6849      0.0000
  17  11   1      9.4264      0.9456     -6.7346      0.0000
  19  11   1      8.5686      0.7375     -6.8081      0.0000
  21  11   1      7.6510      0.7070     -6.7028      0.0000
  23  11   1      7.7103      0.6057     -8.4466      0.0000
  25  11   1      7.0752      1.5006     -7.5791      0.0000
  27  11   1      4.2321      1.5438     -5.2823      0.0000
  29  11   1      4.3103      0.8767     -1.8740      0.0000
  31  11   1      1.9483      0.7875     -1.0280      0.0000
 -30  12   1      5.0405      0.5964     -2.0857      0.0000
 -28  12   1      3.4098      1.2292     -1.6252      0.0000
 -26  12   1      5.1856      0.7118      1.8420      0.0000
 -24  12   1      5.2124      0.9005      4.7737      0.0000
 -22  12   1      6.6361      0.4693      6.4670      0.0000
 -20  12   1      5.4669      0.4538      5.0511      0.0000
 -18  12   1      7.3544      0.4791      2.9348      0.0000
 -16  12   1      7.2581      0.6815     -2.5196      0.0000
 -14  12   1      8.8929      0.4952     -6.8407      0.0000
 -12  12   1     13.8452      0.7519     -9.8245      0.0000
 -10  12   1     11.1371      0.5879    -11.6156      0.0000
  -8  12   1      7.5621      0.5478     -7.5103      0.0000
  -6  12   1      8.3650      0.4550     -2.2614      0.0000
  -4  12   1     11.1338      0.5532      4.0674      0.0000
  -2  12   1     13.5414      0.6555     12.1319      0.0000
   0  12   1     16.0303      0.8406     16.1780      0.0000
   2  12   1     14.4516      0.7299     16.2087      0.0000
   4  12   1     13.1616      0.7028     13.2826      0.0000
   6  12   1      7.6727      0.4757      4.1552      0.0000
   8  12   1      7.6978      0.4331     -5.4615      0.0000
  10  12   1     12.9138      0.9011    -14.4657      0.0000
  12  12   1      9.2940      0.6129    -11.0270      0.0000
  14  12   1     10.0209      0.5372    -12.4946      0.0000
  16  12   1      8.2755      0.7202     -9.6561      0.0000
  18  12   1      5.3357      0.4858     -4.9447      0.0000
  20  12   1      5.0067      0.4401     -1.6774      0.0000
  22  12   1      4.6247      0.4717      4.2728      0.0000
  24  12   1      6.6854      0.5808      6.3968      0.0000
  26  12   1      5.6991      1.3844      5.7723      0.0000
  28  12   1      4.0403      0.5091      3.0983      0.0000
  30  12   1      2.9823      0.7387      2.1029      0.0000
 -29  13   1      2.6868      0.8387      0.7723      0.0000
 -27  13   1      3.7347      0.6234      0.2668      0.0000
 -25  13   1      3.9293      0.5036     -3.4079      0.0000
 -23  13   1      3.8402      0.4835     -5.4185      0.0000
 -21  13   1      5.7077      0.4555     -5.9696      0.0000
 -19  13   1      6.4326      0.4306     -3.7062      0.0000
 -17  13   1      7.2219      1.4149      0.7529      0.0000
 -15  13   1      8.8935      0.5618      6.2181      0.0000
 -13  13   1     12.8900      0.6454     11.0309      0.0000
 -11  13   1     15.5314      0.8222     13.4578      0.0000
  -9  13   1      9.8586      0.5186     10.8832      0.0000
  -7  13   1      8.2083      0.4887      6.1259      0.0000
  -5  13   1      9.0752      0.9392      2.7875      0.0000
  -3  13   1     11.5314      0.5551     -4.4437      0.0000
  -1  13   1     15.7985      0.9055    -12.8556      0.0000
   1  13   1     16.5295      0.7924    -16.3753      0.0000
   3  13   1     16.7381      0.8496    -15.4140      0.0000
   5  13   1     11.3931      0.6210     -8.1825      0.0000
   7  13   1      6.6619      0.4374      2.4705      0.0000
   9  13   1     13.8773      0.6820     11.5126      0.0000
  11  13   1     10.2568      0.6050     10.4962      0.0000
  13  13   1     10.9315      0.6179     12.9253      0.0000
  15  13   1     11.0912      0.6429     12.7528      0.0000
  17  13   1      7.6289      0.5781      8.7586      0.0000
  19  13   1      5.1438      0.4319      5.3658      0.0000
  21  13   1      3.2261      0.4342     -1.5025      0.0000
  23  13   1      4.1015      0.5541     -4.9922      0.0000
  25  13   1      4.5364      0.6408     -5.5880      0.0000
  27  13   1      3.5426      0.6074     -3.8746      0.0000
 -28  14   1      2.3528      0.9552     -1.4396      0.0000
 -26  14   1      2.4280      0.5637     -1.6786      0.0000
 -24  14   1      2.1165      0.4747      1.3278      0.0000
 -22  14   1      3.2705      0.4077      2.4875      0.0000
 -20  14   1      5.9756      0.4416      2.6148      0.0000
 -18  14   1      5.8004      0.5926      1.0495      0.0000
 -16  14   1      6.6566      0.4502     -2.2122      0.0000
 -14  14   1      7.1536      0.4129     -5.9281      0.0000
 -12  14   1      9.3540      0.5082     -9.0355      0.0000
 -10  14   1     10.9774      0.6155     -8.9572      0.0000
  -8  14   1      7.1711      0.4902     -6.6453      0.0000
  -6  14   1      7.3067      0.4472     -6.1626      0.0000
  -4  14   1      7.7460      0.9724     -5.0790      0.0000
  -2  14   1      5.6301      0.4592      0.1441      0.0000
   0  14   1      7.8359      0.4104      5.6145      0.0000
   2  14   1      9.9744      0.5200      7.7804      0.0000
   4  14   1      8.8916      0.4727      4.9039      0.0000
   6  14   1      4.5458      0.3928     -2.1293      0.0000
   8  14   1      9.8427      0.6557     -8.7199      0.0000
  10  14   1      8.7178      0.4512     -7.8205      0.0000
  12  14   1      7.2233      0.4809     -8.6902      0.0000
  14  14   1      8.5494      0.5188    -10.1214      0.0000
  16  14   1      8.1059      0.5544     -9.0223      0.0000
  18  14   1      6.2771      0.4861     -7.2926      0.0000
  20  14   1      3.0009      0.5233     -1.6219      0.0000
  22  14   1      1.5002      0.5518      1.8030      0.0000
  24  14   1      3.0658      0.4823      3.1002      0.0000
  26  14   1      2.0883      1.1344      2.3698      0.0000
 -25  15   1      3.9033      0.5607     -2.1716      0.0000
 -23  15   1      3.9323      0.5004     -4.3488      0.0000
 -21  15   1      4.2312      0.4710     -3.7033      0.0000
 -19  15   1      5.7397      0.6935     -1.4579      0.0000
 -17  15   1      6.4861      0.7871      2.3212      0.0000
 -15  15   1      9.4226      0.5314      7.4307      0.0000
 -13  15   1     10.5042      0.8857     11.3028      0.0000
 -11  15   1     13.0024      0.7551     11.4441      0.0000
  -9  15   1      8.1161      0.4738      7.2032      0.0000
  -7  15   1      7.9282      0.4486      1.2378      0.0000
  -5  15   1     13.5885      0.6610     -4.7886      0.0000
  -3  15   1     16.0353      0.8297    -11.9281      0.0000
  -1  15   1     16.2541      1.0115    -19.8680      0.0000
   1  15   1     20.8981      0.9992    -25.0735      0.0000
   3  15   1     21.1359      1.1235    -23.3340      0.0000
   5  15   1     12.0575      0.5709    -14.7945      0.0000
   7  15   1      5.3914      0.3578     -4.4719      0.0000
   9  15   1      8.2048      0.4831      1.2173      0.0000
  11  15   1      9.5424      0.5129      5.7927      0.0000
  13  15   1      8.8638      0.5229      9.7564      0.0000
  15  15   1      9.9464      0.6534     11.2710      0.0000
  17  15   1      8.0048      0.4997     10.3043      0.0000
  19  15   1      4.8505      0.7708      4.5740      0.0000
  21  15   1      3.2287      0.5313     -0.0846      0.0000
  23  15   1      3.4463      0.5921     -2.9534      0.0000
 -22  16   1      3.2788      0.7944      3.5955      0.0000
 -20  16   1      4.0899      0.5848      3.0684      0.0000
 -18  16   1      5.5062      0.4557      1.6130      0.0000
 -16  16   1      5.3482      0.4387     -1.0962      0.0000
 -14  16   1      5.2371      0.4268     -4.7412      0.0000
 -12  16   1      7.1185      0.4626     -6.7702      0.0000
 -10  16   1      6.6214      0.4245     -6.3462      0.0000
  -8  16   1      4.6302      0.3518     -4.2188      0.0000
  -6  16   1      4.8483      0.3423     -1.1395      0.0000
  -4  16   1      6.9129      0.4520      2.1631      0.0000
  -2  16   1      6.5041      0.3825      5.9329      0.0000
   0  16   1      8.9424      0.5376     10.3816      0.0000
   2  16   1      9.5593      0.5379     11.9633      0.0000
   4  16   1      6.5802      0.8351      8.0714      0.0000
   6  16   1      3.2803      0.3429      2.0680      0.0000
   8  16   1      4.9254      0.3663     -1.5255      0.0000
  10  16   1      5.6819      0.3854     -4.2707      0.0000
  12  16   1      6.2552      0.4805     -6.8262      0.0000
  14  16   1      6.9042      0.5410     -8.4333      0.0000
  16  16   1      7.0896      0.5442     -8.3515      0.0000
  18  16   1      3.9054      0.4743     -4.3714      0.0000
  20  16   1      2.8411      0.6027     -0.4998      0.0000
 -19  17   1      5.3530      0.6936     -3.2167      0.0000
 -17  17   1      4.2197      0.5511     -2.3107      0.0000
 -15  17   1      3.8802      0.4686     -0.0579      0.0000
 -13  17   1      3.8923      0.5491      2.6016      0.0000
 -11  17   1      4.0196      0.4796      4.0994      0.0000
  -9  17   1      4.6311      0.4054      4.3090      0.0000
  -7  17   1      3.0544      0.3833      2.8765      0.0000
  -5  17   1      3.7946      0.3423      0.2500      0.0000
  -3  17   1      3.7624      0.3412     -2.1763      0.0000
  -1  17   1      4.5061      1.6544     -4.7264      0.0000
   1  17   1      5.1962      0.3825     -6.6086      0.0000
   3  17   1      4.9265      0.3742     -5.0708      0.0000
   5  17   1      3.1997      0.5183     -1.1871      0.0000
   7  17   1      3.0797      0.3676      1.5420      0.0000
   9  17   1      4.0059      0.3899      3.5060      0.0000
  11  17   1      4.9031      0.4192      5.3485      0.0000
  13  17   1      4.9463      0.5157      6.4546      0.0000
  15  17   1      5.7525      0.5775      6.1514      0.0000
  17  17   1      3.6355      0.6609      3.1899      0.0000
 -16  18   1      4.9896      0.7070      5.7590      0.0000
 -14  18   1      3.9010      0.5935      4.8861      0.0000
 -12  18   1      3.6501      0.7199      3.4792      0.0000
 -10  18   1      2.5906      0.7059      2.0533      0.0000
  -8  18   1      2.3191      0.7243      1.3155      0.0000
  -6  18   1      2.5456      0.6578      1.8982      0.0000
  -4  18   1      3.3165      0.4346      2.9972      0.0000
  -2  18   1      3.6216      0.4758      3.9628      0.0000
   0  18   1      4.7902      0.8225      4.8570      0.0000
   2  18   1      4.0009      0.4098      4.7601      0.0000
   4  18   1      3.5844      0.4373      3.5628      0.0000
   6  18   1      2.9463      0.5566      2.7389      0.0000
   8  18   1      2.2110      0.8236      2.0526      0.0000
  10  18   1      3.0140      0.5866      0.6696      0.0000
  12  18   1      4.1102      0.8447     -0.8782      0.0000
  14  18   1      4.4612      1.0219     -1.4158      0.0000
  -9  19   1      3.7025      0.7712      4.9911      0.0000
  -7  19   1      2.9549      0.6257      3.7737      0.0000
  -5  19   1      1.1464      1.0300      1.0568      0.0000
  -3  19   1      2.6506      0.9197     -1.8259      0.0000
  -1  19   1      2.6100      1.0566     -3.5377      0.0000
   1  19   1      3.2262      0.6338     -3.4108      0.0000
   3  19   1      2.4911      0.8262     -2.0075      0.0000
   5  19   1      2.1491      0.7872     -0.3562      0.0000
   7  19   1      2.1401      1.1643      1.5620      0.0000
   9  19   1      2.5519      1.5588      4.0278      0.0000
 -18   0   2     19.2393      3.0014    -21.3276      0.0000
 -14   0   2      6.0811      1.0918      9.3858      0.0000
 -12   0   2      8.5756     15.1830     25.3189      0.0000
 -10   0   2     44.4046      3.1589     27.1539      0.0000
  -8   0   2     72.7060      4.5812     63.4345      0.0000
  -6   0   2     40.5014     18.8002     19.8281      0.0000
  -4   0   2     36.7870      5.4652    -27.8882      0.0000
  -2   0   2     63.5827      4.3378    -80.7248      0.0000
   0   0   2     67.7788     13.6428    -97.1287      0.0000
   2   0   2    135.8402     19.6108   -122.6793      0.0000
 -35   1   2      1.2858      1.0523     -4.2922      0.0000
 -33   1   2      5.5013      1.0355     -6.9096      0.0000
 -31   1   2      8.4202      1.4144     -6.1051      0.0000
 -29   1   2      4.8854      1.5549     -5.1132      0.0000
 -27   1   2      7.8607      0.8400     -7.0341      0.0000
 -25   1   2     10.5140      1.7197     -7.8759      0.0000
 -23   1   2      9.1250      1.2592      5.1519      0.0000
 -21   1   2     18.5715      2.3477     18.2472      0.0000
 -17   1   2     17.1072      1.8886     13.0271      0.0000
 -15   1   2     11.4446      1.9938      8.0386      0.0000
 -13   1   2      5.0807      1.0351      2.8520      0.0000
 -11   1   2      7.1240      5.9263      3.5471      0.0000
  -9   1   2     28.9715      1.8381    -25.9603      0.0000
  -7   1   2     37.3022      2.1288    -43.6943      0.0000
  -5   1   2     29.7184      1.6206    -31.0878      0.0000
  -3   1   2     14.7901      1.2750    -22.5488      0.0000
  -1   1   2      9.9814      0.9892    -12.9151      0.0000
   1   1   2     17.1050      2.1971    -16.5451      0.0000
   3   1   2     27.3250      2.2770     15.4760      0.0000
   5   1   2     21.6687      5.9795     28.7615      0.0000
   7   1   2     12.2255      1.8766     12.7908      0.0000
   9   1   2      2.2319      0.9383     -0.8819      0.0000
 -40   2   2      3.1057      0.9486     -2.3844      0.0000
 -38   2   2      1.8297      0.8238     -1.2661      0.0000
 -36   2   2      2.5853      1.8557      1.9250      0.0000
 -34   2   2     12.2502      2.4163      5.7959      0.0000
 -32   2   2     12.2400      1.6371      7.4524      0.0000
 -30   2   2     10.9395      2.1034      7.1966      0.0000
 -28   2   2      4.8262      1.6093      8.8881      0.0000
 -24   2   2     14.3125      1.6024      5.2424      0.0000
 -22   2   2     10.5534      1.1814    -12.0720      0.0000
 -20   2   2     14.1429      2.2398    -17.6099      0.0000
 -18   2   2     22.3108      2.1168    -19.2422      0.0000
 -16   2   2     14.8303      1.3948     -9.3886      0.0000
 -14   2   2      9.2914      0.9899     -5.8016      0.0000
 -12   2   2      5.4761      0.4988     -7.5101      0.0000
 -10   2   2     21.3453      1.2303     21.3143      0.0000
  -8   2   2     29.1671      1.7512     34.5565      0.0000
  -6   2   2     38.6901      2.4069     43.3331      0.0000
  -4   2   2     25.0424      3.1084     28.7610      0.0000
  -2   2   2      8.3989      1.6661      9.8385      0.0000
   0   2   2      8.9030      2.0561     -0.5142      0.0000
   2   2   2     17.6788      3.4509     -1.3478      0.0000
   4   2   2     27.9686      2.4142    -18.2973      0.0000
   6   2   2     17.4297      1.8576    -14.0624      0.0000
   8   2   2      4.3890      0.7521      2.0535      0.0000
  10   2   2     11.3749      1.3044     11.8057      0.0000
  12   2   2     13.6278      2.0842     16.1860      0.0000
  14   2   2     19.3539      4.1854     18.1844      0.0000
 -39   3   2      1.5361      1.2227      0.9538      0.0000
 -37   3   2      3.2898      1.1069     -1.0442      0.0000
 -35   3   2      0.0000      1.7831     -3.8393      0.0000
 -33   3   2     10.3554      2.1460     -6.6184      0.0000
 -31   3   2      0.0000      2.3296     -7.5486      0.0000
 -29   3   2     12.1350      1.1700     -8.1293      0.0000
 -27   3   2      7.5773      0.8216     -7.3958      0.0000
 -25   3   2      2.2591      1.7597     -1.7645      0.0000
 -23   3   2     12.7061      2.2302      3.3181      0.0000
 -21   3   2     18.2338      1.3513     15.2197      0.0000
 -19   3   2     24.0653      2.4176     15.3416      0.0000
 -17   3   2     20.6186      1.7984     10.6531      0.0000
 -15   3   2     16.3870      2.9542     -3.0694      0.0000
 -13   3   2      7.1126      0.8830      0.6227      0.0000
 -11   3   2     18.6475      1.3595    -21.2761      0.0000
  -9   3   2     28.9571      2.7997    -38.7008      0.0000
  -7   3   2     40.8301      2.0810    -44.8803      0.0000
  -5   3   2     34.5141      2.7479    -44.3130      0.0000
  -3   3   2     10.8403      1.0069    -12.3674      0.0000
  -1   3   2      6.4139      0.4046      6.7603      0.0000
   1   3   2     20.0831      1.5391     19.7299      0.0000
   3   3   2     18.9904      3.2123     15.0657      0.0000
   5   3   2     15.9832      1.7678      7.4362      0.0000
   7   3   2     13.2043      3.1699      6.7217      0.0000
   9   3   2      8.8115      2.0191    -10.0400      0.0000
  11   3   2     19.8348      2.0037    -20.7881      0.0000
  13   3   2      6.9480      8.2627    -28.9135      0.0000
  15   3   2     21.7579      2.3853    -23.2309      0.0000
  17   3   2     16.1497      3.4996    -15.8464      0.0000
  19   3   2      3.6583      0.8194     -6.7103      0.0000
  21   3   2      2.9846      1.0186      0.4711      0.0000
  23   3   2      6.1368      0.8591      3.9509      0.0000
  25   3   2      9.4545      1.5590      6.4592      0.0000
  27   3   2      4.9473      0.9919      6.6995      0.0000
 -38   4   2      0.0000      1.0382     -0.5787      0.0000
 -36   4   2      1.9970      0.8122      1.2072      0.0000
 -34   4   2      5.2319      1.4908      3.5162      0.0000
 -32   4   2      6.2305      1.8116      6.8316      0.0000
 -30   4   2     12.3318      2.0080      9.4147      0.0000
 -28   4   2     11.2517      0.9370      9.9720      0.0000
 -26   4   2      7.3026      0.7513      6.9879      0.0000
 -24   4   2      7.0715      1.2318     -1.5965      0.0000
 -22   4   2      7.9719      1.8167     -7.4422      0.0000
 -20   4   2     20.3344      3.1816    -20.5953      0.0000
 -18   4   2     27.0929      3.0207    -24.9774      0.0000
 -16   4   2     23.6358      1.7512    -29.0400      0.0000
 -14   4   2     24.6487      2.3155    -32.3792      0.0000
 -12   4   2     26.4276      1.5988    -31.6809      0.0000
 -10   4   2     11.3034      1.8888    -15.7131      0.0000
  -8   4   2      9.5266      0.6181      2.1941      0.0000
  -6   4   2     21.1044      1.0301     19.6402      0.0000
  -4   4   2     14.7373      1.4867     16.6354      0.0000
  -2   4   2      7.4154      1.0624      5.3227      0.0000
   0   4   2      8.4076      0.7516     -5.7724      0.0000
   2   4   2     14.3189      0.9919    -13.7913      0.0000
   4   4   2     12.7683      1.5206     15.7974      0.0000
   6   4   2      7.4035      1.0508     -4.7629      0.0000
   8   4   2     14.5216      2.7810    -11.2148      0.0000
  10   4   2     14.6185      2.8515     -2.8819      0.0000
  12   4   2     16.8859      1.4257      9.6950      0.0000
  14   4   2     18.9136      2.0727      9.1493      0.0000
  16   4   2     13.3163      3.4817      5.4983      0.0000
  18   4   2      7.5030      1.1869     -1.5549      0.0000
  20   4   2      7.2934      0.9181     -7.0392      0.0000
  22   4   2      6.0854      0.7902     -5.8764      0.0000
  26   4   2     12.5745      1.6993     -7.3287      0.0000
  28   4   2     10.4303      1.3724     -6.3710      0.0000
  30   4   2      4.8428      1.4969     -3.7351      0.0000
  32   4   2      2.6673      0.7303     -1.1626      0.0000
  34   4   2      2.0645      1.5418      0.6831      0.0000
 -39   5   2      1.2035      1.3337      0.8433      0.0000
 -37   5   2      1.3974      1.1524     -0.4872      0.0000
 -35   5   2      2.5170      1.0215     -1.5709      0.0000
 -33   5   2      4.9051      0.6271     -3.6654      0.0000
 -31   5   2      6.9709      0.9554     -7.4473      0.0000
 -29   5   2      9.3248      4.4115     -9.1616      0.0000
 -27   5   2      5.8680      1.8432     -6.3811      0.0000
 -25   5   2      2.0531      0.7432     -0.6946      0.0000
 -23   5   2      6.8788      0.6403      5.8312      0.0000
 -21   5   2     13.7516      1.0826     10.6484      0.0000
 -19   5   2     17.9818      1.4522     15.0924      0.0000
 -17   5   2     16.1567      1.3469     13.4965      0.0000
 -15   5   2     11.6027      0.9814     15.3588      0.0000
 -13   5   2      6.3915      0.6209      4.8179      0.0000
 -11   5   2      7.1251      1.2809      1.5866      0.0000
  -9   5   2     12.2359      0.6586    -11.0955      0.0000
  -7   5   2     24.4384      1.4813    -23.5573      0.0000
  -5   5   2     20.9991      1.5228    -21.8468      0.0000
  -3   5   2      8.2733      0.4625     -9.0538      0.0000
  -1   5   2      8.0136      0.5433     10.0845      0.0000
   1   5   2     24.5538      1.1728     30.6628      0.0000
   3   5   2     11.1925      2.6591     -1.0854      0.0000
   5   5   2      5.6196      2.5105      0.1348      0.0000
   7   5   2     11.8747      1.0701     12.4488      0.0000
   9   5   2      7.9270      1.2439     10.6312      0.0000
  11   5   2      9.1332      0.7966     -8.6334      0.0000
  13   5   2     16.9931      2.3997    -16.1773      0.0000
  15   5   2     17.5298      1.9054    -17.3225      0.0000
  17   5   2     10.7333      1.0974     -9.9309      0.0000
  19   5   2      6.6667      1.4670      0.8869      0.0000
  21   5   2      2.3652      0.8674      0.6118      0.0000
  23   5   2      5.4749      0.7416      2.3023      0.0000
  25   5   2     10.0672      1.5552      4.5778      0.0000
  29   5   2      0.0000      2.0828      4.4278      0.0000
  31   5   2      3.3920      2.0225      2.1509      0.0000
  33   5   2      0.0000      1.2751      0.1595      0.0000
  35   5   2      0.3116      1.3001     -1.0670      0.0000
 -38   6   2      1.0462      0.8337      0.4131      0.0000
 -36   6   2      0.9607      0.9750      1.1267      0.0000
 -34   6   2      3.5252      1.2011      1.4373      0.0000
 -32   6   2      7.0705      1.0661      3.3006      0.0000
 -30   6   2      7.1284      1.0975      5.8003      0.0000
 -28   6   2      8.3152      1.1604      5.0396      0.0000
 -26   6   2      0.9487      1.0370     -1.3671      0.0000
 -24   6   2      4.7929      0.5898     -5.9528      0.0000
 -22   6   2      9.7572      0.7811     -9.3163      0.0000
 -20   6   2     14.8044      1.6743    -12.8065      0.0000
 -18   6   2     13.4664      1.0123    -10.0781      0.0000
 -16   6   2     10.1277      1.0627     -9.7154      0.0000
 -14   6   2      5.4296      0.5615     -4.7325      0.0000
 -12   6   2      9.1159      2.2997      7.9353      0.0000
 -10   6   2      8.4858      0.7331      7.9918      0.0000
  -8   6   2     20.4962      0.9696     18.2201      0.0000
  -6   6   2     19.8394      1.1647     26.0279      0.0000
  -4   6   2     16.0631      1.3461     18.3071      0.0000
  -2   6   2      4.9769      0.7054      0.3352      0.0000
   0   6   2     23.7806      1.2061    -27.2768      0.0000
   2   6   2     15.4597      0.7427    -10.2379      0.0000
   4   6   2     13.2773      0.6715    -10.8780      0.0000
   6   6   2     15.2974      1.0002    -11.7491      0.0000
   8   6   2     14.2382      1.1716    -18.2779      0.0000
  10   6   2      5.1000      0.7915     -4.8268      0.0000
  12   6   2      9.2320      0.5741     10.1373      0.0000
  14   6   2     13.5887      2.8242     19.9709      0.0000
  16   6   2     15.7624      3.9946     18.2162      0.0000
  18   6   2      5.6564      1.0099      4.6797      0.0000
  20   6   2      3.7652      0.5129      4.1729      0.0000
  22   6   2      3.5036      0.4757      1.2706      0.0000
  24   6   2      7.8997      1.2656     -1.7966      0.0000
  26   6   2      5.9462      1.2394     -4.9529      0.0000
  28   6   2      6.0287      1.5929     -5.2449      0.0000
  30   6   2      3.5019      0.7954     -3.7009      0.0000
  32   6   2      0.0000      1.5699     -1.5933      0.0000
  34   6   2      1.8391      1.6359     -0.0294      0.0000
 -37   7   2      1.4031      1.0273     -0.6779      0.0000
 -35   7   2      2.3137      0.7956     -1.0969      0.0000
 -33   7   2      2.9665      0.9108     -1.4414      0.0000
 -31   7   2      9.4826      2.5889     -2.9748      0.0000
 -29   7   2      3.0232      1.2942     -3.4498      0.0000
 -27   7   2      3.9399      0.7794     -1.3857      0.0000
 -25   7   2      5.7734      0.7135      6.3394      0.0000
 -23   7   2      7.0919      0.6532      8.6783      0.0000
 -21   7   2     11.1196      0.9731      9.8951      0.0000
 -19   7   2     14.3019      2.0947     13.7713      0.0000
 -17   7   2     10.8106      0.8654      8.7931      0.0000
 -15   7   2      5.7541      0.5439      5.3225      0.0000
 -13   7   2      6.0121      1.1825     -6.0143      0.0000
 -11   7   2     14.4526      1.3412    -16.7964      0.0000
  -9   7   2     14.2574      0.8715    -13.3341      0.0000
  -7   7   2     21.9058      1.1562    -20.7124      0.0000
  -5   7   2     15.8704      0.8818    -14.3202      0.0000
  -3   7   2     14.0616      2.7118      9.7427      0.0000
  -1   7   2     30.2046      1.4217     40.8734      0.0000
   1   7   2     31.4441      1.4684     37.5859      0.0000
   3   7   2     30.7610      1.5258     40.9750      0.0000
   5   7   2     23.7786      1.5468     28.6815      0.0000
   7   7   2     16.3677      1.2484     20.8260      0.0000
   9   7   2     10.9845      1.4175     11.1595      0.0000
  11   7   2      3.7236      1.1641     -2.1371      0.0000
  13   7   2     12.1569      1.0650    -15.7785      0.0000
  15   7   2     19.3482      2.4462    -19.8798      0.0000
  17   7   2      7.1489      0.6955     -5.3684      0.0000
  19   7   2      7.0130      0.9983     -5.1447      0.0000
  21   7   2      5.5229      0.5763     -1.5140      0.0000
  23   7   2      2.6078      0.6233      1.1288      0.0000
  25   7   2      3.1291      0.6121      4.1291      0.0000
  27   7   2      4.8040      1.0808      5.3236      0.0000
  29   7   2      3.6371      1.0349      4.5604      0.0000
  31   7   2      1.7968      0.9340      2.5410      0.0000
  33   7   2      0.0000      1.2158      0.7664      0.0000
 -36   8   2      0.0000      0.8854      0.7767      0.0000
 -34   8   2      1.6106      1.1922      1.8619      0.0000
 -32   8   2      2.6835      1.3130      3.1017      0.0000
 -30   8   2      5.9927      0.6756      4.6427      0.0000
 -28   8   2      4.9548      0.4806      4.5491      0.0000
 -26   8   2      4.8068      0.4545      4.2078      0.0000
 -24   8   2      2.8077      0.7585     -3.0626      0.0000
 -22   8   2      4.6659      0.5458     -3.0238      0.0000
 -20   8   2      5.4442      0.4948     -4.2610      0.0000
 -18   8   2     11.0997      0.7530    -10.5638      0.0000
 -16   8   2      7.1673      0.5129     -4.7517      0.0000
 -14   8   2      3.6322      0.8074     -0.3243      0.0000
 -12   8   2      6.5607      0.4167      8.0750      0.0000
 -10   8   2     10.6113      0.6947     10.2985      0.0000
  -8   8   2     10.4200      0.7055     11.8866      0.0000
  -6   8   2     16.5074      0.9836     20.4127      0.0000
  -4   8   2     14.9498      0.7341     16.9483      0.0000
  -2   8   2      4.5241      0.8902      2.6542      0.0000
   0   8   2      8.1308      0.9952      5.0126      0.0000
   2   8   2      8.6060      0.9155     -6.1518      0.0000
   4   8   2      7.7508      0.4163     -7.0407      0.0000
   6   8   2      6.5592      0.4877     -5.7401      0.0000
   8   8   2      4.7229      0.3617     -3.0091      0.0000
  10   8   2      2.5927      0.5189     -1.1801      0.0000
  12   8   2      6.7638      0.5996      6.7726      0.0000
  14   8   2     15.4640      1.2758     16.1496      0.0000
  16   8   2      4.4675      0.3757      4.8231      0.0000
  18   8   2      5.4354      0.7096      7.2334      0.0000
  20   8   2      3.7294      0.8310      3.8741      0.0000
  22   8   2      2.7035      0.5207      1.1389      0.0000
  24   8   2      3.6162      0.6104     -1.4799      0.0000
  26   8   2      3.7354      0.7166     -3.2646      0.0000
  28   8   2      2.6183      1.0424     -3.3636      0.0000
  30   8   2      1.2391      1.0327     -1.9172      0.0000
  32   8   2      0.9371      0.9049     -0.3596      0.0000
 -35   9   2      1.9276      0.6877     -1.5549      0.0000
 -33   9   2      3.6280      0.5089     -2.8289      0.0000
 -31   9   2      5.1378      0.5143     -3.5587      0.0000
 -29   9   2      4.5618      0.9202     -3.6178      0.0000
 -27   9   2      2.2208      0.6032     -2.7251      0.0000
 -25   9   2      3.4267      0.6142     -3.2711      0.0000
 -23   9   2      4.8838      0.5094      3.8828      0.0000
 -21   9   2      4.9298      0.4442      2.9902      0.0000
 -19   9   2      6.6632      0.6468      5.7522      0.0000
 -17   9   2      8.8687      0.7561     10.5743      0.0000
 -15   9   2      5.3244      0.4459      1.8542      0.0000
 -13   9   2      4.2211      0.3632     -3.5251      0.0000
 -11   9   2      8.0545      0.6867     -8.1309      0.0000
  -9   9   2     10.0104      0.5182    -10.8996      0.0000
  -7   9   2      8.8975      0.5195    -11.4783      0.0000
  -5   9   2     11.6333      0.7810    -12.7737      0.0000
  -3   9   2      5.7294      0.3342     -7.4381      0.0000
  -1   9   2      7.2781      0.6153     -7.3610      0.0000
   1   9   2      6.0515      0.6278      3.2017      0.0000
   3   9   2      8.3239      0.4158      8.1004      0.0000
   5   9   2      6.8578      0.6670      8.5299      0.0000
   7   9   2      5.0596      0.4537      1.1933      0.0000
   9   9   2      3.1297      0.3726     -3.0610      0.0000
  11   9   2      4.4310      0.6528     -5.0368      0.0000
  13   9   2     12.8994      0.6960    -13.2166      0.0000
  15   9   2      3.4819      0.3798     -3.4589      0.0000
  17   9   2      6.0198      0.5445     -7.3123      0.0000
  19   9   2      4.9385      0.9420     -4.4840      0.0000
  21   9   2      2.7170      0.5299     -1.1782      0.0000
  23   9   2      2.4145      0.4872      1.3051      0.0000
  25   9   2      2.6017      0.6665      3.3895      0.0000
  27   9   2      3.1373      0.8221      3.5906      0.0000
  29   9   2      1.8685      0.8310      2.1852      0.0000
  31   9   2      1.2777      1.1034      0.4826      0.0000
 -34  10   2      3.2206      0.5667      2.2896      0.0000
 -32  10   2      4.9682      0.5479      3.3597      0.0000
 -30  10   2      1.9858      1.8687      3.3466      0.0000
 -28  10   2      2.5045      0.6201      2.5973      0.0000
 -26  10   2      2.6571      0.4508      1.8200      0.0000
 -24  10   2      2.1902      0.5503      2.7153      0.0000
 -22  10   2      4.8806      0.7527     -3.8039      0.0000
 -20  10   2      5.4130      0.6184     -3.4917      0.0000
 -18  10   2      5.2598      0.5934     -6.1359      0.0000
 -16  10   2      7.9317      0.6305     -6.0930      0.0000
 -14  10   2      5.3460      0.3821      3.0541      0.0000
 -12  10   2      7.3005      0.5020      6.4642      0.0000
 -10  10   2     10.6228      0.7575     10.3481      0.0000
  -8  10   2      8.5640      0.4812      8.4980      0.0000
  -6  10   2      5.7637      0.4378      2.9537      0.0000
  -4  10   2      4.3241      0.7045      2.5380      0.0000
  -2  10   2      5.2204      0.5249      5.4748      0.0000
   0  10   2      3.1779      0.3042     -1.7776      0.0000
   2  10   2      6.3552      0.4964     -7.0971      0.0000
   4  10   2      7.9277      0.4942     -9.8449      0.0000
   6  10   2      5.7936      0.3838     -2.7388      0.0000
   8  10   2      5.7742      0.3942      6.5206      0.0000
  10  10   2      6.8654      0.5214      9.1512      0.0000
  12  10   2     10.1181      1.7742     13.7575      0.0000
  14  10   2      4.1796      0.4663      3.1202      0.0000
  16  10   2      6.0024      0.6635      6.6712      0.0000
  18  10   2      5.2507      0.4502      4.9050      0.0000
  20  10   2      1.9421      0.9464      1.2752      0.0000
  22  10   2      1.5394      0.5400     -1.3269      0.0000
  24  10   2      3.6696      1.2694     -3.9474      0.0000
  26  10   2      3.5645      0.5951     -4.0963      0.0000
  28  10   2      2.7749      0.6037     -2.4364      0.0000
  30  10   2      2.1557      0.9749     -0.5283      0.0000
 -33  11   2      2.6020      0.7229     -1.9821      0.0000
 -31  11   2      3.1841      0.6315     -2.8480      0.0000
 -29  11   2      3.3383      0.5849     -2.7511      0.0000
 -27  11   2      3.5287      0.4704     -2.4653      0.0000
 -25  11   2      2.3620      0.3711     -2.4064      0.0000
 -23  11   2      2.4928      0.3533     -2.4233      0.0000
 -21  11   2      4.6792      0.4413      5.2095      0.0000
 -19  11   2      8.5663      0.5602      8.9977      0.0000
 -17  11   2     13.7778      0.7896     14.3398      0.0000
 -15  11   2     14.4665      0.7853     16.3532      0.0000
 -13  11   2     13.0776      0.6883     13.7019      0.0000
 -11  11   2      9.7801      0.5285     10.9497      0.0000
  -9  11   2      7.6640      0.4237      7.8798      0.0000
  -7  11   2      8.2071      0.4596      9.9268      0.0000
  -5  11   2      6.2255      0.4197      7.1750      0.0000
  -3  11   2      4.8687      0.4163     -4.4585      0.0000
  -1  11   2      6.7518      0.3371     -6.7949      0.0000
   1  11   2      4.6112      0.3902     -2.2894      0.0000
   3  11   2      5.6226      0.3391      4.7228      0.0000
   5  11   2      5.5963      0.3148      6.0494      0.0000
   7  11   2      5.7876      0.4102      1.9814      0.0000
   9  11   2      8.0237      0.8466     -0.4018      0.0000
  11  11   2      9.2191      0.6365     -3.1275      0.0000
  13  11   2     10.2315      0.8607      7.7951      0.0000
  15  11   2      7.1196      0.4195      4.3060      0.0000
  17  11   2      3.2968      0.3747      1.8760      0.0000
  19  11   2      2.4911      0.4277      1.9736      0.0000
  21  11   2      1.9464      0.4983      2.3753      0.0000
  23  11   2      3.8913      0.4376      4.4061      0.0000
  25  11   2      3.8491      0.6352      4.4415      0.0000
  27  11   2      3.5284      0.5754      2.6535      0.0000
  29  11   2      0.8439      0.7290      0.7559      0.0000
 -32  12   2      1.9440      0.8042      1.9947      0.0000
 -30  12   2      2.6179      0.6145      2.0278      0.0000
 -28  12   2      1.7660      0.6121      1.0189      0.0000
 -26  12   2      1.7036      0.4575      0.6280      0.0000
 -24  12   2      1.5417      0.8687      0.9125      0.0000
 -22  12   2      2.5233      0.4071      0.7926      0.0000
 -20  12   2      3.4964      0.4689     -3.8539      0.0000
 -18  12   2      4.0915      0.3931     -4.3706      0.0000
 -16  12   2      3.8924      0.4067     -4.3857      0.0000
 -14  12   2      4.5631      0.3815     -1.9900      0.0000
 -12  12   2      3.1147      0.3898      3.2729      0.0000
 -10  12   2      6.5038      0.4034      6.4934      0.0000
  -8  12   2      5.0876      0.3447      3.7394      0.0000
  -6  12   2      3.6949      0.3106     -1.1923      0.0000
  -4  12   2      2.8117      0.3992      1.5780      0.0000
  -2  12   2      4.4408      0.3463      4.5643      0.0000
   0  12   2      2.9579      0.3620      1.6452      0.0000
   2  12   2      4.3330      0.3284     -4.9006      0.0000
   4  12   2      6.8259      0.4410     -7.3334      0.0000
   6  12   2      5.7623      0.3788     -3.6636      0.0000
   8  12   2      3.5462      0.3642      2.6165      0.0000
  10  12   2      6.3618      0.6582      9.1889      0.0000
  12  12   2      3.1341      0.3546      1.4967      0.0000
  14  12   2      2.9273      0.4017      2.1044      0.0000
  16  12   2      4.0052      0.4513      3.7200      0.0000
  18  12   2      3.0195      0.3629      3.6630      0.0000
  20  12   2      2.9146      0.3817      2.4171      0.0000
  22  12   2      1.9664      0.5687     -1.1311      0.0000
  24  12   2      1.7654      0.7401     -2.8679      0.0000
  26  12   2      2.5345      0.4943     -2.1057      0.0000
  28  12   2      1.4438      0.8220     -0.6220      0.0000
 -29  13   2      1.3593      1.0938     -0.9114      0.0000
 -27  13   2      1.7389      0.8300      0.5112      0.0000
 -25  13   2      1.3703      0.6951      0.5679      0.0000
 -23  13   2      1.5692      0.5437      0.2230      0.0000
 -21  13   2      2.0574      0.5602      0.7278      0.0000
 -19  13   2      2.9736      0.4086      3.2401      0.0000
 -17  13   2      2.3936      0.4580      3.1857      0.0000
 -15  13   2      2.3269      0.4579      2.5776      0.0000
 -13  13   2      4.4589      0.3715     -0.8227      0.0000
 -11  13   2      4.3086      0.3480     -5.1020      0.0000
  -9  13   2      5.0330      0.3930     -4.8898      0.0000
  -7  13   2      3.4242      0.3214     -1.1599      0.0000
  -5  13   2      3.1251      0.4241      0.1973      0.0000
  -3  13   2      2.6307      0.3322     -1.3989      0.0000
  -1  13   2      3.2749      0.3252     -1.8022      0.0000
   1  13   2      2.6317      0.3821      2.1332      0.0000
   3  13   2      5.0392      0.3866      6.2558      0.0000
   5  13   2      5.5783      0.3609      6.0066      0.0000
   7  13   2      3.0549      0.3416      1.1548      0.0000
   9  13   2      5.4350      0.4142     -5.6436      0.0000
  11  13   2      2.6289      0.3768     -2.1318      0.0000
  13  13   2      2.0700      0.4682     -2.0120      0.0000
  15  13   2      2.7350      0.3574     -2.8557      0.0000
  17  13   2      2.9984      0.3821     -3.8116      0.0000
  19  13   2      2.1639      0.4139     -3.4263      0.0000
  21  13   2      1.2163      0.7662     -0.3446      0.0000
  23  13   2      1.8795      0.6877      1.9203      0.0000
  25  13   2      2.4728      0.5905      1.8552      0.0000
 -28  14   2      2.2357      0.7868      0.9011      0.0000
 -26  14   2      1.5188      0.9404     -0.4247      0.0000
 -24  14   2      0.9599      0.8957     -0.1700      0.0000
 -22  14   2      1.6011      0.5867     -0.0133      0.0000
 -20  14   2      2.1372      0.4661     -0.6540      0.0000
 -18  14   2      2.3452      0.4482     -2.3439      0.0000
 -16  14   2      2.2477      0.4535     -2.9872      0.0000
 -14  14   2      1.9008      0.4440     -1.7027      0.0000
 -12  14   2      2.8111      0.4716      2.0162      0.0000
 -10  14   2      3.2990      0.3502      4.0876      0.0000
  -8  14   2      3.1731      0.3311      3.2521      0.0000
  -6  14   2      3.4014      0.3588      2.0854      0.0000
  -4  14   2      3.1599      0.3996      1.3233      0.0000
  -2  14   2      3.7974      0.9333      1.5184      0.0000
   0  14   2      4.0826      0.9007      0.6521      0.0000
   2  14   2      3.0111      0.5945     -2.6869      0.0000
   4  14   2      4.1243      0.3370     -4.8794      0.0000
   6  14   2      3.5554      0.3351     -2.5748      0.0000
   8  14   2      3.5195      0.3577      2.1257      0.0000
  10  14   2      2.4523      0.5159      0.9248      0.0000
  12  14   2      2.6435      0.3659      1.2014      0.0000
  14  14   2      2.2110      0.4067      1.4803      0.0000
  16  14   2      1.7870      0.4467      2.6968      0.0000
  18  14   2      2.6363      0.3682      2.9888      0.0000
  20  14   2      1.6405      0.4962      1.1319      0.0000
  22  14   2      0.0000      0.8982     -0.7498      0.0000
  24  14   2      1.0827      0.7437     -1.0875      0.0000
 -25  15   2      1.3891      0.8974      1.3992      0.0000
 -23  15   2      1.4690      0.9620      1.0062      0.0000
 -21  15   2      1.4249      0.6473      0.5667      0.0000
 -19  15   2      1.7407      0.5831      0.7636      0.0000
 -17  15   2      1.3508      0.6524      1.8698      0.0000
 -15  15   2      1.8666      0.4516      1.9596      0.0000
 -13  15   2      1.7858      0.4995     -0.0105      0.0000
 -11  15   2      2.1201      0.4104     -2.0489      0.0000
  -9  15   2      2.3996      0.3973     -2.2788      0.0000
  -7  15   2      2.3186      0.3376     -1.7790      0.0000
  -5  15   2      2.1293      0.3354     -0.3432      0.0000
  -3  15   2      2.0562      0.3697      1.1675      0.0000
  -1  15   2      2.1562      0.3411      1.2727      0.0000
   1  15   2      2.3791      0.3303      2.0870      0.0000
   3  15   2      2.8810      0.3450      3.7472      0.0000
   5  15   2      2.6992      0.3673      2.7464      0.0000
   7  15   2      2.0440      0.3794     -0.1986      0.0000
   9  15   2      1.3511      0.5293      0.1016      0.0000
  11  15   2      1.8156      0.5176     -0.4565      0.0000
  13  15   2      1.7131      0.4881     -0.7064      0.0000
  15  15   2      1.5748      0.4998     -1.6656      0.0000
  17  15   2      1.4537      0.6052     -1.5797      0.0000
  19  15   2      1.5611      0.6932     -0.2670      0.0000
  21  15   2      1.1245      0.7903      1.0999      0.0000
 -22  16   2      1.2681      1.1432      0.5570      0.0000
 -20  16   2      1.1633      1.0830      0.8590      0.0000
 -18  16   2      1.9668      0.5170      0.1004      0.0000
 -16  16   2      1.7413      0.5369     -1.1730      0.0000
 -14  16   2      1.3689      0.5507     -1.2158      0.0000
 -12  16   2      1.5748      0.5452     -0.1595      0.0000
 -10  16   2      1.8265      0.4257      0.8259      0.0000
  -8  16   2      1.3475      0.5598      1.7762      0.0000
  -6  16   2      1.7627      0.5475      2.1572      0.0000
  -4  16   2      1.7687      0.3677      1.5237      0.0000
  -2  16   2      2.1208      0.3865      1.4143      0.0000
   0  16   2      2.0256      0.3736      1.7322      0.0000
   2  16   2      1.8854      0.4338      1.3228      0.0000
   4  16   2      1.4905      0.5186      1.5300      0.0000
   6  16   2      1.8403      0.4636      2.3808      0.0000
   8  16   2      1.3201      0.6195      1.3376      0.0000
  10  16   2      1.4154      0.4896      0.8972      0.0000
  12  16   2      2.0462      0.5250      0.7384      0.0000
  14  16   2      1.4464      0.6082      1.5100      0.0000
  16  16   2      1.8460      0.6260      1.0867      0.0000
  18  16   2      0.0000      0.8454     -0.0682      0.0000
 -19  17   2      1.4253      1.5305     -0.6277      0.0000
 -17  17   2      2.2919      0.5833      0.0491      0.0000
 -15  17   2      0.7603      1.0750      0.8248      0.0000
 -13  17   2      1.1459      0.8089      1.1502      0.0000
 -11  17   2      1.4934      0.6867      1.0984      0.0000
  -9  17   2      1.1950      0.6254      0.7001      0.0000
  -7  17   2      1.6587      0.5112      0.4962      0.0000
  -5  17   2      1.0029      0.6464      0.9574      0.0000
  -3  17   2      1.6012      0.4601      1.4337      0.0000
  -1  17   2      1.4867      0.5271      1.4565      0.0000
   1  17   2      1.6770      0.4655      0.9949      0.0000
   3  17   2      2.3224      0.5468     -0.2727      0.0000
   5  17   2      1.7742      0.6124     -1.4111      0.0000
   7  17   2      1.3335      0.7068     -0.8949      0.0000
   9  17   2      1.6435      0.4974     -0.3607      0.0000
  11  17   2      2.4004      0.7197     -0.1475      0.0000
  13  17   2      1.3905      0.8968     -0.8718      0.0000
  15  17   2      1.3051      1.0913     -0.4924      0.0000
 -14  18   2      0.4629      1.2037     -0.6767      0.0000
 -12  18   2      0.7313      1.0498     -1.4263      0.0000
 -10  18   2      2.1451      0.7162     -1.4325      0.0000
  -8  18   2      1.7847      0.7575     -1.0241      0.0000
  -6  18   2      1.6397      0.6944     -0.7296      0.0000
  -4  18   2      0.8362      0.9158     -0.4087      0.0000
  -2  18   2      1.5224      0.9417     -0.3119      0.0000
   0  18   2      1.7760      0.6339     -0.2505      0.0000
   2  18   2      0.0000      0.9647      0.7169      0.0000
   4  18   2      1.8067      0.7715      1.7032      0.0000
   6  18   2      1.7475      1.0033      1.1570      0.0000
   8  18   2      1.7221      0.9087      0.1781      0.0000
  10  18   2      2.0524      0.7295     -0.3592      0.0000
  12  18   2      1.2144      1.3922      0.1265      0.0000
  -9  19   2      1.7074      1.5926      1.1980      0.0000
  -7  19   2      2.0193      0.9849      0.9704      0.0000
  -5  19   2      0.9801      1.0706      0.4811      0.0000
  -3  19   2      1.1625      1.3603      0.1239      0.0000
  -1  19   2      1.1472      1.1461      0.2766      0.0000
   1  19   2      1.8265      0.8507     -0.0360      0.0000
   3  19   2      2.5240      1.1192     -0.8777      0.0000
   5  19   2      3.0571      1.4462     -0.8631      0.0000
 -39   1   3      0.9625      0.9731     -0.0182      0.0000
 -37   1   3      0.0000      1.2771      0.6779      0.0000
 -35   1   3      1.5777      1.1144      0.4289      0.0000
 -33   1   3      1.4811      1.1165     -1.2366      0.0000
 -31   1   3      2.6063      1.4069     -1.9838      0.0000
 -29   1   3      2.0080      1.5731     -1.9135      0.0000
 -27   1   3      4.2131      1.4847      3.9742      0.0000
 -25   1   3      3.0391      1.2377     -3.3611      0.0000
 -23   1   3      0.9333      1.1128      0.5463      0.0000
 -21   1   3      1.8836      1.2566     -2.3937      0.0000
 -19   1   3      1.7616      1.1081      3.0768      0.0000
 -17   1   3      4.2380      0.4478      7.1935      0.0000
 -15   1   3      5.7204      0.6367      4.6526      0.0000
 -13   1   3      5.1600      0.3985      4.4721      0.0000
 -11   1   3     10.6849      0.9073    -11.7131      0.0000
  -9   1   3      8.6249      1.2861     16.0392      0.0000
  -7   1   3      7.2532      0.7350    -10.1177      0.0000
  -5   1   3      6.7582      0.5031     -6.1982      0.0000
  -3   1   3      3.9755      4.4352     -0.3379      0.0000
  -1   1   3      8.5286      3.5031    -12.8156      0.0000
   1   1   3      4.6580      0.6780     -4.7820      0.0000
   3   1   3      5.9082      0.8925     -6.5163      0.0000
   5   1   3      5.8828      1.7657      4.2598      0.0000
   7   1   3      5.6464      0.6416      8.7813      0.0000
   9   1   3      3.1766      0.6996      1.6757      0.0000
  11   1   3      3.2470      0.6905     -0.3361      0.0000
  13   1   3      0.5272      1.0018     -0.2589      0.0000
  15   1   3      0.6922      0.9862      1.5812      0.0000
 -40   2   3      2.9930      2.3563      0.2762      0.0000
 -38   2   3      0.4895      1.0637     -0.5745      0.0000
 -36   2   3      0.0000      1.1569     -1.4086      0.0000
 -34   2   3      1.8023      1.3818      0.4774      0.0000
 -32   2   3      1.4918      1.3089      3.0003      0.0000
 -30   2   3      4.2424      2.1454      3.4168      0.0000
 -28   2   3      2.5777      1.4076     -0.6635      0.0000
 -26   2   3      5.0665      0.9264     -4.1188      0.0000
 -24   2   3      4.6072      1.3033      5.9756      0.0000
 -22   2   3      3.6939      0.6517      2.5420      0.0000
 -20   2   3      3.6429      0.6546      0.1902      0.0000
 -18   2   3      4.4337      0.4998     -5.5288      0.0000
 -16   2   3      9.4924      0.7024     -8.6606      0.0000
 -14   2   3      7.6794      0.5998     -5.2761      0.0000
 -12   2   3     11.0011      1.0145     13.7970      0.0000
 -10   2   3      2.9865      0.4642     -0.9299      0.0000
  -8   2   3      3.8946      0.6501     -5.4298      0.0000
  -6   2   3     10.1891      1.0924     12.1059      0.0000
  -4   2   3      4.4741      0.3523     -3.3948      0.0000
  -2   2   3      5.2525      0.4153      5.9255      0.0000
   0   2   3      4.7616      1.5203      3.5018      0.0000
   2   2   3      3.5640      0.4671      5.0199      0.0000
   4   2   3      3.5783      2.3533      3.1849      0.0000
   6   2   3     13.4953      1.9619    -14.1768      0.0000
   8   2   3      4.5181      0.6612     -3.9178      0.0000
  10   2   3      8.9093      1.3413      3.3503      0.0000
  14   2   3      1.7771      0.8294     -0.6797      0.0000
  16   2   3      1.0593      1.0717     -1.7940      0.0000
  20   2   3      4.3473      1.2077      3.7583      0.0000
 -39   3   3      0.0000      1.0187      0.1038      0.0000
 -37   3   3      0.9747      1.2094      1.2016      0.0000
 -35   3   3      2.0923      1.3076      0.7604      0.0000
 -33   3   3      3.1780      0.6063     -2.9175      0.0000
 -31   3   3      5.6702      0.6305     -5.0216      0.0000
 -29   3   3      3.2428      0.9428     -2.4070      0.0000
 -27   3   3      4.0206      0.9878      1.3576      0.0000
 -25   3   3      3.4544      0.6019      4.3288      0.0000
 -23   3   3      8.8291      1.1962     -9.4201      0.0000
 -21   3   3      2.4378      0.5949      2.7302      0.0000
 -19   3   3      5.6658      1.0204      6.2322      0.0000
 -17   3   3     10.3752      0.8337     11.0246      0.0000
 -15   3   3     11.6677      0.7742     13.4412      0.0000
 -13   3   3      5.5142      0.4966     -8.5551      0.0000
 -11   3   3      6.5031      1.1639     -6.3723      0.0000
  -9   3   3      6.7229      0.4373     -7.2385      0.0000
  -7   3   3      5.8200      0.7301     -7.8182      0.0000
  -5   3   3     10.2486      0.9551    -12.1114      0.0000
  -3   3   3     11.9771      1.3755    -13.2854      0.0000
  -1   3   3      6.7898      0.4607     -6.6011      0.0000
   1   3   3      4.2516      0.2572     -3.9926      0.0000
   3   3   3      9.0789      0.6054     -7.5816      0.0000
   5   3   3      9.1858      1.8159     13.6665      0.0000
   7   3   3      7.0603      1.1320     11.0704      0.0000
   9   3   3      5.1221      1.6669     -0.6748      0.0000
  11   3   3      7.6841      0.7072     -6.0354      0.0000
  13   3   3      3.8879      1.3908     -2.5307      0.0000
  15   3   3      2.9073      1.2564      0.1952      0.0000
  17   3   3      7.1460      1.1346      0.1405      0.0000
  19   3   3      3.1012      1.2929     -3.2688      0.0000
  21   3   3      1.5477      1.5022     -4.3846      0.0000
 -38   4   3      2.3199      0.7707     -0.9295      0.0000
 -36   4   3      1.0527      1.0512     -1.3111      0.0000
 -34   4   3      0.0000      1.1636      0.8082      0.0000
 -32   4   3      4.5448      1.0574      5.4485      0.0000
 -30   4   3      4.1930      1.3105      5.1045      0.0000
 -28   4   3      3.6212      1.3452      2.5999      0.0000
 -26   4   3      2.4530      0.6916     -0.4258      0.0000
 -24   4   3      2.3968      0.7639     -0.6228      0.0000
 -22   4   3      8.9431      1.8899      8.5246      0.0000
 -20   4   3      5.9842      0.5300     -8.2451      0.0000
 -18   4   3     12.5005      0.7965    -13.4314      0.0000
 -16   4   3     16.8591      1.5013    -20.2021      0.0000
 -14   4   3      8.7611      0.5298    -10.0514      0.0000
 -12   4   3      6.8194      0.4882     -6.7273      0.0000
 -10   4   3      5.8011      0.4247     -4.1744      0.0000
  -8   4   3      4.0082      0.4436     -2.0543      0.0000
  -6   4   3      5.0482      4.0103     -2.1872      0.0000
  -4   4   3     12.0843      0.6121     12.8385      0.0000
  -2   4   3     10.7168      0.4688     10.9264      0.0000
   0   4   3      5.3144      0.2944      6.3520      0.0000
   2   4   3      9.0064      0.6689     13.8223      0.0000
   4   4   3      6.6602      0.4046     -6.3510      0.0000
   6   4   3      6.4016      0.6687     -8.4491      0.0000
   8   4   3      7.4605      0.7469     -5.2681      0.0000
  10   4   3      7.0881      4.4289      0.7982      0.0000
  12   4   3      8.2809      2.1228      0.2100      0.0000
  14   4   3      4.0853      0.9401     -1.5790      0.0000
  16   4   3      6.0239      0.6683     -2.6267      0.0000
  18   4   3      1.6320      1.2855      0.2414      0.0000
  20   4   3      3.8258      0.8602      3.3998      0.0000
  22   4   3      3.0851      0.8153      0.9685      0.0000
  24   4   3      4.3144      0.7156     -1.3823      0.0000
  26   4   3      3.7306      0.9989     -1.9945      0.0000
  28   4   3      1.4602      1.1265     -1.3022      0.0000
  30   4   3      1.6174      1.0683     -0.7743      0.0000
  32   4   3      0.0000      1.0314     -0.6761      0.0000
 -37   5   3      2.2365      0.7854      1.2472      0.0000
 -35   5   3      0.0000      0.9158      0.4671      0.0000
 -33   5   3      2.5547      0.6950     -2.5540      0.0000
 -31   5   3      5.5529      0.9524     -5.9864      0.0000
 -29   5   3      3.9782      0.7892     -3.9294      0.0000
 -27   5   3      2.2584      0.8859     -1.8177      0.0000
 -25   5   3      3.2021      0.8002      0.3100      0.0000
 -23   5   3      2.4553      0.5208      1.8743      0.0000
 -21   5   3      4.1443      0.5813     -3.5433      0.0000
 -19   5   3     10.5109      0.7746     13.6052      0.0000
 -17   5   3     14.4325      0.9727     16.2290      0.0000
 -15   5   3      9.1194      0.5643     10.0099      0.0000
 -13   5   3      4.1853      0.3286      3.8741      0.0000
 -11   5   3      4.1925      0.3648     -2.2353      0.0000
  -9   5   3      7.7288      0.4571     -4.5227      0.0000
  -7   5   3      5.5168      0.4670     -6.8431      0.0000
  -5   5   3     10.1316      0.4906     -9.8538      0.0000
  -3   5   3     13.8146      1.4007    -14.5227      0.0000
  -1   5   3      8.3836      0.4273     -7.5619      0.0000
   1   5   3      7.6579      0.6028     -9.7851      0.0000
   3   5   3      8.1210      0.6639      9.1776      0.0000
   5   5   3      5.9063      0.3577      7.2785      0.0000
   7   5   3      5.4494      1.1767      5.4148      0.0000
   9   5   3      6.1770      0.5353      3.4418      0.0000
  11   5   3      7.5091      1.6868      0.5479      0.0000
  13   5   3      6.3779      0.7461     -1.0291      0.0000
  15   5   3      2.8381      0.5080     -0.4164      0.0000
  17   5   3      1.7267      0.9968     -1.6686      0.0000
  19   5   3      4.9557      1.3783     -4.9853      0.0000
  21   5   3      2.8464      0.5987     -1.9270      0.0000
  23   5   3      2.8180      0.8802      0.5119      0.0000
  25   5   3      4.5516      1.2170      1.7568      0.0000
  27   5   3      3.1625      1.1439      1.7120      0.0000
  29   5   3      0.9608      1.2804      1.2714      0.0000
  31   5   3      2.9926      0.9541      1.0892      0.0000
  33   5   3      0.0000      1.2004      0.7930      0.0000
 -38   6   3      1.2672      0.8901     -0.2287      0.0000
 -36   6   3      1.4254      0.7234     -0.3308      0.0000
 -34   6   3      1.8605      0.7556      1.0246      0.0000
 -32   6   3      3.2114      1.0937      3.2922      0.0000
 -30   6   3      4.7272      0.6477      5.0755      0.0000
 -28   6   3      3.2115      0.4757      2.4286      0.0000
 -26   6   3      1.8750      0.5966      1.0255      0.0000
 -24   6   3      4.6113      0.7088     -2.6804      0.0000
 -22   6   3      3.9144      0.4642     -3.6353      0.0000
 -20   6   3      2.9563      0.3970     -2.4230      0.0000
 -18   6   3     14.9752      0.8739    -16.3359      0.0000
 -16   6   3     10.6044      0.7471    -10.1984      0.0000
 -14   6   3      4.8896      0.5203     -5.1960      0.0000
 -12   6   3      3.7979      0.3815      3.2644      0.0000
 -10   6   3      6.8568      0.6076      5.9840      0.0000
  -8   6   3      9.9352      0.5902     11.3166      0.0000
  -6   6   3     15.2221      1.4358     12.4316      0.0000
  -4   6   3     14.2853      1.5551     13.1904      0.0000
  -2   6   3     12.8576      0.6671     11.8238      0.0000
   0   6   3      9.5652      0.5858      9.8779      0.0000
   2   6   3     10.5719      0.5552    -12.4506      0.0000
   4   6   3      9.8245      0.6626    -11.5001      0.0000
   6   6   3      6.3749      0.5104     -6.6633      0.0000
   8   6   3      6.1486      0.6199     -7.1644      0.0000
  10   6   3      8.7775      0.5287     -6.5854      0.0000
  12   6   3      6.4891      1.3706     -2.3417      0.0000
  14   6   3      2.5330      0.5685      0.5323      0.0000
  16   6   3      3.2653      0.5723      2.5546      0.0000
  18   6   3      7.0102      0.8372      7.3694      0.0000
  20   6   3      2.1016      0.5606      3.5221      0.0000
  22   6   3      1.9098      0.7709      0.9461      0.0000
  24   6   3      2.6819      0.6869     -0.5023      0.0000
  26   6   3      1.4959      1.0820     -1.2097      0.0000
  28   6   3      0.7604      1.5105     -1.3667      0.0000
  30   6   3      3.1825      1.3958     -1.5874      0.0000
  32   6   3      3.1672      1.4638     -1.4489      0.0000
 -37   7   3      1.5493      1.0423     -0.0676      0.0000
 -35   7   3      1.3148      0.8192     -0.2222      0.0000
 -33   7   3      2.3541      0.8211     -1.3825      0.0000
 -31   7   3      3.4566      0.6607     -2.7382      0.0000
 -29   7   3      2.1305      0.5260     -3.3837      0.0000
 -27   7   3      2.8178      0.5957     -1.3407      0.0000
 -25   7   3      3.5837      0.5526      1.4394      0.0000
 -23   7   3      8.5376      0.8931      5.8703      0.0000
 -21   7   3      6.3142      0.6982      6.3952      0.0000
 -19   7   3      6.9104      0.4934      8.6443      0.0000
 -17   7   3     14.4567      0.8035     14.3697      0.0000
 -15   7   3      9.8517      0.6112      8.0739      0.0000
 -13   7   3      4.0295      0.5256      1.7668      0.0000
 -11   7   3      7.4583      0.4715     -5.0868      0.0000
  -9   7   3     11.7203      0.7078    -11.7390      0.0000
  -7   7   3     13.8348      0.7393    -13.2622      0.0000
  -5   7   3     13.9886      0.7086    -14.2347      0.0000
  -3   7   3     10.8276      0.6808    -12.1858      0.0000
  -1   7   3      9.3382      0.5303     -8.0258      0.0000
   1   7   3     13.8480      0.9239     15.6540      0.0000
   3   7   3     18.3915      1.2267     21.7240      0.0000
   5   7   3     15.0482      1.7092     16.2162      0.0000
   7   7   3      9.7341      1.6872     11.8167      0.0000
   9   7   3     10.4057      0.8810     11.6174      0.0000
  11   7   3     11.2946      0.7133      9.0572      0.0000
  13   7   3      4.6564      0.5813      3.3204      0.0000
  15   7   3      4.5513      0.5222     -0.5551      0.0000
  17   7   3     10.2758      1.8347     -8.1799      0.0000
  19   7   3      3.8604      0.7723     -4.3762      0.0000
  21   7   3      1.7562      0.6639     -1.6208      0.0000
  23   7   3      1.8049      0.5922     -0.3296      0.0000
  25   7   3      1.7621      0.6496      0.5411      0.0000
  27   7   3      1.1889      1.0519      0.9565      0.0000
  29   7   3      1.2086      1.2874      1.7802      0.0000
  31   7   3      1.6265      1.1612      2.1141      0.0000
 -36   8   3      0.8028      0.6748      0.7046      0.0000
 -34   8   3      1.4764      0.7301      1.0521      0.0000
 -32   8   3      3.6314      0.7343      2.8475      0.0000
 -30   8   3      4.3224      0.5312      4.7566      0.0000
 -28   8   3      4.7462      0.8824      5.7222      0.0000
 -26   8   3      5.1624      0.5241      4.6975      0.0000
 -24   8   3      3.5508      0.6597      0.7424      0.0000
 -22   8   3      5.6811      0.8690     -3.9808      0.0000
 -20   8   3      6.1204      0.5948     -5.1247      0.0000
 -18   8   3      7.8765      0.8343     -8.0796      0.0000
 -16   8   3     10.6506      0.6268    -10.6466      0.0000
 -14   8   3      5.6830      0.3611     -5.7827      0.0000
 -12   8   3      3.8836      0.4125     -1.0291      0.0000
 -10   8   3      8.7504      0.4813      8.6105      0.0000
  -8   8   3      9.7190      0.6526     10.0890      0.0000
  -6   8   3     15.5347      1.7001     14.9854      0.0000
  -4   8   3     19.4262      0.9375     22.6310      0.0000
  -2   8   3     21.9239      0.9658     23.4730      0.0000
   0   8   3     10.5857      0.4889      7.8221      0.0000
   2   8   3      5.4956      0.4281     -2.5527      0.0000
   4   8   3      6.5043      0.4188     -5.9761      0.0000
   6   8   3      4.4143      0.4245     -4.1429      0.0000
   8   8   3      4.6082      0.3794     -5.7456      0.0000
  10   8   3      6.6529      0.4387     -9.1624      0.0000
  12   8   3      6.2415      0.4208     -6.1898      0.0000
  14   8   3      5.5806      0.7648     -1.8597      0.0000
  16   8   3      8.8514      2.3354      9.1446      0.0000
  18   8   3      4.4081      1.8524      6.9680      0.0000
  20   8   3      3.0975      0.4427      4.1010      0.0000
  22   8   3      3.4213      0.6261      2.4354      0.0000
  24   8   3      2.8257      0.5630      1.1375      0.0000
  26   8   3      2.2764      0.7333      0.7407      0.0000
  28   8   3      1.2522      0.8339     -0.6033      0.0000
  30   8   3      1.5209      1.3893     -1.6876      0.0000
 -35   9   3      2.0899      0.6691     -1.5164      0.0000
 -33   9   3      2.9342      0.5175     -1.3207      0.0000
 -31   9   3      4.1661      0.7727     -3.1572      0.0000
 -29   9   3      5.1989      1.1921     -4.2979      0.0000
 -27   9   3      4.4709      0.7229     -3.8567      0.0000
 -25   9   3      3.0068      0.5392     -2.8094      0.0000
 -23   9   3      3.4081      0.5677      2.1998      0.0000
 -21   9   3      6.0894      0.8008      6.1044      0.0000
 -19   9   3      7.5400      0.5850      5.8185      0.0000
 -17   9   3      6.8876      0.5997      7.8478      0.0000
 -15   9   3      9.3369      0.5417      7.5424      0.0000
 -13   9   3      4.1414      0.3351      2.7530      0.0000
 -11   9   3      6.3887      0.4479     -6.3290      0.0000
  -9   9   3      8.5536      0.8292     -9.6600      0.0000
  -7   9   3      9.1368      0.6530    -10.1545      0.0000
  -5   9   3     16.1332      0.8345    -17.8783      0.0000
  -3   9   3     19.9935      1.1040    -21.0224      0.0000
  -1   9   3     12.9594      0.6271     -9.9301      0.0000
   1   9   3      4.5483      0.5617     -0.3156      0.0000
   3   9   3      6.1169      0.3529      6.1596      0.0000
   5   9   3      5.4942      0.3247      5.0875      0.0000
   7   9   3      4.3275      1.0438      3.1296      0.0000
   9   9   3      5.2085      0.3831      5.2572      0.0000
  11   9   3      5.0050      0.5713      5.1222      0.0000
  13   9   3      6.6632      0.6936      3.8500      0.0000
  15   9   3      8.3791      0.5843     -7.8004      0.0000
  17   9   3      6.3016      1.1901     -7.6694      0.0000
  19   9   3      3.6340      0.5580     -5.1332      0.0000
  21   9   3      3.4726      0.4845     -3.0790      0.0000
  23   9   3      3.4290      0.6976     -1.1642      0.0000
  25   9   3      1.6956      0.6957     -0.9912      0.0000
  27   9   3      0.4323      0.8630      0.3014      0.0000
  29   9   3      1.4016      0.6977      1.7933      0.0000
 -34  10   3      2.5185      0.8834      2.7158      0.0000
 -32  10   3      3.5461      0.7775      2.7252      0.0000
 -30  10   3      6.6458      0.6858      5.0116      0.0000
 -28  10   3      5.2871      1.0065      5.0634      0.0000
 -26  10   3      2.7208      0.7945      3.3822      0.0000
 -24  10   3      2.3297      0.6930      1.5940      0.0000
 -22  10   3      5.1843      0.9491     -4.7301      0.0000
 -20  10   3      6.8591      0.9063     -8.1301      0.0000
 -18  10   3      7.9417      0.4996     -8.2343      0.0000
 -16  10   3      8.4347      0.4754     -9.6415      0.0000
 -14  10   3      6.8195      0.3864     -6.5984      0.0000
 -12  10   3      4.3147      0.4059      2.7789      0.0000
 -10  10   3      8.6116      0.5426      9.2488      0.0000
  -8  10   3      9.8010      0.6092     10.8197      0.0000
  -6  10   3     12.3566      1.3966     15.2541      0.0000
  -4  10   3     16.2889      0.8885     19.8442      0.0000
  -2  10   3     14.8491      0.7219     14.1669      0.0000
   0  10   3      7.4487      0.4454      5.0046      0.0000
   2  10   3      5.5141      0.5046     -3.4809      0.0000
   4  10   3      7.1734      0.3790     -5.6417      0.0000
   6  10   3      4.2479      0.2967     -4.0811      0.0000
   8  10   3      4.8247      0.5270     -3.0316      0.0000
  10  10   3      4.6384      0.4362     -2.1459      0.0000
  12  10   3      6.0713      0.4532     -3.6004      0.0000
  14  10   3      6.5169      0.4373      5.8292      0.0000
  16  10   3      7.0464      0.8876      7.3027      0.0000
  18  10   3      4.1537      0.5709      5.5850      0.0000
  20  10   3      3.1157      0.3852      3.4037      0.0000
  22  10   3      2.9974      0.5005      0.8424      0.0000
  24  10   3      2.2837      0.5466      0.5979      0.0000
  26  10   3      2.1122      0.8611     -0.3641      0.0000
  28  10   3      2.8494      0.8470     -1.8423      0.0000
 -33  11   3      2.8342      0.8217     -2.7763      0.0000
 -31  11   3      4.2919      1.1678     -3.5112      0.0000
 -29  11   3      5.7342      0.7019     -6.1707      0.0000
 -27  11   3      6.2813      0.7934     -5.7952      0.0000
 -25  11   3      3.7292      0.6992     -3.9939      0.0000
 -23  11   3      2.3924      0.6674     -1.0364      0.0000
 -21  11   3      5.2329      0.4685      6.8841      0.0000
 -19  11   3     12.4642      0.6993     13.2357      0.0000
 -17  11   3     20.9560      1.1057     19.0548      0.0000
 -15  11   3     23.1139      1.1649     24.0895      0.0000
 -13  11   3     22.0336      1.0708     21.8909      0.0000
 -11  11   3     16.0367      1.0401     17.3712      0.0000
  -9  11   3     12.6715      1.0177     13.4435      0.0000
  -7  11   3      8.2334      0.6959      6.7103      0.0000
  -5  11   3      5.6570      0.7708     -2.2021      0.0000
  -3  11   3      8.9078      0.5941     -7.8726      0.0000
  -1  11   3      7.5184      0.3675     -8.3674      0.0000
   1  11   3      4.9561      0.3059     -3.5332      0.0000
   3  11   3      5.5396      0.7756      0.7798      0.0000
   5  11   3      7.9493      0.9108      3.9107      0.0000
   7  11   3      8.8705      1.4229      5.5956      0.0000
   9  11   3     10.8465      1.1733      6.4023      0.0000
  11  11   3     12.9829      0.7286      9.9689      0.0000
  13  11   3      6.4558      0.6137      4.3926      0.0000
  15  11   3      4.3129      0.5678      2.0138      0.0000
  17  11   3      2.8855      0.9989      1.1953      0.0000
  19  11   3      2.9385      0.4108      1.1052      0.0000
  21  11   3      3.8824      0.5235      2.1212      0.0000
  23  11   3      4.7023      0.4443      1.5766      0.0000
  25  11   3      3.2902      0.5077      1.6619      0.0000
  27  11   3      2.2433      0.7663      2.6090      0.0000
 -30  12   3      4.4615      0.5659      3.4627      0.0000
 -28  12   3      3.4875      0.8799      4.1294      0.0000
 -26  12   3      2.4708      0.4946      2.1460      0.0000
 -24  12   3      1.8290      0.5352     -0.0461      0.0000
 -22  12   3      3.0675      0.4772     -2.5991      0.0000
 -20  12   3      6.9033      0.4696     -7.4710      0.0000
 -18  12   3     10.2449      0.5640    -10.1153      0.0000
 -16  12   3     10.6335      0.5636    -10.2857      0.0000
 -14  12   3      6.3486      0.4017     -6.2248      0.0000
 -12  12   3      2.9109      0.3974     -0.0063      0.0000
 -10  12   3      4.9039      0.3633      4.2668      0.0000
  -8  12   3      6.7422      0.3932      7.8833      0.0000
  -6  12   3      8.6282      0.6242      9.8039      0.0000
  -4  12   3      8.6084      0.4456      9.4521      0.0000
  -2  12   3      9.3508      0.4505      8.2342      0.0000
   0  12   3      5.6328      0.3538      3.4804      0.0000
   2  12   3      5.0367      0.2997     -2.4672      0.0000
   4  12   3      5.8890      0.4001     -6.5057      0.0000
   6  12   3      5.3226      0.3905     -6.7020      0.0000
   8  12   3      5.1460      0.3733     -4.7428      0.0000
  10  12   3      6.4664      0.4250     -4.1991      0.0000
  12  12   3      4.8368      0.5099      1.2118      0.0000
  14  12   3      4.3982      0.4236      3.4520      0.0000
  16  12   3      3.7475      0.4187      4.2400      0.0000
  18  12   3      3.2295      0.4062      3.9210      0.0000
  20  12   3      1.7887      0.6329      2.3532      0.0000
  22  12   3      1.9249      0.5093      1.2977      0.0000
  24  12   3      2.0438      0.6867     -0.0074      0.0000
  26  12   3      1.6137      0.7988     -1.7969      0.0000
 -29  13   3      3.8386      0.7823     -3.4409      0.0000
 -27  13   3      3.6895      0.8829     -2.8294      0.0000
 -25  13   3      1.4369      0.8670     -0.4483      0.0000
 -23  13   3      2.3753      0.4573      1.6673      0.0000
 -21  13   3      4.0624      0.4848      4.3936      0.0000
 -19  13   3      7.7352      0.4868      8.6161      0.0000
 -17  13   3      9.3649      0.5568     10.2218      0.0000
 -15  13   3      6.1136      0.3950      7.2975      0.0000
 -13  13   3      3.0198      0.3426      1.4592      0.0000
 -11  13   3      5.4511      0.7286     -4.1697      0.0000
  -9  13   3      9.6897      0.5389     -9.4367      0.0000
  -7  13   3     10.1455      0.5505    -12.7214      0.0000
  -5  13   3      9.8306      0.4712    -12.0574      0.0000
  -3  13   3      8.5890      0.4684    -10.6644      0.0000
  -1  13   3      8.6525      0.4445     -7.9999      0.0000
   1  13   3      5.7001      0.5779     -2.1201      0.0000
   3  13   3      7.0568      0.3676      4.2785      0.0000
   5  13   3      6.4834      0.4778      6.8654      0.0000
   7  13   3      6.7994      0.4563      6.8965      0.0000
   9  13   3      6.1847      0.4274      5.4612      0.0000
  11  13   3      4.5360      0.4550      0.0098      0.0000
  13  13   3      3.9854      0.5048     -2.7474      0.0000
  15  13   3      3.8966      0.3839     -4.0832      0.0000
  17  13   3      3.2452      0.5749     -4.2921      0.0000
  19  13   3      3.4696      0.4191     -4.0042      0.0000
  21  13   3      2.9665      0.4983     -3.0407      0.0000
  23  13   3      2.1545      0.7637     -1.4520      0.0000
 -26  14   3      2.3018      0.6285      3.0416      0.0000
 -24  14   3      2.7326      0.5094      1.4673      0.0000
 -22  14   3      2.2215      1.2650     -0.1531      0.0000
 -20  14   3      3.1326      0.4630     -3.2659      0.0000
 -18  14   3      7.0523      0.5082     -7.1506      0.0000
 -16  14   3      6.7208      0.4296     -7.7922      0.0000
 -14  14   3      4.7632      0.3472     -4.9450      0.0000
 -12  14   3      2.6830      0.3590     -0.6405      0.0000
 -10  14   3      4.6115      0.3323      4.7064      0.0000
  -8  14   3      8.6810      0.4982      9.8057      0.0000
  -6  14   3     10.6794      0.5438     11.8083      0.0000
  -4  14   3     10.5324      0.5271     11.9498      0.0000
  -2  14   3     10.9046      0.5245     11.6354      0.0000
   0  14   3      8.5922      0.4177      8.6314      0.0000
   2  14   3      4.8484      0.3178      2.9516      0.0000
   4  14   3      3.7081      0.3471     -1.5703      0.0000
   6  14   3      4.9820      0.3658     -4.8394      0.0000
   8  14   3      6.2131      0.3818     -5.4715      0.0000
  10  14   3      5.1604      0.4565     -1.8555      0.0000
  12  14   3      3.7326      0.5011      0.7059      0.0000
  14  14   3      2.4813      0.4386      2.3100      0.0000
  16  14   3      2.7361      0.5774      2.6437      0.0000
  18  14   3      2.5940      0.3599      3.7025      0.0000
  20  14   3      3.2755      0.6064      3.7876      0.0000
  22  14   3      2.8112      0.7825      2.8313      0.0000
 -25  15   3      2.6394      0.7735      1.3836      0.0000
 -23  15   3      3.5528      0.6451      3.0776      0.0000
 -21  15   3      5.0927      0.5408      4.6165      0.0000
 -19  15   3      6.3692      0.5600      6.4890      0.0000
 -17  15   3      6.0243      0.4750      6.8980      0.0000
 -15  15   3      4.2373      0.4234      4.3690      0.0000
 -13  15   3      3.7885      0.8051      0.0626      0.0000
 -11  15   3      7.1446      0.4596     -5.0789      0.0000
  -9  15   3      7.9772      0.4672     -9.4832      0.0000
  -7  15   3      9.0024      0.5042    -10.6624      0.0000
  -5  15   3      7.6949      0.4698     -8.8047      0.0000
  -3  15   3      6.0979      0.4193     -5.5662      0.0000
  -1  15   3      4.8523      0.3076     -1.0918      0.0000
   1  15   3      5.7677      0.3687      4.1984      0.0000
   3  15   3      7.7989      0.4694      8.5537      0.0000
   5  15   3      8.6947      0.5106     12.0775      0.0000
   7  15   3      8.4998      0.5218     12.3732      0.0000
   9  15   3      6.7472      0.5841      8.2538      0.0000
  11  15   3      3.8385      0.5305      3.7511      0.0000
  13  15   3      3.5439      0.4247     -0.0600      0.0000
  15  15   3      2.6201      0.4776     -1.5014      0.0000
  17  15   3      3.1774      0.5684     -3.3853      0.0000
  19  15   3      3.0655      0.7308     -4.0189      0.0000
 -22  16   3      2.3554      0.8735     -2.4752      0.0000
 -20  16   3      5.2552      0.6768     -4.3272      0.0000
 -18  16   3      5.9401      0.5806     -5.8966      0.0000
 -16  16   3      5.7373      0.4922     -6.1892      0.0000
 -14  16   3      4.8683      0.4367     -4.8331      0.0000
 -12  16   3      2.6835      0.4450     -1.4926      0.0000
 -10  16   3      3.2957      0.8796      3.0325      0.0000
  -8  16   3      4.9984      0.5176      6.4302      0.0000
  -6  16   3      6.6432      0.4636      7.9732      0.0000
  -4  16   3      6.3521      0.4453      7.7743      0.0000
  -2  16   3      5.5294      0.3911      5.5694      0.0000
   0  16   3      4.2648      0.3231      2.5600      0.0000
   2  16   3      3.0796      0.3835     -0.2213      0.0000
   4  16   3      3.5122      0.3795     -3.9085      0.0000
   6  16   3      4.7861      0.5806     -6.2784      0.0000
   8  16   3      5.1686      0.6025     -5.3493      0.0000
  10  16   3      4.1808      0.4577     -3.0525      0.0000
  12  16   3      3.0016      0.8031     -0.2614      0.0000
  14  16   3      2.0696      0.6793      0.7759      0.0000
  16  16   3      2.7676      0.6281      2.3992      0.0000
 -17  17   3      4.9938      1.0403      5.2582      0.0000
 -15  17   3      6.0736      0.5743      5.5996      0.0000
 -13  17   3      3.6897      0.5923      4.2989      0.0000
 -11  17   3      3.3189      1.4020      1.0567      0.0000
  -9  17   3      1.5760      0.6470     -2.5092      0.0000
  -7  17   3      4.0130      0.3843     -5.1968      0.0000
  -5  17   3      4.7015      0.4522     -6.4825      0.0000
  -3  17   3      4.5337      0.4600     -5.4819      0.0000
  -1  17   3      4.2431      0.4244     -3.3509      0.0000
   1  17   3      2.8742      0.4167     -1.8001      0.0000
   3  17   3      2.3994      0.8619      0.3104      0.0000
   5  17   3      1.9968      0.8747      2.3951      0.0000
   7  17   3      2.7161      0.9944      2.7743      0.0000
   9  17   3      3.4561      0.7469      1.9097      0.0000
  11  17   3      2.8282      0.7535      0.2138      0.0000
  13  17   3      1.7698      1.0031     -0.4631      0.0000
 -12  18   3      7.5489      0.8836     -7.3575      0.0000
 -10  18   3      5.2434      1.2500     -4.4143      0.0000
  -8  18   3      1.8884      1.0015     -0.7744      0.0000
  -6  18   3      2.0949      0.8782      2.4176      0.0000
  -4  18   3      3.6136      0.7399      3.5793      0.0000
  -2  18   3      1.9876      1.2553      2.7848      0.0000
   0  18   3      2.2688      1.3115      1.6553      0.0000
   2  18   3      2.4929      1.0034      0.1264      0.0000
   4  18   3      3.4707      0.7010     -1.8084      0.0000
   6  18   3      3.5106      0.9144     -3.1910      0.0000
   8  18   3      3.6250      1.1826     -3.6827      0.0000
 -38   0   4      0.7172      0.9226      0.7261      0.0000
 -36   0   4      1.1081      1.0312      0.9610      0.0000
 -34   0   4      3.5665      0.8673      2.5229      0.0000
 -32   0   4      3.8950      2.7960      1.4712      0.0000
 -30   0   4      3.4585      1.2842     -1.7087      0.0000
 -28   0   4      4.3620      1.0369     -6.1168      0.0000
 -26   0   4      9.1723      1.2234      4.7094      0.0000
 -24   0   4     11.6797      2.1529      8.4630      0.0000
 -22   0   4     16.1467      2.2117     15.2578      0.0000
 -20   0   4     20.3685      2.2459     12.8963      0.0000
 -18   0   4     20.5216      1.5162     18.5015      0.0000
 -16   0   4     27.0041      2.7082     21.4726      0.0000
 -14   0   4     27.9948      1.5801     23.2632      0.0000
 -12   0   4     19.3407      2.0824     13.9811      0.0000
 -10   0   4     19.1728      2.3912    -24.2695      0.0000
  -8   0   4     19.9425      2.4793    -26.5214      0.0000
  -6   0   4     20.9017      1.8628    -29.8711      0.0000
  -4   0   4     28.7408      2.4308    -28.8079      0.0000
  -2   0   4      9.3935      4.3654     -6.9586      0.0000
   0   0   4     16.1082      2.0405      7.8762      0.0000
   2   0   4     21.8192      4.9384     24.0980      0.0000
   4   0   4     21.9939     16.0090     32.2117      0.0000
   6   0   4     30.5977      4.6701     41.6055      0.0000
   8   0   4     26.0687      3.9699     44.5143      0.0000
  12   0   4     17.5634      2.6884     12.8257      0.0000
  14   0   4     16.4877      2.5281      2.7100      0.0000
 -39   1   4      1.9705      1.2707     -2.0246      0.0000
 -37   1   4      2.4269      1.6670     -1.2931      0.0000
 -35   1   4      1.5148      1.1407     -1.8947      0.0000
 -33   1   4      1.3263      1.2338     -1.3513      0.0000
 -31   1   4      3.0272      1.0902      2.6232      0.0000
 -29   1   4      0.0000      2.7533      8.8874      0.0000
 -27   1   4      3.7617      2.9936     10.3807      0.0000
 -25   1   4      2.3124      0.7832      2.3645      0.0000
 -23   1   4      1.9986      1.4326     -1.3939      0.0000
 -21   1   4      3.5146      0.5690     -3.0449      0.0000
 -19   1   4      7.6456      1.0336     -8.1400      0.0000
 -17   1   4     14.0821      0.7624    -13.9075      0.0000
 -15   1   4     20.2226      1.1325    -21.1885      0.0000
 -13   1   4     20.3824      1.4034    -24.6098      0.0000
 -11   1   4      4.0709      0.3884     -3.4652      0.0000
  -9   1   4     16.1196      0.6718     15.4024      0.0000
  -7   1   4     21.1933      0.8295     20.6585      0.0000
  -5   1   4     28.3396      1.0730     31.1303      0.0000
  -3   1   4     28.1782      1.3738     31.3431      0.0000
  -1   1   4     26.3381      1.5279     27.4013      0.0000
   1   1   4     20.3184      1.9667     19.6556      0.0000
   3   1   4      4.6091      2.3947      8.9033      0.0000
   5   1   4     11.5148      3.6030     -4.5474      0.0000
   7   1   4     22.1938      5.3135    -22.5361      0.0000
   9   1   4     13.7102      1.4246    -23.5541      0.0000
  11   1   4      9.0829      1.1358    -14.1705      0.0000
  13   1   4      3.4728      0.5628     -4.6863      0.0000
  15   1   4      2.3540      0.9942      0.5807      0.0000
  17   1   4      2.2414      1.7344      2.7811      0.0000
  21   1   4      5.9016      1.4868      7.1379      0.0000
 -38   2   4      0.0000      1.4498      2.0802      0.0000
 -36   2   4      1.5352      1.1384      1.5445      0.0000
 -34   2   4      2.3006      0.7242      1.5060      0.0000
 -32   2   4      2.0684      0.7169     -0.6413      0.0000
 -30   2   4      6.1627      0.9309     -6.0076      0.0000
 -28   2   4      4.9105      2.4537     -9.0414      0.0000
 -26   2   4      8.6572      3.1403    -12.2150      0.0000
 -24   2   4      2.9517      0.6915     -0.0192      0.0000
 -22   2   4      3.1821      0.7316     -2.0605      0.0000
 -20   2   4      3.6576      0.4096      4.2616      0.0000
 -18   2   4      8.0148      0.8114      8.6407      0.0000
 -16   2   4     15.2688      1.1519     14.1451      0.0000
 -14   2   4     17.4487      0.9025     21.5820      0.0000
 -12   2   4      8.2282      0.8136      9.8711      0.0000
 -10   2   4      5.4109      1.7165     -0.9958      0.0000
  -8   2   4     21.1286      1.0417    -21.4381      0.0000
  -6   2   4     23.5931      1.1784    -28.5588      0.0000
  -4   2   4     23.6689      1.3375    -28.6925      0.0000
  -2   2   4     26.2612      1.3512    -28.7550      0.0000
   0   2   4     23.7708      1.8320    -21.5808      0.0000
   2   2   4     10.0496      2.5907    -12.3797      0.0000
   4   2   4      8.5922      0.7825     -3.3361      0.0000
   6   2   4     17.4247      1.5325     12.2505      0.0000
   8   2   4     14.5677      1.2016     16.2591      0.0000
  10   2   4      8.5709      2.7563     13.0752      0.0000
  12   2   4      2.5649      0.9479      5.4017      0.0000
  14   2   4      4.1562      0.7740     -0.1840      0.0000
  16   2   4      3.9926      0.9984     -2.6643      0.0000
  20   2   4     10.3075      1.6214     -6.0790      0.0000
  22   2   4      6.7365      1.5878     -5.8645      0.0000
 -39   3   4      1.9632      0.6208     -2.0994      0.0000
 -37   3   4      1.5343      1.3522     -1.5522      0.0000
 -35   3   4      1.5190      1.3464     -0.4521      0.0000
 -33   3   4      0.8560      1.0512     -0.1553      0.0000
 -31   3   4      3.8511      0.8731      3.2183      0.0000
 -29   3   4      5.0645      0.9018      5.7829      0.0000
 -27   3   4      4.6805      2.1995      8.7182      0.0000
 -25   3   4     10.7501      1.8543      9.8981      0.0000
 -23   3   4      4.8402      0.9032     -1.5452      0.0000
 -21   3   4      1.9289      0.5431     -2.2865      0.0000
 -19   3   4      4.4918      0.3982     -4.8169      0.0000
 -17   3   4      9.1507      0.5190     -9.8191      0.0000
 -15   3   4     12.2426      1.0647    -14.0126      0.0000
 -13   3   4      7.8016      0.7099     -8.3200      0.0000
 -11   3   4      4.0898      0.3028     -4.7634      0.0000
  -9   3   4     10.8490      0.8909      9.5529      0.0000
  -7   3   4     23.8624      1.2111     27.8202      0.0000
  -5   3   4     22.9860      1.0415     28.1462      0.0000
  -3   3   4     23.0926      0.9767     24.6738      0.0000
  -1   3   4     20.9416      1.0244     21.9326      0.0000
   1   3   4     12.6906      0.6533     12.3132      0.0000
   3   3   4      5.0102      1.5685      5.4328      0.0000
   5   3   4      8.9490      0.7616    -10.0656      0.0000
   7   3   4     12.2614      1.6667    -11.3306      0.0000
   9   3   4      9.1684      0.9736    -10.4257      0.0000
  11   3   4      4.6145      0.9414     -6.4239      0.0000
  13   3   4      1.8128      1.3636     -0.6470      0.0000
  15   3   4      3.7459      0.6824      2.6476      0.0000
  17   3   4     11.7092      1.8123      4.8897      0.0000
  19   3   4     10.7706      1.6755      6.2123      0.0000
  21   3   4      7.9458      1.8139      5.6862      0.0000
  23   3   4      4.4125      1.2225      3.1700      0.0000
 -38   4   4      2.0679      1.7148      2.9679      0.0000
 -36   4   4      3.7888      0.8033      2.0399      0.0000
 -34   4   4      1.3609      0.6828      0.2777      0.0000
 -32   4   4      1.6801      0.6965     -0.5260      0.0000
 -30   4   4      2.9958      0.9364     -4.1051      0.0000
 -28   4   4      6.0011      1.2417     -6.9855      0.0000
 -26   4   4      8.7991      1.6164     -9.8494      0.0000
 -24   4   4     11.7401      0.8775    -12.4111      0.0000
 -22   4   4      5.8301      0.4833      4.8365      0.0000
 -20   4   4      3.5609      0.3681      3.9838      0.0000
 -18   4   4      9.8768      0.5948     10.3452      0.0000
 -16   4   4     15.8684      1.2364     20.5585      0.0000
 -14   4   4     17.5217      1.0305     19.9007      0.0000
 -12   4   4     19.2476      1.4984     24.4073      0.0000
 -10   4   4     15.0288      2.1438     17.8625      0.0000
  -8   4   4      7.2009      1.9994      2.9815      0.0000
  -6   4   4     11.5426      0.6648    -15.1990      0.0000
  -4   4   4     10.2025      0.5831    -14.4759      0.0000
  -2   4   4     13.2656      0.5656    -16.7917      0.0000
   0   4   4     11.4539      0.7064    -13.8585      0.0000
   2   4   4     12.1461      1.0043    -11.0079      0.0000
   4   4   4      7.5469      1.6414      6.4066      0.0000
   6   4   4     11.1218      1.2699      9.4893      0.0000
   8   4   4     11.1817      1.3625      9.3057      0.0000
  10   4   4     10.0873      0.9712     10.1633      0.0000
  12   4   4      5.1181      1.2919      7.4532      0.0000
  14   4   4      4.3890      0.5710      4.2355      0.0000
  16   4   4      6.5120      3.1895      0.2496      0.0000
  18   4   4      6.1241      2.2184     -3.1247      0.0000
  20   4   4      5.0430      2.0509     -4.0774      0.0000
  22   4   4      3.8570      1.1902     -2.0529      0.0000
  24   4   4      1.8259      0.9261     -0.0997      0.0000
 -37   5   4      1.4851      1.1415     -2.5192      0.0000
 -35   5   4      0.9428      1.0694     -0.9017      0.0000
 -33   5   4      1.4687      0.9875      1.1973      0.0000
 -31   5   4      0.8722      1.0317      0.7246      0.0000
 -29   5   4      3.1296      1.6124      4.7469      0.0000
 -27   5   4      4.4819      0.5864      5.8567      0.0000
 -25   5   4      8.1920      1.2437      9.0708      0.0000
 -23   5   4      5.8910      0.4128      6.1906      0.0000
 -21   5   4     12.7566      0.7195     -9.7631      0.0000
 -19   5   4      6.8284      0.4540     -7.5337      0.0000
 -17   5   4      9.7548      0.5529    -11.9181      0.0000
 -15   5   4     10.9595      0.5922    -11.4612      0.0000
 -13   5   4     11.0421      0.6028    -12.2625      0.0000
 -11   5   4      7.3339      0.4667     -9.0112      0.0000
  -9   5   4      4.8291      1.4759     -1.7575      0.0000
  -7   5   4     13.0844      0.6840     15.8316      0.0000
  -5   5   4     17.4160      0.9560     18.8977      0.0000
  -3   5   4     16.8144      0.7403     18.3906      0.0000
  -1   5   4     12.8342      0.5978     13.3329      0.0000
   1   5   4     10.4071      1.2662     12.6253      0.0000
   3   5   4      3.7844      0.5319     -3.7638      0.0000
   5   5   4      9.5414      0.6065     -9.8499      0.0000
   7   5   4     10.3215      0.7560     -9.4524      0.0000
   9   5   4      9.9913      0.6418     -9.7752      0.0000
  11   5   4      7.1956      0.5202     -8.0379      0.0000
  13   5   4      7.8803      0.7129     -6.1241      0.0000
  15   5   4      4.4938      0.5103     -1.3107      0.0000
  17   5   4      7.5011      2.1970      3.7643      0.0000
  19   5   4      3.0193      2.5375      6.4201      0.0000
  21   5   4      3.0766      1.0253      4.3672      0.0000
  23   5   4      0.9151      1.1797      1.7993      0.0000
  25   5   4      1.1926      1.1906      0.3470      0.0000
  27   5   4      1.8994      0.8861     -0.4533      0.0000
  29   5   4      0.5730      1.2470     -1.1508      0.0000
 -36   6   4      1.8387      0.8570      1.2188      0.0000
 -34   6   4      0.2871      0.8375     -0.6849      0.0000
 -32   6   4      1.5690      0.6397     -1.5987      0.0000
 -30   6   4      1.1365      0.9298     -0.2109      0.0000
 -28   6   4      3.6119      0.7902     -3.8436      0.0000
 -26   6   4      4.6212      0.5345     -3.9472      0.0000
 -24   6   4      4.5242      0.4015     -4.3499      0.0000
 -22   6   4      2.8383      0.4846      0.5628      0.0000
 -20   6   4     15.5002      0.8629     14.0716      0.0000
 -18   6   4      7.6599      0.7570     10.7451      0.0000
 -16   6   4      8.5570      0.7411      9.2278      0.0000
 -14   6   4      7.4783      0.7651      9.8669      0.0000
 -12   6   4      6.5327      0.4114      6.8709      0.0000
 -10   6   4      4.2080      0.4509      3.9965      0.0000
  -8   6   4     11.5244      0.7211    -12.6136      0.0000
  -6   6   4     15.6016      0.7373    -17.2970      0.0000
  -4   6   4     19.1412      0.9739    -22.2225      0.0000
  -2   6   4     13.9851      0.7284    -18.4817      0.0000
   0   6   4     12.0745      0.7524    -15.7767      0.0000
   2   6   4      3.0655      0.5430     -1.7515      0.0000
   4   6   4      7.4319      0.4113      7.6418      0.0000
   6   6   4     10.3137      0.7996     11.5587      0.0000
   8   6   4     11.6047      0.6915     12.8021      0.0000
  10   6   4      9.1929      0.9394      9.7738      0.0000
  12   6   4     11.6446      0.7937      8.8489      0.0000
  14   6   4      5.4825      0.5821      4.3231      0.0000
  16   6   4      3.5293      0.4440     -1.9079      0.0000
  18   6   4      5.3804      1.0156     -6.9964      0.0000
  20   6   4      4.2763      0.9945     -6.1880      0.0000
  22   6   4      0.2218      1.4265     -3.5729      0.0000
  24   6   4      1.4252      1.1044     -1.6200      0.0000
  26   6   4      1.3054      1.2072     -0.4972      0.0000
  28   6   4      1.2185      1.2849      0.3426      0.0000
  30   6   4      2.2420      1.5987      1.2981      0.0000
 -35   7   4      0.7772      0.7023     -0.2630      0.0000
 -33   7   4      1.1846      0.8943      1.0263      0.0000
 -31   7   4      1.6850      0.7562      0.7921      0.0000
 -29   7   4      2.7875      0.8952     -0.7375      0.0000
 -27   7   4      3.0139      0.4239      2.5961      0.0000
 -25   7   4      3.0473      0.8637      0.5001      0.0000
 -23   7   4      2.7714      0.3663      0.3447      0.0000
 -21   7   4      6.4403      0.5208     -5.9668      0.0000
 -19   7   4     13.8030      1.0722    -15.3783      0.0000
 -17   7   4      8.0312      0.9014     -9.1247      0.0000
 -15   7   4      6.8510      0.7298     -7.9129      0.0000
 -13   7   4      6.6223      0.7867     -4.6840      0.0000
 -11   7   4      5.2824      0.7524     -3.0863      0.0000
  -9   7   4      7.5397      0.9037     11.1261      0.0000
  -7   7   4     11.9502      0.7028     14.8768      0.0000
  -5   7   4     14.7271      1.4896     17.4087      0.0000
  -3   7   4     14.5933      0.7803     15.2246      0.0000
  -1   7   4      9.5508      0.5117      8.9248      0.0000
   1   7   4      4.6042      0.5145     -4.6938      0.0000
   3   7   4      8.3791      0.6178    -12.8292      0.0000
   5   7   4     12.5518      0.9281    -16.9680      0.0000
   7   7   4     14.1484      0.9643    -18.1748      0.0000
   9   7   4     12.2974      1.0460    -12.3310      0.0000
  11   7   4     11.0910      0.7932    -10.0181      0.0000
  13   7   4      8.0864      1.1861     -6.3459      0.0000
  15   7   4      4.3668      1.0770     -1.3855      0.0000
  17   7   4      3.1713      0.5561      4.5837      0.0000
  19   7   4      3.3198      0.6759      5.2747      0.0000
  21   7   4      2.2903      1.1518      3.6274      0.0000
  23   7   4      0.6919      1.0888      1.8748      0.0000
  25   7   4      2.1600      1.3383      0.6370      0.0000
  27   7   4      1.8078      0.9656     -0.0208      0.0000
  29   7   4      3.6512      2.9930     -0.9991      0.0000
 -34   8   4      2.4316      0.6078     -0.4182      0.0000
 -32   8   4      1.3908      0.8069     -1.6189      0.0000
 -30   8   4      1.9033      0.7145     -1.6757      0.0000
 -28   8   4      3.1255      0.5214     -1.9034      0.0000
 -26   8   4      4.2451      0.5360     -4.4037      0.0000
 -24   8   4      3.6026      0.3805     -2.5863      0.0000
 -22   8   4      2.7649      0.3615     -2.2231      0.0000
 -20   8   4      4.2300      0.4970      4.5883      0.0000
 -18   8   4      8.7104      0.6071      9.5907      0.0000
 -16   8   4      4.4127      0.4069      6.0462      0.0000
 -14   8   4      4.7880      0.3582      4.4815      0.0000
 -12   8   4      4.1705      0.6614      4.5247      0.0000
 -10   8   4      4.6671      0.4239     -5.3233      0.0000
  -8   8   4      8.1569      0.6130    -10.0438      0.0000
  -6   8   4     12.8058      0.6809    -14.1888      0.0000
  -4   8   4     14.6304      0.9476    -17.9300      0.0000
  -2   8   4     14.9951      0.7615    -18.5350      0.0000
   0   8   4      8.7829      0.4609    -10.9187      0.0000
   2   8   4      4.7825      0.3071     -4.0130      0.0000
   4   8   4      2.7474      0.3889      1.8358      0.0000
   6   8   4      6.4876      1.2488      8.3599      0.0000
   8   8   4      6.7545      0.4303      7.7403      0.0000
  10   8   4      6.2319      0.6802      7.9693      0.0000
  12   8   4      4.6324      0.3944      5.7204      0.0000
  14   8   4      4.2746      0.6840      2.9729      0.0000
  16   8   4      2.7133      0.5960     -2.3976      0.0000
  18   8   4      3.5524      0.5583     -4.1323      0.0000
  20   8   4      3.3734      1.4463     -3.7281      0.0000
  22   8   4      1.5879      1.1505     -2.6151      0.0000
  24   8   4      1.0422      0.7438     -1.2682      0.0000
  26   8   4      1.6286      1.3076     -0.6093      0.0000
  28   8   4      0.0000      1.0326      0.3910      0.0000
 -33   9   4      1.2503      0.8165      1.1163      0.0000
 -31   9   4      1.6105      0.7520      1.9202      0.0000
 -29   9   4      2.3463      0.4865      1.8922      0.0000
 -27   9   4      2.4253      0.5853      2.1573      0.0000
 -25   9   4      2.8066      0.4360      3.2053      0.0000
 -23   9   4      2.0531      0.3805      1.9791      0.0000
 -21   9   4      2.6802      0.5047      1.2201      0.0000
 -19   9   4      3.5448      0.4856     -4.2455      0.0000
 -17   9   4      6.6386      0.4796     -7.4024      0.0000
 -15   9   4      4.1934      0.3529     -5.1014      0.0000
 -13   9   4      5.1855      0.3846     -5.0969      0.0000
 -11   9   4      2.7341      0.4602      1.9351      0.0000
  -9   9   4      5.7519      0.4177      5.4928      0.0000
  -7   9   4      8.1288      0.4710      9.0284      0.0000
  -5   9   4     10.7391      0.6166     12.9273      0.0000
  -3   9   4     12.1589      0.5909     14.6152      0.0000
  -1   9   4      9.6902      0.4716     11.3073      0.0000
   1   9   4      5.6864      0.3279      6.2902      0.0000
   3   9   4      3.0035      0.3791      1.5382      0.0000
   5   9   4      4.2769      0.3301     -4.3251      0.0000
   7   9   4      5.1700      0.3641     -5.2532      0.0000
   9   9   4      5.4001      0.4578     -6.5169      0.0000
  11   9   4      3.7597      0.4655     -4.0509      0.0000
  13   9   4      3.1900      0.5879     -2.1989      0.0000
  15   9   4      2.1147      0.4085      1.5854      0.0000
  17   9   4      3.1134      0.4075      2.8963      0.0000
  19   9   4      2.1625      0.3732      2.8718      0.0000
  21   9   4      1.8574      0.8702      2.3793      0.0000
  23   9   4      1.6016      0.7355      1.2482      0.0000
  25   9   4      1.6202      0.8345      0.6652      0.0000
  27   9   4      0.0000      0.7256     -0.3318      0.0000
 -32  10   4      1.9129      1.0474     -1.3951      0.0000
 -30  10   4      1.9758      0.7678     -1.7728      0.0000
 -28  10   4      2.2403      0.4870     -1.2601      0.0000
 -26  10   4      1.9408      0.4183     -1.3479      0.0000
 -24  10   4      3.0526      0.3871     -1.7319      0.0000
 -22  10   4      2.5458      0.4970     -1.5072      0.0000
 -20  10   4      1.6810      0.4312     -1.1464      0.0000
 -18  10   4      2.3997      0.3892      2.8521      0.0000
 -16  10   4      4.2782      0.3546      4.4740      0.0000
 -14  10   4      3.6694      0.3309      3.3926      0.0000
 -12  10   4      2.6636      0.4383     -1.9367      0.0000
 -10  10   4      4.0276      0.3848     -4.1186      0.0000
  -8  10   4      4.7307      0.3820     -4.6783      0.0000
  -6  10   4      5.6656      0.4285     -6.8168      0.0000
  -4  10   4      5.9944      0.6598     -7.5199      0.0000
  -2  10   4      5.8936      0.3347     -5.8922      0.0000
   0  10   4      4.0425      0.2990     -3.6312      0.0000
   2  10   4      2.3939      0.3792     -1.3015      0.0000
   4  10   4      2.4449      0.3651      2.5160      0.0000
   6  10   4      3.2015      0.3272      2.8628      0.0000
   8  10   4      3.5860      0.3936      4.3943      0.0000
  10  10   4      2.2837      0.4793      2.3344      0.0000
  12  10   4      2.2412      0.5629      0.5417      0.0000
  14  10   4      2.6165      0.4077     -2.3108      0.0000
  16  10   4      2.4300      0.3825     -2.7693      0.0000
  18  10   4      2.1556      0.4164     -2.2231      0.0000
  20  10   4      1.5467      0.5386     -1.7685      0.0000
  22  10   4      0.7423      0.6778     -0.9689      0.0000
  24  10   4      1.8116      0.6685     -0.5832      0.0000
  26  10   4      0.9656      0.9903      0.3752      0.0000
 -31  11   4      2.4477      0.7813      1.6578      0.0000
 -29  11   4      2.1555      1.1635      1.9313      0.0000
 -27  11   4      1.2755      0.6157      1.7039      0.0000
 -25  11   4      2.3362      0.4568      2.1737      0.0000
 -23  11   4      1.9560      0.3748      2.2919      0.0000
 -21  11   4      1.8621      0.5085      1.8490      0.0000
 -19  11   4      2.4843      0.4361     -0.7874      0.0000
 -17  11   4      4.9331      0.6163     -6.9552      0.0000
 -15  11   4     10.4952      0.8594    -11.1431      0.0000
 -13  11   4      7.4444      0.6261     -9.0293      0.0000
 -11  11   4      7.1842      0.4425     -7.1278      0.0000
  -9  11   4      7.3070      0.6132     -6.6396      0.0000
  -7  11   4      5.1439      0.3525     -3.6956      0.0000
  -5  11   4      3.0688      0.4065      0.2296      0.0000
  -3  11   4      2.6621      0.3363      2.1344      0.0000
  -1  11   4      3.5755      0.2748      2.7965      0.0000
   1  11   4      3.7319      0.3117      3.0754      0.0000
   3  11   4      3.3815      0.4257      0.0350      0.0000
   5  11   4      3.7640      0.4595     -1.4463      0.0000
   7  11   4      4.7947      0.4831     -4.1644      0.0000
   9  11   4      3.9696      0.3966     -4.5306      0.0000
  11  11   4      3.2607      0.3611     -3.9954      0.0000
  13  11   4      2.1453      0.5710     -1.4577      0.0000
  15  11   4      1.6793      0.4280     -0.5372      0.0000
  17  11   4      1.3843      0.5643     -0.6399      0.0000
  19  11   4      1.3738      0.7320     -0.5638      0.0000
  21  11   4      1.3697      0.8115     -0.3098      0.0000
  23  11   4      0.4515      0.7284      0.0887      0.0000
 -30  12   4      2.3078      0.9154     -1.9753      0.0000
 -28  12   4      0.5358      0.8671     -1.4058      0.0000
 -26  12   4      0.9213      0.7765     -0.8658      0.0000
 -24  12   4      1.4389      0.5866     -1.0488      0.0000
 -22  12   4      1.2750      0.6686     -1.3380      0.0000
 -20  12   4      1.2677      0.7207     -1.4003      0.0000
 -18  12   4      2.4420      0.3870      0.9344      0.0000
 -16  12   4      4.5485      0.3908      4.6219      0.0000
 -14  12   4      3.1339      0.3846      3.5245      0.0000
 -12  12   4      1.7970      0.4476      0.5409      0.0000
 -10  12   4      2.1123      0.3981     -0.3889      0.0000
  -8  12   4      2.7367      0.3448     -1.1662      0.0000
  -6  12   4      3.0221      0.3246     -3.0258      0.0000
  -4  12   4      3.6413      0.3212     -3.8341      0.0000
  -2  12   4      3.5806      0.2667     -3.1108      0.0000
   0  12   4      3.2636      0.3218     -2.9378      0.0000
   2  12   4      1.6214      0.3593     -0.4998      0.0000
   4  12   4      2.0173      0.4051      0.8096      0.0000
   6  12   4      2.8512      0.3551      2.2875      0.0000
   8  12   4      3.0547      0.3238      2.7551      0.0000
  10  12   4      2.9167      0.4364      2.5717      0.0000
  12  12   4      1.9635      0.4189      0.2698      0.0000
  14  12   4      1.3691      0.5350     -1.1631      0.0000
  16  12   4      1.8250      0.4935     -1.3016      0.0000
  18  12   4      1.2847      0.6622     -0.8155      0.0000
  20  12   4      0.0000      1.1119     -0.8990      0.0000
  22  12   4      1.5362      1.3300     -1.1092      0.0000
 -27  13   4      0.8214      1.0651      0.4106      0.0000
 -25  13   4      0.0000      0.9130     -0.0858      0.0000
 -23  13   4      2.1772      0.6796      0.0956      0.0000
 -21  13   4      2.4089      0.3763      0.5066      0.0000
 -19  13   4      1.9968      0.4190      0.0971      0.0000
 -17  13   4      2.2295      0.3919     -1.9019      0.0000
 -15  13   4      2.2768      0.3818     -2.2729      0.0000
 -13  13   4      1.2013      0.7169     -0.3999      0.0000
 -11  13   4      2.5309      0.3424      0.8985      0.0000
  -9  13   4      2.1525      0.3883      1.4845      0.0000
  -7  13   4      2.1538      0.3512      2.4654      0.0000
  -5  13   4      2.1291      0.3651      3.3129      0.0000
  -3  13   4      2.6842      0.2979      3.1453      0.0000
  -1  13   4      2.3911      0.3089      2.8651      0.0000
   1  13   4      1.9189      0.3776      0.4911      0.0000
   3  13   4      1.8566      0.3828     -0.9373      0.0000
   5  13   4      1.7438      0.4322     -1.6577      0.0000
   7  13   4      1.8469      0.4207     -2.1769      0.0000
   9  13   4      1.7998      0.4029     -2.3532      0.0000
  11  13   4      1.5143      0.4840     -0.8775      0.0000
  13  13   4      1.5990      0.4636      0.5858      0.0000
  15  13   4      1.7172      0.5672      1.4336      0.0000
  17  13   4      0.9243      0.7874      1.0270      0.0000
  19  13   4      0.5878      0.8735      1.1810      0.0000
  21  13   4      1.9356      1.4018      1.2937      0.0000
 -26  14   4      1.4917      1.1731     -0.5321      0.0000
 -24  14   4      1.6246      0.9759     -0.2603      0.0000
 -22  14   4      2.4808      0.5019     -0.2275      0.0000
 -20  14   4      1.7140      0.4590      0.2075      0.0000
 -18  14   4      0.9792      0.9855      1.3622      0.0000
 -16  14   4      1.8971      0.3959      1.9403      0.0000
 -14  14   4      1.0970      0.6731      1.3205      0.0000
 -12  14   4      1.2717      0.6401      0.5556      0.0000
 -10  14   4      1.7275      0.4258     -0.2784      0.0000
  -8  14   4      1.4992      0.4475     -1.3753      0.0000
  -6  14   4      2.3037      0.3287     -2.2711      0.0000
  -4  14   4      2.9790      0.3539     -3.0054      0.0000
  -2  14   4      3.3177      0.3249     -3.4353      0.0000
   0  14   4      1.6476      0.4185     -1.1356      0.0000
   2  14   4      2.2285      0.4060      0.7960      0.0000
   4  14   4      0.9839      0.6653      1.1673      0.0000
   6  14   4      2.0877      0.4092      1.5449      0.0000
   8  14   4      1.7839      0.3725      1.7731      0.0000
  10  14   4      1.7561      0.8429      1.1765      0.0000
  12  14   4      1.6731      0.3993      0.4504      0.0000
  14  14   4      1.6786      0.9745     -0.5460      0.0000
  16  14   4      0.5667      0.8004     -0.4457      0.0000
  18  14   4      1.2800      0.9767     -0.8682      0.0000
 -23  15   4      2.3251      0.7428      0.1296      0.0000
 -21  15   4      0.8490      0.8885     -0.1796      0.0000
 -19  15   4      1.2114      1.0113     -0.7630      0.0000
 -17  15   4      0.8978      0.7714     -0.7247      0.0000
 -15  15   4      1.2669      0.6489     -0.0895      0.0000
 -13  15   4      1.3289      0.8666      0.0509      0.0000
 -11  15   4      1.5535      0.4707      0.0042      0.0000
  -9  15   4      1.5673      0.3850      0.3324      0.0000
  -7  15   4      1.9186      0.4033      0.5113      0.0000
  -5  15   4      2.2157      0.3840      1.0861      0.0000
  -3  15   4      2.5348      0.3042      2.1932      0.0000
  -1  15   4      1.8137      0.4258      0.9036      0.0000
   1  15   4      1.7458      0.3744     -0.9981      0.0000
   3  15   4      1.7986      0.3950     -1.1837      0.0000
   5  15   4      1.3300      0.6221     -0.9950      0.0000
   7  15   4      1.4431      0.5502     -0.6772      0.0000
   9  15   4      1.4956      0.8409     -0.3303      0.0000
  11  15   4      0.6674      0.8396     -0.3016      0.0000
  13  15   4      0.0000      0.9021      0.1531      0.0000
  15  15   4      1.2257      1.0195     -0.0197      0.0000
 -20  16   4      0.8229      1.1899     -0.1555      0.0000
 -18  16   4      0.9609      1.1448     -0.0674      0.0000
 -16  16   4      1.6408      0.9520     -0.7374      0.0000
 -14  16   4      0.1880      1.1012     -0.9576      0.0000
 -12  16   4      1.3817      0.8263     -0.5147      0.0000
 -10  16   4      1.1437      0.8797     -0.1654      0.0000
  -8  16   4      1.8673      0.5827      0.1033      0.0000
  -6  16   4      1.9741      0.4809     -0.2598      0.0000
  -4  16   4      2.0583      0.4768     -1.6127      0.0000
  -2  16   4      2.0742      0.4702     -1.4899      0.0000
   0  16   4      1.7021      0.4770     -0.1072      0.0000
   2  16   4      1.1537      0.7005      0.3658      0.0000
   4  16   4      1.0385      0.7959      0.1749      0.0000
   6  16   4      1.5735      0.5077     -0.5279      0.0000
   8  16   4      1.8799      0.6352     -1.0152      0.0000
  10  16   4      1.0281      0.9306     -0.8508      0.0000
  12  16   4      1.0803      0.8203     -0.7179      0.0000
 -15  17   4      1.5391      1.2434      1.5788      0.0000
 -13  17   4      1.0413      1.0270      1.3137      0.0000
 -11  17   4      1.3946      0.9251      0.4018      0.0000
  -9  17   4      1.8227      0.9188     -0.8706      0.0000
  -7  17   4      1.7462      0.7141     -1.5383      0.0000
  -5  17   4      1.4788      1.0170     -0.9385      0.0000
  -3  17   4      0.0000      1.2423     -0.6868      0.0000
  -1  17   4      1.6371      0.7827     -1.2468      0.0000
   1  17   4      1.6391      0.8043     -1.4085      0.0000
   3  17   4      1.3460      1.0648     -1.0206      0.0000
   5  17   4      0.0000      1.4455      0.1333      0.0000
   7  17   4      1.1515      1.2038      1.2386      0.0000
  -6  18   4      1.3583      1.1315      1.6197      0.0000
  -4  18   4      1.2975      1.0954      1.1817      0.0000
  -2  18   4      1.3827      1.1242      1.1497      0.0000
 -37   1   5      0.8756      1.3647     -0.3377      0.0000
 -35   1   5      0.0000      1.1386      0.1213      0.0000
 -33   1   5      0.0000      0.7769     -0.2203      0.0000
 -31   1   5      0.0000      0.9798     -0.2175      0.0000
 -29   1   5      0.0000      1.0214      0.2620      0.0000
 -27   1   5      2.5792      0.6129      2.4788      0.0000
 -25   1   5      0.6841      0.9956      1.3002      0.0000
 -23   1   5      1.4553      0.8867      0.7385      0.0000
 -21   1   5      1.4309      0.6677     -1.1345      0.0000
 -19   1   5      2.2033      0.4164      2.6205      0.0000
 -17   1   5      1.6568      0.4074     -0.5047      0.0000
 -15   1   5      2.0579      0.3372     -1.7023      0.0000
 -13   1   5      2.5728      0.3557     -2.2628      0.0000
 -11   1   5      4.0275      0.4148     -4.5845      0.0000
  -9   1   5      2.9613      0.1986     -2.1386      0.0000
  -7   1   5      3.3836      0.2134      3.2626      0.0000
  -5   1   5      3.1078      1.5116     -1.1800      0.0000
  -3   1   5      2.9463      0.3297      0.9098      0.0000
  -1   1   5      3.4867      0.6907      3.8104      0.0000
   1   1   5      3.7361      0.6702      2.7626      0.0000
   3   1   5      2.4396      1.0634      1.5749      0.0000
   5   1   5      1.5607      0.7680      1.2344      0.0000
   7   1   5      2.1865      0.5437      0.6893      0.0000
   9   1   5      2.4773      0.9303     -2.2314      0.0000
  11   1   5      2.0499      0.7173     -2.4573      0.0000
  13   1   5      2.7148      0.7710     -1.2758      0.0000
  15   1   5      1.4721      1.2052     -0.0800      0.0000
  17   1   5      2.5939      0.7513      0.4731      0.0000
  19   1   5      0.6858      1.4800      0.2285      0.0000
  21   1   5      1.5561      1.4796      0.1948      0.0000
  23   1   5      0.0000      1.4791      0.6193      0.0000
 -38   2   5      1.0177      1.4412      0.8421      0.0000
 -36   2   5      0.4878      1.2708      0.0338      0.0000
 -34   2   5      0.0000      0.9620      0.1343      0.0000
 -32   2   5      0.5590      0.9949      0.7389      0.0000
 -30   2   5      1.0891      1.1034      0.8229      0.0000
 -28   2   5      1.1541      0.9270     -1.2206      0.0000
 -26   2   5      4.3437      0.4832     -3.2483      0.0000
 -24   2   5      1.5900      0.9615     -1.5902      0.0000
 -22   2   5      2.2090      0.6008      1.9818      0.0000
 -20   2   5      3.0374      0.5187     -2.9466      0.0000
 -18   2   5      2.8289      0.3607     -2.1125      0.0000
 -16   2   5      1.9250      0.3745     -0.0608      0.0000
 -14   2   5      1.6854      0.4273      1.0975      0.0000
 -12   2   5      3.8062      0.3248      3.3460      0.0000
 -10   2   5      3.1802      0.5433      3.9100      0.0000
  -8   2   5      4.1247      0.2744     -4.5672      0.0000
  -6   2   5      3.4693      0.2995     -2.7259      0.0000
  -4   2   5      3.3912      0.6763      2.3329      0.0000
  -2   2   5      3.4007      0.4570     -2.3085      0.0000
   0   2   5      2.4779      0.7055     -1.8952      0.0000
   2   2   5      3.1468      0.4912     -0.1559      0.0000
   4   2   5      1.9272      1.0180      0.4313      0.0000
   6   2   5      2.2945      0.5499     -1.5201      0.0000
   8   2   5      2.0209      0.5327      1.5910      0.0000
  10   2   5      3.5363      0.8091      3.6620      0.0000
  12   2   5      2.4048      0.7059      2.5733      0.0000
  14   2   5      2.5119      0.7621      0.6849      0.0000
  16   2   5      4.1690      0.8746     -0.7502      0.0000
  18   2   5      1.8200      1.1845     -0.5701      0.0000
  20   2   5      0.0000      1.3937     -0.0538      0.0000
 -37   3   5      1.2436      0.9877     -0.7732      0.0000
 -35   3   5      1.2193      1.0288      0.1821      0.0000
 -33   3   5      1.5698      0.9789     -0.2845      0.0000
 -31   3   5      0.2922      0.8147     -0.7573      0.0000
 -29   3   5      0.9954      0.9620      0.7703      0.0000
 -27   3   5      2.6997      0.5082      2.2490      0.0000
 -25   3   5      4.7508      0.6833      4.9756      0.0000
 -23   3   5      3.0572      0.4115     -1.1811      0.0000
 -21   3   5      1.9737      0.4122      0.0110      0.0000
 -19   3   5      3.0045      0.4075      1.7548      0.0000
 -17   3   5      1.8600      0.3960      0.0415      0.0000
 -15   3   5      2.1895      0.3623     -1.6291      0.0000
 -13   3   5      3.5793      0.2830     -4.0328      0.0000
 -11   3   5      3.9730      0.4466     -4.8155      0.0000
  -9   3   5      2.6281      0.3115      1.8193      0.0000
  -7   3   5      5.6596      0.5617      6.5605      0.0000
  -5   3   5      3.5678      1.1569      2.1515      0.0000
  -3   3   5      5.0605      0.4341      4.6828      0.0000
  -1   3   5      3.5999      0.5012      4.7134      0.0000
   1   3   5      4.1088      0.4317      2.8081      0.0000
   3   3   5      3.2050      0.5228     -0.5376      0.0000
   5   3   5      1.7678      0.6201      1.1532      0.0000
   7   3   5      1.7591      0.6079     -0.8202      0.0000
   9   3   5      3.3610      0.8112     -3.6363      0.0000
  11   3   5      3.5733      1.1754     -3.7638      0.0000
  13   3   5      3.1413      0.4959     -1.9222      0.0000
  15   3   5      3.4245      1.3086      0.6714      0.0000
  17   3   5      3.9005      0.8603      1.2794      0.0000
  19   3   5      2.4344      1.1981      0.5240      0.0000
  21   3   5      1.7032      1.4728      0.3611      0.0000
 -36   4   5      1.2438      0.9238      0.9745      0.0000
 -34   4   5      1.4578      0.8867     -0.0954      0.0000
 -32   4   5      0.7251      0.9095      1.0501      0.0000
 -30   4   5      0.9058      0.8449     -0.2871      0.0000
 -28   4   5      2.3550      0.6434     -1.8269      0.0000
 -26   4   5      3.9225      0.4212     -3.7016      0.0000
 -24   4   5      4.7115      0.3530     -4.3549      0.0000
 -22   4   5      2.2565      0.3692     -0.5862      0.0000
 -20   4   5      2.9197      0.3386      1.0572      0.0000
 -18   4   5      2.6047      0.3965     -0.5950      0.0000
 -16   4   5      2.8162      0.3738      3.1270      0.0000
 -14   4   5      4.6678      0.2977      6.1913      0.0000
 -12   4   5      5.8998      0.6126      8.8408      0.0000
 -10   4   5      5.3358      0.6314      5.7448      0.0000
  -8   4   5      2.7271      0.3032      0.8047      0.0000
  -6   4   5      3.1012      0.3114      2.1743      0.0000
  -4   4   5      3.5022      0.2299     -3.9580      0.0000
  -2   4   5      3.7633      0.4194     -3.8390      0.0000
   0   4   5      4.1047      0.2752     -4.1792      0.0000
   2   4   5      3.4979      0.3521     -1.5295      0.0000
   4   4   5      3.2674      0.5281     -1.8889      0.0000
   6   4   5      1.8713      0.5508      0.1601      0.0000
   8   4   5      2.5289      0.4359      2.7762      0.0000
  10   4   5      3.8723      0.4837      4.2617      0.0000
  12   4   5      4.0687      0.8574      4.3679      0.0000
  14   4   5      3.2509      0.4601      1.4204      0.0000
  16   4   5      3.3842      0.6121     -0.5067      0.0000
  18   4   5      1.8937      0.9822     -0.5821      0.0000
  20   4   5      0.0000      1.3716     -0.3433      0.0000
 -37   5   5      0.9660      0.9877     -1.7732      0.0000
 -35   5   5      1.6127      1.1140     -0.7233      0.0000
 -33   5   5      0.0000      0.8396      0.1040      0.0000
 -31   5   5      1.5229      0.5834     -0.8757      0.0000
 -29   5   5      1.2592      0.8856      0.8199      0.0000
 -27   5   5      2.1707      0.5417      2.0992      0.0000
 -25   5   5      2.8051      0.3480      1.9628      0.0000
 -23   5   5      5.9530      0.3976      4.6734      0.0000
 -21   5   5      3.4630      0.3659     -2.2802      0.0000
 -19   5   5      2.9336      0.3443     -2.6100      0.0000
 -17   5   5      2.2494      0.3302     -1.5562      0.0000
 -15   5   5      2.5080      0.3613     -4.0695      0.0000
 -13   5   5      4.1100      0.3323     -4.2514      0.0000
 -11   5   5      3.5968      0.3667     -2.9550      0.0000
  -9   5   5      2.6771      0.3977      2.1912      0.0000
  -7   5   5      3.4848      0.3037     -1.2356      0.0000
  -5   5   5      7.1046      0.5693      7.4429      0.0000
  -3   5   5      5.3877      0.5700      7.8902      0.0000
  -1   5   5      4.1600      0.4778      5.6378      0.0000
   1   5   5      2.9902      0.4023      2.4141      0.0000
   3   5   5      2.5954      0.2895      1.7350      0.0000
   5   5   5      2.3056      0.4129     -1.3176      0.0000
   7   5   5      2.7532      0.4248     -3.1684      0.0000
   9   5   5      3.9610      0.6398     -3.5561      0.0000
  11   5   5      4.8518      0.5597     -4.9595      0.0000
  13   5   5      5.0274      0.5315     -2.6959      0.0000
  15   5   5      2.2229      0.5194     -0.0769      0.0000
  17   5   5      1.8927      0.7593      1.0752      0.0000
  19   5   5      0.8975      0.8554      1.2700      0.0000
  21   5   5      1.7479      0.8626      1.5478      0.0000
  23   5   5      1.1913      1.4215      1.7533      0.0000
  27   5   5      0.4508      1.0882      0.4990      0.0000
 -36   6   5      1.5896      1.1103      1.5153      0.0000
 -34   6   5      1.5935      0.5885      0.3140      0.0000
 -32   6   5      1.9667      0.6953     -0.6380      0.0000
 -30   6   5      0.6051      0.8525      0.9354      0.0000
 -28   6   5      1.9133      0.5004     -1.1829      0.0000
 -26   6   5      2.1808      0.4448     -1.0081      0.0000
 -24   6   5      3.9890      0.3708     -2.8548      0.0000
 -22   6   5      4.7005      0.3718     -3.1800      0.0000
 -20   6   5      4.4075      0.6957      3.7646      0.0000
 -18   6   5      3.7421      0.3432      4.5685      0.0000
 -16   6   5      3.7767      0.3331      3.7826      0.0000
 -14   6   5      3.7466      0.3334      3.5639      0.0000
 -12   6   5      3.5826      0.3444      2.4736      0.0000
 -10   6   5      3.6980      0.4789     -2.1382      0.0000
  -8   6   5      3.8120      0.5061      2.3679      0.0000
  -6   6   5      6.0026      0.5720     -5.4836      0.0000
  -4   6   5      9.2972      0.6676     -9.6338      0.0000
  -2   6   5      6.9792      0.5708     -8.2341      0.0000
   0   6   5      4.4395      0.2717     -3.6255      0.0000
   2   6   5      2.3988      0.2975     -1.7896      0.0000
   4   6   5      3.0293      0.3968      2.1234      0.0000
   6   6   5      4.6173      0.3638      4.8190      0.0000
   8   6   5      4.2221      0.5288      4.5204      0.0000
  10   6   5      5.5588      0.6200      6.2312      0.0000
  12   6   5      5.4686      1.3605      4.8744      0.0000
  14   6   5      3.1724      0.5238      2.5113      0.0000
  16   6   5      1.8016      0.6037      0.4110      0.0000
  18   6   5      1.4031      0.7437     -1.0289      0.0000
  20   6   5      1.7200      0.7044     -1.9388      0.0000
  22   6   5      1.3419      0.9995     -2.2393      0.0000
  24   6   5      1.0115      1.0483     -1.7970      0.0000
 -35   7   5      1.2765      0.7713     -1.6276      0.0000
 -33   7   5      2.0159      0.9637      0.1702      0.0000
 -31   7   5      0.1821      0.9214      0.5724      0.0000
 -29   7   5      2.3118      0.5208     -1.1877      0.0000
 -27   7   5      2.5796      0.4917      0.5295      0.0000
 -25   7   5      1.9990      0.4536      1.5391      0.0000
 -23   7   5      3.0934      0.3986      2.9622      0.0000
 -21   7   5      4.1279      1.2275      1.7132      0.0000
 -19   7   5      8.1069      0.4957     -5.6386      0.0000
 -17   7   5      5.9356      0.4232     -6.2562      0.0000
 -15   7   5      4.9790      0.3326     -3.8481      0.0000
 -13   7   5      3.2720      0.3114     -2.7763      0.0000
 -11   7   5      3.8616      0.5390      1.6241      0.0000
  -9   7   5      3.7943      0.5865     -3.3329      0.0000
  -7   7   5      4.5483      0.8746      2.7780      0.0000
  -5   7   5     10.5521      0.5530      8.4878      0.0000
  -3   7   5      9.4469      0.4679     10.5828      0.0000
  -1   7   5      6.1161      0.3770      6.8323      0.0000
   1   7   5      2.8263      0.2844      2.8653      0.0000
   3   7   5      4.0564      0.3086     -2.2932      0.0000
   5   7   5      5.9640      0.3706     -5.9845      0.0000
   7   7   5      6.6022      0.4784     -6.1598      0.0000
   9   7   5      8.1701      0.5646     -7.8530      0.0000
  11   7   5      6.8262      1.6598     -6.6153      0.0000
  13   7   5      4.7193      1.0343     -4.8970      0.0000
  15   7   5      2.8322      0.4532     -2.7986      0.0000
  17   7   5      1.5704      0.7071     -0.3633      0.0000
  19   7   5      1.6192      0.5766      1.5713      0.0000
  21   7   5      1.5546      0.7955      2.5063      0.0000
  23   7   5      2.2049      1.4185      2.2484      0.0000
  25   7   5      3.8829      2.8610      1.4282      0.0000
 -34   8   5      2.2571      1.0044      1.2672      0.0000
 -32   8   5      1.5524      0.7659     -1.0791      0.0000
 -30   8   5      2.3689      0.5617     -1.1701      0.0000
 -28   8   5      0.7569      0.9731      0.1466      0.0000
 -26   8   5      2.1951      0.4256     -2.9413      0.0000
 -24   8   5      3.7363      0.4772     -4.2095      0.0000
 -22   8   5      4.9354      0.4236     -4.9383      0.0000
 -20   8   5      4.0264      0.6430     -0.9745      0.0000
 -18   8   5      6.2610      0.3879      5.9945      0.0000
 -16   8   5      4.2880      0.3931      5.2087      0.0000
 -14   8   5      3.0999      0.3255      2.6003      0.0000
 -12   8   5      4.0810      0.4119     -1.7681      0.0000
 -10   8   5      3.8135      0.5737      3.1240      0.0000
  -8   8   5      3.8113      0.6532     -0.1997      0.0000
  -6   8   5      7.6571      0.4285     -5.7608      0.0000
  -4   8   5     10.7464      0.5071    -10.7503      0.0000
  -2   8   5     10.9964      0.8816    -11.4337      0.0000
   0   8   5      7.0059      0.5626     -9.1308      0.0000
   2   8   5      2.9665      0.2735     -3.5651      0.0000
   4   8   5      2.4725      0.3934      1.0279      0.0000
   6   8   5      3.0086      0.2989      2.7248      0.0000
   8   8   5      5.6323      0.3893      6.1995      0.0000
  10   8   5      5.2935      0.5229      6.0758      0.0000
  12   8   5      5.0729      0.5231      5.3059      0.0000
  14   8   5      3.2446      0.5198      3.9598      0.0000
  16   8   5      2.3933      0.4447      1.3495      0.0000
  18   8   5      1.3074      0.6594     -1.2915      0.0000
  20   8   5      2.1535      0.4915     -3.0118      0.0000
  22   8   5      3.0368      0.5724     -3.1580      0.0000
  24   8   5      2.6895      0.8906     -2.3216      0.0000
 -33   9   5      1.8569      0.8003     -0.5743      0.0000
 -31   9   5      0.9316      0.9678      1.3805      0.0000
 -29   9   5      0.0000      1.2481      0.4588      0.0000
 -27   9   5      1.8832      0.4882      0.2629      0.0000
 -25   9   5      2.8005      0.5247      3.4678      0.0000
 -23   9   5      4.1355      0.6212      4.7164      0.0000
 -21   9   5      4.8036      0.3638      4.1841      0.0000
 -19   9   5      2.6210      0.3729     -0.8396      0.0000
 -17   9   5      5.5918      0.3552     -5.2634      0.0000
 -15   9   5      3.4553      0.2971     -3.4644      0.0000
 -13   9   5      3.5684      0.4395      1.6984      0.0000
 -11   9   5      2.5736      0.4590     -1.5927      0.0000
  -9   9   5      3.8763      0.9606     -0.9388      0.0000
  -7   9   5      4.5389      0.5479      2.5843      0.0000
  -5   9   5      7.6924      0.7709      7.4773      0.0000
  -3   9   5      9.8519      0.5269      9.8489      0.0000
  -1   9   5      7.4138      0.5800      9.8650      0.0000
   1   9   5      3.9911      0.3275      5.3918      0.0000
   3   9   5      2.4079      0.4527      0.7415      0.0000
   5   9   5      2.2616      0.3198     -0.6780      0.0000
   7   9   5      3.9600      0.3555     -4.2219      0.0000
   9   9   5      4.9220      0.4337     -4.7288      0.0000
  11   9   5      4.3570      0.3857     -4.4824      0.0000
  13   9   5      3.1569      0.4069     -3.8515      0.0000
  15   9   5      2.2678      0.4393     -1.9141      0.0000
  17   9   5      1.7506      0.4679      0.4731      0.0000
  19   9   5      1.9561      0.5605      2.5558      0.0000
  21   9   5      3.2967      0.5869      3.2963      0.0000
  23   9   5      1.9031      0.8186      2.7300      0.0000
 -32  10   5      1.2086      1.0720     -0.4404      0.0000
 -30  10   5      1.8754      0.8662     -1.9028      0.0000
 -28  10   5      1.2625      0.7690     -1.1777      0.0000
 -26  10   5      2.2092      0.4339     -1.8830      0.0000
 -24  10   5      3.5769      0.7379     -4.2462      0.0000
 -22  10   5      4.7730      0.3581     -4.2867      0.0000
 -20  10   5      2.5747      0.3727     -1.7896      0.0000
 -18  10   5      3.4641      0.3438      3.3205      0.0000
 -16  10   5      4.7388      0.5446      5.7147      0.0000
 -14  10   5      2.7143      0.3431      1.6456      0.0000
 -12  10   5      1.9706      0.4821      1.9999      0.0000
 -10  10   5      2.6324      0.4095      1.4978      0.0000
  -8  10   5      3.0187      0.3667     -0.5052      0.0000
  -6  10   5      5.2664      0.3486     -4.8537      0.0000
  -4  10   5      7.5500      0.5168     -7.7275      0.0000
  -2  10   5      7.2882      0.6747     -9.2140      0.0000
   0  10   5      4.8155      0.4073     -6.6526      0.0000
   2  10   5      2.7701      0.3859     -2.0946      0.0000
   4  10   5      2.2698      0.3404     -0.3556      0.0000
   6  10   5      3.4276      0.3199      3.0538      0.0000
   8  10   5      3.9667      0.3933      4.1751      0.0000
  10  10   5      3.3484      0.3663      4.4263      0.0000
  12  10   5      3.5813      0.3710      3.9168      0.0000
  14  10   5      2.5844      0.4658      2.2748      0.0000
  16  10   5      1.5049      0.5329      0.3160      0.0000
  18  10   5      1.9322      0.3984     -1.6414      0.0000
  20  10   5      3.0329      0.5671     -2.8212      0.0000
  22  10   5      2.7629      0.5567     -2.6400      0.0000
 -29  11   5      1.6546      0.8815      2.1705      0.0000
 -27  11   5      1.9937      1.1856      2.3903      0.0000
 -25  11   5      3.8036      0.5091      3.7077      0.0000
 -23  11   5      5.1222      0.4619      4.9951      0.0000
 -21  11   5      4.7445      0.4984      3.4550      0.0000
 -19  11   5      2.7652      0.3477     -0.9127      0.0000
 -17  11   5      5.2616      0.5288     -6.4422      0.0000
 -15  11   5      7.5076      0.5072     -8.2445      0.0000
 -13  11   5      8.7481      0.6430     -9.9386      0.0000
 -11  11   5     10.6179      0.7810    -10.0895      0.0000
  -9  11   5     10.0395      0.6893     -9.0195      0.0000
  -7  11   5      7.0956      0.7704     -5.1546      0.0000
  -5  11   5      3.4100      1.0302     -0.9155      0.0000
  -3  11   5      4.4148      0.5841      3.1757      0.0000
  -1  11   5      5.0463      0.5708      4.3013      0.0000
   1  11   5      4.5095      0.7040      2.1987      0.0000
   3  11   5      4.2473      0.5317      1.2705      0.0000
   5  11   5      3.3292      0.4761     -1.9384      0.0000
   7  11   5      4.0016      0.3442     -4.0599      0.0000
   9  11   5      4.5959      0.4527     -5.6381      0.0000
  11  11   5      4.7187      0.4528     -5.9241      0.0000
  13  11   5      3.9264      0.6311     -4.6468      0.0000
  15  11   5      3.2682      0.5012     -2.7476      0.0000
  17  11   5      1.6936      0.6097     -0.7975      0.0000
  19  11   5      1.6133      0.5855      0.9505      0.0000
  21  11   5      1.4392      0.5739      1.4482      0.0000
 -28  12   5      2.0637      0.6252     -2.0705      0.0000
 -26  12   5      2.0527      0.6595     -1.8390      0.0000
 -24  12   5      2.9427      0.4460     -2.2334      0.0000
 -22  12   5      3.3822      0.4945     -2.2320      0.0000
 -20  12   5      2.4496      0.3790     -0.6018      0.0000
 -18  12   5      2.6318      0.3812      1.9089      0.0000
 -16  12   5      2.8129      0.3875      3.4376      0.0000
 -14  12   5      3.6997      0.4196      4.5825      0.0000
 -12  12   5      2.9895      0.4522      3.5337      0.0000
 -10  12   5      2.2923      0.6264      1.5100      0.0000
  -8  12   5      2.0393      0.3789     -1.1824      0.0000
  -6  12   5      3.4627      0.3438     -3.3016      0.0000
  -4  12   5      4.4043      0.3207     -5.5213      0.0000
  -2  12   5      4.5325      0.3114     -5.7976      0.0000
   0  12   5      2.5289      0.3498     -3.2357      0.0000
   2  12   5      2.5597      0.3419     -2.1109      0.0000
   4  12   5      2.2929      0.4431      0.7458      0.0000
   6  12   5      2.7371      0.3367      3.0130      0.0000
   8  12   5      3.4533      0.4306      4.7722      0.0000
  10  12   5      3.9998      0.3985      5.1336      0.0000
  12  12   5      3.3693      0.5261      3.9299      0.0000
  14  12   5      1.5678      0.7662      1.7711      0.0000
  16  12   5      1.4315      0.7014     -0.0727      0.0000
  18  12   5      2.2497      0.6461     -1.7783      0.0000
 -25  13   5      3.2506      1.0055      2.1795      0.0000
 -23  13   5      2.2601      0.6080      1.7088      0.0000
 -21  13   5      2.2028      0.5108      0.7521      0.0000
 -19  13   5      2.3731      0.6356     -0.6715      0.0000
 -17  13   5      2.4898      0.4091     -2.0007      0.0000
 -15  13   5      3.2114      0.3664     -3.9783      0.0000
 -13  13   5      2.8249      0.4710     -4.1766      0.0000
 -11  13   5      2.0542      0.4552     -1.7749      0.0000
  -9  13   5      3.0917      0.3957      1.8161      0.0000
  -7  13   5      4.2120      0.5149      4.3990      0.0000
  -5  13   5      6.3767      0.5028      6.8274      0.0000
  -3  13   5      5.8756      0.3358      7.7408      0.0000
  -1  13   5      4.1400      0.4238      5.5185      0.0000
   1  13   5      3.2453      0.3198      4.2267      0.0000
   3  13   5      2.0183      0.3618      1.4939      0.0000
   5  13   5      2.6970      0.3339     -1.4110      0.0000
   7  13   5      3.4135      0.3875     -4.0357      0.0000
   9  13   5      4.8380      0.6824     -5.1897      0.0000
  11  13   5      4.4077      0.5799     -4.7834      0.0000
  13  13   5      2.9756      0.7983     -2.6756      0.0000
  15  13   5      2.1360      0.7010     -0.6567      0.0000
  17  13   5      1.7143      0.6365      1.3671      0.0000
 -22  14   5      1.9593      0.7647     -1.8764      0.0000
 -20  14   5      2.8255      0.5586     -1.0546      0.0000
 -18  14   5      2.1365      0.5778     -0.2109      0.0000
 -16  14   5      1.7077      0.7179      1.8720      0.0000
 -14  14   5      2.9624      0.4848      3.9011      0.0000
 -12  14   5      3.1296      0.3999      3.4276      0.0000
 -10  14   5      2.1307      0.4496      0.4793      0.0000
  -8  14   5      3.9651      0.4006     -2.5518      0.0000
  -6  14   5      5.4393      0.4243     -5.5437      0.0000
  -4  14   5      6.0548      0.3954     -7.5319      0.0000
  -2  14   5      5.1907      0.3590     -6.6702      0.0000
   0  14   5      4.7961      0.3768     -5.9895      0.0000
   2  14   5      3.7241      0.3817     -3.9500      0.0000
   4  14   5      2.4151      0.3377     -1.0894      0.0000
   6  14   5      2.5359      0.4151      2.1091      0.0000
   8  14   5      3.8772      0.5407      4.2324      0.0000
  10  14   5      4.2446      0.6417      5.0889      0.0000
  12  14   5      3.7129      0.5518      3.8017      0.0000
  14  14   5      2.2755      0.5955      2.0196      0.0000
 -19  15   5      2.7494      0.6288     -1.3281      0.0000
 -17  15   5      2.2823      0.8818     -1.9079      0.0000
 -15  15   5      2.8927      0.6931     -3.0518      0.0000
 -13  15   5      2.7708      0.5522     -3.0211      0.0000
 -11  15   5      1.6988      1.1441     -0.9384      0.0000
  -9  15   5      3.0058      0.5048      1.8584      0.0000
  -7  15   5      4.4006      0.4984      4.6326      0.0000
  -5  15   5      4.0060      1.1273      6.2348      0.0000
  -3  15   5      4.5805      0.4214      5.3180      0.0000
  -1  15   5      3.7225      0.5178      4.2570      0.0000
   1  15   5      2.1663      0.6986      2.2200      0.0000
   3  15   5      1.1881      0.8385     -0.4769      0.0000
   5  15   5      3.4877      0.4062     -3.4457      0.0000
   7  15   5      3.8299      0.8511     -5.5331      0.0000
   9  15   5      4.5329      0.8522     -6.6227      0.0000
  11  15   5      4.1778      0.6818     -5.6439      0.0000
 -16  16   5      1.3234      1.4263      2.0229      0.0000
 -14  16   5      2.8402      2.0246      3.1056      0.0000
 -12  16   5      2.6146      0.7495      2.9273      0.0000
 -10  16   5      1.9157      0.8252      1.4484      0.0000
  -8  16   5      2.6083      0.9367     -1.2141      0.0000
  -6  16   5      4.1518      0.6548     -3.6801      0.0000
  -4  16   5      3.7496      0.8597     -4.3463      0.0000
  -2  16   5      2.8252      0.7555     -4.6600      0.0000
   0  16   5      3.0859      0.6449     -3.9872      0.0000
   2  16   5      1.6608      0.8553     -2.2333      0.0000
   4  16   5      0.9367      0.7337      0.2256      0.0000
   6  16   5      2.5112      0.5369      2.3773      0.0000
  -5  17   5      1.6249      1.2176      2.5192      0.0000
  -3  17   5      2.1171      1.3753      3.3497      0.0000
 -36   0   6      2.2537      2.1611     -3.0796      0.0000
 -34   0   6      2.7098      0.6918     -3.2042      0.0000
 -32   0   6      3.2568      1.0972     -3.3263      0.0000
 -30   0   6      3.1791      1.2343     -3.1006      0.0000
 -28   0   6      3.1847      0.8062     -0.3557      0.0000
 -26   0   6      3.2718      0.5804      0.8552      0.0000
 -24   0   6      6.0679      0.5522      3.5058      0.0000
 -22   0   6      5.6263      0.6522      2.8702      0.0000
 -20   0   6      6.7876      0.7812     -1.2021      0.0000
 -18   0   6      5.5216      0.4993      1.1197      0.0000
 -16   0   6      4.5217      0.3677     -1.1485      0.0000
 -14   0   6      6.5155      0.4247     -7.4741      0.0000
 -12   0   6      9.6609      1.5292    -10.4760      0.0000
 -10   0   6      6.6726      0.4068     -8.4316      0.0000
  -8   0   6      3.9220      0.3442     -5.6194      0.0000
  -6   0   6      6.1429      0.6895      3.9322      0.0000
  -4   0   6      5.6267      1.2358      4.7116      0.0000
  -2   0   6      4.3882      0.5445      2.5768      0.0000
   0   0   6      9.5805      1.0630      4.4652      0.0000
   2   0   6      7.0811      1.8807      2.7109      0.0000
   4   0   6      5.7223      1.5682     -1.9918      0.0000
   6   0   6      7.4681      3.7725     -5.9859      0.0000
   8   0   6     10.5659      4.1969     -7.9512      0.0000
  10   0   6      8.8199      5.6992     -9.0052      0.0000
  12   0   6      7.9980      1.3227     -8.3642      0.0000
  14   0   6      4.7491      0.9759     -6.0694      0.0000
  16   0   6      3.3563      1.6710     -2.9428      0.0000
  18   0   6      3.0719      1.6032     -0.1198      0.0000
  20   0   6      4.6602      1.7169      1.4452      0.0000
 -35   1   6      2.8145      0.6233      3.7324      0.0000
 -33   1   6      3.1377      0.4260      3.3924      0.0000
 -31   1   6      2.8460      0.6665      2.6864      0.0000
 -29   1   6      1.2091      0.8592      0.5146      0.0000
 -27   1   6      2.6633      0.4711     -3.0634      0.0000
 -25   1   6      5.0929      0.5821     -5.3904      0.0000
 -23   1   6      7.6106      0.5144     -7.6946      0.0000
 -21   1   6      5.3635      0.3962     -4.8511      0.0000
 -19   1   6      5.1615      0.3239     -3.9332      0.0000
 -17   1   6      4.2588      0.2731     -3.2895      0.0000
 -15   1   6      2.9159      0.3505      2.1617      0.0000
 -13   1   6      7.2317      0.3244      8.1894      0.0000
 -11   1   6      8.1873      0.3554      9.4161      0.0000
  -9   1   6      6.2537      0.4358      8.6020      0.0000
  -7   1   6      3.5860      0.3276      1.8981      0.0000
  -5   1   6      5.3859      0.6520     -3.7335      0.0000
  -3   1   6      5.1734      0.4572     -3.8202      0.0000
  -1   1   6      8.3290      0.5669     -7.1208      0.0000
   1   1   6      7.5766      2.2079     -9.1961      0.0000
   3   1   6      4.6085      1.3153     -6.8471      0.0000
   5   1   6      4.6589      0.6690     -2.0578      0.0000
   7   1   6      5.0059      0.6702      1.9491      0.0000
   9   1   6      6.0458      1.1559      4.9835      0.0000
  11   1   6      7.4937      0.7951      6.4875      0.0000
  13   1   6      6.4699      0.7360      5.8936      0.0000
  15   1   6      3.8549      0.6998      3.6493      0.0000
  17   1   6      0.0000      1.3597      0.7759      0.0000
  19   1   6      1.9229      1.9721     -1.3458      0.0000
 -36   2   6      1.7936      0.9337     -3.1151      0.0000
 -34   2   6      3.4363      1.4323     -4.0943      0.0000
 -32   2   6      3.3660      0.5617     -3.0009      0.0000
 -30   2   6      1.9066      0.6577     -1.5500      0.0000
 -28   2   6      1.3249      1.0036      1.3253      0.0000
 -26   2   6      5.7514      0.6040      5.1730      0.0000
 -24   2   6      7.1448      0.4738      6.8289      0.0000
 -22   2   6      6.6677      0.3691      7.7889      0.0000
 -20   2   6      7.8054      0.4963      7.5905      0.0000
 -18   2   6      4.7326      0.3895      5.1903      0.0000
 -16   2   6      3.8534      0.3130      1.9364      0.0000
 -14   2   6      4.5717      0.2663     -3.6875      0.0000
 -12   2   6      7.0596      0.3191     -6.9936      0.0000
 -10   2   6      7.2783      0.3441     -8.6586      0.0000
  -8   2   6      4.1782      0.3317     -3.4916      0.0000
  -6   2   6      3.4848      0.4709      0.4806      0.0000
  -4   2   6      3.2328      0.5131      2.1701      0.0000
  -2   2   6      7.3441      0.4976      6.2932      0.0000
   0   2   6      6.9252      0.7841      8.1790      0.0000
   2   2   6      6.3743      2.0761      7.8529      0.0000
   4   2   6      4.6722      1.3020      4.6423      0.0000
   6   2   6      4.3784      0.5959      0.7851      0.0000
   8   2   6      6.8869      0.8568     -2.4043      0.0000
  10   2   6      6.1313      0.5977     -4.1515      0.0000
  12   2   6      5.5622      0.6442     -4.5178      0.0000
  14   2   6      5.7751      0.6028     -3.5702      0.0000
  16   2   6      0.4436      1.3321     -1.4321      0.0000
  18   2   6      2.9108      1.5006      0.7011      0.0000
 -35   3   6      1.9225      1.3496      3.4321      0.0000
 -33   3   6      4.4328      0.5756      3.8414      0.0000
 -31   3   6      1.7730      0.5690      2.1308      0.0000
 -29   3   6      1.0854      0.8238      0.2998      0.0000
 -27   3   6      2.6580      0.6974     -2.7911      0.0000
 -25   3   6      5.7842      0.4471     -5.5773      0.0000
 -23   3   6      6.1957      0.4777     -5.7481      0.0000
 -21   3   6      7.3286      0.4857     -9.6964      0.0000
 -19   3   6      6.8887      0.5878     -7.2975      0.0000
 -17   3   6      4.3294      0.3278     -3.7611      0.0000
 -15   3   6      3.1587      0.5087      0.6492      0.0000
 -13   3   6      4.4273      0.3890      3.9395      0.0000
 -11   3   6      5.7564      0.3180      7.5154      0.0000
  -9   3   6      3.8052      0.2770      4.7925      0.0000
  -7   3   6      3.4147      0.4506      1.9281      0.0000
  -5   3   6      4.2768      0.6959      2.7904      0.0000
  -3   3   6      3.8977      0.3260     -3.6708      0.0000
  -1   3   6      6.2644      0.4507     -6.5440      0.0000
   1   3   6      5.4197      0.4680     -6.5188      0.0000
   3   3   6      4.2127      1.1598     -4.8887      0.0000
   5   3   6      4.1674      0.6356     -1.8857      0.0000
   7   3   6      5.8963      1.0488      1.4661      0.0000
   9   3   6      6.5672      0.6632      3.1884      0.0000
  11   3   6      5.7749      0.5294      3.4931      0.0000
  13   3   6      4.1669      0.5909      3.3023      0.0000
  15   3   6      3.9044      0.6446      1.9777      0.0000
  17   3   6      0.6120      1.0546      0.1804      0.0000
 -34   4   6      2.2432      1.9705     -4.2374      0.0000
 -32   4   6      3.4244      1.2596     -3.8489      0.0000
 -30   4   6      0.7316      0.9465     -0.8438      0.0000
 -28   4   6      2.2521      0.5075      1.0661      0.0000
 -26   4   6      4.3914      0.4989      4.4176      0.0000
 -24   4   6      4.7390      0.4388      5.3571      0.0000
 -22   4   6      7.5594      0.7499      8.3486      0.0000
 -20   4   6      8.2934      0.6034      9.9819      0.0000
 -18   4   6      4.9382      0.4230      5.0992      0.0000
 -16   4   6      1.8618      0.3866     -1.0279      0.0000
 -14   4   6      5.1035      0.3201     -5.2179      0.0000
 -12   4   6      7.9217      0.7235     -9.4004      0.0000
 -10   4   6      7.4912      1.1989     -9.0481      0.0000
  -8   4   6      5.7529      0.4702     -6.4579      0.0000
  -6   4   6     11.5528      0.8960     -9.0491      0.0000
  -4   4   6      6.6772      0.7177     -2.7147      0.0000
  -2   4   6      4.6256      0.4497      3.4186      0.0000
   0   4   6      6.4138      0.7972      5.0259      0.0000
   2   4   6      6.0854      0.5730      4.4016      0.0000
   4   4   6      2.3211      1.1487      2.4278      0.0000
   6   4   6      3.4331      0.6092     -0.8155      0.0000
   8   4   6      5.9649      0.7507     -3.1414      0.0000
  10   4   6      6.7776      1.1429     -3.6123      0.0000
  12   4   6      4.4112      0.5213     -3.8359      0.0000
  14   4   6      4.0155      0.5833     -3.1387      0.0000
  16   4   6      2.3827      0.7734     -1.7855      0.0000
  18   4   6      1.2163      0.8774     -0.1938      0.0000
 -35   5   6      2.9029      1.2760      3.1536      0.0000
 -33   5   6      2.6908      1.3497      4.2331      0.0000
 -31   5   6      2.8980      0.8939      2.2047      0.0000
 -29   5   6      2.2425      0.3886     -0.7160      0.0000
 -27   5   6      2.6991      0.3822     -2.0063      0.0000
 -25   5   6      3.0541      0.4484     -3.7776      0.0000
 -23   5   6      4.8003      0.4330     -5.5560      0.0000
 -21   5   6      7.0161      0.4593     -7.5452      0.0000
 -19   5   6      6.0341      0.8311     -7.5060      0.0000
 -17   5   6      2.0740      0.3907     -0.7106      0.0000
 -15   5   6      3.9816      0.3683      3.4810      0.0000
 -13   5   6      5.9382      0.3287      6.2634      0.0000
 -11   5   6      5.3677      0.3060      5.7682      0.0000
  -9   5   6      2.7726      0.3241      3.0606      0.0000
  -7   5   6      6.4726      0.3524      6.8634      0.0000
  -5   5   6      5.7174      0.2788      3.3161      0.0000
  -3   5   6      3.2595      0.4709     -2.2647      0.0000
  -1   5   6      5.0547      0.3267     -5.3043      0.0000
   1   5   6      5.9120      0.5518     -5.4647      0.0000
   3   5   6      3.7292      0.4894     -3.5438      0.0000
   5   5   6      2.4876      0.5575     -0.4612      0.0000
   7   5   6      3.8120      0.4895      2.2711      0.0000
   9   5   6      5.0490      0.7100      3.2508      0.0000
  11   5   6      4.1537      0.6452      3.8331      0.0000
  13   5   6      3.3945      0.6133      3.3496      0.0000
  15   5   6      2.6853      0.5488      2.3125      0.0000
  17   5   6      1.8135      0.5195      0.9117      0.0000
  19   5   6      1.1723      0.7498     -0.7642      0.0000
  21   5   6      0.4401      0.6927     -2.0204      0.0000
 -34   6   6      3.5263      0.8855     -3.0363      0.0000
 -32   6   6      3.2134      0.4404     -3.1970      0.0000
 -30   6   6      1.8864      0.5066     -0.4740      0.0000
 -28   6   6      2.5412      0.4214      1.6416      0.0000
 -26   6   6      1.9237      0.4924      1.4388      0.0000
 -24   6   6      3.0636      0.4459      3.7769      0.0000
 -22   6   6      3.9781      0.3995      4.4047      0.0000
 -20   6   6      4.9875      0.5447      6.0917      0.0000
 -18   6   6      2.7243      0.3488      3.1860      0.0000
 -16   6   6      2.8736      0.3120     -2.7216      0.0000
 -14   6   6      5.0645      0.3550     -5.8135      0.0000
 -12   6   6      5.1815      0.3838     -5.5254      0.0000
 -10   6   6      4.0076      0.4077     -1.9361      0.0000
  -8   6   6      3.6010      0.4053     -5.2670      0.0000
  -6   6   6      3.3148      0.5149     -2.9548      0.0000
  -4   6   6      3.0278      0.4599      1.5684      0.0000
  -2   6   6      4.2238      0.2717      5.1217      0.0000
   0   6   6      6.4088      0.6135      6.9477      0.0000
   2   6   6      4.8440      0.5095      5.4657      0.0000
   4   6   6      3.1014      0.3305      1.8874      0.0000
   6   6   6      3.2244      0.4101     -1.3094      0.0000
   8   6   6      3.0696      0.4625     -2.9404      0.0000
  10   6   6      4.0094      0.6008     -4.2731      0.0000
  12   6   6      3.5983      0.7662     -3.9906      0.0000
  14   6   6      2.7375      0.4990     -2.9570      0.0000
  16   6   6      2.7987      0.5444     -1.6860      0.0000
  18   6   6      0.9209      0.7101      0.0472      0.0000
  20   6   6      1.3907      0.7993      1.6067      0.0000
  22   6   6      2.9514      0.8157      2.4049      0.0000
 -33   7   6      3.1411      0.6519      2.6766      0.0000
 -31   7   6      1.6832      0.6500      2.3826      0.0000
 -29   7   6      1.6570      0.7182     -0.3577      0.0000
 -27   7   6      1.8016      0.6624     -0.7549      0.0000
 -25   7   6      2.3635      0.5743     -1.0535      0.0000
 -23   7   6      2.8226      0.4669     -2.5269      0.0000
 -21   7   6      3.0747      0.3804     -3.1470      0.0000
 -19   7   6      3.0557      0.3895     -3.1564      0.0000
 -17   7   6      2.4334      0.3597      0.2055      0.0000
 -15   7   6      4.9362      0.3819      4.8326      0.0000
 -13   7   6      4.8555      0.4234      5.5701      0.0000
 -11   7   6      3.7921      0.4895      1.6566      0.0000
  -9   7   6      3.2779      0.3166      3.5329      0.0000
  -7   7   6      2.5585      0.3293      2.0107      0.0000
  -5   7   6      2.6306      0.2881     -1.1097      0.0000
  -3   7   6      3.4359      0.2649     -3.2516      0.0000
  -1   7   6      4.5840      0.4414     -4.7431      0.0000
   1   7   6      4.1004      0.3347     -4.1637      0.0000
   3   7   6      3.5422      0.6033     -0.7917      0.0000
   5   7   6      3.8571      0.4539      2.2540      0.0000
   7   7   6      3.0644      0.3817      3.4645      0.0000
   9   7   6      4.3634      0.4849      4.8432      0.0000
  11   7   6      3.5711      1.1285      4.7426      0.0000
  13   7   6      3.8486      0.6522      3.6879      0.0000
  15   7   6      2.5175      0.5387      2.5287      0.0000
  17   7   6      1.7368      0.5495      0.9169      0.0000
  19   7   6      1.3746      0.8506     -0.6155      0.0000
  21   7   6      1.6788      0.5266     -1.7223      0.0000
 -32   8   6      2.6179      0.7269     -2.1666      0.0000
 -30   8   6      1.5720      1.3660     -1.0562      0.0000
 -28   8   6      1.5600      0.5944      1.3709      0.0000
 -26   8   6      1.7377      0.7474      2.1476      0.0000
 -24   8   6      2.4737      0.4201      2.7462      0.0000
 -22   8   6      3.2631      0.3592      3.8755      0.0000
 -20   8   6      3.2542      0.3746      3.5044      0.0000
 -18   8   6      2.6763      0.2852      2.6639      0.0000
 -16   8   6      1.6549      0.3742     -0.9187      0.0000
 -14   8   6      3.4501      0.3552     -4.0160      0.0000
 -12   8   6      3.6920      0.6525     -1.9446      0.0000
 -10   8   6      3.2752      0.4118     -3.3031      0.0000
  -8   8   6      2.6071      0.3176     -1.9947      0.0000
  -6   8   6      2.3041      0.3681      0.6377      0.0000
  -4   8   6      3.0937      0.2815      3.0594      0.0000
  -2   8   6      4.5634      0.3217      4.7531      0.0000
   0   8   6      4.6609      0.5224      5.9342      0.0000
   2   8   6      3.6082      0.4410      4.2276      0.0000
   4   8   6      1.8635      0.3484      1.5476      0.0000
   6   8   6      2.0995      0.3213     -0.0291      0.0000
   8   8   6      2.5106      0.3652     -2.2561      0.0000
  10   8   6      2.5924      0.4964     -3.4166      0.0000
  12   8   6      2.6157      0.4175     -3.2927      0.0000
  14   8   6      2.4480      0.4551     -2.6088      0.0000
  16   8   6      0.7331      0.6692     -1.1689      0.0000
  18   8   6      1.4391      0.6244      0.1763      0.0000
  20   8   6      1.2824      0.5296      1.2673      0.0000
 -31   9   6      1.6017      1.1893      1.6720      0.0000
 -29   9   6      1.3391      0.9668      0.5307      0.0000
 -27   9   6      1.3599      1.1225     -1.8495      0.0000
 -25   9   6      2.6994      0.4844     -2.5931      0.0000
 -23   9   6      2.3964      0.4986     -3.2076      0.0000
 -21   9   6      3.0831      0.3363     -3.3466      0.0000
 -19   9   6      2.1895      0.4010     -2.8016      0.0000
 -17   9   6      2.0121      0.3364     -1.5809      0.0000
 -15   9   6      2.0182      0.3345      1.1508      0.0000
 -13   9   6      2.5191      0.3764      1.5014      0.0000
 -11   9   6      3.0175      0.3655      3.5907      0.0000
  -9   9   6      2.6219      0.3100      2.6747      0.0000
  -7   9   6      1.9962      0.3299      0.5449      0.0000
  -5   9   6      2.3296      0.3623     -1.9269      0.0000
  -3   9   6      3.1881      0.3131     -3.0967      0.0000
  -1   9   6      3.7986      0.3256     -4.4192      0.0000
   1   9   6      3.1811      0.3728     -3.7857      0.0000
   3   9   6      2.0478      0.2927     -2.1829      0.0000
   5   9   6      2.2141      0.3265     -1.2509      0.0000
   7   9   6      1.4136      0.4513      0.6833      0.0000
   9   9   6      2.3947      0.3955      2.1107      0.0000
  11   9   6      2.4079      0.4191      2.5533      0.0000
  13   9   6      1.6931      0.7201      2.3403      0.0000
  15   9   6      1.4523      0.4595      1.0962      0.0000
  17   9   6      0.0000      0.7219     -0.0627      0.0000
  19   9   6      1.3347      0.6551     -0.9526      0.0000
 -28  10   6      1.7850      1.2721     -0.4104      0.0000
 -26  10   6      1.5305      0.9448      1.6947      0.0000
 -24  10   6      2.4306      0.7058      2.3725      0.0000
 -22  10   6      2.2970      0.5434      2.5166      0.0000
 -20  10   6      2.2472      0.4245      2.3080      0.0000
 -18  10   6      2.1590      0.3568      2.0096      0.0000
 -16  10   6      1.9772      0.4064      1.5624      0.0000
 -14  10   6      2.2691      0.4812      1.1679      0.0000
 -12  10   6      1.5822      0.5739     -1.9902      0.0000
 -10  10   6      2.4074      0.4147     -2.5732      0.0000
  -8  10   6      1.5420      0.5140     -1.4945      0.0000
  -6  10   6      1.8412      0.4746      0.5730      0.0000
  -4  10   6      1.8125      0.4224      1.0616      0.0000
  -2  10   6      1.9894      0.4009      1.9780      0.0000
   0  10   6      2.0112      0.4121      1.6170      0.0000
   2  10   6      1.5966      0.3811      0.8366      0.0000
   4  10   6      2.1644      0.3086      1.0505      0.0000
   6  10   6      1.4909      0.4389      0.0282      0.0000
   8  10   6      1.5434      0.4233     -1.1050      0.0000
  10  10   6      1.4828      0.4594     -1.7253      0.0000
  12  10   6      1.6342      0.4698     -1.8901      0.0000
  14  10   6      1.1560      0.6006     -0.9672      0.0000
  16  10   6      1.4058      0.5739      0.0732      0.0000
  18  10   6      1.1842      0.6559      0.7996      0.0000
 -27  11   6      1.3263      0.9969     -0.6043      0.0000
 -25  11   6      2.1581      0.9813     -2.6566      0.0000
 -23  11   6      2.5192      0.6297     -3.0581      0.0000
 -21  11   6      2.1161      0.4321     -2.3971      0.0000
 -19  11   6      1.0457      0.5675     -1.2700      0.0000
 -17  11   6      0.8193      0.9026     -0.6649      0.0000
 -15  11   6      1.2810      0.5834     -0.5685      0.0000
 -13  11   6      2.6780      0.4254      2.8545      0.0000
 -11  11   6      4.5620      0.5748      5.2803      0.0000
  -9  11   6      5.4468      0.4777      5.3548      0.0000
  -7  11   6      3.7897      0.4369      2.9125      0.0000
  -5  11   6      3.3724      0.3932      1.6099      0.0000
  -3  11   6      3.3775      0.4449     -0.0404      0.0000
  -1  11   6      2.3897      0.9324     -0.3626      0.0000
   1  11   6      3.0545      0.4138      0.1238      0.0000
   3  11   6      1.1502      0.5405     -0.6131      0.0000
   5  11   6      1.5550      0.3925     -0.2318      0.0000
   7  11   6      0.9649      0.4535      0.7897      0.0000
   9  11   6      1.2079      0.5585      1.7145      0.0000
  11  11   6      2.0376      0.4236      2.2603      0.0000
  13  11   6      1.3269      0.7145      1.8253      0.0000
  15  11   6      1.4989      0.7431      0.8643      0.0000
 -24  12   6      2.9065      0.5838      2.7208      0.0000
 -22  12   6      2.0061      0.9471      2.4634      0.0000
 -20  12   6      0.9540      0.9198      1.2439      0.0000
 -18  12   6      0.7815      0.7944      0.6563      0.0000
 -16  12   6      1.2993      0.6190      1.5492      0.0000
 -14  12   6      0.5725      0.8685      0.3246      0.0000
 -12  12   6      1.3507      0.7146     -1.8802      0.0000
 -10  12   6      2.8320      0.4271     -3.1776      0.0000
  -8  12   6      2.1223      0.3589     -1.7309      0.0000
  -6  12   6      2.2931      0.6227     -0.6255      0.0000
  -4  12   6      2.2280      0.3744      0.8472      0.0000
  -2  12   6      2.1661      0.4612      1.1280      0.0000
   0  12   6      1.8375      0.3918      0.2389      0.0000
   2  12   6      1.1815      0.4807      0.6690      0.0000
   4  12   6      1.3281      0.4742      0.6140      0.0000
   6  12   6      0.8448      0.6718     -0.0482      0.0000
   8  12   6      0.9162      0.6044     -0.9574      0.0000
  10  12   6      0.8414      0.7590     -1.5462      0.0000
  12  12   6      1.7993      0.5751     -1.5236      0.0000
  14  12   6      0.7626      0.7336     -0.7613      0.0000
 -23  13   6      1.2518      1.3158     -2.0070      0.0000
 -21  13   6      1.8560      0.7729     -1.0977      0.0000
 -19  13   6      0.5960      1.0559     -0.0907      0.0000
 -17  13   6      1.2736      1.0324     -0.6592      0.0000
 -15  13   6      1.2581      1.1177     -0.8454      0.0000
 -13  13   6      1.8151      0.8637      0.0424      0.0000
 -11  13   6      1.1327      1.0510      1.4440      0.0000
  -9  13   6      0.0000      0.9527      1.1828      0.0000
  -7  13   6      0.9461      0.7420      0.5556      0.0000
  -5  13   6      1.3086      0.7668     -0.9583      0.0000
  -3  13   6      1.9394      0.3971     -1.5902      0.0000
  -1  13   6      1.2602      0.5859     -0.7263      0.0000
   1  13   6      0.0000      0.6562     -0.7744      0.0000
   3  13   6      1.4208      0.4819     -0.6345      0.0000
   5  13   6      0.9981      0.8163     -0.1813      0.0000
   7  13   6      0.3781      0.6930      0.6251      0.0000
   9  13   6      0.6440      0.7892      1.0908      0.0000
  11  13   6      1.2012      0.9842      1.3298      0.0000
 -18  14   6      1.1025      1.0716     -0.2962      0.0000
 -16  14   6      1.3828      1.0571     -0.2803      0.0000
 -14  14   6      0.3050      1.2348     -0.3628      0.0000
 -12  14   6      1.1420      1.5445     -0.9340      0.0000
 -10  14   6      1.2572      1.1386     -1.0929      0.0000
  -8  14   6      0.0000      1.3355     -1.0994      0.0000
  -6  14   6      0.5446      1.2620      0.2149      0.0000
  -4  14   6      1.5574      0.6115      1.3048      0.0000
  -2  14   6      1.1768      0.6775      0.8794      0.0000
   0  14   6      0.9322      0.7776      0.8414      0.0000
   2  14   6      1.1841      1.1155      0.5655      0.0000
   4  14   6      1.0017      0.6935      0.1432      0.0000
   6  14   6      1.0749      1.1593     -0.5867      0.0000
   8  14   6      0.1647      0.7283     -0.8647      0.0000
 -13  15   6      0.0000      1.0631      0.1990      0.0000
 -11  15   6      1.0367      1.0101      0.1560      0.0000
  -9  15   6      0.0000      0.8977      0.7025      0.0000
  -7  15   6      0.0000      1.1524      0.2739      0.0000
  -5  15   6      0.0000      1.3074     -0.6130      0.0000
  -3  15   6      1.1831      0.9187     -0.5605      0.0000
  -1  15   6      1.6122      1.0664     -0.6898      0.0000
   1  15   6      1.2298      0.8491     -0.5304      0.0000
   3  15   6      0.7023      0.8862     -0.2197      0.0000
 -33   1   7      0.0000      0.9632      0.2886      0.0000
 -31   1   7      0.0000      0.8810      0.0355      0.0000
 -29   1   7      0.0000      0.7658      0.4502      0.0000
 -27   1   7      0.6386      0.9855     -0.4249      0.0000
 -25   1   7      1.0301      0.7636     -0.5072      0.0000
 -23   1   7      1.4779      0.5136     -1.1672      0.0000
 -21   1   7      2.0381      0.3779     -2.0893      0.0000
 -19   1   7      1.8746      0.3443     -0.1203      0.0000
 -17   1   7      1.4486      0.3453     -0.0985      0.0000
 -15   1   7      1.1522      0.3832     -0.8485      0.0000
 -13   1   7      1.2676      0.3462     -0.5663      0.0000
 -11   1   7      1.7624      0.2785      1.0716      0.0000
  -9   1   7      2.3166      0.6753      1.5522      0.0000
  -7   1   7      3.0901      0.3721      2.3322      0.0000
  -5   1   7      2.7501      0.4510      0.8853      0.0000
  -3   1   7      3.7415      0.7392     -0.8540      0.0000
  -1   1   7      1.8015      0.5248      0.0359      0.0000
   1   1   7      1.8740      0.6493     -0.0587      0.0000
   3   1   7      1.7833      0.6258     -0.7367      0.0000
   5   1   7      1.3646      1.0385     -0.9491      0.0000
   7   1   7      2.5116      0.6804     -0.7290      0.0000
   9   1   7      1.9146      0.6247     -0.3031      0.0000
  11   1   7      1.4532      0.8076      0.1742      0.0000
  13   1   7      1.8464      0.5623      0.4195      0.0000
  15   1   7      1.2717      0.9515      0.3682      0.0000
 -32   2   7      0.0000      0.9507     -0.3653      0.0000
 -30   2   7      0.3451      0.7749     -0.4019      0.0000
 -28   2   7      1.2187      0.6006     -0.8610      0.0000
 -26   2   7      1.2100      0.7764      0.5341      0.0000
 -24   2   7      1.3119      0.5799      0.9834      0.0000
 -22   2   7      3.1393      0.3986      2.8952      0.0000
 -20   2   7      1.4956      0.4957      1.9553      0.0000
 -18   2   7      1.7575      0.3622     -0.0110      0.0000
 -16   2   7      2.0570      0.2941      1.0344      0.0000
 -14   2   7      2.4974      0.2771      1.8022      0.0000
 -12   2   7      1.4007      0.3108      0.0407      0.0000
 -10   2   7      2.2976      0.2322     -1.6706      0.0000
  -8   2   7      3.6098      0.2552     -3.1657      0.0000
  -6   2   7      4.2680      1.3278     -2.6671      0.0000
  -4   2   7      3.1074      0.3976      0.7884      0.0000
  -2   2   7      2.0718      0.5027      0.3915      0.0000
   0   2   7      2.4191      0.4824     -0.7021      0.0000
   2   2   7      2.5812      0.4632     -0.0141      0.0000
   4   2   7      2.0182      0.6499      0.8628      0.0000
   6   2   7      2.1744      0.6504      1.0881      0.0000
   8   2   7      3.0324      0.5996      0.7250      0.0000
  10   2   7      2.3360      0.6980      0.0558      0.0000
  12   2   7      1.3934      0.7554     -0.5297      0.0000
  14   2   7      1.6396      0.3568     -0.6628      0.0000
  16   2   7      0.5158      0.6803     -0.5165      0.0000
 -33   3   7      0.7903      1.1050      1.2674      0.0000
 -31   3   7      0.7188      1.2546      0.1154      0.0000
 -29   3   7      1.2664      0.8022      0.5769      0.0000
 -27   3   7      1.5494      0.8859      0.5226      0.0000
 -25   3   7      1.0836      0.7196     -1.4894      0.0000
 -23   3   7      3.4834      0.3729     -2.6785      0.0000
 -21   3   7      2.4631      0.3863     -3.1513      0.0000
 -19   3   7      1.8874      0.4388     -1.2954      0.0000
 -17   3   7      1.6070      0.3680     -0.1899      0.0000
 -15   3   7      2.0175      0.3669     -1.5287      0.0000
 -13   3   7      1.4671      0.3918     -0.8034      0.0000
 -11   3   7      1.8059      0.3070      1.1162      0.0000
  -9   3   7      3.7627      0.2185      3.5622      0.0000
  -7   3   7      5.4416      0.6598      4.1119      0.0000
  -5   3   7      3.9581      0.8047      0.2545      0.0000
  -3   3   7      2.3462      0.5105     -1.1283      0.0000
  -1   3   7      1.6989      0.5499     -0.2770      0.0000
   1   3   7      2.6625      0.4722     -0.1639      0.0000
   3   3   7      1.9844      0.5820     -0.9143      0.0000
   5   3   7      1.7532      0.8510     -1.5456      0.0000
   7   3   7      2.7276      0.5330     -1.2783      0.0000
   9   3   7      3.1307      0.5318     -0.4753      0.0000
  11   3   7      2.5250      0.5714      0.3690      0.0000
  13   3   7      1.4613      0.4803      0.7241      0.0000
  15   3   7      1.2310      0.4557      0.6945      0.0000
  17   3   7      1.0994      0.5176      0.4491      0.0000
  19   3   7      0.4427      0.7208      0.1413      0.0000
 -32   4   7      2.1811      0.9529     -1.3016      0.0000
 -30   4   7      1.1286      1.0342     -0.3135      0.0000
 -28   4   7      1.2035      0.6919     -0.6900      0.0000
 -26   4   7      1.5832      0.6227      0.3375      0.0000
 -24   4   7      3.6285      0.3956      3.0497      0.0000
 -22   4   7      2.9628      0.4123      3.1834      0.0000
 -20   4   7      2.2780      0.4669      2.8649      0.0000
 -18   4   7      1.8683      0.3655      0.8388      0.0000
 -16   4   7      1.8303      0.4404      0.4015      0.0000
 -14   4   7      2.4253      0.4819      0.3925      0.0000
 -12   4   7      1.4507      0.3918     -1.0644      0.0000
 -10   4   7      3.8752      0.3243     -3.9593      0.0000
  -8   4   7      6.1592      0.8687     -6.1828      0.0000
  -6   4   7      4.3718      0.4768     -3.0320      0.0000
  -4   4   7      4.1116      0.9298     -0.8217      0.0000
  -2   4   7      2.2104      0.4779     -0.1259      0.0000
   0   4   7      1.5545      0.5785      0.3727      0.0000
   2   4   7      2.4539      0.4390      0.8529      0.0000
   4   4   7      2.2013      0.5605      1.8205      0.0000
   6   4   7      3.2322      0.4906      1.9330      0.0000
   8   4   7      3.1569      0.5122      1.0527      0.0000
  10   4   7      3.1947      0.5738     -0.1261      0.0000
  12   4   7      2.2095      0.5519     -0.7719      0.0000
  14   4   7      1.4682      0.4545     -0.9470      0.0000
  16   4   7      1.1392      0.4756     -0.7968      0.0000
  18   4   7      1.1918      0.4828     -0.4346      0.0000
  20   4   7      0.0000      0.8100     -0.0982      0.0000
 -31   5   7      2.2595      1.5436      1.3255      0.0000
 -29   5   7      1.6408      0.5797      0.3060      0.0000
 -27   5   7      1.0748      0.8245      0.4539      0.0000
 -25   5   7      1.9364      0.5687     -1.4783      0.0000
 -23   5   7      3.0798      0.4596     -2.9605      0.0000
 -21   5   7      2.7524      0.3348     -2.5826      0.0000
 -19   5   7      2.1041      0.3650     -1.8961      0.0000
 -17   5   7      2.2894      0.4859     -0.5339      0.0000
 -15   5   7      1.5022      0.3579     -0.0575      0.0000
 -13   5   7      1.7770      0.3684      0.2517      0.0000
 -11   5   7      2.4365      0.3693      2.1078      0.0000
  -9   5   7      5.2663      0.6897      4.9201      0.0000
  -7   5   7      3.9110      0.4670      3.0267      0.0000
  -5   5   7      3.0731      0.5436      1.1510      0.0000
  -3   5   7      2.8410      0.8571      0.2052      0.0000
  -1   5   7      1.7203      0.3777     -1.1078      0.0000
   1   5   7      1.8532      0.4044     -1.4280      0.0000
   3   5   7      1.7852      0.5186     -1.9781      0.0000
   5   5   7      3.0489      0.4906     -2.2446      0.0000
   7   5   7      2.5434      0.6820     -1.5643      0.0000
   9   5   7      2.3246      0.5590     -0.2671      0.0000
  11   5   7      2.0602      0.5028      0.5493      0.0000
  13   5   7      1.6493      0.5466      0.8615      0.0000
  15   5   7      1.5783      0.5150      0.8760      0.0000
  17   5   7      1.3535      0.5427      0.6020      0.0000
  19   5   7      0.8199      0.7898      0.2337      0.0000
 -30   6   7      1.9537      1.0369     -1.3227      0.0000
 -28   6   7      1.3639      0.6258     -0.1954      0.0000
 -26   6   7      1.7370      0.6492      0.4904      0.0000
 -24   6   7      2.0898      0.4646      2.0954      0.0000
 -22   6   7      2.5990      0.6433      2.8281      0.0000
 -20   6   7      2.0202      0.4923      2.2974      0.0000
 -18   6   7      2.2722      0.4562      1.7216      0.0000
 -16   6   7      1.5532      0.3817      0.1686      0.0000
 -14   6   7      1.6384      0.3544     -0.7411      0.0000
 -12   6   7      2.2123      0.3872     -1.8452      0.0000
 -10   6   7      3.9021      0.4812     -4.4060      0.0000
  -8   6   7      2.9352      0.2895     -3.4545      0.0000
  -6   6   7      2.7756      0.2316     -2.0945      0.0000
  -4   6   7      2.8957      0.3126     -1.3888      0.0000
  -2   6   7      2.7139      0.5847      0.4040      0.0000
   0   6   7      1.7351      0.3201      1.4976      0.0000
   2   6   7      2.2655      0.3263      2.0637      0.0000
   4   6   7      2.4587      0.4042      2.2450      0.0000
   6   6   7      2.2852      0.5979      1.7090      0.0000
   8   6   7      1.6172      0.6239      0.4114      0.0000
  10   6   7      1.9364      0.5543     -0.6082      0.0000
  12   6   7      1.3432      0.7114     -1.0703      0.0000
  14   6   7      1.3057      0.5466     -1.2353      0.0000
  16   6   7      1.0689      0.7052     -1.0760      0.0000
  18   6   7      1.4066      0.5089     -0.7314      0.0000
 -29   7   7      1.6230      0.9209      1.2124      0.0000
 -27   7   7      1.2159      0.7439     -0.5046      0.0000
 -25   7   7      1.5918      0.6044     -1.2665      0.0000
 -23   7   7      2.3482      0.4307     -2.5228      0.0000
 -21   7   7      1.7121      0.4719     -2.7808      0.0000
 -19   7   7      1.7080      0.3941     -2.6052      0.0000
 -17   7   7      2.0715      0.3546     -1.7124      0.0000
 -15   7   7      1.8437      0.3457      0.1997      0.0000
 -13   7   7      2.4794      0.3499      1.8637      0.0000
 -11   7   7      3.5321      0.4492      4.2199      0.0000
  -9   7   7      3.3758      0.6026      3.7445      0.0000
  -7   7   7      2.8787      0.3603      2.8194      0.0000
  -5   7   7      2.5645      0.3021      2.3843      0.0000
  -3   7   7      2.4696      0.3147      0.6979      0.0000
  -1   7   7      2.5369      0.4761     -1.1410      0.0000
   1   7   7      2.3000      0.2948     -2.3319      0.0000
   3   7   7      2.6490      0.3287     -2.6966      0.0000
   5   7   7      2.6721      0.3878     -2.1208      0.0000
   7   7   7      1.2325      0.6756     -0.7758      0.0000
   9   7   7      1.5740      0.5354      0.4539      0.0000
  11   7   7      1.8064      0.5263      1.1330      0.0000
  13   7   7      2.0835      0.4650      1.4823      0.0000
  15   7   7      1.7242      0.5193      1.4603      0.0000
  17   7   7      1.2341      0.6571      1.2273      0.0000
 -28   8   7      0.6034      1.2661     -0.1226      0.0000
 -26   8   7      2.6380      0.4779      1.6598      0.0000
 -24   8   7      2.6848      0.4795      2.4857      0.0000
 -22   8   7      2.7725      0.4869      3.2659      0.0000
 -20   8   7      3.3614      0.3989      3.3997      0.0000
 -18   8   7      3.4121      0.3439      3.1145      0.0000
 -16   8   7      3.0310      0.6332      1.7424      0.0000
 -14   8   7      2.0652      0.4345     -0.7346      0.0000
 -12   8   7      3.1870      0.3797     -3.6046      0.0000
 -10   8   7      2.6153      0.3726     -3.5558      0.0000
  -8   8   7      2.4515      0.3045     -2.9722      0.0000
  -6   8   7      2.5728      0.2976     -2.8591      0.0000
  -4   8   7      2.2582      0.2465     -1.7358      0.0000
  -2   8   7      2.6664      0.3935      0.3543      0.0000
   0   8   7      2.6798      0.4454      2.2456      0.0000
   2   8   7      3.6730      0.3057      3.5099      0.0000
   4   8   7      4.4003      0.4446      3.3863      0.0000
   6   8   7      2.6635      0.3628      2.0482      0.0000
   8   8   7      1.8963      0.4517      0.5566      0.0000
  10   8   7      1.9198      0.4420     -0.4774      0.0000
  12   8   7      1.3362      0.5310     -1.1913      0.0000
  14   8   7      1.4938      0.4695     -1.4177      0.0000
  16   8   7      1.4657      0.5946     -1.3600      0.0000
 -27   9   7      1.0220      1.3937     -0.6209      0.0000
 -25   9   7      2.9765      0.6472     -2.2743      0.0000
 -23   9   7      3.6225      0.6269     -3.1017      0.0000
 -21   9   7      3.1793      0.4549     -3.7420      0.0000
 -19   9   7      3.6350      0.4247     -3.9816      0.0000
 -17   9   7      3.8956      0.4522     -3.6326      0.0000
 -15   9   7      2.4421      0.4270     -1.5357      0.0000
 -13   9   7      2.3400      0.4668      2.1935      0.0000
 -11   9   7      2.8585      0.3664      3.2738      0.0000
  -9   9   7      2.8810      0.3342      3.1693      0.0000
  -7   9   7      2.7240      0.3537      3.1344      0.0000
  -5   9   7      2.6414      0.2945      2.6527      0.0000
  -3   9   7      2.1659      0.4781      0.8584      0.0000
  -1   9   7      2.0743      0.3155     -0.9829      0.0000
   1   9   7      2.5051      0.2993     -2.8629      0.0000
   3   9   7      4.1918      0.3749     -3.6526      0.0000
   5   9   7      2.9192      0.3993     -2.8516      0.0000
   7   9   7      2.1494      0.4161     -1.5105      0.0000
   9   9   7      1.7608      0.4676     -0.4506      0.0000
  11   9   7      1.3485      0.5816      0.4819      0.0000
  13   9   7      1.9565      0.5515      1.0095      0.0000
 -24  10   7      3.5898      0.6182      3.0018      0.0000
 -22  10   7      3.5268      0.6216      3.4846      0.0000
 -20  10   7      3.4584      0.5270      3.7336      0.0000
 -18  10   7      3.7781      0.4521      3.7966      0.0000
 -16  10   7      2.8587      0.4591      2.6670      0.0000
 -14  10   7      1.4603      0.8085     -0.7776      0.0000
 -12  10   7      2.5039      0.6324     -2.9965      0.0000
 -10  10   7      3.0870      0.4946     -3.8153      0.0000
  -8  10   7      3.2743      0.3519     -3.7845      0.0000
  -6  10   7      3.4719      0.3880     -3.5234      0.0000
  -4  10   7      2.9913      0.3221     -1.9541      0.0000
  -2  10   7      2.4723      0.3520     -0.4044      0.0000
   0  10   7      1.9633      0.4130      1.5224      0.0000
   2  10   7      3.1891      0.3355      3.0060      0.0000
   4  10   7      2.9460      0.5960      2.9190      0.0000
   6  10   7      2.4331      0.3994      1.9125      0.0000
   8  10   7      1.7653      0.5899      0.9389      0.0000
  10  10   7      1.8758      0.5483     -0.0546      0.0000
  12  10   7      1.7169      0.5627     -0.7909      0.0000
 -23  11   7      4.2556      0.6439     -3.6140      0.0000
 -21  11   7      4.6060      0.9923     -3.7307      0.0000
 -19  11   7      4.0470      0.5302     -3.6168      0.0000
 -17  11   7      1.9192      1.3948     -2.7844      0.0000
 -15  11   7      1.4716      0.5990      0.0549      0.0000
 -13  11   7      2.8125      0.6542      2.9485      0.0000
 -11  11   7      6.2435      0.6251      5.2191      0.0000
  -9  11   7      6.0063      0.7593      5.9957      0.0000
  -7  11   7      5.6049      1.4990      5.9142      0.0000
  -5  11   7      6.5582      0.5462      4.2326      0.0000
  -3  11   7      5.4087      0.5447      2.5981      0.0000
  -1  11   7      3.3272      0.7194      0.5700      0.0000
   1  11   7      1.9302      0.7253     -1.4725      0.0000
   3  11   7      1.8696      0.4263     -2.2130      0.0000
   5  11   7      1.9528      0.4275     -1.8428      0.0000
   7  11   7      2.1417      0.5308     -1.1043      0.0000
   9  11   7      2.0895      0.5336     -0.0983      0.0000
 -20  12   7      2.8787      0.6307      3.1231      0.0000
 -18  12   7      1.6559      0.8359      2.8314      0.0000
 -16  12   7      1.8068      0.7059      1.3962      0.0000
 -14  12   7      0.0000      1.1717     -0.3446      0.0000
 -12  12   7      2.5783      0.6874     -2.4736      0.0000
 -10  12   7      3.1590      0.6186     -3.9017      0.0000
  -8  12   7      3.3498      1.3243     -4.4094      0.0000
  -6  12   7      3.8122      0.6215     -3.0802      0.0000
  -4  12   7      2.6062      0.5736     -1.8280      0.0000
  -2  12   7      1.8744      0.8167     -0.3934      0.0000
   0  12   7      1.9656      0.6534      1.2807      0.0000
   2  12   7      2.1687      0.4214      2.0897      0.0000
   4  12   7      2.4094      0.6817      2.0916      0.0000
   6  12   7      1.9545      0.4509      1.6603      0.0000
 -15  13   7      0.0000      1.5887     -0.4560      0.0000
 -13  13   7      1.8350      0.9088      1.1349      0.0000
 -11  13   7      2.0133      1.0839      2.8019      0.0000
  -9  13   7      3.0616      0.6485      3.9142      0.0000
  -7  13   7      0.8035      1.3261      2.9265      0.0000
  -5  13   7      1.9351      0.9344      1.5635      0.0000
  -3  13   7      1.8662      0.6721      0.1087      0.0000
  -1  13   7      1.2109      0.8055     -1.4623      0.0000
   1  13   7      2.2268      0.4516     -2.2452      0.0000
   3  13   7      1.7481      0.5399     -2.3880      0.0000
 -30   0   8      1.5363      1.1177      1.6956      0.0000
 -28   0   8      1.3230      0.7774      1.1252      0.0000
 -26   0   8      2.3498      0.5008      0.9809      0.0000
 -24   0   8      2.1929      0.8460     -0.3985      0.0000
 -22   0   8      2.2316      0.5161     -1.9433      0.0000
 -20   0   8      3.2329      0.4561     -3.8733      0.0000
 -18   0   8      3.0851      0.4304     -3.0579      0.0000
 -16   0   8      3.3233      0.6342     -0.5463      0.0000
 -14   0   8      4.0209      0.5978      1.5624      0.0000
 -12   0   8      3.8990      0.3518      2.8864      0.0000
 -10   0   8      6.0052      0.7084      4.3922      0.0000
  -8   0   8      7.5604      0.9615      5.9466      0.0000
  -6   0   8      8.2380      1.8968      6.3553      0.0000
  -4   0   8      4.2254      2.1393      4.1444      0.0000
  -2   0   8      4.6722      0.7228      0.2544      0.0000
   0   0   8      4.6874      0.8355     -1.9386      0.0000
   2   0   8      3.5483      1.4481     -2.6456      0.0000
   4   0   8      3.1817      0.8033     -2.9462      0.0000
   6   0   8      2.4619      1.1305     -2.7877      0.0000
   8   0   8      4.1105      1.4956     -1.9313      0.0000
  10   0   8      1.5949      3.7233     -0.4917      0.0000
  12   0   8      1.7632      0.8050      0.9911      0.0000
  14   0   8      4.4780      1.3732      1.9029      0.0000
 -29   1   8      1.7437      1.3796     -1.0813      0.0000
 -27   1   8      1.1677      0.9263     -0.6532      0.0000
 -25   1   8      1.5628      0.4809      0.3034      0.0000
 -23   1   8      2.5273      0.3685      2.0299      0.0000
 -21   1   8      3.9084      0.8476      3.9265      0.0000
 -19   1   8      4.8184      0.3198      4.6682      0.0000
 -17   1   8      3.2939      0.3715      2.7609      0.0000
 -15   1   8      2.7565      0.2563      0.2150      0.0000
 -13   1   8      2.6168      0.2480     -1.5794      0.0000
 -11   1   8      4.1645      0.2829     -3.0864      0.0000
  -9   1   8      6.6441      0.3640     -4.8601      0.0000
  -7   1   8      7.8086      0.5294     -6.1392      0.0000
  -5   1   8      6.4470      1.1328     -5.4370      0.0000
  -3   1   8      2.8625      0.4739     -2.0773      0.0000
  -1   1   8      4.0697      0.4487      1.1896      0.0000
   1   1   8      3.9905      0.6242      2.8547      0.0000
   3   1   8      4.9199      0.8997      3.6104      0.0000
   5   1   8      5.5599      0.8133      3.7882      0.0000
   7   1   8      3.9485      0.8720      3.2207      0.0000
   9   1   8      3.0662      1.4266      1.8662      0.0000
  11   1   8      2.1885      1.1799      0.1639      0.0000
  13   1   8      2.1405      0.5910     -1.2022      0.0000
  15   1   8      2.1863      0.6307     -1.7966      0.0000
 -30   2   8      1.7034      1.1269      1.8233      0.0000
 -28   2   8      0.5504      0.8063      0.8358      0.0000
 -26   2   8      0.9996      0.7344      0.1561      0.0000
 -24   2   8      2.0480      0.6497     -1.2545      0.0000
 -22   2   8      4.0062      0.6306     -3.4638      0.0000
 -20   2   8      5.1794      0.3632     -4.7588      0.0000
 -18   2   8      5.3839      0.4725     -4.6148      0.0000
 -16   2   8      3.0268      0.3286     -2.3862      0.0000
 -14   2   8      2.3014      0.2666     -0.0885      0.0000
 -12   2   8      1.8681      0.2520      1.7688      0.0000
 -10   2   8      4.4616      0.2884      3.5680      0.0000
  -8   2   8      6.5832      0.5288      5.1630      0.0000
  -6   2   8      6.6906      0.7737      5.5755      0.0000
  -4   2   8      3.9227      0.5029      3.5013      0.0000
  -2   2   8      1.5197      0.8957      0.5837      0.0000
   0   2   8      3.6390      0.4422     -1.8464      0.0000
   2   2   8      4.9872      1.0115     -3.3046      0.0000
   4   2   8      6.2030      0.9817     -3.8352      0.0000
   6   2   8      5.5709      1.1227     -3.6708      0.0000
   8   2   8      2.5185      1.3299     -2.7140      0.0000
  10   2   8      2.3508      0.6771     -1.1927      0.0000
  12   2   8      1.0813      0.7149      0.3051      0.0000
  14   2   8      1.9902      0.5885      1.2479      0.0000
 -29   3   8      1.1299      0.9896     -1.7841      0.0000
 -27   3   8      1.0052      0.7492     -0.5611      0.0000
 -25   3   8      1.1493      0.8702      0.2808      0.0000
 -23   3   8      2.6423      0.5078      2.2761      0.0000
 -21   3   8      3.9878      0.3976      4.0342      0.0000
 -19   3   8      4.4577      0.7259      4.7219      0.0000
 -17   3   8      4.9701      0.4942      4.0442      0.0000
 -15   3   8      2.2754      0.3039      1.8122      0.0000
 -13   3   8      1.7487      0.2706     -0.4886      0.0000
 -11   3   8      3.0381      0.3344     -2.6508      0.0000
  -9   3   8      5.1250      0.3175     -4.3716      0.0000
  -7   3   8      5.6324      0.9130     -5.4433      0.0000
  -5   3   8      4.4404      0.3676     -4.4085      0.0000
  -3   3   8      2.9322      0.4756     -2.4821      0.0000
  -1   3   8      1.8390      0.6111     -0.1788      0.0000
   1   3   8      3.8054      0.5082      2.1243      0.0000
   3   3   8      5.7293      0.7916      3.3107      0.0000
   5   3   8      5.2698      0.7592      3.5264      0.0000
   7   3   8      3.1358      1.7786      2.9288      0.0000
   9   3   8      3.1747      1.3958      1.7052      0.0000
  11   3   8      1.7702      0.7415      0.3035      0.0000
  13   3   8      1.3489      0.6074     -0.7605      0.0000
  15   3   8      1.4512      0.8596     -1.2867      0.0000
 -28   4   8      1.2265      0.9412      1.5416      0.0000
 -26   4   8      1.2426      0.9703      0.0540      0.0000
 -24   4   8      1.6194      0.9309     -1.3090      0.0000
 -22   4   8      2.9792      0.7341     -3.1358      0.0000
 -20   4   8      4.4679      0.6552     -4.2009      0.0000
 -18   4   8      4.8279      0.5111     -4.2523      0.0000
 -16   4   8      3.4964      0.3413     -3.0327      0.0000
 -14   4   8      1.6928      0.4203     -0.5157      0.0000
 -12   4   8      3.2751      0.4342      2.2443      0.0000
 -10   4   8      5.5663      0.4535      4.2868      0.0000
  -8   4   8      6.9181      0.5722      5.6041      0.0000
  -6   4   8      6.6866      0.6936      5.0496      0.0000
  -4   4   8      5.0327      0.4608      3.7571      0.0000
  -2   4   8      3.3672      0.6203      2.1575      0.0000
   0   4   8      2.5182      0.5690     -0.3671      0.0000
   2   4   8      4.2497      0.6289     -2.3745      0.0000
   4   4   8      2.9477      1.2084     -3.2016      0.0000
   6   4   8      4.2792      1.0011     -2.9227      0.0000
   8   4   8      3.0013      0.9341     -1.9265      0.0000
  10   4   8      2.2597      0.7507     -0.6501      0.0000
  12   4   8      1.6193      0.7770      0.4338      0.0000
  14   4   8      1.6345      0.5888      1.1076      0.0000
 -27   5   8      0.0000      2.6021     -0.9560      0.0000
 -25   5   8      0.9625      0.8217      0.7904      0.0000
 -23   5   8      1.9083      0.5685      1.9719      0.0000
 -21   5   8      3.1133      0.5122      3.1776      0.0000
 -19   5   8      3.8460      0.5842      3.5261      0.0000
 -17   5   8      3.1581      0.5143      3.1958      0.0000
 -15   5   8      2.3345      0.3524      1.8080      0.0000
 -13   5   8      2.1189      0.2899     -0.8883      0.0000
 -11   5   8      3.9139      0.3896     -3.1993      0.0000
  -9   5   8      4.8971      0.3701     -4.7212      0.0000
  -7   5   8      4.9565      0.5036     -4.4278      0.0000
  -5   5   8      4.3232      0.5714     -3.4557      0.0000
  -3   5   8      2.7950      0.4360     -2.6075      0.0000
  -1   5   8      2.0346      0.5423     -0.6796      0.0000
   1   5   8      2.5057      0.4512      1.5439      0.0000
   3   5   8      3.3768      0.6273      3.0323      0.0000
   5   5   8      5.0128      0.8838      3.2058      0.0000
   7   5   8      1.8666      1.3365      2.3730      0.0000
   9   5   8      1.7591      1.2685      1.1404      0.0000
  11   5   8      1.3572      0.9655      0.0142      0.0000
  13   5   8      1.5477      0.6246     -0.7628      0.0000
 -26   6   8      0.0000      1.6238      0.1057      0.0000
 -24   6   8      0.0000      1.8494     -1.3369      0.0000
 -22   6   8      1.1986      0.8888     -2.1352      0.0000
 -20   6   8      2.7039      0.6638     -2.6751      0.0000
 -18   6   8      2.7833      0.5035     -2.5472      0.0000
 -16   6   8      2.2038      0.4814     -2.1041      0.0000
 -14   6   8      1.3764      0.4407     -0.3192      0.0000
 -12   6   8      2.7425      0.3442      2.1293      0.0000
 -10   6   8      3.9526      0.4323      4.0932      0.0000
  -8   6   8      3.5026      0.4130      4.1362      0.0000
  -6   6   8      3.6033      0.2969      3.1711      0.0000
  -4   6   8      3.0979      0.2992      2.5228      0.0000
  -2   6   8      1.8850      0.4037      1.1258      0.0000
   0   6   8      1.4850      0.6307     -0.8004      0.0000
   2   6   8      2.3490      0.5569     -2.5624      0.0000
   4   6   8      2.8312      0.7583     -3.2841      0.0000
   6   6   8      2.0711      0.9224     -2.7456      0.0000
   8   6   8      1.2865      1.2457     -1.5606      0.0000
  10   6   8      0.8978      0.8897     -0.3776      0.0000
  12   6   8      1.1407      0.8338      0.4664      0.0000
 -25   7   8      1.2173      1.4787      0.2953      0.0000
 -23   7   8      1.3041      1.0709      1.3193      0.0000
 -21   7   8      1.6762      1.2860      1.7770      0.0000
 -19   7   8      1.9064      0.6966      1.7883      0.0000
 -17   7   8      1.7516      0.4197      1.6150      0.0000
 -15   7   8      1.1989      0.5370      0.8576      0.0000
 -13   7   8      2.2431      0.3680     -0.9455      0.0000
 -11   7   8      2.7330      0.5220     -3.2068      0.0000
  -9   7   8      3.3558      0.3539     -3.8334      0.0000
  -7   7   8      3.1872      0.3905     -3.0684      0.0000
  -5   7   8      3.0122      0.2868     -2.4255      0.0000
  -3   7   8      1.9394      0.4534     -1.3870      0.0000
  -1   7   8      1.5959      0.3544      0.0441      0.0000
   1   7   8      1.8951      0.3934      1.4805      0.0000
   3   7   8      2.5272      0.4917      2.4681      0.0000
   5   7   8      2.4305      0.6182      2.4322      0.0000
   7   7   8      1.2159      0.8670      1.5796      0.0000
   9   7   8      0.8984      0.7310      0.5120      0.0000
  11   7   8      0.1878      0.7585     -0.2845      0.0000
 -24   8   8      0.8220      1.0633     -1.0005      0.0000
 -22   8   8      2.4990      0.7847     -1.7793      0.0000
 -20   8   8      1.6775      0.8163     -1.8114      0.0000
 -18   8   8      1.6758      1.1322     -1.6478      0.0000
 -16   8   8      1.9772      0.5857     -1.2787      0.0000
 -14   8   8      1.4269      0.6394     -0.3405      0.0000
 -12   8   8      1.8251      0.4612      1.6347      0.0000
 -10   8   8      2.2506      0.4361      2.8788      0.0000
  -8   8   8      2.3970      0.5012      2.8323      0.0000
  -6   8   8      2.0885      0.3944      2.3939      0.0000
  -4   8   8      1.6390      0.5448      1.5041      0.0000
  -2   8   8      1.0823      0.4052      0.1659      0.0000
   0   8   8      1.7425      0.5886     -1.0632      0.0000
   2   8   8      2.4828      0.3670     -2.1121      0.0000
   4   8   8      2.0390      0.7834     -2.5158      0.0000
   6   8   8      1.4880      0.9118     -2.0904      0.0000
   8   8   8      1.1432      0.5783     -1.1481      0.0000
 -21   9   8      1.6382      1.3310      1.6585      0.0000
 -19   9   8      1.0764      1.5022      1.6098      0.0000
 -17   9   8      1.3563      1.0428      1.3869      0.0000
 -15   9   8      1.1856      0.9081      0.9383      0.0000
 -13   9   8      1.3840      0.9636     -0.3699      0.0000
 -11   9   8      1.4964      0.4713     -1.5972      0.0000
  -9   9   8      2.0568      0.6587     -2.2810      0.0000
  -7   9   8      1.9623      0.5505     -2.3955      0.0000
  -5   9   8      2.1422      0.5168     -1.8421      0.0000
  -3   9   8      1.2554      0.6207     -0.5805      0.0000
  -1   9   8      0.7549      0.8531      0.4962      0.0000
   1   9   8      1.2150      0.6492      1.3931      0.0000
   3   9   8      2.3086      0.3988      1.9534      0.0000
   5   9   8      1.8779      0.5264      1.9480      0.0000
   7   9   8      0.6941      0.5969      1.3788      0.0000
 -18  10   8      2.0363      0.9854     -1.3349      0.0000
 -16  10   8      1.9231      1.4470     -1.1579      0.0000
 -14  10   8      1.6906      1.3049     -0.3660      0.0000
 -12  10   8      1.2261      1.2371      0.3510      0.0000
 -10  10   8      0.9770      1.0838      1.2177      0.0000
  -8  10   8      0.0000      1.3034      1.9585      0.0000
  -6  10   8      1.7985      0.5511      2.0833      0.0000
  -4  10   8      1.8150      0.6598      1.1401      0.0000
  -2  10   8      0.8835      0.7767      0.2031      0.0000
   0  10   8      1.2265      0.8754     -0.5635      0.0000
   2  10   8      0.7766      0.6742     -1.1276      0.0000
   4  10   8      1.1892      0.6661     -1.3414      0.0000
 -13  11   8      0.9366      1.0494     -0.2856      0.0000
 -11  11   8      1.8543      1.1647     -0.9565      0.0000
  -9  11   8      0.0000      1.6437     -1.8316      0.0000
  -7  11   8      2.1287      0.9332     -2.4517      0.0000
  -5  11   8      1.3655      1.4531     -1.8537      0.0000
  -3  11   8      1.3401      0.6189     -0.9582      0.0000
  -1  11   8      0.8274      0.6471     -0.1402      0.0000
 -23   1   9      0.2501      0.7479      0.0860      0.0000
 -21   1   9      0.9618      0.6335      0.1441      0.0000
 -19   1   9      0.8108      0.5634      0.3678      0.0000
 -17   1   9      0.7010      0.5211      0.4308      0.0000
 -15   1   9      0.9863      0.3739      0.2997      0.0000
 -13   1   9      0.8436      0.5015      0.1375      0.0000
 -11   1   9      0.7956      0.6128     -0.0459      0.0000
  -9   1   9      1.0584      0.4852     -0.0635      0.0000
  -7   1   9      1.4192      0.5335     -0.1984      0.0000
  -5   1   9      1.1720      0.6881     -0.4247      0.0000
  -3   1   9      1.1196      0.6289     -0.4934      0.0000
  -1   1   9      0.1845      0.9328     -0.1489      0.0000
   1   1   9      0.7726      0.8414      0.1712      0.0000
   3   1   9      1.4474      0.8119      0.2059      0.0000
   5   1   9      0.8714      0.7952      0.1805      0.0000
 -24   2   9      0.3945      0.7096      0.0585      0.0000
 -22   2   9      0.6437      0.6985     -0.1173      0.0000
 -20   2   9      0.9743      0.6102     -0.3758      0.0000
 -18   2   9      1.2073      0.3981     -0.7445      0.0000
 -16   2   9      0.9126      0.4506     -0.7099      0.0000
 -14   2   9      1.4598      0.3115     -0.3969      0.0000
 -12   2   9      0.9295      0.4301     -0.0080      0.0000
 -10   2   9      1.1115      0.3726      0.0913      0.0000
  -8   2   9      1.9883      0.5419      0.1813      0.0000
  -6   2   9      1.3660      0.4779      0.4921      0.0000
  -4   2   9      1.4219      0.6142      0.8345      0.0000
  -2   2   9      1.4060      1.1214      0.5804      0.0000
   0   2   9      0.0000      0.6869     -0.0451      0.0000
   2   2   9      1.9263      0.7406     -0.2875      0.0000
   4   2   9      0.9265      0.9659     -0.2523      0.0000
 -23   3   9      0.0000      0.7329      0.0395      0.0000
 -21   3   9      0.9842      0.7652      0.3068      0.0000
 -19   3   9      0.7180      0.7514      0.6654      0.0000
 -17   3   9      0.9295      0.6411      0.9938      0.0000
 -15   3   9      0.8926      0.4233      0.7477      0.0000
 -13   3   9      1.0008      0.3207      0.1146      0.0000
 -11   3   9      1.1663      0.3191     -0.1740      0.0000
  -9   3   9      1.3769      0.3986     -0.2694      0.0000
  -7   3   9      1.5821      0.4287     -0.4837      0.0000
  -5   3   9      1.5940      0.6708     -0.9182      0.0000
  -3   3   9      1.8172      0.6029     -0.9257      0.0000
  -1   3   9      1.2860      0.8149     -0.2414      0.0000
   1   3   9      1.2436      1.0229      0.3245      0.0000
   3   3   9      1.4801      0.7755      0.4668      0.0000
   5   3   9      1.2709      1.0336      0.4259      0.0000
 -22   4   9      0.7721      0.8178     -0.1964      0.0000
 -20   4   9      0.0000      0.9201     -0.4808      0.0000
 -18   4   9      1.1363      0.5898     -0.8743      0.0000
 -16   4   9      1.2026      0.5000     -1.0185      0.0000
 -14   4   9      0.8242      0.8381     -0.3327      0.0000
 -12   4   9      1.1266      0.7945      0.2691      0.0000
 -10   4   9      1.5230      0.3687      0.5302      0.0000
  -8   4   9      1.7351      0.6348      0.7020      0.0000
  -6   4   9      1.4947      0.4704      1.0711      0.0000
  -4   4   9      1.9522      0.5441      1.2774      0.0000
  -2   4   9      1.6488      1.2110      0.7659      0.0000
   0   4   9      1.4136      0.8079      0.0412      0.0000
   2   4   9      1.3242      1.0270     -0.4689      0.0000
 -21   5   9      1.0258      0.9176      0.2130      0.0000
 -19   5   9      1.3033      0.7030      0.5506      0.0000
 -17   5   9      1.6743      1.2807      0.9676      0.0000
 -15   5   9      0.5621      1.2799      0.7098      0.0000
 -13   5   9      0.6716      0.9082      0.0199      0.0000
 -11   5   9      1.5332      0.8214     -0.4826      0.0000
  -9   5   9      1.9172      1.3791     -0.7066      0.0000
  -7   5   9      0.0000      1.1510     -0.9386      0.0000
  -5   5   9      1.8354      2.1075     -1.1649      0.0000
  -3   5   9      1.6264      1.1426     -0.8615      0.0000
  -1   5   9      0.0000      2.1481     -0.3013      0.0000
   1   5   9      0.0000      2.6175      0.3234      0.0000
   3   5   9      0.3508      0.9187      0.7684      0.0000
 -18   6   9      0.7417      0.8029     -0.8000      0.0000
 -16   6   9      1.0747      1.0891     -0.8800      0.0000
 -14   6   9      1.0370      1.1878     -0.4110      0.0000
 -12   6   9      1.3071      0.9387      0.3134      0.0000
 -10   6   9      2.1253      1.0174      0.8363      0.0000
  -8   6   9      0.6935      1.1332      1.1107      0.0000
  -6   6   9      1.3693      0.5386      1.2783      0.0000
  -4   6   9      1.3021      1.1998      1.0217      0.0000
  -2   6   9      0.0000      0.9638      0.6176      0.0000
   0   6   9      0.9480      1.1447      0.0943      0.0000
   2   6   9      0.8281      0.9708     -0.5333      0.0000
 -15   7   9      0.0000      1.2873      0.8261      0.0000
 -13   7   9      1.0985      1.1033      0.2150      0.0000
 -11   7   9      2.6955      1.3736     -0.5986      0.0000
  -9   7   9      2.6127      0.7693     -1.2125      0.0000
  -7   7   9      1.9718      0.3887     -1.4884      0.0000
  -5   7   9      1.3836      0.4990     -1.2367      0.0000
  -3   7   9      0.5708      0.7330     -0.8471      0.0000
  -1   7   9      0.5144      0.6165     -0.4463      0.0000
  -8   8   9      1.7457      0.7172      1.4596      0.0000
  -6   8   9      1.3736      0.3714      1.3933      0.0000
                                                    
