# Supplementary material for: How to get maximum structure information from anisotropic displacement parameters obtained by three-dimensional electron diffraction: an experimental study on metal–organic frameworks
Source: IUCrJ. 2022 Jun 8;9(Pt 4):480–91. doi: 10.1107/S2052252522005632 (PMC9252158; doi:10.1107/S2052252522005632)
Supplement: Supplementary file 3 [file m-09-00480-sup3.zip › vq5001MIL-140C_2sup13.hkl]

#
# Unique observed reflections after correcting
# for dispersion and merging Friedel opposites
#
data_1
_shelx_title ' merging_a.res in C2/c'
_shelx_refln_list_code          3
_shelx_F_calc_maximum      136.83
_exptl_crystal_F_000       483.64
_reflns_d_resolution_high  0.8438

loop_
 _space_group_symop_operation_xyz
 'x, y, z'
 '-x, y, -z+1/2'
 'x+1/2, y+1/2, z'
 '-x+1/2, y+1/2, -z+1/2'
 '-x, -y, -z'
 'x, -y, z-1/2'
 '-x+1/2, -y+1/2, -z'
 'x+1/2, -y+1/2, z-1/2'

_cell_length_a    32.3600
_cell_length_b    15.8000
_cell_length_c     7.9100
_cell_angle_alpha  90.000
_cell_angle_beta  103.000
_cell_angle_gamma  90.000

loop_
 _refln_index_h
 _refln_index_k
 _refln_index_l
 _refln_F_meas
 _refln_F_sigma
 _refln_A_calc
 _refln_B_calc
   1   1   0     54.8955      4.6997    -67.0253      0.0000
   3   1   0     37.1419      7.2648     15.2311      0.0000
   2   2   0     47.0546      6.0908     63.4697      0.0000
   6   2   0     29.4630      3.6865    -19.2714      0.0000
   3   3   0     55.0955      6.7056    -67.7380      0.0000
   5   3   0     53.9301      4.6301     29.8123      0.0000
   9   3   0     44.5961      5.5053     33.6372      0.0000
   2   4   0     31.3291      2.7511     25.5665      0.0000
   4   4   0     33.9291      4.5773     32.6080      0.0000
   6   4   0     19.1761      3.5397    -17.5946      0.0000
   8   4   0     16.2973      2.2235     -5.9762      0.0000
  10   4   0      3.9202      1.9143     -0.6816      0.0000
  12   4   0     25.3852      3.3600    -19.7236      0.0000
   3   5   0     43.7086      3.8002    -34.9355      0.0000
   5   5   0     25.5243      2.3032    -30.1104      0.0000
   7   5   0     18.7904      1.7863     16.9541      0.0000
   9   5   0     17.0912      1.6809     14.6603      0.0000
  11   5   0     53.8762      9.0688     30.8219      0.0000
  13   5   0     14.6629      2.9423     15.6488      0.0000
  17   5   0      1.3120      2.7811      7.3452      0.0000
   4   6   0     47.3057      5.7958     38.4482      0.0000
   6   6   0     19.1466      1.8502     21.1897      0.0000
   8   6   0     15.9508      1.6357    -14.5431      0.0000
  10   6   0     55.8148      6.8431    -28.0739      0.0000
  12   6   0     33.1535      3.5326    -10.5866      0.0000
  14   6   0      6.8299      2.6745    -11.3268      0.0000
  18   6   0      4.1198      1.9326     -0.1608      0.0000
  20   6   0      2.4473      1.8554      2.1607      0.0000
   3   7   0     78.2974      6.7280    -63.7890      0.0000
   5   7   0     54.5530      4.7165    -51.5116      0.0000
   7   7   0     20.5487      1.9770    -18.3440      0.0000
   9   7   0     41.7626      3.6394     26.6317      0.0000
  13   7   0     19.2921      3.8639     12.6222      0.0000
  15   7   0     24.9572      2.3579     14.8559      0.0000
  19   7   0      1.4375      2.6163      3.2341      0.0000
  21   7   0      1.2643      1.4320     -1.8600      0.0000
  23   7   0      4.9976      1.6472     -3.2003      0.0000
   4   8   0     13.9515      1.5676     10.1445      0.0000
   6   8   0     10.4064      1.3484      7.9379      0.0000
   8   8   0     30.9909      4.5094    -20.0494      0.0000
  10   8   0     31.6162      2.8396    -23.0610      0.0000
  14   8   0     16.9577      1.8050    -11.5688      0.0000
  16   8   0     17.0597      1.8183     -9.4963      0.0000
  18   8   0      8.8405      3.5380     -6.7442      0.0000
  20   8   0      1.8954      1.8196      0.1401      0.0000
  22   8   0      2.4040      1.7541      1.5829      0.0000
  24   8   0      1.3177      1.3324      0.5596      0.0000
  26   8   0      1.9575      1.5304      1.8225      0.0000
  28   8   0      0.4523      2.1354     -0.2484      0.0000
   5   9   0      9.6334      1.3596     -6.8564      0.0000
   7   9   0      7.6921      2.0462      8.9097      0.0000
   9   9   0     15.2423      1.6462     17.0754      0.0000
  11   9   0     26.0741      3.3969     15.1732      0.0000
  13   9   0     12.5669      1.5312     11.5125      0.0000
  15   9   0     20.6243      2.9392      8.8774      0.0000
  17   9   0      8.2667      3.8800      9.0338      0.0000
  19   9   0      6.5217      1.4170      2.4335      0.0000
  21   9   0      1.9191      1.8224     -0.9528      0.0000
  23   9   0      0.0000      1.6160      1.1327      0.0000
  25   9   0      1.2181      1.2831     -1.2408      0.0000
  27   9   0      1.0759      1.1314      0.0099      0.0000
  29   9   0      0.0000      0.5323      0.6502      0.0000
   4  10   0      6.8130      2.0138      4.8986      0.0000
   6  10   0     10.6082      1.4120     -7.0730      0.0000
   8  10   0     10.6742      1.4573    -10.9649      0.0000
  10  10   0      8.9204      1.4409    -11.8434      0.0000
  12  10   0     22.0230      2.1454    -14.8035      0.0000
  14  10   0     19.9526      2.6723    -11.3004      0.0000
  16  10   0      7.6154      2.1710     -8.6862      0.0000
  18  10   0      3.9923      1.9818     -4.4561      0.0000
  20  10   0      2.3340      1.6623      0.4136      0.0000
  22  10   0      3.2389      2.6964     -0.9556      0.0000
  24  10   0      2.3151      2.0247      1.7656      0.0000
  26  10   0      0.0000      1.6086      0.9211      0.0000
  28  10   0      0.0000      0.5227      0.2781      0.0000
  30  10   0      0.0000      0.3669     -0.3563      0.0000
   5  11   0      3.5851      1.7867      5.0490      0.0000
   7  11   0      3.2878      1.8126      1.2033      0.0000
   9  11   0      5.5863      2.3387     -8.9380      0.0000
  11  11   0     22.5547      3.3947     -6.3218      0.0000
  13  11   0      8.6440      1.9501     -3.9422      0.0000
  15  11   0     12.9189      1.6990     -7.8409      0.0000
  19  11   0     13.5100      1.7602     -8.0145      0.0000
  21  11   0      4.8543      2.0821     -3.4244      0.0000
  23  11   0      9.3539      2.4577     -4.4138      0.0000
  25  11   0      0.3775      1.0600     -1.9810      0.0000
  27  11   0      0.3591      0.9184     -0.4506      0.0000
  29  11   0      0.8277      1.0911      0.1157      0.0000
   6  12   0      5.1348      2.0203     -4.1964      0.0000
   8  12   0      3.7042      1.7957      2.3852      0.0000
  10  12   0      5.2800      1.8233      0.9105      0.0000
  12  12   0      9.1646      1.5161     -7.1840      0.0000
  14  12   0     10.6668      1.5471     -5.0170      0.0000
  16  12   0      4.3380      3.2498     -0.7289      0.0000
  18  12   0      3.3191      2.7164      1.1983      0.0000
  20  12   0      3.0818      1.7829     -2.0558      0.0000
  22  12   0      2.8159      1.9591      1.2962      0.0000
  24  12   0      1.3462      1.2252      1.6513      0.0000
  26  12   0      5.2900      1.8400      0.8280      0.0000
   5  13   0      2.2858      2.4448     -0.2947      0.0000
   7  13   0      2.9480      2.2147     -2.3649      0.0000
   9  13   0      3.3738      2.0186     -3.0927      0.0000
  11  13   0      6.0752      2.9735      2.9579      0.0000
  13  13   0      4.4786      1.6611      3.0942      0.0000
  15  13   0      6.5856      2.2431     -0.4658      0.0000
  17  13   0      3.2346      2.7499     -4.0740      0.0000
  19  13   0      1.6463      1.8122     -0.5933      0.0000
  21  13   0      2.0841      1.5805     -1.1018      0.0000
  23  13   0      0.4976      1.4047     -1.8221      0.0000
   6  14   0      4.2669      2.4098      1.7966      0.0000
   8  14   0      2.5167      2.4744      1.3907      0.0000
  10  14   0      6.0180      1.4868     -3.6041      0.0000
  12  14   0      3.0876      2.0482     -3.4305      0.0000
  14  14   0      4.5448      1.7812     -1.6152      0.0000
  16  14   0      4.0622      1.9749      1.3756      0.0000
  18  14   0      1.8806      1.7887     -0.1999      0.0000
  20  14   0      3.3177      1.4318     -1.6538      0.0000
  22  14   0      2.8194      1.9174     -1.2307      0.0000
  24  14   0      0.9091      1.3419     -0.7372      0.0000
   7  15   0      4.0851      1.7518     -2.8792      0.0000
   9  15   0      3.8422      1.6567      4.1688      0.0000
  11  15   0      4.1256      2.3113      4.8855      0.0000
  13  15   0      1.3116      1.8772      1.8308      0.0000
  15  15   0      4.2899      1.6571     -0.6002      0.0000
  17  15   0      1.9271      2.0359     -0.3083      0.0000
  19  15   0      4.0130      7.1894      1.2763      0.0000
   6  16   0      4.3482      2.4278      3.8952      0.0000
   8  16   0      2.8600      2.4338     -1.8660      0.0000
  10  16   0      4.5211      1.5414     -5.3555      0.0000
  12  16   0      1.5732      1.5745     -1.9422      0.0000
  16  16   0      3.1976      2.0405      1.0681      0.0000
   7  17   0      1.4606      2.8262     -1.9795      0.0000
   9  17   0      3.2752      2.3504      2.7594      0.0000
  13  17   0      2.5065      2.0761     -2.8595      0.0000
   8  18   0      1.6573      1.9879     -1.1438      0.0000
  -1   1   1     34.2682      2.9840     45.2756      0.0000
   1   1   1     39.3072      3.4009    -43.3448      0.0000
   3   1   1      5.3716      1.8629      1.0536      0.0000
  -4   2   1     31.9722      3.8979     21.6138      0.0000
   0   2   1      8.9055      1.2840     -7.7054      0.0000
   2   2   1     57.0563      6.9683     52.6874      0.0000
   4   2   1     12.3404      1.5103     -7.3264      0.0000
   6   2   1     12.1346      2.0038    -11.2703      0.0000
   8   2   1      0.0000      3.6531     -7.7098      0.0000
  -9   3   1     14.7502      1.5367     16.3748      0.0000
  -7   3   1      3.9505      1.6474     -0.0815      0.0000
  -5   3   1     16.7862      1.5292    -10.7779      0.0000
  -1   3   1      4.9803      2.4212      5.5227      0.0000
   1   3   1      6.4988      2.0490    -12.9349      0.0000
   3   3   1     62.9923      5.4196    -58.2083      0.0000
   5   3   1      8.2166      1.7468     10.3138      0.0000
   7   3   1      7.1088      1.7116     12.0126      0.0000
   9   3   1     16.4030      2.8690      8.4385      0.0000
  11   3   1     10.6388      2.9984      9.3327      0.0000
 -12   4   1     13.7389      2.3030    -12.9895      0.0000
  -8   4   1      5.4743      1.1936      4.7600      0.0000
  -6   4   1     17.4195      1.6154     21.7711      0.0000
  -4   4   1      8.9390      1.1192    -10.1405      0.0000
   0   4   1      5.2900      2.1196      3.4470      0.0000
   2   4   1     21.7499      2.0128     18.7281      0.0000
   4   4   1     41.1458      3.5919     31.9805      0.0000
   6   4   1     18.7682      2.3920    -19.0370      0.0000
   8   4   1     24.6636      3.2110    -14.8336      0.0000
  12   4   1      7.8062      2.9127      4.7647      0.0000
 -15   5   1      6.4644      1.4232     -5.4987      0.0000
 -13   5   1      3.0318      2.2817     -3.1707      0.0000
 -11   5   1     43.9503      3.8200     32.9827      0.0000
  -9   5   1     12.0535      1.2906     10.1734      0.0000
  -7   5   1     12.6124      1.3337    -13.2439      0.0000
  -5   5   1      7.1899      1.1636     -5.7172      0.0000
   1   5   1     18.3801      2.5786    -20.9862      0.0000
   3   5   1     24.9825      2.2808    -17.1344      0.0000
   5   5   1     31.0693      3.8835    -29.4045      0.0000
   7   5   1     17.8184      1.7431     13.8134      0.0000
  11   5   1      4.5753      2.6788      2.3501      0.0000
  13   5   1      5.3558      2.9602      8.5326      0.0000
  15   5   1      2.6602      3.1173      6.0582      0.0000
  17   5   1      9.3960      2.7152      5.8678      0.0000
 -18   6   1      0.8389      2.2640      0.3261      0.0000
 -14   6   1      5.6215      2.2576     -2.4008      0.0000
 -12   6   1     11.8878      2.0050    -12.3546      0.0000
 -10   6   1     31.1890      3.6134    -36.6753      0.0000
  -8   6   1     11.0792      1.2767     -2.7852      0.0000
  -6   6   1     11.4511      2.3598      9.3206      0.0000
   2   6   1     20.3081      2.6911     12.8518      0.0000
   4   6   1     28.2930      3.6181     27.3177      0.0000
   6   6   1     25.4210      3.2923     20.6209      0.0000
   8   6   1     14.5686      2.3193    -13.5366      0.0000
  10   6   1     13.0937      1.5568    -10.6875      0.0000
  12   6   1     14.6256      2.6970    -10.7949      0.0000
  14   6   1      4.5871      3.2602     -9.2773      0.0000
  18   6   1      0.0000      2.7772     -2.6896      0.0000
  20   6   1      1.6853      2.8575     -3.1121      0.0000
  22   6   1      0.6156      2.6964      0.5642      0.0000
 -23   7   1      0.0000      2.0629     -2.5227      0.0000
 -21   7   1      0.6609      2.1521     -0.7393      0.0000
 -17   7   1      5.6230      3.5934     -0.6874      0.0000
 -15   7   1     18.4345      1.8293      7.0527      0.0000
 -13   7   1     17.2474      3.4317     14.0903      0.0000
 -11   7   1     17.3614      2.6825     19.9366      0.0000
  -9   7   1     27.7945      2.5151     29.7061      0.0000
  -7   7   1     23.3594      2.1288     -0.8634      0.0000
  -5   7   1     24.9870      3.2518    -19.6639      0.0000
   3   7   1     44.9814      5.5378    -44.6105      0.0000
   5   7   1     43.6680      5.4128    -42.6558      0.0000
   7   7   1     27.0479      6.5349    -20.4091      0.0000
   9   7   1     12.9765      1.5609     10.5521      0.0000
  11   7   1     20.9611      2.0209     15.2270      0.0000
  15   7   1     22.3863      3.0678     13.6697      0.0000
  17   7   1      0.0000      3.3410      4.7810      0.0000
  19   7   1      0.4509      2.7528      5.2236      0.0000
  21   7   1      0.0000      2.7233      2.3106      0.0000
  23   7   1      0.0000      2.8023     -1.6595      0.0000
  25   7   1      2.9962      2.8812     -2.8406      0.0000
 -26   8   1      0.0000      1.5180      2.1241      0.0000
 -24   8   1      0.0000      2.1221      0.8326      0.0000
 -22   8   1      3.7367      2.8275      1.7348      0.0000
 -20   8   1      2.3322      2.6874     -1.8375      0.0000
 -18   8   1      4.3890      2.1639     -6.2908      0.0000
 -14   8   1     16.4816      3.2396    -10.7282      0.0000
 -12   8   1     19.1313      2.9662    -14.5424      0.0000
 -10   8   1     17.1812      2.6973    -16.1185      0.0000
  -8   8   1     27.4851      2.4784    -27.4051      0.0000
  -6   8   1     11.2906      2.3000     -6.0139      0.0000
   2   8   1      7.7522      1.9301      4.6176      0.0000
   4   8   1     14.1828      2.1266     13.6640      0.0000
   6   8   1     21.4164      2.9245     14.3552      0.0000
  10   8   1     18.9383      1.9308    -17.9433      0.0000
  12   8   1     23.3109      3.1730    -16.2128      0.0000
  14   8   1     16.2011      2.5674    -14.2964      0.0000
  16   8   1     12.8423      2.4685     -5.4285      0.0000
  18   8   1      6.4622      2.3166     -8.0528      0.0000
  20   8   1      2.3680      3.3571     -5.5653      0.0000
  22   8   1      2.2039      2.8773     -1.0996      0.0000
  24   8   1      2.0866      2.6784      1.8242      0.0000
  26   8   1      1.8935      2.4722      1.4610      0.0000
  28   8   1      0.0000      2.2814      0.2911      0.0000
 -29   9   1      0.7082      2.0266      1.1269      0.0000
 -27   9   1      1.3513      2.1093      0.6633      0.0000
 -25   9   1      2.7476      2.5700     -2.7581      0.0000
 -23   9   1      1.1008      1.7192     -0.3374      0.0000
 -21   9   1      0.0000      1.7206     -1.2483      0.0000
 -19   9   1      8.5610      2.1662      0.5150      0.0000
 -17   9   1      5.6693      3.8472      3.6807      0.0000
 -13   9   1     24.6629      3.8123     13.1029      0.0000
 -11   9   1     20.7786      2.0293     12.2789      0.0000
  -9   9   1     19.3733      2.9292     17.5387      0.0000
  -7   9   1     18.8486      1.8644     21.4314      0.0000
   1   9   1     17.7353      2.6547    -10.8705      0.0000
   3   9   1     10.2823      1.9140    -11.5988      0.0000
   7   9   1     15.5909      2.4185     -7.1128      0.0000
   9   9   1     20.8763      2.9377      8.9279      0.0000
  11   9   1     27.1338      3.6350     21.0441      0.0000
  13   9   1     28.3841      3.7462     17.0557      0.0000
  15   9   1      6.7525      2.8124      1.8031      0.0000
  17   9   1      3.0984      2.8801      5.7176      0.0000
  19   9   1     10.0629      2.4595      4.7400      0.0000
  21   9   1      0.6553      2.9585      0.2825      0.0000
  23   9   1      1.8043      2.9034     -2.7189      0.0000
  25   9   1      1.5120      2.4712     -2.4972      0.0000
  27   9   1      0.0000      2.1451     -1.3349      0.0000
 -28  10   1      6.6293      1.8925      0.7192      0.0000
 -26  10   1      2.2445      1.8770      1.9003      0.0000
 -24  10   1      0.3624      1.5905      4.4458      0.0000
 -18  10   1     10.1348      2.3070     -1.3095      0.0000
 -16  10   1      7.0264      2.1121     -8.9685      0.0000
 -14  10   1     33.9222      3.0649    -10.0632      0.0000
 -12  10   1     24.4358      2.3147    -17.3067      0.0000
  -8  10   1     20.8373      2.5094    -22.4372      0.0000
   2  10   1     16.2479      2.3644     16.7411      0.0000
   4  10   1     13.4463      1.6339     12.6792      0.0000
   6  10   1      9.3217      2.0949      9.2616      0.0000
   8  10   1     12.6821      2.2785     -1.0901      0.0000
  10  10   1     30.5745      3.9762    -19.1332      0.0000
  12  10   1     38.7920      4.9241    -25.2638      0.0000
  14  10   1     11.5287      2.3841     -7.6176      0.0000
  16  10   1     17.5203      2.3819     -8.5247      0.0000
  18  10   1      6.0744      2.5498     -8.6336      0.0000
  20  10   1      6.1991      3.3026     -3.5868      0.0000
  22  10   1      3.4917      2.6276      1.5471      0.0000
  24  10   1      1.5361      2.8386      2.6164      0.0000
  26  10   1      0.0000      2.2018      2.3369      0.0000
 -29  11   1      2.4202      1.9646      0.4928      0.0000
 -27  11   1      4.9865      3.8927     -1.1786      0.0000
 -25  11   1      4.2084      2.0703     -3.9814      0.0000
 -21  11   1      8.0896      1.5255     -6.8100      0.0000
 -19  11   1     20.7666      2.4720    -16.6042      0.0000
 -17  11   1     23.2918      2.2729    -17.2782      0.0000
 -15  11   1     30.3912      2.7707    -15.0846      0.0000
 -13  11   1     25.8256      2.8807    -18.8419      0.0000
 -11  11   1     16.1644      1.7610    -13.8155      0.0000
  -9  11   1     11.2399      1.9904     -9.4671      0.0000
  -7  11   1      8.7070      1.8594     -4.9259      0.0000
   3  11   1     10.7715      3.1902     -8.3160      0.0000
   5  11   1      8.3831      1.4406     -8.0378      0.0000
   7  11   1      6.9586      2.2839     -7.6662      0.0000
   9  11   1     19.7947      2.8668      0.6014      0.0000
  11  11   1     21.7165      3.0691      6.9010      0.0000
  13  11   1     17.7781      2.7238     -6.5847      0.0000
  17  11   1     14.9271      2.5731     -5.2008      0.0000
  21  11   1      0.0000      2.4481     -7.2006      0.0000
  23  11   1     12.3549      2.3475     -6.9524      0.0000
  25  11   1      0.6713      2.0368     -5.1226      0.0000
 -28  12   1      0.0000      1.0578      0.4097      0.0000
 -26  12   1      8.9017      1.8889      1.6049      0.0000
 -24  12   1      0.9576      1.5009      2.4770      0.0000
 -22  12   1      6.9138      1.7606      2.7642      0.0000
 -18  12   1      7.0126      2.3119      2.5585      0.0000
 -16  12   1     10.2250      2.2416     -4.6122      0.0000
 -14  12   1     12.0152      1.6537     -9.5365      0.0000
 -12  12   1     17.4750      5.0860    -11.1072      0.0000
 -10  12   1     13.8549      1.5713    -13.1877      0.0000
  -8  12   1     10.2718      2.0837     -7.3699      0.0000
   2  12   1     17.5613      2.7114     17.9894      0.0000
   4  12   1     14.1074      1.6430     15.2470      0.0000
   6  12   1      8.3145      1.4652      6.5785      0.0000
   8  12   1      4.3246      3.0729     -6.7130      0.0000
  10  12   1     16.5077      2.6236    -16.0490      0.0000
  12  12   1     15.3470      2.6159     -9.0985      0.0000
  16  12   1     11.2303      2.4699     -8.4153      0.0000
  18  12   1      1.6165      2.8339     -5.5003      0.0000
  20  12   1      2.9669      2.7587     -1.5145      0.0000
  22  12   1      0.0000      2.2696      2.0307      0.0000
 -25  13   1      3.4870      1.8958     -1.6826      0.0000
 -23  13   1      8.5591      2.1818     -2.7263      0.0000
 -21  13   1      6.1788      4.1425     -3.2160      0.0000
 -19  13   1      9.8794      2.3119     -0.0242      0.0000
 -17  13   1     18.8242      2.7373      0.8090      0.0000
 -15  13   1     11.6172      2.2242      7.9304      0.0000
 -13  13   1     14.2049      3.0316     14.1194      0.0000
 -11  13   1     23.4657      2.2334     17.4024      0.0000
  -9  13   1     11.9159      1.5366     12.8310      0.0000
   3  13   1     23.2656      2.2622    -20.0704      0.0000
   5  13   1     14.5207      2.5144    -13.2388      0.0000
   7  13   1      8.9607      1.5434      2.8039      0.0000
   9  13   1     12.0587      2.4551     13.7813      0.0000
  11  13   1      9.4246      2.3365      8.8303      0.0000
  13  13   1     15.2165      2.7210     11.5119      0.0000
  15  13   1     21.7214      3.1919     12.2846      0.0000
  17  13   1     13.4651      2.6481      8.4908      0.0000
  19  13   1      4.0104      2.8978      4.3261      0.0000
 -24  14   1      1.8242      1.6457     -1.9489      0.0000
 -22  14   1      3.0997      2.2585     -0.4119      0.0000
 -20  14   1      7.3898      2.1408     -0.3973      0.0000
 -18  14   1     12.6654      1.6752     -2.5520      0.0000
 -16  14   1     10.8296      2.2473     -2.4624      0.0000
 -14  14   1      9.9031      2.2813     -8.4085      0.0000
 -12  14   1     13.4794      2.9800    -14.0686      0.0000
 -10  14   1     14.7783      2.5185    -13.1123      0.0000
  -8  14   1      7.8386      2.0557     -5.9518      0.0000
   4  14   1     14.7065      1.7178     12.3404      0.0000
   6  14   1      5.6200      2.3098     -0.1379      0.0000
   8  14   1     15.3890      1.7212    -12.0929      0.0000
  10  14   1      7.0585      2.6133     -8.2569      0.0000
  12  14   1      9.1601      2.3682     -8.6760      0.0000
  16  14   1     17.1923      2.8295    -10.6358      0.0000
 -21  15   1      5.3699      2.0284     -2.3944      0.0000
 -19  15   1     13.6440      2.2933      0.5337      0.0000
 -17  15   1      6.1232      1.6050      3.6411      0.0000
 -15  15   1      8.4207      2.3987      7.1844      0.0000
 -13  15   1     17.7583      2.8265     14.8927      0.0000
 -11  15   1     16.3304      1.7887     16.5767      0.0000
  -9  15   1     10.8919      1.4790      9.3868      0.0000
   3  15   1     31.0643      4.1836    -31.3063      0.0000
   5  15   1     15.2209      1.8261    -18.2009      0.0000
   7  15   1      7.6870      1.5109     -2.1178      0.0000
   9  15   1      9.7258      2.1153      2.2524      0.0000
  11  15   1      9.8275      4.4540      5.1500      0.0000
  13  15   1     12.1121      2.4379     10.7448      0.0000
  15  15   1     15.6116      2.8196     12.8013      0.0000
 -18  16   1      6.5269      2.0472      1.0433      0.0000
 -16  16   1      7.1954      1.9936     -0.1175      0.0000
 -14  16   1      6.5178      1.9074     -4.4331      0.0000
 -12  16   1     10.4785      1.5073     -9.7535      0.0000
 -10  16   1      6.8626      2.2658     -9.5220      0.0000
   4  16   1     12.9718      2.4092     11.9686      0.0000
   6  16   1      4.0369      1.8801      0.6048      0.0000
   8  16   1      7.7751      2.1587     -2.3091      0.0000
  10  16   1      6.5442      1.5425     -3.0767      0.0000
  12  16   1      6.9570      2.3753     -6.4421      0.0000
 -15  17   1      5.2613      1.9978     -0.4902      0.0000
 -11  17   1      4.1569      2.1325      5.1616      0.0000
  -9  17   1      7.3876      2.0470      5.3396      0.0000
   5  17   1      3.4685      2.1125     -1.7182      0.0000
   7  17   1      3.7604      2.1305      0.8502      0.0000
  11  17   1      4.0889      2.5203      4.0932      0.0000
   4  18   1      6.0646      2.5526      2.9516      0.0000
   6  18   1      2.8872      2.5527      0.4656      0.0000
  -4   0   2     38.2086      3.2871    -36.8054      0.0000
  -2   0   2     69.8326      5.9767    -85.6557      0.0000
   2   0   2    109.7809     12.7234   -136.8307      0.0000
  -5   1   2     38.0364      3.7674    -34.9843      0.0000
  -3   1   2     20.1777      1.2862    -21.7675      0.0000
  -1   1   2     11.4670      1.4911    -13.1353      0.0000
   1   1   2     17.3891      2.0405    -14.9804      0.0000
   3   1   2     16.7283      2.7845     11.8581      0.0000
   5   1   2     42.7953      5.4857     24.2725      0.0000
  -4   2   2     38.6528      4.7604     30.2850      0.0000
  -2   2   2      8.2153      1.7944      8.9979      0.0000
   0   2   2      6.4909      1.1448     -3.0388      0.0000
   4   2   2     38.0817      3.3377    -25.1393      0.0000
   8   2   2      6.1078      2.4036     -5.4512      0.0000
  -7   3   2     57.9117      4.9794    -45.8828      0.0000
  -3   3   2     12.0074      1.6599    -13.8139      0.0000
  -1   3   2      4.7533      2.6395      6.3026      0.0000
   1   3   2     26.6852      3.4276     19.4370      0.0000
   3   3   2     14.8292      2.2591     12.9837      0.0000
   5   3   2     14.6861      1.6029      3.9767      0.0000
   7   3   2      4.3282      2.4431      5.8378      0.0000
   9   3   2      0.0000      4.0432     -7.1325      0.0000
 -10   4   2     13.8690      1.4566    -14.8929      0.0000
  -8   4   2      8.2944      0.9371      4.2476      0.0000
  -2   4   2     10.6393      1.3037      9.3779      0.0000
   0   4   2      6.1394      1.4749     -5.9335      0.0000
   2   4   2     19.2530      1.8210    -18.2850      0.0000
   4   4   2     11.5940      2.1393     22.7277      0.0000
   6   4   2      6.1245      1.5704     -8.6290      0.0000
   8   4   2     16.1514      2.1940    -11.0217      0.0000
  10   4   2      4.9982      2.3416      1.0230      0.0000
  16   4   2      0.0000      3.3191      2.4045      0.0000
 -15   5   2      0.9950      1.8314      6.0486      0.0000
 -13   5   2      3.1551      2.0988      2.1619      0.0000
 -11   5   2      7.4728      1.3158      4.0545      0.0000
  -9   5   2     13.4093      1.3056    -13.1150      0.0000
  -7   5   2     29.2361      2.5637    -27.4855      0.0000
  -1   5   2      6.5606      1.2936      7.3210      0.0000
   1   5   2     34.1202      4.3025     29.9865      0.0000
   3   5   2      5.5592      1.7975     -3.4191      0.0000
   5   5   2      5.2285      1.7363     -2.9047      0.0000
   7   5   2     19.3179      2.7648     16.4951      0.0000
   9   5   2     14.1437      2.6701      9.1138      0.0000
  11   5   2      6.0213      1.5743     -4.6276      0.0000
  13   5   2     10.0205      2.7300    -13.0860      0.0000
  15   5   2     20.0411      2.7144     -7.8223      0.0000
  17   5   2      4.9776      2.7677     -7.8995      0.0000
  19   5   2      4.5978      3.0860      1.0729      0.0000
 -18   6   2      6.2666      1.6384     -5.7792      0.0000
 -16   6   2     11.7280      2.2604     -7.5529      0.0000
 -14   6   2      3.1629      1.6183     -2.7682      0.0000
 -12   6   2     10.2610      1.2081     10.4885      0.0000
 -10   6   2      6.3651      1.1132      5.4380      0.0000
  -8   6   2     26.5871      2.3644     21.5095      0.0000
  -2   6   2      8.6112      1.8084     -4.4637      0.0000
   0   6   2     30.5945      2.7391    -32.3486      0.0000
   2   6   2     16.5864      1.7362    -11.9047      0.0000
   4   6   2     14.9950      1.6273    -14.0399      0.0000
   6   6   2     18.0352      1.8120    -12.6439      0.0000
   8   6   2     22.9666      2.8874    -21.7894      0.0000
  10   6   2      6.4432      1.5513     -7.4969      0.0000
  12   6   2     10.6794      1.3713      6.6318      0.0000
  14   6   2      3.9361      2.3006      6.7269      0.0000
  18   6   2      1.2644      1.7846     -1.8027      0.0000
  20   6   2      1.1690      1.4354      0.6542      0.0000
  22   6   2      1.5549      1.7697     -1.0835      0.0000
 -21   7   2      1.6677      2.1002      5.5586      0.0000
 -19   7   2     17.8988      2.6803      4.8675      0.0000
 -17   7   2      5.9729      1.4071      2.4266      0.0000
 -15   7   2      4.3763      1.2376      4.3623      0.0000
 -13   7   2      8.3558      1.8326     -7.1456      0.0000
 -11   7   2     17.6013      1.6845    -16.5151      0.0000
  -9   7   2     14.3347      1.4891     -6.9352      0.0000
  -1   7   2     40.9653      3.6181     47.8070      0.0000
   1   7   2     37.2413      3.2749     38.8108      0.0000
   3   7   2     40.7304      5.0659     43.5263      0.0000
   5   7   2     34.6220      4.3922     34.3387      0.0000
   7   7   2     21.0740      2.8183     25.5813      0.0000
   9   7   2     17.3275      3.8119     17.3947      0.0000
  11   7   2      4.2135      2.1075      0.7421      0.0000
  13   7   2     13.6653      2.8223     -7.8791      0.0000
  15   7   2     23.6573      3.2703    -13.3408      0.0000
  17   7   2      4.0890      2.8440     -0.4931      0.0000
  19   7   2      4.8007      1.9640     -4.0385      0.0000
  21   7   2      3.1399      1.8668     -1.6581      0.0000
  23   7   2      0.7414      2.7302      0.6722      0.0000
  25   7   2      2.4959      1.8529      1.5564      0.0000
  27   7   2      1.6121      2.5852      1.8675      0.0000
 -24   8   2      0.9564      1.4305     -0.4755      0.0000
 -22   8   2      1.4438      2.1767     -2.7259      0.0000
 -20   8   2      4.4734      1.6052     -1.7504      0.0000
 -18   8   2     12.9801      2.0623     -6.3633      0.0000
 -16   8   2      5.4790      1.5825     -4.0513      0.0000
 -14   8   2      5.2192      2.9625     -1.3854      0.0000
 -12   8   2      8.2654      1.2603      9.2377      0.0000
 -10   8   2     11.2114      1.3120     12.8695      0.0000
  -8   8   2     12.1346      2.0459      9.0400      0.0000
   0   8   2      6.3833      2.2664      5.2957      0.0000
   2   8   2      5.9480      2.0722     -3.3781      0.0000
   4   8   2     10.4342      1.9928     -6.8444      0.0000
   6   8   2      6.0355      1.5478     -4.5940      0.0000
   8   8   2      5.6905      2.4566      0.6500      0.0000
  10   8   2      3.1579      2.9430      0.6739      0.0000
  12   8   2      7.5420      1.4890      6.9497      0.0000
  14   8   2     21.7488      2.9699     16.5707      0.0000
  16   8   2      4.8029      1.8275      2.0408      0.0000
  18   8   2      0.9482      2.0065      5.8190      0.0000
  20   8   2      4.3171      1.9757      4.5000      0.0000
  22   8   2      1.7595      1.8308      1.1513      0.0000
  24   8   2      1.8658      1.6864     -0.5234      0.0000
  26   8   2      0.4307      1.4785     -0.9347      0.0000
  28   8   2      1.4380      1.5542     -0.5614      0.0000
 -27   9   2      0.3199      1.6512     -1.6264      0.0000
 -25   9   2      1.6320      1.4796     -1.6215      0.0000
 -23   9   2      0.7472      1.9483      1.5290      0.0000
 -21   9   2      2.8852      1.8002      0.0989      0.0000
 -19   9   2      6.1611      1.2492      1.5408      0.0000
 -17   9   2     12.7075      2.0064      8.0593      0.0000
 -15   9   2      4.3025      1.5659     -0.0962      0.0000
 -13   9   2      5.1382      1.3612     -5.1557      0.0000
 -11   9   2      7.7809      2.9031    -10.7226      0.0000
  -9   9   2     11.2222      1.3677    -13.8284      0.0000
  -1   9   2      7.5261      1.4286     -6.9375      0.0000
   1   9   2      2.3474      2.4060      1.4112      0.0000
   3   9   2      9.6050      1.4294      9.8781      0.0000
   5   9   2     12.2054      2.1077     10.7612      0.0000
   7   9   2      4.7176      1.7370      0.6285      0.0000
   9   9   2      3.0255      2.0448     -3.2559      0.0000
  11   9   2      2.5588      2.2921     -3.5279      0.0000
  13   9   2     20.7399      2.2215    -14.7533      0.0000
  15   9   2      1.6097      2.2382     -2.0498      0.0000
  17   9   2      7.7887      2.2185     -5.8205      0.0000
  19   9   2     11.5053      1.9902     -5.3416      0.0000
  21   9   2      0.0000      1.6724     -2.2893      0.0000
  23   9   2      1.4628      2.8320     -0.2414      0.0000
  25   9   2      0.0000      2.4071      0.7638      0.0000
  27   9   2      0.0000      2.5304      0.2466      0.0000
  29   9   2      0.0000      0.8649      0.1646      0.0000
 -30  10   2      0.0000      0.4714      0.7068      0.0000
 -28  10   2      0.8782      1.1882      1.1816      0.0000
 -26  10   2      0.3034      1.4007      0.1040      0.0000
 -24  10   2      0.0000      1.2858      0.0445      0.0000
 -22  10   2      8.1921      2.3145     -0.7140      0.0000
 -20  10   2      3.3477      1.5950      1.3153      0.0000
 -18  10   2      7.7512      2.1742     -2.3770      0.0000
 -16  10   2      5.9844      1.4110     -4.4119      0.0000
 -14  10   2      5.4403      1.3612      6.1359      0.0000
 -12  10   2      8.7147      1.5267      7.9909      0.0000
 -10  10   2     12.4016      1.4963     12.1719      0.0000
   0  10   2      2.6155      2.1358      1.8068      0.0000
   2  10   2      8.6797      2.0005     -6.6197      0.0000
   4  10   2      9.0797      2.1499    -11.6372      0.0000
   6  10   2      5.3467      1.7196     -3.5367      0.0000
   8  10   2      6.8382      2.0086      5.7343      0.0000
  10  10   2      8.4220      1.9124      7.8253      0.0000
  12  10   2     16.0086      1.8195     13.9243      0.0000
  14  10   2      2.2686      2.0006      1.6038      0.0000
  16  10   2      8.4371      1.6474      5.9661      0.0000
  18  10   2      4.2842      2.8038      5.6728      0.0000
  20  10   2      3.9929      3.0341      2.2536      0.0000
  22  10   2      2.2963      1.8291      0.5043      0.0000
  24  10   2      1.1612      1.4628     -1.3008      0.0000
  26  10   2      2.6845      1.9831     -0.9710      0.0000
  28  10   2      1.6818      1.6215     -0.5148      0.0000
 -29  11   2      1.3537      1.4532     -1.5057      0.0000
 -27  11   2      1.6844      1.5822     -1.4814      0.0000
 -25  11   2      1.2973      1.3667      0.3040      0.0000
 -23  11   2      2.0725      1.2907      0.8565      0.0000
 -21  11   2      5.2485      2.5669      5.1730      0.0000
 -19  11   2     10.9030      1.4557      9.1542      0.0000
 -17  11   2     18.6246      2.7255     16.1746      0.0000
 -15  11   2     17.8576      1.8236     19.4821      0.0000
 -13  11   2     15.2601      1.6651     15.2608      0.0000
 -11  11   2     13.2685      1.5178     11.7507      0.0000
  -9  11   2     10.6995      2.0161      6.2436      0.0000
   1  11   2      6.6371      1.5409     -3.5109      0.0000
   3  11   2      5.8622      1.4883      5.1260      0.0000
   5  11   2      5.8324      1.6752      6.3979      0.0000
   7  11   2      5.0772      1.7071      1.8137      0.0000
   9  11   2      4.0797      2.5167     -2.1254      0.0000
  11  11   2      9.7461      1.5434     -6.3590      0.0000
  13  11   2     10.9251      1.6848      8.4281      0.0000
  15  11   2      8.1181      3.3942      3.9301      0.0000
  17  11   2      2.4982      2.0155      0.5242      0.0000
  19  11   2      2.3792      2.1259      2.3647      0.0000
  21  11   2      1.0207      1.2938      2.2279      0.0000
  23  11   2      5.7489      1.4290      3.0934      0.0000
  25  11   2      0.0000      1.4738      2.4575      0.0000
 -28  12   2      0.0000      0.9667     -0.6094      0.0000
 -26  12   2      1.8056      2.0390     -1.0081      0.0000
 -24  12   2      1.1506      1.3337     -0.2195      0.0000
 -18  12   2      6.0921      2.5080     -1.8238      0.0000
 -16  12   2      4.2165      1.5800     -3.0553      0.0000
 -14  12   2      7.6443      1.5455     -3.9316      0.0000
 -12  12   2      4.5644      1.5722      2.4261      0.0000
 -10  12   2      7.6984      2.0644      7.2694      0.0000
   0  12   2      3.1311      2.6389      3.3609      0.0000
   2  12   2      4.9548      1.7308     -6.2568      0.0000
   4  12   2      7.5995      1.4285     -8.9956      0.0000
   6  12   2      7.6352      2.4838     -6.3404      0.0000
   8  12   2      4.8364      1.7380      1.0958      0.0000
  10  12   2     10.9292      2.4061     10.4408      0.0000
  12  12   2      4.7810      1.9254     -1.6667      0.0000
  14  12   2      6.9322      2.0089     -1.2591      0.0000
  16  12   2      3.9630      3.0948      3.3752      0.0000
  18  12   2      6.4505      1.8824      2.2950      0.0000
  20  12   2      3.8204      2.2884      1.4443      0.0000
  22  12   2      0.8024      2.3447     -0.8739      0.0000
 -25  13   2      1.0859      1.7618      1.2357      0.0000
 -23  13   2      1.9041      1.5203     -0.2152      0.0000
 -21  13   2      2.0249      2.0611      0.7862      0.0000
 -19  13   2      3.6229      1.6212      3.5790      0.0000
 -17  13   2      3.2723      1.7214      1.6534      0.0000
 -15  13   2      3.3628      1.9178      3.6762      0.0000
 -13  13   2      6.5305      1.3897      2.3900      0.0000
 -11  13   2      5.3699      2.3279     -5.2711      0.0000
   1  13   2      2.2642      2.5015      2.3893      0.0000
   3  13   2      5.7607      1.7364      8.0973      0.0000
   5  13   2      9.2282      1.5012      8.3981      0.0000
   7  13   2      2.0558      2.2553      3.0884      0.0000
   9  13   2      7.4045      1.6086     -7.1227      0.0000
  11  13   2      3.7232      2.0315      0.0136      0.0000
  13  13   2      4.4402      3.2701      2.9638      0.0000
  15  13   2      3.6128      1.9235     -0.0156      0.0000
  17  13   2      3.7319      2.3080     -0.6506      0.0000
  19  13   2      2.4541      2.5123     -0.9641      0.0000
  21  13   2      1.7458      1.6319      1.5267      0.0000
  23  13   2      0.0000      1.7543      2.1980      0.0000
 -22  14   2      0.8539      1.4988      1.3231      0.0000
 -20  14   2      2.2302      1.6757      0.1714      0.0000
 -18  14   2      2.5076      1.8123     -1.2585      0.0000
 -16  14   2      2.9767      1.7320     -1.2211      0.0000
 -12  14   2      1.1449      2.0529      1.2967      0.0000
 -10  14   2      4.4378      2.1813      5.4544      0.0000
   2  14   2      1.7986      2.2557     -0.7086      0.0000
   4  14   2      4.5774      1.8704     -5.1136      0.0000
   6  14   2      3.1368      1.9953     -2.7199      0.0000
   8  14   2      4.7045      1.8313      5.1123      0.0000
  10  14   2      2.6217      2.2280      1.6798      0.0000
  12  14   2      2.9853      2.3090     -1.1854      0.0000
  14  14   2      3.5723      2.0603      0.5773      0.0000
  16  14   2      2.9882      1.9704      1.4127      0.0000
  18  14   2      2.4262      1.9270      3.0134      0.0000
  20  14   2      1.7370      1.7258      0.9283      0.0000
 -21  15   2      2.5228      1.9485     -1.4047      0.0000
 -19  15   2      0.0000      1.6735     -1.0483      0.0000
 -17  15   2      1.6738      1.5912      0.5128      0.0000
 -15  15   2      0.6084      1.8070      0.4973      0.0000
 -13  15   2      1.4956      1.9714     -0.6547      0.0000
 -11  15   2      1.5698      2.2149     -2.4618      0.0000
   1  15   2      2.4393      2.5230     -0.5238      0.0000
   3  15   2      3.8639      2.5961      3.5934      0.0000
   5  15   2      3.1397      2.1036      3.0617      0.0000
   7  15   2      1.8697      2.4733     -3.6825      0.0000
   9  15   2      3.0371      2.1823     -2.3522      0.0000
  11  15   2      3.5816      2.8857      0.1738      0.0000
  13  15   2      0.8489      1.9906     -1.5271      0.0000
  15  15   2      1.0548      1.9336     -1.7143      0.0000
 -18  16   2      2.5544      2.0067      1.3026      0.0000
 -16  16   2      1.0963      1.6712     -0.1141      0.0000
 -14  16   2      1.6745      1.8836      1.3640      0.0000
 -12  16   2      0.0000      1.7891      1.8092      0.0000
   2  16   2      0.0000      1.9330     -0.3807      0.0000
   4  16   2      0.1673      1.9390     -1.4479      0.0000
   6  16   2      2.6356      2.3607      2.7826      0.0000
   8  16   2      0.0000      1.8997      2.5174      0.0000
  10  16   2      2.3915      1.9925     -0.4953      0.0000
  12  16   2      3.1462      2.6521      0.9904      0.0000
  14  16   2      1.7249      2.1033      1.9211      0.0000
 -13  17   2      0.8934      5.0630     -0.1061      0.0000
 -11  17   2      0.3480      1.7704      1.8282      0.0000
   3  17   2      1.9574      2.0229      1.2593      0.0000
   5  17   2      2.5750      2.4907     -1.6697      0.0000
   9  17   2      2.3438      2.2604      0.6274      0.0000
   2  18   2      0.0000      3.0659      1.5964      0.0000
  -7   1   3     12.0019      1.2001    -12.7969      0.0000
  -5   1   3     10.5117      1.1633    -10.3977      0.0000
  -3   1   3      3.3638      1.0419      3.4112      0.0000
  -1   1   3     14.9977      1.2463    -15.7155      0.0000
   1   1   3      6.5492      2.1310     -5.1129      0.0000
   3   1   3      3.3723      3.5468      5.8374      0.0000
   5   1   3      3.3122      2.4355      0.2211      0.0000
   7   1   3      1.6593      4.4037     15.0376      0.0000
  -6   2   3     14.4586      1.4120     16.0303      0.0000
  -4   2   3      4.9195      1.0264     -6.0217      0.0000
  -2   2   3      5.4634      1.6086      8.4453      0.0000
   0   2   3     15.4601      3.7198      8.9994      0.0000
   4   2   3      8.8890      1.4546      6.4508      0.0000
   6   2   3     12.8591      2.0160    -12.4831      0.0000
   8   2   3      3.3874      2.3444     -1.2804      0.0000
  10   2   3      6.8834      2.7368      5.1708      0.0000
  -7   3   3      7.0103      1.0134     -6.2427      0.0000
  -5   3   3     14.4548      1.5366    -15.3535      0.0000
  -3   3   3     15.3416      1.6691    -18.2562      0.0000
  -1   3   3      9.8469      2.0420    -12.1422      0.0000
   1   3   3      5.0768      1.6335     -3.3422      0.0000
   3   3   3     11.9691      1.8761    -12.6164      0.0000
   5   3   3     19.5133      2.6542     18.8083      0.0000
   7   3   3      4.9312      2.2826      9.3914      0.0000
   9   3   3      2.2773      2.1530     -1.5876      0.0000
  11   3   3      4.8550      3.4617     -0.3516      0.0000
  13   3   3      6.1377      2.0100     -0.5609      0.0000
  15   3   3      0.0000      3.6927      0.4420      0.0000
 -10   4   3      4.5029      0.8625     -5.0976      0.0000
  -4   4   3     17.9408      2.4990     17.5837      0.0000
  -2   4   3     11.7345      3.7904     11.6281      0.0000
   0   4   3      6.7030      1.4074      5.2555      0.0000
   2   4   3     14.7898      1.5963     15.6887      0.0000
   4   4   3      8.5509      1.6384     -8.2932      0.0000
   6   4   3      5.4004      3.6038     -6.9802      0.0000
   8   4   3      8.5029      1.3287      1.5332      0.0000
  10   4   3      4.4572      1.9735      1.3307      0.0000
  12   4   3      0.0000      3.6920      1.8223      0.0000
  14   4   3      1.9054      1.9236     -3.2768      0.0000
  16   4   3      4.7317      1.7623      1.1429      0.0000
 -13   5   3      3.8339      1.1514      5.1242      0.0000
 -11   5   3      3.5635      1.5064      2.9584      0.0000
  -9   5   3      8.4825      1.3443     -5.7766      0.0000
  -5   5   3     12.4141      1.4534    -10.9539      0.0000
  -3   5   3     19.5051      1.8707    -19.5137      0.0000
  -1   5   3      8.2602      1.4778    -10.6995      0.0000
   1   5   3     12.5015      1.4778    -15.0047      0.0000
   3   5   3     14.6185      1.6266     13.6230      0.0000
   5   5   3      7.1401      1.3750      8.2392      0.0000
   7   5   3      5.7256      1.7446      6.1410      0.0000
   9   5   3      5.4718      1.3184      5.7484      0.0000
  11   5   3      2.5940      2.2461      1.7288      0.0000
  13   5   3      3.4588      2.3054      2.9919      0.0000
  15   5   3      1.5633      1.9658     -0.5756      0.0000
  17   5   3      0.7159      1.7689     -0.7631      0.0000
  19   5   3      4.5148      2.8557     -5.3506      0.0000
  21   5   3      2.4883      3.5861     -0.2371      0.0000
 -16   6   3      5.9760      1.1037    -10.1338      0.0000
 -14   6   3      5.3224      2.2377      1.3944      0.0000
 -12   6   3      5.2975      0.9259      3.6587      0.0000
 -10   6   3      7.8506      0.9404      7.6831      0.0000
  -4   6   3     17.5797      2.5716     15.2160      0.0000
  -2   6   3     15.1048      1.6113     13.8695      0.0000
   0   6   3     15.4557      1.7407     13.5809      0.0000
   2   6   3     15.6222      2.2805    -16.3386      0.0000
   4   6   3     15.4564      1.6758    -15.2817      0.0000
   6   6   3      5.7018      2.7364     -7.2113      0.0000
   8   6   3     10.1030      2.3388     -9.2145      0.0000
  12   6   3      7.0149      1.7114     -4.2864      0.0000
  14   6   3      0.4597      1.9566     -0.0320      0.0000
  16   6   3      2.4273      2.2044     -1.0123      0.0000
  20   6   3      2.5960      1.9560      1.9875      0.0000
  22   6   3      1.0664      1.2024      0.5905      0.0000
  24   6   3      0.0000      1.8164     -0.0649      0.0000
  26   6   3      0.0000      2.8829     -0.0675      0.0000
 -21   7   3      0.0000      1.5419      2.4249      0.0000
 -19   7   3      2.0744      1.6204      5.1249      0.0000
 -17   7   3     12.2541      1.4174     13.0659      0.0000
 -13   7   3      4.5860      1.1446     -3.6487      0.0000
 -11   7   3      8.1295      1.6145     -6.9499      0.0000
  -3   7   3     12.0270      1.5753    -11.4821      0.0000
  -1   7   3     14.8468      1.5897     -8.8047      0.0000
   1   7   3     21.7016      3.0129     21.8131      0.0000
   3   7   3     28.9891      3.7181     30.2471      0.0000
   5   7   3     22.9129      2.1769     24.1113      0.0000
   7   7   3     11.8296      3.1893     16.2641      0.0000
   9   7   3     19.3179      2.6661     15.1947      0.0000
  13   7   3      5.3014      1.4460      2.4290      0.0000
  15   7   3      2.8276      2.9758      3.0168      0.0000
  19   7   3      5.0135      2.7591     -3.0706      0.0000
  21   7   3      1.2095      1.6240     -1.5185      0.0000
  23   7   3      0.0000      1.4640     -0.1200      0.0000
  25   7   3      0.5988      0.9947     -0.2561      0.0000
  27   7   3      0.0000      2.9283     -0.1891      0.0000
 -24   8   3      4.9965      1.6277      0.7053      0.0000
 -22   8   3      0.0000      1.2392     -1.3897      0.0000
 -20   8   3      3.8690      3.1321     -6.5223      0.0000
 -18   8   3     14.1760      1.4834     -8.2688      0.0000
 -16   8   3     12.3987      2.8752    -11.5400      0.0000
 -14   8   3      7.4724      1.1229     -6.7940      0.0000
 -12   8   3      2.5574      1.6334      1.2862      0.0000
  -4   8   3     30.2269      3.9212     28.3620      0.0000
  -2   8   3     30.9394      2.8196     31.9353      0.0000
   0   8   3     11.8241      2.1189     11.2260      0.0000
   2   8   3      5.0587      1.7899     -2.8903      0.0000
   4   8   3      7.6651      1.4980     -8.6102      0.0000
   6   8   3      6.3106      1.6155     -4.9515      0.0000
   8   8   3      5.9651      1.6601     -5.6692      0.0000
  10   8   3      9.0169      1.5697     -8.7208      0.0000
  12   8   3      7.1110      1.9702     -3.9582      0.0000
  14   8   3      0.0000      2.9722     -4.2477      0.0000
  16   8   3     19.0942      2.2435      8.1068      0.0000
  18   8   3      2.6169      2.2031      4.6201      0.0000
  20   8   3      2.9585      2.1657      3.8221      0.0000
  22   8   3      1.5933      1.8233      1.9271      0.0000
  24   8   3      1.1466      1.5923      1.1081      0.0000
  26   8   3      0.9632      1.4598      0.9319      0.0000
  28   8   3      0.0000      0.8606      0.2348      0.0000
 -27   9   3      1.2476      1.8415     -2.0882      0.0000
 -25   9   3      0.1695      0.9863     -1.0820      0.0000
 -23   9   3      1.0246      1.4666     -2.2314      0.0000
 -21   9   3      2.2059      1.6966      3.0987      0.0000
 -19   9   3      4.5817      2.2182      6.6461      0.0000
 -17   9   3      8.5811      2.5240      5.6560      0.0000
 -15   9   3     13.8517      2.0052      7.4962      0.0000
 -13   9   3      4.0709      1.3533      2.8080      0.0000
 -11   9   3      6.9920      1.1015     -8.6312      0.0000
  -3   9   3     28.7126      3.7380    -28.0729      0.0000
  -1   9   3     12.3648      1.5760    -14.7025      0.0000
   1   9   3      3.6181      2.1493     -1.6843      0.0000
   3   9   3      8.2404      1.5538      6.7867      0.0000
   5   9   3      5.4820      1.6988      5.5556      0.0000
   7   9   3      3.6849      2.2033      3.0403      0.0000
   9   9   3      5.4659      1.6599      4.2759      0.0000
  11   9   3     11.1822      2.0204      4.1474      0.0000
  13   9   3     11.0951      2.6195      7.0073      0.0000
  17   9   3     10.3048      1.8817     -3.4544      0.0000
  19   9   3      5.9805      2.5924     -2.6330      0.0000
  21   9   3      2.2907      2.9695     -1.4621      0.0000
  23   9   3      1.2450      2.8310     -0.3266      0.0000
  25   9   3      0.0000      1.5220     -0.2790      0.0000
  27   9   3      0.3659      1.3599      0.0264      0.0000
 -28  10   3      0.2267      0.4971      0.9045      0.0000
 -26  10   3      0.0000      0.8552      0.4659      0.0000
 -24  10   3      0.0000      1.1258     -0.0513      0.0000
 -22  10   3      7.4793      2.1126     -1.6223      0.0000
 -20  10   3      8.1072      3.2714     -6.3968      0.0000
 -18  10   3      9.0309      2.2185     -6.6435      0.0000
 -16  10   3     12.1409      1.4074     -6.4164      0.0000
 -14  10   3      7.9830      1.2782     -5.6253      0.0000
 -12  10   3      5.9242      2.1416      5.8913      0.0000
  -2  10   3     19.1617      2.7905     22.3272      0.0000
   0  10   3      7.5749      2.0900      9.1387      0.0000
   2  10   3      4.5434      2.6071     -2.2677      0.0000
   4  10   3      8.9361      1.5811     -5.9502      0.0000
   6  10   3      4.5764      1.9729     -5.8298      0.0000
   8  10   3      4.1061      2.0790     -3.9983      0.0000
  10  10   3      4.5196      2.2784     -1.9876      0.0000
  12  10   3      4.0915      3.4128     -7.5629      0.0000
  14  10   3      8.3929      1.5746      5.3023      0.0000
  16  10   3      9.6868      4.6711      5.1008      0.0000
  18  10   3      1.1931      1.7464      4.0622      0.0000
  20  10   3      4.0948      1.4137      2.8389      0.0000
  22  10   3      1.6382      1.7605      1.1456      0.0000
  24  10   3      0.7929      1.4451      0.5673      0.0000
  26  10   3      1.9938      1.9312     -0.0566      0.0000
 -29  11   3      0.0000      0.8393     -2.0079      0.0000
 -27  11   3      0.7899      1.1269     -2.4817      0.0000
 -25  11   3      2.9174      1.9603     -2.6250      0.0000
 -23  11   3      1.1578      1.2114      1.5087      0.0000
 -19  11   3     15.9517      2.8814     15.8667      0.0000
 -17  11   3     30.3811      2.7667     23.8033      0.0000
 -15  11   3     30.4487      3.7213     31.5455      0.0000
 -13  11   3     33.9557      3.0111     29.5296      0.0000
  -3  11   3     10.9435      2.2093    -11.0103      0.0000
  -1  11   3      9.5699      2.2294    -10.3218      0.0000
   1  11   3      6.9890      1.6163     -2.8182      0.0000
   3  11   3      4.2631      2.0856      1.9769      0.0000
   5  11   3      5.7155      1.8098      5.7365      0.0000
   7  11   3      5.6542      1.8781      7.1281      0.0000
   9  11   3      7.7327      2.9143      5.1756      0.0000
  11  11   3     17.2317      1.9323     12.2311      0.0000
  13  11   3      4.9026      1.9193      4.3402      0.0000
  15  11   3      3.5654      1.9470      2.3922      0.0000
  17  11   3      2.4727      1.9543      1.6380      0.0000
  19  11   3      0.6612      1.7420      1.4028      0.0000
  21  11   3      1.9925      1.7455      2.1876      0.0000
  23  11   3      6.9833      1.9036      1.6189      0.0000
 -28  12   3      0.0000      1.1440      0.1890      0.0000
 -26  12   3      1.9457      1.4545      1.4144      0.0000
 -24  12   3      1.9525      1.8620      1.0133      0.0000
 -22  12   3      2.2131      1.6425     -2.3526      0.0000
 -20  12   3      9.0215      1.5162     -4.6623      0.0000
 -18  12   3     12.9549      1.5547     -7.4712      0.0000
 -16  12   3     13.9945      1.6158     -9.5990      0.0000
 -14  12   3      8.9129      1.3321     -6.1818      0.0000
 -12  12   3      2.2685      2.4896      1.3851      0.0000
  -2  12   3     14.5510      1.7311     13.7621      0.0000
   0  12   3      5.2429      2.7230      6.3592      0.0000
   2  12   3      4.9128      1.7642     -2.0177      0.0000
   4  12   3      7.8576      1.7846     -7.0867      0.0000
   6  12   3      6.4780      2.1462     -8.5404      0.0000
   8  12   3      4.8175      1.9649     -4.9393      0.0000
  10  12   3      8.3422      2.0266     -7.4952      0.0000
  12  12   3      3.0336      2.9785     -0.9500      0.0000
  14  12   3      4.2238      2.0027      1.6240      0.0000
  16  12   3      5.9389      1.9791      2.7063      0.0000
  18  12   3      7.0974      2.5292      3.2674      0.0000
  20  12   3      1.0630      1.9902      1.3821      0.0000
  22  12   3      0.0000      1.2735      0.9454      0.0000
 -25  13   3      0.3126      1.3357     -0.4933      0.0000
 -23  13   3      2.4851      1.3758      1.3597      0.0000
 -21  13   3      5.0366      1.2937      4.2316      0.0000
 -19  13   3      9.8528      1.4231      7.5689      0.0000
 -17  13   3     14.4459      1.6223      9.9066      0.0000
 -15  13   3      9.0888      1.2585      6.2554      0.0000
 -13  13   3      1.7055      1.8070     -0.5234      0.0000
  -1  13   3     12.0574      1.6573    -11.5618      0.0000
   1  13   3      2.5057      2.3996     -1.8762      0.0000
   3  13   3      9.0453      1.5482      7.2695      0.0000
   5  13   3      8.1666      2.5107     10.8077      0.0000
   7  13   3     12.1612      2.2564      9.0410      0.0000
   9  13   3      8.1343      1.8103      9.8664      0.0000
  11  13   3      3.4410      2.1508      3.1034      0.0000
  13  13   3      3.5301      2.0729     -1.3325      0.0000
  15  13   3      5.9660      1.6877     -2.3813      0.0000
  17  13   3      5.2007      2.9063     -4.0489      0.0000
  19  13   3      5.3719      1.9794     -3.0041      0.0000
  21  13   3      1.7632      2.2885     -2.1924      0.0000
 -22  14   3      1.0968      1.7109      2.4895      0.0000
 -20  14   3      3.3918      1.3813     -1.1462      0.0000
 -18  14   3     10.7904      1.5110     -6.8176      0.0000
 -16  14   3     11.0710      1.4230     -7.1910      0.0000
 -14  14   3      5.6268      1.3116     -3.2957      0.0000
  -2  14   3     16.5861      2.7031     15.6231      0.0000
   0  14   3      8.2812      2.1193     10.3002      0.0000
   2  14   3      3.9112      2.0686      0.9191      0.0000
   4  14   3      3.8771      1.8937     -5.4387      0.0000
   6  14   3      6.6504      1.7301     -6.5879      0.0000
   8  14   3     11.2207      2.2859     -8.8716      0.0000
  10  14   3      5.0510      2.0860     -4.4777      0.0000
  12  14   3      2.4621      2.1880      1.2549      0.0000
  14  14   3      2.9381      2.2167      2.2491      0.0000
  18  14   3      4.1672      2.3047      3.9135      0.0000
 -19  15   3      8.5490      1.9660      8.0673      0.0000
 -17  15   3     10.0833      2.2016      8.6037      0.0000
 -15  15   3      5.0874      2.0391      3.2943      0.0000
 -13  15   3      5.9751      2.1623     -1.4460      0.0000
  -1  15   3      4.0928      2.7116     -2.4895      0.0000
   1  15   3      5.9364      1.7891      5.6118      0.0000
   3  15   3     10.3031      1.6578     12.3933      0.0000
   5  15   3     15.4276      2.5598     14.7456      0.0000
   7  15   3     14.2318      2.4316     15.9351      0.0000
   9  15   3     10.5626      2.2284     11.9321      0.0000
  11  15   3      4.6571      2.8822      4.0766      0.0000
  13  15   3      2.9175      2.2604      0.3268      0.0000
  15  15   3      2.5839      2.1224     -1.8364      0.0000
 -16  16   3     11.0513      2.0560     -6.3189      0.0000
 -14  16   3      5.1106      2.0448     -3.7660      0.0000
   0  16   3      3.8990      2.1893      3.3577      0.0000
   2  16   3      2.4234      2.1948     -1.1177      0.0000
   4  16   3      4.8954      1.9447     -5.1767      0.0000
   6  16   3      9.0945      1.6140     -9.1341      0.0000
   8  16   3      7.6795      2.2025     -9.0610      0.0000
  10  16   3      5.2634      2.2331     -4.3869      0.0000
  -1  17   3      8.1567      2.5082     -4.9150      0.0000
   1  17   3      3.3659      2.8707     -2.5976      0.0000
   3  17   3      0.0000      2.3285     -0.4445      0.0000
   5  17   3      2.1265      2.3846      4.2076      0.0000
  -8   0   4     33.1567      3.6919    -31.1471      0.0000
  -6   0   4     38.5631      5.6135    -38.5876      0.0000
  -4   0   4     39.9605      8.2306    -30.8207      0.0000
  -2   0   4      6.8554      2.2209     -4.7548      0.0000
   2   0   4     28.3596      3.5666     27.5583      0.0000
  -9   1   4     23.2785      2.0900     27.0658      0.0000
  -7   1   4     29.0725      1.8156     26.4296      0.0000
  -5   1   4     41.5906      2.9353     42.6666      0.0000
  -3   1   4     35.8779      4.3843     38.5264      0.0000
  -1   1   4     32.5393      2.5323     34.9228      0.0000
   1   1   4     22.5056      3.4307     26.3567      0.0000
   3   1   4      3.5604      4.0050      9.8357      0.0000
   5   1   4      4.8688      1.8927     -4.7541      0.0000
   7   1   4     34.9157      3.2553    -23.7960      0.0000
   9   1   4      1.1806      4.6141    -23.2023      0.0000
 -10   2   4      5.1426      1.3866      4.9669      0.0000
  -8   2   4     31.9555      2.2626    -25.9333      0.0000
  -6   2   4     31.9656      2.3656    -26.7639      0.0000
  -4   2   4     32.6377      2.3723    -35.5244      0.0000
  -2   2   4     31.8806      2.8697    -35.3533      0.0000
   0   2   4     37.4201      4.7725    -28.6424      0.0000
   2   2   4     18.3901      3.5376    -14.5806      0.0000
   4   2   4      7.4087      1.7480     -8.2015      0.0000
  10   2   4      9.7186      4.1619     12.1546      0.0000
  12   2   4      0.0000      4.3228      6.5499      0.0000
  -9   3   4     14.1249      2.8439     11.5893      0.0000
  -7   3   4     36.2885      2.6066     40.5419      0.0000
  -5   3   4     26.4193      3.5141     31.3924      0.0000
  -3   3   4     30.2983      3.9194     35.4034      0.0000
  -1   3   4     28.0480      3.7423     28.6989      0.0000
   1   3   4     16.1915      1.8572     16.7995      0.0000
   3   3   4     10.6427      2.5570     10.8244      0.0000
   5   3   4     14.8905      3.9210     -8.3642      0.0000
   7   3   4      0.0000      4.1419    -11.5042      0.0000
   9   3   4     10.4806      1.8931     -7.8677      0.0000
  11   3   4      4.9133      2.1928     -5.9919      0.0000
  13   3   4      2.1123      4.2902      2.8654      0.0000
  15   3   4      4.2604      2.4314      2.8763      0.0000
 -10   4   4     25.4301      2.2252     32.2448      0.0000
  -6   4   4     17.6989      2.6051    -16.6236      0.0000
  -4   4   4      8.5125      1.6069    -11.6013      0.0000
  -2   4   4     17.4264      1.7862    -20.4696      0.0000
   0   4   4     18.0639      1.8052    -15.7446      0.0000
   2   4   4     14.7010      2.6907    -16.1297      0.0000
   4   4   4      4.1357      1.9038      6.5665      0.0000
   6   4   4     11.8518      3.7022     10.4297      0.0000
   8   4   4     16.4554      2.8191      9.5699      0.0000
  10   4   4     11.0367      1.9648     12.7132      0.0000
  12   4   4      6.1216      4.1476      5.8258      0.0000
  14   4   4      2.0894      4.0231      3.1805      0.0000
  16   4   4      0.0000      3.9117     -0.1600      0.0000
  18   4   4      0.0000      4.0385      0.0719      0.0000
  20   4   4      0.0000      3.8176     -3.4016      0.0000
  -7   5   4     18.8987      1.8885     19.1230      0.0000
  -5   5   4     29.0487      2.6428     27.3506      0.0000
  -3   5   4     20.0601      2.7544     21.4126      0.0000
  -1   5   4     16.9396      2.6247     19.1793      0.0000
   1   5   4     19.4765      2.6107     18.1360      0.0000
   3   5   4      2.7313      2.1019     -0.1394      0.0000
   5   5   4     14.2740      2.1308    -10.6129      0.0000
   7   5   4     12.6010      2.0548     -9.4744      0.0000
   9   5   4     19.5152      3.1368    -13.3396      0.0000
  11   5   4      6.4505      1.9509     -9.4807      0.0000
  13   5   4      6.9432      3.3901     -6.6319      0.0000
  15   5   4      0.4123      4.1040     -1.1738      0.0000
  17   5   4      0.0000      3.7857     -1.0923      0.0000
  19   5   4      0.0000      3.5369      3.4605      0.0000
  21   5   4      4.0290      2.0771      1.8449      0.0000
 -16   6   4      5.6257      1.0717      7.8089      0.0000
 -14   6   4      7.0103      1.0971      8.2152      0.0000
 -12   6   4      8.3931      1.3350      0.1101      0.0000
  -6   6   4     22.7581      5.7758    -29.1384      0.0000
  -4   6   4     29.4368      5.6772    -32.3179      0.0000
  -2   6   4     17.9639      3.9166    -21.3851      0.0000
   0   6   4     19.4433      2.8806    -17.5793      0.0000
   2   6   4      3.8081      1.8589     -1.4310      0.0000
   4   6   4      9.1717      1.5437     10.1969      0.0000
   6   6   4     18.7001      3.0534     15.5415      0.0000
   8   6   4     13.8820      3.7723     17.4143      0.0000
  10   6   4     13.7687      1.7633     12.9472      0.0000
  12   6   4     14.2017      1.7142     10.7116      0.0000
  14   6   4      0.0000      4.2269      4.5628      0.0000
  16   6   4      5.0346      2.2445      3.0143      0.0000
  18   6   4      6.7450      3.8920     -2.8086      0.0000
  20   6   4      5.6757      4.1514     -1.1997      0.0000
  22   6   4      0.0000      2.9256     -1.4842      0.0000
  24   6   4      1.7070      1.8254     -0.2192      0.0000
 -19   7   4     13.4891      1.8438    -16.0851      0.0000
 -17   7   4      5.4446      2.8079     -6.7407      0.0000
 -15   7   4      6.7658      1.0075     -4.4194      0.0000
 -13   7   4      7.0999      0.9391     -7.5126      0.0000
  -7   7   4     16.4816      2.5640     16.6214      0.0000
  -5   7   4     20.1083      2.8395     23.1246      0.0000
  -3   7   4     20.5615      2.0130     21.0244      0.0000
  -1   7   4     13.8805      1.7272     11.0799      0.0000
   1   7   4      5.5882      2.9408     -1.8572      0.0000
   3   7   4     17.7689      2.8621    -12.4516      0.0000
   5   7   4     20.1521      2.0995    -18.6804      0.0000
   7   7   4     26.5758      3.4475    -22.5836      0.0000
   9   7   4     22.0896      2.2561    -15.6086      0.0000
  11   7   4     13.2107      2.1054    -11.4434      0.0000
  13   7   4     15.7425      3.0484     -6.1228      0.0000
  15   7   4      7.8753      3.7016     -4.0354      0.0000
  17   7   4      2.7715      2.1645      3.6601      0.0000
  19   7   4      3.9855      2.8789      1.9670      0.0000
  21   7   4      2.7679      2.0502      2.4642      0.0000
  23   7   4      2.7486      2.1627      1.2469      0.0000
 -22   8   4      0.4392      1.6009     -3.5955      0.0000
 -20   8   4      2.2418      1.7152      1.9091      0.0000
 -18   8   4     14.3062      1.4546     13.1906      0.0000
 -16   8   4      4.6214      1.0807      4.0565      0.0000
 -14   8   4      3.5704      1.1632      4.9312      0.0000
  -6   8   4     18.5733      1.9033    -16.2354      0.0000
  -4   8   4     19.8573      2.0403    -23.2737      0.0000
  -2   8   4     25.1931      3.4098    -23.0842      0.0000
   0   8   4     14.1332      2.6739    -14.8370      0.0000
   2   8   4      6.7015      1.6217     -6.4196      0.0000
   4   8   4      2.3347      2.0955      0.4740      0.0000
   6   8   4      7.9539      1.8802      8.1863      0.0000
   8   8   4      8.9847      2.7075      8.1522      0.0000
  10   8   4      9.7942      1.9347      5.9821      0.0000
  12   8   4      1.6354      3.4746      3.0898      0.0000
  14   8   4      6.4645      3.1923      3.8318      0.0000
  16   8   4      5.5254      1.5257     -3.9645      0.0000
  18   8   4      0.0000      1.7260     -2.9263      0.0000
  20   8   4      4.4208      2.0156     -3.5293      0.0000
  22   8   4      2.3695      2.0829     -2.2116      0.0000
  24   8   4      0.9922      1.7033     -1.5179      0.0000
 -27   9   4      0.4277      1.3221      0.7484      0.0000
 -25   9   4      0.0000      1.1689      1.7769      0.0000
 -23   9   4      0.0000      1.1780      0.9788      0.0000
 -21   9   4      2.7311      1.6000      1.4330      0.0000
 -19   9   4      4.0801      2.1650     -3.4609      0.0000
 -17   9   4     11.0345      1.3102     -9.9292      0.0000
 -15   9   4      3.8124      1.2520     -3.2543      0.0000
 -13   9   4      9.4811      1.7759     -5.9685      0.0000
  -5   9   4     15.9507      2.7906     15.5834      0.0000
  -3   9   4     16.4381      1.8136     17.9769      0.0000
  -1   9   4     15.0603      1.7062     15.6823      0.0000
   1   9   4     10.3928      2.6608      7.5027      0.0000
   3   9   4      4.2153      1.9879      0.6266      0.0000
   5   9   4      5.3184      1.9936     -5.6859      0.0000
   7   9   4      7.1880      1.6937     -7.3420      0.0000
   9   9   4      6.1754      1.8349     -7.0131      0.0000
  11   9   4      4.0758      1.9416     -3.0663      0.0000
  13   9   4      7.2491      1.8362     -4.2594      0.0000
  15   9   4      1.5766      1.9042      2.1091      0.0000
  17   9   4      6.0895      3.0692      1.8638      0.0000
  19   9   4      3.1140      2.8519      3.2529      0.0000
  21   9   4      0.5637      2.9912      1.9627      0.0000
  23   9   4      1.0078      2.0797      1.4175      0.0000
 -30  10   4      1.4285      2.3516     -0.8743      0.0000
 -28  10   4      1.1932      1.1840     -0.2056      0.0000
 -26  10   4      0.8656      0.9493      0.8775      0.0000
 -24  10   4      0.0000      1.5712     -2.2673      0.0000
 -22  10   4      0.8910      1.2085     -1.0439      0.0000
 -20  10   4      2.3892      1.7613     -2.5037      0.0000
 -18  10   4      3.2772      1.5902      0.1680      0.0000
 -16  10   4      6.6051      1.1874      5.8370      0.0000
 -14  10   4      4.9191      1.2221      3.6198      0.0000
  -4  10   4      6.3594      1.6712     -7.6852      0.0000
  -2  10   4      7.3248      1.5953     -9.6917      0.0000
   0  10   4      6.4296      1.7567     -7.6246      0.0000
   2  10   4      3.7812      2.2672     -2.1824      0.0000
   4  10   4      2.3516      2.2320      2.9694      0.0000
   6  10   4      3.2404      2.1389      3.5334      0.0000
   8  10   4      5.1704      3.4246      4.5353      0.0000
  10  10   4      2.2207      2.1427      2.0281      0.0000
  12  10   4      2.1304      1.9210      2.9289      0.0000
  14  10   4      7.1232      2.9406     -1.4973      0.0000
  16  10   4      3.5651      2.1295     -0.8031      0.0000
  18  10   4      0.1934      1.3901     -2.4832      0.0000
  20  10   4      2.0215      1.9072     -1.5072      0.0000
  22  10   4      0.0000      1.5598     -0.8240      0.0000
 -27  11   4      0.9338      1.1735      0.9723      0.0000
 -25  11   4      3.0738      1.8072      1.3234      0.0000
 -23  11   4      0.9045      1.3260      2.2212      0.0000
 -21  11   4      1.8139      1.5057     -1.4631      0.0000
 -19  11   4      2.9745      1.5679     -2.2735      0.0000
 -17  11   4      9.0118      1.2904    -10.6243      0.0000
 -15  11   4     19.6544      3.8995    -20.1020      0.0000
  -5  11   4      3.8848      2.7946     -3.8289      0.0000
  -3  11   4      0.0000      2.2063      1.2176      0.0000
  -1  11   4      4.7180      2.9226      5.0756      0.0000
   1  11   4      3.9275      2.8004      4.4323      0.0000
   3  11   4      2.4471      2.2181     -1.1197      0.0000
   5  11   4      1.6177      2.0578     -2.6964      0.0000
   7  11   4      3.7696      1.8954     -3.8643      0.0000
   9  11   4      4.2351      1.9525     -3.5331      0.0000
  11  11   4      6.0933      1.8729     -5.4489      0.0000
  13  11   4      4.1461      2.6136     -2.1582      0.0000
  15  11   4      1.8263      1.9776     -2.2431      0.0000
  17  11   4      1.4939      2.0807     -0.5986      0.0000
  19  11   4      1.4259      2.6337     -0.6080      0.0000
 -26  12   4      0.6749      0.9627      0.2057      0.0000
 -24  12   4      1.6012      1.3443     -0.2765      0.0000
 -22  12   4      0.7102      1.3129     -1.2605      0.0000
 -20  12   4      2.0670      1.6325     -1.3214      0.0000
 -18  12   4      2.4675      1.6431     -0.8847      0.0000
 -16  12   4      9.0612      1.3123      6.4821      0.0000
 -14  12   4      8.0563      1.8336      5.2681      0.0000
  -4  12   4      7.2862      2.4636     -4.2020      0.0000
  -2  12   4      3.8888      2.3191     -5.8562      0.0000
   0  12   4      4.5368      1.7824     -5.9605      0.0000
   2  12   4      1.5033      2.2518     -1.1943      0.0000
   4  12   4      4.6040      1.9098      1.6640      0.0000
   6  12   4      1.4833      2.0957      1.9594      0.0000
   8  12   4      3.9713      2.1795      0.7573      0.0000
  10  12   4      7.0226      2.0568      2.8288      0.0000
  12  12   4      2.7839      2.3400      1.4034      0.0000
  14  12   4      2.3394      2.1729      0.3540      0.0000
  16  12   4      2.1075      1.9237     -0.7763      0.0000
  18  12   4      0.7463      1.8928     -0.4762      0.0000
 -23  13   4      1.2047      1.2809     -1.4106      0.0000
 -21  13   4      2.8083      1.3114      0.7262      0.0000
 -19  13   4      1.8512      1.5364      0.8455      0.0000
 -17  13   4      2.2216      1.6045     -2.0755      0.0000
 -15  13   4      2.8913      2.1511     -3.7347      0.0000
  -3  13   4      4.0050      2.7558      5.4761      0.0000
  -1  13   4      3.7607      2.9265      5.7055      0.0000
   1  13   4      3.3873      2.0637      1.7245      0.0000
   3  13   4      1.5919      2.9439     -1.1997      0.0000
   5  13   4      1.9559      2.1464     -1.8255      0.0000
   7  13   4      2.0764      2.2025     -0.2361      0.0000
   9  13   4      1.2969      2.1805     -1.2786      0.0000
  11  13   4      1.3160      2.0198     -2.0573      0.0000
  13  13   4      3.3994      2.3499     -0.9309      0.0000
  15  13   4      4.2416      2.3074      0.2505      0.0000
 -20  14   4      1.9217      1.4957     -1.2197      0.0000
 -18  14   4      1.1481      1.3978      1.2090      0.0000
 -16  14   4      1.8967      1.5737      2.2627      0.0000
  -4  14   4      4.0915      2.6677     -6.0693      0.0000
  -2  14   4      6.3077      2.3769     -8.3098      0.0000
   0  14   4      3.0913      2.2189     -4.3759      0.0000
   2  14   4      3.3717      1.9736     -0.9610      0.0000
   4  14   4      1.8393      2.1928     -0.3542      0.0000
   6  14   4      1.4314      2.0585     -1.2340      0.0000
   8  14   4      1.1875      2.0190     -0.9406      0.0000
  10  14   4      0.0000      2.8632      0.7751      0.0000
  12  14   4      2.5935      2.1766      0.5024      0.0000
  14  14   4      2.2210      2.1481     -0.3887      0.0000
 -17  15   4      1.5528      1.5283     -0.1002      0.0000
 -15  15   4      1.9963      1.9435      1.7424      0.0000
  -3  15   4      4.1413      2.7848      3.4754      0.0000
  -1  15   4      1.9723      2.1053      1.1529      0.0000
   1  15   4      2.3125      2.3641     -2.8284      0.0000
   3  15   4      4.9215      2.6050     -2.5773      0.0000
   5  15   4      0.0000      2.0000     -0.3826      0.0000
   7  15   4      0.0000      2.0588      0.6754      0.0000
   9  15   4      0.0000      1.9257     -0.3039      0.0000
  -2  16   4      3.2947      2.7410     -1.8001      0.0000
   0  16   4      0.0000      2.4679      1.9654      0.0000
   2  16   4      2.4004      2.5294      2.8481      0.0000
   4  16   4      2.5856      2.4194      0.4026      0.0000
   6  16   4      3.6353      2.6794     -1.5490      0.0000
 -11   1   5      8.6081      0.9449    -10.9094      0.0000
  -9   1   5      4.7886      1.0065      4.9048      0.0000
  -7   1   5      4.9601      0.9287      4.4356      0.0000
  -5   1   5      5.3213      1.1801      6.2477      0.0000
  -3   1   5      3.6175      1.2319     -2.1624      0.0000
  -1   1   5      5.1388      1.5447      6.5291      0.0000
   1   1   5      4.5810      1.8005      2.0512      0.0000
   3   1   5      2.8894      2.1864     -0.2826      0.0000
   5   1   5      2.1624      2.1205     -2.4907      0.0000
   7   1   5      2.0697      1.9597     -1.3429      0.0000
   9   1   5      3.5239      4.8919     -4.5909      0.0000
 -12   2   5      7.1344      1.0434      7.1798      0.0000
 -10   2   5      5.2813      0.8818      6.2429      0.0000
  -8   2   5      6.7587      2.5166     -9.1926      0.0000
  -6   2   5      4.5707      1.0333     -5.2144      0.0000
  -4   2   5      3.4815      1.2311      4.1252      0.0000
  -2   2   5      5.7554      2.7915     -2.4455      0.0000
   0   2   5      5.1829      3.9739     -6.0073      0.0000
   2   2   5      2.9043      1.9306     -0.9315      0.0000
   4   2   5      1.0568      1.9402      0.1812      0.0000
   6   2   5      2.4808      2.4041     -2.2202      0.0000
   8   2   5      3.2666      2.2305      1.0551      0.0000
  10   2   5      3.6204      2.7567      4.1227      0.0000
  12   2   5      3.9799      2.3214      1.1829      0.0000
  14   2   5      3.9426      5.1453      2.2932      0.0000
 -13   3   5      5.7770      1.1590     -4.2840      0.0000
 -11   3   5      7.5602      1.0470     -6.8332      0.0000
  -9   3   5      2.5659      1.3096      1.9514      0.0000
  -7   3   5     13.0185      1.5618     16.4767      0.0000
  -5   3   5      4.4127      1.6039     -1.5134      0.0000
  -3   3   5      9.5789      2.3068      8.2739      0.0000
  -1   3   5      7.1743      1.8471      8.7033      0.0000
   1   3   5      6.7410      1.4837      7.1692      0.0000
   3   3   5      2.8833      2.1649      0.3218      0.0000
   5   3   5      3.2727      2.0645      2.3424      0.0000
   7   3   5      2.0036      4.7129     -0.3497      0.0000
   9   3   5      4.3903      2.6456     -4.0770      0.0000
  11   3   5      7.6118      1.6723     -1.9209      0.0000
  13   3   5      3.0609      1.9614     -2.1620      0.0000
  15   3   5      2.4464      2.1484      0.7200      0.0000
  17   3   5      1.4057      4.4825      0.4731      0.0000
 -12   4   5     12.5936      1.6584     11.8966      0.0000
 -10   4   5     11.5920      0.9049     10.4537      0.0000
  -8   4   5      2.3751      4.0935     -3.5118      0.0000
  -6   4   5      4.8565      2.9397      1.0925      0.0000
  -4   4   5      4.3611      1.9497     -4.2510      0.0000
  -2   4   5      6.0281      2.7464     -7.4846      0.0000
   0   4   5      4.9244      1.5266     -5.9006      0.0000
   2   4   5      3.9797      1.6182     -4.1706      0.0000
   4   4   5      0.5217      3.6257     -1.7471      0.0000
   6   4   5      1.7590      1.7943     -0.9923      0.0000
   8   4   5      3.2396      2.3671      1.6853      0.0000
  10   4   5      6.0730      2.0330      0.5667      0.0000
  12   4   5      8.2669      1.8155      3.0416      0.0000
  14   4   5      3.9215      1.8568     -0.5240      0.0000
  16   4   5      2.9501      2.0641     -0.6387      0.0000
  18   4   5      3.2697      1.9864     -2.2405      0.0000
  20   4   5      0.0000      3.7370     -0.7493      0.0000
 -13   5   5      8.3370      1.3083     -7.6774      0.0000
 -11   5   5      2.4320      3.1363     -6.5782      0.0000
  -9   5   5      3.9712      2.2706     -0.5011      0.0000
  -7   5   5      5.1860      2.2193     -6.5507      0.0000
  -5   5   5      9.7382      2.0406      9.6889      0.0000
  -3   5   5      6.4203      1.7155      9.0748      0.0000
  -1   5   5      8.3348      1.4108      7.4430      0.0000
   1   5   5      8.5440      1.5814      5.3640      0.0000
   3   5   5      3.0840      1.9831      2.2798      0.0000
   5   5   5      1.1750      1.9054     -2.9249      0.0000
   7   5   5      0.0000      3.8903     -4.8070      0.0000
   9   5   5      7.9143      3.2533     -2.6298      0.0000
  11   5   5      5.8095      1.9510     -6.7784      0.0000
  13   5   5      6.9842      3.0545     -3.2471      0.0000
  15   5   5      3.0437      2.1552     -1.3003      0.0000
  17   5   5      2.5942      2.0319      1.9396      0.0000
  19   5   5      0.8675      1.4751      0.4409      0.0000
  21   5   5      2.4916      1.9104      1.5287      0.0000
  23   5   5      1.6347      2.1770      0.7870      0.0000
  -8   6   5      4.7887      1.7180      5.4883      0.0000
  -6   6   5      6.4548      1.3979     -8.5124      0.0000
  -4   6   5     20.9946      2.8921    -16.8497      0.0000
  -2   6   5      9.2945      1.7861    -10.3051      0.0000
   0   6   5      6.8240      1.6889     -6.6201      0.0000
   2   6   5      3.6317      1.8070     -0.3551      0.0000
   4   6   5      7.4809      1.7124      4.1797      0.0000
   6   6   5      8.3061      1.4887      8.6885      0.0000
   8   6   5      4.8306      2.6381      4.8375      0.0000
  10   6   5     10.6793      1.8150      8.7443      0.0000
  12   6   5     12.6180      2.9485      6.6534      0.0000
  14   6   5      0.0000      4.1937      4.3953      0.0000
  16   6   5      2.6956      3.9282     -0.7185      0.0000
  18   6   5      0.0000      3.3779      0.1053      0.0000
  20   6   5      1.9342      1.8525     -1.4658      0.0000
  22   6   5      0.5537      1.3652     -0.9359      0.0000
  24   6   5      0.0000      1.3997     -0.9057      0.0000
 -17   7   5      4.8603      1.8752     -7.1791      0.0000
 -15   7   5      7.6265      0.8252     -5.4973      0.0000
  -9   7   5      4.5411      2.1569     -3.8553      0.0000
  -7   7   5      2.7838      2.5251      0.8251      0.0000
  -5   7   5     13.4619      1.5709     13.5087      0.0000
  -3   7   5     14.1289      3.5391     15.6983      0.0000
  -1   7   5      8.0436      1.7910      9.8211      0.0000
   1   7   5      3.0895      1.9996     -0.8902      0.0000
   3   7   5      8.7628      1.5499     -7.1854      0.0000
   5   7   5     10.4167      3.1085    -12.1612      0.0000
   7   7   5     13.7636      1.7263    -10.1318      0.0000
   9   7   5     13.6694      4.5469    -12.6555      0.0000
  11   7   5      1.8590      3.7348    -10.1566      0.0000
  13   7   5     11.5605      3.7482     -8.1158      0.0000
  15   7   5      3.1603      1.9758     -1.8275      0.0000
  17   7   5      3.1032      2.1951     -1.0474      0.0000
  19   7   5      2.5894      2.1014      1.2927      0.0000
  21   7   5      1.6068      2.2816      0.7515      0.0000
 -22   8   5      0.5242      1.4580     -3.8107      0.0000
 -20   8   5      2.4642      1.9988      0.4526      0.0000
 -18   8   5     10.4746      1.3815     12.1373      0.0000
 -16   8   5      6.2955      0.8519      8.8876      0.0000
  -8   8   5      5.4604      2.7905      0.5634      0.0000
  -6   8   5      9.7473      2.2044     -9.8135      0.0000
  -4   8   5     20.8399      3.0025    -19.6446      0.0000
  -2   8   5     18.8065      4.6285    -23.9766      0.0000
   0   8   5      9.4280      1.8910    -13.2916      0.0000
   2   8   5      5.4225      1.5791     -5.1779      0.0000
   4   8   5      4.3386      2.0658      1.0212      0.0000
   6   8   5      2.9135      2.2135      0.9189      0.0000
   8   8   5      8.2227      1.9555      7.0807      0.0000
  10   8   5      9.5124      1.7215      6.9811      0.0000
  14   8   5      5.6295      1.6329      2.2985      0.0000
  16   8   5      3.5981      1.8829      0.9789      0.0000
  18   8   5      0.4233      1.5589     -2.2696      0.0000
  20   8   5      3.6956      2.1760     -1.6569      0.0000
  22   8   5      4.3779      2.1833     -2.0311      0.0000
 -25   9   5      1.7466      1.8119      2.9562      0.0000
 -23   9   5      0.9101      1.1810      2.8353      0.0000
 -19   9   5      2.2216      1.4659     -0.9514      0.0000
 -17   9   5      9.6982      1.1435    -11.4926      0.0000
  -7   9   5      5.7667      2.3501      5.6411      0.0000
  -5   9   5      9.9182      1.5903     12.6488      0.0000
  -3   9   5     17.1042      1.8456     21.0283      0.0000
  -1   9   5     15.2356      1.8924     16.7226      0.0000
   1   9   5      6.8264      1.9283      7.8134      0.0000
   3   9   5      3.9355      2.0249      0.6035      0.0000
   5   9   5      2.5171      2.0902      2.0297      0.0000
   7   9   5      4.4777      2.2827     -3.4353      0.0000
   9   9   5      8.8740      4.4300     -5.5521      0.0000
  11   9   5      8.7716      1.5850     -6.0408      0.0000
  13   9   5      2.4978      3.1147     -2.8576      0.0000
  15   9   5      1.8132      1.9008     -1.9195      0.0000
  17   9   5      2.0145      1.7908      1.7022      0.0000
  19   9   5      3.8429      2.4416      1.4154      0.0000
 -28  10   5      1.1230      1.7136     -0.4899      0.0000
 -26  10   5      0.4297      1.3259     -1.3592      0.0000
 -24  10   5      1.8227      1.5986     -2.8391      0.0000
 -22  10   5      5.8224      2.5044     -2.2296      0.0000
 -20  10   5      3.5885      1.6652     -3.0726      0.0000
 -18  10   5      5.7192      1.0558      4.8908      0.0000
 -16  10   5     11.1919      1.8715     10.3940      0.0000
  -8  10   5      4.1982      2.6690     -2.5864      0.0000
  -6  10   5      8.5961      2.3941     -9.3939      0.0000
  -4  10   5     14.8708      1.7649    -17.1140      0.0000
  -2  10   5     16.8489      2.5810    -18.0664      0.0000
   0  10   5     10.9779      2.7940    -12.6552      0.0000
   2  10   5      9.1584      1.9392     -3.3337      0.0000
   4  10   5      1.6879      3.3739     -3.3793      0.0000
   6  10   5      4.5154      1.7716      0.8254      0.0000
   8  10   5      5.3193      1.9075      4.2329      0.0000
  10  10   5      5.6166      3.1130      6.1113      0.0000
  12  10   5      6.9492      1.5372      3.5532      0.0000
  14  10   5      1.7388      2.0585      2.1548      0.0000
  16  10   5      1.0187      1.7462     -1.2660      0.0000
  18  10   5      0.8943      1.5527     -1.4017      0.0000
 -25  11   5      8.2113      1.5567      3.6156      0.0000
 -19  11   5      3.6694      1.2423     -3.1863      0.0000
 -17  11   5     11.1038      1.4655    -13.4945      0.0000
  -7  11   5     18.2966      2.0107    -12.7473      0.0000
  -5  11   5      5.4202      1.8819     -2.8950      0.0000
  -3  11   5      4.5588      2.9343      3.3875      0.0000
  -1  11   5      4.2846      2.5440      4.8877      0.0000
   1  11   5      3.9942      3.4723      0.3038      0.0000
   3  11   5      6.0841      2.0533      0.7473      0.0000
   5  11   5      2.3193      3.3012     -2.1765      0.0000
   7  11   5      5.4892      1.7091     -5.4285      0.0000
   9  11   5     10.3637      2.0534     -8.3548      0.0000
  11  11   5      8.3872      4.6644     -7.6655      0.0000
  13  11   5      3.2560      3.1113     -5.6458      0.0000
  15  11   5      4.3084      2.4574     -2.2102      0.0000
  17  11   5      2.9481      2.4349     -1.5639      0.0000
 -24  12   5      3.2780      1.5719     -2.1419      0.0000
 -20  12   5      2.2711      1.7156     -0.1365      0.0000
 -18  12   5      4.0955      1.1232      1.6234      0.0000
  -6  12   5      7.1098      2.0739     -6.6211      0.0000
  -4  12   5      8.8984      1.6756    -10.5874      0.0000
  -2  12   5      7.4397      1.5664     -9.8591      0.0000
   0  12   5      2.2439      2.1714     -4.5932      0.0000
   2  12   5      5.4608      1.8246     -4.0858      0.0000
   4  12   5      6.0196      1.8594     -0.1708      0.0000
   6  12   5      3.2773      2.4922      4.1024      0.0000
   8  12   5      8.5800      1.6245      6.9412      0.0000
  10  12   5     10.4881      1.6989      7.7078      0.0000
  12  12   5      6.4802      1.8201      5.7382      0.0000
  14  12   5      3.8764      2.0823      2.1690      0.0000
 -21  13   5      1.7672      1.4228     -0.6703      0.0000
 -19  13   5      2.7473      1.3798     -3.2831      0.0000
 -17  13   5      3.8667      1.7948     -1.3048      0.0000
  -7  13   5      8.7237      2.2717      9.5684      0.0000
  -5  13   5     13.3205      2.5172     14.4569      0.0000
  -3  13   5     13.3034      1.8062     14.2716      0.0000
  -1  13   5     12.3039      1.6250      8.1846      0.0000
   1  13   5      5.9839      1.8460      6.6812      0.0000
   3  13   5      4.1820      1.9339      2.7007      0.0000
   5  13   5      5.3629      1.8518     -3.6199      0.0000
   7  13   5      7.0515      1.7920     -7.4237      0.0000
   9  13   5     12.1150      1.8636     -9.0170      0.0000
  11  13   5      8.5974      2.1047     -7.4284      0.0000
  13  13   5      4.6012      2.3954     -3.9890      0.0000
 -18  14   5      2.6939      1.3989     -0.9303      0.0000
  -6  14   5      9.6824      2.3499    -11.9354      0.0000
  -4  14   5     12.5302      1.8191    -15.0429      0.0000
  -2  14   5     10.9575      1.6778    -11.5948      0.0000
   0  14   5      9.2071      2.0374    -10.4320      0.0000
   2  14   5      6.2009      2.8383     -7.9357      0.0000
   4  14   5      5.2154      1.8618     -1.4603      0.0000
   6  14   5      5.7226      2.1831      4.1056      0.0000
   8  14   5      8.6810      2.2469      7.3621      0.0000
  -5  15   5     11.8150      2.5592     13.1602      0.0000
  -3  15   5      9.4166      2.5336     10.3392      0.0000
  -1  15   5      9.4754      2.3111      8.4525      0.0000
   3  15   5      1.5845      2.3470      0.3616      0.0000
 -14   0   6     12.2189      1.9675    -11.6305      0.0000
 -12   0   6     21.1186      2.4253    -11.0831      0.0000
 -10   0   6     11.8156      1.9451    -13.1855      0.0000
  -8   0   6      5.9131      1.3980     -6.2169      0.0000
  -6   0   6      9.1882      2.7069      7.3996      0.0000
  -4   0   6     10.4254      3.9930     14.1790      0.0000
  -2   0   6      5.1526      1.7744     -3.8501      0.0000
   0   0   6      9.9079      5.5627      6.8577      0.0000
   2   0   6      0.0000      5.1154      4.7890      0.0000
   4   0   6      8.8258      3.7880     -5.2072      0.0000
   6   0   6     12.7875      2.0374    -11.9134      0.0000
 -13   1   6     11.1770      1.5305      8.5864      0.0000
 -11   1   6     14.0251      1.9396     11.0832      0.0000
  -9   1   6     12.3538      1.1467     10.6810      0.0000
  -7   1   6      5.1597      1.0395     -0.5769      0.0000
  -5   1   6     13.0747      1.9332    -13.6416      0.0000
  -3   1   6      6.7176      1.1930     -6.7386      0.0000
  -1   1   6      9.9881      2.5063    -10.0934      0.0000
   1   1   6     17.0453      5.5832    -17.1473      0.0000
   3   1   6     10.7423      4.8025    -11.3398      0.0000
   5   1   6      3.5256      2.5684     -2.9749      0.0000
   7   1   6      6.7803      3.5803      2.5995      0.0000
   9   1   6     11.5281      4.8608      5.6399      0.0000
  11   1   6      2.9812      5.5349      6.9365      0.0000
 -14   2   6      7.0672      1.1665     -5.9616      0.0000
 -12   2   6     11.3527      0.9854    -13.9195      0.0000
 -10   2   6     14.3074      1.7855    -13.9654      0.0000
  -8   2   6      9.2768      1.0603     -9.6334      0.0000
  -6   2   6      4.9333      1.0609      3.4689      0.0000
  -4   2   6      3.3546      1.4631     -2.1618      0.0000
  -2   2   6     10.0209      2.0767     10.1587      0.0000
   0   2   6      2.4410      4.0536     12.0832      0.0000
   2   2   6     16.7843      5.7471     13.2162      0.0000
   4   2   6      7.6528      1.8755      8.3836      0.0000
   6   2   6      0.0000      5.3179      2.2226      0.0000
   8   2   6      6.3288      2.2257     -2.1402      0.0000
  10   2   6      8.5904      3.6124     -3.7939      0.0000
  12   2   6      9.0391      4.4756     -2.8145      0.0000
  14   2   6      7.3850      4.3395     -3.4714      0.0000
 -15   3   6      3.3191      1.6668     -0.6863      0.0000
 -13   3   6      5.7876      0.9417      5.9617      0.0000
 -11   3   6      9.1085      0.9628      9.9047      0.0000
  -9   3   6      4.8642      1.1812      6.1076      0.0000
  -7   3   6      6.0946      2.5923     -1.8557      0.0000
  -5   3   6      8.8066      1.6514      7.7157      0.0000
  -3   3   6      2.7715      3.7628     -6.3280      0.0000
  -1   3   6     11.0011      2.4360    -12.9954      0.0000
   1   3   6      8.8379      1.7913     -9.7945      0.0000
   3   3   6      8.9605      3.3048    -10.5000      0.0000
   5   3   6      5.6657      4.3479     -5.6749      0.0000
   7   3   6      6.7256      3.6943     -0.3667      0.0000
   9   3   6      8.7097      2.8101      1.6208      0.0000
  11   3   6      9.5732      4.0782     -0.0675      0.0000
  13   3   6      6.7836      4.1838      1.9680      0.0000
  15   3   6      5.2397      3.8959      0.1529      0.0000
  17   3   6      2.2437      4.3084     -0.6726      0.0000
 -14   4   6      8.4154      1.0700    -10.0596      0.0000
 -12   4   6     20.7755      1.6104    -17.9193      0.0000
 -10   4   6     20.6767      3.1411    -19.7547      0.0000
  -8   4   6      7.3203      2.5217     -9.9854      0.0000
  -4   4   6     15.7855      1.7545     -9.9907      0.0000
  -2   4   6      4.3380      1.7463      3.1019      0.0000
   0   4   6      6.8086      3.7375      5.3548      0.0000
   2   4   6      9.2305      3.7870      5.3176      0.0000
   4   4   6      7.3525      1.6867      4.4490      0.0000
   6   4   6      3.7145      4.4153     -0.7852      0.0000
   8   4   6      6.2048      1.9305     -4.0238      0.0000
  14   4   6      6.0763      2.7135     -2.8469      0.0000
  16   4   6      5.1682      3.5399     -2.2515      0.0000
  18   4   6      1.6764      1.7747      0.4872      0.0000
 -15   5   6      7.6445      1.1581      5.2605      0.0000
 -13   5   6     11.1191      1.4951      8.9754      0.0000
 -11   5   6      7.4108      3.5088     10.3913      0.0000
  -9   5   6      4.8242      2.8235     -0.0549      0.0000
  -7   5   6     10.7111      1.6920     14.8713      0.0000
  -5   5   6      8.3097      1.6479      8.9801      0.0000
  -3   5   6      5.6797      1.6791     -3.8456      0.0000
  -1   5   6      9.9292      3.1344     -8.8394      0.0000
   1   5   6      9.1164      2.9402     -9.2102      0.0000
   3   5   6      8.0133      1.6033     -4.9675      0.0000
   5   5   6      3.2930      4.3389     -1.0864      0.0000
   7   5   6      4.8620      2.0660      3.3749      0.0000
   9   5   6      7.0981      1.6408      2.3213      0.0000
  11   5   6     10.0544      2.0052      5.6108      0.0000
  13   5   6      6.7061      4.0652      4.0653      0.0000
  15   5   6      5.4899      1.8952      4.2234      0.0000
  17   5   6      4.0512      2.0918      1.0238      0.0000
  19   5   6      1.5662      1.9963      0.6264      0.0000
  21   5   6      0.5385      1.2575     -0.6327      0.0000
 -16   6   6      5.4132      0.6547     -4.8723      0.0000
 -14   6   6      6.4697      1.8568     -7.9317      0.0000
 -12   6   6      8.8993      1.9665     -5.3585      0.0000
 -10   6   6      7.0365      1.6536      7.3252      0.0000
  -8   6   6     10.1706      3.7752     -4.1347      0.0000
  -6   6   6      4.3464      2.2205     -1.6673      0.0000
  -4   6   6      8.8024      3.4482      4.7791      0.0000
  -2   6   6      7.6659      1.8052     10.8808      0.0000
   0   6   6     14.9914      2.6339     13.1720      0.0000
   2   6   6      7.4428      1.6692      7.3036      0.0000
   4   6   6      3.9344      4.0598      0.7148      0.0000
   6   6   6      6.1880      1.7861     -3.4515      0.0000
   8   6   6      4.1943      1.8337     -2.6555      0.0000
  10   6   6      9.4816      3.5983     -7.1096      0.0000
  12   6   6      6.7876      3.3554     -5.1877      0.0000
  14   6   6      2.5954      3.9814     -5.3183      0.0000
  16   6   6      0.0000      3.6331     -2.0165      0.0000
  18   6   6      1.2971      1.9948     -1.3777      0.0000
  20   6   6      2.6023      2.1857      0.4744      0.0000
 -11   7   6      8.2643      2.4939     -3.3412      0.0000
  -9   7   6      5.1660      1.9102      5.1970      0.0000
  -7   7   6      7.3598      1.8134      3.4061      0.0000
  -5   7   6      2.7232      2.4080     -2.4307      0.0000
  -3   7   6      6.3982      3.1367     -6.3640      0.0000
  -1   7   6      9.8124      3.0070    -11.7731      0.0000
   1   7   6      8.1335      1.7825     -9.1066      0.0000
   3   7   6      4.4908      2.0836     -2.4837      0.0000
   5   7   6      9.9963      1.8849      3.4172      0.0000
   7   7   6      6.1027      3.9943      1.1563      0.0000
   9   7   6      6.7504      4.6888      6.1646      0.0000
  11   7   6      7.0847      4.2063      5.0100      0.0000
  13   7   6      7.2574      1.9877      5.0795      0.0000
  15   7   6      3.2003      2.0474      1.7300      0.0000
  17   7   6      2.6998      2.1079      1.2113      0.0000
  19   7   6      2.2573      2.0810     -0.9491      0.0000
 -20   8   6      5.3949      0.9374      4.7143      0.0000
 -18   8   6      6.1182      0.9605      6.0601      0.0000
 -10   8   6      6.2628      1.6467     -4.1754      0.0000
  -8   8   6      4.1195      1.9983     -4.7927      0.0000
  -6   8   6      5.3144      2.9632      1.3681      0.0000
  -4   8   6      5.2037      2.0888      5.6816      0.0000
  -2   8   6      5.6806      1.6817      9.6359      0.0000
   0   8   6     10.0399      2.5775     11.0329      0.0000
   2   8   6      8.5567      1.5415      8.0536      0.0000
   4   8   6      2.1963      2.1814      1.3574      0.0000
   6   8   6      5.0861      1.9332      3.1218      0.0000
   8   8   6      4.5034      2.1061     -1.4601      0.0000
  10   8   6      9.1936      1.9832     -2.1371      0.0000
  12   8   6      3.8818      2.4961     -3.6981      0.0000
  14   8   6      3.2724      3.4622     -0.9950      0.0000
  18   8   6      0.6608      1.6079      1.2787      0.0000
 -23   9   6      1.3817      1.5255     -3.2069      0.0000
 -21   9   6      3.4287      1.8695     -1.7866      0.0000
 -19   9   6      3.7073      1.0027     -3.8507      0.0000
 -11   9   6      2.7326      2.3389      2.7827      0.0000
  -9   9   6      5.3996      1.8325      4.5547      0.0000
  -7   9   6      2.1699      2.1201      0.9156      0.0000
  -5   9   6      3.3858      2.1278     -3.9315      0.0000
  -3   9   6      7.3292      3.0810     -6.2013      0.0000
  -1   9   6      3.9761      1.8843     -6.5689      0.0000
   1   9   6      6.9395      2.4137     -6.3223      0.0000
   3   9   6      2.3555      2.0518     -0.9662      0.0000
   5   9   6      5.6439      1.9596     -2.5685      0.0000
   7   9   6      2.1128      3.3515      1.2927      0.0000
   9   9   6      3.5616      1.9525      1.9062      0.0000
  11   9   6      5.4682      1.7379      4.0263      0.0000
  13   9   6      4.6705      3.8423      2.0894      0.0000
  15   9   6      4.5149      1.8301      1.4475      0.0000
 -24  10   6      1.3529      1.1696      2.5187      0.0000
 -22  10   6      3.9333      2.4597      3.6175      0.0000
 -20  10   6      3.6907      0.8934      3.7685      0.0000
 -18  10   6      3.6737      1.3536      3.7213      0.0000
 -10  10   6      5.3528      2.1901     -6.0384      0.0000
  -8  10   6      2.8222      2.1988     -4.5554      0.0000
  -6  10   6      1.8889      2.1016     -0.8713      0.0000
  -4  10   6      1.7270      2.1229      1.3850      0.0000
  -2  10   6      3.8484      2.4576      2.0021      0.0000
   0  10   6      5.2649      1.9047      2.1614      0.0000
   2  10   6      3.3240      2.4316     -0.9101      0.0000
   4  10   6      5.5203      1.9196      2.4497      0.0000
   6  10   6      2.6229      2.0716     -0.3583      0.0000
   8  10   6      2.0242      2.0276     -1.3860      0.0000
  10  10   6      2.5376      2.0030     -3.2241      0.0000
  12  10   6      5.4198      2.2347     -2.4227      0.0000
 -23  11   6      3.9423      2.6957     -3.6899      0.0000
 -21  11   6      3.9111      1.2050     -3.9225      0.0000
 -19  11   6      1.9387      1.1975      0.7346      0.0000
  -9  11   6     13.8962      1.7974     12.8817      0.0000
  -7  11   6      8.1362      2.3262      8.1884      0.0000
  -5  11   6      5.7742      1.8251      5.3829      0.0000
  -3  11   6      2.0524      2.2341      2.5127      0.0000
  -1  11   6      3.2806      3.2527      1.3273      0.0000
   1  11   6      8.3754      1.7509      4.0813      0.0000
   3  11   6      3.0799      2.3721     -0.7528      0.0000
   5  11   6      3.5620      3.2469     -0.0802      0.0000
   7  11   6      0.8302      1.7805      1.6865      0.0000
   9  11   6      2.6102      2.0598      3.3861      0.0000
  11  11   6      4.6905      1.9858      2.9832      0.0000
 -20  12   6      2.0593      1.5216      1.3577      0.0000
 -10  12   6      6.1529      2.4541     -6.1026      0.0000
  -8  12   6      4.2115      2.1593     -1.7457      0.0000
  -6  12   6      1.9713      2.6794      0.3332      0.0000
  -4  12   6      3.0417      2.2454      2.3378      0.0000
  -2  12   6      1.6586      2.3846      3.1521      0.0000
   0  12   6      3.8077      3.2353     -1.0083      0.0000
   2  12   6      3.2758      2.0959      1.9992      0.0000
   4  12   6      2.7456      2.1411      2.8033      0.0000
   6  12   6      1.3910      1.9708      0.9659      0.0000
  -9  13   6      2.7986      2.6531      1.5386      0.0000
  -7  13   6      2.1997      2.7558     -0.5937      0.0000
  -5  13   6      2.4595      2.2173     -2.9961      0.0000
  -3  13   6      5.1178      1.7631     -4.2677      0.0000
  -1  13   6      1.8605      2.3641     -0.6361      0.0000
   1  13   6      1.2170      2.1833     -2.0331      0.0000
   3  13   6      3.2263      2.3470     -3.0738      0.0000
   5  13   6      3.3012      2.3880     -1.7361      0.0000
  -6  14   6      1.6683      2.4733      2.2206      0.0000
  -4  14   6      3.8583      2.6571      4.7654      0.0000
  -2  14   6      2.9084      2.3297      2.2553      0.0000
 -17   1   7      3.0288      2.1818      2.5820      0.0000
 -15   1   7      2.3252      1.5818      1.7846      0.0000
 -13   1   7      2.2714      1.6994      1.8891      0.0000
 -11   1   7      3.5284      1.3399      3.6112      0.0000
  -9   1   7      7.9010      1.1026      2.2267      0.0000
  -7   1   7      6.5260      1.1074      4.7949      0.0000
  -5   1   7      4.8788      1.8392      3.4311      0.0000
  -3   1   7      7.4992      1.9657     -7.0143      0.0000
  -1   1   7      2.2057      1.7424      2.5524      0.0000
   1   1   7      0.0000      4.1172      1.1701      0.0000
   3   1   7      2.6543      2.1931     -0.8003      0.0000
   5   1   7      0.0000      4.7385     -0.0827      0.0000
   7   1   7      3.5193      5.4208      0.7190      0.0000
   9   1   7      4.7089      5.7018      1.1308      0.0000
  11   1   7      2.4131      5.4416      1.3954      0.0000
 -16   2   7      4.3952      1.0896      2.4680      0.0000
 -14   2   7      5.0359      1.2023      4.4994      0.0000
 -12   2   7      3.9717      1.1931     -2.1834      0.0000
 -10   2   7      5.1565      1.1857     -3.5103      0.0000
  -8   2   7      7.8822      1.1472     -6.1932      0.0000
  -6   2   7     12.7772      2.1854    -10.1399      0.0000
  -4   2   7      5.1315      1.8678      5.0164      0.0000
  -2   2   7      2.6110      2.4704      1.8706      0.0000
   0   2   7      2.9454      2.5321     -3.8922      0.0000
   2   2   7      4.1383      1.5376      0.7848      0.0000
   4   2   7      3.3515      2.0157      2.3345      0.0000
   6   2   7      5.4327      5.5495      1.6500      0.0000
   8   2   7      2.0820      2.1587      0.8314      0.0000
  10   2   7      0.0000      5.0486      0.1590      0.0000
  12   2   7      2.9331      4.6443     -1.6474      0.0000
  14   2   7      1.7120      2.4316     -0.8979      0.0000
 -17   3   7      4.4554      1.2095      1.6888      0.0000
 -15   3   7      4.4406      1.3760     -5.2755      0.0000
 -13   3   7      4.3557      1.0101     -2.6137      0.0000
 -11   3   7      3.3135      1.3137      3.2653      0.0000
  -9   3   7      6.0151      1.5814      6.0217      0.0000
  -7   3   7     13.8461      1.3565     12.1733      0.0000
  -5   3   7      8.0685      2.3395     -1.3791      0.0000
  -3   3   7      3.2420      2.3973     -3.3843      0.0000
  -1   3   7      4.8490      1.6802     -0.5503      0.0000
   1   3   7      3.2854      2.1245      0.0637      0.0000
   3   3   7      4.0770      1.5336     -3.5589      0.0000
   5   3   7      6.4421      4.5653     -4.2957      0.0000
   7   3   7      3.7730      2.0751     -3.2311      0.0000
   9   3   7      3.6133      2.0141     -2.0463      0.0000
  11   3   7      6.1219      3.3986      0.4290      0.0000
  13   3   7      2.5357      2.3424     -0.2704      0.0000
  15   3   7      0.0000      4.7340      0.3198      0.0000
  17   3   7      1.8772      2.3676     -0.3704      0.0000
 -18   4   7      4.1904      1.4443     -1.3417      0.0000
 -16   4   7      2.4187      2.3378     -0.8474      0.0000
 -14   4   7      4.0836      1.7504      1.0139      0.0000
 -12   4   7      1.6503      1.5821     -0.5150      0.0000
 -10   4   7      7.3339      1.1055     -7.3702      0.0000
  -8   4   7     17.8366      2.8078    -14.9399      0.0000
  -6   4   7      3.0029      2.2851     -2.9656      0.0000
  -4   4   7     13.8936      3.6102      0.0830      0.0000
  -2   4   7      4.5060      1.8582      1.1470      0.0000
   0   4   7      2.0379      1.9691      1.5069      0.0000
   2   4   7      6.5574      1.7029      2.2236      0.0000
   4   4   7      0.0000      4.2448      5.1447      0.0000
   6   4   7      4.9024      1.3394      5.5040      0.0000
   8   4   7      4.5828      1.7512      4.0391      0.0000
  10   4   7      4.8107      3.2085      0.6301      0.0000
  12   4   7      6.7497      2.9306      1.3533      0.0000
  14   4   7      2.4756      2.2230      0.1494      0.0000
  16   4   7      1.7555      2.3018      0.8857      0.0000
 -17   5   7      5.9940      0.9762     -4.1597      0.0000
 -15   5   7      2.7792      1.1348      0.0377      0.0000
 -13   5   7      2.7716      1.5249     -1.9835      0.0000
 -11   5   7      2.4970      1.9786      2.2394      0.0000
  -9   5   7     15.5320      2.7088     15.6886      0.0000
  -7   5   7      6.7940      3.4039      6.2841      0.0000
  -5   5   7      5.3724      1.8675      3.5984      0.0000
  -3   5   7     11.7947      2.0293      1.8630      0.0000
  -1   5   7      1.5931      2.1151     -0.9006      0.0000
   1   5   7      2.8733      2.0398     -2.1705      0.0000
   3   5   7      1.9790      1.9648     -2.8825      0.0000
   5   5   7      5.3923      2.2513     -4.7777      0.0000
   7   5   7      5.4128      1.5152     -4.0032      0.0000
   9   5   7      4.4584      1.8892      0.6592      0.0000
  11   5   7      6.2087      2.0588      0.0304      0.0000
  13   5   7      5.5815      2.0239      1.4447      0.0000
  15   5   7      3.2103      2.3550      0.3631      0.0000
 -18   6   7      6.5268      0.8109      5.6755      0.0000
 -16   6   7      3.4721      1.0191      1.7978      0.0000
 -14   6   7      2.1757      1.5435      0.9233      0.0000
 -12   6   7      3.9997      1.9206      1.4426      0.0000
 -10   6   7     13.8211      2.2583     -9.2677      0.0000
  -8   6   7      7.0165      1.8043     -5.4468      0.0000
  -6   6   7      5.8364      3.5549     -2.4325      0.0000
  -4   6   7      6.2398      1.7370     -2.4679      0.0000
  -2   6   7     10.6178      3.6410     -0.3022      0.0000
   0   6   7      2.5952      2.0482      3.0587      0.0000
   2   6   7      3.2910      2.4420      2.7796      0.0000
   4   6   7      4.2908      1.7190      3.0238      0.0000
   6   6   7      5.3459      2.5593      3.8249      0.0000
   8   6   7      4.1125      2.0909     -1.1693      0.0000
  10   6   7      3.8817      1.8355     -1.1286      0.0000
  12   6   7      3.8938      2.3142     -3.0164      0.0000
  14   6   7      2.0388      2.1931     -1.6234      0.0000
 -19   7   7      3.5921      0.8566     -2.3172      0.0000
 -17   7   7      2.4559      1.1140      0.9991      0.0000
 -15   7   7      0.0000     10.3252      2.0633      0.0000
 -13   7   7      5.6425      2.3269      4.0856      0.0000
 -11   7   7     12.6776      2.6316     10.4553      0.0000
  -9   7   7      6.3698      1.7483      7.5767      0.0000
  -7   7   7      4.8862      1.9552      5.5805      0.0000
  -5   7   7      5.2078      3.7211      4.6165      0.0000
  -3   7   7      6.7518      1.8085      3.8479      0.0000
  -1   7   7      8.1041      2.9637     -1.6682      0.0000
   1   7   7      4.2638      1.8458     -3.2400      0.0000
   3   7   7      3.3755      3.7807     -2.6664      0.0000
   5   7   7      4.8210      1.6886     -3.2664      0.0000
   7   7   7      3.4134      1.9786      1.3184      0.0000
   9   7   7      3.5547      1.9714      1.5044      0.0000
  11   7   7      4.3914      1.7281      4.1924      0.0000
  13   7   7      4.9987      1.8817      2.6331      0.0000
 -12   8   7     10.7146      2.1669    -10.3805      0.0000
 -10   8   7      6.8814      1.6185     -7.4674      0.0000
  -8   8   7      4.0757      3.2419     -5.2529      0.0000
  -6   8   7      3.0938      2.3042     -4.4579      0.0000
  -4   8   7      3.7892      3.4893     -3.5786      0.0000
  -2   8   7      6.0310      2.5574      2.6142      0.0000
   0   8   7     10.3736      3.1845      6.5879      0.0000
   2   8   7      8.7063      1.6695      7.8419      0.0000
   4   8   7     10.6742      2.0630      8.9632      0.0000
   6   8   7      5.8311      4.3390      3.6997      0.0000
   8   8   7      3.0373      3.5277      3.2109      0.0000
  10   8   7      4.8130      2.3898     -0.6340      0.0000
  12   8   7      4.9161      2.1381     -0.4092      0.0000
 -13   9   7      5.8557      2.1321      6.5961      0.0000
 -11   9   7      7.1069      3.3447      7.3645      0.0000
  -9   9   7      6.5546      1.5992      4.7487      0.0000
  -7   9   7      4.8164      1.7777      5.0942      0.0000
  -5   9   7      4.3949      2.0188      6.1658      0.0000
  -3   9   7      3.6663      2.4125      0.2315      0.0000
  -1   9   7      5.4139      1.8785     -3.6821      0.0000
   1   9   7      6.2479      1.7670     -6.6989      0.0000
   3   9   7     10.0149      1.7495    -10.4094      0.0000
   5   9   7      6.2005      2.8200     -5.7832      0.0000
   7   9   7      7.7563      1.8701     -5.1749      0.0000
   9   9   7      5.9262      1.9255     -1.8522      0.0000
 -12  10   7     10.5217      2.6036     -6.7959      0.0000
 -10  10   7      8.0404      1.7149     -6.1913      0.0000
  -8  10   7      5.0363      3.2207     -5.9346      0.0000
  -6  10   7      5.9858      1.7243     -8.5128      0.0000
  -4  10   7      6.7414      2.1856     -3.3186      0.0000
  -2  10   7      4.6991      1.9688      0.6388      0.0000
   0  10   7      5.0104      1.8422      3.6816      0.0000
   2  10   7      7.5393      1.9462      9.5074      0.0000
   6  10   7      7.0026      2.0627      6.0128      0.0000
   8  10   7      6.9856      2.0972      3.1560      0.0000
 -11  11   7     15.2753      4.3934     14.4054      0.0000
  -9  11   7     17.1893      2.9071     15.7701      0.0000
  -7  11   7     20.5384      2.1789     18.1347      0.0000
  -5  11   7     15.7335      1.9905     13.5392      0.0000
  -3  11   7     18.3301      2.9092      8.7892      0.0000
  -1  11   7      8.6193      2.1843      4.8430      0.0000
   1  11   7      6.4363      2.0760     -2.3870      0.0000
   3  11   7      3.9083      2.1824     -2.8967      0.0000
   5  11   7      5.9043      2.4296     -3.3892      0.0000
 -12  12   7      4.4147      3.1577     -4.2694      0.0000
 -10  12   7      7.3143      2.6980     -8.3438      0.0000
  -8  12   7     10.9927      2.9268    -11.3361      0.0000
  -6  12   7     10.7045      2.3555     -7.8653      0.0000
  -4  12   7      7.6189      2.4681     -4.8491      0.0000
 -18   0   8      6.9411      2.3445      2.0485      0.0000
 -16   0   8      8.6829      1.7390      5.6157      0.0000
 -14   0   8     12.6436      2.0214      6.5030      0.0000
 -12   0   8      9.9503      3.2644      7.0377      0.0000
 -10   0   8     15.2259      3.7797     12.3693      0.0000
  -6   0   8     18.0544      2.0986     15.8660      0.0000
   0   0   8      9.1882      3.5327     -2.8844      0.0000
   2   0   8      0.9301      4.9040     -3.8389      0.0000
   4   0   8      3.9780      2.1096     -5.0928      0.0000
   6   0   8      3.8429      2.0648     -4.4554      0.0000
   8   0   8      7.6663      2.3460     -1.9284      0.0000
  10   0   8      2.5385      5.6558      0.8601      0.0000
 -19   1   8     15.0958      2.2828      9.3173      0.0000
 -17   1   8      7.5684      1.1563      4.8565      0.0000
 -15   1   8      6.4006      1.1859      0.3554      0.0000
 -13   1   8      6.1054      1.1269     -0.7576      0.0000
 -11   1   8      5.2772      1.8433     -5.8138      0.0000
  -9   1   8     14.1608      2.6247    -10.2534      0.0000
  -7   1   8     13.9345      2.4461    -12.4362      0.0000
  -5   1   8     13.5038      3.4488    -13.2974      0.0000
  -3   1   8      4.8650      2.0927     -3.1424      0.0000
  -1   1   8      6.3098      1.6813      4.6044      0.0000
   1   1   8      6.3223      1.9908      6.2812      0.0000
   3   1   8      7.4162      3.5923      7.7927      0.0000
   5   1   8      9.3341      1.9915      8.2829      0.0000
   7   1   8      8.0238      3.7341      6.5000      0.0000
   9   1   8      5.4131      1.8686      3.3889      0.0000
  11   1   8      5.8778      2.0165      0.6416      0.0000
 -20   2   8     15.3086      2.2545    -11.2806      0.0000
 -18   2   8     14.8488      1.3241    -10.7616      0.0000
 -16   2   8      6.6621      1.7461     -5.3057      0.0000
 -14   2   8      4.9264      1.0742     -1.2249      0.0000
 -12   2   8      3.1396      1.2931      3.0204      0.0000
 -10   2   8      9.1763      1.1355      7.8745      0.0000
  -8   2   8     15.6506      3.7637     12.7218      0.0000
  -6   2   8     16.1747      1.9658     15.0469      0.0000
  -4   2   8      7.6752      1.2491      8.0820      0.0000
  -2   2   8      3.6054      2.1536      2.5168      0.0000
   0   2   8      4.6637      1.2544     -4.5498      0.0000
   2   2   8      6.9244      3.6288     -7.1838      0.0000
   4   2   8      8.4158      4.0989     -8.6518      0.0000
   6   2   8      0.0000      5.3502     -8.4354      0.0000
   8   2   8      0.0000      4.8941     -6.3092      0.0000
  10   2   8      5.9850      2.0988     -3.6929      0.0000
 -19   3   8     16.0257      2.8991      8.2689      0.0000
 -17   3   8     14.2296      1.7526      8.3100      0.0000
 -15   3   8      6.0626      0.9934      4.5838      0.0000
 -13   3   8      3.4324      1.4761     -1.7665      0.0000
 -11   3   8      4.7722      1.0746     -3.5919      0.0000
  -9   3   8      8.5054      1.3741     -8.6187      0.0000
  -7   3   8     17.6163      1.9774    -14.3456      0.0000
  -5   3   8      7.9420      2.3015     -8.9810      0.0000
  -3   3   8      5.6437      2.3040     -6.3581      0.0000
  -1   3   8      2.8136      2.0895     -0.8869      0.0000
   1   3   8      5.6534      1.6624      5.6089      0.0000
   3   3   8      8.7613      4.7449      8.1283      0.0000
   5   3   8     10.2746      2.5134      8.5468      0.0000
   7   3   8     10.2305      5.3597      7.5883      0.0000
   9   3   8      7.5627      4.8194      5.7985      0.0000
 -20   4   8     13.9142      2.0767     -7.9409      0.0000
 -18   4   8     14.0743      1.4802     -9.1910      0.0000
 -16   4   8     10.4962      1.3263     -8.3490      0.0000
 -14   4   8      3.6459      2.5479      0.8600      0.0000
 -12   4   8      5.2593      2.1379      6.9011      0.0000
 -10   4   8     10.5352      1.2577      9.8402      0.0000
  -8   4   8     15.7653      1.8795     17.2816      0.0000
  -6   4   8     17.4218      2.6929     14.6944      0.0000
  -4   4   8     11.1185      4.8846     12.1178      0.0000
  -2   4   8      8.3792      4.1555      8.7023      0.0000
   0   4   8      3.5468      1.9026      2.3223      0.0000
   2   4   8      6.8908      2.9520     -4.3574      0.0000
   4   4   8      7.6336      3.5167     -5.6961      0.0000
   6   4   8      9.3304      3.0268     -5.2598      0.0000
   8   4   8      5.8093      3.3621     -4.6490      0.0000
  10   4   8      4.8242      2.1425     -1.3901      0.0000
 -21   5   8     10.0399      1.6596      7.7707      0.0000
 -19   5   8     12.3161      1.3126      9.7141      0.0000
 -17   5   8      8.9881      0.9861      9.8306      0.0000
 -15   5   8      4.8323      1.0111      5.0469      0.0000
 -13   5   8      4.5575      1.2771     -2.0958      0.0000
 -11   5   8      5.0843      2.3349     -7.3200      0.0000
  -9   5   8      9.3130      2.0796    -11.5684      0.0000
  -7   5   8      5.1668      4.1955    -11.0167      0.0000
  -5   5   8     13.4554      1.8200     -9.4312      0.0000
  -3   5   8      8.3330      1.5858     -7.4780      0.0000
  -1   5   8      2.0554      3.8681     -4.2980      0.0000
   1   5   8      4.2433      1.7808      2.7501      0.0000
   3   5   8      8.3100      2.2959      5.9356      0.0000
   5   5   8     10.9139      2.0219      5.1631      0.0000
 -20   6   8      7.9277      2.1148     -2.6399      0.0000
 -18   6   8      7.1109      2.8588     -4.1436      0.0000
 -16   6   8      4.0789      2.9031     -1.7349      0.0000
 -14   6   8      1.8605      1.7290     -0.6534      0.0000
 -12   6   8      4.3119      1.6391      5.1476      0.0000
 -10   6   8      6.2341      2.4109      9.6670      0.0000
  -8   6   8      7.9370      1.8554      7.2944      0.0000
  -6   6   8      6.7612      1.6459      6.0163      0.0000
  -4   6   8      8.7024      1.6542      4.6499      0.0000
  -2   6   8      4.4367      1.6067      3.6097      0.0000
   0   6   8      1.6021      1.7392     -2.2127      0.0000
   2   6   8      0.0000      3.3240     -5.7177      0.0000
   4   6   8      8.0636      1.6910     -6.0141      0.0000
   6   6   8      8.9807      1.9453     -5.3806      0.0000
   8   6   8      2.4369      2.0917     -1.9041      0.0000
 -19   7   8      5.4810      0.8415      2.3607      0.0000
 -17   7   8      2.8373      1.3032      0.6473      0.0000
 -15   7   8      2.8035      2.0915      0.7073      0.0000
 -13   7   8      3.9013      2.0131     -2.4376      0.0000
 -11   7   8      7.8062      1.7791     -9.0600      0.0000
  -9   7   8      6.6281      1.7606     -9.1272      0.0000
  -7   7   8      6.0557      1.8503     -6.2507      0.0000
  -5   7   8      6.4489      1.5673     -4.8865      0.0000
  -3   7   8      6.1379      1.6454     -4.3588      0.0000
  -1   7   8      3.3922      1.9956      1.5646      0.0000
   1   7   8      3.0329      1.9188      4.8278      0.0000
   3   7   8      6.2182      1.7210      6.1702      0.0000
   5   7   8      6.9041      1.9519      7.1932      0.0000
 -16   8   8      4.0968      2.3387     -3.5378      0.0000
 -14   8   8      4.0545      3.3394     -1.3502      0.0000
 -12   8   8      2.9462      2.0542      3.4583      0.0000
 -10   8   8      5.7151      3.1969      7.3396      0.0000
  -8   8   8      5.9316      1.7537      6.1530      0.0000
  -6   8   8      3.7160      2.2625      4.3340      0.0000
  -4   8   8      4.7370      1.7114      5.1386      0.0000
  -2   8   8      2.8439      2.0130     -0.8283      0.0000
   2   8   8      5.3022      1.9537     -4.9613      0.0000
 -13   9   8      1.9710      2.2386      0.8080      0.0000
 -11   9   8      2.4420      2.1690     -2.8226      0.0000
  -9   9   8      5.4466      2.0880     -4.7757      0.0000
  -7   9   8      4.2833      2.2458     -4.3932      0.0000
  -3   9   8      2.5973      2.1213     -1.3187      0.0000
  -1   9   8      2.3965      2.1369      1.4031      0.0000
 -17   1   9      1.7635      1.6175     -2.2332      0.0000
 -15   1   9      2.3890      1.7027     -2.6432      0.0000
 -13   1   9      1.4397      1.5658     -1.9917      0.0000
 -11   1   9      2.6920      1.3475     -1.6150      0.0000
  -9   1   9      1.3438      1.4359     -1.7071      0.0000
  -7   1   9      1.4119      1.6023     -1.7014      0.0000
  -5   1   9      2.8416      1.4833     -1.8222      0.0000
  -3   1   9      2.8477      2.2741     -2.7735      0.0000
  -1   1   9      1.6904      2.0928     -0.4690      0.0000
   1   1   9      1.9896      1.8004     -0.4316      0.0000
 -16   2   9      1.9312      1.6485     -0.0717      0.0000
 -14   2   9      3.0021      1.3521      0.5145      0.0000
 -12   2   9      2.7596      1.4906      0.0505      0.0000
 -10   2   9      1.7256      1.6048      1.1083      0.0000
  -6   2   9      2.0262      1.5626      2.3471      0.0000
  -4   2   9      2.9922      2.4283      3.9705      0.0000
  -2   2   9      3.1194      2.3653      2.3162      0.0000
   0   2   9      0.0000      1.6043      0.0311      0.0000
 -15   3   9      3.0134      1.4056      0.4236      0.0000
 -13   3   9      2.7761      1.4493      0.2884      0.0000
 -11   3   9      2.2148      1.6433      0.2418      0.0000
  -9   3   9      1.4274      1.6512     -1.4583      0.0000
  -7   3   9      3.1604      2.3824     -2.1477      0.0000
  -5   3   9      1.9936      2.2735     -3.5453      0.0000
  -3   3   9      3.2147      1.5729     -2.8274      0.0000
  -1   3   9      3.1180      1.9126     -0.7041      0.0000
 -14   4   9      2.9962      1.7598     -0.7332      0.0000
 -12   4   9      2.6011      1.5519      0.2307      0.0000
 -10   4   9      1.9681      1.6262      0.3065      0.0000
  -8   4   9      1.5892      2.3710      1.6146      0.0000
  -6   4   9      1.8794      1.6827      3.0502      0.0000
  -4   4   9      3.8399      2.3343      2.6174      0.0000
  -2   4   9      2.9518      2.1541      1.2694      0.0000
  -9   5   9      2.8513      2.2975     -1.3648      0.0000
  -7   5   9      2.5908      2.0120     -3.4510      0.0000
                                                    
