# Supplementary material for: How to get maximum structure information from anisotropic displacement parameters obtained by three-dimensional electron diffraction: an experimental study on metal–organic frameworks
Source: IUCrJ. 2022 Jun 8;9(Pt 4):480–91. doi: 10.1107/S2052252522005632 (PMC9252158; doi:10.1107/S2052252522005632)
Supplement: Supplementary file 3 [file m-09-00480-sup3.zip › vq5001MIL-140C_3m_restrainedsup34.hkl]

#
# Unique observed reflections after correcting
# for dispersion and merging Friedel opposites
#
data_2
_shelx_title ' merging_a.res in C2/c'
_shelx_refln_list_code          3
_shelx_F_calc_maximum      140.15
_exptl_crystal_F_000       483.64
_reflns_d_resolution_high  0.8001

loop_
 _space_group_symop_operation_xyz
 'x, y, z'
 '-x, y, -z+1/2'
 'x+1/2, y+1/2, z'
 '-x+1/2, y+1/2, -z+1/2'
 '-x, -y, -z'
 'x, -y, z-1/2'
 '-x+1/2, -y+1/2, -z'
 'x+1/2, -y+1/2, z-1/2'

_cell_length_a    32.3600
_cell_length_b    15.8000
_cell_length_c     7.9100
_cell_angle_alpha  90.000
_cell_angle_beta  103.000
_cell_angle_gamma  90.000

loop_
 _refln_index_h
 _refln_index_k
 _refln_index_l
 _refln_F_meas
 _refln_F_sigma
 _refln_A_calc
 _refln_B_calc
   1   1   0     48.0286      2.2240    -69.1380      0.0000
   0   2   0     65.1034      3.1853     20.2301      0.0000
   2   2   0     44.0304      2.4684     66.3988      0.0000
   4   2   0     13.9708     10.2756    -11.9892      0.0000
   1   3   0     50.6057      1.9755    -39.1287      0.0000
   3   3   0     47.0749      3.7345    -67.0103      0.0000
   5   3   0     33.1299      2.4705     29.7819      0.0000
   0   4   0     35.9440      1.5407     14.0238      0.0000
   2   4   0     28.2704      1.1874     22.2421      0.0000
   4   4   0     29.9999      1.4392     30.5651      0.0000
   6   4   0     16.2576      1.1779    -14.9532      0.0000
   8   4   0     12.3845      1.0860     -4.9356      0.0000
  10   4   0      0.0000      2.2217      1.0913      0.0000
   1   5   0     34.7692      1.1334    -30.3480      0.0000
   3   5   0     36.1930      1.5817    -31.3694      0.0000
   5   5   0     21.5561      0.9634    -31.4735      0.0000
   7   5   0     10.4633      1.1815     11.7622      0.0000
   9   5   0     14.2450      2.3328     14.0158      0.0000
  11   5   0     42.0102      4.6599     37.4636      0.0000
  13   5   0      0.5500      2.0129     12.5201      0.0000
   0   6   0     29.1507      1.6048     31.2793      0.0000
   2   6   0      6.8075     12.9161     32.3828      0.0000
   4   6   0     36.0304      1.6303     35.4087      0.0000
   6   6   0     16.9253      0.9071     21.3641      0.0000
   8   6   0     11.5169      0.7576    -10.5056      0.0000
  10   6   0     37.7296      3.0973    -36.7936      0.0000
  12   6   0     23.5456      2.3014    -18.5804      0.0000
  14   6   0     17.7166      2.9142    -17.6345      0.0000
  16   6   0      0.0000      2.2882    -12.8270      0.0000
   1   7   0     62.7280      2.1812    -67.1986      0.0000
   3   7   0     57.2108      2.1213    -59.6031      0.0000
   5   7   0     43.5173      2.1015    -45.2033      0.0000
   7   7   0     18.5807      0.8054    -15.3381      0.0000
   9   7   0     30.1142      1.4973     30.4334      0.0000
  11   7   0     25.7532      1.6778     25.4718      0.0000
  13   7   0     19.2814      1.4743     20.0063      0.0000
  15   7   0     17.0493      2.7852     14.6862      0.0000
  17   7   0      4.5101      3.3951      8.5225      0.0000
  19   7   0      5.3340      4.7218      4.6992      0.0000
   0   8   0     12.0918      0.7586     12.7611      0.0000
   2   8   0     10.7367      0.3952      9.3407      0.0000
   4   8   0     11.6988      0.4996     10.8638      0.0000
   6   8   0      9.4958      0.5573      8.8760      0.0000
   8   8   0     27.4478      1.1740    -16.0261      0.0000
  10   8   0      3.9949      8.6236    -21.5327      0.0000
  12   8   0     17.7061      1.2264    -16.8105      0.0000
  14   8   0     12.4511      2.0396    -12.2116      0.0000
  16   8   0     13.6703      1.4184    -11.2772      0.0000
  18   8   0      9.0628      1.8990     -9.9015      0.0000
  20   8   0      3.0369      3.0075     -2.3555      0.0000
   1   9   0     15.1810      0.5382    -15.2806      0.0000
   3   9   0      5.9382      0.4246     -9.7003      0.0000
   5   9   0      8.7679      0.4035     -6.1839      0.0000
   7   9   0      8.0382      0.4187      7.0885      0.0000
   9   9   0     14.4273      0.6658     15.7771      0.0000
  11   9   0     17.1757      0.9298     15.6937      0.0000
  13   9   0     11.9126      0.7074     11.2368      0.0000
  15   9   0     16.0507      1.5405     10.0785      0.0000
  17   9   0      8.0867      1.3296      8.0491      0.0000
  19   9   0      2.5418      1.2338      2.9696      0.0000
  21   9   0      1.4443      2.8032     -2.2820      0.0000
  23   9   0      0.0000      2.6263     -1.9212      0.0000
   0  10   0     12.2581      0.5832     15.5712      0.0000
   2  10   0     12.0531      0.4262     13.0969      0.0000
   4  10   0      5.2798      0.2784      4.4709      0.0000
   6  10   0      7.9114      0.4524     -6.4916      0.0000
   8  10   0     11.6033      0.5599    -12.1022      0.0000
  10  10   0      8.1834      0.4096    -13.2224      0.0000
  12  10   0     13.7534      0.8774    -12.4946      0.0000
  14  10   0     14.0689      0.8580    -12.6102      0.0000
  16  10   0      8.0472      0.6503     -7.8922      0.0000
  18  10   0      3.2341      0.8660     -3.7464      0.0000
  20  10   0      2.9553      1.2526      1.2467      0.0000
  22  10   0      2.9296      2.0766      3.1201      0.0000
  24  10   0      4.2915      3.3092      5.6913      0.0000
   1  11   0      5.2751      0.2750     -4.6861      0.0000
   3  11   0      4.1411      0.2793     -3.2544      0.0000
   5  11   0      3.4085      0.2969      2.2136      0.0000
   7  11   0      2.5388      0.3410      0.9443      0.0000
   9  11   0      7.2602      0.3959     -6.7963      0.0000
  11  11   0     18.0357      0.7894     -9.7514      0.0000
  13  11   0      5.6067      0.4521     -6.3785      0.0000
  15  11   0      9.8000      0.7701     -8.8292      0.0000
  17  11   0     10.2895      0.6674     -9.0543      0.0000
  19  11   0     10.3687      1.1996     -8.4428      0.0000
  21  11   0      6.4847      1.0036     -7.1745      0.0000
  23  11   0      5.4790      3.0868     -7.4532      0.0000
  25  11   0      3.8307      1.3779     -4.0658      0.0000
  27  11   0      0.0000      2.2952     -0.3334      0.0000
   0  12   0      6.4809      0.5332     11.0555      0.0000
   2  12   0      9.5665      0.3762      9.1933      0.0000
   4  12   0      2.7321      0.3360      2.3397      0.0000
   6  12   0      4.2860      0.3204     -4.2453      0.0000
   8  12   0      3.3391      0.3424     -2.3276      0.0000
  10  12   0      3.5132      0.4585     -0.7800      0.0000
  12  12   0      7.6795      0.5176     -6.2740      0.0000
  14  12   0      6.0807      0.4600     -5.2122      0.0000
  16  12   0      2.6258      0.4828     -2.8250      0.0000
  18  12   0      2.1311      0.8145     -0.9195      0.0000
  20  12   0      2.0535      1.1302      0.4930      0.0000
  22  12   0      2.3459      1.0375      3.0524      0.0000
  24  12   0      2.2070      1.2021      2.9935      0.0000
  26  12   0      1.7287      1.6001      1.0106      0.0000
   1  13   0      7.3196      0.2981     -7.6815      0.0000
   3  13   0      4.1672      0.2700     -3.7933      0.0000
   5  13   0      2.5136      0.3268      1.1917      0.0000
   7  13   0      3.0550      0.3575      2.2082      0.0000
   9  13   0      2.7720      0.3724      1.4053      0.0000
  11  13   0      6.7232      0.4076      5.2218      0.0000
  13  13   0      3.8182      0.4821      5.1664      0.0000
  15  13   0      3.5249      0.6086      3.4948      0.0000
  17  13   0      2.0626      0.4845      1.6687      0.0000
  19  13   0      1.3493      1.0683      0.4727      0.0000
  21  13   0      0.9931      1.2447     -1.0682      0.0000
  23  13   0      1.5225      1.2712     -1.7525      0.0000
  25  13   0      1.1179      1.2555     -1.0048      0.0000
  27  13   0      1.4935      1.2553     -0.2843      0.0000
  29  13   0      0.6035      1.4669      1.1285      0.0000
   0  14   0      4.3336      0.9054      2.0197      0.0000
   2  14   0      3.8863      0.2703      0.7160      0.0000
   4  14   0      2.3889      0.3451     -0.9478      0.0000
   6  14   0      3.4704      0.2932     -0.7191      0.0000
   8  14   0      2.5557      0.4428     -1.0293      0.0000
  10  14   0      4.2397      0.3478     -3.9800      0.0000
  12  14   0      3.1357      0.3625     -3.3802      0.0000
  14  14   0      2.8206      0.3970     -1.7559      0.0000
  16  14   0      1.7884      0.6692     -0.8010      0.0000
  18  14   0      1.3948      0.7719     -0.4265      0.0000
  20  14   0      1.6482      0.9716     -0.3702      0.0000
  22  14   0      1.5550      1.2554     -0.2194      0.0000
  24  14   0      2.0719      1.5604     -0.0615      0.0000
  26  14   0      0.0000      1.1662      0.3072      0.0000
   1  15   0      2.2034      0.2851     -1.8967      0.0000
   3  15   0      2.1809      0.3099     -2.1196      0.0000
   5  15   0      3.1202      0.3208     -3.6465      0.0000
   7  15   0      2.8599      0.3483     -2.8629      0.0000
   9  15   0      2.4496      0.3560      1.8965      0.0000
  11  15   0      3.2262      0.3836      3.0941      0.0000
  13  15   0      1.8378      0.5894      1.3383      0.0000
  15  15   0      2.8905      0.4505      0.2649      0.0000
  17  15   0      1.7135      0.5925      0.2122      0.0000
  19  15   0      2.4860      0.7888      0.6890      0.0000
  21  15   0      1.6412      1.2453      0.9789      0.0000
  23  15   0      0.0000      1.0296      0.4439      0.0000
  25  15   0      0.0000      1.2456     -0.9318      0.0000
   0  16   0      6.6295      0.4050     -4.9559      0.0000
   2  16   0      3.3507      0.2714     -3.3476      0.0000
   4  16   0      1.9795      0.3208      0.5913      0.0000
   6  16   0      2.7704      0.3671      2.6666      0.0000
   8  16   0      1.6467      0.5592     -0.3137      0.0000
  10  16   0      2.5058      0.3700     -2.2224      0.0000
  12  16   0      1.5743      0.5810     -0.1349      0.0000
  14  16   0      3.0678      0.5911      2.2926      0.0000
  16  16   0      3.0676      0.6533      2.6610      0.0000
  18  16   0      2.1492      1.1692      1.2830      0.0000
  20  16   0      1.4969      0.9649     -0.3547      0.0000
  22  16   0      1.4817      1.2516     -0.8164      0.0000
   1  17   0      4.3069      0.4364      5.4284      0.0000
   3  17   0      1.7528      0.5474      1.1359      0.0000
   5  17   0      3.0729      0.5797     -2.4331      0.0000
   7  17   0      1.7291      0.5860     -1.0880      0.0000
   9  17   0      2.0085      0.6991      1.6088      0.0000
  11  17   0      1.7645      0.9801      1.1003      0.0000
  13  17   0      3.3272      0.7908     -1.5081      0.0000
  15  17   0      2.8524      1.0703     -2.9296      0.0000
  17  17   0      1.3654      1.1465     -1.8814      0.0000
  19  17   0      1.6681      1.2546      0.2874      0.0000
   0  18   0      7.2933      0.9852     -6.7329      0.0000
   2  18   0      3.6679      0.7442     -4.0543      0.0000
   4  18   0      1.5249      0.8429      0.3205      0.0000
   6  18   0      1.3104      0.9834      1.0382      0.0000
   8  18   0      1.0666      1.0138     -0.8383      0.0000
  10  18   0      2.4343      0.7689     -1.2715      0.0000
  12  18   0      0.7393      1.2236      0.5949      0.0000
  14  18   0      2.3179      1.2171      2.6129      0.0000
  16  18   0      2.3750      1.2986      2.4759      0.0000
   1  19   0      5.2532      1.0175      5.2555      0.0000
   3  19   0      2.0543      0.8412      1.6964      0.0000
   5  19   0      2.5831      1.5645     -0.7045      0.0000
   7  19   0      0.5493      1.3228     -0.5551      0.0000
   9  19   0      1.2423      1.2234     -0.3513      0.0000
  -7   1   1      2.8754      2.3484      3.1493      0.0000
  -5   1   1      3.8383      1.3293     -3.3145      0.0000
  -3   1   1     17.3433      0.8688    -11.3560      0.0000
  -1   1   1     44.7096      1.7022     48.4380      0.0000
   1   1   1     39.6905      1.4840    -46.4668      0.0000
   3   1   1      6.1847      0.6944      0.7475      0.0000
   5   1   1      5.0499      0.7763      2.1455      0.0000
   7   1   1      2.2282      1.6110     -3.4004      0.0000
  -8   2   1      6.4084      1.6235      0.9100      0.0000
  -6   2   1      4.9601      1.4263     -0.0626      0.0000
  -4   2   1     28.5501      2.1422     17.3339      0.0000
  -2   2   1     47.0653      2.0640    -26.4783      0.0000
   0   2   1      7.8470      0.5426     -9.7374      0.0000
   2   2   1     61.4013      2.2195     56.0685      0.0000
   4   2   1      6.6308      2.0705     -8.6278      0.0000
   6   2   1     10.1250      2.2746    -12.4176      0.0000
   8   2   1     16.3299      1.9526    -14.1912      0.0000
  10   2   1     11.6376      1.8878    -10.3961      0.0000
 -13   3   1      4.4518      3.2328     20.1838      0.0000
 -11   3   1     21.8470      2.4908     20.7925      0.0000
  -9   3   1     16.5214      1.9113     12.7995      0.0000
  -7   3   1      3.5006      1.1792     -2.0512      0.0000
  -5   3   1     10.3596      4.5337     -4.1449      0.0000
  -3   3   1     19.0746      0.7974     13.2755      0.0000
  -1   3   1      3.6778      0.7237      2.9896      0.0000
   1   3   1      7.6329      0.5099     -9.4571      0.0000
   3   3   1     57.9030      2.0962    -62.4190      0.0000
   5   3   1      8.7051      0.7738     10.9920      0.0000
   7   3   1     20.9856      1.7217     17.7365      0.0000
   9   3   1     13.0905      2.7188     16.0466      0.0000
  11   3   1     10.2113      1.7439     11.3239      0.0000
 -16   4   1      1.3314      2.3446      9.4107      0.0000
 -12   4   1     19.5334      2.2567    -19.1056      0.0000
 -10   4   1      6.7293      0.8932     -3.4614      0.0000
  -8   4   1      5.4286      1.3952      7.3418      0.0000
  -6   4   1     16.4092      1.9570     15.6470      0.0000
  -4   4   1     12.2695      0.7402    -11.3330      0.0000
  -2   4   1      8.3208      0.6342     -5.3673      0.0000
   0   4   1      5.4791      0.4705      2.4851      0.0000
   2   4   1     23.1501      0.9230     17.3941      0.0000
   4   4   1     31.7986      2.6171     40.5275      0.0000
   6   4   1     11.8843      0.8690    -16.7772      0.0000
   8   4   1     17.1822      1.6548    -17.4476      0.0000
  10   4   1      6.9692      3.1967     -9.6098      0.0000
  12   4   1     13.3134      1.5718     10.9985      0.0000
  14   4   1      3.3054      1.2572     -2.4323      0.0000
 -19   5   1      1.3271      2.4144     -3.6302      0.0000
 -17   5   1      2.9112      2.1970     -2.6598      0.0000
 -15   5   1      6.6072      1.3417     -5.0457      0.0000
 -13   5   1      2.5037      1.9511     -0.7822      0.0000
 -11   5   1     30.3405      2.9718     31.9612      0.0000
  -9   5   1      7.8390      1.9530      5.4566      0.0000
  -7   5   1     11.9692      1.3462     -7.1609      0.0000
  -5   5   1      8.8991      1.2467     -5.9362      0.0000
  -3   5   1      4.6158      0.8005      5.1518      0.0000
  -1   5   1     11.9353      1.0101     -8.1822      0.0000
   1   5   1     20.5998      0.7217    -19.5528      0.0000
   3   5   1     25.4597      0.8689    -17.7649      0.0000
   5   5   1     26.9628      1.0873    -33.1222      0.0000
   7   5   1     12.8956      0.8044     15.8085      0.0000
   9   5   1     17.6339      1.5236     19.2775      0.0000
  11   5   1      3.5540      1.1936      2.4859      0.0000
  13   5   1      8.1612      1.5491      8.2735      0.0000
  15   5   1      9.9798      1.8135      9.6609      0.0000
 -22   6   1      0.0000      3.7979      4.3865      0.0000
 -20   6   1      2.4608      2.6363     -1.8429      0.0000
 -18   6   1      4.8250      1.5953      2.6903      0.0000
 -16   6   1      3.7699      1.6289      2.7412      0.0000
 -14   6   1      5.9253      1.2127     -4.4784      0.0000
 -12   6   1     11.6141      1.4116    -10.7220      0.0000
 -10   6   1     31.8741      2.7626    -33.0475      0.0000
  -8   6   1      7.6480      0.9013     -3.6417      0.0000
  -6   6   1     11.9175      1.4830      7.0716      0.0000
  -4   6   1     13.2459      0.5331      8.7077      0.0000
  -2   6   1     13.9448      0.4936     11.8814      0.0000
   0   6   1     25.9318      0.8628     25.5141      0.0000
   2   6   1     20.5327      0.7277     16.8629      0.0000
   4   6   1     27.8221      1.0208     27.6261      0.0000
   6   6   1     21.3178      0.8663     23.8887      0.0000
   8   6   1     13.5469      0.6772    -14.8178      0.0000
  10   6   1     10.9018      1.0364    -10.7220      0.0000
  12   6   1     12.9380      1.8941    -11.8673      0.0000
  14   6   1     10.2966      4.9151    -10.7193      0.0000
  16   6   1     17.2284      2.0420    -15.4925      0.0000
  18   6   1      9.6165      2.1232     -7.7618      0.0000
 -25   7   1      3.1334      4.0346     -5.4492      0.0000
 -23   7   1      5.6417      4.9442     -8.9004      0.0000
 -21   7   1      4.7766      3.7217     -4.1278      0.0000
 -19   7   1      4.3284      1.8880      1.4867      0.0000
 -17   7   1      5.9343      1.3232     -6.3968      0.0000
 -15   7   1      5.8425      0.9468      0.7696      0.0000
 -13   7   1     13.5238      1.9007     11.7219      0.0000
 -11   7   1     19.6251      1.7411     18.7741      0.0000
  -9   7   1     28.5815      1.4720     31.3565      0.0000
  -7   7   1      3.9065      4.0579     -0.4292      0.0000
  -5   7   1     22.0547      1.1161    -17.0979      0.0000
  -3   7   1     33.5825      1.2098    -34.5638      0.0000
  -1   7   1     48.5697      1.6071    -47.3443      0.0000
   1   7   1     42.6552      1.4021    -40.8089      0.0000
   3   7   1     45.7519      1.8458    -45.2310      0.0000
   5   7   1     39.1863      1.4413    -41.9555      0.0000
   7   7   1     19.9593      0.8098    -20.7331      0.0000
   9   7   1      9.2009      0.4936      9.0330      0.0000
  11   7   1     17.4294      1.3509     17.9026      0.0000
  13   7   1     19.1550      2.5660     16.4443      0.0000
  15   7   1     13.8714      4.1041     17.0960      0.0000
  17   7   1     11.0320      1.2912      6.8790      0.0000
  19   7   1      6.4292      1.8338      7.0433      0.0000
  21   7   1      2.4709      1.9071      1.3902      0.0000
 -28   8   1      0.0000      3.4560     -1.8260      0.0000
 -26   8   1      2.5319      2.5902      4.3390      0.0000
 -24   8   1      3.2064      2.7725      1.2721      0.0000
 -22   8   1      4.2228      2.6193      2.5092      0.0000
 -20   8   1      4.4880      4.0174     -1.5050      0.0000
 -18   8   1      3.7354      1.9089     -2.8856      0.0000
 -16   8   1      5.7835      1.2993      2.8724      0.0000
 -14   8   1     10.4509      2.4789     -5.1467      0.0000
 -12   8   1     14.6981      1.1278    -12.4700      0.0000
 -10   8   1     17.0730      2.1526    -17.6201      0.0000
  -8   8   1     24.5723      1.3679    -24.4604      0.0000
  -6   8   1      6.3684      0.6719     -1.9410      0.0000
  -4   8   1      8.5031      0.4309      9.2039      0.0000
  -2   8   1     14.2160      0.4871     13.6672      0.0000
   0   8   1      7.2677      0.5606      1.5248      0.0000
   2   8   1      8.4052      0.3436      6.2133      0.0000
   4   8   1     14.6034      0.5509     13.8943      0.0000
   6   8   1     14.7932      0.5664     15.2734      0.0000
   8   8   1      6.9701      1.3901      3.9458      0.0000
  10   8   1     17.1636      0.7889    -15.1430      0.0000
  12   8   1      4.8816      8.2407    -19.6237      0.0000
  14   8   1      7.5096      8.5568    -19.4302      0.0000
  16   8   1      5.7827      3.4130     -6.4239      0.0000
  18   8   1     11.5049      1.9430    -10.6605      0.0000
  20   8   1      9.5038      1.5099     -7.2097      0.0000
  22   8   1      1.6717      1.8733     -0.5902      0.0000
 -29   9   1      2.0715      2.1687      4.3761      0.0000
 -27   9   1      1.7197      2.7385     -0.2779      0.0000
 -23   9   1      3.1347      2.6073     -1.8763      0.0000
 -21   9   1      6.6983      2.0972     -2.9553      0.0000
 -19   9   1      5.1630      1.6642     -1.7567      0.0000
 -17   9   1      3.3949      1.1488      0.0744      0.0000
 -15   9   1      6.3754      1.7878      0.4121      0.0000
 -13   9   1     13.4331      1.1600      9.8565      0.0000
 -11   9   1     14.9947      0.8570     16.8125      0.0000
  -9   9   1     19.6363      1.2540     22.9734      0.0000
  -7   9   1     19.7508      0.9830     20.6967      0.0000
  -5   9   1      6.2725      0.3833     -6.0266      0.0000
  -3   9   1     17.7524      0.6093    -18.3233      0.0000
  -1   9   1     12.9093      0.7132    -10.9926      0.0000
   1   9   1     11.3738      0.4812    -10.4693      0.0000
   3   9   1     11.9731      0.5277    -12.2110      0.0000
   5   9   1     12.1729      0.4547    -12.1110      0.0000
   7   9   1      8.1704      0.4383     -6.2180      0.0000
   9   9   1     12.9245      1.0260      9.5743      0.0000
  11   9   1     24.8006      1.1828     25.2968      0.0000
  13   9   1      4.3781     11.7347     26.9396      0.0000
  15   9   1      8.8238      0.7051      7.9409      0.0000
  17   9   1      6.9065      3.1134      9.6246      0.0000
  19   9   1      6.5057      3.3204      7.1911      0.0000
  21   9   1      3.8363      0.9920      1.2146      0.0000
  23   9   1      4.1077      3.1592     -3.9678      0.0000
  25   9   1      9.1974      2.1634     -5.1647      0.0000
 -30  10   1      0.0000      2.2700     -4.4085      0.0000
 -28  10   1      0.6750      2.9293     -2.1664      0.0000
 -26  10   1      3.3936      2.2667      2.6501      0.0000
 -24  10   1      6.3878      2.8592      6.5610      0.0000
 -22  10   1      3.4095      2.8068      2.4292      0.0000
 -20  10   1      6.0360      2.5422      3.8965      0.0000
 -18  10   1      3.8857      0.8995      2.0420      0.0000
 -16  10   1      3.9296      0.7710     -2.9093      0.0000
 -14  10   1     15.7986      1.5213     -7.7597      0.0000
 -12  10   1     15.9878      0.8388    -15.7200      0.0000
 -10  10   1     17.7716      2.8990    -22.5094      0.0000
  -8  10   1     22.8559      0.9118    -24.1678      0.0000
  -6  10   1     11.4334      0.5107    -11.5595      0.0000
  -4  10   1     12.5354      0.4961     11.3988      0.0000
  -2  10   1     13.8580      0.4656     12.9303      0.0000
   0  10   1     13.2506      0.4684     13.0128      0.0000
   2  10   1     14.8846      0.5392     13.8873      0.0000
   4  10   1     11.6409      0.5730     11.8603      0.0000
   6  10   1      9.3787      0.4208      7.1097      0.0000
   8  10   1      8.4328      1.0424     -3.4433      0.0000
  10  10   1     20.6594      0.7788    -21.2721      0.0000
  12  10   1     33.0223      1.6398    -31.3610      0.0000
  14  10   1     14.8033      0.9506    -14.1460      0.0000
  16  10   1     12.0264      0.7658    -12.1192      0.0000
  18  10   1      8.3071      2.8333     -8.7548      0.0000
  20  10   1      3.4735      1.0388     -3.2115      0.0000
  22  10   1      4.6099      0.9742      2.1214      0.0000
  24  10   1      6.8319      1.2400      5.7498      0.0000
  28  10   1      4.8412      1.7096      3.5225      0.0000
 -27  11   1      1.4620      3.3195      1.3424      0.0000
 -25  11   1      2.4790      2.0879     -2.9750      0.0000
 -23  11   1      8.6740      1.6965     -7.3931      0.0000
 -21  11   1      7.4155      2.7419     -8.5648      0.0000
 -19  11   1     21.9980      2.9915    -15.3284      0.0000
 -17  11   1     22.8769      2.2835    -19.0267      0.0000
 -15  11   1     24.0072      1.4866    -20.1714      0.0000
 -13  11   1     19.9654      1.8075    -19.9462      0.0000
 -11  11   1     18.9955      0.9020    -14.9884      0.0000
  -9  11   1     11.0585      0.5384     -8.9972      0.0000
  -7  11   1      6.1119      0.3273     -5.7043      0.0000
  -5  11   1      7.2182      0.3399     -8.3282      0.0000
  -3  11   1      7.7708      0.2957     -8.4965      0.0000
  -1  11   1      6.6303      0.7892     -4.8575      0.0000
   1  11   1      5.8796      0.2904     -4.2272      0.0000
   3  11   1      6.1936      0.3295     -6.2379      0.0000
   5  11   1      7.0994      0.3522     -8.7140      0.0000
   7  11   1      7.0513      0.3395     -9.1539      0.0000
   9  11   1      5.8598      0.5769     -2.5888      0.0000
  11  11   1      9.3621      0.6469      5.4056      0.0000
  13  11   1     10.2162      0.6131     -5.7846      0.0000
  15  11   1      9.6005      0.6247     -5.8774      0.0000
  17  11   1      8.2072      0.8238     -5.7981      0.0000
  19  11   1      7.0639      1.0323     -6.1006      0.0000
  21  11   1      4.0715      1.8779     -6.3058      0.0000
  23  11   1      1.0097      2.2476     -8.2239      0.0000
  25  11   1     12.1032      1.6361     -7.8015      0.0000
  27  11   1      2.9975      1.7503     -5.3478      0.0000
  29  11   1      4.1989      2.1106     -1.3984      0.0000
 -28  12   1      2.0739      2.7818     -0.4781      0.0000
 -26  12   1      2.7110      2.9860      2.1685      0.0000
 -24  12   1      4.5286      1.6230      5.4804      0.0000
 -22  12   1      7.8976      1.2542      7.7744      0.0000
 -20  12   1      5.7623      1.1091      5.9584      0.0000
 -18  12   1      5.2134      0.7221      4.7923      0.0000
 -16  12   1      4.1599      0.8324      0.0602      0.0000
 -14  12   1      6.5687      0.5689     -5.4040      0.0000
 -12  12   1     12.9856      0.6567    -10.7291      0.0000
 -10  12   1     12.1937      0.5624    -12.0830      0.0000
  -8  12   1      8.3137      0.4028     -8.5974      0.0000
  -6  12   1      5.0610      0.5455     -2.9171      0.0000
  -4  12   1      7.2392      0.3973      3.8594      0.0000
  -2  12   1     12.4720      0.4803     12.3117      0.0000
   0  12   1     15.7425      0.5661     16.7941      0.0000
   2  12   1     16.1733      0.5928     17.3810      0.0000
   4  12   1     13.6568      0.6765     14.7207      0.0000
   6  12   1      7.2887      0.3325      6.8771      0.0000
   8  12   1      5.7002      0.3108     -5.6487      0.0000
  10  12   1     17.3004      0.7221    -16.9452      0.0000
  12  12   1     11.2796      0.5881    -12.4016      0.0000
  14  12   1     11.6968      0.7357    -12.9461      0.0000
  16  12   1     10.2063      0.6211    -10.5532      0.0000
  18  12   1      5.6276      1.0395     -5.7086      0.0000
  20  12   1      2.9030      0.7154     -1.6299      0.0000
  22  12   1      3.3513      1.7649      4.1700      0.0000
  24  12   1      3.4145      1.3183      7.2904      0.0000
  26  12   1      8.9699      1.9027      6.9481      0.0000
  28  12   1      2.8819      1.5005      3.2151      0.0000
  30  12   1      2.6368      1.8879      2.0874      0.0000
 -25  13   1      1.3771      1.4940     -2.1975      0.0000
 -23  13   1      2.9266      0.9442     -4.5992      0.0000
 -21  13   1      7.0559      1.0213     -5.6920      0.0000
 -19  13   1      4.7049      0.7083     -2.7339      0.0000
 -17  13   1      4.9123      0.8687      0.8613      0.0000
 -15  13   1      7.4634      0.4668      6.2779      0.0000
 -13  13   1     12.5722      0.6554     12.1115      0.0000
 -11  13   1     17.1004      0.8512     14.9986      0.0000
  -9  13   1     10.9196      0.5190     10.9270      0.0000
  -7  13   1      6.7060      0.4288      5.4934      0.0000
  -5  13   1      5.9182      0.5311      2.0953      0.0000
  -3  13   1      9.2623      0.3785     -5.8237      0.0000
  -1  13   1     16.1480      0.5358    -15.7260      0.0000
   1  13   1     19.5512      0.7047    -20.5649      0.0000
   3  13   1     19.2443      0.6752    -20.3364      0.0000
   5  13   1     13.3960      0.5238    -13.3665      0.0000
   7  13   1      4.3841      0.4626      0.0208      0.0000
   9  13   1     13.0988      0.5792     11.7787      0.0000
  11  13   1     10.9208      0.4754     10.4246      0.0000
  13  13   1     12.2427      1.2452     12.8633      0.0000
  15  13   1     14.5667      0.7008     13.9462      0.0000
  17  13   1     11.3742      0.7179     10.8642      0.0000
  19  13   1      5.6399      1.3470      6.9223      0.0000
  21  13   1      1.8327      1.0388      0.7458      0.0000
  27  13   1      3.7778      1.3675     -3.2404      0.0000
 -26  14   1      3.1670      1.6865     -1.3236      0.0000
 -24  14   1      1.2964      1.2594     -0.0193      0.0000
 -22  14   1      3.5980      1.0212      2.1513      0.0000
 -20  14   1      3.4739      0.6609      2.9527      0.0000
 -18  14   1      4.8366      1.0447      0.6180      0.0000
 -16  14   1      3.6442      0.4727     -2.4526      0.0000
 -14  14   1      6.1880      0.4141     -7.1383      0.0000
 -12  14   1     10.9226      0.5236    -11.2113      0.0000
 -10  14   1     12.2251      0.5863    -11.0690      0.0000
  -8  14   1      7.1978      0.3675     -7.1496      0.0000
  -6  14   1      6.7127      0.3286     -6.2670      0.0000
  -4  14   1      5.8350      0.4097     -4.8799      0.0000
  -2  14   1      4.6962      0.3091      2.3813      0.0000
   0  14   1      9.5342      0.4111     10.5132      0.0000
   2  14   1     13.7719      0.5304     14.4978      0.0000
   4  14   1     10.9157      0.4343     11.5029      0.0000
   6  14   1      3.8446      0.7209      1.3080      0.0000
   8  14   1      9.8040      0.4391     -8.9939      0.0000
  10  14   1      9.0472      0.4115     -8.4858      0.0000
  12  14   1      8.2448      0.4390     -9.2081      0.0000
  14  14   1     11.1484      1.0175    -11.7150      0.0000
  16  14   1     10.0223      0.6819    -11.4739      0.0000
  18  14   1      8.8847      0.8011     -9.1242      0.0000
  20  14   1      3.7780      1.6001     -4.0312      0.0000
  22  14   1      1.5840      1.2550      0.6136      0.0000
 -25  15   1      4.3145      1.2135     -2.8966      0.0000
 -23  15   1      3.8190      1.3981     -4.0776      0.0000
 -21  15   1      3.9331      1.2093     -4.5874      0.0000
 -19  15   1      4.4617      1.6275     -2.5688      0.0000
 -17  15   1      4.4414      0.8178      2.4811      0.0000
 -15  15   1      6.5029      1.7163      8.4004      0.0000
 -13  15   1     13.4804      0.7426     13.3309      0.0000
 -11  15   1     14.8034      0.7980     13.8838      0.0000
  -9  15   1      9.3912      0.4972      9.0077      0.0000
  -7  15   1      5.1341      0.3904      2.0791      0.0000
  -5  15   1      8.5224      0.6881     -3.4334      0.0000
  -3  15   1     14.0150      0.6155    -10.5652      0.0000
  -1  15   1     18.1164      0.6771    -20.3268      0.0000
   1  15   1     26.0056      0.9533    -27.7893      0.0000
   3  15   1     25.9076      0.9291    -26.8279      0.0000
   5  15   1     15.3324      0.6013    -16.2307      0.0000
   7  15   1      3.4999      0.3424     -2.6326      0.0000
   9  15   1      5.3751      0.4735      3.5143      0.0000
  11  15   1      8.1806      0.4279      7.3820      0.0000
  13  15   1     11.8819      0.7529     11.7382      0.0000
  15  15   1     13.4878      1.6099     13.6726      0.0000
  17  15   1      9.9467      2.0778     12.0953      0.0000
  19  15   1      5.7642      1.5328      6.5587      0.0000
  21  15   1      1.5607      1.2344      0.4187      0.0000
  23  15   1      3.5802      1.1444     -3.5902      0.0000
 -20  16   1      5.6288      1.4369      4.3742      0.0000
 -18  16   1      3.9134      0.9654      3.1892      0.0000
 -16  16   1      3.9536      0.7444     -0.6546      0.0000
 -14  16   1      5.6791      1.0909     -5.1978      0.0000
 -12  16   1      7.3497      0.4950     -8.0303      0.0000
 -10  16   1      7.3900      0.5000     -7.8342      0.0000
  -8  16   1      5.1423      0.3861     -5.2783      0.0000
  -6  16   1      3.8135      0.4033     -1.8056      0.0000
  -4  16   1      4.4020      0.4000      1.3619      0.0000
  -2  16   1      6.0230      0.3070      6.1393      0.0000
   0  16   1     10.2935      0.4274     12.9561      0.0000
   2  16   1     14.2234      0.5980     16.1305      0.0000
   4  16   1      9.7665      0.4617     11.2328      0.0000
   6  16   1      2.7026      0.3893      2.2640      0.0000
   8  16   1      3.3837      0.3812     -2.5269      0.0000
  10  16   1      5.6393      0.6348     -4.9344      0.0000
  12  16   1      6.8081      0.5404     -7.6843      0.0000
  14  16   1      7.8382      1.4055     -9.4360      0.0000
  16  16   1      6.7490      2.7857     -9.0630      0.0000
  18  16   1      8.5793      1.7155     -5.4540      0.0000
  20  16   1      1.8678      0.8434     -0.4434      0.0000
 -19  17   1      5.0705      1.1893     -4.8236      0.0000
 -17  17   1      3.6921      1.2303     -3.6739      0.0000
 -15  17   1      2.0060      1.0347     -0.3552      0.0000
 -13  17   1      3.5896      0.6389      2.9512      0.0000
 -11  17   1      5.1215      0.5422      4.7999      0.0000
  -9  17   1      4.9654      0.5034      5.1677      0.0000
  -7  17   1      3.2390      0.5562      3.7704      0.0000
  -5  17   1      2.0152      0.8919      1.2897      0.0000
  -3  17   1      3.0151      0.4950     -1.0109      0.0000
  -1  17   1      4.4212      0.8772     -4.5442      0.0000
   1  17   1      7.0184      0.6101     -8.0084      0.0000
   3  17   1      7.2497      1.6698     -6.8156      0.0000
   5  17   1      2.7794      0.4903     -1.5863      0.0000
   7  17   1      2.3338      0.7126      1.9148      0.0000
   9  17   1      3.8367      0.5760      3.7568      0.0000
  11  17   1      5.8211      0.8672      5.9858      0.0000
  13  17   1      7.2981      0.8852      7.4037      0.0000
  15  17   1      7.6896      1.5459      7.0542      0.0000
  17  17   1      8.5460      1.6826      4.3591      0.0000
 -16  18   1      6.9921      1.4284      7.1869      0.0000
 -14  18   1      6.0262      0.8954      5.1995      0.0000
 -12  18   1      4.2663      1.0885      3.0032      0.0000
 -10  18   1      2.6404      0.7301      1.0937      0.0000
  -8  18   1      1.7993      0.8744      0.1403      0.0000
  -6  18   1      1.3670      0.9871      1.0376      0.0000
  -4  18   1      2.7866      0.5655      2.7463      0.0000
  -2  18   1      4.1804      0.7585      4.2856      0.0000
   0  18   1      4.0363      0.8507      5.8055      0.0000
   2  18   1      5.9906      0.6787      5.7478      0.0000
   6  18   1      2.1917      0.6528      1.9329      0.0000
   8  18   1      2.0457      1.2182      1.0443      0.0000
  10  18   1      1.7310      0.9402     -0.8570      0.0000
  12  18   1      2.3240      0.9028     -2.6371      0.0000
  14  18   1      3.0965      1.1973     -2.7681      0.0000
  -9  19   1      4.2240      1.1377      6.2471      0.0000
  -5  19   1      1.5424      1.0151      1.7630      0.0000
  -3  19   1      3.1054      0.9900     -2.0161      0.0000
  -1  19   1      2.9726      0.7888     -4.1999      0.0000
   3  19   1      2.7532      0.8033     -2.4277      0.0000
   7  19   1      1.2407      1.2825      0.5757      0.0000
 -12   0   2     19.4508      2.3957     29.5632      0.0000
 -10   0   2     24.9434      9.2697     22.1739      0.0000
  -8   0   2     58.9117      4.5771     64.3590      0.0000
  -6   0   2     28.1102      1.9364     22.8398      0.0000
  -4   0   2     38.3885      2.0802    -31.0489      0.0000
  -2   0   2     80.8716      3.7770    -84.4772      0.0000
   0   0   2     80.0814      3.7563    -96.5355      0.0000
   2   0   2     94.5513      7.9929   -133.1000      0.0000
   4   0   2    106.9425      5.9515   -140.1508      0.0000
   6   0   2     89.8429      5.5588   -109.1952      0.0000
   8   0   2     49.3363      3.9915    -45.7056      0.0000
  10   0   2      9.4550      1.1749     -8.3339      0.0000
  12   0   2      5.2711      7.1017     16.9061      0.0000
 -13   1   2      4.2003      2.5380      1.5717      0.0000
 -11   1   2      4.2306      1.0926      6.7214      0.0000
  -9   1   2     33.3252      2.3991    -22.3230      0.0000
  -7   1   2     47.5231      1.9797    -42.8441      0.0000
  -5   1   2     38.4383      1.5402    -31.2493      0.0000
  -3   1   2     22.3362      0.9500    -22.2474      0.0000
  -1   1   2      7.5795      0.2935    -11.1892      0.0000
   1   1   2     16.8030      0.6389    -20.9196      0.0000
   3   1   2     19.6020      0.8693     12.1879      0.0000
   5   1   2     34.8214      1.4760     30.0604      0.0000
   7   1   2     17.9981      2.0151     12.4122      0.0000
   9   1   2      3.8277      0.7358      1.0202      0.0000
  11   1   2     11.9711      0.9662    -10.2277      0.0000
  13   1   2     19.8013      3.1255    -16.6954      0.0000
  15   1   2     10.8358      2.5436    -13.0294      0.0000
 -14   2   2      6.9933      1.4319     -4.8384      0.0000
 -12   2   2      8.8961      1.7102    -10.2416      0.0000
 -10   2   2     21.5816      1.4935     24.1215      0.0000
  -8   2   2     36.9497      1.8793     31.8911      0.0000
  -6   2   2     48.6742      2.1064     42.4227      0.0000
  -4   2   2     40.5869      1.8190     34.1859      0.0000
  -2   2   2     11.3719      0.4173     10.2157      0.0000
   0   2   2      8.3346      5.9823     -3.8541      0.0000
   2   2   2      8.5875      0.5066      8.6334      0.0000
   4   2   2     28.2226      1.1936    -26.5012      0.0000
   6   2   2     13.8400      0.6612    -10.9860      0.0000
   8   2   2      6.4247      0.5695     -4.6750      0.0000
  10   2   2     13.8761      1.1153     12.7522      0.0000
  12   2   2     24.3519      2.2012     22.5526      0.0000
  14   2   2     23.2091      5.2088     20.3278      0.0000
  16   2   2     16.2904      2.5904     18.5485      0.0000
 -15   3   2      3.1655      3.2945     -6.0131      0.0000
 -13   3   2      6.1640      2.2841      4.3647      0.0000
 -11   3   2     10.1824      9.2362    -26.5423      0.0000
  -9   3   2     42.1519      2.5037    -42.2025      0.0000
  -7   3   2     45.2994      2.6927    -45.3735      0.0000
  -5   3   2     50.1094      3.1294    -49.2829      0.0000
  -3   3   2     17.7255      0.6554    -13.0740      0.0000
  -1   3   2      5.6761      0.7787      6.3917      0.0000
   1   3   2     24.7068      0.9978     23.2523      0.0000
   3   3   2     15.8373      0.8553     11.2180      0.0000
   5   3   2     14.0962      2.1308      5.1506      0.0000
   7   3   2      8.4519      0.5388      7.3275      0.0000
   9   3   2     10.9093      1.8634    -11.5172      0.0000
  11   3   2     27.2732      2.0157    -29.1196      0.0000
  13   3   2     25.3830      7.2940    -31.9592      0.0000
  15   3   2     31.1870      6.9328    -29.5006      0.0000
  17   3   2     17.9326      2.1447    -16.9130      0.0000
  19   3   2      5.4770      1.7083     -7.7626      0.0000
 -22   4   2      3.0816      3.5860     -5.8206      0.0000
 -16   4   2     25.3071      4.0211    -28.9186      0.0000
 -14   4   2     35.9774      3.5333    -38.4581      0.0000
 -12   4   2     32.1437      2.2341    -37.0801      0.0000
 -10   4   2     15.7926      1.5873    -18.3805      0.0000
  -8   4   2      9.3685      1.8513     -0.0525      0.0000
  -6   4   2     24.8489      1.4002     22.9210      0.0000
  -4   4   2     17.0439      0.7682     14.1870      0.0000
  -2   4   2     10.8854      0.3860      8.9154      0.0000
   0   4   2      7.8134      1.9621     -3.1459      0.0000
   2   4   2     17.1461      0.6760    -18.9109      0.0000
   4   4   2     13.7969      0.5375     28.4948      0.0000
   6   4   2      8.5615      0.9197     -6.7407      0.0000
   8   4   2      4.5283      4.0321    -11.1654      0.0000
  10   4   2      4.7860      2.8257      0.0626      0.0000
  12   4   2     10.9656      1.1747      9.7591      0.0000
  14   4   2      7.4035      3.6219     13.0095      0.0000
  16   4   2      8.8515      1.2352      5.9350      0.0000
  18   4   2      4.1557      1.1292     -0.4169      0.0000
  20   4   2      9.6642      2.3443    -11.1347      0.0000
 -25   5   2      1.6154      3.3724      0.0341      0.0000
 -21   5   2     14.7111      2.5312     10.2366      0.0000
 -19   5   2     14.5849      1.8792     16.6237      0.0000
 -17   5   2     14.9112      1.7851     11.7703      0.0000
 -15   5   2     12.7996      1.3913     16.1663      0.0000
 -13   5   2      4.2756      0.8809      3.4956      0.0000
 -11   5   2      7.1727      1.9063      5.3975      0.0000
  -9   5   2     13.6302      0.8212    -12.0781      0.0000
  -7   5   2     29.5091      1.5419    -28.9749      0.0000
  -5   5   2     21.3037      1.2983    -21.2470      0.0000
  -3   5   2      9.6721      0.3669     -9.6399      0.0000
  -1   5   2      7.6527      0.4119      8.5847      0.0000
   1   5   2     33.0633      1.2283     33.3122      0.0000
   3   5   2      5.5762      1.0076      1.3189      0.0000
   5   5   2      8.1615      1.2360     -5.2207      0.0000
   7   5   2     15.8724      0.6915     16.7826      0.0000
   9   5   2     10.9612      0.6846     12.2337      0.0000
  11   5   2      7.0741      1.6546     -5.4393      0.0000
  13   5   2     20.3454      1.4540    -18.6068      0.0000
  15   5   2     10.3493      1.9578    -18.5114      0.0000
  17   5   2     15.0101      1.6670    -13.6318      0.0000
  19   5   2      7.0207      1.1021      5.0751      0.0000
  21   5   2      2.2703      1.6088      1.5541      0.0000
 -28   6   2      0.0000      3.6211      5.7291      0.0000
 -26   6   2      0.0000      3.1157     -1.0621      0.0000
 -24   6   2      4.7809      3.6578     -4.2969      0.0000
 -20   6   2     10.8084      2.2698     -9.2265      0.0000
 -18   6   2     12.3069      1.6296     -9.2101      0.0000
 -16   6   2      8.0734      1.3697     -9.8825      0.0000
 -14   6   2      3.1410      0.9862     -3.7824      0.0000
 -12   6   2      7.5957      1.1685      7.9496      0.0000
 -10   6   2      7.0613      1.8266      4.2071      0.0000
  -8   6   2     23.5588      1.1534     23.6024      0.0000
  -6   6   2     22.6431      1.0047     25.2975      0.0000
  -4   6   2     15.5973      0.5939     17.9046      0.0000
  -2   6   2      4.4924      0.3418     -2.5744      0.0000
   0   6   2     29.1795      1.0373    -31.7616      0.0000
   2   6   2     17.3813      0.6808    -12.7399      0.0000
   4   6   2     13.9776      0.7712    -12.5446      0.0000
   6   6   2     19.6961      0.8526     -8.1989      0.0000
   8   6   2     20.1812      0.8411    -21.2812      0.0000
  10   6   2      8.6456      0.5165     -9.1031      0.0000
  12   6   2      9.1582      0.6650      8.8599      0.0000
  14   6   2      3.3715      7.2688     19.9383      0.0000
  16   6   2     28.7493      3.9589     22.1806      0.0000
  18   6   2      3.1394      1.3329     -0.0343      0.0000
  20   6   2      4.4963      0.8745      2.2614      0.0000
  22   6   2      3.2832      1.4106      0.5287      0.0000
  24   6   2      2.7906      1.4129     -1.9546      0.0000
 -31   7   2      2.0179      3.3160     -1.4251      0.0000
 -29   7   2      1.1803      2.3369     -2.0657      0.0000
 -27   7   2      2.2436      2.5520     -0.4253      0.0000
 -25   7   2      6.3534      3.4985      6.5812      0.0000
 -21   7   2     13.0705      1.8957      9.9519      0.0000
 -19   7   2      9.3294      1.3450      8.1393      0.0000
 -17   7   2      9.1644      1.2601      9.2707      0.0000
 -15   7   2      4.2005      0.8446      4.2490      0.0000
 -13   7   2      6.9540      1.0852     -5.7547      0.0000
 -11   7   2     13.7263      1.4242    -16.9711      0.0000
  -9   7   2     14.8473      0.8565    -13.7306      0.0000
  -7   7   2     21.0982      1.0029    -24.0521      0.0000
  -5   7   2     15.9170      0.6203    -16.3606      0.0000
  -3   7   2     10.7676      0.6698      8.3503      0.0000
  -1   7   2     41.3147      1.4261     45.7563      0.0000
   1   7   2     41.0939      1.4295     41.6639      0.0000
   3   7   2     40.0978      1.3610     44.0072      0.0000
   5   7   2     30.0466      1.1113     34.3879      0.0000
   7   7   2     22.7245      0.9143     22.4973      0.0000
   9   7   2     16.7967      1.2141     18.2676      0.0000
  11   7   2      3.6994      0.5301      3.6359      0.0000
  13   7   2     13.1786      1.2430    -13.9330      0.0000
  15   7   2     20.6873      5.7034    -25.3821      0.0000
  17   7   2      5.1423      2.4153     -3.0239      0.0000
  19   7   2      7.9406      1.3409     -5.4298      0.0000
  21   7   2      4.2311      1.3888     -2.3284      0.0000
  23   7   2      2.3981      1.4179      0.5673      0.0000
  25   7   2      2.9971      1.4740      2.3353      0.0000
 -34   8   2      0.0000      3.1750      0.8699      0.0000
 -32   8   2      0.2651      1.9672      3.4520      0.0000
 -30   8   2      4.6323      2.8499      4.4322      0.0000
 -28   8   2      3.6472      2.1908      4.5605      0.0000
 -26   8   2      5.1611      2.3158      3.8322      0.0000
 -24   8   2      1.8764      2.6601     -2.3546      0.0000
 -22   8   2      3.6139      2.2895     -1.8490      0.0000
 -20   8   2      3.7794      1.2239     -2.2300      0.0000
 -18   8   2     10.7683      1.8373     -5.2540      0.0000
 -16   8   2      5.0581      0.9798     -3.9507      0.0000
 -14   8   2      2.8908      1.0419      1.3375      0.0000
 -12   8   2      6.0063      0.8061      8.3152      0.0000
 -10   8   2     12.6868      0.6094     12.0055      0.0000
  -8   8   2     10.8059      0.6194      9.7631      0.0000
  -6   8   2     20.6181      0.8746     21.4219      0.0000
  -4   8   2     18.9517      0.7019     17.9455      0.0000
  -2   8   2      3.3768      0.9937      0.2427      0.0000
   0   8   2      4.4998      1.2423      3.4516      0.0000
   2   8   2      5.8687      0.3723     -3.7744      0.0000
   4   8   2      8.5002      0.3539     -6.9298      0.0000
   6   8   2      4.6915      0.3950     -3.7423      0.0000
   8   8   2      4.6429      0.5589     -0.4830      0.0000
  10   8   2      4.7576      1.5573     -4.6023      0.0000
  12   8   2      5.7841      0.4438      5.7152      0.0000
  14   8   2     20.9362      1.2905     22.1265      0.0000
  16   8   2      4.5328      1.0325      4.6674      0.0000
  18   8   2      6.2138      1.9574      9.2420      0.0000
  20   8   2      5.5792      1.0587      5.9379      0.0000
  22   8   2      2.3205      1.2499      1.7286      0.0000
  24   8   2      1.9456      1.4534      0.3921      0.0000
  26   8   2      2.7605      2.6672     -2.0796      0.0000
  28   8   2      4.0314      2.4610     -2.7732      0.0000
 -31   9   2      2.1402      2.6235     -3.3850      0.0000
 -29   9   2      2.6737      2.8730     -3.0237      0.0000
 -27   9   2      2.7940      2.1689     -2.4694      0.0000
 -25   9   2      3.6432      2.1537     -2.0160      0.0000
 -23   9   2      4.7703      1.9973      2.9947      0.0000
 -21   9   2      1.8002      1.9813      2.2611      0.0000
 -19   9   2      5.8920      1.1976      4.9968      0.0000
 -17   9   2      6.1564      1.6724      7.9690      0.0000
 -15   9   2      3.7377      0.9794      3.0308      0.0000
 -13   9   2      4.4527      0.7451     -3.8171      0.0000
 -11   9   2      9.0798      0.6286     -8.6312      0.0000
  -9   9   2     11.1875      0.7367    -12.3424      0.0000
  -7   9   2      9.6846      0.4427    -10.4008      0.0000
  -5   9   2     14.0916      0.5316    -15.8229      0.0000
  -3   9   2      7.3915      0.3055     -7.0617      0.0000
  -1   9   2      6.6843      0.3267     -7.0587      0.0000
   1   9   2      3.6771      0.3630      2.2679      0.0000
   3   9   2      9.4774      0.3392     10.5484      0.0000
   5   9   2      8.4150      0.5780      9.1758      0.0000
   7   9   2      3.6104      0.3822      1.2262      0.0000
   9   9   2      3.9026      0.7655     -0.9007      0.0000
  11   9   2      3.9726      0.9881     -3.0850      0.0000
  13   9   2      8.4939      6.0294    -16.4953      0.0000
  15   9   2      3.0265      1.3617     -2.3913      0.0000
  17   9   2      7.7129      1.1737     -9.0444      0.0000
  19   9   2      3.8599      2.1497     -6.7314      0.0000
  23   9   2      0.8376      1.4479     -0.0949      0.0000
  25   9   2      3.7378      1.0533      2.4930      0.0000
  27   9   2      2.2473      1.3210      2.7764      0.0000
  31   9   2      0.0000      1.8380      0.2713      0.0000
 -30  10   2      0.0000      2.6601      2.4743      0.0000
 -28  10   2      0.0000      2.9434      1.2133      0.0000
 -26  10   2      1.2054      2.1193      0.4367      0.0000
 -24  10   2      1.8227      2.0116      0.7650      0.0000
 -22  10   2      3.6055      1.4067     -3.0407      0.0000
 -20  10   2      5.9286      1.1759     -3.5436      0.0000
 -18  10   2      6.0629      1.2422     -5.3214      0.0000
 -16  10   2      5.1937      3.9948     -4.3162      0.0000
 -14  10   2      4.1854      0.6527      3.0577      0.0000
 -12  10   2      8.3999      0.6726      8.0442      0.0000
 -10  10   2     11.1925      0.5213     12.3675      0.0000
  -8  10   2     10.2154      0.4264     10.3630      0.0000
  -6  10   2      5.4847      0.2758      4.2629      0.0000
  -4  10   2      4.6502      0.2524      4.7110      0.0000
  -2  10   2      7.0822      0.3000      8.0330      0.0000
   0  10   2      2.9089      0.2807      1.6892      0.0000
   2  10   2      8.0021      0.3343     -7.6218      0.0000
   4  10   2      9.4778      0.3699     -9.7681      0.0000
   6  10   2      3.9528      0.3583     -2.7977      0.0000
   8  10   2      5.2952      0.3289      4.9748      0.0000
  10  10   2      9.5841      0.7866      9.5301      0.0000
  12  10   2     16.3094      0.7574     15.7096      0.0000
  14  10   2      3.0143      0.8393      0.7895      0.0000
  16  10   2      4.8343      1.1283      7.1780      0.0000
  18  10   2      8.3660      0.8801      7.3334      0.0000
  20  10   2      2.5642      1.0089      2.1399      0.0000
  22  10   2      1.2143      1.3952     -0.1711      0.0000
  24  10   2      3.6341      3.1943     -3.7019      0.0000
  26  10   2      4.2781      1.7080     -3.8261      0.0000
  28  10   2      2.5827      1.7151     -2.8467      0.0000
  30  10   2      2.3419      1.8489     -0.4842      0.0000
 -25  11   2      1.2587      1.7464     -1.3838      0.0000
 -23  11   2      1.8671      1.6133     -0.8779      0.0000
 -21  11   2      5.5523      1.2336      5.8707      0.0000
 -19  11   2     12.7064      2.9113     11.2716      0.0000
 -17  11   2     13.2996      2.3272     16.1685      0.0000
 -15  11   2     16.4357      0.9867     18.1093      0.0000
 -13  11   2     15.4167      0.7974     16.2890      0.0000
 -11  11   2     11.4654      0.9923     12.1679      0.0000
  -9  11   2      9.5032      0.5089      9.6301      0.0000
  -7  11   2     10.0471      0.3892     11.8320      0.0000
  -5  11   2      8.4701      0.3713     10.4485      0.0000
  -3  11   2      5.1726      0.3730     -4.5014      0.0000
  -1  11   2      8.9480      0.3345     -9.1290      0.0000
   1  11   2      3.5877      0.2901     -2.8419      0.0000
   3  11   2      4.5429      0.2639      3.7387      0.0000
   5  11   2      5.9155      0.3007      5.5087      0.0000
   7  11   2      3.7073      0.5278      1.6265      0.0000
   9  11   2      3.6034      0.3714     -3.5550      0.0000
  11  11   2      8.3900      0.5710     -7.1396      0.0000
  13  11   2     10.7995      0.6422      9.9429      0.0000
  15  11   2      6.0362      0.5002      6.5291      0.0000
  17  11   2      2.6856      0.7532      2.0105      0.0000
  19  11   2      3.2392      0.6292      2.7202      0.0000
  21  11   2      3.5100      1.0245      3.0125      0.0000
  23  11   2      3.7070      2.5874      5.8993      0.0000
  27  11   2      5.3693      1.4469      3.6594      0.0000
  29  11   2      0.0000      1.3625      0.3854      0.0000
 -28  12   2      0.0000      2.7511      0.8409      0.0000
 -26  12   2      0.5638      2.3506      0.0277      0.0000
 -24  12   2      0.0000      1.7427      0.5666      0.0000
 -22  12   2      2.4215      1.9256      0.6898      0.0000
 -20  12   2      4.7788      1.5282     -3.4773      0.0000
 -18  12   2      4.5771      0.8088     -4.6373      0.0000
 -16  12   2      3.9581      0.6179     -3.8325      0.0000
 -14  12   2      4.3407      0.6559     -1.5273      0.0000
 -12  12   2      4.6223      0.5736      3.8135      0.0000
 -10  12   2      7.4648      0.3989      7.3125      0.0000
  -8  12   2      4.2898      0.3157      3.8819      0.0000
  -6  12   2      3.3649      0.3420     -2.6110      0.0000
  -4  12   2      2.6519      0.2713      0.6820      0.0000
  -2  12   2      5.8840      0.2623      6.7065      0.0000
   0  12   2      3.4624      0.2990      2.7407      0.0000
   2  12   2      4.8349      0.3548     -5.1122      0.0000
   4  12   2      8.9644      0.3751    -10.2609      0.0000
   6  12   2      7.5677      0.4585     -7.5916      0.0000
   8  12   2      3.0779      0.4730      1.7011      0.0000
  10  12   2      9.4342      0.5309     10.6905      0.0000
  12  12   2      4.1785      0.6635     -0.9457      0.0000
  14  12   2      3.4500      0.4227     -1.8652      0.0000
  16  12   2      2.7793      0.4464      2.3333      0.0000
  18  12   2      2.9178      0.6723      3.5519      0.0000
  20  12   2      3.2210      0.8855      3.1958      0.0000
  22  12   2      2.5866      1.0095     -1.3698      0.0000
  24  12   2      1.8469      1.3952     -3.4854      0.0000
  26  12   2      2.8201      2.0753     -2.9507      0.0000
  28  12   2      2.2217      1.7707      0.2155      0.0000
 -25  13   2      0.9682      1.8866     -0.2159      0.0000
 -23  13   2      0.0000      1.7684     -0.9841      0.0000
 -21  13   2      1.9869      1.4514     -0.9714      0.0000
 -19  13   2      3.3148      0.7600      1.7094      0.0000
 -17  13   2      2.7814      0.4791      2.0842      0.0000
 -15  13   2      2.3268      0.4694      1.1643      0.0000
 -13  13   2      2.9775      0.4029     -2.0788      0.0000
 -11  13   2      4.9038      0.3749     -5.9697      0.0000
  -9  13   2      5.5580      0.3726     -5.4025      0.0000
  -7  13   2      2.7009      0.3088     -0.0647      0.0000
  -5  13   2      3.6035      0.2644      1.9701      0.0000
  -3  13   2      2.5871      0.2931     -1.4694      0.0000
  -1  13   2      3.9342      0.2561     -3.5770      0.0000
   1  13   2      2.5380      0.3237      0.3399      0.0000
   3  13   2      6.3247      0.3203      6.8944      0.0000
   5  13   2      6.6160      0.3893      8.0918      0.0000
   7  13   2      2.8371      0.3326      1.2210      0.0000
   9  13   2      8.5000      0.4243     -8.4348      0.0000
  11  13   2      2.6256      0.4528     -2.5301      0.0000
  13  13   2      2.7314      0.4942      0.8170      0.0000
  15  13   2      2.6254      0.5025     -0.7510      0.0000
  17  13   2      2.5651      0.5815     -2.7002      0.0000
  19  13   2      2.9832      1.8731     -3.8709      0.0000
  21  13   2      1.4103      1.1057     -0.3811      0.0000
  23  13   2      3.3847      1.3639      2.5269      0.0000
  25  13   2      2.5704      1.4799      2.8057      0.0000
 -24  14   2      0.8214      1.4447      0.6350      0.0000
 -22  14   2      1.8648      1.0025      1.4950      0.0000
 -20  14   2      2.3554      1.4145      1.5108      0.0000
 -18  14   2      1.9679      0.6159     -0.7881      0.0000
 -16  14   2      2.3685      0.4911     -1.9590      0.0000
 -14  14   2      1.5480      0.5496     -0.5876      0.0000
 -12  14   2      2.9290      0.3608      2.7919      0.0000
 -10  14   2      3.2584      0.4234      4.4929      0.0000
  -8  14   2      2.8742      0.3048      3.0560      0.0000
  -6  14   2      2.4536      0.3257      1.1489      0.0000
  -4  14   2      2.5165      0.3184      1.1110      0.0000
  -2  14   2      3.4038      0.3613      3.2256      0.0000
   0  14   2      4.5354      0.3576      3.9745      0.0000
   2  14   2      2.6365      0.3191     -0.7186      0.0000
   4  14   2      4.7935      0.3146     -4.8760      0.0000
   6  14   2      4.0860      0.3015     -2.3909      0.0000
   8  14   2      4.1324      0.3680      4.3857      0.0000
  10  14   2      2.6402      0.4049      2.0429      0.0000
  12  14   2      2.1853      0.5060     -0.8965      0.0000
  14  14   2      2.4120      0.5976     -0.7245      0.0000
  16  14   2      1.3255      1.0643      0.7656      0.0000
  18  14   2      3.5377      0.6788      2.8999      0.0000
  20  14   2      1.5263      0.8954      1.6081      0.0000
  22  14   2      1.5718      1.3522     -0.9094      0.0000
  24  14   2      2.9312      1.3223     -1.9494      0.0000
 -23  15   2      1.1630      1.1745      0.3393      0.0000
 -21  15   2      1.7676      1.1989     -1.3054      0.0000
 -19  15   2      1.7445      0.6394     -1.8289      0.0000
 -17  15   2      1.4123      0.6719     -0.0003      0.0000
 -15  15   2      2.0150      0.6526      0.4992      0.0000
 -13  15   2      2.2734      0.3812     -1.3628      0.0000
 -11  15   2      2.9228      0.3626     -2.9015      0.0000
  -9  15   2      2.2028      0.3339     -2.3014      0.0000
  -7  15   2      2.0319      0.3453     -1.0461      0.0000
  -5  15   2      2.3010      0.2980      0.7065      0.0000
  -3  15   2      2.1617      0.3224      1.6017      0.0000
  -1  15   2      2.2107      0.3013      0.3066      0.0000
   1  15   2      1.8842      0.3514      1.1629      0.0000
   3  15   2      3.6071      0.3204      4.3004      0.0000
   5  15   2      2.6918      0.3535      4.0955      0.0000
   7  15   2      1.9872      0.4240     -0.0189      0.0000
   9  15   2      1.4347      0.6013      0.5093      0.0000
  11  15   2      1.9635      0.5043      1.9455      0.0000
  13  15   2      2.2810      0.6780      1.2164      0.0000
  15  15   2      2.8046      0.9734      0.0190      0.0000
  17  15   2      1.4017      1.5899     -1.6013      0.0000
  19  15   2      1.6291      1.2101     -1.4969      0.0000
  21  15   2      0.8583      1.3338      0.2381      0.0000
 -22  16   2      1.2145      1.1931      0.6652      0.0000
 -20  16   2      2.1590      0.7617      1.9324      0.0000
 -18  16   2      1.8097      0.9394      1.2304      0.0000
 -16  16   2      1.8968      0.6549     -1.0916      0.0000
 -14  16   2      2.5343      0.4689     -1.7111      0.0000
 -12  16   2      2.0780      0.4675     -0.9088      0.0000
 -10  16   2      1.4082      0.4907     -0.6035      0.0000
  -8  16   2      1.5736      0.4334     -0.4786      0.0000
  -6  16   2      1.6347      0.4628     -0.4090      0.0000
  -4  16   2      2.3139      0.3233     -0.9407      0.0000
  -2  16   2      1.9087      0.3997     -0.2212      0.0000
   0  16   2      2.0212      0.4132      1.0183      0.0000
   2  16   2      1.5823      0.4680      0.7652      0.0000
   4  16   2      1.3439      0.6132      0.8177      0.0000
   6  16   2      2.1853      0.4417      2.3207      0.0000
   8  16   2      1.8573      0.5347      0.8573      0.0000
  10  16   2      1.1979      0.9034     -1.4204      0.0000
  12  16   2      1.8186      0.8650     -1.3657      0.0000
  14  16   2      1.6175      0.9439     -0.6832      0.0000
  16  16   2      2.1822      1.4392     -0.1345      0.0000
 -19  17   2      1.9381      1.2606     -2.3062      0.0000
 -17  17   2      2.6035      1.4347     -1.3351      0.0000
 -15  17   2      2.2492      0.9564      0.2957      0.0000
 -13  17   2      1.6736      0.5236      0.8474      0.0000
 -11  17   2      1.1429      0.6345      0.8046      0.0000
  -9  17   2      1.1168      0.8089      0.7610      0.0000
  -7  17   2      1.6410      0.7738      0.6917      0.0000
  -5  17   2      1.6589      0.6743      0.8622      0.0000
  -3  17   2      1.3121      0.8667      0.9993      0.0000
  -1  17   2      1.8105      0.5609      0.6569      0.0000
   1  17   2      1.3360      0.6612     -0.0952      0.0000
   3  17   2      1.4981      0.7915     -1.4914      0.0000
   5  17   2      1.9256      0.5657     -2.8846      0.0000
   7  17   2      1.3089      0.7877     -1.4795      0.0000
   9  17   2      1.7741      0.7491      1.0316      0.0000
  11  17   2      1.6805      0.9762      1.3682      0.0000
  13  17   2      1.6594      1.0160      0.5636      0.0000
  15  17   2      4.0709      1.1209      0.1722      0.0000
 -14  18   2      1.7444      1.1223      0.1934      0.0000
 -12  18   2      1.5383      0.8538     -0.5745      0.0000
 -10  18   2      1.3738      0.8757     -0.8177      0.0000
  -8  18   2      1.6968      1.0826     -0.9408      0.0000
  -6  18   2      2.2252      1.3457     -0.8893      0.0000
  -4  18   2      1.0793      0.9434     -0.5570      0.0000
  -2  18   2      1.1269      0.8113     -0.5370      0.0000
   0  18   2      1.4987      1.1867     -0.3793      0.0000
   2  18   2      1.5439      0.8813      1.2810      0.0000
   4  18   2      2.2933      0.8231      3.3589      0.0000
   6  18   2      1.8048      0.9090      2.7396      0.0000
   8  18   2      0.0000      0.9082      0.2672      0.0000
  10  18   2      2.1415      1.1603     -0.8123      0.0000
  12  18   2      0.0000      1.1925     -0.5077      0.0000
 -21   1   3      1.1013      2.6773      0.0796      0.0000
 -19   1   3      2.3939      2.1275      2.5405      0.0000
 -17   1   3      5.3666      0.8770      6.5991      0.0000
 -15   1   3      5.2180      1.2608      7.2735      0.0000
 -13   1   3      5.7047      0.9176      6.2125      0.0000
 -11   1   3     16.5376      0.9403    -20.4492      0.0000
  -9   1   3     13.3731      0.6372     19.1084      0.0000
  -7   1   3     11.4172      0.6655    -13.5765      0.0000
  -5   1   3     10.3001      0.6277    -12.6142      0.0000
  -3   1   3      5.2608      0.9469      2.7129      0.0000
  -1   1   3     17.5192      0.6035    -19.2699      0.0000
   1   1   3      4.2122      0.5262     -3.5202      0.0000
   3   1   3      3.8935      0.4027     -2.5297      0.0000
   5   1   3      4.6630      0.5258     -0.9111      0.0000
   7   1   3     17.0811      0.7216     18.7948      0.0000
   9   1   3      3.8054      0.8647     -0.0792      0.0000
  11   1   3      3.0372      0.6743      0.2885      0.0000
  13   1   3      3.4619      0.7190      0.4623      0.0000
  15   1   3      2.0043      1.0297      0.8036      0.0000
  17   1   3      2.8434      1.1578      1.7919      0.0000
  19   1   3      1.9108      2.0083     -0.5318      0.0000
  21   1   3      2.9104      1.9144     -1.2860      0.0000
 -22   2   3      0.0000      2.6445      0.7114      0.0000
 -20   2   3      0.0000      1.9027     -1.7306      0.0000
 -18   2   3      4.1996      0.9203     -5.3845      0.0000
 -16   2   3      7.8141      1.4647    -11.3351      0.0000
 -14   2   3      8.4131      1.2603    -10.0233      0.0000
 -12   2   3     13.1752      1.3446     16.4971      0.0000
 -10   2   3      3.7524      0.6267      1.5770      0.0000
  -8   2   3      7.0123      0.6089     -9.5662      0.0000
  -6   2   3     12.1452      1.0803     15.7353      0.0000
  -4   2   3      4.9477      0.6340     -6.6711      0.0000
  -2   2   3      6.0586      0.3864      7.4519      0.0000
   0   2   3      5.1501      0.7525      4.0181      0.0000
   2   2   3      3.5538      0.3336      2.1474      0.0000
   4   2   3      9.6702      0.4872     12.0006      0.0000
   6   2   3     13.7965      0.5630    -15.9425      0.0000
   8   2   3      2.8985      0.5105     -1.1615      0.0000
  10   2   3      9.3273      0.6458      9.5142      0.0000
  12   2   3      6.0941      0.7820      5.8404      0.0000
  14   2   3      2.9737      0.8363      1.5039      0.0000
  16   2   3      2.1868      1.0439     -1.9834      0.0000
  18   2   3      2.0870      1.5456     -1.5561      0.0000
  20   2   3      2.2200      1.7418      0.8177      0.0000
  22   2   3      5.7723      2.1146      3.0436      0.0000
  24   2   3      1.5027      1.6178     -2.1360      0.0000
 -25   3   3      4.3525      3.6170      5.5695      0.0000
 -23   3   3      7.5378      3.9889    -11.8047      0.0000
 -21   3   3      0.0000      3.5654      2.7368      0.0000
 -19   3   3      4.3084      0.9187      6.1562      0.0000
 -17   3   3     10.7068      0.8734     11.6393      0.0000
 -15   3   3     11.2981      1.7041     15.1024      0.0000
 -13   3   3      8.0271      0.9838    -10.3063      0.0000
 -11   3   3      6.1093      0.9933     -7.0127      0.0000
  -9   3   3      8.5819      0.4165    -10.7149      0.0000
  -7   3   3      7.0489      0.4322     -7.2021      0.0000
  -5   3   3     15.4542      0.6001    -11.6154      0.0000
  -3   3   3     19.4604      0.7231    -18.8481      0.0000
  -1   3   3      8.2129      0.3446     -8.2241      0.0000
   1   3   3      4.1426      0.4249     -2.8125      0.0000
   3   3   3     13.1246      0.5349    -15.3719      0.0000
   5   3   3     16.0839      0.6233     18.3637      0.0000
   7   3   3      9.6549      0.4904     10.9031      0.0000
   9   3   3      2.3680      0.5753     -0.8616      0.0000
  11   3   3      6.0195      0.5016     -7.8153      0.0000
  13   3   3      3.5800      0.6242     -4.3914      0.0000
  15   3   3      2.7346      0.8497     -1.3444      0.0000
  17   3   3      0.9163      1.4097     -0.5794      0.0000
  19   3   3      2.8046      2.5521     -1.0281      0.0000
  21   3   3      8.6775      1.6475     -6.5010      0.0000
  23   3   3      0.0000      1.6100     -0.0029      0.0000
  25   3   3      2.1597      1.7539      2.5114      0.0000
 -28   4   3      6.4420      4.6724      1.8999      0.0000
 -26   4   3      2.8446      2.9314      0.4579      0.0000
 -24   4   3      3.3758      2.6078     -1.6288      0.0000
 -22   4   3     11.5709      2.1661     11.5316      0.0000
 -20   4   3      6.5796      1.2309     -6.9441      0.0000
 -18   4   3      9.8518      3.0087    -15.2430      0.0000
 -16   4   3     21.8290      1.7699    -22.8867      0.0000
 -14   4   3     11.9824      1.4629     -9.7884      0.0000
 -12   4   3      9.0443      0.9735     -8.6338      0.0000
 -10   4   3      6.4136      1.1084     -4.0250      0.0000
  -8   4   3      3.1036      0.5254      0.8741      0.0000
  -6   4   3      6.3045      0.6956     -7.1379      0.0000
  -4   4   3     19.2152      0.6684     17.5046      0.0000
  -2   4   3     12.9089      0.4727     11.6779      0.0000
   0   4   3      6.2946      0.7796      4.2149      0.0000
   2   4   3     15.8035      0.6357     17.8472      0.0000
   4   4   3      9.0593      0.4090    -10.4449      0.0000
   6   4   3      7.9605      0.5991     -8.3445      0.0000
   8   4   3      5.6910      0.4346     -4.8556      0.0000
  10   4   3      2.4491      0.5773      1.3497      0.0000
  12   4   3      2.7004      0.6121      1.9425      0.0000
  14   4   3      2.5373      0.7777     -0.2452      0.0000
  16   4   3      3.0365      0.8605     -1.3342      0.0000
  18   4   3      2.5267      0.9220     -2.0988      0.0000
  20   4   3      6.1090      3.3270      6.5556      0.0000
  22   4   3      2.1750      1.3975      0.4098      0.0000
  24   4   3      3.7186      1.2165     -1.9143      0.0000
  26   4   3      2.7188      1.8930     -2.1267      0.0000
  28   4   3      1.3624      1.7383     -1.1017      0.0000
 -31   5   3      1.2043      2.7909     -5.0747      0.0000
 -29   5   3      3.9999      3.3093     -2.7422      0.0000
 -27   5   3      0.0000      4.2484      0.1152      0.0000
 -25   5   3      0.0000      4.3522     -0.0518      0.0000
 -23   5   3      2.8864      2.5048      3.2578      0.0000
 -21   5   3      6.6160      1.1066     -6.9993      0.0000
 -19   5   3     11.6472      1.0959     12.7833      0.0000
 -17   5   3      8.1190      6.2438     18.2802      0.0000
 -15   5   3      7.0125      1.2009      8.7503      0.0000
 -13   5   3      5.6840      0.6619      3.5394      0.0000
 -11   5   3      4.3901      0.8154     -1.0553      0.0000
  -9   5   3      7.1269      0.6850     -5.3726      0.0000
  -7   5   3      6.2786      0.5221     -4.2214      0.0000
  -5   5   3     12.4091      0.5081    -10.5574      0.0000
  -3   5   3     18.4607      0.6289    -17.5318      0.0000
  -1   5   3      8.9315      0.3594     -8.6036      0.0000
   1   5   3     12.9607      0.5741    -15.8737      0.0000
   3   5   3     14.2422      0.6802     14.0043      0.0000
   5   5   3      8.5580      0.4158      7.3211      0.0000
   7   5   3      7.3251      0.4672      6.3408      0.0000
   9   5   3      5.7289      0.5246      4.7491      0.0000
  11   5   3      3.8078      0.8151      1.9702      0.0000
  13   5   3      3.8287      0.5628     -2.1235      0.0000
  15   5   3      3.2138      0.7550     -2.3031      0.0000
  17   5   3      2.6152      1.0878      0.2007      0.0000
  19   5   3     11.4017      1.3727    -10.5276      0.0000
  21   5   3      2.5580      1.1916     -1.7973      0.0000
  23   5   3      3.0405      1.2876      0.9521      0.0000
  25   5   3      2.3590      1.4090      1.6314      0.0000
  27   5   3      3.3697      2.4931      1.4168      0.0000
  29   5   3      1.5748      1.7125      1.0564      0.0000
 -34   6   3      0.7589      2.7818      0.5255      0.0000
 -32   6   3      0.0000      2.3330      2.3663      0.0000
 -30   6   3      3.6188      2.6032      3.9494      0.0000
 -28   6   3      4.1103      2.1735      1.0453      0.0000
 -26   6   3      0.0000      2.6174     -1.1099      0.0000
 -24   6   3      3.1844      2.6549     -2.4207      0.0000
 -22   6   3      3.7481      1.9200     -5.2133      0.0000
 -20   6   3      2.8880      1.4902     -0.6802      0.0000
 -18   6   3     17.8963      1.3255    -18.3207      0.0000
 -16   6   3     11.9632      1.3244    -12.0625      0.0000
 -14   6   3      5.3767      1.0213     -4.6826      0.0000
 -12   6   3      4.8607      0.6423      3.8624      0.0000
 -10   6   3      7.5661      0.4944      7.4850      0.0000
  -8   6   3      9.8778      0.5877     12.0160      0.0000
  -6   6   3     19.9171      0.8476     15.2901      0.0000
  -4   6   3     16.8806      0.6038     15.7541      0.0000
  -2   6   3     14.0118      0.6059     13.6690      0.0000
   0   6   3     13.5962      0.5392     15.5535      0.0000
   2   6   3     16.6212      0.6214    -16.1058      0.0000
   4   6   3     15.0501      0.6516    -14.7350      0.0000
   6   6   3      8.5931      0.3816     -5.7728      0.0000
   8   6   3      8.6728      0.4458     -6.9272      0.0000
  10   6   3      9.4937      0.4773     -9.1965      0.0000
  12   6   3      4.4101      0.6619     -3.1589      0.0000
  14   6   3      3.7233      0.6555      0.9302      0.0000
  16   6   3      4.4528      1.0326     -1.1032      0.0000
  18   6   3     15.7277      1.4578     13.7751      0.0000
  20   6   3      2.7093      1.1227      4.0438      0.0000
  22   6   3      1.7893      1.5277      0.1796      0.0000
  24   6   3      1.9995      1.4531     -0.5937      0.0000
  26   6   3      2.2725      1.6864     -0.9207      0.0000
  28   6   3      2.2734      1.6502     -0.9058      0.0000
  30   6   3      1.4101      1.5642     -1.8570      0.0000
 -31   7   3      0.0000      2.7544     -1.3842      0.0000
 -29   7   3      0.6528      2.3049     -1.7129      0.0000
 -27   7   3      0.0000      3.5304      1.0264      0.0000
 -25   7   3      2.8722      3.9101      4.5714      0.0000
 -23   7   3      6.2909      1.4391      6.2539      0.0000
 -21   7   3      5.1693      1.9938      9.6142      0.0000
 -19   7   3      8.6652      1.4979      9.2295      0.0000
 -17   7   3     17.8634      1.7840     17.1039      0.0000
 -15   7   3     11.3394      1.3565     10.2569      0.0000
 -13   7   3      3.2691      0.8860      1.4273      0.0000
 -11   7   3      7.8155      0.4437     -7.3416      0.0000
  -9   7   3     11.0617      0.5880    -13.2707      0.0000
  -7   7   3     17.0645      0.8114    -17.0147      0.0000
  -5   7   3     18.8192      0.7076    -17.9934      0.0000
  -3   7   3     12.6269      0.4591    -12.7978      0.0000
  -1   7   3     12.6480      0.4556    -11.5801      0.0000
   1   7   3     20.3807      0.8128     21.7771      0.0000
   3   7   3     30.7117      1.1099     31.1955      0.0000
   5   7   3     22.1221      0.8302     22.7336      0.0000
   7   7   3     14.7387      0.6564     13.4988      0.0000
   9   7   3     14.5873      0.8309     14.5689      0.0000
  11   7   3     11.7075      0.5514      9.8443      0.0000
  13   7   3      4.3371      0.4112      3.1287      0.0000
  15   7   3      6.7256      0.9278      2.8527      0.0000
  17   7   3     13.8608      1.6196    -15.8884      0.0000
  19   7   3      5.5757      1.2498     -6.3209      0.0000
  21   7   3      3.1192      1.3824     -0.8444      0.0000
  23   7   3      2.1660      1.2493      0.9713      0.0000
  25   7   3      2.0318      1.6098      1.3172      0.0000
  27   7   3      1.4865      1.3456      0.5583      0.0000
  29   7   3      2.4447      1.7895      1.7395      0.0000
  31   7   3      3.4640      2.4848      2.6965      0.0000
 -32   8   3      2.0811      2.6558      2.8979      0.0000
 -28   8   3      6.6168      1.7661      5.5857      0.0000
 -26   8   3      4.9375      1.7353      3.4647      0.0000
 -24   8   3      0.0000      1.9941      0.0048      0.0000
 -22   8   3      3.6204      1.2428     -2.7931      0.0000
 -20   8   3      5.4333      1.6216     -6.8618      0.0000
 -18   8   3      7.3540      1.6235     -6.5595      0.0000
 -16   8   3     13.1459      1.9578    -11.6225      0.0000
 -14   8   3      5.8318      1.6062     -6.4263      0.0000
 -12   8   3      3.1275      0.5872      0.4161      0.0000
 -10   8   3     10.9837      0.6430     10.6506      0.0000
  -8   8   3     12.1317      0.5987     11.9888      0.0000
  -6   8   3     21.2357      0.7844     19.6677      0.0000
  -4   8   3     23.9752      0.7908     26.3026      0.0000
  -2   8   3     29.6012      1.0523     31.6625      0.0000
   0   8   3     11.7385      0.4158     10.3965      0.0000
   2   8   3      5.5569      0.3216     -4.8942      0.0000
   4   8   3      8.5745      0.4087     -7.5789      0.0000
   6   8   3      5.5433      0.3189     -4.1510      0.0000
   8   8   3      5.8462      0.3479     -4.4832      0.0000
  10   8   3      8.5026      0.4210     -7.9096      0.0000
  12   8   3      7.0409      0.4137     -7.5284      0.0000
  14   8   3      8.5128      0.5453     -7.4139      0.0000
  16   8   3     14.4248      0.9945     15.7651      0.0000
  18   8   3     10.4617      0.7821     10.0164      0.0000
  20   8   3      2.8478      0.8781      4.4505      0.0000
  22   8   3      4.2673      2.3344      1.0363      0.0000
  24   8   3      0.5371      2.0997     -0.6755      0.0000
  26   8   3      2.3975      1.5578      0.7071      0.0000
  28   8   3      2.1815      1.7317     -0.2392      0.0000
  30   8   3      2.3076      1.9381     -1.7895      0.0000
 -31   9   3      0.0000      2.7835     -4.5120      0.0000
 -29   9   3      2.7990      3.1554     -5.5783      0.0000
 -27   9   3      4.2482      1.6273     -5.2988      0.0000
 -25   9   3      2.8514      1.7102     -2.8530      0.0000
 -23   9   3      3.5841      2.0173      1.8433      0.0000
 -21   9   3      4.2244      1.3498      5.8987      0.0000
 -19   9   3      9.8032      1.3685      8.0236      0.0000
 -17   9   3      7.5956      1.8200      8.3468      0.0000
 -15   9   3     11.6922      0.9964     10.4851      0.0000
 -13   9   3      5.1181      0.5342      4.1293      0.0000
 -11   9   3      7.3172      0.5373     -7.4488      0.0000
  -9   9   3     11.6424      0.5445    -11.6643      0.0000
  -7   9   3     12.3747      0.6524    -12.6809      0.0000
  -5   9   3     18.3681      0.6973    -20.6206      0.0000
  -3   9   3     25.5871      0.9135    -27.2637      0.0000
  -1   9   3     14.0151      0.5605    -12.6565      0.0000
   1   9   3      3.2794      0.2729      1.6949      0.0000
   3   9   3      7.3866      0.3395      8.0536      0.0000
   5   9   3      6.0413      0.5529      6.6957      0.0000
   7   9   3      3.4316      0.4674      0.9572      0.0000
   9   9   3      4.2672      0.5206     -0.5853      0.0000
  11   9   3      4.2386      0.5439      3.6424      0.0000
  13   9   3      8.7575      0.9009      8.6995      0.0000
  15   9   3     13.8322      0.7412    -12.9833      0.0000
  17   9   3     11.8829      0.7924    -11.2834      0.0000
  19   9   3      5.5290      0.9869     -6.4180      0.0000
  21   9   3      2.8168      1.3254     -1.7097      0.0000
  23   9   3      2.0386      1.9898      1.8265      0.0000
  25   9   3      1.0941      1.2103      0.3995      0.0000
  27   9   3      1.1931      1.5583      0.3048      0.0000
  29   9   3      2.6568      1.5659      1.4749      0.0000
 -30  10   3      2.7321      2.9473      5.3095      0.0000
 -28  10   3      1.5227      2.5397      5.0882      0.0000
 -26  10   3      2.6989      1.7683      3.6238      0.0000
 -24  10   3      1.5492      1.8380      0.7709      0.0000
 -22  10   3      5.1197      1.7619     -4.7020      0.0000
 -20  10   3      7.9865      1.9446     -7.9442      0.0000
 -18  10   3      6.8870      2.1656     -8.9282      0.0000
 -16  10   3      9.6285      0.8537     -9.3255      0.0000
 -14  10   3      7.6430      1.5700     -7.4159      0.0000
 -12  10   3      5.2583      0.5470      4.2408      0.0000
 -10  10   3     12.7151      0.5822     11.8383      0.0000
  -8  10   3     13.3396      0.6304     14.0516      0.0000
  -6  10   3     15.9268      0.5899     17.2525      0.0000
  -4  10   3     23.6580      0.8842     25.7934      0.0000
  -2  10   3     18.9892      0.7006     19.0903      0.0000
   0  10   3      7.0873      0.3019      6.1833      0.0000
   2  10   3      5.0676      0.3569     -3.5580      0.0000
   4  10   3      8.7934      0.3489     -8.4442      0.0000
   6  10   3      4.6679      0.3562     -3.8722      0.0000
   8  10   3      3.5704      0.4595      1.7693      0.0000
  10  10   3      4.7128      0.5539      0.6546      0.0000
  12  10   3      8.0038      1.0990     -7.4862      0.0000
  14  10   3      8.5395      0.5150      8.8133      0.0000
  16  10   3     10.9604      0.6419     10.9262      0.0000
  18  10   3      6.9693      0.8161      8.6913      0.0000
  20  10   3      4.6260      1.3283      4.0621      0.0000
  22  10   3      3.3461      1.1306     -1.1999      0.0000
  24  10   3      1.3618      1.3070     -1.1812      0.0000
  26  10   3      3.7924      1.8787     -0.8678      0.0000
  28  10   3      2.6375      1.7950     -1.3609      0.0000
 -29  11   3      3.3480      2.7929     -5.4500      0.0000
 -27  11   3      2.4670      2.1049     -5.5736      0.0000
 -25  11   3      4.1078      1.1343     -4.3186      0.0000
 -23  11   3      1.4215      1.5403     -0.7995      0.0000
 -21  11   3      6.5682      1.9727      6.7775      0.0000
 -19  11   3     12.1752      3.8595     14.6944      0.0000
 -17  11   3     24.1761      3.1638     22.6513      0.0000
 -15  11   3     30.4785      1.7309     28.8696      0.0000
 -13  11   3     25.3861      2.6007     27.5480      0.0000
 -11  11   3     23.3153      1.0020     22.0516      0.0000
  -9  11   3     17.4629      1.1202     17.0650      0.0000
  -7  11   3     13.0729      0.8233      9.9799      0.0000
  -5  11   3      5.0074      0.3787     -1.9591      0.0000
  -3  11   3     11.0590      0.4060    -10.6420      0.0000
  -1  11   3     11.3654      0.4395    -10.9154      0.0000
   1  11   3      5.7816      0.2836     -5.4989      0.0000
   3  11   3      4.3135      0.2643      2.7015      0.0000
   5  11   3      5.9308      0.2885      4.6990      0.0000
   7  11   3      5.5681      0.5258      3.2487      0.0000
   9  11   3      5.1887      0.4431      4.7000      0.0000
  11  11   3     13.7111      0.6007     13.4189      0.0000
  13  11   3      5.9353      0.5903      5.0203      0.0000
  15  11   3      4.2257      0.6604      1.8585      0.0000
  17  11   3      2.7702      0.5391      0.0768      0.0000
  19  11   3      2.9311      1.6624      0.6291      0.0000
  21  11   3      5.4603      1.2943      3.7545      0.0000
  23  11   3      5.5499      1.2151      3.6478      0.0000
  25  11   3      2.0408      1.4556      2.8212      0.0000
  27  11   3      3.0756      2.2260      2.2616      0.0000
 -28  12   3      0.6063      1.3652      3.1064      0.0000
 -26  12   3      3.6828      3.0220      1.4557      0.0000
 -24  12   3      0.3977      1.1900     -0.6180      0.0000
 -22  12   3      3.1505      2.1594     -3.2588      0.0000
 -20  12   3      6.5509      2.3600     -8.2566      0.0000
 -18  12   3     12.9681      0.9761    -12.1481      0.0000
 -16  12   3     13.6673      0.8766    -12.4888      0.0000
 -14  12   3      6.0195      0.8005     -7.3404      0.0000
 -12  12   3      3.2384      0.4825     -0.3081      0.0000
 -10  12   3      5.5647      0.3381      5.2066      0.0000
  -8  12   3      9.4560      0.3684      8.6820      0.0000
  -6  12   3     10.9328      0.4250     11.2695      0.0000
  -4  12   3     11.8277      0.4878     11.7830      0.0000
  -2  12   3     11.5091      0.4937     11.4329      0.0000
   0  12   3      5.8982      0.4080      6.2632      0.0000
   2  12   3      4.6085      0.3121     -3.8890      0.0000
   4  12   3      7.8854      0.3481     -8.4080      0.0000
   6  12   3      6.4526      0.3336     -7.0415      0.0000
   8  12   3      4.5920      0.4547     -4.1252      0.0000
  10  12   3      5.7905      0.4093     -5.6358      0.0000
  12  12   3      2.7387      0.4439      1.7604      0.0000
  14  12   3      4.8639      0.4442      4.4799      0.0000
  16  12   3      5.3160      0.4816      5.7709      0.0000
  18  12   3      4.1041      0.8462      5.6902      0.0000
  20  12   3      1.8696      0.9362      2.6316      0.0000
  22  12   3      2.8290      1.6325      0.3324      0.0000
  24  12   3      2.5285      1.6796     -1.1652      0.0000
 -25  13   3      0.8519      1.2598     -0.0747      0.0000
 -23  13   3      1.8644      1.6338      1.4972      0.0000
 -21  13   3      3.6013      1.0757      4.0455      0.0000
 -19  13   3      9.6670      0.9240      9.1316      0.0000
 -17  13   3     12.3675      0.8457     11.5450      0.0000
 -15  13   3      7.5239      0.5061      7.4085      0.0000
 -13  13   3      3.2176      0.4302      0.1087      0.0000
 -11  13   3      5.9771      0.4414     -6.3741      0.0000
  -9  13   3     12.1636      0.4715    -11.8780      0.0000
  -7  13   3     15.2196      0.5807    -15.1522      0.0000
  -5  13   3     14.5074      0.5421    -14.3677      0.0000
  -3  13   3     13.0033      0.4833    -13.0292      0.0000
  -1  13   3     10.4190      0.4159    -10.5757      0.0000
   1  13   3      3.1555      0.3008     -1.2651      0.0000
   3  13   3      7.0185      0.3129      7.1354      0.0000
   5  13   3      9.4092      0.3781     10.4807      0.0000
   7  13   3      9.3679      0.3846     10.0226      0.0000
   9  13   3      8.4260      0.3901      9.1044      0.0000
  11  13   3      2.3484      0.4720      1.3856      0.0000
  13  13   3      3.2493      0.3934     -2.9651      0.0000
  15  13   3      4.0698      0.5243     -4.3507      0.0000
  17  13   3      6.0746      0.6778     -5.5212      0.0000
  19  13   3      3.5119      2.9054     -5.3199      0.0000
  21  13   3      3.8106      1.2117     -3.8585      0.0000
  23  13   3      3.8310      1.3027     -1.7203      0.0000
 -22  14   3      2.4218      1.7996      0.8548      0.0000
 -20  14   3      5.1372      3.2664     -3.0234      0.0000
 -18  14   3      8.4776      1.1146     -8.5130      0.0000
 -16  14   3      9.1536      0.5508     -9.3118      0.0000
 -14  14   3      5.7020      0.7845     -4.7765      0.0000
 -12  14   3      2.2529      0.4418      1.0705      0.0000
 -10  14   3      5.6051      0.3562      7.2067      0.0000
  -8  14   3     12.5632      0.5233     13.1862      0.0000
  -6  14   3     15.3219      0.5627     15.7326      0.0000
  -4  14   3     14.8029      0.5822     15.8814      0.0000
  -2  14   3     15.2248      0.5785     15.4066      0.0000
   0  14   3     10.2430      0.3955     10.2482      0.0000
   2  14   3      3.6793      0.3157      2.1697      0.0000
   4  14   3      4.4646      0.2864     -4.6829      0.0000
   6  14   3      8.2698      0.3859     -8.6877      0.0000
   8  14   3      8.5935      0.5102     -9.7876      0.0000
  10  14   3      4.5784      0.4174     -3.7959      0.0000
  12  14   3      2.3405      0.5431      1.6368      0.0000
  14  14   3      2.9856      0.6355      3.1182      0.0000
  16  14   3      3.4188      0.7301      3.8114      0.0000
  18  14   3      5.1134      0.8684      5.1622      0.0000
  20  14   3      5.2803      1.3370      5.3607      0.0000
  22  14   3      3.2232      1.2546      4.0300      0.0000
 -21  15   3      3.7152      1.3739      5.1918      0.0000
 -19  15   3      8.0405      0.7787      7.8123      0.0000
 -17  15   3      8.5169      0.6628      8.5733      0.0000
 -15  15   3      4.7323      0.4184      4.7078      0.0000
 -13  15   3      3.2400      0.5517     -1.6886      0.0000
 -11  15   3      7.1572      0.5206     -7.7633      0.0000
  -9  15   3     11.7150      0.5599    -12.3871      0.0000
  -7  15   3     13.4803      0.5709    -13.8563      0.0000
  -5  15   3     12.0534      0.4664    -11.8123      0.0000
  -3  15   3      8.0751      0.3704     -7.9905      0.0000
  -1  15   3      3.3397      0.4142     -2.1703      0.0000
   1  15   3      4.6105      0.3119      4.2730      0.0000
   3  15   3      9.5506      0.4854     10.2801      0.0000
   5  15   3     13.3384      0.6325     14.9542      0.0000
   7  15   3     13.1622      0.6572     16.3467      0.0000
   9  15   3     10.0811      0.6743     10.5841      0.0000
  11  15   3      2.9528      0.7651      2.6577      0.0000
  13  15   3      2.4478      0.7664     -1.5653      0.0000
  15  15   3      3.5711      0.7084     -3.0925      0.0000
  17  15   3      3.7065      1.2448     -4.7752      0.0000
 -22  16   3      2.4868      1.3909     -2.2173      0.0000
 -20  16   3      5.3203      0.7996     -5.2965      0.0000
 -18  16   3      6.4328      1.4474     -7.7260      0.0000
 -16  16   3      8.5000      1.0966     -8.0855      0.0000
 -14  16   3      4.3834      0.5034     -5.5636      0.0000
 -12  16   3      2.0479      0.4456     -0.8883      0.0000
 -10  16   3      3.6833      0.3767      4.4108      0.0000
  -8  16   3      6.7120      0.5627      8.6518      0.0000
  -6  16   3     10.5613      0.6664     10.9972      0.0000
  -4  16   3     11.1056      0.5315     10.6817      0.0000
  -2  16   3      6.5675      0.3954      7.1871      0.0000
   0  16   3      3.5899      0.3610      3.0173      0.0000
   2  16   3      2.0825      0.4595     -0.7545      0.0000
   4  16   3      4.5078      0.4343     -5.5424      0.0000
   6  16   3      7.3864      0.5870     -9.6959      0.0000
   8  16   3      7.4626      0.9238     -8.4732      0.0000
  10  16   3      3.8764      0.6290     -3.4195      0.0000
  12  16   3      2.2403      0.9288      0.2416      0.0000
  14  16   3      2.9448      1.3560      1.6572      0.0000
  16  16   3      3.1378      1.2350      2.9290      0.0000
 -17  17   3      8.9365      1.6833      7.3307      0.0000
 -15  17   3      6.9293      1.3259      7.6687      0.0000
 -13  17   3      4.7322      0.5706      5.9881      0.0000
 -11  17   3      2.3530      0.4238      2.1440      0.0000
  -9  17   3      2.6625      0.5671     -2.4199      0.0000
  -7  17   3      6.0741      0.6365     -6.6279      0.0000
  -5  17   3      9.3213      1.0782     -9.1379      0.0000
  -3  17   3      6.8462      0.6138     -7.9468      0.0000
  -1  17   3      4.9294      0.8970     -4.9675      0.0000
   1  17   3      2.8506      0.5935     -2.9621      0.0000
   3  17   3      1.7748      0.5672     -0.4036      0.0000
   5  17   3      3.1051      0.5777      3.4205      0.0000
   7  17   3      3.7002      0.8112      4.7502      0.0000
   9  17   3      3.5306      0.7962      2.6717      0.0000
  11  17   3      1.9040      1.4668      0.3060      0.0000
  13  17   3      2.1492      1.3202     -1.1210      0.0000
 -12  18   3     11.1497      2.0238    -10.3009      0.0000
  -8  18   3      2.8080      1.4049     -1.9149      0.0000
  -6  18   3      3.7840      0.7696      2.7032      0.0000
  -4  18   3      4.0516      1.1188      4.3131      0.0000
  -2  18   3      4.1271      0.7654      2.9113      0.0000
   0  18   3      2.3901      0.7706      1.5015      0.0000
   2  18   3      1.2544      1.1301      0.4247      0.0000
   4  18   3      1.3552      1.4304     -1.7672      0.0000
   6  18   3      2.7886      1.3664     -3.6077      0.0000
 -24   0   4     22.2658      6.0696     15.3825      0.0000
 -22   0   4     27.6558      5.8512     21.7371      0.0000
 -20   0   4     15.6048      2.8566     20.2815      0.0000
 -18   0   4     24.3806      3.1490     22.9573      0.0000
 -16   0   4     19.0761      1.6746     23.6459      0.0000
 -14   0   4     26.3452      1.5946     25.7172      0.0000
 -12   0   4     20.2401      1.3557     19.4078      0.0000
 -10   0   4     33.0782      2.0858    -39.3317      0.0000
  -8   0   4     31.4966      2.3774    -30.8246      0.0000
  -6   0   4     41.1038      2.8999    -39.9319      0.0000
  -4   0   4     41.9450      1.9442    -35.0449      0.0000
  -2   0   4      7.1563      0.8584     -1.6724      0.0000
   0   0   4     15.6981      2.7522      9.3629      0.0000
   2   0   4     28.5024      1.3657     32.9638      0.0000
   4   0   4     32.9560      1.7324     48.0006      0.0000
   6   0   4     50.4237      2.7150     53.3956      0.0000
   8   0   4     49.4504      3.0462     69.5357      0.0000
  10   0   4     40.4326      2.5079     42.6108      0.0000
  12   0   4     13.4479      0.8934     17.7807      0.0000
  14   0   4     10.0326      0.8167      4.8060      0.0000
  16   0   4      4.2543      0.9185      0.4719      0.0000
  18   0   4      3.5046      0.9017     -0.1322      0.0000
  20   0   4      5.2809      0.9069     -4.1453      0.0000
  22   0   4     12.3132      1.8058     -8.0578      0.0000
  24   0   4     10.9330      2.7245     -6.7466      0.0000
  26   0   4      1.2126      1.9348      0.5730      0.0000
 -27   1   4      3.4426      4.6635     11.1124      0.0000
 -25   1   4      2.3229      3.4958      1.7059      0.0000
 -23   1   4      2.8093      1.3517      1.4760      0.0000
 -21   1   4      1.2873      1.3623     -0.8938      0.0000
 -19   1   4      7.5639      1.3759     -5.5172      0.0000
 -17   1   4     10.6155      0.6572    -11.4280      0.0000
 -15   1   4     21.1353      1.1185    -21.3361      0.0000
 -13   1   4     27.4936      1.2132    -28.8899      0.0000
 -11   1   4      5.5240      1.0056     -4.4338      0.0000
  -9   1   4     21.7469      0.9079     20.8706      0.0000
  -7   1   4     27.6670      1.3023     23.8809      0.0000
  -5   1   4     37.7904      1.4956     38.2382      0.0000
  -3   1   4     36.3480      1.2310     36.4083      0.0000
  -1   1   4     35.1763      1.2811     34.8553      0.0000
   1   1   4     27.9270      1.0351     29.8731      0.0000
   3   1   4     12.2258      0.5820     14.3872      0.0000
   5   1   4      6.3261      0.7043      1.1917      0.0000
   7   1   4     28.4615      1.0948    -28.0247      0.0000
   9   1   4     30.1876      1.1813    -32.6208      0.0000
  11   1   4     15.6699      1.0558    -17.3344      0.0000
  13   1   4      6.7112      0.6310     -5.6025      0.0000
  15   1   4      3.8648      0.5782     -0.5111      0.0000
  17   1   4      2.8225      0.8255      0.6260      0.0000
  19   1   4      3.6113      0.8573      3.3016      0.0000
  21   1   4      7.7052      1.7274      7.9688      0.0000
  23   1   4      6.8055      5.0379      9.7732      0.0000
  25   1   4      4.9628      1.8637      3.9755      0.0000
  27   1   4      1.0219      1.8992     -1.5687      0.0000
  29   1   4      1.8013      1.6109     -2.6749      0.0000
 -30   2   4      2.3593      4.2142     -5.7905      0.0000
 -24   2   4      1.9817      1.8772      1.3070      0.0000
 -22   2   4      2.7052      1.8093     -3.3954      0.0000
 -20   2   4      3.0995      0.8836      2.8366      0.0000
 -18   2   4      6.8883      0.9536      6.9165      0.0000
 -16   2   4     15.0028      1.0309     15.1028      0.0000
 -14   2   4     20.9006      0.9839     25.2067      0.0000
 -12   2   4     11.4803      0.6282     10.9510      0.0000
 -10   2   4      5.1338      0.3642      5.3393      0.0000
  -8   2   4     28.8884      1.2773    -29.1379      0.0000
  -6   2   4     32.1056      1.2847    -30.0365      0.0000
  -4   2   4     31.6116      1.0578    -32.2773      0.0000
  -2   2   4     36.2293      1.2486    -36.9671      0.0000
   0   2   4     29.6815      1.0241    -27.1645      0.0000
   2   2   4     19.9382      0.6980    -18.3997      0.0000
   4   2   4      9.7834      0.4425    -11.0349      0.0000
   6   2   4     16.3600      0.6576     17.9832      0.0000
   8   2   4     17.9281      0.7700     21.4758      0.0000
  10   2   4     14.9745      0.6679     18.2406      0.0000
  12   2   4      6.6736      0.4790      6.0927      0.0000
  14   2   4      2.6089      0.8558     -1.1223      0.0000
  16   2   4      2.8912      0.7274     -2.3007      0.0000
  18   2   4      3.4959      0.6993     -3.4412      0.0000
  20   2   4      5.8406      0.8682     -6.0337      0.0000
  22   2   4     11.0407      1.0770     -9.3711      0.0000
  24   2   4      6.9564      1.5993     -4.8752      0.0000
  26   2   4      1.8672      1.9908     -0.0823      0.0000
  30   2   4      1.8030      1.7017      1.9035      0.0000
 -33   3   4      3.3928      4.4608      0.3877      0.0000
 -31   3   4      2.5023      2.4270      3.8326      0.0000
 -29   3   4      8.8408      2.3110      5.6361      0.0000
 -27   3   4     12.2732      2.4927      8.9122      0.0000
 -25   3   4     13.8952      8.6902     12.1415      0.0000
 -23   3   4      5.9343      1.0577     -3.7554      0.0000
 -21   3   4      1.9726      1.4271     -0.8000      0.0000
 -19   3   4      4.9034      0.8508     -3.6431      0.0000
 -17   3   4      9.8720      1.7032     -8.4960      0.0000
 -15   3   4     15.1028      1.5485    -14.1316      0.0000
 -13   3   4      8.7929      0.7131     -6.3875      0.0000
 -11   3   4      6.0448      0.4723     -3.5346      0.0000
  -9   3   4     11.9208      0.5953     12.1907      0.0000
  -7   3   4     38.2254      1.6487     39.0764      0.0000
  -5   3   4     30.8487      1.1763     31.8542      0.0000
  -3   3   4     31.3469      1.1255     32.1957      0.0000
  -1   3   4     26.6093      0.9104     26.5210      0.0000
   1   3   4     17.8547      0.6167     15.2494      0.0000
   3   3   4     13.3411      0.4770     14.9160      0.0000
   5   3   4     12.2368      0.5122    -11.9634      0.0000
   7   3   4     14.0879      0.6426    -13.0429      0.0000
   9   3   4      9.2354      0.4331     -9.8467      0.0000
  11   3   4      5.5781      0.5600     -5.4503      0.0000
  13   3   4      2.7476      0.6235      2.5388      0.0000
  15   3   4      5.1781      0.5615      5.1215      0.0000
  17   3   4      6.4587      1.2892      5.2651      0.0000
  19   3   4      6.2012      0.8173      6.0093      0.0000
  21   3   4     10.9732      0.8588      9.6315      0.0000
  23   3   4      3.9436      1.0260      4.7833      0.0000
  25   3   4      1.7312      1.5034      0.7187      0.0000
  27   3   4      2.8064      2.3789     -1.7293      0.0000
  29   3   4      2.5559      1.8530     -2.1104      0.0000
 -32   4   4      0.0000      3.0037     -0.2270      0.0000
 -30   4   4      3.2835      2.7311     -3.6030      0.0000
 -28   4   4      5.5881      4.8071     -7.8172      0.0000
 -26   4   4     12.6607      3.3102    -10.9919      0.0000
 -24   4   4     24.1962      6.0318    -15.3482      0.0000
 -22   4   4      6.2595      1.1017      6.3031      0.0000
 -20   4   4      2.2907      1.0596      2.7492      0.0000
 -18   4   4     12.9600      1.9507     11.8351      0.0000
 -16   4   4     22.0428      1.3360     24.3047      0.0000
 -14   4   4     25.7982      1.8004     27.1262      0.0000
 -12   4   4     27.2973      1.1531     33.6792      0.0000
 -10   4   4     25.3656      1.2095     27.7314      0.0000
  -8   4   4      9.1932      1.0498     11.9389      0.0000
  -6   4   4     15.5116      0.5929    -15.5562      0.0000
  -4   4   4     12.8352      0.5092    -14.0496      0.0000
  -2   4   4     18.7386      0.6587    -18.1051      0.0000
   0   4   4     17.9272      0.6483    -17.5637      0.0000
   2   4   4     20.2736      0.8058    -21.3269      0.0000
   4   4   4      3.7270      0.3601      4.2646      0.0000
   6   4   4     10.2953      0.4705     10.0865      0.0000
   8   4   4     10.4043      0.6177      9.1536      0.0000
  10   4   4      9.8031      0.4764      9.8518      0.0000
  12   4   4      8.1612      0.5078      8.0994      0.0000
  14   4   4      4.5318      0.4982      4.0420      0.0000
  16   4   4      4.6911      0.5647      1.7977      0.0000
  18   4   4      2.8562      0.7410      0.0594      0.0000
  20   4   4      5.3447      1.6182     -6.9486      0.0000
  22   4   4      2.9758      1.0110     -2.5997      0.0000
  24   4   4      2.2592      1.4210      0.5757      0.0000
  26   4   4      2.5389      1.3399      2.1158      0.0000
  28   4   4      3.0180      1.5771      2.2195      0.0000
 -35   5   4      1.1912      2.3418     -0.8513      0.0000
 -33   5   4      1.3062      2.7868      0.3374      0.0000
 -29   5   4      3.4043      2.1628      3.4770      0.0000
 -27   5   4      3.5818      1.6223      5.8148      0.0000
 -25   5   4      9.6031      2.8580      7.9392      0.0000
 -23   5   4      7.0307      1.2217      6.2649      0.0000
 -21   5   4      8.1812      2.8048    -13.3224      0.0000
 -19   5   4      7.7833      0.8829     -7.4425      0.0000
 -17   5   4     10.9965      1.1919    -12.2048      0.0000
 -15   5   4     12.9203      1.2028    -12.3792      0.0000
 -13   5   4     11.8278      0.7021    -13.2486      0.0000
 -11   5   4     10.8349      0.6281    -11.2119      0.0000
  -9   5   4      5.1457      0.4864     -3.5245      0.0000
  -7   5   4     17.7934      0.7361     17.8354      0.0000
  -5   5   4     26.2223      0.9201     26.9216      0.0000
  -3   5   4     19.0784      0.6760     20.1626      0.0000
  -1   5   4     17.2649      0.6011     16.2866      0.0000
   1   5   4     18.8782      0.7019     20.1814      0.0000
   3   5   4      3.5251      0.3379     -2.8064      0.0000
   5   5   4     10.7472      0.4616    -12.4178      0.0000
   7   5   4     12.0637      0.6151    -12.5110      0.0000
   9   5   4     11.3671      0.9454    -11.4318      0.0000
  11   5   4      9.4193      0.5443    -10.0124      0.0000
  13   5   4      6.8991      0.4888     -7.0931      0.0000
  15   5   4      4.0352      0.5180     -3.0638      0.0000
  17   5   4      2.8223      0.7759     -0.4072      0.0000
  19   5   4     10.1175      1.1482      9.6929      0.0000
  21   5   4      5.8521      1.4145      5.4474      0.0000
  23   5   4      1.3302      1.4006      1.4600      0.0000
  25   5   4      2.8246      1.0642     -0.9764      0.0000
  27   5   4      0.0000      2.1242     -1.4407      0.0000
  29   5   4      3.1612      2.4616     -1.4044      0.0000
 -34   6   4      1.6037      2.5740     -0.1409      0.0000
 -32   6   4      0.0000      2.8601     -0.4144      0.0000
 -30   6   4      0.0000      3.1605      0.2072      0.0000
 -28   6   4      2.1439      1.7074     -3.3166      0.0000
 -26   6   4      3.5773      1.5327     -5.1133      0.0000
 -24   6   4      4.5029      0.9931     -3.1912      0.0000
 -22   6   4      1.8850      1.5636     -0.0053      0.0000
 -20   6   4     12.3127      3.2084     16.7433      0.0000
 -18   6   4      8.7947      0.7125      9.4905      0.0000
 -16   6   4      8.7463      0.7748      8.2498      0.0000
 -14   6   4      6.5389      0.8713      8.0663      0.0000
 -12   6   4      6.6369      0.4396      6.7589      0.0000
 -10   6   4      4.2466      0.5879      3.9147      0.0000
  -8   6   4     14.8386      0.7616    -15.8899      0.0000
  -6   6   4     25.0268      0.8940    -22.8773      0.0000
  -4   6   4     25.9902      0.9712    -27.2749      0.0000
  -2   6   4     18.4801      0.6237    -19.7799      0.0000
   0   6   4     18.6334      0.7003    -20.3517      0.0000
   2   6   4      4.3910      0.5822     -1.9471      0.0000
   4   6   4     10.2481      0.4745     10.6939      0.0000
   6   6   4     16.9404      0.6860     16.2054      0.0000
   8   6   4     17.0693      0.7253     17.2576      0.0000
  10   6   4     13.0278      0.6014     13.3962      0.0000
  12   6   4     11.1682      0.5623     10.5017      0.0000
  14   6   4      6.0575      0.9302      7.3158      0.0000
  16   6   4      5.7489      0.5637      4.1229      0.0000
  18   6   4      9.8349      0.8702     -9.5325      0.0000
  20   6   4      7.7317      0.7633     -7.2856      0.0000
  22   6   4      5.1744      2.6186     -3.9312      0.0000
  24   6   4      3.2675      3.5069     -0.7385      0.0000
  28   6   4      0.5146      1.7106      0.3776      0.0000
  30   6   4      0.0000      2.0149      1.0721      0.0000
 -31   7   4      0.0000      2.7619     -0.9625      0.0000
 -29   7   4      1.2504      3.1808     -2.2677      0.0000
 -27   7   4      1.7385      1.9807      0.5650      0.0000
 -25   7   4      2.8663      1.1546     -0.6324      0.0000
 -23   7   4      3.2682      0.9672     -2.9887      0.0000
 -21   7   4      7.0516      0.7949     -6.8402      0.0000
 -19   7   4     21.3890      3.0143    -18.8719      0.0000
 -17   7   4      9.8498      0.9540     -9.0586      0.0000
 -15   7   4      7.7647      0.6887     -6.8778      0.0000
 -13   7   4      6.7405      1.0548     -5.7354      0.0000
 -11   7   4      5.9967      0.5357     -3.9517      0.0000
  -9   7   4     12.5209      0.8385     14.1945      0.0000
  -7   7   4     18.9140      0.7202     20.2621      0.0000
  -5   7   4     21.2629      0.8875     22.7911      0.0000
  -3   7   4     17.7939      0.6358     20.2613      0.0000
  -1   7   4     12.2380      0.5034     13.0216      0.0000
   1   7   4      4.4755      0.3011     -4.8201      0.0000
   3   7   4     14.6320      0.6058    -16.6929      0.0000
   5   7   4     22.1170      1.0313    -23.0046      0.0000
   7   7   4     24.4255      0.9576    -26.4485      0.0000
   9   7   4     19.3638      0.7150    -19.5887      0.0000
  11   7   4     13.3303      0.8392    -12.9252      0.0000
  13   7   4     10.6431      0.5164     -9.7891      0.0000
  15   7   4      8.9773      0.5465     -8.4677      0.0000
  17   7   4      5.4868      0.5147      6.3849      0.0000
  19   7   4      6.3962      0.8899      6.6572      0.0000
  21   7   4      6.1274      0.8846      5.2203      0.0000
  23   7   4      1.8304      1.1223      2.3805      0.0000
  25   7   4      2.3573      1.7848      0.6591      0.0000
  27   7   4      0.0000      1.4462      0.5108      0.0000
  29   7   4      1.6077      1.5806     -0.2063      0.0000
 -32   8   4      2.4709      3.2678     -1.0947      0.0000
 -28   8   4      1.7361      2.2343     -2.4789      0.0000
 -26   8   4      3.8747      2.0549     -4.6064      0.0000
 -24   8   4      4.3039      0.8227     -3.8801      0.0000
 -22   8   4      2.1372      1.1947     -2.0714      0.0000
 -20   8   4      3.7990      0.7890      2.2562      0.0000
 -18   8   4     10.8189      1.4089      9.6946      0.0000
 -16   8   4      4.2270      0.8163      2.5877      0.0000
 -14   8   4      4.6154      0.5672      3.2386      0.0000
 -12   8   4      6.8357      0.8065      5.3543      0.0000
 -10   8   4      6.2915      0.4741     -6.8106      0.0000
  -8   8   4     11.6072      0.4884    -12.5320      0.0000
  -6   8   4     16.6654      0.6215    -16.2328      0.0000
  -4   8   4     19.6215      0.6810    -20.4234      0.0000
  -2   8   4     22.2657      0.9025    -23.4278      0.0000
   0   8   4     12.1582      0.5026    -13.7793      0.0000
   2   8   4      5.9282      0.3494     -5.7540      0.0000
   4   8   4      2.1987      0.4972      0.0353      0.0000
   6   8   4      9.4822      0.4400     10.0902      0.0000
   8   8   4     10.9519      0.4918     10.6173      0.0000
  10   8   4      7.4907      0.3687      7.8312      0.0000
  12   8   4      6.1695      0.4397      6.3789      0.0000
  14   8   4      8.1785      0.4248      8.1453      0.0000
  16   8   4      3.2014      0.5892     -4.0554      0.0000
  18   8   4      5.3946      0.9917     -5.7445      0.0000
  20   8   4      5.2632      0.7447     -6.1513      0.0000
  22   8   4      5.0169      1.4767     -4.2148      0.0000
  24   8   4      2.8037      1.7493     -2.3355      0.0000
  26   8   4      4.5218      1.8534     -1.6763      0.0000
  28   8   4      1.8474      1.6957     -0.7693      0.0000
 -31   9   4      0.0000      2.6842      1.6842      0.0000
 -29   9   4      1.2980      1.5864      2.5052      0.0000
 -27   9   4      1.4340      1.6884      1.9250      0.0000
 -25   9   4      3.1909      1.4256      2.7663      0.0000
 -23   9   4      1.3940      1.3868      2.2215      0.0000
 -21   9   4      0.0000      1.2103      0.5718      0.0000
 -19   9   4      4.1816      0.7180     -3.3668      0.0000
 -17   9   4      9.3282      1.5903     -8.6170      0.0000
 -15   9   4      4.3912      0.4930     -5.3916      0.0000
 -13   9   4      8.3768      0.5559     -7.0213      0.0000
 -11   9   4      3.5617      0.4913      1.8076      0.0000
  -9   9   4      7.1326      0.6266      7.1041      0.0000
  -7   9   4     11.8399      0.5118     10.8543      0.0000
  -5   9   4     15.9389      0.5984     14.8590      0.0000
  -3   9   4     17.1701      0.6098     18.4887      0.0000
  -1   9   4     14.0514      0.5054     14.6307      0.0000
   1   9   4      8.2688      0.3908      7.9170      0.0000
   3   9   4      4.0743      0.3278      3.1929      0.0000
   5   9   4      5.1164      0.3310     -6.3903      0.0000
   7   9   4      7.6776      0.3830     -8.5750      0.0000
   9   9   4      7.1617      0.5758     -7.7811      0.0000
  11   9   4      5.3693      0.3448     -5.5576      0.0000
  13   9   4      6.9490      0.3937     -6.3404      0.0000
  15   9   4      2.3992      0.5042      2.5796      0.0000
  17   9   4      3.7810      0.5303      3.8097      0.0000
  19   9   4      3.5868      0.6014      4.6757      0.0000
  21   9   4      3.8075      0.6588      3.5262      0.0000
  23   9   4      3.4112      1.3029      2.3568      0.0000
  25   9   4      0.3917      1.3466      1.7014      0.0000
  27   9   4      2.9261      2.1131      0.6942      0.0000
 -30  10   4      0.6475      2.7769     -2.0009      0.0000
 -28  10   4      0.0000      2.6996     -1.5597      0.0000
 -26  10   4      1.4385      1.2957     -0.3292      0.0000
 -24  10   4      1.6978      1.0187     -0.9930      0.0000
 -22  10   4      1.4391      1.2499     -1.5815      0.0000
 -20  10   4      1.8707      1.2933     -1.3927      0.0000
 -18  10   4      2.6861      0.9657      2.0160      0.0000
 -16  10   4      6.5612      0.5426      6.3961      0.0000
 -14  10   4      5.0567      0.5460      4.7125      0.0000
 -12  10   4      3.5945      0.4694     -2.0956      0.0000
 -10  10   4      6.0310      0.6267     -5.6476      0.0000
  -8  10   4      5.9649      0.3371     -6.2712      0.0000
  -6  10   4      8.9895      0.3725     -8.1820      0.0000
  -4  10   4      9.2012      0.3524     -9.7907      0.0000
  -2  10   4      8.1831      0.4568     -8.3793      0.0000
   0  10   4      6.0977      0.2982     -6.1703      0.0000
   2  10   4      4.0324      0.3422     -4.2497      0.0000
   4  10   4      3.0880      0.3782      2.7234      0.0000
   6  10   4      3.4506      0.3876      3.3587      0.0000
   8  10   4      3.6238      0.3540      3.8070      0.0000
  10  10   4      4.2220      0.7101      3.2525      0.0000
  12  10   4      3.2865      0.3950      3.1882      0.0000
  14  10   4      4.1407      0.7270     -3.3428      0.0000
  16  10   4      3.9637      0.4389     -3.7196      0.0000
  18  10   4      3.3196      0.5259     -3.4676      0.0000
  20  10   4      2.5073      0.7286     -2.0482      0.0000
  22  10   4      3.7510      1.2086     -1.6626      0.0000
  24  10   4      2.0069      1.5285     -1.3472      0.0000
  26  10   4      0.9783      1.3037     -0.4105      0.0000
 -27  11   4      1.5560      1.9413      2.0597      0.0000
 -25  11   4      2.0137      1.2155      1.5038      0.0000
 -23  11   4      2.7543      1.0717      2.1801      0.0000
 -21  11   4      2.3476      0.9410      2.3008      0.0000
 -19  11   4      1.6440      1.1822     -1.0468      0.0000
 -17  11   4      9.2667      0.8106     -9.7801      0.0000
 -15  11   4     17.4729      0.9408    -17.4452      0.0000
 -13  11   4     11.8380      0.7395    -13.9112      0.0000
 -11  11   4      9.5551      0.7457    -11.2967      0.0000
  -9  11   4     11.5130      0.4778    -11.4703      0.0000
  -7  11   4      7.9506      0.3889     -9.1300      0.0000
  -5  11   4      4.7749      0.3130     -4.1941      0.0000
  -3  11   4      3.6229      0.3510     -1.0158      0.0000
  -1  11   4      3.8870      0.2715      1.9270      0.0000
   1  11   4      4.6751      0.2799      4.4550      0.0000
   3  11   4      2.3833      0.3915     -0.3758      0.0000
   5  11   4      2.2726      0.3918     -1.0313      0.0000
   7  11   4      3.1609      0.3705     -2.3595      0.0000
   9  11   4      4.5323      0.4052     -4.8152      0.0000
  11  11   4      5.8781      0.3824     -6.1917      0.0000
  13  11   4      2.5817      0.4439     -1.5254      0.0000
  15  11   4      2.3588      0.7883     -0.0102      0.0000
  17  11   4      1.5425      0.8899     -0.3032      0.0000
  19  11   4      1.7192      0.9414     -1.9045      0.0000
  21  11   4      0.5896      1.1314     -1.1386      0.0000
  23  11   4      1.7786      1.5761     -0.3692      0.0000
 -26  12   4      1.2180      1.2119      0.0659      0.0000
 -24  12   4      1.1154      1.3548      0.4514      0.0000
 -22  12   4      1.3272      1.0400     -0.8693      0.0000
 -20  12   4      1.8109      1.1667     -1.5681      0.0000
 -18  12   4      2.9017      0.7217      1.7527      0.0000
 -16  12   4      7.6299      0.5625      7.4217      0.0000
 -14  12   4      5.6684      0.4645      5.6958      0.0000
 -12  12   4      2.2783      0.5205     -0.5923      0.0000
 -10  12   4      2.9457      0.4490     -2.4039      0.0000
  -8  12   4      2.7286      0.3495     -2.3693      0.0000
  -6  12   4      4.4898      0.2618     -3.8986      0.0000
  -4  12   4      5.1244      0.2663     -4.7355      0.0000
  -2  12   4      5.2989      0.2991     -4.6449      0.0000
   0  12   4      5.5841      0.2909     -4.8151      0.0000
   2  12   4      2.0739      0.3267      0.3522      0.0000
   4  12   4      2.2454      0.4622      1.9358      0.0000
   6  12   4      2.2299      0.4155      2.2402      0.0000
   8  12   4      3.2232      0.4532      3.9618      0.0000
  10  12   4      4.9743      0.4315      5.3197      0.0000
  12  12   4      3.2579      0.4180      2.0231      0.0000
  14  12   4      1.6423      0.6998     -1.4492      0.0000
  16  12   4      2.8286      0.6243     -2.3843      0.0000
  18  12   4      1.3696      1.2127     -0.3128      0.0000
  20  12   4      0.9330      1.3871     -0.6425      0.0000
  22  12   4      0.0000      1.2969     -0.9898      0.0000
 -23  13   4      0.9061      1.0228      0.3499      0.0000
 -21  13   4      1.8565      1.2621      1.8790      0.0000
 -19  13   4      2.3981      0.9045      1.2988      0.0000
 -17  13   4      2.5334      0.6742     -2.1574      0.0000
 -15  13   4      2.5316      0.6940     -3.2273      0.0000
 -13  13   4      1.7713      0.7386      0.0247      0.0000
 -11  13   4      3.2307      0.4407      2.7081      0.0000
  -9  13   4      2.0658      0.4256      2.1780      0.0000
  -7  13   4      2.5041      0.3339      1.6557      0.0000
  -5  13   4      2.5385      0.3094      2.2953      0.0000
  -3  13   4      3.5172      0.3073      3.4472      0.0000
  -1  13   4      4.1136      0.3353      3.9158      0.0000
   1  13   4      2.6406      0.3117     -0.2662      0.0000
   3  13   4      2.2264      0.3539     -1.8965      0.0000
   5  13   4      1.8027      0.5408     -1.2418      0.0000
   7  13   4      2.0935      0.5362     -1.7428      0.0000
   9  13   4      2.8772      0.4459     -3.1411      0.0000
  11  13   4      2.4043      0.3898     -2.4314      0.0000
  13  13   4      2.5119      0.7125      0.5001      0.0000
  15  13   4      2.7873      0.8529      2.3691      0.0000
  17  13   4      1.9352      0.9184      0.8246      0.0000
  19  13   4      1.8020      1.4217      0.9471      0.0000
  21  13   4      1.4079      1.3259      0.7458      0.0000
 -22  14   4      1.5152      1.2870     -1.3698      0.0000
 -20  14   4      2.2301      1.2109     -1.0969      0.0000
 -18  14   4      1.5127      1.2325      0.8681      0.0000
 -16  14   4      2.0087      0.8914      1.9406      0.0000
 -14  14   4      1.6913      0.6811      0.8573      0.0000
 -12  14   4      1.8341      0.5811     -0.9540      0.0000
 -10  14   4      2.1883      0.4970     -1.7442      0.0000
  -8  14   4      1.7536      0.5185     -1.4716      0.0000
  -6  14   4      2.4339      0.3696     -1.8180      0.0000
  -4  14   4      3.8498      0.2924     -4.0686      0.0000
  -2  14   4      6.6125      0.3577     -5.8007      0.0000
   0  14   4      1.8440      0.4006     -2.0424      0.0000
   2  14   4      1.9220      0.3821      0.9882      0.0000
   4  14   4      1.2842      0.4866      0.5951      0.0000
   6  14   4      2.3291      0.4196      0.1647      0.0000
   8  14   4      1.1666      0.8596      1.0465      0.0000
  10  14   4      2.5789      0.6306      1.9999      0.0000
  12  14   4      2.8301      0.7773      0.9627      0.0000
  14  14   4      2.5673      0.8579     -0.5825      0.0000
  16  14   4      0.7482      1.4464     -0.2185      0.0000
  18  14   4      2.4106      1.3407     -1.1516      0.0000
 -17  15   4      1.4469      0.9004     -0.9136      0.0000
 -15  15   4      1.8448      0.8286      0.5981      0.0000
 -13  15   4      1.7746      0.4976      1.5028      0.0000
 -11  15   4      1.9964      0.3627      1.3947      0.0000
  -9  15   4      2.0622      0.5402      0.6518      0.0000
  -7  15   4      2.2547      0.4553     -0.2473      0.0000
  -5  15   4      2.2794      0.3479      1.0074      0.0000
  -3  15   4      3.7113      0.4606      3.5034      0.0000
  -1  15   4      2.0952      0.4968      1.3873      0.0000
   1  15   4      2.5114      0.4664     -2.4314      0.0000
   3  15   4      2.4158      0.4162     -2.8767      0.0000
   5  15   4      1.3411      0.6931     -1.4898      0.0000
   7  15   4      1.3497      0.7906     -0.8174      0.0000
   9  15   4      1.2524      0.9784     -1.2770      0.0000
  11  15   4      1.5203      1.1146     -1.3353      0.0000
  13  15   4      1.6932      1.0803     -0.9912      0.0000
 -16  16   4      1.0233      0.9090     -0.7218      0.0000
 -14  16   4      2.1060      0.4936     -1.5480      0.0000
 -12  16   4      1.9685      0.3952     -0.4330      0.0000
 -10  16   4      1.4921      0.7508      1.4719      0.0000
  -8  16   4      2.7613      0.5503      3.0342      0.0000
  -6  16   4      2.3469      0.5748      2.4747      0.0000
  -4  16   4      2.3503      0.5374     -0.4868      0.0000
  -2  16   4      1.6383      0.5610     -1.0372      0.0000
   0  16   4      1.7757      0.5670      1.3550      0.0000
   2  16   4      2.3737      0.5717      2.2899      0.0000
   4  16   4      1.2643      0.7571      0.8502      0.0000
   6  16   4      1.8905      0.6583     -0.9442      0.0000
   8  16   4      2.0304      0.9244     -1.6466      0.0000
  10  16   4      1.2592      1.4641     -1.2163      0.0000
  12  16   4      1.2333      1.3219      0.1456      0.0000
 -15  17   4      2.4914      0.5702      2.2710      0.0000
 -13  17   4      2.3677      0.4562      2.2099      0.0000
 -11  17   4      1.1567      0.4847      0.0970      0.0000
  -9  17   4      1.7065      1.5067     -2.4545      0.0000
  -7  17   4      2.9902      1.1191     -3.2059      0.0000
  -5  17   4      2.0046      1.1990     -1.4447      0.0000
  -3  17   4      1.8307      1.2404     -0.3059      0.0000
  -1  17   4      1.5806      1.1850     -1.4935      0.0000
   1  17   4      1.8324      1.1686     -2.5878      0.0000
   3  17   4      1.5957      1.0612     -1.9651      0.0000
   5  17   4      0.6556      1.3288     -0.0798      0.0000
   7  17   4      1.7622      1.4496      1.9650      0.0000
 -33   1   5      0.0000      3.1568     -0.5379      0.0000
 -31   1   5      0.0000      1.5774     -0.3966      0.0000
 -29   1   5      0.0000      1.4486      0.0899      0.0000
 -27   1   5      2.3568      1.3782      3.6908      0.0000
 -25   1   5      1.2946      1.6033     -1.1489      0.0000
 -23   1   5      2.2804      1.6203      1.1696      0.0000
 -21   1   5      2.7790      1.0667     -3.1431      0.0000
 -19   1   5      2.9026      0.7027      3.0383      0.0000
 -17   1   5      2.2592      0.7153     -2.2189      0.0000
 -15   1   5      2.9576      0.5345     -1.7327      0.0000
 -13   1   5      3.0406      0.4725     -2.9691      0.0000
 -11   1   5      7.7113      0.3896     -8.2332      0.0000
  -9   1   5      4.7438      0.5334      3.9829      0.0000
  -7   1   5      5.1315      0.3468      3.9885      0.0000
  -5   1   5      5.7894      0.5607      4.6441      0.0000
  -3   1   5      3.3712      0.2632      1.9797      0.0000
  -1   1   5      7.2499      0.3328      7.8049      0.0000
   1   1   5      5.7672      0.3842      4.8462      0.0000
   3   1   5      3.2552      0.4032      2.4097      0.0000
   5   1   5      2.1956      0.4358     -0.8090      0.0000
   7   1   5      2.6235      0.4623      2.6166      0.0000
   9   1   5      4.2042      0.4513     -4.5876      0.0000
  11   1   5      6.2882      0.5298     -5.0685      0.0000
  13   1   5      3.5513      0.6261     -2.2261      0.0000
  15   1   5      2.3275      0.5927     -0.3465      0.0000
  17   1   5      2.4024      0.7077      1.3753      0.0000
  19   1   5      1.3768      1.1451      0.5874      0.0000
  21   1   5      1.2088      1.2566     -0.6494      0.0000
  23   1   5      1.7030      1.0568     -0.7499      0.0000
  25   1   5      2.3903      0.9038      0.8903      0.0000
  27   1   5      1.9535      1.4409      0.6420      0.0000
 -34   2   5      0.8648      2.1979      0.5008      0.0000
 -32   2   5      0.0000      3.0129      1.0727      0.0000
 -30   2   5      0.0000      1.4778      0.8838      0.0000
 -28   2   5      1.6629      1.2752     -2.0129      0.0000
 -26   2   5      3.7155      1.1853     -4.2734      0.0000
 -24   2   5      1.7513      1.6918      0.1389      0.0000
 -22   2   5      2.5404      1.1736      0.7108      0.0000
 -20   2   5      4.0241      0.6490     -3.4471      0.0000
 -18   2   5      4.4968      0.6047     -4.0537      0.0000
 -16   2   5      2.8693      0.5445     -0.2950      0.0000
 -14   2   5      2.5393      0.4951      0.9383      0.0000
 -12   2   5      6.1330      0.3550      5.6584      0.0000
 -10   2   5      5.7738      0.3760      4.6039      0.0000
  -8   2   5      6.5594      0.3971     -7.4222      0.0000
  -6   2   5      5.7336      0.3166     -6.3760      0.0000
  -4   2   5      4.6190      0.2868      4.8879      0.0000
  -2   2   5      2.9939      0.2659     -2.8704      0.0000
   0   2   5      3.4858      0.3521     -3.0834      0.0000
   2   2   5      2.4258      0.3563     -0.4351      0.0000
   4   2   5      2.8732      0.6217      1.8932      0.0000
   6   2   5      3.9387      0.3805     -4.9758      0.0000
   8   2   5      2.7909      0.5562     -1.5536      0.0000
  10   2   5      4.7845      0.3816      4.9634      0.0000
  12   2   5      3.8288      1.0484      3.1649      0.0000
  14   2   5      2.3035      0.5123      0.4837      0.0000
  16   2   5      3.1479      0.5310     -2.2225      0.0000
  18   2   5      3.2649      0.5781     -2.2319      0.0000
  20   2   5      1.9125      1.2224      0.2569      0.0000
  22   2   5      2.3911      1.0446      1.9674      0.0000
  24   2   5      1.5857      1.1903     -0.6079      0.0000
  26   2   5      2.0887      0.8623     -1.7826      0.0000
  28   2   5      3.6313      2.7561     -0.3915      0.0000
 -35   3   5      2.0596      2.9488     -0.4774      0.0000
 -33   3   5      0.0000      3.0644      0.1177      0.0000
 -31   3   5      1.5902      1.6789     -0.2845      0.0000
 -29   3   5      0.0000      1.3903      1.4811      0.0000
 -27   3   5      3.3653      0.8438      2.9345      0.0000
 -25   3   5      7.6249      1.3475      6.3188      0.0000
 -23   3   5      5.1801      0.8124     -3.8449      0.0000
 -21   3   5      2.8017      0.8906      2.5057      0.0000
 -19   3   5      3.6268      0.6105      2.4353      0.0000
 -17   3   5      2.9707      0.6072      1.7755      0.0000
 -15   3   5      2.5143      0.5346     -2.8730      0.0000
 -13   3   5      5.3883      0.3948     -5.1169      0.0000
 -11   3   5      6.9898      0.3856     -5.6931      0.0000
  -9   3   5      3.1197      0.6111     -1.1070      0.0000
  -7   3   5     13.2123      0.5385     15.6184      0.0000
  -5   3   5      4.8135      1.4910     -0.1007      0.0000
  -3   3   5      6.8631      0.2939      7.1223      0.0000
  -1   3   5      6.9346      0.3056      8.5999      0.0000
   1   3   5      4.8588      0.2741      5.6080      0.0000
   3   3   5      2.6698      0.4526     -1.2450      0.0000
   5   3   5      3.1398      0.4148      3.1169      0.0000
   7   3   5      2.4675      0.4569      1.4925      0.0000
   9   3   5      5.3850      0.4501     -4.5162      0.0000
  11   3   5      6.4550      0.5095     -6.9291      0.0000
  13   3   5      4.4681      0.3638     -4.2592      0.0000
  15   3   5      2.5788      0.5394      1.2903      0.0000
  17   3   5      3.9835      0.4788      3.9497      0.0000
  19   3   5      2.5446      0.9376      2.4253      0.0000
  21   3   5      1.7288      1.0169     -1.4926      0.0000
  23   3   5      1.2074      1.0578      0.2738      0.0000
  25   3   5      2.8400      0.6857      2.4060      0.0000
  27   3   5      2.1912      1.5598      1.9337      0.0000
 -32   4   5      0.7649      1.3867      0.7342      0.0000
 -30   4   5      0.0000      1.5402     -0.5555      0.0000
 -28   4   5      2.3042      1.6537     -1.9375      0.0000
 -26   4   5      3.9700      1.4905     -4.5590      0.0000
 -24   4   5      7.1259      1.1707     -5.7647      0.0000
 -22   4   5      2.7946      1.1270      0.0576      0.0000
 -20   4   5      3.6743      0.7374     -3.1438      0.0000
 -18   4   5      3.3279      0.6205     -1.5424      0.0000
 -16   4   5      3.2244      0.5292      3.3314      0.0000
 -14   4   5      7.4929      0.4043      8.6311      0.0000
 -12   4   5     11.7348      0.5684     11.6690      0.0000
 -10   4   5      8.9581      1.0009     10.6754      0.0000
  -8   4   5      3.0436      0.3635     -1.2395      0.0000
  -6   4   5      3.4974      0.3788      4.0677      0.0000
  -4   4   5      4.4108      0.2913     -4.1609      0.0000
  -2   4   5      5.3798      0.2663     -6.2137      0.0000
   0   4   5      4.9462      0.2692     -5.1259      0.0000
   2   4   5      2.8238      0.3004     -0.5001      0.0000
   4   4   5      2.6073      0.3618     -1.5772      0.0000
   6   4   5      2.8986      0.4316     -0.9137      0.0000
   8   4   5      3.6386      0.3595      2.9890      0.0000
  10   4   5      6.6569      0.3751      6.1498      0.0000
  12   4   5      7.3047      0.7108      8.8937      0.0000
  14   4   5      3.6749      0.5527      3.5511      0.0000
  16   4   5      3.0499      0.5690     -2.0922      0.0000
  18   4   5      3.3848      0.6273     -3.3083      0.0000
  20   4   5      1.5507      1.1325      0.8941      0.0000
  22   4   5      1.5016      0.9720      0.2057      0.0000
  24   4   5      2.0069      1.0665     -1.9165      0.0000
  26   4   5      2.2496      0.9720     -2.7289      0.0000
  28   4   5      0.6875      1.8163     -0.9510      0.0000
 -33   5   5      0.0000      1.3196     -0.7652      0.0000
 -31   5   5      0.8459      1.5699     -0.3403      0.0000
 -29   5   5      1.7278      1.4067      0.4873      0.0000
 -27   5   5      2.4493      0.8540      1.6832      0.0000
 -25   5   5      2.3083      1.0972      2.1231      0.0000
 -23   5   5      7.0470      1.6261      7.0452      0.0000
 -21   5   5      3.1052      0.8937     -1.6770      0.0000
 -19   5   5      2.3152      0.8620      1.0839      0.0000
 -17   5   5      2.2419      0.7726     -0.9909      0.0000
 -15   5   5      2.9679      0.4875     -3.3719      0.0000
 -13   5   5      6.4278      0.4328     -6.5653      0.0000
 -11   5   5      5.2406      0.4266     -6.3308      0.0000
  -9   5   5      2.9345      0.4260      3.4077      0.0000
  -7   5   5      5.4870      0.4194     -8.5444      0.0000
  -5   5   5     10.4714      0.4101      8.4966      0.0000
  -3   5   5      9.7344      0.3570     11.0909      0.0000
  -1   5   5      7.4735      0.2894      7.4954      0.0000
   1   5   5      3.5906      0.2784      3.3141      0.0000
   3   5   5      2.7469      0.3576      2.1334      0.0000
   5   5   5      2.4800      0.4414     -1.1989      0.0000
   7   5   5      4.5114      0.3464     -4.4598      0.0000
   9   5   5      4.6363      0.4334     -5.0098      0.0000
  11   5   5      8.9914      0.4556    -10.3725      0.0000
  13   5   5      6.8721      0.4462     -8.2497      0.0000
  15   5   5      2.3287      0.5764     -1.0561      0.0000
  17   5   5      3.6962      0.5058      3.8351      0.0000
  19   5   5      2.5288      0.8040      0.9766      0.0000
  21   5   5      2.1025      0.8549      1.0672      0.0000
  23   5   5      2.6136      1.1201      1.9589      0.0000
  25   5   5      2.5659      1.3191      2.9447      0.0000
  27   5   5      2.4277      1.7108      1.9182      0.0000
 -34   6   5      0.7191      1.1648      1.1640      0.0000
 -32   6   5      1.9507      1.4925      0.2048      0.0000
 -30   6   5      1.3794      1.5505      0.6799      0.0000
 -28   6   5      0.0000      1.5637     -0.1170      0.0000
 -26   6   5      2.2973      0.9549     -0.0489      0.0000
 -24   6   5      4.1627      0.7420     -3.6338      0.0000
 -22   6   5      6.5433      0.9283     -5.8837      0.0000
 -20   6   5      6.1163      0.5970      4.8464      0.0000
 -18   6   5      4.4745      0.5151      4.0253      0.0000
 -16   6   5      4.3579      0.4819      4.1252      0.0000
 -14   6   5      5.0998      0.4351      4.8158      0.0000
 -12   6   5      4.1552      0.4598      3.4529      0.0000
 -10   6   5      5.3166      0.4554     -6.6579      0.0000
  -8   6   5      5.3734      0.3426      6.3129      0.0000
  -6   6   5      6.7884      0.3053     -5.9869      0.0000
  -4   6   5     16.1774      0.6005    -17.4494      0.0000
  -2   6   5     12.6137      0.4437    -13.1777      0.0000
   0   6   5      7.3106      0.2966     -6.7630      0.0000
   2   6   5      3.1716      0.3482     -2.2767      0.0000
   4   6   5      4.0376      0.3260      2.1549      0.0000
   6   6   5      6.3713      0.3842      6.9692      0.0000
   8   6   5      6.7231      0.3575      5.1522      0.0000
  10   6   5      9.4450      0.5992     10.6697      0.0000
  12   6   5     11.5060      0.6338     11.4800      0.0000
  14   6   5      5.1626      0.5034      6.3786      0.0000
  16   6   5      1.4282      0.9183     -0.6126      0.0000
  18   6   5      1.7432      0.9192     -0.8256      0.0000
  20   6   5      2.4373      0.7551     -2.1174      0.0000
  22   6   5      2.9589      0.7742     -2.5946      0.0000
  24   6   5      4.5350      1.5012     -3.3014      0.0000
  26   6   5      3.9224      2.0271     -2.5556      0.0000
 -31   7   5      1.3665      1.3894     -0.4707      0.0000
 -29   7   5      1.9916      1.0593     -2.3369      0.0000
 -27   7   5      4.4042      1.3680     -2.5759      0.0000
 -25   7   5      2.6723      1.0144     -0.2019      0.0000
 -23   7   5      3.5763      0.6512      2.6616      0.0000
 -21   7   5      2.4350      0.8480      1.6557      0.0000
 -19   7   5     10.7432      0.9373    -10.0275      0.0000
 -17   7   5      8.1541      0.6262     -8.4286      0.0000
 -15   7   5      6.3629      0.7089     -6.6361      0.0000
 -13   7   5      4.5367      0.4799     -3.3810      0.0000
 -11   7   5      6.8963      0.5466      5.8804      0.0000
  -9   7   5      4.5324      0.3937     -5.4053      0.0000
  -7   7   5      3.9324      0.2648      2.2490      0.0000
  -5   7   5     14.2303      0.5491     14.3386      0.0000
  -3   7   5     17.4201      0.6153     17.9384      0.0000
  -1   7   5     11.8136      0.4414     12.1431      0.0000
   1   7   5      3.0855      0.3522      2.6141      0.0000
   3   7   5      6.0256      0.3379     -5.2949      0.0000
   5   7   5     10.0674      0.4621    -11.7114      0.0000
   7   7   5      9.2821      0.6342     -9.3028      0.0000
   9   7   5     14.1532      0.6489    -13.7228      0.0000
  11   7   5     14.4297      0.6712    -13.9469      0.0000
  13   7   5     10.7050      0.5370    -10.1442      0.0000
  15   7   5      4.5776      0.4719     -3.6083      0.0000
  17   7   5      1.5692      0.7540     -0.7568      0.0000
  19   7   5      2.8479      0.6178      2.3081      0.0000
  21   7   5      3.7753      0.6906      3.0766      0.0000
  23   7   5      4.8411      0.9287      3.6091      0.0000
  25   7   5      2.8492      1.6765      2.6201      0.0000
 -30   8   5      1.1553      1.2046     -0.9544      0.0000
 -28   8   5      1.5364      1.1049      0.4909      0.0000
 -26   8   5      2.7645      0.8679     -2.7306      0.0000
 -24   8   5      5.9392      1.1522     -6.5448      0.0000
 -22   8   5      8.3889      1.0815     -7.7822      0.0000
 -20   8   5      3.1418      0.6264     -2.8628      0.0000
 -18   8   5      7.2097      0.7190      8.5710      0.0000
 -16   8   5      7.2232      0.4768      6.8854      0.0000
 -14   8   5      3.4165      0.5165      2.2832      0.0000
 -12   8   5      7.1570      0.4963     -5.9316      0.0000
 -10   8   5      4.2980      0.4707      4.1982      0.0000
  -8   8   5      3.5069      0.3696      1.3909      0.0000
  -6   8   5      9.4816      0.3691     -9.5197      0.0000
  -4   8   5     17.6333      0.7035    -18.1551      0.0000
  -2   8   5     21.9488      0.7996    -22.5269      0.0000
   0   8   5     14.0118      0.5399    -15.8982      0.0000
   2   8   5      4.9252      0.3177     -6.2500      0.0000
   4   8   5      2.6980      0.4129      2.2304      0.0000
   6   8   5      3.0307      0.3832      1.0966      0.0000
   8   8   5      8.1667      0.6276      8.5022      0.0000
  10   8   5     10.6627      0.5989     11.1956      0.0000
  12   8   5      9.8143      0.4766      9.6745      0.0000
  14   8   5      5.9460      0.4420      5.9365      0.0000
  16   8   5      2.6287      0.5056      2.4602      0.0000
  18   8   5      2.2005      0.6043     -1.9371      0.0000
  20   8   5      4.3379      1.3134     -3.8438      0.0000
  22   8   5      6.0406      0.9768     -4.9683      0.0000
  24   8   5      5.3332      1.3701     -3.5587      0.0000
 -29   9   5      1.9705      1.6084      0.5575      0.0000
 -27   9   5      0.7727      1.0654      0.7073      0.0000
 -25   9   5      4.7417      1.3589      5.0350      0.0000
 -23   9   5      7.5556      1.3644      8.0426      0.0000
 -21   9   5      5.8746      0.5992      6.7166      0.0000
 -19   9   5      1.8289      0.8706     -0.6599      0.0000
 -17   9   5      9.6642      0.5501     -9.3274      0.0000
 -15   9   5      4.6502      0.4967     -4.1742      0.0000
 -13   9   5      7.4363      0.6918      5.1012      0.0000
 -11   9   5      3.3154      0.4176     -1.4679      0.0000
  -9   9   5      4.2508      0.3797     -3.5685      0.0000
  -7   9   5      4.3722      0.3233      2.8560      0.0000
  -5   9   5     10.4114      0.4298     10.3072      0.0000
  -3   9   5     17.1972      0.6374     17.3716      0.0000
  -1   9   5     14.9406      0.5500     16.2362      0.0000
   1   9   5      6.0397      0.3414      7.4017      0.0000
   3   9   5      2.8618      0.3688     -1.9708      0.0000
   5   9   5      2.2104      0.4608      0.5473      0.0000
   7   9   5      4.2066      0.3529     -5.1858      0.0000
   9   9   5      7.5030      0.4734     -8.2658      0.0000
  11   9   5      7.9843      0.4444     -7.4196      0.0000
  13   9   5      5.7870      0.3541     -5.7027      0.0000
  15   9   5      3.2559      0.6018     -2.8132      0.0000
  17   9   5      2.7100      0.7187      0.8216      0.0000
  19   9   5      2.7574      0.7338      3.0583      0.0000
  21   9   5      7.5046      1.2570      5.1331      0.0000
  23   9   5      4.5370      1.4271      3.7170      0.0000
 -28  10   5      0.0000      1.6582     -1.1210      0.0000
 -26  10   5      2.9820      1.4666     -2.4884      0.0000
 -24  10   5      4.7058      1.0055     -6.2691      0.0000
 -22  10   5      6.9507      0.8103     -7.2703      0.0000
 -20  10   5      4.2810      0.6307     -3.1964      0.0000
 -18  10   5      4.8262      0.6390      4.3769      0.0000
 -16  10   5     10.3620      1.2680      7.6559      0.0000
 -14  10   5      4.0841      0.4990     -1.3297      0.0000
 -12  10   5      2.8806      0.4721     -0.2803      0.0000
 -10  10   5      3.1258      0.4017      2.4867      0.0000
  -8  10   5      2.6621      0.3199     -0.2327      0.0000
  -6  10   5      6.4786      0.3070     -6.3219      0.0000
  -4  10   5     13.5641      0.5116    -13.7666      0.0000
  -2  10   5     15.7821      0.7067    -16.4234      0.0000
   0  10   5      9.2118      0.3924    -11.2580      0.0000
   2  10   5      2.7078      0.3900     -1.3868      0.0000
   4  10   5      2.3735      0.4148     -2.1856      0.0000
   6  10   5      2.8286      0.3649      2.5802      0.0000
   8  10   5      6.0443      0.4271      6.2329      0.0000
  10  10   5      6.0285      0.3798      6.5636      0.0000
  12  10   5      6.5539      0.4261      6.1697      0.0000
  14  10   5      3.7674      0.4853      2.8808      0.0000
  16  10   5      3.0914      0.7314     -0.0496      0.0000
  18  10   5      2.9819      0.9539     -2.0421      0.0000
  20  10   5      5.0185      1.3121     -4.9562      0.0000
  22  10   5      5.1515      1.3931     -3.8013      0.0000
 -25  11   5      5.0276      1.5383      5.5342      0.0000
 -23  11   5      6.0206      2.1229      8.3860      0.0000
 -21  11   5      6.9798      0.8940      6.2393      0.0000
 -19  11   5      2.3301      0.8640     -1.0579      0.0000
 -17  11   5      8.7265      0.8361     -9.3505      0.0000
 -15  11   5     12.6473      0.9380    -12.2563      0.0000
 -13  11   5     14.7300      0.8514    -14.7738      0.0000
 -11  11   5     18.2284      0.8926    -18.5148      0.0000
  -9  11   5     19.0849      0.7199    -18.4399      0.0000
  -7  11   5     15.3095      0.5866    -13.3747      0.0000
  -5  11   5      5.8347      0.3354     -3.9453      0.0000
  -3  11   5      4.5044      0.3569      4.2750      0.0000
  -1  11   5      5.4077      0.3532      6.2093      0.0000
   1  11   5      3.5455      0.4440      1.5704      0.0000
   3  11   5      3.3019      0.3598      2.7518      0.0000
   5  11   5      2.6334      0.3828     -1.1298      0.0000
   7  11   5      4.4498      0.4065     -5.5727      0.0000
   9  11   5      7.3792      0.4591     -8.1222      0.0000
  11  11   5      8.7858      0.4936    -10.2943      0.0000
  13  11   5      6.9774      0.5016     -7.4417      0.0000
  15  11   5      4.4031      0.6170     -4.5902      0.0000
  17  11   5      3.9749      1.7875     -2.4339      0.0000
  19  11   5      1.9910      1.6286      1.5272      0.0000
  21  11   5      1.6318      1.4817      1.4024      0.0000
 -24  12   5      4.3274      1.1627     -3.5954      0.0000
 -22  12   5      4.0892      1.2928     -3.8596      0.0000
 -20  12   5      1.9918      0.9217     -1.2657      0.0000
 -18  12   5      3.2536      0.8263      1.9833      0.0000
 -16  12   5      3.7691      0.6912      3.3995      0.0000
 -14  12   5      5.2682      0.6011      5.0974      0.0000
 -12  12   5      4.8080      0.6201      4.8928      0.0000
 -10  12   5      3.2923      0.3685      3.1937      0.0000
  -8  12   5      2.3634      0.3271      0.4457      0.0000
  -6  12   5      4.5371      0.2866     -4.2567      0.0000
  -4  12   5      9.3599      0.4080     -9.0867      0.0000
  -2  12   5      9.4979      0.4628     -9.3127      0.0000
   0  12   5      3.9720      0.3603     -4.2385      0.0000
   2  12   5      3.1351      0.3429     -3.8660      0.0000
   4  12   5      1.8550      0.4897     -0.3852      0.0000
   6  12   5      4.2250      0.3786      4.0245      0.0000
   8  12   5      5.4096      0.5237      6.7059      0.0000
  10  12   5      8.8134      0.5885      9.4151      0.0000
  12  12   5      6.1977      1.1693      6.7913      0.0000
  14  12   5      2.8342      0.8298      3.4494      0.0000
  16  12   5      1.9584      1.4002      0.8252      0.0000
 -21  13   5      2.0323      1.4723      0.8457      0.0000
 -19  13   5      2.6150      1.2234     -0.8112      0.0000
 -17  13   5      3.0169      1.1569     -1.6586      0.0000
 -15  13   5      4.8625      1.0361     -4.2332      0.0000
 -13  13   5      5.4386      0.5695     -5.7211      0.0000
 -11  13   5      2.9625      0.4189     -2.6177      0.0000
  -9  13   5      3.3985      0.3102      2.1208      0.0000
  -7  13   5      6.6095      0.3604      6.8859      0.0000
  -5  13   5     11.3834      0.5114     11.6308      0.0000
  -3  13   5     12.2199      0.5913     12.6817      0.0000
  -1  13   5      8.2230      0.4062      8.3089      0.0000
   1  13   5      6.7619      0.3540      6.6537      0.0000
   3  13   5      2.5031      0.4435      3.2338      0.0000
   5  13   5      2.6999      0.3983     -2.2394      0.0000
   7  13   5      6.2452      0.6192     -6.5688      0.0000
   9  13   5      9.5369      0.7797    -10.4573      0.0000
  11  13   5     10.2895      1.0283     -9.4861      0.0000
  13  13   5      4.2875      2.7508     -6.4618      0.0000
  15  13   5      2.6658      1.4862     -2.8133      0.0000
  17  13   5      3.7411      1.3940      2.2508      0.0000
 -18  14   5      2.5192      1.5303     -1.3129      0.0000
 -16  14   5      2.3907      0.9132      1.3170      0.0000
 -14  14   5      3.5232      0.7053      5.4119      0.0000
 -12  14   5      5.4427      0.5853      5.5951      0.0000
 -10  14   5      2.4609      0.3778      0.9178      0.0000
  -8  14   5      5.1126      0.4118     -5.0222      0.0000
  -6  14   5      9.8782      0.6164    -10.7805      0.0000
  -4  14   5     11.4928      0.6811    -13.7804      0.0000
  -2  14   5     10.6727      0.8314    -11.8414      0.0000
   0  14   5     10.2744      0.5684    -10.4597      0.0000
   2  14   5      6.3699      0.5574     -7.8932      0.0000
   4  14   5      2.2942      0.6287     -2.4492      0.0000
   6  14   5      3.0428      0.6517      3.2193      0.0000
   8  14   5      6.0219      1.1657      8.2899      0.0000
  10  14   5      9.0796      1.2480      9.5795      0.0000
  12  14   5      8.7187      1.7597      8.2037      0.0000
  14  14   5      5.9775      1.4194      4.7476      0.0000
 -13  15   5      4.7998      0.7417     -4.7160      0.0000
 -11  15   5      2.3475      0.6977     -1.7826      0.0000
  -9  15   5      4.4161      0.4932      3.6915      0.0000
  -7  15   5      8.0128      0.6186      8.9297      0.0000
  -5  15   5     10.2629      0.7144     11.1678      0.0000
  -3  15   5      8.0264      0.6643      9.1899      0.0000
  -1  15   5      8.0403      0.7366      7.1390      0.0000
   1  15   5      4.8010      0.4692      4.8658      0.0000
   3  15   5      1.1673      0.7340      0.3056      0.0000
   5  15   5      4.9455      1.1684     -4.8614      0.0000
   7  15   5      9.1430      1.2458     -9.2601      0.0000
   9  15   5     10.0149      2.0134    -11.1288      0.0000
  11  15   5      7.9976      1.7280    -10.5434      0.0000
  -8  16   5      3.3340      1.2014     -2.7734      0.0000
  -6  16   5      5.2136      1.2505     -6.7989      0.0000
  -4  16   5      6.4563      1.3132     -7.3784      0.0000
  -2  16   5      7.0738      1.3806     -7.3604      0.0000
   0  16   5      6.3056      1.5891     -7.1035      0.0000
   2  16   5      3.8562      1.2338     -4.2355      0.0000
   4  16   5      2.0578      1.5912      0.1897      0.0000
   6  16   5      4.0266      1.2845      4.2358      0.0000
 -34   0   6      4.0862      1.0276     -2.9349      0.0000
 -32   0   6      4.9802      2.0604     -4.9178      0.0000
 -30   0   6      6.7513      4.8925     -5.8612      0.0000
 -28   0   6      3.5225      2.5271     -3.3682      0.0000
 -26   0   6      3.9901      1.5405     -2.4299      0.0000
 -24   0   6      4.6326      1.7838     -3.8796      0.0000
 -22   0   6      6.2929      1.1754     -3.4464      0.0000
 -20   0   6     13.4537      2.4718    -12.0973      0.0000
 -18   0   6      4.5441      0.8844     -1.4217      0.0000
 -16   0   6      5.9473      1.0696     -5.7336      0.0000
 -14   0   6     11.6716      1.0172    -11.4502      0.0000
 -12   0   6     17.5386      1.0268    -17.2280      0.0000
 -10   0   6     12.0853      0.7997    -12.8957      0.0000
  -8   0   6      6.4648      0.6040     -5.0095      0.0000
  -6   0   6      6.9364      0.7498      8.0581      0.0000
  -4   0   6     12.5667      0.6162     13.2561      0.0000
  -2   0   6      4.4556      0.3608     -2.4081      0.0000
   0   0   6      8.9191      0.4734      7.2264      0.0000
   2   0   6      5.1441      0.4652      4.8622      0.0000
   4   0   6      8.0968      0.5681     -6.0568      0.0000
   6   0   6     10.1698      0.7057    -16.6812      0.0000
   8   0   6     19.6620      1.2484    -18.1950      0.0000
  10   0   6     20.1364      1.4062    -18.0991      0.0000
  12   0   6     11.4092      1.0972    -16.6870      0.0000
  14   0   6     14.8787      1.2662    -13.3980      0.0000
  16   0   6      9.5203      0.7259     -8.8797      0.0000
  18   0   6      3.2242      1.2622     -1.6495      0.0000
  20   0   6      4.5514      0.8767      3.6503      0.0000
  22   0   6      5.0408      0.8333      4.1866      0.0000
  24   0   6      2.7306      2.1184      2.5952      0.0000
 -35   1   6      5.5147      1.8229      4.1023      0.0000
 -33   1   6      7.3336      0.9776      4.2054      0.0000
 -31   1   6      5.5180      1.1363      3.5734      0.0000
 -29   1   6      1.5080      1.4670      0.2645      0.0000
 -27   1   6      5.0952      1.9297     -5.1680      0.0000
 -25   1   6      5.0323      1.7438     -8.1966      0.0000
 -23   1   6     10.5843      1.0796    -10.0508      0.0000
 -21   1   6      7.8605      0.8784     -6.3294      0.0000
 -19   1   6      6.9748      0.4608     -7.0389      0.0000
 -17   1   6      8.1853      0.4754     -8.3459      0.0000
 -15   1   6      2.6685      0.5719      0.6820      0.0000
 -13   1   6     10.1843      0.5821     11.3414      0.0000
 -11   1   6     14.7834      0.7134     14.1631      0.0000
  -9   1   6     12.1144      0.6524     12.1120      0.0000
  -7   1   6      3.2238      0.3033      1.7970      0.0000
  -5   1   6      9.9651      0.3977    -11.0480      0.0000
  -3   1   6      5.3543      0.2813     -4.0894      0.0000
  -1   1   6     10.3661      0.4102    -10.5981      0.0000
   1   1   6     16.6431      0.5692    -18.4844      0.0000
   3   1   6     12.0671      0.4530    -14.1959      0.0000
   5   1   6      3.7134      0.5452     -3.1267      0.0000
   7   1   6      5.5784      0.3752      4.7502      0.0000
   9   1   6      7.9834      0.4987      8.0195      0.0000
  11   1   6     10.8973      0.5396     10.1976      0.0000
  13   1   6     11.0996      0.5975     10.4375      0.0000
  15   1   6      8.7791      0.5282      8.9015      0.0000
  17   1   6      4.3384      0.5035      3.6696      0.0000
  19   1   6      2.9199      0.6273     -2.6289      0.0000
  21   1   6      6.0652      0.8495     -5.3056      0.0000
  23   1   6      4.4687      1.1893     -4.1533      0.0000
  25   1   6      3.9897      1.7956     -3.1255      0.0000
 -34   2   6      6.3318      0.9521     -4.6196      0.0000
 -32   2   6      5.5765      1.6677     -3.3728      0.0000
 -30   2   6      2.8396      1.1483     -1.1735      0.0000
 -28   2   6      3.3156      1.0370      2.4722      0.0000
 -26   2   6      9.5946      0.8380      6.7948      0.0000
 -24   2   6     10.4071      1.6832     10.7907      0.0000
 -22   2   6     10.1027      0.8363      7.9552      0.0000
 -20   2   6     11.5338      1.4216     12.6543      0.0000
 -18   2   6      8.8086      0.9302      8.2277      0.0000
 -16   2   6      6.5586      0.4043      6.4811      0.0000
 -14   2   6      5.9525      0.3809     -6.0416      0.0000
 -12   2   6     11.5779      0.6239    -10.7912      0.0000
 -10   2   6     13.0836      0.6569    -13.1756      0.0000
  -8   2   6      7.8208      0.3885     -8.4858      0.0000
  -6   2   6      6.0824      0.8757      4.6200      0.0000
  -4   2   6      3.0282      0.2475     -2.7864      0.0000
  -2   2   6     10.1457      0.3861      8.8785      0.0000
   0   2   6     11.3687      0.4276     12.6758      0.0000
   2   2   6     14.3307      0.5649     14.3664      0.0000
   4   2   6      9.0634      0.3986      8.0112      0.0000
   6   2   6      3.0782      0.5531     -0.2576      0.0000
   8   2   6      4.8872      0.4176     -5.4876      0.0000
  10   2   6      5.9822      0.3935     -6.2973      0.0000
  12   2   6      6.4289      0.6097     -6.3393      0.0000
  14   2   6      7.7541      0.6330     -7.3306      0.0000
  16   2   6      4.0249      0.4302     -4.4156      0.0000
  18   2   6      2.0575      0.6605      0.8483      0.0000
  20   2   6      4.9887      0.6377      4.7824      0.0000
  22   2   6      6.9064      0.7181      4.8746      0.0000
  24   2   6      4.9797      1.4939      3.7631      0.0000
 -35   3   6      1.1378      1.4067      2.3541      0.0000
 -33   3   6      4.1915      1.2370      3.9291      0.0000
 -31   3   6      2.4326      1.0167      1.5556      0.0000
 -29   3   6      1.5168      1.4351     -1.4550      0.0000
 -27   3   6      5.6116      1.3201     -3.9983      0.0000
 -25   3   6      3.8841      3.6316     -7.7971      0.0000
 -23   3   6      8.9623      0.9065     -7.9819      0.0000
 -21   3   6     13.8455      1.0900    -13.0304      0.0000
 -19   3   6     13.5365      1.0348    -13.0590      0.0000
 -17   3   6      7.8735      0.5303     -7.6437      0.0000
 -15   3   6      3.6390      0.4367     -1.7603      0.0000
 -13   3   6      6.0456      0.4657      4.1206      0.0000
 -11   3   6      9.4776      0.5029      8.5444      0.0000
  -9   3   6      5.8424      0.4094      6.4434      0.0000
  -7   3   6      4.0978      0.3699     -3.4308      0.0000
  -5   3   6      8.1748      0.3362      9.5319      0.0000
  -3   3   6      4.5363      0.2862     -4.5365      0.0000
  -1   3   6     10.3749      0.3927    -10.9556      0.0000
   1   3   6      8.9491      0.3564    -10.1831      0.0000
   3   3   6      9.9805      0.3843     -9.3005      0.0000
   5   3   6      3.1744      0.3198     -3.2745      0.0000
   7   3   6      3.8064      0.4239      2.6705      0.0000
   9   3   6      4.7405      0.6042      4.2267      0.0000
  11   3   6      4.3186      0.6616      1.8254      0.0000
  13   3   6      4.4115      0.5772      3.8082      0.0000
  15   3   6      3.5609      0.4286      3.4988      0.0000
  17   3   6      2.0277      0.6297      0.1239      0.0000
  19   3   6      4.2550      0.5767     -3.6150      0.0000
  21   3   6      5.7661      0.9818     -4.8276      0.0000
  23   3   6      6.7746      0.8880     -4.5953      0.0000
 -34   4   6      3.9803      3.3601     -4.7543      0.0000
 -32   4   6      7.1178      2.7058     -5.3027      0.0000
 -30   4   6      0.7846      1.3234     -0.9236      0.0000
 -28   4   6      3.1223      1.3908      2.5796      0.0000
 -26   4   6      6.3702      1.3921      5.9769      0.0000
 -24   4   6      4.4522      1.0940      6.5398      0.0000
 -22   4   6     15.3928      1.3083     13.9668      0.0000
 -20   4   6     13.0349      1.3658     15.0990      0.0000
 -18   4   6     10.1027      0.5045      9.5897      0.0000
 -16   4   6      2.7112      0.5082     -2.3473      0.0000
 -14   4   6      7.2603      0.4617     -8.1210      0.0000
 -12   4   6     14.4807      1.3061    -16.9811      0.0000
 -10   4   6     17.7051      0.8004    -18.4780      0.0000
  -8   4   6      9.0654      0.4066     -7.1970      0.0000
  -6   4   6     21.7017      0.7576    -24.8200      0.0000
  -4   4   6     13.1023      0.4780    -10.7189      0.0000
  -2   4   6      3.1905      0.2780      2.9424      0.0000
   0   4   6      7.3539      0.3336      6.6501      0.0000
   2   4   6      7.8646      0.3190      7.6532      0.0000
   4   4   6      4.7766      0.3267      4.5790      0.0000
   6   4   6      2.6299      0.3556     -1.2434      0.0000
   8   4   6      5.2602      0.3931     -5.1834      0.0000
  10   4   6      4.5163      0.6215     -2.8439      0.0000
  12   4   6      5.4168      0.6892     -4.4038      0.0000
  14   4   6      4.7295      0.4491     -5.1068      0.0000
  16   4   6      3.2846      0.4456     -3.3857      0.0000
  18   4   6      1.5595      0.9227     -0.0082      0.0000
  20   4   6      2.9901      0.6986      2.2031      0.0000
  22   4   6      3.4123      0.9231      3.7305      0.0000
 -33   5   6      3.6599      1.3600      4.1351      0.0000
 -31   5   6      3.2022      0.6827      2.9455      0.0000
 -29   5   6      1.5080      1.1043     -0.8186      0.0000
 -27   5   6      4.5511      0.7551     -2.9832      0.0000
 -25   5   6      4.0936      1.3508     -2.3747      0.0000
 -23   5   6      7.7317      0.8544     -6.1542      0.0000
 -21   5   6      9.8518      1.1486    -12.1376      0.0000
 -19   5   6     11.4864      0.5873    -10.2577      0.0000
 -17   5   6      2.4374      0.6101     -1.1836      0.0000
 -15   5   6      5.9663      0.3772      5.4800      0.0000
 -13   5   6      9.1539      0.5959      9.1261      0.0000
 -11   5   6     10.0151      0.5402      9.8407      0.0000
  -9   5   6      4.2552      0.3714     -2.5463      0.0000
  -7   5   6     12.8341      0.5278     14.2276      0.0000
  -5   5   6      8.1526      0.3656      8.6241      0.0000
  -3   5   6      3.0049      0.3045     -2.7757      0.0000
  -1   5   6      8.7107      0.3815     -8.3395      0.0000
   1   5   6     11.4215      0.4152    -10.6757      0.0000
   3   5   6      5.4143      0.3270     -5.6962      0.0000
   5   5   6      2.4197      0.4525      0.0208      0.0000
   7   5   6      4.8306      0.3226      5.3468      0.0000
   9   5   6      4.1084      0.5050      3.6838      0.0000
  11   5   6      6.3118      0.4051      5.7344      0.0000
  13   5   6      5.8226      0.3998      5.5636      0.0000
  15   5   6      4.3006      0.4225      4.3394      0.0000
  17   5   6      2.6083      0.5887      1.8619      0.0000
  19   5   6      1.7148      0.9454     -0.5979      0.0000
  21   5   6      3.7976      0.7010     -3.1790      0.0000
  23   5   6      3.8752      1.5791     -4.0475      0.0000
 -32   6   6      3.4584      0.8589     -2.6546      0.0000
 -30   6   6      1.3232      1.0284     -0.7980      0.0000
 -28   6   6      2.3425      0.9277      1.7613      0.0000
 -26   6   6      2.5621      1.0333      0.7889      0.0000
 -24   6   6      2.6040      1.1818      2.5258      0.0000
 -22   6   6      6.0344      0.6828      5.2606      0.0000
 -20   6   6      9.2049      0.6133      9.2504      0.0000
 -18   6   6      2.7476      0.5061      3.6512      0.0000
 -16   6   6      3.9062      0.4806     -4.4379      0.0000
 -14   6   6      9.8611      0.7484     -9.6150      0.0000
 -12   6   6      8.0293      0.4569     -7.9394      0.0000
 -10   6   6      5.9819      0.5703      4.5995      0.0000
  -8   6   6      6.9526      0.3630     -8.3672      0.0000
  -6   6   6      4.9388      0.3576     -5.0121      0.0000
  -4   6   6      3.2139      0.2992      1.9790      0.0000
  -2   6   6      7.1619      0.2967      7.5782      0.0000
   0   6   6     13.1902      0.4994     13.7088      0.0000
   2   6   6      8.7399      0.3881      9.5301      0.0000
   4   6   6      2.9936      0.4108      1.6271      0.0000
   6   6   6      5.9472      0.3437     -5.0408      0.0000
   8   6   6      4.3978      0.3550     -3.9727      0.0000
  10   6   6      8.2915      0.5041     -7.9847      0.0000
  12   6   6      6.5597      0.7643     -7.8527      0.0000
  14   6   6      7.0169      0.4449     -5.8287      0.0000
  16   6   6      3.9109      0.4953     -3.7135      0.0000
  18   6   6      1.1028      0.9733     -1.2324      0.0000
  20   6   6      2.7740      0.8559      1.7575      0.0000
  22   6   6      4.6224      1.6286      3.7169      0.0000
 -31   7   6      2.2691      1.2822      1.8355      0.0000
 -29   7   6      1.7180      1.0325      0.8160      0.0000
 -27   7   6      2.3092      0.9190      1.4094      0.0000
 -25   7   6      3.7629      1.3141      1.3536      0.0000
 -23   7   6      3.3224      2.3776     -0.2869      0.0000
 -21   7   6      2.5498      0.7034     -1.9251      0.0000
 -19   7   6      3.9502      0.4805     -3.7266      0.0000
 -17   7   6      2.7257      0.5285      2.5999      0.0000
 -15   7   6      9.6903      0.5563     10.0634      0.0000
 -13   7   6      9.4546      0.5090     10.1587      0.0000
 -11   7   6      4.6733      0.4152     -2.8037      0.0000
  -9   7   6      5.0423      0.3556      5.1668      0.0000
  -7   7   6      3.7915      0.3830      3.0316      0.0000
  -5   7   6      3.0893      0.3610     -2.5982      0.0000
  -3   7   6      4.2324      0.2561     -4.5514      0.0000
  -1   7   6      9.8465      0.3926    -10.5431      0.0000
   1   7   6      8.6416      0.3776     -9.1191      0.0000
   3   7   6      3.1594      0.3465     -1.3595      0.0000
   5   7   6      7.8150      0.4316      6.9647      0.0000
   7   7   6      4.7213      0.4157      4.9560      0.0000
   9   7   6      9.2674      0.4927      9.4281      0.0000
  11   7   6      9.7266      0.5596     10.0372      0.0000
  13   7   6      7.5311      1.2978      7.6190      0.0000
  15   7   6      6.7893      0.5322      5.3328      0.0000
  17   7   6      2.9818      0.7558      2.5950      0.0000
  19   7   6      0.7979      0.9630     -0.0481      0.0000
  21   7   6      4.1934      1.5516     -2.3351      0.0000
 -28   8   6      0.0000      1.5147      0.9638      0.0000
 -26   8   6      3.4240      1.2664      2.1802      0.0000
 -24   8   6      4.1295      0.6107      3.7110      0.0000
 -22   8   6      5.5368      0.5904      5.3654      0.0000
 -20   8   6      6.4907      0.6660      6.1060      0.0000
 -18   8   6      5.5167      0.4957      5.7424      0.0000
 -16   8   6      1.3827      0.9046     -1.5103      0.0000
 -14   8   6      5.6084      0.5871     -6.0959      0.0000
 -12   8   6      3.6423      0.4344      1.5202      0.0000
 -10   8   6      4.5769      0.3674     -3.2225      0.0000
  -8   8   6      3.5928      0.2523     -3.0763      0.0000
  -6   8   6      2.7807      0.4184      1.5264      0.0000
  -4   8   6      3.9789      0.2473      3.7804      0.0000
  -2   8   6      8.7757      0.3533      8.8326      0.0000
   0   8   6      9.8814      0.4379     11.3082      0.0000
   2   8   6      7.5263      0.3395      8.2145      0.0000
   4   8   6      2.3679      0.4292      0.9669      0.0000
   6   8   6      2.7596      0.4079      2.5399      0.0000
   8   8   6      2.9648      0.3774     -2.7158      0.0000
  10   8   6      5.6794      0.4752     -5.7884      0.0000
  12   8   6      5.4008      0.5156     -5.7056      0.0000
  14   8   6      4.9032      0.8437     -4.8971      0.0000
  16   8   6      2.3957      0.7581     -1.9726      0.0000
  18   8   6      1.8971      1.1393      0.0013      0.0000
  20   8   6      2.1646      1.4576      1.6247      0.0000
 -27   9   6      1.2585      1.1439     -1.5832      0.0000
 -25   9   6      4.0142      0.7343     -3.0345      0.0000
 -23   9   6      5.5594      0.7235     -4.1054      0.0000
 -21   9   6      4.9915      0.5958     -4.8077      0.0000
 -19   9   6      3.9724      0.6055     -3.9509      0.0000
 -17   9   6      2.5011      0.7294     -2.2510      0.0000
 -15   9   6      2.8645      0.6186      2.4753      0.0000
 -13   9   6      2.8263      0.6425      0.5571      0.0000
 -11   9   6      4.2887      0.3499      4.5745      0.0000
  -9   9   6      4.0983      0.2789      4.8104      0.0000
  -7   9   6      2.5224      0.2556      0.9513      0.0000
  -5   9   6      3.4036      0.3925     -1.9349      0.0000
  -3   9   6      6.4355      0.2900     -5.7280      0.0000
  -1   9   6      7.4150      0.3410     -7.6340      0.0000
   1   9   6      6.7097      0.3314     -6.5560      0.0000
   3   9   6      2.6110      0.3602     -1.6557      0.0000
   5   9   6      3.9618      0.3859     -3.9776      0.0000
   7   9   6      1.6517      0.5696      0.3719      0.0000
   9   9   6      3.0935      0.4157      3.5307      0.0000
  11   9   6      4.0656      0.4766      4.4609      0.0000
  13   9   6      5.1857      0.6056      5.0310      0.0000
  15   9   6      2.7116      0.7709      1.7807      0.0000
  17   9   6      0.0000      1.3070     -0.1521      0.0000
  19   9   6      2.3554      1.4779     -1.0324      0.0000
 -24  10   6      3.4777      0.8679      3.1381      0.0000
 -22  10   6      4.6862      0.7126      4.0230      0.0000
 -20  10   6      3.3201      0.8686      3.6183      0.0000
 -18  10   6      2.3851      0.7297      2.8447      0.0000
 -16  10   6      2.5198      0.8365      3.2233      0.0000
 -14  10   6      3.9564      0.9334      3.6388      0.0000
 -12  10   6      2.4991      0.4954     -1.7747      0.0000
 -10  10   6      4.2471      0.3374     -4.6994      0.0000
  -8  10   6      2.8320      0.2883     -2.5198      0.0000
  -6  10   6      2.4455      0.3599     -0.1093      0.0000
  -4  10   6      2.5327      0.3027      2.3282      0.0000
  -2  10   6      3.1219      0.2767      3.4126      0.0000
   0  10   6      2.6556      0.3237      2.1574      0.0000
   2  10   6      2.5445      0.3670     -0.8222      0.0000
   4  10   6      3.1339      0.3434      3.5519      0.0000
   6  10   6      1.7238      0.4929      1.9210      0.0000
   8  10   6      1.3262      0.8113     -0.4899      0.0000
  10  10   6      3.0128      0.5398     -1.7174      0.0000
  12  10   6      3.2967      0.7458     -3.6453      0.0000
  14  10   6      2.1055      1.0039     -1.1752      0.0000
  16  10   6      3.5311      1.3424      0.5593      0.0000
  18  10   6      0.6426      1.3934      1.0633      0.0000
 -23  11   6      5.6929      3.1065     -4.5946      0.0000
 -21  11   6      3.9250      0.8854     -3.4920      0.0000
 -19  11   6      1.5294      1.3423     -1.0315      0.0000
 -17  11   6      1.1053      1.1443     -0.2568      0.0000
 -15  11   6      1.6776      0.9170     -1.5119      0.0000
 -13  11   6      3.7904      0.5836      4.5451      0.0000
 -11  11   6     10.5855      0.5821     11.3722      0.0000
  -9  11   6     11.3689      0.5605     11.9592      0.0000
  -7  11   6      7.6088      0.4304      8.7454      0.0000
  -5  11   6      4.4569      0.3484      5.1248      0.0000
  -3  11   6      3.1776      0.4399      2.2266      0.0000
  -1  11   6      3.2429      0.3205      2.2293      0.0000
   1  11   6      5.2963      0.3428      4.4570      0.0000
   3  11   6      1.9944      0.4175     -0.5209      0.0000
   5  11   6      2.3847      0.5067     -1.7724      0.0000
   7  11   6      1.4322      0.6490     -0.3026      0.0000
   9  11   6      1.1400      1.1219      1.2958      0.0000
  11  11   6      4.3541      1.1971      3.8964      0.0000
  13  11   6      3.2516      1.4013      2.5196      0.0000
  15  11   6      1.7737      1.4899      1.0923      0.0000
 -20  12   6      1.6151      1.3813     -0.2467      0.0000
 -18  12   6      1.0751      1.2365     -1.1472      0.0000
 -16  12   6      2.0766      1.3462      1.9011      0.0000
 -14  12   6      2.0221      0.7103      1.8057      0.0000
 -12  12   6      3.2315      0.5558     -3.1034      0.0000
 -10  12   6      5.6004      0.4490     -5.4409      0.0000
  -8  12   6      3.2741      0.3528     -3.0899      0.0000
  -6  12   6      1.9759      0.3657      0.4823      0.0000
  -4  12   6      3.4402      0.3825      3.2327      0.0000
  -2  12   6      2.5039      0.3847      2.5146      0.0000
   0  12   6      2.6148      0.4099     -1.6072      0.0000
   2  12   6      1.7475      0.5292      0.1691      0.0000
   4  12   6      1.9859      0.5939      1.9106      0.0000
   6  12   6      1.1042      1.0560      1.3129      0.0000
   8  12   6      0.9472      1.1178     -0.2878      0.0000
  10  12   6      3.1714      1.4645     -2.7102      0.0000
  12  12   6      3.1829      1.4923     -2.1198      0.0000
  14  12   6      2.6933      1.4234     -1.1190      0.0000
 -15  13   6      2.8350      0.7806     -2.7963      0.0000
 -13  13   6      1.8016      1.4702     -1.1477      0.0000
 -11  13   6      2.1808      0.5309      2.2052      0.0000
  -9  13   6      2.8700      0.3645      2.9175      0.0000
  -7  13   6      1.2690      0.4830      0.9323      0.0000
  -5  13   6      2.4891      0.3489     -2.2784      0.0000
  -3  13   6      2.4129      0.4036     -2.8847      0.0000
  -1  13   6      1.4791      0.6002      0.4896      0.0000
   1  13   6      1.2754      0.9012      0.4669      0.0000
   3  13   6      1.3742      1.0723     -1.2163      0.0000
   5  13   6      1.9506      0.9581     -1.5289      0.0000
   7  13   6      0.0000      1.3271     -0.4773      0.0000
   9  13   6      2.0816      1.6184      1.3044      0.0000
  11  13   6      2.9994      1.4998      1.4918      0.0000
 -12  14   6      0.8514      1.0774     -0.0557      0.0000
 -10  14   6      1.7845      0.4055     -1.4863      0.0000
  -8  14   6      1.4091      0.4825     -1.3911      0.0000
  -6  14   6      1.7666      0.4008      1.4679      0.0000
  -4  14   6      2.2223      0.7273      3.5538      0.0000
  -2  14   6      1.5386      0.7583      1.7042      0.0000
   0  14   6      0.6176      1.3820      0.8100      0.0000
   2  14   6      1.3450      1.4646      1.5996      0.0000
   6  14   6      1.8414      1.4822      0.7753      0.0000
   8  14   6      0.0000      1.4243     -0.1301      0.0000
 -11  15   6      1.2481      0.6089     -0.6936      0.0000
  -9  15   6      0.9037      0.9876      0.5946      0.0000
  -7  15   6      0.6754      0.6438      0.0105      0.0000
  -5  15   6      1.3083      1.0693     -1.7182      0.0000
  -1  15   6      0.0000      1.4277     -0.3763      0.0000
   1  15   6      1.5783      1.3937     -0.8112      0.0000
   3  15   6      1.6745      1.5705     -0.5654      0.0000
 -33   1   7      0.9115      1.2130     -0.2606      0.0000
 -31   1   7      1.1433      1.0549      0.1008      0.0000
 -29   1   7      1.0788      1.0919      0.5477      0.0000
 -27   1   7      1.9845      0.9946     -0.6594      0.0000
 -25   1   7      1.9213      1.0724     -0.9978      0.0000
 -23   1   7      1.8358      0.9688     -0.8825      0.0000
 -21   1   7      4.5816      0.6597     -4.4692      0.0000
 -19   1   7      4.0823      0.5118      3.6205      0.0000
 -17   1   7      1.8603      0.7367      0.4231      0.0000
 -15   1   7      2.2258      0.6439     -0.1563      0.0000
 -13   1   7      1.6727      0.7445     -1.6152      0.0000
 -11   1   7      3.2907      0.5604      2.5724      0.0000
  -9   1   7      2.9444      0.3829      2.4349      0.0000
  -7   1   7      4.6302      0.2673      3.6123      0.0000
  -5   1   7      4.0688      0.2706      3.1541      0.0000
  -3   1   7      9.2279      0.3648     -8.5264      0.0000
  -1   1   7      1.8715      0.4044      0.1496      0.0000
   1   1   7      1.7903      0.5370      0.4941      0.0000
   3   1   7      2.7287      0.3413     -1.7070      0.0000
   5   1   7      2.2942      0.4349     -2.3060      0.0000
   7   1   7      2.2980      0.4049     -1.4903      0.0000
   9   1   7      1.5667      0.6566     -0.4143      0.0000
  11   1   7      1.6978      0.6289      0.7973      0.0000
  13   1   7      2.0058      0.5755      1.3715      0.0000
  15   1   7      2.2888      0.5902      0.3068      0.0000
  17   1   7      1.7607      1.0122      0.0774      0.0000
  19   1   7      1.1525      1.0458      0.1571      0.0000
  21   1   7      1.3193      1.6123     -0.1093      0.0000
 -32   2   7      1.4925      1.5297     -0.5190      0.0000
 -30   2   7      1.3992      1.0869     -0.9128      0.0000
 -28   2   7      2.2330      1.0053     -1.6935      0.0000
 -26   2   7      1.1852      1.3032      0.7333      0.0000
 -24   2   7      1.8865      1.0500      1.5311      0.0000
 -22   2   7      6.4781      0.7486      6.0608      0.0000
 -20   2   7      2.6935      0.6031      2.3838      0.0000
 -18   2   7      2.7032      0.5580     -2.2279      0.0000
 -16   2   7      2.8768      0.4357      2.4316      0.0000
 -14   2   7      5.3631      0.4164      4.6977      0.0000
 -12   2   7      2.5080      0.6044      1.2426      0.0000
 -10   2   7      3.3265      0.4009     -2.5388      0.0000
  -8   2   7      5.5517      0.3104     -5.4947      0.0000
  -6   2   7      9.4675      0.3996     -9.3999      0.0000
  -4   2   7      5.7795      0.2848      6.6896      0.0000
  -2   2   7      3.4375      0.2627      3.3954      0.0000
   0   2   7      4.8628      0.2859     -4.2268      0.0000
   2   2   7      2.3366      0.3955     -1.6488      0.0000
   4   2   7      2.1717      0.3505      1.8104      0.0000
   6   2   7      2.6890      0.3849      3.3001      0.0000
   8   2   7      2.8126      0.4790      2.3622      0.0000
  10   2   7      2.1332      0.4967      0.5900      0.0000
  12   2   7      1.9321      0.5442     -1.3222      0.0000
  14   2   7      1.6655      0.6787     -0.4014      0.0000
  16   2   7      2.3119      0.7444      0.2300      0.0000
  18   2   7      1.6505      1.0698     -0.1705      0.0000
  20   2   7      1.4083      1.3994     -0.1372      0.0000
 -31   3   7      1.2438      1.1346     -0.3782      0.0000
 -29   3   7      1.2281      1.0855      0.6224      0.0000
 -27   3   7      1.5160      1.2103      0.7811      0.0000
 -25   3   7      2.7183      0.7493     -2.0854      0.0000
 -23   3   7      7.0036      0.9244     -6.3479      0.0000
 -21   3   7      4.6778      0.5990     -4.3119      0.0000
 -19   3   7      1.5788      0.9018     -0.8967      0.0000
 -17   3   7      2.3154      0.5648      1.7315      0.0000
 -15   3   7      3.7754      0.4576     -4.2538      0.0000
 -13   3   7      2.9332      0.4783     -2.5562      0.0000
 -11   3   7      2.2335      0.5610      0.7666      0.0000
  -9   3   7      6.6286      0.3938      6.3376      0.0000
  -7   3   7     12.3050      0.4329     13.8611      0.0000
  -5   3   7      3.7237      0.3200     -2.8384      0.0000
  -3   3   7      4.7513      0.2743     -4.9970      0.0000
  -1   3   7      1.9410      0.3886     -0.4800      0.0000
   1   3   7      3.4253      0.2940      2.1615      0.0000
   3   3   7      2.0693      0.3892     -0.6572      0.0000
   5   3   7      4.1000      0.3164     -4.3293      0.0000
   7   3   7      3.7949      0.3869     -4.2226      0.0000
   9   3   7      2.5095      0.4473     -1.4291      0.0000
  11   3   7      3.0015      0.4222      1.9787      0.0000
  13   3   7      1.9290      0.7181      1.2859      0.0000
  15   3   7      1.3512      0.9949      0.1572      0.0000
  17   3   7      1.9428      0.8298      0.0904      0.0000
  19   3   7      1.3270      1.1747      0.2590      0.0000
 -32   4   7      1.9147      1.7107     -1.5177      0.0000
 -30   4   7      1.8617      0.9959     -0.7853      0.0000
 -28   4   7      2.2536      0.9086     -1.1983      0.0000
 -26   4   7      1.1157      1.1063     -0.1921      0.0000
 -24   4   7      5.8675      1.5085      6.1928      0.0000
 -22   4   7      6.4680      0.6847      6.2117      0.0000
 -20   4   7      4.8703      0.5618      4.1844      0.0000
 -18   4   7      2.2752      0.6182      1.0912      0.0000
 -16   4   7      1.5831      0.7221      0.2943      0.0000
 -14   4   7      3.5656      0.4579      2.6237      0.0000
 -12   4   7      1.8871      0.6393     -0.0955      0.0000
 -10   4   7      7.4804      0.3910     -6.5302      0.0000
  -8   4   7     16.9925      0.6641    -18.3286      0.0000
  -6   4   7      4.8087      0.2737     -4.6290      0.0000
  -4   4   7      4.3809      0.4955     -0.5603      0.0000
  -2   4   7      2.2477      0.3692     -0.3226      0.0000
   0   4   7      2.2595      0.3503     -1.1613      0.0000
   2   4   7      3.1257      0.2983     -2.1774      0.0000
   4   4   7      3.0724      0.3185      2.4323      0.0000
   6   4   7      4.9872      0.3517      5.1333      0.0000
   8   4   7      3.5882      0.4283      3.0916      0.0000
  10   4   7      2.8970      0.5056     -2.2206      0.0000
  12   4   7      2.9507      0.4546     -2.2046      0.0000
  14   4   7      1.6289      0.7981     -1.1009      0.0000
  16   4   7      1.9182      0.7517     -0.7406      0.0000
  18   4   7      1.3225      1.1690     -0.8922      0.0000
  20   4   7      0.0000      1.4643     -0.2693      0.0000
 -31   5   7      2.6768      1.9661      1.8460      0.0000
 -29   5   7      2.8900      1.5872      1.3152      0.0000
 -27   5   7      1.5623      1.4241      1.1401      0.0000
 -25   5   7      3.0103      0.9549     -2.6902      0.0000
 -23   5   7      5.9158      0.9331     -5.3706      0.0000
 -21   5   7      5.1003      0.5765     -5.0322      0.0000
 -19   5   7      3.7611      0.5304     -3.5203      0.0000
 -17   5   7      2.5888      0.6342     -1.2278      0.0000
 -15   5   7      1.5608      0.7882     -1.0388      0.0000
 -13   5   7      3.1915      0.4657     -2.8856      0.0000
 -11   5   7      3.1902      0.4140      2.1141      0.0000
  -9   5   7     14.5299      0.6356     15.2111      0.0000
  -7   5   7      7.4342      0.4750      6.2363      0.0000
  -5   5   7      4.0054      0.2680      3.1308      0.0000
  -3   5   7      3.6393      0.3359      1.5228      0.0000
  -1   5   7      2.3279      0.3087     -1.0598      0.0000
   1   5   7      2.1699      0.3550      0.2090      0.0000
   3   5   7      2.2527      0.4015     -1.4653      0.0000
   5   5   7      4.8190      0.3300     -5.1209      0.0000
   7   5   7      4.7904      0.3874     -4.9585      0.0000
   9   5   7      2.1442      0.6001      1.6485      0.0000
  11   5   7      3.0495      0.5298      3.0271      0.0000
  13   5   7      2.4619      0.7697      2.2135      0.0000
  15   5   7      1.6089      0.9605      1.4624      0.0000
  17   5   7      1.8240      1.1283      1.3473      0.0000
  19   5   7      1.3217      1.4796      0.9034      0.0000
 -30   6   7      3.2826      1.7334     -2.3066      0.0000
 -28   6   7      1.4868      1.1095     -1.3956      0.0000
 -26   6   7      1.3076      0.9300      1.1975      0.0000
 -24   6   7      3.2524      0.7997      3.1898      0.0000
 -22   6   7      5.0905      0.5972      4.4560      0.0000
 -20   6   7      3.6229      0.6695      4.2492      0.0000
 -18   6   7      3.0140      0.6016      2.0249      0.0000
 -16   6   7      2.0155      0.7356      0.0919      0.0000
 -14   6   7      1.5574      0.7460      0.3190      0.0000
 -12   6   7      2.3240      0.5674     -0.5971      0.0000
 -10   6   7     11.2817      0.5202    -11.4139      0.0000
  -8   6   7      6.0308      0.3353     -5.7013      0.0000
  -6   6   7      3.2121      0.3001     -3.0633      0.0000
  -4   6   7      2.6921      0.2959     -2.0823      0.0000
  -2   6   7      2.9938      0.3721      1.3674      0.0000
   0   6   7      2.7178      0.3093      2.1469      0.0000
   2   6   7      2.9941      0.2876      2.6490      0.0000
   4   6   7      4.1107      0.3448      4.6386      0.0000
   6   6   7      5.6705      0.3964      5.8833      0.0000
   8   6   7      2.0942      0.4865     -0.4247      0.0000
  10   6   7      3.1537      0.4842     -2.9666      0.0000
  12   6   7      3.5549      0.6065     -3.3173      0.0000
  14   6   7      2.7344      0.6780     -2.5459      0.0000
  16   6   7      2.2613      0.9097     -2.0854      0.0000
  18   6   7      0.0000      1.4595     -1.8498      0.0000
 -29   7   7      2.7363      1.8271      2.8130      0.0000
 -27   7   7      1.4132      1.1310      0.4936      0.0000
 -25   7   7      1.8206      0.8627     -1.0208      0.0000
 -23   7   7      1.8298      1.1179     -2.0677      0.0000
 -21   7   7      2.4376      0.7290     -2.7939      0.0000
 -19   7   7      1.7192      0.9905     -1.9430      0.0000
 -17   7   7      1.9609      0.8531     -0.8068      0.0000
 -15   7   7      2.2815      0.7045      0.8804      0.0000
 -13   7   7      3.5568      0.5609      2.7644      0.0000
 -11   7   7     10.0716      0.4522      9.8071      0.0000
  -9   7   7      6.3342      0.3451      6.4174      0.0000
  -7   7   7      4.8897      0.3105      4.0933      0.0000
  -5   7   7      3.0197      0.2639      3.1935      0.0000
  -3   7   7      2.1798      0.3164      0.4847      0.0000
  -1   7   7      2.9170      0.3375     -1.8928      0.0000
   1   7   7      3.9010      0.2740     -3.6460      0.0000
   3   7   7      4.5441      0.3265     -5.0160      0.0000
   5   7   7      5.5800      0.5393     -5.7978      0.0000
   7   7   7      1.4448      0.6526      0.1388      0.0000
   9   7   7      3.9953      0.4923      2.9390      0.0000
  11   7   7      4.5452      0.5526      4.3653      0.0000
  13   7   7      3.3398      0.6381      3.9077      0.0000
  15   7   7      2.4005      2.0892      2.8222      0.0000
  17   7   7      4.0266      1.3927      2.4695      0.0000
 -24   8   7      4.4828      0.9970      4.4430      0.0000
 -22   8   7      5.5574      0.6571      5.5932      0.0000
 -20   8   7      4.5416      0.6946      4.9654      0.0000
 -18   8   7      4.7525      0.6172      5.1437      0.0000
 -16   8   7      3.8626      0.7463      3.5521      0.0000
 -14   8   7      2.7006      0.6172     -0.9047      0.0000
 -12   8   7      7.8910      0.5673     -8.1235      0.0000
 -10   8   7      6.7925      0.3759     -6.2799      0.0000
  -8   8   7      4.6883      0.3435     -4.2802      0.0000
  -6   8   7      3.2592      0.2573     -3.5334      0.0000
  -4   8   7      2.3833      0.3222     -1.5781      0.0000
  -2   8   7      2.4557      0.3348      1.4116      0.0000
   0   8   7      4.9666      0.3549      4.7390      0.0000
   2   8   7      7.6437      0.4238      8.1227      0.0000
   4   8   7     10.4289      0.5492      9.8742      0.0000
   6   8   7      4.2133      0.4777      4.0062      0.0000
   8   8   7      1.6315      0.8811      0.6537      0.0000
  10   8   7      2.5760      0.6645     -2.0370      0.0000
  12   8   7      3.1068      0.8698     -3.0577      0.0000
  14   8   7      2.4147      1.4413     -2.5417      0.0000
  16   8   7      2.6926      2.2517     -2.2869      0.0000
 -23   9   7      6.0151      1.9168     -5.5538      0.0000
 -21   9   7      6.3703      0.8799     -5.5722      0.0000
 -19   9   7      6.3431      1.5669     -6.1905      0.0000
 -17   9   7      5.6104      1.7107     -6.9763      0.0000
 -15   9   7      4.3148      0.5994     -3.3072      0.0000
 -13   9   7      3.9653      0.5474      5.0922      0.0000
 -11   9   7      6.9885      0.4775      6.7071      0.0000
  -9   9   7      5.3010      0.4466      5.2372      0.0000
  -7   9   7      4.3076      0.3245      4.9339      0.0000
  -5   9   7      3.6306      0.2901      4.5626      0.0000
  -3   9   7      2.5496      0.3348      2.3091      0.0000
  -1   9   7      2.0441      0.4826     -0.3168      0.0000
   1   9   7      4.2115      0.3484     -4.7124      0.0000
   3   9   7      9.1510      0.5442     -8.9518      0.0000
   5   9   7      4.6780      0.8274     -5.2902      0.0000
   7   9   7      3.2872      0.6135     -2.3523      0.0000
   9   9   7      1.3737      0.9908      0.0960      0.0000
  11   9   7      2.0219      1.3228      1.5062      0.0000
  13   9   7      1.8667      1.4656      1.8377      0.0000
 -20  10   7      7.3954      1.6377      6.0548      0.0000
 -18  10   7      5.6366      3.2033      7.3049      0.0000
 -16  10   7      4.9524      1.8555      6.4168      0.0000
 -14  10   7      2.0702      0.7885     -0.5445      0.0000
 -12  10   7      5.7109      0.6873     -5.6041      0.0000
 -10  10   7      7.3704      0.4582     -6.3287      0.0000
  -8  10   7      5.5171      0.4055     -5.9496      0.0000
  -6  10   7      5.1318      0.3928     -6.0225      0.0000
  -4  10   7      3.9722      0.3438     -4.0104      0.0000
  -2  10   7      3.0583      0.3192     -2.1159      0.0000
   0  10   7      2.2347      0.3557      1.6047      0.0000
   2  10   7      6.7039      0.5812      7.0702      0.0000
   4  10   7      6.2222      0.6218      6.2486      0.0000
   6  10   7      3.7898      0.7715      3.9510      0.0000
   8  10   7      1.6072      1.1322      1.5139      0.0000
  10  10   7      0.8352      1.2165      0.0203      0.0000
  12  10   7      1.6683      1.4720     -1.2455      0.0000
 -17  11   7      5.6474      1.8089     -5.7741      0.0000
 -15  11   7      1.3885      1.3568     -0.3735      0.0000
 -13  11   7      7.0506      1.1537      6.9663      0.0000
 -11  11   7     13.2843      1.3036     12.1852      0.0000
  -9  11   7     15.1413      0.9749     14.2932      0.0000
  -7  11   7     13.1459      0.8205     14.5139      0.0000
  -5  11   7     11.3401      0.8652     11.5894      0.0000
  -3  11   7     10.4016      0.6447      8.7612      0.0000
  -1  11   7      5.9885      0.5703      4.8097      0.0000
   1  11   7      2.0874      0.5532     -1.4006      0.0000
   3  11   7      3.7663      0.7566     -3.6835      0.0000
   5  11   7      2.8280      0.9318     -3.3244      0.0000
   7  11   7      1.4681      1.2550     -1.6841      0.0000
   9  11   7      1.9477      1.3762     -0.3161      0.0000
 -12  12   7      3.7625      0.9001     -3.6704      0.0000
 -10  12   7      7.5812      1.3131     -7.4747      0.0000
  -8  12   7      8.6166      0.6589     -9.0368      0.0000
  -6  12   7      6.4450      0.5921     -6.5930      0.0000
  -4  12   7      4.4254      0.4242     -4.3857      0.0000
  -2  12   7      2.2716      0.5344     -2.2600      0.0000
   0  12   7      1.2092      0.7942      1.6985      0.0000
   2  12   7      4.2185      1.6319      3.8225      0.0000
   4  12   7      2.7435      2.2664      3.9761      0.0000
   6  12   7      2.9120      1.0653      3.2146      0.0000
 -11  13   7      4.4456      0.5351      5.1388      0.0000
  -9  13   7      7.2190      0.7643      8.1201      0.0000
  -7  13   7      5.2676      0.6020      6.0701      0.0000
  -5  13   7      2.8987      0.7011      2.6686      0.0000
  -3  13   7      1.2452      0.7016     -0.0372      0.0000
  -1  13   7      0.8829      1.3615     -3.2173      0.0000
   1  13   7      4.9604      1.3629     -4.8365      0.0000
   3  13   7      3.4211      2.0268     -4.5688      0.0000
 -28   0   8      4.0460      1.6226      2.1088      0.0000
 -26   0   8      4.3174      2.1779      3.8391      0.0000
 -24   0   8      6.6168      1.4878      3.9493      0.0000
 -22   0   8      3.1972      1.0722      2.1500      0.0000
 -20   0   8      4.5293      0.8132     -4.4002      0.0000
 -18   0   8      4.0120      0.8105      0.2339      0.0000
 -16   0   8      7.8546      0.7782      5.1811      0.0000
 -14   0   8      8.0667      1.1237      7.8303      0.0000
 -12   0   8      8.2967      1.0133      7.3612      0.0000
 -10   0   8      8.8680      1.2396      8.3555      0.0000
  -8   0   8     11.1990      0.6823     11.4541      0.0000
  -6   0   8     15.6019      1.2839     15.7112      0.0000
  -4   0   8     13.8129      0.7651     14.5371      0.0000
  -2   0   8      3.9258      0.4192     -2.3335      0.0000
   0   0   8      6.8799      0.5405     -7.4154      0.0000
   2   0   8      5.5174      0.5424     -5.2807      0.0000
   4   0   8      3.6324      0.6051     -4.0222      0.0000
   6   0   8      4.7280      0.6254     -4.8239      0.0000
   8   0   8      7.4849      0.7655     -4.9649      0.0000
  10   0   8      2.7389      0.9587     -2.2466      0.0000
  12   0   8      2.7386      1.1210      2.8958      0.0000
  14   0   8      8.6965      1.9183      6.8257      0.0000
 -29   1   8      2.5720      1.3120     -1.0216      0.0000
 -27   1   8      2.0385      1.0092     -0.3453      0.0000
 -25   1   8      2.6241      0.8958      0.2672      0.0000
 -23   1   8      2.4110      0.7240      2.6468      0.0000
 -21   1   8      8.6163      0.7987      8.1139      0.0000
 -19   1   8     10.4742      0.7320      9.8998      0.0000
 -17   1   8      6.0091      0.6738      4.1308      0.0000
 -15   1   8      2.6947      0.5934     -0.9326      0.0000
 -13   1   8      4.3932      0.5845     -3.5127      0.0000
 -11   1   8      4.5602      0.4475     -4.5384      0.0000
  -9   1   8      8.1218      0.3779     -7.6522      0.0000
  -7   1   8     12.1664      0.4813    -12.6792      0.0000
  -5   1   8     15.3806      0.6263    -15.9767      0.0000
  -3   1   8      4.9066      0.2941     -4.9618      0.0000
  -1   1   8      6.4140      0.3402      6.5753      0.0000
   1   1   8      8.3429      0.3917      8.6528      0.0000
   3   1   8      6.8485      0.4749      7.6076      0.0000
   5   1   8      7.5010      0.4705      7.8004      0.0000
   7   1   8      7.6890      0.5753      8.5551      0.0000
   9   1   8      6.9103      0.7368      7.0359      0.0000
  11   1   8      2.6887      0.6908      2.2486      0.0000
  13   1   8      3.9950      1.0637     -3.3345      0.0000
  15   1   8      5.5591      1.1783     -5.4511      0.0000
 -28   2   8      3.8502      1.6220      0.8301      0.0000
 -26   2   8      1.3872      1.3102      0.2533      0.0000
 -24   2   8      2.7428      0.7305     -1.4846      0.0000
 -22   2   8      8.0357      0.6733     -6.9038      0.0000
 -20   2   8     10.1426      0.7033     -9.1623      0.0000
 -18   2   8     11.2077      0.9214    -10.1546      0.0000
 -16   2   8      4.2965      0.5722     -4.4270      0.0000
 -14   2   8      2.3356      0.6801      0.3788      0.0000
 -12   2   8      2.7149      0.6636      2.6834      0.0000
 -10   2   8      4.8226      0.4246      4.8061      0.0000
  -8   2   8      9.3053      0.4261      9.8743      0.0000
  -6   2   8     14.5752      0.5941     16.0853      0.0000
  -4   2   8      9.0589      0.4034      9.6459      0.0000
  -2   2   8      2.4044      0.3214      2.3354      0.0000
   0   2   8      5.7138      0.3588     -5.0677      0.0000
   2   2   8      7.2673      0.3772     -7.1852      0.0000
   4   2   8      7.2627      0.4082     -7.1028      0.0000
   6   2   8      7.4714      0.6991     -7.8157      0.0000
   8   2   8      9.1131      0.6556     -8.0624      0.0000
  10   2   8      6.3304      0.7155     -5.2036      0.0000
  12   2   8      2.1230      0.7615      0.0462      0.0000
  14   2   8      3.6658      1.2275      3.2947      0.0000
 -27   3   8      3.9273      2.1290     -0.6573      0.0000
 -25   3   8      2.1537      0.8128      0.1864      0.0000
 -23   3   8      5.2382      0.7456      4.6393      0.0000
 -21   3   8      8.0491      0.7539      7.8426      0.0000
 -19   3   8      9.9043      0.7353     10.0224      0.0000
 -17   3   8     11.6632      0.7547     10.6780      0.0000
 -15   3   8      4.2645      0.5611      4.1397      0.0000
 -13   3   8      1.7557      0.8262      0.6384      0.0000
 -11   3   8      3.3527      0.4106     -1.9904      0.0000
  -9   3   8      6.2497      0.3764     -5.9203      0.0000
  -7   3   8     12.7641      0.5580    -13.1744      0.0000
  -5   3   8      9.6745      0.4428     -9.8922      0.0000
  -3   3   8      6.6343      0.3815     -6.9606      0.0000
  -1   3   8      2.2570      0.3980     -2.1131      0.0000
   1   3   8      4.5404      0.3466      4.5544      0.0000
   3   3   8      6.5755      0.4326      6.8000      0.0000
   5   3   8      6.9143      0.5062      7.0761      0.0000
   7   3   8      8.6047      0.6566      7.7112      0.0000
   9   3   8      7.2043      0.6350      6.7383      0.0000
  11   3   8      3.5334      0.7417      2.6251      0.0000
  13   3   8      1.8841      1.0718     -0.6241      0.0000
  15   3   8      1.8911      1.3852     -2.1756      0.0000
 -26   4   8      1.0457      1.3690      0.6843      0.0000
 -24   4   8      2.8780      0.7559     -2.5517      0.0000
 -22   4   8      5.8093      0.7861     -5.8233      0.0000
 -20   4   8      8.4013      0.7025     -8.5047      0.0000
 -18   4   8      8.7109      1.0650    -10.2106      0.0000
 -16   4   8      8.0853      0.6185     -7.0994      0.0000
 -14   4   8      2.4738      0.6387     -0.9860      0.0000
 -12   4   8      4.3637      0.4604      3.7488      0.0000
 -10   4   8      7.9950      0.7451      8.3659      0.0000
  -8   4   8     13.3709      0.5987     14.7814      0.0000
  -6   4   8     12.6206      0.5828     12.5342      0.0000
  -4   4   8     10.6378      0.4860     10.9936      0.0000
  -2   4   8      8.1060      0.4115      8.9177      0.0000
   0   4   8      3.2538      0.3507      2.5100      0.0000
   2   4   8      4.2770      0.4196     -4.2868      0.0000
   4   4   8      6.0456      0.5124     -6.3956      0.0000
   6   4   8      7.0620      0.5340     -6.6692      0.0000
   8   4   8      5.0372      1.0614     -6.1061      0.0000
  10   4   8      3.5224      0.5858     -2.9053      0.0000
  12   4   8      2.2584      0.8755     -0.2452      0.0000
  14   4   8      0.0000      1.5094      1.5860      0.0000
 -25   5   8      2.2266      1.1153      0.9943      0.0000
 -23   5   8      3.1656      0.6819      2.7209      0.0000
 -21   5   8      4.7898      0.8117      5.0187      0.0000
 -19   5   8      7.6931      0.7014      7.2768      0.0000
 -17   5   8      6.7718      0.6482      5.9981      0.0000
 -15   5   8      4.6410      0.5359      4.2247      0.0000
 -13   5   8      3.2373      0.7442     -1.2219      0.0000
 -11   5   8      5.8545      0.5767     -6.0739      0.0000
  -9   5   8     10.7092      0.5628    -11.1582      0.0000
  -7   5   8      8.2175      0.5190     -8.8994      0.0000
  -5   5   8      7.8430      0.4195     -7.2770      0.0000
  -3   5   8      6.2198      0.3846     -7.1165      0.0000
  -1   5   8      3.8843      0.3387     -4.3373      0.0000
   1   5   8      2.5521      0.3721      2.2236      0.0000
   3   5   8      5.9482      0.5113      6.8326      0.0000
   5   5   8      7.2944      0.6459      7.7382      0.0000
   7   5   8      6.7148      0.5918      6.5146      0.0000
   9   5   8      3.5544      0.6775      2.9991      0.0000
  11   5   8      1.9803      0.9910      0.7776      0.0000
  13   5   8      1.6740      1.4507     -0.9087      0.0000
 -24   6   8      1.7783      1.3990     -1.4107      0.0000
 -22   6   8      2.1068      1.1353     -2.5010      0.0000
 -20   6   8      4.6079      0.6356     -4.3459      0.0000
 -18   6   8      4.0033      1.1015     -3.1703      0.0000
 -16   6   8      3.2906      0.6181     -3.4616      0.0000
 -14   6   8      1.5766      0.8045     -1.1642      0.0000
 -12   6   8      5.2687      0.4774      4.9310      0.0000
 -10   6   8      8.5159      0.5723      9.9760      0.0000
  -8   6   8      6.9064      0.4559      8.3569      0.0000
  -6   6   8      5.6833      0.3449      5.5623      0.0000
  -4   6   8      4.6567      0.3687      4.6572      0.0000
  -2   6   8      3.0876      0.3902      3.8524      0.0000
   0   6   8      1.5441      0.5539     -0.7425      0.0000
   2   6   8      5.2317      0.4708     -5.6363      0.0000
   4   6   8      7.6303      0.5770     -8.5785      0.0000
   6   6   8      6.9611      0.6281     -7.8628      0.0000
   8   6   8      3.5593      0.9488     -3.4147      0.0000
  10   6   8      1.3725      1.3346     -0.7246      0.0000
  12   6   8      1.2001      1.1372      0.7930      0.0000
 -21   7   8      0.9593      1.1520      1.6525      0.0000
 -19   7   8      2.8291      0.7868      0.3329      0.0000
 -17   7   8      2.4589      0.8416      0.7476      0.0000
 -15   7   8      2.0725      0.7142      1.0133      0.0000
 -13   7   8      2.9831      0.5672     -2.8327      0.0000
 -11   7   8      7.7505      0.6447     -8.6169      0.0000
  -9   7   8      7.9412      0.6122     -9.0116      0.0000
  -7   7   8      5.2803      0.4739     -6.0297      0.0000
  -5   7   8      4.2165      0.5225     -3.7789      0.0000
  -3   7   8      3.3594      0.3514     -3.3262      0.0000
  -1   7   8      1.2981      0.7061     -0.1508      0.0000
   1   7   8      2.7603      0.4785      2.9596      0.0000
   3   7   8      5.9041      0.4827      6.4389      0.0000
   5   7   8      3.8275      1.8017      7.7729      0.0000
   7   7   8      3.2381      1.1054      3.9923      0.0000
   9   7   8      1.8203      1.1121      0.7132      0.0000
  11   7   8      0.4828      1.0636     -0.8695      0.0000
 -16   8   8      3.3537      0.8818     -3.2739      0.0000
 -14   8   8      1.6870      0.8222     -1.7601      0.0000
 -12   8   8      2.5729      0.5984      2.7081      0.0000
 -10   8   8      5.1452      0.5400      6.2153      0.0000
  -8   8   8      4.8383      0.4381      5.5966      0.0000
  -6   8   8      3.4312      0.3838      3.5297      0.0000
  -4   8   8      3.0265      0.4071      3.0851      0.0000
  -2   8   8      1.8350      0.5714     -0.1885      0.0000
   0   8   8      2.5723      0.5080     -2.3317      0.0000
   2   8   8      5.0296      0.6316     -5.0723      0.0000
   4   8   8      7.2504      1.2599     -7.9144      0.0000
   6   8   8      6.2582      1.3901     -6.4170      0.0000
   8   8   8      2.6340      0.9138     -3.3088      0.0000
 -13   9   8      1.5994      1.0360      0.5019      0.0000
 -11   9   8      2.8264      0.5143     -2.9660      0.0000
  -9   9   8      4.0094      0.4357     -4.9361      0.0000
  -7   9   8      3.8580      0.4205     -4.5456      0.0000
  -5   9   8      3.4591      0.4824     -4.6234      0.0000
  -3   9   8      1.6221      0.6834     -1.0511      0.0000
  -1   9   8      2.2786      0.8586      1.0280      0.0000
   1   9   8      2.6952      0.9341      2.5913      0.0000
   3   9   8      4.5652      0.9470      5.0372      0.0000
   5   9   8      5.3373      1.0225      5.4189      0.0000
   7   9   8      3.3616      0.9298      3.7640      0.0000
 -10  10   8      2.0746      0.6781      1.3601      0.0000
  -8  10   8      3.3752      0.6753      3.4491      0.0000
  -6  10   8      4.5235      0.6796      5.5413      0.0000
  -4  10   8      3.2997      0.8434      2.7412      0.0000
  -2  10   8      1.9653      0.9038      0.5259      0.0000
   0  10   8      1.1087      1.0628     -0.5320      0.0000
   2  10   8      1.4505      1.0462     -2.0844      0.0000
   4  10   8      1.5755      1.1750     -3.1148      0.0000
 -11  11   8      2.1644      0.8532     -1.5622      0.0000
  -9  11   8      3.7028      1.0122     -4.2149      0.0000
  -7  11   8      6.5434      1.3235     -7.9625      0.0000
  -5  11   8      5.8275      1.0033     -6.3668      0.0000
  -3  11   8      3.1746      0.8379     -3.6610      0.0000
  -1  11   8      1.8990      0.9635     -1.9650      0.0000
 -21   1   9      1.1538      1.2370     -0.2521      0.0000
 -19   1   9      1.3257      1.1446      0.9591      0.0000
 -17   1   9      0.4552      1.0206      0.5760      0.0000
 -15   1   9      0.9403      1.0178     -0.3934      0.0000
 -13   1   9      1.4896      1.0282      0.1328      0.0000
 -11   1   9      1.6461      0.9024     -0.9387      0.0000
  -9   1   9      1.5626      0.5445     -0.4851      0.0000
  -7   1   9      1.2379      0.6773      0.0419      0.0000
  -5   1   9      1.4013      0.5575     -0.2751      0.0000
  -3   1   9      1.5620      0.6453     -2.3253      0.0000
  -1   1   9      0.6650      0.9125     -0.3275      0.0000
   1   1   9      1.2722      1.0323      1.8341      0.0000
   3   1   9      2.2346      0.8504      1.4905      0.0000
   5   1   9      1.5100      1.2523      0.4541      0.0000
   7   1   9      0.0000      1.3203      0.3418      0.0000
 -22   2   9      0.0000      1.5893      0.1352      0.0000
 -20   2   9      1.6374      1.3213     -0.6918      0.0000
 -18   2   9      1.8122      1.3501     -2.2789      0.0000
 -16   2   9      1.5588      1.0316     -1.0955      0.0000
 -14   2   9      1.7188      0.9675     -1.3664      0.0000
 -12   2   9      1.2653      1.0056      0.2253      0.0000
 -10   2   9      1.4221      0.7552      0.6441      0.0000
  -8   2   9      2.2716      0.4752     -0.2686      0.0000
  -6   2   9      1.1792      0.7381     -0.1577      0.0000
  -4   2   9      2.6624      0.5243      3.0225      0.0000
  -2   2   9      2.5065      0.5705      3.3704      0.0000
   0   2   9      0.8703      0.9176     -0.7541      0.0000
   2   2   9      2.1371      0.7414     -2.4328      0.0000
   4   2   9      1.6544      0.9804     -1.0234      0.0000
   6   2   9      2.1946      1.5812     -0.2965      0.0000
 -19   3   9      2.2380      1.8212      1.4577      0.0000
 -17   3   9      2.7765      0.9491      2.0334      0.0000
 -15   3   9      2.3354      1.0502      2.4969      0.0000
 -13   3   9      0.9293      1.1439     -0.0300      0.0000
 -11   3   9      1.1410      0.9035     -1.2060      0.0000
  -9   3   9      1.9143      0.4866     -0.4538      0.0000
  -7   3   9      1.5385      0.5440      0.0646      0.0000
  -5   3   9      2.1713      0.4976     -2.4777      0.0000
  -3   3   9      3.6669      0.4425     -4.5371      0.0000
  -1   3   9      1.7408      0.7771     -1.8911      0.0000
   1   3   9      1.8107      0.8617      2.2656      0.0000
   3   3   9      2.3812      0.8142      2.4905      0.0000
   5   3   9      2.1010      1.0234      1.3448      0.0000
 -20   4   9      0.7164      1.7204     -0.9458      0.0000
 -18   4   9      2.4448      1.2662     -1.3319      0.0000
 -16   4   9      3.6000      2.7217     -4.1321      0.0000
 -14   4   9      1.5771      1.2441     -1.1549      0.0000
 -12   4   9      1.5381      1.1172      1.5612      0.0000
 -10   4   9      2.4367      0.6091      1.6381      0.0000
  -8   4   9      1.7383      0.4924      1.4065      0.0000
  -6   4   9      2.3999      0.4463      2.5975      0.0000
  -4   4   9      4.0698      0.4456      4.9676      0.0000
  -2   4   9      4.3397      0.6181      4.4068      0.0000
   0   4   9      0.9394      0.9313      0.6698      0.0000
   2   4   9      1.8644      0.9624     -1.7855      0.0000
   4   4   9      2.2134      1.0103     -2.3457      0.0000
 -17   5   9      3.3472      1.3289      3.6165      0.0000
 -15   5   9      2.9826      1.0742      3.2007      0.0000
 -13   5   9      1.8680      1.7364     -0.0697      0.0000
 -11   5   9      2.4267      0.7802     -1.3713      0.0000
  -9   5   9      2.5866      1.8806     -2.0765      0.0000
  -7   5   9      2.1802      0.4483     -2.2030      0.0000
  -5   5   9      2.6124      0.5689     -3.7425      0.0000
  -3   5   9      3.7770      0.6311     -4.2234      0.0000
  -1   5   9      2.1340      1.0044     -2.0250      0.0000
   1   5   9      1.1854      0.9903      0.0574      0.0000
   3   5   9      2.4432      0.9979      2.8606      0.0000
 -14   6   9      2.0668      1.7887     -1.3602      0.0000
 -12   6   9      1.5836      1.4016      0.8279      0.0000
 -10   6   9      2.3838      0.7207      3.1125      0.0000
  -8   6   9      2.9654      0.6920      2.8401      0.0000
  -6   6   9      2.7627      0.8541      3.0528      0.0000
  -4   6   9      2.7354      1.5717      3.0634      0.0000
  -2   6   9      1.3233      1.0690      1.4162      0.0000
   0   6   9      1.3784      1.0571      1.1994      0.0000
   2   6   9      1.9970      1.0776     -1.7496      0.0000
 -11   7   9      3.5544      1.0593     -3.1929      0.0000
  -9   7   9      2.5907      1.0445     -4.2364      0.0000
  -7   7   9      3.1300      0.8049     -4.1900      0.0000
  -5   7   9      2.3138      0.8013     -3.4208      0.0000
  -3   7   9      1.4277      0.9781     -0.9090      0.0000
  -1   7   9      1.3019      1.0104     -1.7160      0.0000
 -10   8   9      2.4087      1.1057      3.2509      0.0000
  -8   8   9      3.1887      1.1608      4.6921      0.0000
  -6   8   9      2.0582      1.3523      4.1446      0.0000
                                                    
