# Supplementary material for: How to get maximum structure information from anisotropic displacement parameters obtained by three-dimensional electron diffraction: an experimental study on metal–organic frameworks
Source: IUCrJ. 2022 Jun 8;9(Pt 4):480–91. doi: 10.1107/S2052252522005632 (PMC9252158; doi:10.1107/S2052252522005632)
Supplement: Supplementary file 3 [file m-09-00480-sup3.zip › vq5001MIL-140C_3msup33.hkl]

#
# Unique observed reflections after correcting
# for dispersion and merging Friedel opposites
#
data_2
_shelx_title ' merging_a.res in C2/c'
_shelx_refln_list_code          3
_shelx_F_calc_maximum      138.91
_exptl_crystal_F_000       483.64
_reflns_d_resolution_high  0.8001

loop_
 _space_group_symop_operation_xyz
 'x, y, z'
 '-x, y, -z+1/2'
 'x+1/2, y+1/2, z'
 '-x+1/2, y+1/2, -z+1/2'
 '-x, -y, -z'
 'x, -y, z-1/2'
 '-x+1/2, -y+1/2, -z'
 'x+1/2, -y+1/2, z-1/2'

_cell_length_a    32.3600
_cell_length_b    15.8000
_cell_length_c     7.9100
_cell_angle_alpha  90.000
_cell_angle_beta  103.000
_cell_angle_gamma  90.000

loop_
 _refln_index_h
 _refln_index_k
 _refln_index_l
 _refln_F_meas
 _refln_F_sigma
 _refln_A_calc
 _refln_B_calc
   1   1   0     48.0487      2.2249    -70.4053      0.0000
   0   2   0     65.1306      3.1866     20.5791      0.0000
   2   2   0     44.0488      2.4694     67.6073      0.0000
   4   2   0     13.9767     10.2799    -12.7691      0.0000
   1   3   0     50.6269      1.9763    -39.1848      0.0000
   3   3   0     47.0946      3.7361    -69.0469      0.0000
   5   3   0     33.1438      2.4715     31.9292      0.0000
   0   4   0     35.9590      1.5413     14.3125      0.0000
   2   4   0     28.2822      1.1879     22.8819      0.0000
   4   4   0     30.0125      1.4399     32.9303      0.0000
   6   4   0     16.2644      1.1784    -16.6561      0.0000
   8   4   0     12.3897      1.0865     -3.0129      0.0000
  10   4   0      0.0000      2.2226      1.6101      0.0000
   1   5   0     34.7837      1.1339    -30.5643      0.0000
   3   5   0     36.2081      1.5824    -30.7171      0.0000
   5   5   0     21.5651      0.9638    -32.0696      0.0000
   7   5   0     10.4677      1.1820     12.9199      0.0000
   9   5   0     14.2510      2.3338     13.5405      0.0000
  11   5   0     42.0278      4.6618     36.7376      0.0000
  13   5   0      0.5502      2.0138     12.1304      0.0000
   0   6   0     29.1629      1.6055     32.3254      0.0000
   2   6   0      6.8103     12.9215     32.7688      0.0000
   4   6   0     36.0455      1.6310     34.8105      0.0000
   6   6   0     16.9323      0.9075     22.5386      0.0000
   8   6   0     11.5217      0.7579    -11.3575      0.0000
  10   6   0     37.7454      3.0986    -37.0759      0.0000
  12   6   0     23.5554      2.3024    -17.6838      0.0000
  14   6   0     17.7240      2.9154    -18.9035      0.0000
  16   6   0      0.0000      2.2891    -12.7569      0.0000
   1   7   0     62.7543      2.1821    -68.6498      0.0000
   3   7   0     57.2347      2.1222    -60.5692      0.0000
   5   7   0     43.5355      2.1024    -45.9158      0.0000
   7   7   0     18.5885      0.8057    -17.1827      0.0000
   9   7   0     30.1268      1.4979     30.9406      0.0000
  11   7   0     25.7640      1.6785     23.7148      0.0000
  13   7   0     19.2895      1.4750     19.8408      0.0000
  15   7   0     17.0564      2.7863     14.9638      0.0000
  17   7   0      4.5120      3.3966      8.7980      0.0000
  19   7   0      5.3363      4.7238      4.9016      0.0000
   0   8   0     12.0969      0.7589     12.1214      0.0000
   2   8   0     10.7412      0.3953      8.7911      0.0000
   4   8   0     11.7037      0.4999     10.5565      0.0000
   6   8   0      9.4997      0.5576      9.0112      0.0000
   8   8   0     27.4593      1.1745    -16.6854      0.0000
  10   8   0      3.9966      8.6272    -20.7606      0.0000
  12   8   0     17.7135      1.2269    -16.5504      0.0000
  14   8   0     12.4563      2.0405    -11.7423      0.0000
  16   8   0     13.6760      1.4190    -10.8940      0.0000
  18   8   0      9.0666      1.8998     -9.6750      0.0000
  20   8   0      3.0381      3.0088     -3.0504      0.0000
   1   9   0     15.1874      0.5385    -15.1206      0.0000
   3   9   0      5.9407      0.4248     -9.9524      0.0000
   5   9   0      8.7716      0.4036     -7.1940      0.0000
   7   9   0      8.0415      0.4189      7.5553      0.0000
   9   9   0     14.4333      0.6661     14.9414      0.0000
  11   9   0     17.1829      0.9302     15.7885      0.0000
  13   9   0     11.9176      0.7077     10.8844      0.0000
  15   9   0     16.0575      1.5411      8.9890      0.0000
  17   9   0      8.0901      1.3301      7.6930      0.0000
  19   9   0      2.5428      1.2343      3.2291      0.0000
  21   9   0      1.4449      2.8044     -2.7292      0.0000
  23   9   0      0.0000      2.6274     -1.9020      0.0000
   0  10   0     12.2633      0.5834     14.8030      0.0000
   2  10   0     12.0582      0.4264     12.6400      0.0000
   4  10   0      5.2820      0.2785      5.1584      0.0000
   6  10   0      7.9147      0.4526     -6.4354      0.0000
   8  10   0     11.6082      0.5601    -11.8284      0.0000
  10  10   0      8.1868      0.4097    -14.2260      0.0000
  12  10   0     13.7591      0.8778    -13.3091      0.0000
  14  10   0     14.0748      0.8584    -12.1981      0.0000
  16  10   0      8.0506      0.6506     -8.0863      0.0000
  18  10   0      3.2355      0.8664     -4.3388      0.0000
  20  10   0      2.9565      1.2531      1.3578      0.0000
  22  10   0      2.9309      2.0775      3.4983      0.0000
  24  10   0      4.2933      3.3105      6.0101      0.0000
   1  11   0      5.2773      0.2752     -4.3550      0.0000
   3  11   0      4.1428      0.2795     -3.9768      0.0000
   5  11   0      3.4099      0.2970      1.0095      0.0000
   7  11   0      2.5399      0.3411     -0.3977      0.0000
   9  11   0      7.2632      0.3961     -6.2266      0.0000
  11  11   0     18.0432      0.7897     -8.6011      0.0000
  13  11   0      5.6091      0.4523     -6.5167      0.0000
  15  11   0      9.8041      0.7705     -8.2834      0.0000
  17  11   0     10.2938      0.6676     -7.9366      0.0000
  19  11   0     10.3730      1.2001     -7.2475      0.0000
  21  11   0      6.4874      1.0040     -6.3479      0.0000
  23  11   0      5.4813      3.0881     -6.8035      0.0000
  25  11   0      3.8323      1.3785     -4.2975      0.0000
  27  11   0      0.0000      2.2962     -0.3580      0.0000
   0  12   0      6.4837      0.5335     10.2345      0.0000
   2  12   0      9.5705      0.3764      8.9911      0.0000
   4  12   0      2.7332      0.3361      2.9333      0.0000
   6  12   0      4.2878      0.3205     -3.2342      0.0000
   8  12   0      3.3405      0.3425     -3.0154      0.0000
  10  12   0      3.5147      0.4587     -2.3125      0.0000
  12  12   0      7.6827      0.5178     -6.2101      0.0000
  14  12   0      6.0833      0.4602     -4.6065      0.0000
  16  12   0      2.6269      0.4830     -2.2982      0.0000
  18  12   0      2.1319      0.8149     -0.9693      0.0000
  20  12   0      2.0543      1.1306      0.2086      0.0000
  22  12   0      2.3469      1.0379      2.3646      0.0000
  24  12   0      2.2080      1.2026      2.5434      0.0000
  26  12   0      1.7295      1.6008      0.3132      0.0000
   1  13   0      7.3226      0.2982     -6.6298      0.0000
   3  13   0      4.1689      0.2701     -4.2885      0.0000
   5  13   0      2.5147      0.3269     -0.6035      0.0000
   7  13   0      3.0562      0.3576      1.2905      0.0000
   9  13   0      2.7731      0.3725      1.9402      0.0000
  11  13   0      6.7260      0.4077      5.4344      0.0000
  13  13   0      3.8198      0.4823      5.2332      0.0000
  15  13   0      3.5264      0.6089      3.5204      0.0000
  17  13   0      2.0635      0.4848      2.3212      0.0000
  19  13   0      1.3499      1.0688      1.1499      0.0000
  21  13   0      0.9935      1.2452     -0.5460      0.0000
  23  13   0      1.5232      1.2718     -2.0278      0.0000
  25  13   0      1.1183      1.2560     -1.7498      0.0000
  27  13   0      1.4941      1.2558     -0.9254      0.0000
  29  13   0      0.6038      1.4675      0.5525      0.0000
   0  14   0      4.3354      0.9058      2.9794      0.0000
   2  14   0      3.8879      0.2704      2.6397      0.0000
   4  14   0      2.3899      0.3452      2.2664      0.0000
   6  14   0      3.4718      0.2933      1.8505      0.0000
   8  14   0      2.5568      0.4430     -0.0569      0.0000
  10  14   0      4.2414      0.3480     -3.4692      0.0000
  12  14   0      3.1370      0.3626     -2.8960      0.0000
  14  14   0      2.8218      0.3972     -1.1439      0.0000
  16  14   0      1.7892      0.6695     -0.8259      0.0000
  18  14   0      1.3954      0.7722     -1.1369      0.0000
  20  14   0      1.6488      0.9720     -1.5879      0.0000
  22  14   0      1.5556      1.2559     -1.0707      0.0000
  24  14   0      2.0727      1.5610     -0.2831      0.0000
  26  14   0      0.0000      1.1667     -0.0116      0.0000
   1  15   0      2.2044      0.2852      0.7048      0.0000
   3  15   0      2.1818      0.3100     -1.1755      0.0000
   5  15   0      3.1215      0.3210     -3.4948      0.0000
   7  15   0      2.8611      0.3485     -2.3527      0.0000
   9  15   0      2.4506      0.3562      2.2014      0.0000
  11  15   0      3.2275      0.3837      2.7575      0.0000
  13  15   0      1.8386      0.5896      0.1074      0.0000
  15  15   0      2.8918      0.4506     -1.1155      0.0000
  17  15   0      1.7142      0.5927     -0.6190      0.0000
  19  15   0      2.4871      0.7892      0.7931      0.0000
  21  15   0      1.6419      1.2458      1.2725      0.0000
  23  15   0      0.0000      1.0300      0.3599      0.0000
  25  15   0      0.0000      1.2461     -0.6581      0.0000
   0  16   0      6.6323      0.4052     -5.8731      0.0000
   2  16   0      3.3521      0.2715     -3.6082      0.0000
   4  16   0      1.9803      0.3209      1.0610      0.0000
   6  16   0      2.7715      0.3672      2.7050      0.0000
   8  16   0      1.6474      0.5594     -0.9248      0.0000
  10  16   0      2.5069      0.3701     -3.1017      0.0000
  12  16   0      1.5750      0.5813     -0.7093      0.0000
  14  16   0      3.0691      0.5913      2.0465      0.0000
  16  16   0      3.0689      0.6536      2.2897      0.0000
  18  16   0      2.1501      1.1697      0.3623      0.0000
  20  16   0      1.4976      0.9653     -1.1783      0.0000
  22  16   0      1.4824      1.2522     -0.8005      0.0000
   1  17   0      4.3087      0.4365      5.7248      0.0000
   3  17   0      1.7535      0.5476      0.8907      0.0000
   5  17   0      3.0742      0.5799     -2.8740      0.0000
   7  17   0      1.7298      0.5862     -1.2244      0.0000
   9  17   0      2.0094      0.6994      1.8396      0.0000
  11  17   0      1.7653      0.9805      1.2145      0.0000
  13  17   0      3.3285      0.7911     -1.8065      0.0000
  15  17   0      2.8536      1.0707     -3.2622      0.0000
  17  17   0      1.3659      1.1470     -1.6018      0.0000
  19  17   0      1.6688      1.2551      0.8328      0.0000
   0  18   0      7.2964      0.9856     -6.9928      0.0000
   2  18   0      3.6695      0.7446     -4.1121      0.0000
   4  18   0      1.5255      0.8432      0.6902      0.0000
   6  18   0      1.3109      0.9838      1.6806      0.0000
   8  18   0      1.0670      1.0143     -0.3318      0.0000
  10  18   0      2.4354      0.7692     -0.8069      0.0000
  12  18   0      0.7396      1.2241      1.4252      0.0000
  14  18   0      2.3189      1.2177      3.6046      0.0000
  16  18   0      2.3760      1.2991      2.9027      0.0000
   1  19   0      5.2554      1.0179      4.1225      0.0000
   3  19   0      2.0551      0.8415      0.7632      0.0000
   5  19   0      2.5841      1.5652     -1.3063      0.0000
   7  19   0      0.5495      1.3233     -0.4521      0.0000
   9  19   0      1.2428      1.2239      0.5381      0.0000
  -7   1   1      2.8766      2.3494      3.1572      0.0000
  -5   1   1      3.8399      1.3299     -3.4555      0.0000
  -3   1   1     17.3506      0.8691    -11.7233      0.0000
  -1   1   1     44.7283      1.7029     48.1917      0.0000
   1   1   1     39.7071      1.4846    -45.3331      0.0000
   3   1   1      6.1873      0.6946      0.9664      0.0000
   5   1   1      5.0520      0.7766      2.5726      0.0000
   7   1   1      2.2291      1.6117     -2.0264      0.0000
  -8   2   1      6.4111      1.6242     -0.8840      0.0000
  -6   2   1      4.9622      1.4269     -0.9367      0.0000
  -4   2   1     28.5620      2.1431     18.1483      0.0000
  -2   2   1     47.0849      2.0649    -27.6148      0.0000
   0   2   1      7.8503      0.5429     -8.4772      0.0000
   2   2   1     61.4270      2.2204     56.6227      0.0000
   4   2   1      6.6336      2.0713     -6.6530      0.0000
   6   2   1     10.1292      2.2756    -12.5469      0.0000
   8   2   1     16.3368      1.9534    -13.7692      0.0000
  10   2   1     11.6425      1.8886    -12.5416      0.0000
 -13   3   1      4.4536      3.2342     20.1755      0.0000
 -11   3   1     21.8561      2.4919     20.2752      0.0000
  -9   3   1     16.5283      1.9121     12.4908      0.0000
  -7   3   1      3.5021      1.1797     -1.5343      0.0000
  -5   3   1     10.3639      4.5356     -5.9216      0.0000
  -3   3   1     19.0826      0.7977     14.6409      0.0000
  -1   3   1      3.6793      0.7240      3.4230      0.0000
   1   3   1      7.6360      0.5101    -10.0581      0.0000
   3   3   1     57.9272      2.0971    -62.0951      0.0000
   5   3   1      8.7087      0.7742     11.5059      0.0000
   7   3   1     20.9944      1.7224     17.4092      0.0000
   9   3   1     13.0960      2.7200     15.8535      0.0000
  11   3   1     10.2155      1.7446     10.3438      0.0000
 -16   4   1      1.3320      2.3456      9.2041      0.0000
 -12   4   1     19.5416      2.2576    -18.1039      0.0000
 -10   4   1      6.7321      0.8936     -4.7085      0.0000
  -8   4   1      5.4309      1.3958      7.1267      0.0000
  -6   4   1     16.4161      1.9578     16.8899      0.0000
  -4   4   1     12.2747      0.7405    -12.7484      0.0000
  -2   4   1      8.3243      0.6344     -5.8676      0.0000
   0   4   1      5.4814      0.4707      1.5116      0.0000
   2   4   1     23.1598      0.9234     17.2967      0.0000
   4   4   1     31.8119      2.6182     39.9588      0.0000
   6   4   1     11.8892      0.8694    -17.0795      0.0000
   8   4   1     17.1894      1.6555    -17.9707      0.0000
  10   4   1      6.9722      3.1981     -8.6930      0.0000
  12   4   1     13.3189      1.5724     11.3587      0.0000
  14   4   1      3.3068      1.2577     -1.7276      0.0000
 -19   5   1      1.3277      2.4154     -4.2845      0.0000
 -17   5   1      2.9124      2.1979     -3.4019      0.0000
 -15   5   1      6.6099      1.3422     -4.5863      0.0000
 -13   5   1      2.5047      1.9520     -1.2430      0.0000
 -11   5   1     30.3531      2.9730     32.9292      0.0000
  -9   5   1      7.8423      1.9538      7.1064      0.0000
  -7   5   1     11.9742      1.3467     -8.1951      0.0000
  -5   5   1      8.9029      1.2472     -5.8286      0.0000
  -3   5   1      4.6178      0.8008      4.3269      0.0000
  -1   5   1     11.9402      1.0105     -8.8001      0.0000
   1   5   1     20.6084      0.7220    -20.1084      0.0000
   3   5   1     25.4703      0.8693    -19.4589      0.0000
   5   5   1     26.9741      1.0878    -34.3885      0.0000
   7   5   1     12.9010      0.8047     16.0197      0.0000
   9   5   1     17.6412      1.5242     19.4588      0.0000
  11   5   1      3.5555      1.1941      1.8565      0.0000
  13   5   1      8.1647      1.5497      8.7771      0.0000
  15   5   1      9.9840      1.8142      9.5012      0.0000
 -22   6   1      0.0000      3.7994      3.8577      0.0000
 -20   6   1      2.4619      2.6374     -1.5859      0.0000
 -18   6   1      4.8270      1.5960      2.7991      0.0000
 -16   6   1      3.7715      1.6296      2.9235      0.0000
 -14   6   1      5.9278      1.2132     -4.4722      0.0000
 -12   6   1     11.6189      1.4122    -11.2289      0.0000
 -10   6   1     31.8875      2.7638    -34.0799      0.0000
  -8   6   1      7.6512      0.9017     -4.3496      0.0000
  -6   6   1     11.9224      1.4837      6.5482      0.0000
  -4   6   1     13.2514      0.5333      8.4275      0.0000
  -2   6   1     13.9507      0.4938     10.6075      0.0000
   0   6   1     25.9427      0.8632     24.0622      0.0000
   2   6   1     20.5413      0.7280     16.9927      0.0000
   4   6   1     27.8337      1.0213     28.0142      0.0000
   6   6   1     21.3267      0.8667     24.3321      0.0000
   8   6   1     13.5526      0.6775    -16.2380      0.0000
  10   6   1     10.9063      1.0369    -10.9934      0.0000
  12   6   1     12.9434      1.8949    -12.3549      0.0000
  14   6   1     10.3009      4.9172    -11.3426      0.0000
  16   6   1     17.2356      2.0428    -16.3933      0.0000
  18   6   1      9.6205      2.1241     -7.3992      0.0000
 -25   7   1      3.1347      4.0363     -5.2774      0.0000
 -23   7   1      5.6441      4.9463     -9.9823      0.0000
 -21   7   1      4.7786      3.7232     -3.9135      0.0000
 -19   7   1      4.3303      1.8888      0.7572      0.0000
 -17   7   1      5.9368      1.3237     -7.0663      0.0000
 -15   7   1      5.8449      0.9472     -0.2068      0.0000
 -13   7   1     13.5294      1.9015     11.6667      0.0000
 -11   7   1     19.6333      1.7418     18.7214      0.0000
  -9   7   1     28.5934      1.4726     31.7994      0.0000
  -7   7   1      3.9081      4.0596     -0.6732      0.0000
  -5   7   1     22.0639      1.1165    -17.6392      0.0000
  -3   7   1     33.5965      1.2103    -34.4324      0.0000
  -1   7   1     48.5901      1.6078    -46.2914      0.0000
   1   7   1     42.6730      1.4026    -40.9856      0.0000
   3   7   1     45.7710      1.8466    -45.7356      0.0000
   5   7   1     39.2027      1.4419    -42.4434      0.0000
   7   7   1     19.9676      0.8101    -20.4739      0.0000
   9   7   1      9.2047      0.4939      9.3202      0.0000
  11   7   1     17.4367      1.3515     17.6573      0.0000
  13   7   1     19.1630      2.5671     14.8226      0.0000
  15   7   1     13.8772      4.1059     16.5049      0.0000
  17   7   1     11.0366      1.2917      5.7272      0.0000
  19   7   1      6.4319      1.8346      6.5417      0.0000
  21   7   1      2.4720      1.9079      0.7393      0.0000
 -28   8   1      0.0000      3.4574     -1.5287      0.0000
 -26   8   1      2.5330      2.5912      3.6096      0.0000
 -24   8   1      3.2077      2.7737      1.0409      0.0000
 -22   8   1      4.2246      2.6204      3.6218      0.0000
 -20   8   1      4.4899      4.0191     -1.9686      0.0000
 -18   8   1      3.7370      1.9097     -2.6496      0.0000
 -16   8   1      5.7859      1.2998      3.1936      0.0000
 -14   8   1     10.4553      2.4799     -5.6404      0.0000
 -12   8   1     14.7043      1.1283    -13.7518      0.0000
 -10   8   1     17.0801      2.1535    -18.8939      0.0000
  -8   8   1     24.5826      1.3685    -25.2062      0.0000
  -6   8   1      6.3711      0.6722     -1.4943      0.0000
  -4   8   1      8.5066      0.4311      9.4846      0.0000
  -2   8   1     14.2219      0.4873     13.3867      0.0000
   0   8   1      7.2707      0.5608      1.9990      0.0000
   2   8   1      8.4087      0.3437      7.1479      0.0000
   4   8   1     14.6095      0.5511     15.3601      0.0000
   6   8   1     14.7994      0.5666     15.1955      0.0000
   8   8   1      6.9731      1.3907      3.6992      0.0000
  10   8   1     17.1707      0.7892    -16.7162      0.0000
  12   8   1      4.8837      8.2441    -19.2761      0.0000
  14   8   1      7.5128      8.5604    -19.0636      0.0000
  16   8   1      5.7851      3.4144     -6.3593      0.0000
  18   8   1     11.5097      1.9439    -10.6053      0.0000
  20   8   1      9.5077      1.5105     -6.9780      0.0000
  22   8   1      1.6724      1.8740     -0.0686      0.0000
 -29   9   1      2.0724      2.1696      4.4012      0.0000
 -27   9   1      1.7204      2.7397     -1.6195      0.0000
 -23   9   1      3.1360      2.6084     -2.3943      0.0000
 -21   9   1      6.7011      2.0981     -3.9643      0.0000
 -19   9   1      5.1652      1.6649     -1.0263      0.0000
 -17   9   1      3.3963      1.1493      0.0450      0.0000
 -15   9   1      6.3781      1.7885     -0.0808      0.0000
 -13   9   1     13.4387      1.1604      9.9753      0.0000
 -11   9   1     15.0010      0.8573     17.6631      0.0000
  -9   9   1     19.6445      1.2545     22.5812      0.0000
  -7   9   1     19.7591      0.9834     20.6742      0.0000
  -5   9   1      6.2751      0.3835     -6.2315      0.0000
  -3   9   1     17.7599      0.6096    -17.1022      0.0000
  -1   9   1     12.9147      0.7135     -9.6878      0.0000
   1   9   1     11.3785      0.4814     -9.5708      0.0000
   3   9   1     11.9781      0.5279    -12.6310      0.0000
   5   9   1     12.1780      0.4549    -12.5927      0.0000
   7   9   1      8.1739      0.4385     -5.8648      0.0000
   9   9   1     12.9299      1.0264     11.0541      0.0000
  11   9   1     24.8109      1.1833     26.0277      0.0000
  13   9   1      4.3800     11.7397     27.1609      0.0000
  15   9   1      8.8275      0.7054      8.7224      0.0000
  17   9   1      6.9094      3.1147     10.6932      0.0000
  19   9   1      6.5084      3.3218      8.2273      0.0000
  21   9   1      3.8379      0.9924      1.2082      0.0000
  23   9   1      4.1094      3.1605     -4.1666      0.0000
  25   9   1      9.2012      2.1643     -5.5196      0.0000
 -30  10   1      0.0000      2.2710     -4.4705      0.0000
 -28  10   1      0.6753      2.9305     -3.3741      0.0000
 -26  10   1      3.3951      2.2677      2.5373      0.0000
 -24  10   1      6.3905      2.8604      5.4877      0.0000
 -22  10   1      3.4109      2.8079      1.7065      0.0000
 -20  10   1      6.0385      2.5432      3.6344      0.0000
 -18  10   1      3.8873      0.8999      0.9049      0.0000
 -16  10   1      3.9313      0.7713     -3.1724      0.0000
 -14  10   1     15.8052      1.5219     -7.3486      0.0000
 -12  10   1     15.9945      0.8391    -16.6953      0.0000
 -10  10   1     17.7790      2.9002    -23.3584      0.0000
  -8  10   1     22.8655      0.9122    -23.8934      0.0000
  -6  10   1     11.4382      0.5109    -11.3796      0.0000
  -4  10   1     12.5406      0.4963     11.6947      0.0000
  -2  10   1     13.8638      0.4658     12.6648      0.0000
   0  10   1     13.2561      0.4686     12.5062      0.0000
   2  10   1     14.8909      0.5394     14.2803      0.0000
   4  10   1     11.6458      0.5732     12.7677      0.0000
   6  10   1      9.3826      0.4209      7.4326      0.0000
   8  10   1      8.4364      1.0428     -4.6080      0.0000
  10  10   1     20.6681      0.7791    -21.3869      0.0000
  12  10   1     33.0361      1.6405    -30.6313      0.0000
  14  10   1     14.8095      0.9510    -13.3685      0.0000
  16  10   1     12.0315      0.7661    -11.4324      0.0000
  18  10   1      8.3105      2.8344     -9.1137      0.0000
  20  10   1      3.4749      1.0393     -3.1106      0.0000
  22  10   1      4.6118      0.9747      1.8730      0.0000
  24  10   1      6.8348      1.2405      5.2291      0.0000
  28  10   1      4.8432      1.7103      3.0572      0.0000
 -27  11   1      1.4626      3.3209      1.7719      0.0000
 -25  11   1      2.4800      2.0888     -3.6511      0.0000
 -23  11   1      8.6776      1.6972     -7.2414      0.0000
 -21  11   1      7.4186      2.7430     -8.6462      0.0000
 -19  11   1     22.0072      2.9928    -15.6342      0.0000
 -17  11   1     22.8865      2.2844    -18.9061      0.0000
 -15  11   1     24.0172      1.4872    -20.7840      0.0000
 -13  11   1     19.9738      1.8083    -20.8215      0.0000
 -11  11   1     19.0034      0.9023    -14.8654      0.0000
  -9  11   1     11.0631      0.5386     -8.8967      0.0000
  -7  11   1      6.1145      0.3275     -6.6179      0.0000
  -5  11   1      7.2212      0.3400     -8.6637      0.0000
  -3  11   1      7.7740      0.2958     -8.5906      0.0000
  -1  11   1      6.6330      0.7895     -3.9544      0.0000
   1  11   1      5.8821      0.2905     -3.7113      0.0000
   3  11   1      6.1962      0.3296     -6.8475      0.0000
   5  11   1      7.1024      0.3523     -9.2727      0.0000
   7  11   1      7.0543      0.3396     -8.6791      0.0000
   9  11   1      5.8623      0.5771     -2.2313      0.0000
  11  11   1      9.3660      0.6472      5.0439      0.0000
  13  11   1     10.2205      0.6133     -6.1243      0.0000
  15  11   1      9.6045      0.6250     -6.6160      0.0000
  17  11   1      8.2106      0.8241     -5.5910      0.0000
  19  11   1      7.0669      1.0328     -6.2426      0.0000
  21  11   1      4.0732      1.8787     -6.2570      0.0000
  23  11   1      1.0102      2.2486     -8.0457      0.0000
  25  11   1     12.1083      1.6368     -8.1575      0.0000
  27  11   1      2.9987      1.7511     -5.1542      0.0000
  29  11   1      4.2006      2.1114     -1.0401      0.0000
 -28  12   1      2.0747      2.7830     -0.5096      0.0000
 -26  12   1      2.7121      2.9873      2.0067      0.0000
 -24  12   1      4.5305      1.6237      6.0403      0.0000
 -22  12   1      7.9009      1.2547      7.5059      0.0000
 -20  12   1      5.7647      1.1096      5.8288      0.0000
 -18  12   1      5.2156      0.7224      4.7456      0.0000
 -16  12   1      4.1616      0.8328     -0.1111      0.0000
 -14  12   1      6.5714      0.5691     -5.3606      0.0000
 -12  12   1     12.9910      0.6570    -10.4794      0.0000
 -10  12   1     12.1988      0.5626    -12.8357      0.0000
  -8  12   1      8.3172      0.4030     -8.9562      0.0000
  -6  12   1      5.0631      0.5457     -2.2818      0.0000
  -4  12   1      7.2422      0.3975      4.1775      0.0000
  -2  12   1     12.4772      0.4805     11.9185      0.0000
   0  12   1     15.7490      0.5663     16.0256      0.0000
   2  12   1     16.1801      0.5930     17.5014      0.0000
   4  12   1     13.6625      0.6767     15.1189      0.0000
   6  12   1      7.2918      0.3326      6.7319      0.0000
   8  12   1      5.7026      0.3109     -5.8737      0.0000
  10  12   1     17.3077      0.7224    -17.0869      0.0000
  12  12   1     11.2843      0.5884    -12.6453      0.0000
  14  12   1     11.7017      0.7360    -12.6806      0.0000
  16  12   1     10.2106      0.6213    -10.7975      0.0000
  18  12   1      5.6300      1.0399     -5.6346      0.0000
  20  12   1      2.9042      0.7157     -1.7248      0.0000
  22  12   1      3.3527      1.7656      4.0913      0.0000
  24  12   1      3.4159      1.3188      7.9543      0.0000
  26  12   1      8.9737      1.9035      6.9951      0.0000
  28  12   1      2.8831      1.5011      3.1296      0.0000
  30  12   1      2.6379      1.8887      2.4408      0.0000
 -25  13   1      1.3777      1.4946     -2.0197      0.0000
 -23  13   1      2.9279      0.9446     -4.7216      0.0000
 -21  13   1      7.0589      1.0218     -5.2574      0.0000
 -19  13   1      4.7069      0.7086     -2.7455      0.0000
 -17  13   1      4.9144      0.8690      0.4780      0.0000
 -15  13   1      7.4665      0.4670      5.7831      0.0000
 -13  13   1     12.5775      0.6557     11.4683      0.0000
 -11  13   1     17.1076      0.8516     14.4478      0.0000
  -9  13   1     10.9242      0.5192     11.1569      0.0000
  -7  13   1      6.7088      0.4290      5.2632      0.0000
  -5  13   1      5.9207      0.5313      0.9946      0.0000
  -3  13   1      9.2662      0.3787     -6.2754      0.0000
  -1  13   1     16.1548      0.5360    -15.5886      0.0000
   1  13   1     19.5593      0.7050    -20.7326      0.0000
   3  13   1     19.2523      0.6755    -20.7515      0.0000
   5  13   1     13.4016      0.5240    -13.6717      0.0000
   7  13   1      4.3860      0.4628     -0.3883      0.0000
   9  13   1     13.1043      0.5795     11.3543      0.0000
  11  13   1     10.9254      0.4756     10.3847      0.0000
  13  13   1     12.2478      1.2457     12.4056      0.0000
  15  13   1     14.5728      0.7011     13.6181      0.0000
  17  13   1     11.3790      0.7182     10.3044      0.0000
  19  13   1      5.6423      1.3476      6.7305      0.0000
  21  13   1      1.8335      1.0392      0.8269      0.0000
  27  13   1      3.7794      1.3681     -2.9511      0.0000
 -26  14   1      3.1683      1.6872     -1.4356      0.0000
 -24  14   1      1.2970      1.2599     -0.0570      0.0000
 -22  14   1      3.5995      1.0217      1.9859      0.0000
 -20  14   1      3.4753      0.6612      2.3207      0.0000
 -18  14   1      4.8387      1.0452      0.3863      0.0000
 -16  14   1      3.6457      0.4729     -2.4968      0.0000
 -14  14   1      6.1906      0.4143     -7.0960      0.0000
 -12  14   1     10.9272      0.5238    -11.1156      0.0000
 -10  14   1     12.2302      0.5866    -10.9939      0.0000
  -8  14   1      7.2009      0.3676     -7.4334      0.0000
  -6  14   1      6.7155      0.3287     -5.9497      0.0000
  -4  14   1      5.8375      0.4099     -4.2376      0.0000
  -2  14   1      4.6981      0.3092      2.2936      0.0000
   0  14   1      9.5382      0.4113     10.1354      0.0000
   2  14   1     13.7777      0.5307     13.9839      0.0000
   4  14   1     10.9202      0.4345     11.0069      0.0000
   6  14   1      3.8462      0.7212      1.2081      0.0000
   8  14   1      9.8081      0.4393     -8.8174      0.0000
  10  14   1      9.0509      0.4116     -8.7259      0.0000
  12  14   1      8.2482      0.4391     -9.4661      0.0000
  14  14   1     11.1530      1.0179    -11.9330      0.0000
  16  14   1     10.0264      0.6821    -11.3685      0.0000
  18  14   1      8.8884      0.8015     -9.1818      0.0000
  20  14   1      3.7795      1.6007     -4.2852      0.0000
  22  14   1      1.5846      1.2555      0.8005      0.0000
 -25  15   1      4.3163      1.2141     -2.9829      0.0000
 -23  15   1      3.8206      1.3987     -4.4858      0.0000
 -21  15   1      3.9347      1.2098     -4.9763      0.0000
 -19  15   1      4.4636      1.6282     -2.8197      0.0000
 -17  15   1      4.4433      0.8182      1.9705      0.0000
 -15  15   1      6.5056      1.7170      8.0742      0.0000
 -13  15   1     13.4860      0.7429     13.3311      0.0000
 -11  15   1     14.8096      0.7984     14.1443      0.0000
  -9  15   1      9.3952      0.4974      9.4415      0.0000
  -7  15   1      5.1363      0.3906      2.6011      0.0000
  -5  15   1      8.5259      0.6884     -3.5083      0.0000
  -3  15   1     14.0209      0.6157    -11.1454      0.0000
  -1  15   1     18.1240      0.6774    -20.8999      0.0000
   1  15   1     26.0165      0.9537    -27.9839      0.0000
   3  15   1     25.9184      0.9295    -26.6894      0.0000
   5  15   1     15.3388      0.6016    -16.2384      0.0000
   7  15   1      3.5013      0.3426     -2.8627      0.0000
   9  15   1      5.3774      0.4737      3.6751      0.0000
  11  15   1      8.1840      0.4281      7.8567      0.0000
  13  15   1     11.8868      0.7532     12.1895      0.0000
  15  15   1     13.4934      1.6105     13.6638      0.0000
  17  15   1      9.9509      2.0787     11.8144      0.0000
  19  15   1      5.7666      1.5335      6.1949      0.0000
  21  15   1      1.5613      1.2349     -0.2275      0.0000
  23  15   1      3.5817      1.1449     -3.7139      0.0000
 -20  16   1      5.6311      1.4375      4.2778      0.0000
 -18  16   1      3.9150      0.9658      3.0292      0.0000
 -16  16   1      3.9552      0.7447     -0.5114      0.0000
 -14  16   1      5.6815      1.0914     -4.9084      0.0000
 -12  16   1      7.3528      0.4952     -7.5564      0.0000
 -10  16   1      7.3931      0.5002     -7.2393      0.0000
  -8  16   1      5.1444      0.3863     -4.9124      0.0000
  -6  16   1      3.8151      0.4035     -2.0190      0.0000
  -4  16   1      4.4038      0.4001      1.0170      0.0000
  -2  16   1      6.0255      0.3072      5.8498      0.0000
   0  16   1     10.2978      0.4275     12.1162      0.0000
   2  16   1     14.2293      0.5982     14.6743      0.0000
   4  16   1      9.7706      0.4619     10.0188      0.0000
   6  16   1      2.7038      0.3894      1.8528      0.0000
   8  16   1      3.3851      0.3814     -2.5943      0.0000
  10  16   1      5.6416      0.6351     -5.0520      0.0000
  12  16   1      6.8110      0.5406     -7.9621      0.0000
  14  16   1      7.8415      1.4061     -9.7378      0.0000
  16  16   1      6.7518      2.7869     -9.2609      0.0000
  18  16   1      8.5829      1.7162     -5.4878      0.0000
  20  16   1      1.8686      0.8438     -0.2724      0.0000
 -19  17   1      5.0726      1.1898     -4.3984      0.0000
 -17  17   1      3.6936      1.2308     -3.0328      0.0000
 -15  17   1      2.0068      1.0351      0.1919      0.0000
 -13  17   1      3.5911      0.6392      3.3021      0.0000
 -11  17   1      5.1236      0.5424      4.7809      0.0000
  -9  17   1      4.9675      0.5036      4.8796      0.0000
  -7  17   1      3.2403      0.5564      3.6343      0.0000
  -5  17   1      2.0160      0.8922      1.2494      0.0000
  -3  17   1      3.0163      0.4952     -1.7261      0.0000
  -1  17   1      4.4230      0.8775     -5.6752      0.0000
   1  17   1      7.0213      0.6104     -8.5756      0.0000
   3  17   1      7.2527      1.6705     -6.8393      0.0000
   5  17   1      2.7806      0.4905     -1.7059      0.0000
   7  17   1      2.3348      0.7129      1.6807      0.0000
   9  17   1      3.8383      0.5762      3.6069      0.0000
  11  17   1      5.8235      0.8676      6.0525      0.0000
  13  17   1      7.3011      0.8856      7.7796      0.0000
  15  17   1      7.6928      1.5466      7.4854      0.0000
  17  17   1      8.5496      1.6833      4.5265      0.0000
 -16  18   1      6.9950      1.4290      7.3056      0.0000
 -14  18   1      6.0287      0.8958      5.4575      0.0000
 -12  18   1      4.2681      1.0889      3.6181      0.0000
 -10  18   1      2.6415      0.7304      1.9384      0.0000
  -8  18   1      1.8000      0.8748      0.6630      0.0000
  -6  18   1      1.3676      0.9875      0.8774      0.0000
  -4  18   1      2.7877      0.5657      2.5002      0.0000
  -2  18   1      4.1821      0.7588      4.6148      0.0000
   0  18   1      4.0380      0.8511      6.1967      0.0000
   2  18   1      5.9931      0.6790      5.6021      0.0000
   6  18   1      2.1926      0.6530      1.7346      0.0000
   8  18   1      2.0466      1.2187      1.2014      0.0000
  10  18   1      1.7318      0.9406     -0.4957      0.0000
  12  18   1      2.3250      0.9032     -2.5138      0.0000
  14  18   1      3.0978      1.1978     -2.8779      0.0000
  -9  19   1      4.2258      1.1382      5.5806      0.0000
  -5  19   1      1.5431      1.0155      2.1522      0.0000
  -3  19   1      3.1067      0.9904     -1.8668      0.0000
  -1  19   1      2.9738      0.7891     -4.4862      0.0000
   3  19   1      2.7544      0.8037     -1.9327      0.0000
   7  19   1      1.2413      1.2830      1.0198      0.0000
 -12   0   2     19.4589      2.3967     28.9539      0.0000
 -10   0   2     24.9539      9.2736     21.8957      0.0000
  -8   0   2     58.9363      4.5790     65.7942      0.0000
  -6   0   2     28.1220      1.9372     22.9087      0.0000
  -4   0   2     38.4045      2.0810    -31.3887      0.0000
  -2   0   2     80.9054      3.7786    -83.1724      0.0000
   0   0   2     80.1149      3.7579   -100.4985      0.0000
   2   0   2     94.5909      7.9963   -133.0756      0.0000
   4   0   2    106.9872      5.9540   -138.9055      0.0000
   6   0   2     89.8805      5.5611   -111.7177      0.0000
   8   0   2     49.3570      3.9932    -41.7036      0.0000
  10   0   2      9.4589      1.1754     -8.5815      0.0000
  12   0   2      5.2733      7.1047     17.5270      0.0000
 -13   1   2      4.2020      2.5390      0.9434      0.0000
 -11   1   2      4.2324      1.0930      6.3585      0.0000
  -9   1   2     33.3391      2.4001    -22.5689      0.0000
  -7   1   2     47.5430      1.9806    -43.3081      0.0000
  -5   1   2     38.4544      1.5408    -31.1216      0.0000
  -3   1   2     22.3456      0.9504    -22.0954      0.0000
  -1   1   2      7.5827      0.2936    -11.6502      0.0000
   1   1   2     16.8100      0.6392    -18.4481      0.0000
   3   1   2     19.6102      0.8697     11.7559      0.0000
   5   1   2     34.8360      1.4766     32.3891      0.0000
   7   1   2     18.0056      2.0159     13.6003      0.0000
   9   1   2      3.8293      0.7361      1.0841      0.0000
  11   1   2     11.9761      0.9666     -9.4739      0.0000
  13   1   2     19.8096      3.1268    -17.1664      0.0000
  15   1   2     10.8403      2.5447    -13.1252      0.0000
 -14   2   2      6.9963      1.4325     -5.5090      0.0000
 -12   2   2      8.8998      1.7110    -10.3476      0.0000
 -10   2   2     21.5906      1.4942     23.9754      0.0000
  -8   2   2     36.9651      1.8801     31.6514      0.0000
  -6   2   2     48.6946      2.1073     43.1881      0.0000
  -4   2   2     40.6039      1.8197     34.0119      0.0000
  -2   2   2     11.3767      0.4174      9.6266      0.0000
   0   2   2      8.3381      5.9848     -1.4752      0.0000
   2   2   2      8.5911      0.5069      8.0730      0.0000
   4   2   2     28.2344      1.1941    -25.7691      0.0000
   6   2   2     13.8458      0.6614     -8.6976      0.0000
   8   2   2      6.4274      0.5697     -5.4676      0.0000
  10   2   2     13.8819      1.1158     13.4180      0.0000
  12   2   2     24.3621      2.2022     22.1091      0.0000
  14   2   2     23.2188      5.2110     19.5973      0.0000
  16   2   2     16.2972      2.5915     17.5742      0.0000
 -15   3   2      3.1669      3.2958     -5.9326      0.0000
 -13   3   2      6.1665      2.2850      3.9612      0.0000
 -11   3   2     10.1866      9.2400    -26.8123      0.0000
  -9   3   2     42.1696      2.5048    -42.9551      0.0000
  -7   3   2     45.3183      2.6938    -46.7952      0.0000
  -5   3   2     50.1304      3.1307    -50.2320      0.0000
  -3   3   2     17.7329      0.6556    -13.3668      0.0000
  -1   3   2      5.6785      0.7790      7.3517      0.0000
   1   3   2     24.7171      0.9983     21.0013      0.0000
   3   3   2     15.8439      0.8556     14.2243      0.0000
   5   3   2     14.1020      2.1317      3.8420      0.0000
   7   3   2      8.4554      0.5390      7.0067      0.0000
   9   3   2     10.9138      1.8642    -10.9356      0.0000
  11   3   2     27.2846      2.0166    -30.7838      0.0000
  13   3   2     25.3936      7.2970    -32.0928      0.0000
  15   3   2     31.2001      6.9357    -29.6301      0.0000
  17   3   2     17.9401      2.1456    -17.5026      0.0000
  19   3   2      5.4793      1.7090     -8.4321      0.0000
 -22   4   2      3.0829      3.5875     -5.8756      0.0000
 -16   4   2     25.3177      4.0228    -28.6469      0.0000
 -14   4   2     35.9924      3.5348    -37.9956      0.0000
 -12   4   2     32.1571      2.2350    -36.3720      0.0000
 -10   4   2     15.7992      1.5880    -19.0501      0.0000
  -8   4   2      9.3724      1.8521     -0.9008      0.0000
  -6   4   2     24.8593      1.4008     22.7100      0.0000
  -4   4   2     17.0510      0.7685     13.7863      0.0000
  -2   4   2     10.8900      0.3862      8.0312      0.0000
   0   4   2      7.8166      1.9629     -3.6637      0.0000
   2   4   2     17.1532      0.6762    -18.0012      0.0000
   4   4   2     13.8027      0.5377     26.0894      0.0000
   6   4   2      8.5651      0.9200     -6.5788      0.0000
   8   4   2      4.5302      4.0338    -12.4064      0.0000
  10   4   2      4.7880      2.8269      0.2321      0.0000
  12   4   2     10.9702      1.1752     10.0393      0.0000
  14   4   2      7.4066      3.6234     12.7678      0.0000
  16   4   2      8.8552      1.2357      6.8625      0.0000
  18   4   2      4.1575      1.1297      0.7804      0.0000
  20   4   2      9.6683      2.3453    -11.0006      0.0000
 -25   5   2      1.6161      3.3738     -0.9939      0.0000
 -21   5   2     14.7173      2.5323      9.3964      0.0000
 -19   5   2     14.5910      1.8800     16.4013      0.0000
 -17   5   2     14.9174      1.7858     11.6897      0.0000
 -15   5   2     12.8050      1.3918     16.1180      0.0000
 -13   5   2      4.2774      0.8812      4.0997      0.0000
 -11   5   2      7.1757      1.9071      4.3254      0.0000
  -9   5   2     13.6359      0.8215    -11.0986      0.0000
  -7   5   2     29.5214      1.5425    -28.8009      0.0000
  -5   5   2     21.3126      1.2988    -21.9900      0.0000
  -3   5   2      9.6761      0.3671     -9.5583      0.0000
  -1   5   2      7.6559      0.4121      7.8270      0.0000
   1   5   2     33.0771      1.2288     32.5789      0.0000
   3   5   2      5.5786      1.0080     -0.4061      0.0000
   5   5   2      8.1649      1.2365     -5.3246      0.0000
   7   5   2     15.8791      0.6918     16.4632      0.0000
   9   5   2     10.9658      0.6849     11.4295      0.0000
  11   5   2      7.0770      1.6553     -5.1929      0.0000
  13   5   2     20.3539      1.4546    -17.5166      0.0000
  15   5   2     10.3536      1.9586    -17.6709      0.0000
  17   5   2     15.0164      1.6677    -13.5121      0.0000
  19   5   2      7.0236      1.1026      6.0500      0.0000
  21   5   2      2.2712      1.6095      1.3078      0.0000
 -28   6   2      0.0000      3.6226      5.0200      0.0000
 -26   6   2      0.0000      3.1170     -1.5596      0.0000
 -24   6   2      4.7829      3.6593     -4.3338      0.0000
 -20   6   2     10.8129      2.2708     -9.5658      0.0000
 -18   6   2     12.3120      1.6303     -9.7565      0.0000
 -16   6   2      8.0768      1.3703     -9.5818      0.0000
 -14   6   2      3.1423      0.9866     -3.2606      0.0000
 -12   6   2      7.5989      1.1689      7.8877      0.0000
 -10   6   2      7.0643      1.8274      5.1129      0.0000
  -8   6   2     23.5687      1.1538     23.0572      0.0000
  -6   6   2     22.6525      1.0051     24.4591      0.0000
  -4   6   2     15.6038      0.5941     18.2295      0.0000
  -2   6   2      4.4943      0.3420     -2.9199      0.0000
   0   6   2     29.1917      1.0377    -31.6384      0.0000
   2   6   2     17.3886      0.6811    -13.4995      0.0000
   4   6   2     13.9834      0.7715    -11.5087      0.0000
   6   6   2     19.7043      0.8530     -9.5872      0.0000
   8   6   2     20.1897      0.8414    -20.4765      0.0000
  10   6   2      8.6492      0.5167     -8.6945      0.0000
  12   6   2      9.1621      0.6653      8.7964      0.0000
  14   6   2      3.3729      7.2718     20.0778      0.0000
  16   6   2     28.7613      3.9606     22.7766      0.0000
  18   6   2      3.1408      1.3335     -0.3484      0.0000
  20   6   2      4.4982      0.8748      2.4989      0.0000
  22   6   2      3.2846      1.4112      0.7392      0.0000
  24   6   2      2.7918      1.4135     -2.4851      0.0000
 -31   7   2      2.0187      3.3174     -1.3207      0.0000
 -29   7   2      1.1808      2.3378     -2.1440      0.0000
 -27   7   2      2.2445      2.5530     -0.0333      0.0000
 -25   7   2      6.3561      3.5000      6.5368      0.0000
 -21   7   2     13.0760      1.8965     10.0694      0.0000
 -19   7   2      9.3333      1.3456      7.7542      0.0000
 -17   7   2      9.1682      1.2606      9.1732      0.0000
 -15   7   2      4.2022      0.8450      3.8737      0.0000
 -13   7   2      6.9569      1.0857     -6.0287      0.0000
 -11   7   2     13.7320      1.4248    -15.3575      0.0000
  -9   7   2     14.8535      0.8568    -13.8193      0.0000
  -7   7   2     21.1070      1.0033    -21.5849      0.0000
  -5   7   2     15.9236      0.6206    -14.8444      0.0000
  -3   7   2     10.7721      0.6701      8.4866      0.0000
  -1   7   2     41.3320      1.4267     46.2877      0.0000
   1   7   2     41.1111      1.4301     42.4703      0.0000
   3   7   2     40.1145      1.3616     43.7369      0.0000
   5   7   2     30.0592      1.1117     34.3899      0.0000
   7   7   2     22.7340      0.9147     22.4515      0.0000
   9   7   2     16.8037      1.2146     17.6168      0.0000
  11   7   2      3.7009      0.5303      3.6201      0.0000
  13   7   2     13.1841      1.2435    -13.9171      0.0000
  15   7   2     20.6959      5.7058    -25.6962      0.0000
  17   7   2      5.1444      2.4163     -2.6839      0.0000
  19   7   2      7.9439      1.3414     -5.6058      0.0000
  21   7   2      4.2329      1.3894     -2.7706      0.0000
  23   7   2      2.3991      1.4185      1.1174      0.0000
  25   7   2      2.9984      1.4746      2.3013      0.0000
 -34   8   2      0.0000      3.1763      1.0180      0.0000
 -32   8   2      0.2652      1.9680      3.4464      0.0000
 -30   8   2      4.6343      2.8511      4.0551      0.0000
 -28   8   2      3.6488      2.1917      4.8109      0.0000
 -26   8   2      5.1633      2.3167      3.7087      0.0000
 -24   8   2      1.8772      2.6612     -2.2438      0.0000
 -22   8   2      3.6154      2.2904     -1.2485      0.0000
 -20   8   2      3.7809      1.2244     -2.9300      0.0000
 -18   8   2     10.7728      1.8381     -5.5868      0.0000
 -16   8   2      5.0602      0.9802     -4.7238      0.0000
 -14   8   2      2.8920      1.0423      0.8937      0.0000
 -12   8   2      6.0088      0.8064      7.4154      0.0000
 -10   8   2     12.6921      0.6097     11.1367      0.0000
  -8   8   2     10.8104      0.6197      9.6448      0.0000
  -6   8   2     20.6268      0.8749     20.9818      0.0000
  -4   8   2     18.9596      0.7022     18.6027      0.0000
  -2   8   2      3.3782      0.9941      1.8221      0.0000
   0   8   2      4.5017      1.2428      3.5298      0.0000
   2   8   2      5.8712      0.3725     -3.1832      0.0000
   4   8   2      8.5037      0.3540     -6.9694      0.0000
   6   8   2      4.6935      0.3952     -3.5315      0.0000
   8   8   2      4.6448      0.5591     -0.1980      0.0000
  10   8   2      4.7596      1.5579     -4.5645      0.0000
  12   8   2      5.7865      0.4440      5.4014      0.0000
  14   8   2     20.9450      1.2911     22.1711      0.0000
  16   8   2      4.5347      1.0329      4.1716      0.0000
  18   8   2      6.2164      1.9582      8.9671      0.0000
  20   8   2      5.5816      1.0591      6.3789      0.0000
  22   8   2      2.3215      1.2504      1.1041      0.0000
  24   8   2      1.9464      1.4541      0.5051      0.0000
  26   8   2      2.7617      2.6683     -1.5092      0.0000
  28   8   2      4.0330      2.4621     -3.1094      0.0000
 -31   9   2      2.1411      2.6246     -3.9235      0.0000
 -29   9   2      2.6748      2.8742     -3.0992      0.0000
 -27   9   2      2.7952      2.1698     -3.2108      0.0000
 -25   9   2      3.6447      2.1546     -2.0128      0.0000
 -23   9   2      4.7723      1.9981      3.1687      0.0000
 -21   9   2      1.8010      1.9821      1.9058      0.0000
 -19   9   2      5.8944      1.1981      5.6919      0.0000
 -17   9   2      6.1589      1.6731      8.0582      0.0000
 -15   9   2      3.7392      0.9798      2.7694      0.0000
 -13   9   2      4.4545      0.7454     -3.9896      0.0000
 -11   9   2      9.0836      0.6288     -8.8784      0.0000
  -9   9   2     11.1922      0.7370    -11.4081      0.0000
  -7   9   2      9.6887      0.4428     -9.9953      0.0000
  -5   9   2     14.0975      0.5319    -14.8205      0.0000
  -3   9   2      7.3946      0.3056     -6.8388      0.0000
  -1   9   2      6.6871      0.3269     -7.1952      0.0000
   1   9   2      3.6787      0.3632      1.7507      0.0000
   3   9   2      9.4814      0.3394      9.6085      0.0000
   5   9   2      8.4185      0.5782      8.0555      0.0000
   7   9   2      3.6119      0.3823     -0.4696      0.0000
   9   9   2      3.9042      0.7658     -1.7721      0.0000
  11   9   2      3.9743      0.9885     -2.8974      0.0000
  13   9   2      8.4975      6.0319    -16.1634      0.0000
  15   9   2      3.0278      1.3623     -1.7233      0.0000
  17   9   2      7.7161      1.1742     -8.2305      0.0000
  19   9   2      3.8615      2.1506     -6.8509      0.0000
  23   9   2      0.8380      1.4485      0.1503      0.0000
  25   9   2      3.7393      1.0538      1.9029      0.0000
  27   9   2      2.2482      1.3216      3.1250      0.0000
  31   9   2      0.0000      1.8388     -0.1216      0.0000
 -30  10   2      0.0000      2.6612      2.5825      0.0000
 -28  10   2      0.0000      2.9446      0.6409      0.0000
 -26  10   2      1.2059      2.1202      0.3815      0.0000
 -24  10   2      1.8234      2.0124     -0.0176      0.0000
 -22  10   2      3.6070      1.4072     -3.6866      0.0000
 -20  10   2      5.9311      1.1764     -3.4906      0.0000
 -18  10   2      6.0654      1.2427     -6.3010      0.0000
 -16  10   2      5.1959      3.9964     -4.9279      0.0000
 -14  10   2      4.1872      0.6530      2.6188      0.0000
 -12  10   2      8.4034      0.6728      7.8134      0.0000
 -10  10   2     11.1972      0.5215     11.7922      0.0000
  -8  10   2     10.2197      0.4266      9.9863      0.0000
  -6  10   2      5.4869      0.2759      4.4714      0.0000
  -4  10   2      4.6521      0.2526      4.9779      0.0000
  -2  10   2      7.0851      0.3001      8.4680      0.0000
   0  10   2      2.9101      0.2809      2.3048      0.0000
   2  10   2      8.0055      0.3345     -7.5811      0.0000
   4  10   2      9.4818      0.3701    -10.1374      0.0000
   6  10   2      3.9545      0.3585     -2.1822      0.0000
   8  10   2      5.2974      0.3291      5.6929      0.0000
  10  10   2      9.5881      0.7869      9.7500      0.0000
  12  10   2     16.3163      0.7577     16.0885      0.0000
  14  10   2      3.0156      0.8396      1.3735      0.0000
  16  10   2      4.8363      1.1288      7.6742      0.0000
  18  10   2      8.3695      0.8805      8.4560      0.0000
  20  10   2      2.5653      1.0093      1.7402      0.0000
  22  10   2      1.2148      1.3958     -0.5748      0.0000
  24  10   2      3.6356      3.1956     -3.5030      0.0000
  26  10   2      4.2799      1.7087     -4.8859      0.0000
  28  10   2      2.5838      1.7159     -3.1453      0.0000
  30  10   2      2.3428      1.8497     -0.7360      0.0000
 -25  11   2      1.2592      1.7471     -1.1207      0.0000
 -23  11   2      1.8678      1.6139     -0.4616      0.0000
 -21  11   2      5.5546      1.2341      5.6050      0.0000
 -19  11   2     12.7118      2.9125     10.3176      0.0000
 -17  11   2     13.3051      2.3282     16.0554      0.0000
 -15  11   2     16.4426      0.9871     17.9362      0.0000
 -13  11   2     15.4232      0.7977     15.5942      0.0000
 -11  11   2     11.4702      0.9927     11.9477      0.0000
  -9  11   2      9.5071      0.5091      9.8287      0.0000
  -7  11   2     10.0513      0.3893     12.1820      0.0000
  -5  11   2      8.4736      0.3715     10.6723      0.0000
  -3  11   2      5.1747      0.3731     -4.3108      0.0000
  -1  11   2      8.9517      0.3346     -9.3888      0.0000
   1  11   2      3.5892      0.2902     -3.0142      0.0000
   3  11   2      4.5448      0.2640      4.5130      0.0000
   5  11   2      5.9179      0.3008      5.5009      0.0000
   7  11   2      3.7089      0.5280      1.2435      0.0000
   9  11   2      3.6049      0.3716     -3.4412      0.0000
  11  11   2      8.3935      0.5713     -6.9100      0.0000
  13  11   2     10.8041      0.6425      9.9995      0.0000
  15  11   2      6.0387      0.5004      6.2361      0.0000
  17  11   2      2.6867      0.7535      0.6287      0.0000
  19  11   2      3.2406      0.6295      2.3463      0.0000
  21  11   2      3.5115      1.0249      2.6898      0.0000
  23  11   2      3.7086      2.5885      4.8942      0.0000
  27  11   2      5.3715      1.4475      3.2748      0.0000
  29  11   2      0.0000      1.3631      0.1742      0.0000
 -28  12   2      0.0000      2.7522      1.5228      0.0000
 -26  12   2      0.5641      2.3515      0.1348      0.0000
 -24  12   2      0.0000      1.7434      1.0565      0.0000
 -22  12   2      2.4225      1.9264      0.9735      0.0000
 -20  12   2      4.7808      1.5288     -2.9774      0.0000
 -18  12   2      4.5790      0.8091     -4.2093      0.0000
 -16  12   2      3.9598      0.6182     -4.3774      0.0000
 -14  12   2      4.3425      0.6562     -1.6386      0.0000
 -12  12   2      4.6242      0.5738      4.6316      0.0000
 -10  12   2      7.4679      0.3991      8.0025      0.0000
  -8  12   2      4.2916      0.3158      4.0417      0.0000
  -6  12   2      3.3663      0.3422     -2.6551      0.0000
  -4  12   2      2.6530      0.2714      0.6400      0.0000
  -2  12   2      5.8864      0.2624      7.1535      0.0000
   0  12   2      3.4638      0.2991      3.5690      0.0000
   2  12   2      4.8370      0.3550     -4.9305      0.0000
   4  12   2      8.9681      0.3753     -9.4920      0.0000
   6  12   2      7.5709      0.4587     -6.0907      0.0000
   8  12   2      3.0792      0.4732      2.9797      0.0000
  10  12   2      9.4381      0.5312     11.1725      0.0000
  12  12   2      4.1802      0.6637     -1.2669      0.0000
  14  12   2      3.4514      0.4229     -2.6170      0.0000
  16  12   2      2.7805      0.4466      2.2832      0.0000
  18  12   2      2.9191      0.6726      2.9403      0.0000
  20  12   2      3.2223      0.8859      2.5988      0.0000
  22  12   2      2.5877      1.0099     -1.0326      0.0000
  24  12   2      1.8477      1.3958     -3.8745      0.0000
  26  12   2      2.8213      2.0762     -2.2736      0.0000
  28  12   2      2.2226      1.7715      1.0517      0.0000
 -25  13   2      0.9686      1.8874      0.9856      0.0000
 -23  13   2      0.0000      1.7691     -0.4365      0.0000
 -21  13   2      1.9878      1.4520     -0.7299      0.0000
 -19  13   2      3.3162      0.7603      1.6173      0.0000
 -17  13   2      2.7825      0.4793      2.2987      0.0000
 -15  13   2      2.3277      0.4696      2.0222      0.0000
 -13  13   2      2.9787      0.4031     -1.6808      0.0000
 -11  13   2      4.9058      0.3751     -6.1849      0.0000
  -9  13   2      5.5603      0.3728     -4.8491      0.0000
  -7  13   2      2.7020      0.3089      1.2445      0.0000
  -5  13   2      3.6050      0.2645      2.9933      0.0000
  -3  13   2      2.5882      0.2933     -1.4354      0.0000
  -1  13   2      3.9358      0.2562     -4.3270      0.0000
   1  13   2      2.5391      0.3238      0.3260      0.0000
   3  13   2      6.3274      0.3205      7.2376      0.0000
   5  13   2      6.6188      0.3895      8.1727      0.0000
   7  13   2      2.8382      0.3328      0.9989      0.0000
   9  13   2      8.5035      0.4244     -8.6809      0.0000
  11  13   2      2.6267      0.4530     -2.5251      0.0000
  13  13   2      2.7325      0.4944      0.7702      0.0000
  15  13   2      2.6265      0.5027     -1.6238      0.0000
  17  13   2      2.5662      0.5817     -3.6016      0.0000
  19  13   2      2.9844      1.8738     -4.5251      0.0000
  21  13   2      1.4109      1.1062     -1.1164      0.0000
  23  13   2      3.3861      1.3645      3.0334      0.0000
  25  13   2      2.5714      1.4805      2.8260      0.0000
 -24  14   2      0.8217      1.4454      0.5823      0.0000
 -22  14   2      1.8656      1.0030      2.2982      0.0000
 -20  14   2      2.3564      1.4151      2.5036      0.0000
 -18  14   2      1.9688      0.6162     -0.0386      0.0000
 -16  14   2      2.3695      0.4913     -1.8605      0.0000
 -14  14   2      1.5486      0.5499     -0.8326      0.0000
 -12  14   2      2.9302      0.3609      3.0261      0.0000
 -10  14   2      3.2598      0.4236      4.6249      0.0000
  -8  14   2      2.8754      0.3050      1.6108      0.0000
  -6  14   2      2.4546      0.3259     -1.3377      0.0000
  -4  14   2      2.5175      0.3186     -0.7291      0.0000
  -2  14   2      3.4052      0.3615      2.3942      0.0000
   0  14   2      4.5373      0.3578      2.8725      0.0000
   2  14   2      2.6376      0.3192     -2.3267      0.0000
   4  14   2      4.7955      0.3148     -6.3978      0.0000
   6  14   2      4.0877      0.3017     -3.3222      0.0000
   8  14   2      4.1341      0.3682      3.9541      0.0000
  10  14   2      2.6413      0.4050      1.4803      0.0000
  12  14   2      2.1862      0.5062     -1.8743      0.0000
  14  14   2      2.4130      0.5979     -1.4797      0.0000
  16  14   2      1.3260      1.0647      0.4649      0.0000
  18  14   2      3.5392      0.6790      3.0056      0.0000
  20  14   2      1.5269      0.8958      2.1352      0.0000
  22  14   2      1.5725      1.3527     -1.1144      0.0000
  24  14   2      2.9324      1.3229     -1.6755      0.0000
 -23  15   2      1.1635      1.1749      0.0286      0.0000
 -21  15   2      1.7683      1.1994     -1.8804      0.0000
 -19  15   2      1.7453      0.6396     -1.7820      0.0000
 -17  15   2      1.4129      0.6721      0.8721      0.0000
 -15  15   2      2.0158      0.6529      1.8425      0.0000
 -13  15   2      2.2743      0.3814     -0.4048      0.0000
 -11  15   2      2.9240      0.3627     -2.7602      0.0000
  -9  15   2      2.2037      0.3341     -2.0597      0.0000
  -7  15   2      2.0327      0.3454      0.0507      0.0000
  -5  15   2      2.3020      0.2981      1.1809      0.0000
  -3  15   2      2.1626      0.3225      0.1020      0.0000
  -1  15   2      2.2116      0.3014     -2.0031      0.0000
   1  15   2      1.8850      0.3516     -0.7395      0.0000
   3  15   2      3.6086      0.3205      2.9540      0.0000
   5  15   2      2.6929      0.3536      2.8310      0.0000
   7  15   2      1.9880      0.4242     -1.5021      0.0000
   9  15   2      1.4353      0.6016     -0.7142      0.0000
  11  15   2      1.9643      0.5046      1.7901      0.0000
  13  15   2      2.2819      0.6783      2.1209      0.0000
  15  15   2      2.8058      0.9738      1.0795      0.0000
  17  15   2      1.4023      1.5906     -0.9135      0.0000
  19  15   2      1.6297      1.2107     -1.2760      0.0000
  21  15   2      0.8587      1.3344      0.8597      0.0000
 -22  16   2      1.2150      1.1936      0.9974      0.0000
 -20  16   2      2.1599      0.7621      2.4837      0.0000
 -18  16   2      1.8105      0.9398      1.3541      0.0000
 -16  16   2      1.8976      0.6552     -1.1457      0.0000
 -14  16   2      2.5354      0.4691     -1.3894      0.0000
 -12  16   2      2.0788      0.4677      0.0548      0.0000
 -10  16   2      1.4088      0.4909      0.3448      0.0000
  -8  16   2      1.5743      0.4336     -0.6794      0.0000
  -6  16   2      1.6354      0.4630     -1.5017      0.0000
  -4  16   2      2.3148      0.3234     -1.1594      0.0000
  -2  16   2      1.9095      0.3999      0.7145      0.0000
   0  16   2      2.0221      0.4134      1.8912      0.0000
   2  16   2      1.5830      0.4682      0.9090      0.0000
   4  16   2      1.3445      0.6134      0.6557      0.0000
   6  16   2      2.1862      0.4419      2.7408      0.0000
   8  16   2      1.8580      0.5349      2.1206      0.0000
  10  16   2      1.1984      0.9038     -0.1915      0.0000
  12  16   2      1.8194      0.8653     -1.0079      0.0000
  14  16   2      1.6182      0.9443     -0.6487      0.0000
  16  16   2      2.1832      1.4398      0.2381      0.0000
 -19  17   2      1.9389      1.2612     -2.1705      0.0000
 -17  17   2      2.6046      1.4353     -0.6578      0.0000
 -15  17   2      2.2502      0.9568      0.8592      0.0000
 -13  17   2      1.6743      0.5238      0.7589      0.0000
 -11  17   2      1.1434      0.6348      0.3178      0.0000
  -9  17   2      1.1173      0.8092      0.7362      0.0000
  -7  17   2      1.6417      0.7741      1.4428      0.0000
  -5  17   2      1.6596      0.6746      1.4168      0.0000
  -3  17   2      1.3126      0.8671      0.4174      0.0000
  -1  17   2      1.8112      0.5612     -0.5435      0.0000
   1  17   2      1.3365      0.6614     -0.6992      0.0000
   3  17   2      1.4987      0.7918     -1.1687      0.0000
   5  17   2      1.9264      0.5659     -2.4957      0.0000
   7  17   2      1.3094      0.7880     -1.9334      0.0000
   9  17   2      1.7748      0.7494      0.1617      0.0000
  11  17   2      1.6812      0.9766      1.2265      0.0000
  13  17   2      1.6601      1.0164      1.0369      0.0000
  15  17   2      4.0726      1.1214      0.4874      0.0000
 -14  18   2      1.7451      1.1228     -0.6117      0.0000
 -12  18   2      1.5389      0.8542     -1.0157      0.0000
 -10  18   2      1.3744      0.8761     -1.4871      0.0000
  -8  18   2      1.6975      1.0831     -2.2158      0.0000
  -6  18   2      2.2261      1.3462     -2.2769      0.0000
  -4  18   2      1.0797      0.9438     -1.1783      0.0000
  -2  18   2      1.1273      0.8116     -0.0947      0.0000
   0  18   2      1.4993      1.1872      0.3304      0.0000
   2  18   2      1.5446      0.8816      1.2559      0.0000
   4  18   2      2.2943      0.8235      2.7901      0.0000
   6  18   2      1.8056      0.9094      2.6804      0.0000
   8  18   2      0.0000      0.9086      0.8186      0.0000
  10  18   2      2.1424      1.1608     -0.6962      0.0000
  12  18   2      0.0000      1.1930     -1.1389      0.0000
 -21   1   3      1.1017      2.6785      0.5923      0.0000
 -19   1   3      2.3949      2.1284      2.3963      0.0000
 -17   1   3      5.3689      0.8774      5.4166      0.0000
 -15   1   3      5.2202      1.2614      7.4361      0.0000
 -13   1   3      5.7071      0.9179      4.8145      0.0000
 -11   1   3     16.5445      0.9407    -20.5733      0.0000
  -9   1   3     13.3787      0.6375     19.6489      0.0000
  -7   1   3     11.4220      0.6658    -13.1903      0.0000
  -5   1   3     10.3044      0.6280    -11.4814      0.0000
  -3   1   3      5.2630      0.9473      3.5351      0.0000
  -1   1   3     17.5266      0.6037    -20.1071      0.0000
   1   1   3      4.2139      0.5264     -3.9665      0.0000
   3   1   3      3.8951      0.4028     -3.7455      0.0000
   5   1   3      4.6650      0.5260     -4.2095      0.0000
   7   1   3     17.0883      0.7219     18.5473      0.0000
   9   1   3      3.8070      0.8651     -1.4988      0.0000
  11   1   3      3.0385      0.6745      1.2975      0.0000
  13   1   3      3.4633      0.7193      2.7838      0.0000
  15   1   3      2.0052      1.0301      2.1757      0.0000
  17   1   3      2.8446      1.1583      3.5527      0.0000
  19   1   3      1.9116      2.0091      1.0782      0.0000
  21   1   3      2.9116      1.9152     -0.7171      0.0000
 -22   2   3      0.0000      2.6456      0.6588      0.0000
 -20   2   3      0.0000      1.9035     -2.0386      0.0000
 -18   2   3      4.2013      0.9207     -4.8279      0.0000
 -16   2   3      7.8174      1.4653    -11.1226      0.0000
 -14   2   3      8.4167      1.2609     -9.8978      0.0000
 -12   2   3     13.1807      1.3452     16.5071      0.0000
 -10   2   3      3.7540      0.6270      1.0599      0.0000
  -8   2   3      7.0152      0.6092     -9.8154      0.0000
  -6   2   3     12.1503      1.0807     16.0999      0.0000
  -4   2   3      4.9497      0.6342     -5.9370      0.0000
  -2   2   3      6.0611      0.3866      6.6397      0.0000
   0   2   3      5.1523      0.7528      3.9505      0.0000
   2   2   3      3.5553      0.3337     -1.8529      0.0000
   4   2   3      9.6742      0.4874      9.6267      0.0000
   6   2   3     13.8023      0.5633    -18.1224      0.0000
   8   2   3      2.8997      0.5107     -3.0072      0.0000
  10   2   3      9.3312      0.6461     10.4178      0.0000
  12   2   3      6.0967      0.7823      5.6568      0.0000
  14   2   3      2.9750      0.8366      3.6687      0.0000
  16   2   3      2.1877      1.0443      0.6376      0.0000
  18   2   3      2.0878      1.5463     -0.2309      0.0000
  20   2   3      2.2210      1.7425      1.9298      0.0000
  22   2   3      5.7747      2.1155      4.1671      0.0000
  24   2   3      1.5033      1.6185     -1.9589      0.0000
 -25   3   3      4.3543      3.6186      4.7658      0.0000
 -23   3   3      7.5410      3.9906    -11.5192      0.0000
 -21   3   3      0.0000      3.5669      2.5507      0.0000
 -19   3   3      4.3102      0.9191      6.0215      0.0000
 -17   3   3     10.7113      0.8738     11.6216      0.0000
 -15   3   3     11.3029      1.7048     14.7824      0.0000
 -13   3   3      8.0304      0.9842    -10.1918      0.0000
 -11   3   3      6.1119      0.9937     -6.7156      0.0000
  -9   3   3      8.5855      0.4166     -9.5786      0.0000
  -7   3   3      7.0519      0.4324     -6.4569      0.0000
  -5   3   3     15.4607      0.6003    -11.5858      0.0000
  -3   3   3     19.4685      0.7234    -18.8187      0.0000
  -1   3   3      8.2163      0.3448     -8.2768      0.0000
   1   3   3      4.1443      0.4251     -3.6967      0.0000
   3   3   3     13.1301      0.5352    -14.8662      0.0000
   5   3   3     16.0906      0.6236     17.2888      0.0000
   7   3   3      9.6589      0.4907      9.9506      0.0000
   9   3   3      2.3690      0.5756     -1.5117      0.0000
  11   3   3      6.0220      0.5018     -7.0965      0.0000
  13   3   3      3.5815      0.6244     -3.8167      0.0000
  15   3   3      2.7357      0.8501     -1.6130      0.0000
  17   3   3      0.9167      1.4103     -0.0095      0.0000
  19   3   3      2.8058      2.5531     -0.3655      0.0000
  21   3   3      8.6811      1.6482     -6.5801      0.0000
  23   3   3      0.0000      1.6107      0.0225      0.0000
  25   3   3      2.1606      1.7546      2.6493      0.0000
 -28   4   3      6.4447      4.6743      2.5626      0.0000
 -26   4   3      2.8458      2.9326      1.0933      0.0000
 -24   4   3      3.3772      2.6089     -0.8732      0.0000
 -22   4   3     11.5757      2.1670     11.8364      0.0000
 -20   4   3      6.5824      1.2314     -6.3971      0.0000
 -18   4   3      9.8559      3.0100    -14.6936      0.0000
 -16   4   3     21.8382      1.7706    -22.0051      0.0000
 -14   4   3     11.9874      1.4635     -9.7760      0.0000
 -12   4   3      9.0481      0.9739     -7.6241      0.0000
 -10   4   3      6.4163      1.1088     -4.3786      0.0000
  -8   4   3      3.1049      0.5256      0.7040      0.0000
  -6   4   3      6.3072      0.6959     -6.9175      0.0000
  -4   4   3     19.2232      0.6687     17.6719      0.0000
  -2   4   3     12.9143      0.4729     12.5411      0.0000
   0   4   3      6.2973      0.7799      3.4836      0.0000
   2   4   3     15.8101      0.6359     18.5576      0.0000
   4   4   3      9.0630      0.4092    -10.8367      0.0000
   6   4   3      7.9638      0.5993     -8.0170      0.0000
   8   4   3      5.6934      0.4348     -3.5336      0.0000
  10   4   3      2.4501      0.5776      0.1394      0.0000
  12   4   3      2.7016      0.6124      1.5550      0.0000
  14   4   3      2.5383      0.7780     -0.1817      0.0000
  16   4   3      3.0378      0.8609     -1.6741      0.0000
  18   4   3      2.5277      0.9224     -2.5377      0.0000
  20   4   3      6.1116      3.3284      6.7114      0.0000
  22   4   3      2.1759      1.3981      0.5515      0.0000
  24   4   3      3.7201      1.2170     -1.5179      0.0000
  26   4   3      2.7199      1.8938     -1.5270      0.0000
  28   4   3      1.3629      1.7391     -0.8854      0.0000
 -31   5   3      1.2048      2.7921     -4.8707      0.0000
 -29   5   3      4.0015      3.3107     -2.5575      0.0000
 -27   5   3      0.0000      4.2502     -0.4639      0.0000
 -25   5   3      0.0000      4.3540      0.3586      0.0000
 -23   5   3      2.8876      2.5058      3.5022      0.0000
 -21   5   3      6.6187      1.1070     -6.4967      0.0000
 -19   5   3     11.6520      1.0963     13.3042      0.0000
 -17   5   3      8.1224      6.2464     18.2608      0.0000
 -15   5   3      7.0154      1.2014      8.7198      0.0000
 -13   5   3      5.6864      0.6622      3.9386      0.0000
 -11   5   3      4.3919      0.8157     -1.9378      0.0000
  -9   5   3      7.1299      0.6853     -5.6681      0.0000
  -7   5   3      6.2812      0.5223     -3.8470      0.0000
  -5   5   3     12.4143      0.5083    -11.1440      0.0000
  -3   5   3     18.4684      0.6291    -17.7675      0.0000
  -1   5   3      8.9352      0.3595     -8.1426      0.0000
   1   5   3     12.9661      0.5744    -14.5517      0.0000
   3   5   3     14.2481      0.6805     13.6550      0.0000
   5   5   3      8.5616      0.4159      8.9433      0.0000
   7   5   3      7.3282      0.4674      5.4875      0.0000
   9   5   3      5.7313      0.5248      5.4057      0.0000
  11   5   3      3.8094      0.8155      2.6151      0.0000
  13   5   3      3.8303      0.5631     -2.7323      0.0000
  15   5   3      3.2151      0.7553     -2.3428      0.0000
  17   5   3      2.6163      1.0883      0.1592      0.0000
  19   5   3     11.4064      1.3733    -10.7569      0.0000
  21   5   3      2.5591      1.1921     -1.5436      0.0000
  23   5   3      3.0417      1.2881      1.2228      0.0000
  25   5   3      2.3600      1.4096      1.4747      0.0000
  27   5   3      3.3711      2.4942      1.8766      0.0000
  29   5   3      1.5754      1.7132      1.4908      0.0000
 -34   6   3      0.7593      2.7830      0.4034      0.0000
 -32   6   3      0.0000      2.3340      2.9391      0.0000
 -30   6   3      3.6204      2.6043      3.8367      0.0000
 -28   6   3      4.1120      2.1744      1.3366      0.0000
 -26   6   3      0.0000      2.6185     -0.5405      0.0000
 -24   6   3      3.1857      2.6560     -2.3248      0.0000
 -22   6   3      3.7497      1.9208     -4.9156      0.0000
 -20   6   3      2.8892      1.4908     -0.2511      0.0000
 -18   6   3     17.9038      1.3260    -18.4834      0.0000
 -16   6   3     11.9682      1.3249    -12.4199      0.0000
 -14   6   3      5.3789      1.0217     -4.9460      0.0000
 -12   6   3      4.8628      0.6426      2.1343      0.0000
 -10   6   3      7.5693      0.4946      8.7179      0.0000
  -8   6   3      9.8819      0.5879     11.1736      0.0000
  -6   6   3     19.9255      0.8479     15.4925      0.0000
  -4   6   3     16.8876      0.6040     17.0721      0.0000
  -2   6   3     14.0177      0.6062     13.7867      0.0000
   0   6   3     13.6018      0.5394     15.5632      0.0000
   2   6   3     16.6281      0.6217    -16.5688      0.0000
   4   6   3     15.0564      0.6518    -15.4860      0.0000
   6   6   3      8.5967      0.3818     -6.2900      0.0000
   8   6   3      8.6764      0.4460     -7.3460      0.0000
  10   6   3      9.4976      0.4775     -9.4822      0.0000
  12   6   3      4.4119      0.6622     -2.3672      0.0000
  14   6   3      3.7249      0.6558      1.6999      0.0000
  16   6   3      4.4546      1.0331     -0.5128      0.0000
  18   6   3     15.7342      1.4584     14.5173      0.0000
  20   6   3      2.7104      1.1231      4.0848      0.0000
  22   6   3      1.7901      1.5283     -0.1459      0.0000
  24   6   3      2.0003      1.4537     -0.2908      0.0000
  26   6   3      2.2735      1.6871     -1.2096      0.0000
  28   6   3      2.2743      1.6509     -1.5275      0.0000
  30   6   3      1.4107      1.5649     -1.9312      0.0000
 -31   7   3      0.0000      2.7556     -1.3482      0.0000
 -29   7   3      0.6531      2.3059     -1.3959      0.0000
 -27   7   3      0.0000      3.5319      1.2803      0.0000
 -25   7   3      2.8734      3.9117      4.8070      0.0000
 -23   7   3      6.2936      1.4397      6.6604      0.0000
 -21   7   3      5.1715      1.9946      9.8907      0.0000
 -19   7   3      8.6688      1.4985      9.1607      0.0000
 -17   7   3     17.8709      1.7848     17.8007      0.0000
 -15   7   3     11.3442      1.3571     10.2864      0.0000
 -13   7   3      3.2705      0.8863      1.3399      0.0000
 -11   7   3      7.8188      0.4439     -7.3228      0.0000
  -9   7   3     11.0663      0.5883    -14.3484      0.0000
  -7   7   3     17.0717      0.8117    -16.7821      0.0000
  -5   7   3     18.8271      0.7079    -17.6866      0.0000
  -3   7   3     12.6322      0.4593    -12.8199      0.0000
  -1   7   3     12.6533      0.4557    -11.2665      0.0000
   1   7   3     20.3892      0.8132     21.7570      0.0000
   3   7   3     30.7245      1.1104     31.9669      0.0000
   5   7   3     22.1313      0.8305     22.1487      0.0000
   7   7   3     14.7449      0.6567     13.8837      0.0000
   9   7   3     14.5934      0.8313     14.9040      0.0000
  11   7   3     11.7124      0.5516      9.8180      0.0000
  13   7   3      4.3389      0.4113      3.5120      0.0000
  15   7   3      6.7284      0.9281      3.3763      0.0000
  17   7   3     13.8666      1.6203    -15.5863      0.0000
  19   7   3      5.5780      1.2503     -5.8698      0.0000
  21   7   3      3.1205      1.3830     -0.0566      0.0000
  23   7   3      2.1669      1.2499      0.7422      0.0000
  25   7   3      2.0327      1.6104      1.3719      0.0000
  27   7   3      1.4871      1.3461      1.0544      0.0000
  29   7   3      2.4457      1.7902      1.7109      0.0000
  31   7   3      3.4654      2.4859      2.8388      0.0000
 -32   8   3      2.0820      2.6569      2.9405      0.0000
 -28   8   3      6.6195      1.7668      6.0199      0.0000
 -26   8   3      4.9395      1.7360      3.7206      0.0000
 -24   8   3      0.0000      1.9949      0.1417      0.0000
 -22   8   3      3.6220      1.2433     -2.4304      0.0000
 -20   8   3      5.4356      1.6223     -6.8418      0.0000
 -18   8   3      7.3571      1.6242     -6.5170      0.0000
 -16   8   3     13.1514      1.9586    -12.0255      0.0000
 -14   8   3      5.8342      1.6069     -6.3117      0.0000
 -12   8   3      3.1288      0.5875      1.6294      0.0000
 -10   8   3     10.9883      0.6433     10.5274      0.0000
  -8   8   3     12.1367      0.5990     13.4135      0.0000
  -6   8   3     21.2446      0.7848     18.9887      0.0000
  -4   8   3     23.9852      0.7912     25.4059      0.0000
  -2   8   3     29.6135      1.0528     31.9032      0.0000
   0   8   3     11.7434      0.4159     10.1100      0.0000
   2   8   3      5.5592      0.3218     -5.6548      0.0000
   4   8   3      8.5781      0.4089     -8.0314      0.0000
   6   8   3      5.5456      0.3190     -4.0993      0.0000
   8   8   3      5.8487      0.3480     -5.1394      0.0000
  10   8   3      8.5062      0.4212     -7.6809      0.0000
  12   8   3      7.0439      0.4139     -7.4277      0.0000
  14   8   3      8.5164      0.5455     -7.4936      0.0000
  16   8   3     14.4309      0.9949     15.8637      0.0000
  18   8   3     10.4661      0.7824      9.9898      0.0000
  20   8   3      2.8490      0.8784      3.8369      0.0000
  22   8   3      4.2691      2.3354      1.2996      0.0000
  24   8   3      0.5373      2.1005     -0.5715      0.0000
  26   8   3      2.3985      1.5584      0.2830      0.0000
  28   8   3      2.1824      1.7324      0.0217      0.0000
  30   8   3      2.3086      1.9389     -1.8984      0.0000
 -31   9   3      0.0000      2.7847     -4.2073      0.0000
 -29   9   3      2.8002      3.1567     -5.4523      0.0000
 -27   9   3      4.2499      1.6280     -4.7808      0.0000
 -25   9   3      2.8526      1.7109     -2.3255      0.0000
 -23   9   3      3.5856      2.0182      2.0341      0.0000
 -21   9   3      4.2262      1.3504      5.4443      0.0000
 -19   9   3      9.8073      1.3690      8.3050      0.0000
 -17   9   3      7.5988      1.8207      8.6799      0.0000
 -15   9   3     11.6971      0.9968     11.4434      0.0000
 -13   9   3      5.1202      0.5344      4.2008      0.0000
 -11   9   3      7.3202      0.5376     -7.2339      0.0000
  -9   9   3     11.6472      0.5448    -11.0771      0.0000
  -7   9   3     12.3799      0.6527    -12.7741      0.0000
  -5   9   3     18.3758      0.6976    -19.6238      0.0000
  -3   9   3     25.5978      0.9139    -27.5449      0.0000
  -1   9   3     14.0210      0.5607    -13.6178      0.0000
   1   9   3      3.2808      0.2730      1.9790      0.0000
   3   9   3      7.3897      0.3396      8.8321      0.0000
   5   9   3      6.0439      0.5532      7.2277      0.0000
   7   9   3      3.4330      0.4676      1.5774      0.0000
   9   9   3      4.2689      0.5208     -0.5768      0.0000
  11   9   3      4.2403      0.5441      2.9234      0.0000
  13   9   3      8.7612      0.9013      7.8277      0.0000
  15   9   3     13.8380      0.7415    -14.2427      0.0000
  17   9   3     11.8879      0.7928    -12.6036      0.0000
  19   9   3      5.5313      0.9873     -6.9292      0.0000
  21   9   3      2.8180      1.3260     -2.6851      0.0000
  23   9   3      2.0395      1.9907      1.2616      0.0000
  25   9   3      1.0945      1.2108      0.7833      0.0000
  27   9   3      1.1936      1.5590      0.0844      0.0000
  29   9   3      2.6579      1.5666      1.8954      0.0000
 -30  10   3      2.7333      2.9485      5.4417      0.0000
 -28  10   3      1.5233      2.5408      5.3339      0.0000
 -26  10   3      2.7000      1.7690      3.8735      0.0000
 -24  10   3      1.5499      1.8388      1.3422      0.0000
 -22  10   3      5.1218      1.7626     -3.7890      0.0000
 -20  10   3      7.9898      1.9454     -6.6591      0.0000
 -18  10   3      6.8899      2.1665     -8.5283      0.0000
 -16  10   3      9.6325      0.8541     -8.9715      0.0000
 -14  10   3      7.6462      1.5707     -6.5754      0.0000
 -12  10   3      5.2605      0.5473      5.4781      0.0000
 -10  10   3     12.7204      0.5825     12.9808      0.0000
  -8  10   3     13.3452      0.6307     13.9844      0.0000
  -6  10   3     15.9335      0.5901     17.0614      0.0000
  -4  10   3     23.6679      0.8845     25.3924      0.0000
  -2  10   3     18.9972      0.7009     19.4657      0.0000
   0  10   3      7.0903      0.3021      6.6155      0.0000
   2  10   3      5.0697      0.3570     -3.9704      0.0000
   4  10   3      8.7971      0.3490     -8.3194      0.0000
   6  10   3      4.6698      0.3564     -3.9141      0.0000
   8  10   3      3.5719      0.4597      2.1492      0.0000
  10  10   3      4.7148      0.5541      0.8837      0.0000
  12  10   3      8.0071      1.0994     -7.6982      0.0000
  14  10   3      8.5431      0.5152      8.5045      0.0000
  16  10   3     10.9650      0.6422     10.6858      0.0000
  18  10   3      6.9722      0.8165      8.0498      0.0000
  20  10   3      4.6279      1.3289      4.1363      0.0000
  22  10   3      3.3475      1.1311     -0.9217      0.0000
  24  10   3      1.3624      1.3075     -1.5041      0.0000
  26  10   3      3.7940      1.8795     -0.2582      0.0000
  28  10   3      2.6386      1.7957     -1.3254      0.0000
 -29  11   3      3.3494      2.7941     -5.2837      0.0000
 -27  11   3      2.4681      2.1058     -5.1764      0.0000
 -25  11   3      4.1096      1.1348     -4.0482      0.0000
 -23  11   3      1.4221      1.5409     -0.8148      0.0000
 -21  11   3      6.5709      1.9735      6.6767      0.0000
 -19  11   3     12.1803      3.8611     14.4640      0.0000
 -17  11   3     24.1862      3.1651     23.4069      0.0000
 -15  11   3     30.4912      1.7316     29.3336      0.0000
 -13  11   3     25.3968      2.6018     27.5839      0.0000
 -11  11   3     23.3251      1.0025     21.8653      0.0000
  -9  11   3     17.4702      1.1207     17.6181      0.0000
  -7  11   3     13.0784      0.8237     11.2162      0.0000
  -5  11   3      5.0095      0.3788     -1.5971      0.0000
  -3  11   3     11.0637      0.4061    -10.7540      0.0000
  -1  11   3     11.3702      0.4397    -11.3702      0.0000
   1  11   3      5.7840      0.2838     -5.3617      0.0000
   3  11   3      4.3153      0.2644      2.9504      0.0000
   5  11   3      5.9333      0.2886      5.1751      0.0000
   7  11   3      5.5704      0.5261      3.2766      0.0000
   9  11   3      5.1909      0.4433      4.5007      0.0000
  11  11   3     13.7168      0.6010     13.6683      0.0000
  13  11   3      5.9377      0.5905      5.2629      0.0000
  15  11   3      4.2275      0.6607      2.0097      0.0000
  17  11   3      2.7714      0.5393      0.3617      0.0000
  19  11   3      2.9323      1.6631      0.4737      0.0000
  21  11   3      5.4626      1.2948      3.4474      0.0000
  23  11   3      5.5522      1.2156      3.9881      0.0000
  25  11   3      2.0416      1.4562      2.3150      0.0000
  27  11   3      3.0769      2.2269      2.2346      0.0000
 -28  12   3      0.6066      1.3658      3.2317      0.0000
 -26  12   3      3.6844      3.0233      1.3388      0.0000
 -24  12   3      0.3978      1.1905     -0.5094      0.0000
 -22  12   3      3.1518      2.1603     -3.0249      0.0000
 -20  12   3      6.5536      2.3609     -8.0913      0.0000
 -18  12   3     12.9735      0.9765    -12.0150      0.0000
 -16  12   3     13.6730      0.8770    -12.8350      0.0000
 -14  12   3      6.0220      0.8008     -7.2622      0.0000
 -12  12   3      3.2398      0.4827      0.3610      0.0000
 -10  12   3      5.5670      0.3382      5.4505      0.0000
  -8  12   3      9.4599      0.3685      8.0555      0.0000
  -6  12   3     10.9373      0.4252     10.6913      0.0000
  -4  12   3     11.8327      0.4881     12.0659      0.0000
  -2  12   3     11.5139      0.4939     11.7348      0.0000
   0  12   3      5.9006      0.4082      6.0280      0.0000
   2  12   3      4.6105      0.3122     -4.1583      0.0000
   4  12   3      7.8887      0.3482     -9.0913      0.0000
   6  12   3      6.4553      0.3337     -7.2928      0.0000
   8  12   3      4.5939      0.4549     -3.9445      0.0000
  10  12   3      5.7929      0.4095     -5.7001      0.0000
  12  12   3      2.7398      0.4441      1.5571      0.0000
  14  12   3      4.8660      0.4444      4.2910      0.0000
  16  12   3      5.3182      0.4818      5.7329      0.0000
  18  12   3      4.1058      0.8466      5.9012      0.0000
  20  12   3      1.8704      0.9366      2.8681      0.0000
  22  12   3      2.8302      1.6332     -0.1465      0.0000
  24  12   3      2.5296      1.6803     -1.0810      0.0000
 -25  13   3      0.8522      1.2603     -0.0690      0.0000
 -23  13   3      1.8652      1.6345      1.3002      0.0000
 -21  13   3      3.6028      1.0762      3.8943      0.0000
 -19  13   3      9.6711      0.9244      9.1995      0.0000
 -17  13   3     12.3727      0.8461     11.6528      0.0000
 -15  13   3      7.5270      0.5063      7.8500      0.0000
 -13  13   3      3.2190      0.4304      0.1824      0.0000
 -11  13   3      5.9796      0.4416     -6.5253      0.0000
  -9  13   3     12.1687      0.4717    -11.5010      0.0000
  -7  13   3     15.2260      0.5810    -14.6061      0.0000
  -5  13   3     14.5135      0.5423    -14.5480      0.0000
  -3  13   3     13.0088      0.4835    -13.7046      0.0000
  -1  13   3     10.4233      0.4160    -10.6670      0.0000
   1  13   3      3.1568      0.3009     -1.2612      0.0000
   3  13   3      7.0215      0.3131      7.4174      0.0000
   5  13   3      9.4132      0.3783     10.5937      0.0000
   7  13   3      9.3718      0.3848      9.6663      0.0000
   9  13   3      8.4295      0.3902      8.8389      0.0000
  11  13   3      2.3493      0.4722      1.4522      0.0000
  13  13   3      3.2507      0.3936     -2.5691      0.0000
  15  13   3      4.0715      0.5245     -4.2074      0.0000
  17  13   3      6.0772      0.6781     -5.5571      0.0000
  19  13   3      3.5133      2.9066     -5.4334      0.0000
  21  13   3      3.8121      1.2122     -3.4670      0.0000
  23  13   3      3.8326      1.3032     -1.7081      0.0000
 -22  14   3      2.4228      1.8003      1.0689      0.0000
 -20  14   3      5.1394      3.2678     -2.7614      0.0000
 -18  14   3      8.4811      1.1150     -8.1435      0.0000
 -16  14   3      9.1574      0.5510     -8.8269      0.0000
 -14  14   3      5.7044      0.7849     -4.5241      0.0000
 -12  14   3      2.2538      0.4420      1.2674      0.0000
 -10  14   3      5.6074      0.3563      7.1766      0.0000
  -8  14   3     12.5685      0.5235     12.6932      0.0000
  -6  14   3     15.3283      0.5630     15.4109      0.0000
  -4  14   3     14.8091      0.5825     15.9860      0.0000
  -2  14   3     15.2312      0.5788     15.3137      0.0000
   0  14   3     10.2472      0.3957     10.0509      0.0000
   2  14   3      3.6809      0.3158      1.9392      0.0000
   4  14   3      4.4665      0.2865     -4.7238      0.0000
   6  14   3      8.2732      0.3861     -8.3412      0.0000
   8  14   3      8.5971      0.5104     -9.3413      0.0000
  10  14   3      4.5803      0.4176     -3.6963      0.0000
  12  14   3      2.3415      0.5433      1.2364      0.0000
  14  14   3      2.9868      0.6357      2.9878      0.0000
  16  14   3      3.4203      0.7305      3.8499      0.0000
  18  14   3      5.1155      0.8688      5.3292      0.0000
  20  14   3      5.2825      1.3375      5.2477      0.0000
  22  14   3      3.2245      1.2551      4.0448      0.0000
 -21  15   3      3.7167      1.3745      5.7781      0.0000
 -19  15   3      8.0439      0.7790      8.4496      0.0000
 -17  15   3      8.5205      0.6631      8.9970      0.0000
 -15  15   3      4.7343      0.4186      4.8998      0.0000
 -13  15   3      3.2414      0.5519     -1.4784      0.0000
 -11  15   3      7.1602      0.5208     -7.7536      0.0000
  -9  15   3     11.7199      0.5601    -12.6891      0.0000
  -7  15   3     13.4859      0.5712    -14.3791      0.0000
  -5  15   3     12.0584      0.4666    -12.4426      0.0000
  -3  15   3      8.0785      0.3706     -8.3337      0.0000
  -1  15   3      3.3411      0.4143     -2.2440      0.0000
   1  15   3      4.6124      0.3120      4.4087      0.0000
   3  15   3      9.5546      0.4856     10.3711      0.0000
   5  15   3     13.3440      0.6327     14.7315      0.0000
   7  15   3     13.1678      0.6575     15.8674      0.0000
   9  15   3     10.0853      0.6746     10.2628      0.0000
  11  15   3      2.9541      0.7655      2.7466      0.0000
  13  15   3      2.4488      0.7667     -1.6963      0.0000
  15  15   3      3.5726      0.7087     -3.2399      0.0000
  17  15   3      3.7081      1.2453     -4.8673      0.0000
 -22  16   3      2.4879      1.3915     -2.3495      0.0000
 -20  16   3      5.3225      0.8000     -5.3064      0.0000
 -18  16   3      6.4355      1.4480     -7.5937      0.0000
 -16  16   3      8.5036      1.0971     -7.8900      0.0000
 -14  16   3      4.3852      0.5036     -5.7022      0.0000
 -12  16   3      2.0488      0.4458     -1.5787      0.0000
 -10  16   3      3.6849      0.3768      3.7041      0.0000
  -8  16   3      6.7148      0.5629      8.4134      0.0000
  -6  16   3     10.5657      0.6667     10.9982      0.0000
  -4  16   3     11.1102      0.5317     10.6223      0.0000
  -2  16   3      6.5703      0.3955      7.3019      0.0000
   0  16   3      3.5914      0.3611      3.3962      0.0000
   2  16   3      2.0834      0.4597     -0.2005      0.0000
   4  16   3      4.5097      0.4345     -4.8059      0.0000
   6  16   3      7.3895      0.5873     -8.9033      0.0000
   8  16   3      7.4657      0.9241     -8.0294      0.0000
  10  16   3      3.8780      0.6293     -3.3926      0.0000
  12  16   3      2.2412      0.9292      0.5152      0.0000
  14  16   3      2.9460      1.3566      1.9947      0.0000
  16  16   3      3.1391      1.2356      3.2025      0.0000
 -17  17   3      8.9403      1.6841      6.6440      0.0000
 -15  17   3      6.9322      1.3264      6.9568      0.0000
 -13  17   3      4.7342      0.5709      5.6699      0.0000
 -11  17   3      2.3540      0.4240      2.1325      0.0000
  -9  17   3      2.6636      0.5674     -2.7373      0.0000
  -7  17   3      6.0767      0.6368     -7.1534      0.0000
  -5  17   3      9.3252      1.0787     -9.1390      0.0000
  -3  17   3      6.8491      0.6141     -7.4817      0.0000
  -1  17   3      4.9314      0.8974     -4.5532      0.0000
   1  17   3      2.8518      0.5938     -2.7781      0.0000
   3  17   3      1.7756      0.5674     -0.4876      0.0000
   5  17   3      3.1064      0.5780      3.1741      0.0000
   7  17   3      3.7017      0.8115      4.7858      0.0000
   9  17   3      3.5320      0.7966      3.0023      0.0000
  11  17   3      1.9048      1.4674      0.2889      0.0000
  13  17   3      2.1501      1.3208     -1.2800      0.0000
 -12  18   3     11.1543      2.0247    -11.1472      0.0000
  -8  18   3      2.8092      1.4055     -1.7362      0.0000
  -6  18   3      3.7856      0.7699      2.9903      0.0000
  -4  18   3      4.0533      1.1193      4.2062      0.0000
  -2  18   3      4.1288      0.7658      2.7289      0.0000
   0  18   3      2.3911      0.7710      1.6415      0.0000
   2  18   3      1.2549      1.1306      0.9242      0.0000
   4  18   3      1.3558      1.4310     -1.1897      0.0000
   6  18   3      2.7898      1.3669     -3.5333      0.0000
 -24   0   4     22.2751      6.0721     16.2482      0.0000
 -22   0   4     27.6673      5.8537     21.1839      0.0000
 -20   0   4     15.6113      2.8578     22.0185      0.0000
 -18   0   4     24.3908      3.1504     24.0525      0.0000
 -16   0   4     19.0841      1.6753     24.8137      0.0000
 -14   0   4     26.3563      1.5953     26.9226      0.0000
 -12   0   4     20.2485      1.3563     18.8667      0.0000
 -10   0   4     33.0920      2.0866    -38.8109      0.0000
  -8   0   4     31.5098      2.3784    -31.1172      0.0000
  -6   0   4     41.1209      2.9011    -39.7722      0.0000
  -4   0   4     41.9625      1.9450    -33.8865      0.0000
  -2   0   4      7.1593      0.8587     -3.4569      0.0000
   0   0   4     15.7047      2.7533      9.6828      0.0000
   2   0   4     28.5144      1.3663     32.5059      0.0000
   4   0   4     32.9698      1.7332     47.4045      0.0000
   6   0   4     50.4448      2.7162     53.4056      0.0000
   8   0   4     49.4711      3.0475     67.8463      0.0000
  10   0   4     40.4495      2.5089     40.5195      0.0000
  12   0   4     13.4535      0.8937     16.8193      0.0000
  14   0   4     10.0368      0.8171      5.1903      0.0000
  16   0   4      4.2561      0.9189     -0.0931      0.0000
  18   0   4      3.5060      0.9021     -0.9042      0.0000
  20   0   4      5.2831      0.9073     -3.9125      0.0000
  22   0   4     12.3184      1.8066     -7.5258      0.0000
  24   0   4     10.9376      2.7257     -6.2684      0.0000
  26   0   4      1.2131      1.9356      0.9688      0.0000
 -27   1   4      3.4441      4.6655     10.8731      0.0000
 -25   1   4      2.3239      3.4973      1.4015      0.0000
 -23   1   4      2.8105      1.3523      2.0600      0.0000
 -21   1   4      1.2879      1.3628     -0.6232      0.0000
 -19   1   4      7.5671      1.3765     -5.3734      0.0000
 -17   1   4     10.6200      0.6575    -11.4269      0.0000
 -15   1   4     21.1441      1.1190    -21.3334      0.0000
 -13   1   4     27.5051      1.2137    -28.2812      0.0000
 -11   1   4      5.5263      1.0060     -4.4272      0.0000
  -9   1   4     21.7560      0.9083     21.0141      0.0000
  -7   1   4     27.6786      1.3028     23.5625      0.0000
  -5   1   4     37.8063      1.4962     37.0955      0.0000
  -3   1   4     36.3632      1.2315     36.7392      0.0000
  -1   1   4     35.1910      1.2817     34.4387      0.0000
   1   1   4     27.9387      1.0356     28.9737      0.0000
   3   1   4     12.2309      0.5822     13.2205      0.0000
   5   1   4      6.3288      0.7046     -1.2341      0.0000
   7   1   4     28.4734      1.0952    -29.3773      0.0000
   9   1   4     30.2002      1.1818    -33.1886      0.0000
  11   1   4     15.6765      1.0563    -17.5704      0.0000
  13   1   4      6.7140      0.6313     -6.6791      0.0000
  15   1   4      3.8665      0.5784     -1.0423      0.0000
  17   1   4      2.8237      0.8259      1.2979      0.0000
  19   1   4      3.6128      0.8577      3.6470      0.0000
  21   1   4      7.7085      1.7281      7.8050      0.0000
  23   1   4      6.8083      5.0400      9.5617      0.0000
  25   1   4      4.9648      1.8645      3.8808      0.0000
  27   1   4      1.0223      1.9000     -1.4928      0.0000
  29   1   4      1.8020      1.6115     -2.6051      0.0000
 -30   2   4      2.3602      4.2159     -5.9950      0.0000
 -24   2   4      1.9825      1.8780      0.2246      0.0000
 -22   2   4      2.7063      1.8100     -3.3383      0.0000
 -20   2   4      3.1008      0.8840      1.9790      0.0000
 -18   2   4      6.8912      0.9540      6.8045      0.0000
 -16   2   4     15.0091      1.0313     15.0852      0.0000
 -14   2   4     20.9094      0.9843     24.0444      0.0000
 -12   2   4     11.4851      0.6285     10.9776      0.0000
 -10   2   4      5.1360      0.3643      4.5876      0.0000
  -8   2   4     28.9004      1.2779    -29.1921      0.0000
  -6   2   4     32.1190      1.2853    -29.3881      0.0000
  -4   2   4     31.6249      1.0582    -33.3555      0.0000
  -2   2   4     36.2445      1.2491    -36.9810      0.0000
   0   2   4     29.6939      1.0245    -28.5109      0.0000
   2   2   4     19.9466      0.6982    -19.9809      0.0000
   4   2   4      9.7875      0.4427    -11.4026      0.0000
   6   2   4     16.3669      0.6579     16.4743      0.0000
   8   2   4     17.9356      0.7703     20.2999      0.0000
  10   2   4     14.9807      0.6682     17.3765      0.0000
  12   2   4      6.6764      0.4792      6.2108      0.0000
  14   2   4      2.6100      0.8561     -0.7128      0.0000
  16   2   4      2.8924      0.7277     -2.3884      0.0000
  18   2   4      3.4974      0.6996     -3.7077      0.0000
  20   2   4      5.8431      0.8686     -6.2169      0.0000
  22   2   4     11.0453      1.0775     -9.3182      0.0000
  24   2   4      6.9593      1.6000     -4.9021      0.0000
  26   2   4      1.8680      1.9916     -0.4284      0.0000
  30   2   4      1.8038      1.7024      1.7592      0.0000
 -33   3   4      3.3943      4.4627      1.0583      0.0000
 -31   3   4      2.5033      2.4280      4.3342      0.0000
 -29   3   4      8.8445      2.3119      5.6466      0.0000
 -27   3   4     12.2784      2.4938      8.8855      0.0000
 -25   3   4     13.9010      8.6939     12.3327      0.0000
 -23   3   4      5.9368      1.0582     -4.0622      0.0000
 -21   3   4      1.9735      1.4277     -1.0716      0.0000
 -19   3   4      4.9055      0.8512     -4.4002      0.0000
 -17   3   4      9.8761      1.7039     -9.2383      0.0000
 -15   3   4     15.1092      1.5492    -14.1739      0.0000
 -13   3   4      8.7966      0.7134     -7.0213      0.0000
 -11   3   4      6.0473      0.4725     -3.2072      0.0000
  -9   3   4     11.9258      0.5956     12.1275      0.0000
  -7   3   4     38.2414      1.6494     39.2446      0.0000
  -5   3   4     30.8616      1.1768     32.9506      0.0000
  -3   3   4     31.3600      1.1259     31.7367      0.0000
  -1   3   4     26.6204      0.9108     26.5307      0.0000
   1   3   4     17.8622      0.6170     15.1037      0.0000
   3   3   4     13.3467      0.4772     13.4233      0.0000
   5   3   4     12.2419      0.5124    -12.0274      0.0000
   7   3   4     14.0938      0.6428    -13.2711      0.0000
   9   3   4      9.2393      0.4332     -9.6695      0.0000
  11   3   4      5.5804      0.5602     -5.7894      0.0000
  13   3   4      2.7487      0.6238      2.6648      0.0000
  15   3   4      5.1803      0.5617      5.7253      0.0000
  17   3   4      6.4614      1.2897      5.5755      0.0000
  19   3   4      6.2038      0.8176      6.5371      0.0000
  21   3   4     10.9777      0.8592      9.8123      0.0000
  23   3   4      3.9453      1.0264      4.5546      0.0000
  25   3   4      1.7319      1.5041      0.6661      0.0000
  27   3   4      2.8075      2.3799     -1.5342      0.0000
  29   3   4      2.5569      1.8538     -2.1911      0.0000
 -32   4   4      0.0000      3.0050     -0.1829      0.0000
 -30   4   4      3.2849      2.7322     -2.9516      0.0000
 -28   4   4      5.5905      4.8091     -6.5428      0.0000
 -26   4   4     12.6660      3.3115    -10.7115      0.0000
 -24   4   4     24.2063      6.0343    -14.4241      0.0000
 -22   4   4      6.2621      1.1021      6.1810      0.0000
 -20   4   4      2.2917      1.0600      2.9238      0.0000
 -18   4   4     12.9654      1.9515     11.8332      0.0000
 -16   4   4     22.0520      1.3365     23.2933      0.0000
 -14   4   4     25.8090      1.8012     27.0042      0.0000
 -12   4   4     27.3087      1.1536     33.3672      0.0000
 -10   4   4     25.3762      1.2100     28.1291      0.0000
  -8   4   4      9.1970      1.0503     12.1680      0.0000
  -6   4   4     15.5181      0.5932    -16.2509      0.0000
  -4   4   4     12.8406      0.5094    -13.8530      0.0000
  -2   4   4     18.7465      0.6590    -17.9184      0.0000
   0   4   4     17.9347      0.6485    -17.5240      0.0000
   2   4   4     20.2820      0.8061    -19.9474      0.0000
   4   4   4      3.7285      0.3603      4.2682      0.0000
   6   4   4     10.2996      0.4707     10.5012      0.0000
   8   4   4     10.4087      0.6180      9.5735      0.0000
  10   4   4      9.8072      0.4766     10.8335      0.0000
  12   4   4      8.1646      0.5080      8.7774      0.0000
  14   4   4      4.5337      0.4984      3.6576      0.0000
  16   4   4      4.6931      0.5650      1.7005      0.0000
  18   4   4      2.8574      0.7413     -0.2665      0.0000
  20   4   4      5.3469      1.6189     -7.3583      0.0000
  22   4   4      2.9771      1.0114     -2.6947      0.0000
  24   4   4      2.2602      1.4216      0.5154      0.0000
  26   4   4      2.5399      1.3404      1.7417      0.0000
  28   4   4      3.0192      1.5778      2.0679      0.0000
 -35   5   4      1.1917      2.3428     -0.5931      0.0000
 -33   5   4      1.3067      2.7880      0.0281      0.0000
 -29   5   4      3.4057      2.1637      3.5917      0.0000
 -27   5   4      3.5833      1.6230      6.1612      0.0000
 -25   5   4      9.6071      2.8592      8.7377      0.0000
 -23   5   4      7.0337      1.2222      6.8491      0.0000
 -21   5   4      8.1846      2.8059    -12.7370      0.0000
 -19   5   4      7.7866      0.8833     -7.0573      0.0000
 -17   5   4     11.0011      1.1924    -11.7175      0.0000
 -15   5   4     12.9257      1.2033    -12.1754      0.0000
 -13   5   4     11.8327      0.7024    -12.7124      0.0000
 -11   5   4     10.8395      0.6284    -12.1029      0.0000
  -9   5   4      5.1478      0.4866     -3.5734      0.0000
  -7   5   4     17.8008      0.7364     17.8847      0.0000
  -5   5   4     26.2333      0.9205     27.2002      0.0000
  -3   5   4     19.0864      0.6763     20.4537      0.0000
  -1   5   4     17.2721      0.6014     16.2021      0.0000
   1   5   4     18.8861      0.7022     20.1348      0.0000
   3   5   4      3.5266      0.3381     -1.8619      0.0000
   5   5   4     10.7517      0.4618    -11.2584      0.0000
   7   5   4     12.0688      0.6153    -11.6034      0.0000
   9   5   4     11.3718      0.9458    -11.7110      0.0000
  11   5   4      9.4233      0.5445    -10.6583      0.0000
  13   5   4      6.9020      0.4891     -7.2078      0.0000
  15   5   4      4.0369      0.5182     -3.4005      0.0000
  17   5   4      2.8235      0.7763     -0.7574      0.0000
  19   5   4     10.1217      1.1487      9.2968      0.0000
  21   5   4      5.8545      1.4151      5.1522      0.0000
  23   5   4      1.3308      1.4012      1.3068      0.0000
  25   5   4      2.8258      1.0647     -0.6811      0.0000
  27   5   4      0.0000      2.1251     -1.0930      0.0000
  29   5   4      3.1625      2.4626     -1.2830      0.0000
 -34   6   4      1.6044      2.5750     -0.7172      0.0000
 -32   6   4      0.0000      2.8613     -0.0892      0.0000
 -30   6   4      0.0000      3.1618      0.0680      0.0000
 -28   6   4      2.1448      1.7081     -3.0633      0.0000
 -26   6   4      3.5788      1.5334     -4.4629      0.0000
 -24   6   4      4.5048      0.9935     -2.9998      0.0000
 -22   6   4      1.8857      1.5643      0.8451      0.0000
 -20   6   4     12.3178      3.2098     17.2989      0.0000
 -18   6   4      8.7984      0.7128      9.5055      0.0000
 -16   6   4      8.7499      0.7751      8.4390      0.0000
 -14   6   4      6.5417      0.8717      7.3206      0.0000
 -12   6   4      6.6397      0.4398      6.1808      0.0000
 -10   6   4      4.2484      0.5881      3.6095      0.0000
  -8   6   4     14.8448      0.7619    -16.3513      0.0000
  -6   6   4     25.0373      0.8943    -23.5553      0.0000
  -4   6   4     26.0011      0.9716    -27.7240      0.0000
  -2   6   4     18.4878      0.6240    -19.2494      0.0000
   0   6   4     18.6412      0.7006    -19.4031      0.0000
   2   6   4      4.3928      0.5825     -1.7244      0.0000
   4   6   4     10.2524      0.4747     10.7142      0.0000
   6   6   4     16.9474      0.6863     15.8988      0.0000
   8   6   4     17.0764      0.7256     17.7108      0.0000
  10   6   4     13.0332      0.6017     14.1325      0.0000
  12   6   4     11.1729      0.5625     10.5813      0.0000
  14   6   4      6.0600      0.9306      7.2131      0.0000
  16   6   4      5.7513      0.5639      3.7440      0.0000
  18   6   4      9.8390      0.8706     -9.5052      0.0000
  20   6   4      7.7350      0.7637     -7.1222      0.0000
  22   6   4      5.1766      2.6197     -3.7822      0.0000
  24   6   4      3.2688      3.5084     -0.8298      0.0000
  28   6   4      0.5149      1.7113      0.5829      0.0000
  30   6   4      0.0000      2.0157      1.1485      0.0000
 -31   7   4      0.0000      2.7631     -1.6063      0.0000
 -29   7   4      1.2509      3.1821     -2.1532      0.0000
 -27   7   4      1.7393      1.9815      0.3817      0.0000
 -25   7   4      2.8675      1.1551     -0.7120      0.0000
 -23   7   4      3.2696      0.9676     -2.7334      0.0000
 -21   7   4      7.0545      0.7952     -6.6665      0.0000
 -19   7   4     21.3980      3.0155    -18.4452      0.0000
 -17   7   4      9.8539      0.9544     -8.6355      0.0000
 -15   7   4      7.7679      0.6890     -6.4864      0.0000
 -13   7   4      6.7434      1.0553     -5.7563      0.0000
 -11   7   4      5.9992      0.5359     -3.4351      0.0000
  -9   7   4     12.5261      0.8389     12.9937      0.0000
  -7   7   4     18.9219      0.7205     20.0994      0.0000
  -5   7   4     21.2718      0.8879     22.6474      0.0000
  -3   7   4     17.8014      0.6361     19.4113      0.0000
  -1   7   4     12.2431      0.5036     12.4158      0.0000
   1   7   4      4.4774      0.3013     -5.3346      0.0000
   3   7   4     14.6381      0.6061    -16.4400      0.0000
   5   7   4     22.1262      1.0317    -22.4009      0.0000
   7   7   4     24.4357      0.9580    -25.9962      0.0000
   9   7   4     19.3719      0.7153    -19.5562      0.0000
  11   7   4     13.3359      0.8395    -12.7677      0.0000
  13   7   4     10.6476      0.5166     -9.5202      0.0000
  15   7   4      8.9811      0.5467     -7.8709      0.0000
  17   7   4      5.4891      0.5149      6.5302      0.0000
  19   7   4      6.3989      0.8903      6.4947      0.0000
  21   7   4      6.1299      0.8850      5.0391      0.0000
  23   7   4      1.8312      1.1228      2.4688      0.0000
  25   7   4      2.3583      1.7855      0.8108      0.0000
  27   7   4      0.0000      1.4468      0.2817      0.0000
  29   7   4      1.6084      1.5813     -0.2730      0.0000
 -32   8   4      2.4720      3.2692     -1.3603      0.0000
 -28   8   4      1.7368      2.2353     -2.5812      0.0000
 -26   8   4      3.8763      2.0558     -4.5376      0.0000
 -24   8   4      4.3057      0.8231     -3.7960      0.0000
 -22   8   4      2.1381      1.1952     -2.1181      0.0000
 -20   8   4      3.8006      0.7893      2.3017      0.0000
 -18   8   4     10.8234      1.4095     10.1808      0.0000
 -16   8   4      4.2288      0.8166      2.8433      0.0000
 -14   8   4      4.6173      0.5675      3.9505      0.0000
 -12   8   4      6.8386      0.8068      5.4598      0.0000
 -10   8   4      6.2941      0.4743     -6.6522      0.0000
  -8   8   4     11.6121      0.4886    -12.2222      0.0000
  -6   8   4     16.6724      0.6218    -16.9218      0.0000
  -4   8   4     19.6297      0.6813    -20.8899      0.0000
  -2   8   4     22.2750      0.9029    -24.0930      0.0000
   0   8   4     12.1632      0.5028    -13.9656      0.0000
   2   8   4      5.9307      0.3496     -5.7605      0.0000
   4   8   4      2.1996      0.4974      0.0475      0.0000
   6   8   4      9.4861      0.4402     10.3111      0.0000
   8   8   4     10.9565      0.4920     11.0152      0.0000
  10   8   4      7.4938      0.3689      8.3641      0.0000
  12   8   4      6.1721      0.4399      6.8116      0.0000
  14   8   4      8.1820      0.4250      8.0761      0.0000
  16   8   4      3.2027      0.5895     -3.9186      0.0000
  18   8   4      5.3969      0.9921     -5.3704      0.0000
  20   8   4      5.2654      0.7450     -5.7624      0.0000
  22   8   4      5.0190      1.4773     -4.0594      0.0000
  24   8   4      2.8049      1.7500     -2.5352      0.0000
  26   8   4      4.5236      1.8541     -1.5745      0.0000
  28   8   4      1.8482      1.6965     -0.8544      0.0000
 -31   9   4      0.0000      2.6853      2.1922      0.0000
 -29   9   4      1.2985      1.5871      2.3995      0.0000
 -27   9   4      1.4346      1.6891      2.1741      0.0000
 -25   9   4      3.1923      1.4262      2.6379      0.0000
 -23   9   4      1.3946      1.3874      2.0243      0.0000
 -21   9   4      0.0000      1.2108      0.2473      0.0000
 -19   9   4      4.1833      0.7183     -3.6529      0.0000
 -17   9   4      9.3321      1.5909     -8.7004      0.0000
 -15   9   4      4.3930      0.4932     -4.9293      0.0000
 -13   9   4      8.3803      0.5561     -5.9407      0.0000
 -11   9   4      3.5632      0.4915      2.6651      0.0000
  -9   9   4      7.1355      0.6269      8.0309      0.0000
  -7   9   4     11.8448      0.5120     10.5907      0.0000
  -5   9   4     15.9456      0.5987     14.6042      0.0000
  -3   9   4     17.1773      0.6100     18.7883      0.0000
  -1   9   4     14.0572      0.5056     14.8126      0.0000
   1   9   4      8.2722      0.3910      8.4753      0.0000
   3   9   4      4.0760      0.3280      4.0214      0.0000
   5   9   4      5.1186      0.3311     -5.0914      0.0000
   7   9   4      7.6808      0.3831     -7.3379      0.0000
   9   9   4      7.1647      0.5761     -6.9548      0.0000
  11   9   4      5.3715      0.3450     -5.3623      0.0000
  13   9   4      6.9519      0.3939     -6.2555      0.0000
  15   9   4      2.4002      0.5044      2.3570      0.0000
  17   9   4      3.7826      0.5305      3.3072      0.0000
  19   9   4      3.5883      0.6016      4.2737      0.0000
  21   9   4      3.8091      0.6591      3.1298      0.0000
  23   9   4      3.4126      1.3034      2.4294      0.0000
  25   9   4      0.3918      1.3471      1.6077      0.0000
  27   9   4      2.9274      2.1140      0.7658      0.0000
 -30  10   4      0.6477      2.7780     -2.3747      0.0000
 -28  10   4      0.0000      2.7007     -1.4518      0.0000
 -26  10   4      1.4391      1.2962     -0.4113      0.0000
 -24  10   4      1.6985      1.0191     -0.9251      0.0000
 -22  10   4      1.4397      1.2505     -1.4830      0.0000
 -20  10   4      1.8715      1.2938     -0.7524      0.0000
 -18  10   4      2.6873      0.9662      2.6889      0.0000
 -16  10   4      6.5640      0.5429      7.3214      0.0000
 -14  10   4      5.0589      0.5462      5.0601      0.0000
 -12  10   4      3.5960      0.4696     -1.7323      0.0000
 -10  10   4      6.0335      0.6270     -5.5970      0.0000
  -8  10   4      5.9674      0.3372     -6.1725      0.0000
  -6  10   4      8.9932      0.3726     -7.6062      0.0000
  -4  10   4      9.2050      0.3526    -10.4215      0.0000
  -2  10   4      8.1865      0.4570     -9.1261      0.0000
   0  10   4      6.1002      0.2983     -6.3225      0.0000
   2  10   4      4.0341      0.3424     -3.7024      0.0000
   4  10   4      3.0893      0.3784      3.2767      0.0000
   6  10   4      3.4521      0.3877      3.6710      0.0000
   8  10   4      3.6253      0.3542      3.9732      0.0000
  10  10   4      4.2237      0.7104      3.3857      0.0000
  12  10   4      3.2878      0.3952      3.1497      0.0000
  14  10   4      4.1424      0.7273     -3.5037      0.0000
  16  10   4      3.9654      0.4391     -3.7812      0.0000
  18  10   4      3.3210      0.5261     -3.8247      0.0000
  20  10   4      2.5083      0.7289     -2.0027      0.0000
  22  10   4      3.7525      1.2091     -1.7374      0.0000
  24  10   4      2.0077      1.5291     -1.1796      0.0000
  26  10   4      0.9787      1.3042     -0.2149      0.0000
 -27  11   4      1.5566      1.9421      1.3231      0.0000
 -25  11   4      2.0145      1.2160      1.0620      0.0000
 -23  11   4      2.7555      1.0722      1.9228      0.0000
 -21  11   4      2.3486      0.9414      2.1868      0.0000
 -19  11   4      1.6447      1.1827     -1.3908      0.0000
 -17  11   4      9.2706      0.8110     -9.8064      0.0000
 -15  11   4     17.4802      0.9412    -17.0221      0.0000
 -13  11   4     11.8429      0.7398    -13.1446      0.0000
 -11  11   4      9.5591      0.7460    -10.4358      0.0000
  -9  11   4     11.5178      0.4780    -10.9792      0.0000
  -7  11   4      7.9540      0.3891     -9.0813      0.0000
  -5  11   4      4.7769      0.3131     -3.9460      0.0000
  -3  11   4      3.6245      0.3512      0.0804      0.0000
  -1  11   4      3.8886      0.2717      2.7830      0.0000
   1  11   4      4.6771      0.2800      4.2295      0.0000
   3  11   4      2.3843      0.3917     -0.8338      0.0000
   5  11   4      2.2736      0.3920     -1.3343      0.0000
   7  11   4      3.1622      0.3707     -2.4513      0.0000
   9  11   4      4.5341      0.4053     -5.0351      0.0000
  11  11   4      5.8805      0.3825     -6.5379      0.0000
  13  11   4      2.5827      0.4441     -1.9647      0.0000
  15  11   4      2.3598      0.7886     -0.5633      0.0000
  17  11   4      1.5431      0.8903     -0.0659      0.0000
  19  11   4      1.7199      0.9418     -1.8757      0.0000
  21  11   4      0.5898      1.1318     -0.9259      0.0000
  23  11   4      1.7794      1.5767     -0.1224      0.0000
 -26  12   4      1.2185      1.2124      0.0870      0.0000
 -24  12   4      1.1159      1.3554      0.3200      0.0000
 -22  12   4      1.3278      1.0404     -0.9670      0.0000
 -20  12   4      1.8117      1.1672     -1.5182      0.0000
 -18  12   4      2.9029      0.7220      2.1929      0.0000
 -16  12   4      7.6331      0.5628      7.2483      0.0000
 -14  12   4      5.6708      0.4647      4.9859      0.0000
 -12  12   4      2.2792      0.5207     -1.6305      0.0000
 -10  12   4      2.9469      0.4492     -3.0543      0.0000
  -8  12   4      2.7298      0.3497     -2.4075      0.0000
  -6  12   4      4.4917      0.2619     -3.8726      0.0000
  -4  12   4      5.1265      0.2664     -5.2627      0.0000
  -2  12   4      5.3011      0.2993     -5.6912      0.0000
   0  12   4      5.5864      0.2910     -5.2461      0.0000
   2  12   4      2.0747      0.3268      0.1767      0.0000
   4  12   4      2.2463      0.4623      1.3447      0.0000
   6  12   4      2.2308      0.4156      1.1199      0.0000
   8  12   4      3.2245      0.4534      2.8645      0.0000
  10  12   4      4.9763      0.4317      4.7367      0.0000
  12  12   4      3.2592      0.4181      2.1484      0.0000
  14  12   4      1.6430      0.7001     -0.5266      0.0000
  16  12   4      2.8297      0.6245     -2.1101      0.0000
  18  12   4      1.3702      1.2132      0.2086      0.0000
  20  12   4      0.9334      1.3877     -0.1859      0.0000
  22  12   4      0.0000      1.2975     -0.8255      0.0000
 -23  13   4      0.9065      1.0233      0.0085      0.0000
 -21  13   4      1.8573      1.2627      1.5692      0.0000
 -19  13   4      2.3991      0.9049      0.7804      0.0000
 -17  13   4      2.5345      0.6744     -2.8022      0.0000
 -15  13   4      2.5327      0.6943     -3.2007      0.0000
 -13  13   4      1.7720      0.7389      0.5665      0.0000
 -11  13   4      3.2321      0.4409      3.0204      0.0000
  -9  13   4      2.0666      0.4258      1.8841      0.0000
  -7  13   4      2.5052      0.3340      1.1965      0.0000
  -5  13   4      2.5395      0.3096      2.4389      0.0000
  -3  13   4      3.5187      0.3075      4.0680      0.0000
  -1  13   4      4.1153      0.3354      4.1593      0.0000
   1  13   4      2.6417      0.3118     -0.7300      0.0000
   3  13   4      2.2274      0.3540     -2.6259      0.0000
   5  13   4      1.8035      0.5410     -1.5746      0.0000
   7  13   4      2.0944      0.5365     -1.7281      0.0000
   9  13   4      2.8784      0.4460     -3.0607      0.0000
  11  13   4      2.4053      0.3900     -2.6341      0.0000
  13  13   4      2.5129      0.7128     -0.1401      0.0000
  15  13   4      2.7885      0.8532      2.7466      0.0000
  17  13   4      1.9360      0.9188      1.2708      0.0000
  19  13   4      1.8028      1.4223      1.2640      0.0000
  21  13   4      1.4084      1.3264      1.1552      0.0000
 -22  14   4      1.5158      1.2875     -1.6066      0.0000
 -20  14   4      2.2310      1.2114     -1.4093      0.0000
 -18  14   4      1.5133      1.2330      0.6779      0.0000
 -16  14   4      2.0095      0.8917      1.6801      0.0000
 -14  14   4      1.6920      0.6814     -0.0554      0.0000
 -12  14   4      1.8349      0.5814     -1.8572      0.0000
 -10  14   4      2.1892      0.4973     -1.7456      0.0000
  -8  14   4      1.7543      0.5187     -0.6683      0.0000
  -6  14   4      2.4349      0.3698     -1.1512      0.0000
  -4  14   4      3.8514      0.2925     -3.8166      0.0000
  -2  14   4      6.6153      0.3579     -5.3825      0.0000
   0  14   4      1.8448      0.4008     -1.2643      0.0000
   2  14   4      1.9228      0.3822      2.0168      0.0000
   4  14   4      1.2847      0.4868      1.3360      0.0000
   6  14   4      2.3301      0.4197      0.3620      0.0000
   8  14   4      1.1671      0.8600      0.9897      0.0000
  10  14   4      2.5800      0.6308      2.4311      0.0000
  12  14   4      2.8313      0.7776      2.2124      0.0000
  14  14   4      2.5683      0.8582     -0.0296      0.0000
  16  14   4      0.7485      1.4470      0.1442      0.0000
  18  14   4      2.4116      1.3412     -0.7497      0.0000
 -17  15   4      1.4475      0.9008     -1.3589      0.0000
 -15  15   4      1.8456      0.8289      0.3093      0.0000
 -13  15   4      1.7753      0.4978      1.7420      0.0000
 -11  15   4      1.9973      0.3629      1.4631      0.0000
  -9  15   4      2.0631      0.5404      0.0908      0.0000
  -7  15   4      2.2556      0.4555     -0.6361      0.0000
  -5  15   4      2.2803      0.3481      1.4149      0.0000
  -3  15   4      3.7129      0.4608      4.3291      0.0000
  -1  15   4      2.0961      0.4970      2.2341      0.0000
   1  15   4      2.5125      0.4666     -1.6851      0.0000
   3  15   4      2.4168      0.4164     -2.0951      0.0000
   5  15   4      1.3416      0.6934     -0.3496      0.0000
   7  15   4      1.3502      0.7909      0.6549      0.0000
   9  15   4      1.2530      0.9788     -0.4384      0.0000
  11  15   4      1.5209      1.1151     -1.7015      0.0000
  13  15   4      1.6939      1.0807     -1.2867      0.0000
 -16  16   4      1.0237      0.9094     -0.8539      0.0000
 -14  16   4      2.1069      0.4938     -2.2550      0.0000
 -12  16   4      1.9693      0.3953     -1.5453      0.0000
 -10  16   4      1.4927      0.7512      0.8273      0.0000
  -8  16   4      2.7625      0.5505      2.9313      0.0000
  -6  16   4      2.3479      0.5750      2.2802      0.0000
  -4  16   4      2.3513      0.5376     -0.8643      0.0000
  -2  16   4      1.6390      0.5612     -1.3314      0.0000
   0  16   4      1.7764      0.5672      1.3304      0.0000
   2  16   4      2.3747      0.5720      2.4652      0.0000
   4  16   4      1.2649      0.7574      0.7814      0.0000
   6  16   4      1.8913      0.6586     -1.6575      0.0000
   8  16   4      2.0313      0.9248     -2.2812      0.0000
  10  16   4      1.2597      1.4647     -1.1003      0.0000
  12  16   4      1.2339      1.3224      0.1250      0.0000
 -15  17   4      2.4924      0.5704      1.8685      0.0000
 -13  17   4      2.3687      0.4564      2.2957      0.0000
 -11  17   4      1.1572      0.4849      0.3430      0.0000
  -9  17   4      1.7072      1.5073     -2.4545      0.0000
  -7  17   4      2.9915      1.1196     -3.2459      0.0000
  -5  17   4      2.0054      1.1995     -1.1434      0.0000
  -3  17   4      1.8314      1.2410      0.3272      0.0000
  -1  17   4      1.5813      1.1855     -0.9164      0.0000
   1  17   4      1.8332      1.1691     -2.3908      0.0000
   3  17   4      1.5964      1.0617     -1.8781      0.0000
   5  17   4      0.6558      1.3294      0.4334      0.0000
   7  17   4      1.7630      1.4502      2.4619      0.0000
 -33   1   5      0.0000      3.1581     -0.8159      0.0000
 -31   1   5      0.0000      1.5781     -0.4186      0.0000
 -29   1   5      0.0000      1.4492     -0.2404      0.0000
 -27   1   5      2.3578      1.3787      3.9888      0.0000
 -25   1   5      1.2951      1.6040     -1.1836      0.0000
 -23   1   5      2.2813      1.6210      0.6332      0.0000
 -21   1   5      2.7802      1.0672     -2.7734      0.0000
 -19   1   5      2.9039      0.7030      2.5674      0.0000
 -17   1   5      2.2602      0.7156     -1.6225      0.0000
 -15   1   5      2.9588      0.5347     -1.1711      0.0000
 -13   1   5      3.0419      0.4727     -2.7764      0.0000
 -11   1   5      7.7145      0.3897     -7.4651      0.0000
  -9   1   5      4.7458      0.5336      3.8317      0.0000
  -7   1   5      5.1337      0.3470      3.1280      0.0000
  -5   1   5      5.7918      0.5610      4.7205      0.0000
  -3   1   5      3.3726      0.2633     -0.9064      0.0000
  -1   1   5      7.2529      0.3330      8.2567      0.0000
   1   1   5      5.7696      0.3844      5.0450      0.0000
   3   1   5      3.2566      0.4033      2.6889      0.0000
   5   1   5      2.1965      0.4360      1.8302      0.0000
   7   1   5      2.6246      0.4625      2.6902      0.0000
   9   1   5      4.2060      0.4515     -4.1186      0.0000
  11   1   5      6.2908      0.5300     -4.6736      0.0000
  13   1   5      3.5527      0.6264     -2.4306      0.0000
  15   1   5      2.3285      0.5929     -1.1461      0.0000
  17   1   5      2.4034      0.7080      0.2535      0.0000
  19   1   5      1.3774      1.1456      0.0035      0.0000
  21   1   5      1.2093      1.2572     -1.0473      0.0000
  23   1   5      1.7037      1.0572     -0.9115      0.0000
  25   1   5      2.3913      0.9042      0.8632      0.0000
  27   1   5      1.9543      1.4415      0.6162      0.0000
 -34   2   5      0.8652      2.1989      0.0581      0.0000
 -32   2   5      0.0000      3.0142      1.1460      0.0000
 -30   2   5      0.0000      1.4784      0.9965      0.0000
 -28   2   5      1.6635      1.2757     -2.0057      0.0000
 -26   2   5      3.7171      1.1858     -4.6201      0.0000
 -24   2   5      1.7521      1.6925      0.2048      0.0000
 -22   2   5      2.5415      1.1741      0.0074      0.0000
 -20   2   5      4.0258      0.6493     -3.4467      0.0000
 -18   2   5      4.4986      0.6050     -4.9157      0.0000
 -16   2   5      2.8705      0.5447     -0.4748      0.0000
 -14   2   5      2.5404      0.4953      1.4560      0.0000
 -12   2   5      6.1356      0.3551      5.7595      0.0000
 -10   2   5      5.7762      0.3762      5.0804      0.0000
  -8   2   5      6.5621      0.3972     -7.5052      0.0000
  -6   2   5      5.7360      0.3168     -7.4142      0.0000
  -4   2   5      4.6209      0.2869      5.6115      0.0000
  -2   2   5      2.9951      0.2660     -2.6022      0.0000
   0   2   5      3.4873      0.3522     -3.0148      0.0000
   2   2   5      2.4269      0.3564      1.5143      0.0000
   4   2   5      2.8744      0.6220      2.1990      0.0000
   6   2   5      3.9403      0.3806     -2.9622      0.0000
   8   2   5      2.7921      0.5564      0.7775      0.0000
  10   2   5      4.7865      0.3818      5.5536      0.0000
  12   2   5      3.8304      1.0488      2.6501      0.0000
  14   2   5      2.3044      0.5125     -0.2641      0.0000
  16   2   5      3.1492      0.5313     -2.4513      0.0000
  18   2   5      3.2663      0.5783     -2.7912      0.0000
  20   2   5      1.9133      1.2230     -0.4192      0.0000
  22   2   5      2.3921      1.0450      1.4447      0.0000
  24   2   5      1.5863      1.1908     -0.9038      0.0000
  26   2   5      2.0896      0.8626     -1.7739      0.0000
  28   2   5      3.6328      2.7572     -0.2046      0.0000
 -35   3   5      2.0605      2.9501     -0.7694      0.0000
 -33   3   5      0.0000      3.0657     -0.0725      0.0000
 -31   3   5      1.5908      1.6796     -1.0505      0.0000
 -29   3   5      0.0000      1.3909      1.2072      0.0000
 -27   3   5      3.3667      0.8441      2.8775      0.0000
 -25   3   5      7.6281      1.3480      6.0731      0.0000
 -23   3   5      5.1823      0.8127     -3.3884      0.0000
 -21   3   5      2.8029      0.8909      2.2639      0.0000
 -19   3   5      3.6283      0.6107      2.7083      0.0000
 -17   3   5      2.9720      0.6075      2.5036      0.0000
 -15   3   5      2.5154      0.5348     -3.4473      0.0000
 -13   3   5      5.3906      0.3950     -5.0567      0.0000
 -11   3   5      6.9928      0.3858     -6.4569      0.0000
  -9   3   5      3.1210      0.6113     -1.8818      0.0000
  -7   3   5     13.2179      0.5387     15.8926      0.0000
  -5   3   5      4.8155      1.4917     -1.6428      0.0000
  -3   3   5      6.8659      0.2940      6.7946      0.0000
  -1   3   5      6.9375      0.3057      8.1015      0.0000
   1   3   5      4.8608      0.2742      5.1561      0.0000
   3   3   5      2.6709      0.4527      0.4963      0.0000
   5   3   5      3.1411      0.4150      3.4550      0.0000
   7   3   5      2.4685      0.4571      1.3911      0.0000
   9   3   5      5.3873      0.4503     -4.5604      0.0000
  11   3   5      6.4577      0.5097     -6.3117      0.0000
  13   3   5      4.4700      0.3639     -3.4571      0.0000
  15   3   5      2.5799      0.5397      1.1063      0.0000
  17   3   5      3.9852      0.4790      3.5329      0.0000
  19   3   5      2.5456      0.9380      2.2189      0.0000
  21   3   5      1.7296      1.0174     -1.3188      0.0000
  23   3   5      1.2079      1.0582      0.4497      0.0000
  25   3   5      2.8412      0.6860      2.3889      0.0000
  27   3   5      2.1922      1.5604      1.7355      0.0000
 -32   4   5      0.7652      1.3873      0.5045      0.0000
 -30   4   5      0.0000      1.5409     -0.4408      0.0000
 -28   4   5      2.3051      1.6544     -2.3086      0.0000
 -26   4   5      3.9717      1.4911     -4.6580      0.0000
 -24   4   5      7.1289      1.1712     -5.8458      0.0000
 -22   4   5      2.7958      1.1274      0.2551      0.0000
 -20   4   5      3.6758      0.7377     -3.2603      0.0000
 -18   4   5      3.3293      0.6208     -1.4272      0.0000
 -16   4   5      3.2258      0.5295      2.8016      0.0000
 -14   4   5      7.4961      0.4045      8.3886      0.0000
 -12   4   5     11.7397      0.5686     11.5074      0.0000
 -10   4   5      8.9619      1.0013     10.4573      0.0000
  -8   4   5      3.0449      0.3636     -1.7218      0.0000
  -6   4   5      3.4989      0.3789      3.9022      0.0000
  -4   4   5      4.4127      0.2915     -4.4042      0.0000
  -2   4   5      5.3820      0.2664     -6.3774      0.0000
   0   4   5      4.9483      0.2693     -4.5960      0.0000
   2   4   5      2.8250      0.3006     -2.0567      0.0000
   4   4   5      2.6083      0.3619     -2.2363      0.0000
   6   4   5      2.8998      0.4318     -0.8970      0.0000
   8   4   5      3.6401      0.3597      2.9927      0.0000
  10   4   5      6.6597      0.3752      6.1510      0.0000
  12   4   5      7.3078      0.7111      8.3686      0.0000
  14   4   5      3.6764      0.5530      3.4019      0.0000
  16   4   5      3.0512      0.5692     -1.8270      0.0000
  18   4   5      3.3862      0.6276     -2.8252      0.0000
  20   4   5      1.5514      1.1330      0.7872      0.0000
  22   4   5      1.5022      0.9724     -0.1760      0.0000
  24   4   5      2.0077      1.0670     -2.1334      0.0000
  26   4   5      2.2505      0.9724     -2.7140      0.0000
  28   4   5      0.6878      1.8170     -0.9599      0.0000
 -33   5   5      0.0000      1.3202     -1.1887      0.0000
 -31   5   5      0.8462      1.5705     -0.2879      0.0000
 -29   5   5      1.7285      1.4072      0.4866      0.0000
 -27   5   5      2.4503      0.8543      1.8564      0.0000
 -25   5   5      2.3093      1.0976      2.4656      0.0000
 -23   5   5      7.0499      1.6268      6.5769      0.0000
 -21   5   5      3.1065      0.8941     -1.5100      0.0000
 -19   5   5      2.3162      0.8623      0.8599      0.0000
 -17   5   5      2.2428      0.7729     -1.7148      0.0000
 -15   5   5      2.9691      0.4877     -2.8696      0.0000
 -13   5   5      6.4305      0.4329     -7.0315      0.0000
 -11   5   5      5.2428      0.4268     -6.3356      0.0000
  -9   5   5      2.9357      0.4262      3.4347      0.0000
  -7   5   5      5.4893      0.4196     -8.5367      0.0000
  -5   5   5     10.4758      0.4103      9.1665      0.0000
  -3   5   5      9.7385      0.3572     11.3054      0.0000
  -1   5   5      7.4767      0.2895      7.0915      0.0000
   1   5   5      3.5921      0.2785      3.8829      0.0000
   3   5   5      2.7481      0.3578      2.5641      0.0000
   5   5   5      2.4810      0.4416     -1.2609      0.0000
   7   5   5      4.5133      0.3465     -4.4527      0.0000
   9   5   5      4.6382      0.4335     -5.0779      0.0000
  11   5   5      8.9952      0.4558    -10.2754      0.0000
  13   5   5      6.8749      0.4464     -7.9165      0.0000
  15   5   5      2.3297      0.5766     -0.7767      0.0000
  17   5   5      3.6978      0.5060      3.5646      0.0000
  19   5   5      2.5298      0.8044      0.9854      0.0000
  21   5   5      2.1034      0.8552      1.3846      0.0000
  23   5   5      2.6147      1.1206      2.1536      0.0000
  25   5   5      2.5670      1.3196      2.8027      0.0000
  27   5   5      2.4287      1.7115      1.5764      0.0000
 -34   6   5      0.7194      1.1653      0.8138      0.0000
 -32   6   5      1.9515      1.4931      0.3416      0.0000
 -30   6   5      1.3800      1.5512      0.1660      0.0000
 -28   6   5      0.0000      1.5643     -0.3488      0.0000
 -26   6   5      2.2983      0.9553     -0.4837      0.0000
 -24   6   5      4.1644      0.7423     -3.9628      0.0000
 -22   6   5      6.5460      0.9287     -5.9876      0.0000
 -20   6   5      6.1189      0.5972      4.4974      0.0000
 -18   6   5      4.4764      0.5154      4.2931      0.0000
 -16   6   5      4.3597      0.4821      4.7285      0.0000
 -14   6   5      5.1019      0.4352      5.1741      0.0000
 -12   6   5      4.1570      0.4600      4.3906      0.0000
 -10   6   5      5.3188      0.4556     -5.5516      0.0000
  -8   6   5      5.3757      0.3427      6.9444      0.0000
  -6   6   5      6.7913      0.3054     -5.9171      0.0000
  -4   6   5     16.1841      0.6007    -18.1712      0.0000
  -2   6   5     12.6189      0.4439    -13.3815      0.0000
   0   6   5      7.3136      0.2967     -6.9189      0.0000
   2   6   5      3.1729      0.3484     -2.2486      0.0000
   4   6   5      4.0393      0.3262      2.7104      0.0000
   6   6   5      6.3740      0.3844      7.2810      0.0000
   8   6   5      6.7259      0.3576      5.4375      0.0000
  10   6   5      9.4490      0.5994     10.9879      0.0000
  12   6   5     11.5108      0.6341     11.3108      0.0000
  14   6   5      5.1647      0.5036      5.7938      0.0000
  16   6   5      1.4287      0.9187     -0.8320      0.0000
  18   6   5      1.7439      0.9196     -1.0845      0.0000
  20   6   5      2.4383      0.7554     -2.4088      0.0000
  22   6   5      2.9601      0.7745     -2.7917      0.0000
  24   6   5      4.5369      1.5018     -3.3143      0.0000
  26   6   5      3.9241      2.0279     -2.1682      0.0000
 -31   7   5      1.3671      1.3899     -0.9385      0.0000
 -29   7   5      1.9924      1.0597     -2.3752      0.0000
 -27   7   5      4.4061      1.3686     -2.9027      0.0000
 -25   7   5      2.6734      1.0148     -0.7271      0.0000
 -23   7   5      3.5778      0.6515      2.2667      0.0000
 -21   7   5      2.4361      0.8484      0.8657      0.0000
 -19   7   5     10.7477      0.9377    -10.5206      0.0000
 -17   7   5      8.1575      0.6265     -8.8650      0.0000
 -15   7   5      6.3655      0.7092     -7.1319      0.0000
 -13   7   5      4.5386      0.4801     -2.9793      0.0000
 -11   7   5      6.8992      0.5468      5.7841      0.0000
  -9   7   5      4.5343      0.3939     -5.4491      0.0000
  -7   7   5      3.9341      0.2649      2.1544      0.0000
  -5   7   5     14.2363      0.5493     14.7040      0.0000
  -3   7   5     17.4274      0.6155     18.4488      0.0000
  -1   7   5     11.8185      0.4416     12.0361      0.0000
   1   7   5      3.0868      0.3523      2.4743      0.0000
   3   7   5      6.0281      0.3380     -5.7193      0.0000
   5   7   5     10.0716      0.4623    -11.4500      0.0000
   7   7   5      9.2860      0.6345     -8.7954      0.0000
   9   7   5     14.1591      0.6491    -13.7899      0.0000
  11   7   5     14.4357      0.6715    -13.9986      0.0000
  13   7   5     10.7095      0.5373    -10.1294      0.0000
  15   7   5      4.5795      0.4721     -3.8578      0.0000
  17   7   5      1.5699      0.7543     -0.8425      0.0000
  19   7   5      2.8491      0.6181      2.2191      0.0000
  21   7   5      3.7769      0.6908      2.8605      0.0000
  23   7   5      4.8431      0.9291      3.6577      0.0000
  25   7   5      2.8504      1.6772      2.3601      0.0000
 -30   8   5      1.1557      1.2052     -1.1724      0.0000
 -28   8   5      1.5370      1.1053     -0.0585      0.0000
 -26   8   5      2.7656      0.8682     -2.9885      0.0000
 -24   8   5      5.9417      1.1527     -6.7833      0.0000
 -22   8   5      8.3924      1.0820     -7.9792      0.0000
 -20   8   5      3.1431      0.6266     -2.7191      0.0000
 -18   8   5      7.2127      0.7193      8.5234      0.0000
 -16   8   5      7.2262      0.4770      7.0970      0.0000
 -14   8   5      3.4180      0.5167      2.4201      0.0000
 -12   8   5      7.1600      0.4965     -5.9661      0.0000
 -10   8   5      4.2998      0.4709      4.3905      0.0000
  -8   8   5      3.5084      0.3697      2.2828      0.0000
  -6   8   5      9.4856      0.3693     -9.0663      0.0000
  -4   8   5     17.6407      0.7038    -18.1770      0.0000
  -2   8   5     21.9580      0.7999    -22.3644      0.0000
   0   8   5     14.0176      0.5402    -15.5967      0.0000
   2   8   5      4.9272      0.3178     -5.4943      0.0000
   4   8   5      2.6991      0.4131      2.3442      0.0000
   6   8   5      3.0320      0.3834      0.5810      0.0000
   8   8   5      8.1701      0.6279      8.5225      0.0000
  10   8   5     10.6671      0.5992     11.2662      0.0000
  12   8   5      9.8184      0.4768      9.8017      0.0000
  14   8   5      5.9485      0.4422      6.2061      0.0000
  16   8   5      2.6298      0.5058      2.3256      0.0000
  18   8   5      2.2015      0.6046     -2.2021      0.0000
  20   8   5      4.3397      1.3139     -3.6298      0.0000
  22   8   5      6.0432      0.9772     -5.1071      0.0000
  24   8   5      5.3354      1.3707     -3.4659      0.0000
 -29   9   5      1.9713      1.6091      0.4891      0.0000
 -27   9   5      0.7730      1.0659      0.7387      0.0000
 -25   9   5      4.7437      1.3595      5.0660      0.0000
 -23   9   5      7.5588      1.3650      8.2044      0.0000
 -21   9   5      5.8771      0.5994      6.9715      0.0000
 -19   9   5      1.8296      0.8709     -0.4699      0.0000
 -17   9   5      9.6682      0.5503     -9.2772      0.0000
 -15   9   5      4.6521      0.4969     -4.2366      0.0000
 -13   9   5      7.4394      0.6921      4.9039      0.0000
 -11   9   5      3.3168      0.4177     -1.3518      0.0000
  -9   9   5      4.2526      0.3799     -3.9327      0.0000
  -7   9   5      4.3740      0.3234      2.5804      0.0000
  -5   9   5     10.4158      0.4300     10.7488      0.0000
  -3   9   5     17.2044      0.6377     17.9920      0.0000
  -1   9   5     14.9469      0.5502     16.7024      0.0000
   1   9   5      6.0422      0.3416      6.9293      0.0000
   3   9   5      2.8630      0.3689     -2.4620      0.0000
   5   9   5      2.2113      0.4610      0.5584      0.0000
   7   9   5      4.2084      0.3531     -5.3905      0.0000
   9   9   5      7.5062      0.4736     -8.2867      0.0000
  11   9   5      7.9876      0.4446     -7.3537      0.0000
  13   9   5      5.7894      0.3542     -5.6004      0.0000
  15   9   5      3.2572      0.6020     -2.1236      0.0000
  17   9   5      2.7111      0.7190      2.0022      0.0000
  19   9   5      2.7585      0.7341      3.4874      0.0000
  21   9   5      7.5078      1.2575      5.7780      0.0000
  23   9   5      4.5389      1.4277      4.0248      0.0000
 -28  10   5      0.0000      1.6589     -0.9286      0.0000
 -26  10   5      2.9832      1.4672     -2.4308      0.0000
 -24  10   5      4.7077      1.0059     -6.3546      0.0000
 -22  10   5      6.9536      0.8107     -7.5586      0.0000
 -20  10   5      4.2828      0.6310     -3.5497      0.0000
 -18  10   5      4.8282      0.6392      4.1270      0.0000
 -16  10   5     10.3663      1.2686      7.3383      0.0000
 -14  10   5      4.0858      0.4993     -1.6964      0.0000
 -12  10   5      2.8818      0.4723     -0.8033      0.0000
 -10  10   5      3.1271      0.4019      2.2218      0.0000
  -8  10   5      2.6633      0.3201     -0.1748      0.0000
  -6  10   5      6.4813      0.3071     -6.0309      0.0000
  -4  10   5     13.5697      0.5118    -13.7274      0.0000
  -2  10   5     15.7887      0.7070    -16.5157      0.0000
   0  10   5      9.2157      0.3926    -10.9242      0.0000
   2  10   5      2.7089      0.3901     -1.1013      0.0000
   4  10   5      2.3745      0.4149     -2.4599      0.0000
   6  10   5      2.8298      0.3650      2.3062      0.0000
   8  10   5      6.0468      0.4273      5.7660      0.0000
  10  10   5      6.0310      0.3800      6.3400      0.0000
  12  10   5      6.5567      0.4263      6.4264      0.0000
  14  10   5      3.7690      0.4855      3.0337      0.0000
  16  10   5      3.0927      0.7317     -0.4966      0.0000
  18  10   5      2.9831      0.9543     -1.7156      0.0000
  20  10   5      5.0206      1.3126     -5.0128      0.0000
  22  10   5      5.1536      1.3937     -3.7873      0.0000
 -25  11   5      5.0297      1.5390      5.2106      0.0000
 -23  11   5      6.0231      2.1237      8.3405      0.0000
 -21  11   5      6.9827      0.8944      6.3957      0.0000
 -19  11   5      2.3311      0.8644     -1.1227      0.0000
 -17  11   5      8.7302      0.8365     -9.4685      0.0000
 -15  11   5     12.6526      0.9384    -12.3561      0.0000
 -13  11   5     14.7361      0.8517    -14.7373      0.0000
 -11  11   5     18.2360      0.8930    -18.6260      0.0000
  -9  11   5     19.0929      0.7202    -18.5637      0.0000
  -7  11   5     15.3159      0.5869    -13.7048      0.0000
  -5  11   5      5.8371      0.3355     -4.1755      0.0000
  -3  11   5      4.5062      0.3571      4.4093      0.0000
  -1  11   5      5.4100      0.3533      6.2934      0.0000
   1  11   5      3.5470      0.4442      1.5804      0.0000
   3  11   5      3.3032      0.3599      2.8641      0.0000
   5  11   5      2.6345      0.3830     -1.1929      0.0000
   7  11   5      4.4516      0.4067     -5.4516      0.0000
   9  11   5      7.3823      0.4593     -8.0241      0.0000
  11  11   5      8.7894      0.4939    -10.6320      0.0000
  13  11   5      6.9803      0.5018     -7.8198      0.0000
  15  11   5      4.4050      0.6173     -4.2178      0.0000
  17  11   5      3.9765      1.7883     -2.7865      0.0000
  19  11   5      1.9918      1.6293      1.5936      0.0000
  21  11   5      1.6325      1.4824      1.5139      0.0000
 -24  12   5      4.3292      1.1632     -3.6197      0.0000
 -22  12   5      4.0909      1.2934     -4.0976      0.0000
 -20  12   5      1.9926      0.9221     -1.3821      0.0000
 -18  12   5      3.2549      0.8267      2.2028      0.0000
 -16  12   5      3.7707      0.6915      3.5854      0.0000
 -14  12   5      5.2704      0.6013      5.0587      0.0000
 -12  12   5      4.8101      0.6203      4.8381      0.0000
 -10  12   5      3.2937      0.3686      3.1554      0.0000
  -8  12   5      2.3643      0.3273      0.5684      0.0000
  -6  12   5      4.5390      0.2867     -4.0348      0.0000
  -4  12   5      9.3638      0.4082     -8.7859      0.0000
  -2  12   5      9.5019      0.4629     -9.1213      0.0000
   0  12   5      3.9737      0.3604     -4.1151      0.0000
   2  12   5      3.1365      0.3430     -3.6686      0.0000
   4  12   5      1.8558      0.4899      0.1243      0.0000
   6  12   5      4.2268      0.3787      4.3886      0.0000
   8  12   5      5.4119      0.5239      6.8495      0.0000
  10  12   5      8.8171      0.5887      9.7762      0.0000
  12  12   5      6.2003      1.1698      7.2013      0.0000
  14  12   5      2.8354      0.8302      3.1084      0.0000
  16  12   5      1.9592      1.4008      1.1707      0.0000
 -21  13   5      2.0331      1.4730      0.9723      0.0000
 -19  13   5      2.6161      1.2239     -0.9029      0.0000
 -17  13   5      3.0181      1.1574     -2.0238      0.0000
 -15  13   5      4.8646      1.0365     -4.3848      0.0000
 -13  13   5      5.4409      0.5698     -5.7024      0.0000
 -11  13   5      2.9637      0.4191     -2.5576      0.0000
  -9  13   5      3.3999      0.3104      2.1096      0.0000
  -7  13   5      6.6123      0.3605      6.9728      0.0000
  -5  13   5     11.3882      0.5117     11.6184      0.0000
  -3  13   5     12.2251      0.5916     12.7360      0.0000
  -1  13   5      8.2265      0.4064      8.6969      0.0000
   1  13   5      6.7647      0.3541      7.0790      0.0000
   3  13   5      2.5042      0.4437      3.2659      0.0000
   5  13   5      2.7011      0.3985     -2.2454      0.0000
   7  13   5      6.2478      0.6194     -6.3375      0.0000
   9  13   5      9.5408      0.7800    -10.3698      0.0000
  11  13   5     10.2938      1.0287     -9.4451      0.0000
  13  13   5      4.2893      2.7519     -5.8547      0.0000
  15  13   5      2.6669      1.4868     -2.9719      0.0000
  17  13   5      3.7427      1.3946      2.2543      0.0000
 -18  14   5      2.5203      1.5309     -1.5300      0.0000
 -16  14   5      2.3917      0.9136      1.0908      0.0000
 -14  14   5      3.5246      0.7056      4.9566      0.0000
 -12  14   5      5.4449      0.5855      5.0912      0.0000
 -10  14   5      2.4619      0.3780      0.6603      0.0000
  -8  14   5      5.1148      0.4120     -5.1431      0.0000
  -6  14   5      9.8823      0.6166    -10.6624      0.0000
  -4  14   5     11.4976      0.6814    -13.4795      0.0000
  -2  14   5     10.6772      0.8318    -11.7289      0.0000
   0  14   5     10.2787      0.5686    -10.5297      0.0000
   2  14   5      6.3726      0.5576     -7.7116      0.0000
   4  14   5      2.2951      0.6289     -2.1601      0.0000
   6  14   5      3.0440      0.6520      3.3109      0.0000
   8  14   5      6.0244      1.1662      8.4788      0.0000
  10  14   5      9.0834      1.2486      9.6905      0.0000
  12  14   5      8.7223      1.7605      7.7982      0.0000
  14  14   5      5.9800      1.4200      5.0156      0.0000
 -13  15   5      4.8018      0.7420     -4.7941      0.0000
 -11  15   5      2.3485      0.6980     -1.6803      0.0000
  -9  15   5      4.4179      0.4934      3.9032      0.0000
  -7  15   5      8.0162      0.6188      9.1150      0.0000
  -5  15   5     10.2672      0.7147     11.2825      0.0000
  -3  15   5      8.0297      0.6646      9.3821      0.0000
  -1  15   5      8.0437      0.7369      7.4123      0.0000
   1  15   5      4.8030      0.4694      4.9669      0.0000
   3  15   5      1.1678      0.7343      0.2657      0.0000
   5  15   5      4.9476      1.1689     -4.8498      0.0000
   7  15   5      9.1469      1.2463     -9.4128      0.0000
   9  15   5     10.0191      2.0142    -11.1029      0.0000
  11  15   5      8.0009      1.7287     -9.9625      0.0000
  -8  16   5      3.3354      1.2019     -2.7228      0.0000
  -6  16   5      5.2158      1.2510     -6.6294      0.0000
  -4  16   5      6.4590      1.3137     -7.2865      0.0000
  -2  16   5      7.0768      1.3812     -7.3454      0.0000
   0  16   5      6.3082      1.5898     -7.0537      0.0000
   2  16   5      3.8578      1.2343     -4.2508      0.0000
   4  16   5      2.0587      1.5918      0.0977      0.0000
   6  16   5      4.0283      1.2850      4.4210      0.0000
 -34   0   6      4.0879      1.0281     -2.7683      0.0000
 -32   0   6      4.9823      2.0613     -4.9665      0.0000
 -30   0   6      6.7541      4.8945     -5.6704      0.0000
 -28   0   6      3.5239      2.5282     -4.0942      0.0000
 -26   0   6      3.9918      1.5411     -2.3011      0.0000
 -24   0   6      4.6345      1.7846     -4.0584      0.0000
 -22   0   6      6.2956      1.1759     -3.7526      0.0000
 -20   0   6     13.4593      2.4728    -12.6410      0.0000
 -18   0   6      4.5460      0.8847     -2.6421      0.0000
 -16   0   6      5.9498      1.0700     -6.4539      0.0000
 -14   0   6     11.6765      1.0176    -11.9242      0.0000
 -12   0   6     17.5460      1.0273    -17.3867      0.0000
 -10   0   6     12.0904      0.8000    -13.5355      0.0000
  -8   0   6      6.4675      0.6042     -4.7780      0.0000
  -6   0   6      6.9393      0.7501      7.4863      0.0000
  -4   0   6     12.5720      0.6165     14.7617      0.0000
  -2   0   6      4.4574      0.3609     -3.4467      0.0000
   0   0   6      8.9229      0.4736      7.2872      0.0000
   2   0   6      5.1463      0.4654      4.7888      0.0000
   4   0   6      8.1001      0.5683     -6.7588      0.0000
   6   0   6     10.1741      0.7060    -14.9181      0.0000
   8   0   6     19.6702      1.2489    -17.7947      0.0000
  10   0   6     20.1448      1.4068    -18.2734      0.0000
  12   0   6     11.4139      1.0977    -16.4924      0.0000
  14   0   6     14.8850      1.2668    -12.5847      0.0000
  16   0   6      9.5243      0.7263     -8.0440      0.0000
  18   0   6      3.2255      1.2627     -1.5667      0.0000
  20   0   6      4.5534      0.8771      3.4748      0.0000
  22   0   6      5.0429      0.8336      4.0090      0.0000
  24   0   6      2.7318      2.1193      2.6272      0.0000
 -35   1   6      5.5170      1.8237      3.9278      0.0000
 -33   1   6      7.3367      0.9780      3.7399      0.0000
 -31   1   6      5.5203      1.1367      3.4880      0.0000
 -29   1   6      1.5086      1.4677      0.4397      0.0000
 -27   1   6      5.0974      1.9305     -4.7812      0.0000
 -25   1   6      5.0344      1.7446     -8.2675      0.0000
 -23   1   6     10.5887      1.0801    -10.0352      0.0000
 -21   1   6      7.8638      0.8788     -6.4364      0.0000
 -19   1   6      6.9777      0.4610     -6.5159      0.0000
 -17   1   6      8.1887      0.4756     -8.1631      0.0000
 -15   1   6      2.6697      0.5721      0.8239      0.0000
 -13   1   6     10.1885      0.5823     11.2786      0.0000
 -11   1   6     14.7896      0.7137     14.4627      0.0000
  -9   1   6     12.1195      0.6526     12.5182      0.0000
  -7   1   6      3.2251      0.3035      2.1324      0.0000
  -5   1   6      9.9693      0.3978    -11.4104      0.0000
  -3   1   6      5.3566      0.2814     -4.2186      0.0000
  -1   1   6     10.3704      0.4104    -10.2048      0.0000
   1   1   6     16.6500      0.5695    -18.2450      0.0000
   3   1   6     12.0721      0.4531    -13.1362      0.0000
   5   1   6      3.7150      0.5454     -3.1211      0.0000
   7   1   6      5.5807      0.3754      4.7820      0.0000
   9   1   6      7.9867      0.4989      9.1088      0.0000
  11   1   6     10.9019      0.5398     11.3580      0.0000
  13   1   6     11.1042      0.5977     10.8849      0.0000
  15   1   6      8.7827      0.5285      8.6894      0.0000
  17   1   6      4.3402      0.5037      3.6340      0.0000
  19   1   6      2.9211      0.6276     -2.3545      0.0000
  21   1   6      6.0677      0.8498     -5.0030      0.0000
  23   1   6      4.4706      1.1898     -4.0819      0.0000
  25   1   6      3.9914      1.7963     -3.2847      0.0000
 -34   2   6      6.3345      0.9525     -4.5691      0.0000
 -32   2   6      5.5789      1.6684     -2.9765      0.0000
 -30   2   6      2.8407      1.1488     -1.4387      0.0000
 -28   2   6      3.3170      1.0374      2.7591      0.0000
 -26   2   6      9.5986      0.8383      6.8284      0.0000
 -24   2   6     10.4115      1.6839     11.4073      0.0000
 -22   2   6     10.1069      0.8367      8.4557      0.0000
 -20   2   6     11.5386      1.4222     12.8727      0.0000
 -18   2   6      8.8123      0.9306      8.3857      0.0000
 -16   2   6      6.5613      0.4045      7.0045      0.0000
 -14   2   6      5.9550      0.3811     -5.3592      0.0000
 -12   2   6     11.5827      0.6242    -10.3131      0.0000
 -10   2   6     13.0891      0.6571    -12.5899      0.0000
  -8   2   6      7.8241      0.3886     -8.7623      0.0000
  -6   2   6      6.0850      0.8760      5.6533      0.0000
  -4   2   6      3.0294      0.2476     -2.8849      0.0000
  -2   2   6     10.1499      0.3863     10.1799      0.0000
   0   2   6     11.3734      0.4278     13.1962      0.0000
   2   2   6     14.3367      0.5652     14.5169      0.0000
   4   2   6      9.0672      0.3987      9.6538      0.0000
   6   2   6      3.0795      0.5533      0.7588      0.0000
   8   2   6      4.8893      0.4178     -4.5468      0.0000
  10   2   6      5.9847      0.3937     -6.1198      0.0000
  12   2   6      6.4316      0.6099     -6.3707      0.0000
  14   2   6      7.7573      0.6332     -7.0337      0.0000
  16   2   6      4.0266      0.4304     -4.0987      0.0000
  18   2   6      2.0583      0.6607      0.9974      0.0000
  20   2   6      4.9908      0.6380      4.6135      0.0000
  22   2   6      6.9093      0.7184      4.8547      0.0000
  24   2   6      4.9818      1.4945      4.0271      0.0000
 -35   3   6      1.1383      1.4073      2.0320      0.0000
 -33   3   6      4.1932      1.2376      3.5614      0.0000
 -31   3   6      2.4336      1.0172      1.0533      0.0000
 -29   3   6      1.5174      1.4357     -1.4201      0.0000
 -27   3   6      5.6139      1.3207     -4.3437      0.0000
 -25   3   6      3.8858      3.6332     -7.9525      0.0000
 -23   3   6      8.9661      0.9068     -8.1055      0.0000
 -21   3   6     13.8513      1.0905    -12.3949      0.0000
 -19   3   6     13.5422      1.0352    -12.7861      0.0000
 -17   3   6      7.8768      0.5305     -6.5202      0.0000
 -15   3   6      3.6406      0.4369     -1.7051      0.0000
 -13   3   6      6.0481      0.4659      4.7054      0.0000
 -11   3   6      9.4816      0.5031      8.6551      0.0000
  -9   3   6      5.8449      0.4096      6.7758      0.0000
  -7   3   6      4.0995      0.3701     -3.3586      0.0000
  -5   3   6      8.1782      0.3364      9.5472      0.0000
  -3   3   6      4.5382      0.2863     -4.6986      0.0000
  -1   3   6     10.3792      0.3929    -11.3107      0.0000
   1   3   6      8.9529      0.3565     -9.0548      0.0000
   3   3   6      9.9846      0.3845     -9.2824      0.0000
   5   3   6      3.1757      0.3199     -3.0183      0.0000
   7   3   6      3.8080      0.4241      3.1120      0.0000
   9   3   6      4.7425      0.6044      4.2839      0.0000
  11   3   6      4.3204      0.6619      2.0880      0.0000
  13   3   6      4.4133      0.5775      3.9866      0.0000
  15   3   6      3.5623      0.4288      3.4100      0.0000
  17   3   6      2.0286      0.6299     -0.2090      0.0000
  19   3   6      4.2568      0.5769     -3.6744      0.0000
  21   3   6      5.7685      0.9822     -4.7498      0.0000
  23   3   6      6.7774      0.8884     -4.6816      0.0000
 -34   4   6      3.9819      3.3615     -4.9034      0.0000
 -32   4   6      7.1208      2.7069     -5.7113      0.0000
 -30   4   6      0.7850      1.3240     -1.2712      0.0000
 -28   4   6      3.1236      1.3913      1.8297      0.0000
 -26   4   6      6.3729      1.3927      5.8143      0.0000
 -24   4   6      4.4540      1.0945      6.3748      0.0000
 -22   4   6     15.3992      1.3089     13.5687      0.0000
 -20   4   6     13.0403      1.3664     14.9481      0.0000
 -18   4   6     10.1069      0.5047      9.7766      0.0000
 -16   4   6      2.7123      0.5085     -2.4200      0.0000
 -14   4   6      7.2633      0.4619     -7.6602      0.0000
 -12   4   6     14.4868      1.3067    -16.8402      0.0000
 -10   4   6     17.7125      0.8007    -18.4995      0.0000
  -8   4   6      9.0692      0.4068     -7.0301      0.0000
  -6   4   6     21.7108      0.7580    -25.0466      0.0000
  -4   4   6     13.1078      0.4782    -10.1810      0.0000
  -2   4   6      3.1919      0.2781      3.3213      0.0000
   0   4   6      7.3569      0.3337      6.5180      0.0000
   2   4   6      7.8679      0.3191      7.7208      0.0000
   4   4   6      4.7786      0.3268      4.4481      0.0000
   6   4   6      2.6310      0.3557     -1.6812      0.0000
   8   4   6      5.2624      0.3933     -5.4067      0.0000
  10   4   6      4.5181      0.6218     -2.8677      0.0000
  12   4   6      5.4191      0.6895     -4.7744      0.0000
  14   4   6      4.7314      0.4493     -5.5015      0.0000
  16   4   6      3.2860      0.4458     -3.4036      0.0000
  18   4   6      1.5601      0.9231      0.0315      0.0000
  20   4   6      2.9914      0.6989      2.1820      0.0000
  22   4   6      3.4137      0.9235      3.7210      0.0000
 -33   5   6      3.6614      1.3605      4.2018      0.0000
 -31   5   6      3.2035      0.6830      3.1303      0.0000
 -29   5   6      1.5086      1.1047     -1.0643      0.0000
 -27   5   6      4.5530      0.7555     -3.1910      0.0000
 -25   5   6      4.0953      1.3514     -2.8487      0.0000
 -23   5   6      7.7349      0.8547     -6.5718      0.0000
 -21   5   6      9.8559      1.1491    -12.3216      0.0000
 -19   5   6     11.4912      0.5876    -10.2850      0.0000
 -17   5   6      2.4384      0.6103     -2.0438      0.0000
 -15   5   6      5.9688      0.3774      5.6512      0.0000
 -13   5   6      9.1578      0.5962      8.5814      0.0000
 -11   5   6     10.0193      0.5404     10.1306      0.0000
  -9   5   6      4.2570      0.3716     -2.2835      0.0000
  -7   5   6     12.8394      0.5281     14.5558      0.0000
  -5   5   6      8.1560      0.3658      9.0871      0.0000
  -3   5   6      3.0061      0.3047     -2.8122      0.0000
  -1   5   6      8.7143      0.3817     -8.0658      0.0000
   1   5   6     11.4262      0.4153    -10.8979      0.0000
   3   5   6      5.4166      0.3271     -6.0026      0.0000
   5   5   6      2.4207      0.4527      0.1030      0.0000
   7   5   6      4.8326      0.3227      5.1781      0.0000
   9   5   6      4.1101      0.5052      3.2854      0.0000
  11   5   6      6.3145      0.4052      5.7087      0.0000
  13   5   6      5.8251      0.4000      5.8647      0.0000
  15   5   6      4.3024      0.4227      4.6791      0.0000
  17   5   6      2.6094      0.5889      2.1082      0.0000
  19   5   6      1.7155      0.9458     -0.4975      0.0000
  21   5   6      3.7992      0.7013     -3.0511      0.0000
  23   5   6      3.8768      1.5798     -3.9403      0.0000
 -32   6   6      3.4598      0.8593     -2.6873      0.0000
 -30   6   6      1.3238      1.0288     -0.8240      0.0000
 -28   6   6      2.3435      0.9281      1.9805      0.0000
 -26   6   6      2.5632      1.0337      0.6041      0.0000
 -24   6   6      2.6051      1.1823      2.1723      0.0000
 -22   6   6      6.0369      0.6831      4.9690      0.0000
 -20   6   6      9.2087      0.6136      8.3083      0.0000
 -18   6   6      2.7487      0.5063      3.3788      0.0000
 -16   6   6      3.9079      0.4808     -4.1234      0.0000
 -14   6   6      9.8652      0.7488     -9.6377      0.0000
 -12   6   6      8.0327      0.4571     -7.4368      0.0000
 -10   6   6      5.9844      0.5705      4.8899      0.0000
  -8   6   6      6.9555      0.3631     -7.7792      0.0000
  -6   6   6      4.9409      0.3577     -4.6667      0.0000
  -4   6   6      3.2152      0.2993      2.0782      0.0000
  -2   6   6      7.1649      0.2968      7.4761      0.0000
   0   6   6     13.1957      0.4996     13.4385      0.0000
   2   6   6      8.7435      0.3883      9.5647      0.0000
   4   6   6      2.9948      0.4109      1.1316      0.0000
   6   6   6      5.9497      0.3438     -5.4465      0.0000
   8   6   6      4.3996      0.3552     -3.9101      0.0000
  10   6   6      8.2949      0.5043     -8.1187      0.0000
  12   6   6      6.5624      0.7646     -7.8830      0.0000
  14   6   6      7.0199      0.4451     -5.9931      0.0000
  16   6   6      3.9126      0.4955     -3.9025      0.0000
  18   6   6      1.1032      0.9737     -1.1714      0.0000
  20   6   6      2.7752      0.8563      1.8967      0.0000
  22   6   6      4.6243      1.6293      3.6722      0.0000
 -31   7   6      2.2700      1.2827      2.1075      0.0000
 -29   7   6      1.7188      1.0329      0.9164      0.0000
 -27   7   6      2.3102      0.9194      1.3611      0.0000
 -25   7   6      3.7645      1.3146      1.3786      0.0000
 -23   7   6      3.3237      2.3786     -0.3664      0.0000
 -21   7   6      2.5509      0.7037     -2.1049      0.0000
 -19   7   6      3.9519      0.4807     -3.8232      0.0000
 -17   7   6      2.7268      0.5287      2.1860      0.0000
 -15   7   6      9.6944      0.5565      9.3125      0.0000
 -13   7   6      9.4585      0.5092     10.3240      0.0000
 -11   7   6      4.6753      0.4153     -2.8176      0.0000
  -9   7   6      5.0444      0.3557      5.1906      0.0000
  -7   7   6      3.7931      0.3832      3.0900      0.0000
  -5   7   6      3.0906      0.3612     -2.5252      0.0000
  -3   7   6      4.2342      0.2562     -4.0401      0.0000
  -1   7   6      9.8506      0.3927     -9.9558      0.0000
   1   7   6      8.6452      0.3778     -8.9962      0.0000
   3   7   6      3.1607      0.3466     -1.0419      0.0000
   5   7   6      7.8183      0.4318      7.1750      0.0000
   7   7   6      4.7232      0.4159      4.7259      0.0000
   9   7   6      9.2713      0.4929      9.3916      0.0000
  11   7   6      9.7307      0.5598      9.6386      0.0000
  13   7   6      7.5343      1.2984      7.3028      0.0000
  15   7   6      6.7921      0.5324      5.2284      0.0000
  17   7   6      2.9831      0.7562      2.4858      0.0000
  19   7   6      0.7982      0.9635     -0.3074      0.0000
  21   7   6      4.1951      1.5523     -2.3811      0.0000
 -28   8   6      0.0000      1.5154      1.0328      0.0000
 -26   8   6      3.4254      1.2669      2.2352      0.0000
 -24   8   6      4.1312      0.6110      3.7080      0.0000
 -22   8   6      5.5391      0.5907      5.1486      0.0000
 -20   8   6      6.4934      0.6663      6.1524      0.0000
 -18   8   6      5.5190      0.4960      5.5039      0.0000
 -16   8   6      1.3833      0.9049     -1.4964      0.0000
 -14   8   6      5.6108      0.5873     -6.1344      0.0000
 -12   8   6      3.6438      0.4346      0.9814      0.0000
 -10   8   6      4.5788      0.3675     -3.3577      0.0000
  -8   8   6      3.5943      0.2524     -3.0386      0.0000
  -6   8   6      2.7819      0.4186      2.0749      0.0000
  -4   8   6      3.9806      0.2474      3.9880      0.0000
  -2   8   6      8.7794      0.3534      8.6546      0.0000
   0   8   6      9.8856      0.4381     11.3986      0.0000
   2   8   6      7.5295      0.3396      8.0741      0.0000
   4   8   6      2.3688      0.4294      0.8002      0.0000
   6   8   6      2.7607      0.4081      2.5049      0.0000
   8   8   6      2.9661      0.3776     -3.3073      0.0000
  10   8   6      5.6818      0.4754     -5.9969      0.0000
  12   8   6      5.4030      0.5158     -5.7974      0.0000
  14   8   6      4.9052      0.8441     -4.9675      0.0000
  16   8   6      2.3967      0.7585     -2.1406      0.0000
  18   8   6      1.8979      1.1398      0.0259      0.0000
  20   8   6      2.1655      1.4582      1.4530      0.0000
 -27   9   6      1.2590      1.1444     -1.7863      0.0000
 -25   9   6      4.0159      0.7346     -3.0365      0.0000
 -23   9   6      5.5617      0.7238     -3.8600      0.0000
 -21   9   6      4.9936      0.5961     -4.5044      0.0000
 -19   9   6      3.9740      0.6058     -3.8926      0.0000
 -17   9   6      2.5021      0.7297     -2.1993      0.0000
 -15   9   6      2.8656      0.6189      2.1610      0.0000
 -13   9   6      2.8274      0.6427     -0.0339      0.0000
 -11   9   6      4.2905      0.3501      4.2332      0.0000
  -9   9   6      4.1001      0.2791      4.4476      0.0000
  -7   9   6      2.5234      0.2557      0.2450      0.0000
  -5   9   6      3.4050      0.3926     -2.2052      0.0000
  -3   9   6      6.4382      0.2901     -5.5234      0.0000
  -1   9   6      7.4181      0.3411     -7.4200      0.0000
   1   9   6      6.7126      0.3316     -6.5105      0.0000
   3   9   6      2.6121      0.3604     -2.1237      0.0000
   5   9   6      3.9635      0.3860     -4.9287      0.0000
   7   9   6      1.6524      0.5699      0.0419      0.0000
   9   9   6      3.0948      0.4159      3.1493      0.0000
  11   9   6      4.0673      0.4768      4.1610      0.0000
  13   9   6      5.1878      0.6058      4.7040      0.0000
  15   9   6      2.7128      0.7712      1.7258      0.0000
  17   9   6      0.0000      1.3076     -0.2742      0.0000
  19   9   6      2.3564      1.4785     -0.7480      0.0000
 -24  10   6      3.4792      0.8682      3.3750      0.0000
 -22  10   6      4.6881      0.7129      4.1731      0.0000
 -20  10   6      3.3215      0.8690      3.6198      0.0000
 -18  10   6      2.3861      0.7301      2.6766      0.0000
 -16  10   6      2.5209      0.8368      2.7324      0.0000
 -14  10   6      3.9580      0.9338      3.3012      0.0000
 -12  10   6      2.5001      0.4956     -2.1128      0.0000
 -10  10   6      4.2488      0.3375     -5.3188      0.0000
  -8  10   6      2.8332      0.2885     -2.5540      0.0000
  -6  10   6      2.4466      0.3600     -0.0378      0.0000
  -4  10   6      2.5337      0.3028      2.3596      0.0000
  -2  10   6      3.1232      0.2768      3.0528      0.0000
   0  10   6      2.6567      0.3238      1.4389      0.0000
   2  10   6      2.5456      0.3672     -1.3389      0.0000
   4  10   6      3.1352      0.3436      3.4368      0.0000
   6  10   6      1.7246      0.4931      1.3164      0.0000
   8  10   6      1.3268      0.8117     -1.0981      0.0000
  10  10   6      3.0141      0.5400     -2.2598      0.0000
  12  10   6      3.2981      0.7461     -3.7249      0.0000
  14  10   6      2.1064      1.0043     -1.1343      0.0000
  16  10   6      3.5325      1.3430      0.9221      0.0000
  18  10   6      0.6429      1.3940      0.8653      0.0000
 -23  11   6      5.6952      3.1078     -4.4840      0.0000
 -21  11   6      3.9267      0.8858     -3.4702      0.0000
 -19  11   6      1.5300      1.3429     -0.9792      0.0000
 -17  11   6      1.1057      1.1447     -0.2276      0.0000
 -15  11   6      1.6783      0.9174     -1.6378      0.0000
 -13  11   6      3.7920      0.5839      4.1304      0.0000
 -11  11   6     10.5899      0.5823     11.0675      0.0000
  -9  11   6     11.3737      0.5608     11.6029      0.0000
  -7  11   6      7.6120      0.4306      8.3737      0.0000
  -5  11   6      4.4588      0.3486      4.4321      0.0000
  -3  11   6      3.1789      0.4401      1.8363      0.0000
  -1  11   6      3.2443      0.3206      2.3886      0.0000
   1  11   6      5.2985      0.3429      4.6497      0.0000
   3  11   6      1.9952      0.4176     -0.6925      0.0000
   5  11   6      2.3857      0.5069     -1.6775      0.0000
   7  11   6      1.4328      0.6493     -0.0784      0.0000
   9  11   6      1.1405      1.1224      1.7872      0.0000
  11  11   6      4.3560      1.1976      4.2058      0.0000
  13  11   6      3.2529      1.4019      2.7104      0.0000
  15  11   6      1.7745      1.4906      0.8100      0.0000
 -20  12   6      1.6158      1.3819     -0.3347      0.0000
 -18  12   6      1.0755      1.2370     -1.2686      0.0000
 -16  12   6      2.0774      1.3467      1.9975      0.0000
 -14  12   6      2.0229      0.7106      2.1948      0.0000
 -12  12   6      3.2329      0.5560     -2.6741      0.0000
 -10  12   6      5.6028      0.4492     -5.1974      0.0000
  -8  12   6      3.2755      0.3529     -3.3570      0.0000
  -6  12   6      1.9767      0.3659      0.4307      0.0000
  -4  12   6      3.4416      0.3826      3.1994      0.0000
  -2  12   6      2.5049      0.3849      2.1381      0.0000
   0  12   6      2.6159      0.4101     -2.0308      0.0000
   2  12   6      1.7482      0.5294      0.1612      0.0000
   4  12   6      1.9867      0.5941      2.1193      0.0000
   6  12   6      1.1047      1.0564      1.7555      0.0000
   8  12   6      0.9476      1.1183     -0.0467      0.0000
  10  12   6      3.1727      1.4651     -2.6492      0.0000
  12  12   6      3.1843      1.4929     -2.1519      0.0000
  14  12   6      2.6944      1.4240     -0.7272      0.0000
 -15  13   6      2.8361      0.7809     -3.0486      0.0000
 -13  13   6      1.8024      1.4708     -1.6495      0.0000
 -11  13   6      2.1817      0.5311      1.6560      0.0000
  -9  13   6      2.8712      0.3647      2.7724      0.0000
  -7  13   6      1.2696      0.4832      0.7481      0.0000
  -5  13   6      2.4901      0.3490     -2.6223      0.0000
  -3  13   6      2.4139      0.4038     -3.0548      0.0000
  -1  13   6      1.4798      0.6005      0.7042      0.0000
   1  13   6      1.2759      0.9015      0.9503      0.0000
   3  13   6      1.3748      1.0727     -0.6254      0.0000
   5  13   6      1.9514      0.9585     -1.2402      0.0000
   7  13   6      0.0000      1.3277     -0.2792      0.0000
   9  13   6      2.0825      1.6191      1.6510      0.0000
  11  13   6      3.0007      1.5005      1.8278      0.0000
 -12  14   6      0.8517      1.0779      0.5421      0.0000
 -10  14   6      1.7852      0.4057     -1.4546      0.0000
  -8  14   6      1.4097      0.4827     -1.7109      0.0000
  -6  14   6      1.7673      0.4009      1.0832      0.0000
  -4  14   6      2.2233      0.7276      3.2427      0.0000
  -2  14   6      1.5393      0.7586      1.3322      0.0000
   0  14   6      0.6178      1.3825      0.1159      0.0000
   2  14   6      1.3456      1.4652      0.6892      0.0000
   6  14   6      1.8422      1.4828      0.7057      0.0000
   8  14   6      0.0000      1.4249     -0.3222      0.0000
 -11  15   6      1.2486      0.6092     -0.8034      0.0000
  -9  15   6      0.9041      0.9880      0.7978      0.0000
  -7  15   6      0.6757      0.6440      0.2585      0.0000
  -5  15   6      1.3088      1.0697     -1.6984      0.0000
  -1  15   6      0.0000      1.4282     -0.4549      0.0000
   1  15   6      1.5789      1.3943     -0.4817      0.0000
   3  15   6      1.6752      1.5712     -0.4522      0.0000
 -33   1   7      0.9119      1.2135     -0.2259      0.0000
 -31   1   7      1.1438      1.0553      0.3290      0.0000
 -29   1   7      1.0793      1.0924      0.2394      0.0000
 -27   1   7      1.9854      0.9950     -0.2428      0.0000
 -25   1   7      1.9221      1.0729     -1.0565      0.0000
 -23   1   7      1.8365      0.9692     -0.3760      0.0000
 -21   1   7      4.5835      0.6600     -4.3771      0.0000
 -19   1   7      4.0840      0.5121      3.6298      0.0000
 -17   1   7      1.8610      0.7370      0.1918      0.0000
 -15   1   7      2.2267      0.6441     -0.4219      0.0000
 -13   1   7      1.6734      0.7448     -1.6613      0.0000
 -11   1   7      3.2921      0.5606      1.9713      0.0000
  -9   1   7      2.9456      0.3830      2.7542      0.0000
  -7   1   7      4.6321      0.2674      3.6033      0.0000
  -5   1   7      4.0705      0.2707      3.9255      0.0000
  -3   1   7      9.2318      0.3650     -8.1399      0.0000
  -1   1   7      1.8723      0.4046      1.0069      0.0000
   1   1   7      1.7910      0.5373      0.7310      0.0000
   3   1   7      2.7298      0.3415     -1.9296      0.0000
   5   1   7      2.2951      0.4351     -2.3263      0.0000
   7   1   7      2.2989      0.4051     -1.9405      0.0000
   9   1   7      1.5674      0.6568     -0.8255      0.0000
  11   1   7      1.6985      0.6292      0.7257      0.0000
  13   1   7      2.0067      0.5758      1.6855      0.0000
  15   1   7      2.2898      0.5904      0.5575      0.0000
  17   1   7      1.7614      1.0127      0.2622      0.0000
  19   1   7      1.1530      1.0462      0.4464      0.0000
  21   1   7      1.3198      1.6130      0.1162      0.0000
 -32   2   7      1.4932      1.5303     -0.4892      0.0000
 -30   2   7      1.3998      1.0874     -0.9652      0.0000
 -28   2   7      2.2339      1.0058     -1.4240      0.0000
 -26   2   7      1.1857      1.3037      0.6153      0.0000
 -24   2   7      1.8873      1.0505      1.5025      0.0000
 -22   2   7      6.4808      0.7489      6.2412      0.0000
 -20   2   7      2.6946      0.6034      2.8081      0.0000
 -18   2   7      2.7043      0.5583     -1.7436      0.0000
 -16   2   7      2.8780      0.4359      3.0476      0.0000
 -14   2   7      5.3653      0.4166      4.3961      0.0000
 -12   2   7      2.5091      0.6047      1.6612      0.0000
 -10   2   7      3.3279      0.4011     -2.5262      0.0000
  -8   2   7      5.5540      0.3106     -5.3263      0.0000
  -6   2   7      9.4715      0.3998     -8.8915      0.0000
  -4   2   7      5.7819      0.2849      6.8369      0.0000
  -2   2   7      3.4389      0.2628      3.5293      0.0000
   0   2   7      4.8649      0.2861     -4.4356      0.0000
   2   2   7      2.3376      0.3956     -1.8416      0.0000
   4   2   7      2.1726      0.3506      1.2182      0.0000
   6   2   7      2.6901      0.3851      2.4239      0.0000
   8   2   7      2.8138      0.4792      1.9771      0.0000
  10   2   7      2.1341      0.4969      0.2837      0.0000
  12   2   7      1.9330      0.5444     -1.8598      0.0000
  14   2   7      1.6662      0.6789     -0.6436      0.0000
  16   2   7      2.3129      0.7447      0.4101      0.0000
  18   2   7      1.6511      1.0703      0.0316      0.0000
  20   2   7      1.4089      1.3999     -0.0261      0.0000
 -31   3   7      1.2443      1.1351     -0.2043      0.0000
 -29   3   7      1.2286      1.0860      1.0119      0.0000
 -27   3   7      1.5166      1.2108      0.6933      0.0000
 -25   3   7      2.7195      0.7496     -1.3748      0.0000
 -23   3   7      7.0065      0.9248     -6.4402      0.0000
 -21   3   7      4.6797      0.5992     -4.2691      0.0000
 -19   3   7      1.5794      0.9022     -1.3137      0.0000
 -17   3   7      2.3163      0.5650      1.1677      0.0000
 -15   3   7      3.7770      0.4578     -4.1240      0.0000
 -13   3   7      2.9345      0.4785     -2.7130      0.0000
 -11   3   7      2.2344      0.5613      1.0294      0.0000
  -9   3   7      6.6313      0.3939      6.4487      0.0000
  -7   3   7     12.3101      0.4331     14.0051      0.0000
  -5   3   7      3.7252      0.3201     -2.6429      0.0000
  -3   3   7      4.7533      0.2745     -4.4322      0.0000
  -1   3   7      1.9418      0.3888     -0.4675      0.0000
   1   3   7      3.4268      0.2941      2.3040      0.0000
   3   3   7      2.0702      0.3894     -0.7997      0.0000
   5   3   7      4.1017      0.3165     -4.2269      0.0000
   7   3   7      3.7965      0.3871     -4.3163      0.0000
   9   3   7      2.5105      0.4474     -1.8693      0.0000
  11   3   7      3.0028      0.4224      2.0298      0.0000
  13   3   7      1.9298      0.7184      1.4520      0.0000
  15   3   7      1.3517      0.9953      0.1896      0.0000
  17   3   7      1.9436      0.8302      0.0386      0.0000
  19   3   7      1.3276      1.1752      0.2340      0.0000
 -32   4   7      1.9155      1.7114     -1.3408      0.0000
 -30   4   7      1.8625      0.9963     -0.3500      0.0000
 -28   4   7      2.2546      0.9089     -1.1411      0.0000
 -26   4   7      1.1162      1.1068     -0.3372      0.0000
 -24   4   7      5.8699      1.5092      5.9208      0.0000
 -22   4   7      6.4707      0.6850      5.8815      0.0000
 -20   4   7      4.8723      0.5621      3.7910      0.0000
 -18   4   7      2.2761      0.6185      1.4570      0.0000
 -16   4   7      1.5837      0.7224     -0.2571      0.0000
 -14   4   7      3.5671      0.4581      2.9970      0.0000
 -12   4   7      1.8879      0.6396     -0.2920      0.0000
 -10   4   7      7.4836      0.3911     -6.2378      0.0000
  -8   4   7     16.9996      0.6644    -17.7194      0.0000
  -6   4   7      4.8107      0.2738     -4.4543      0.0000
  -4   4   7      4.3828      0.4957     -0.3677      0.0000
  -2   4   7      2.2486      0.3693      0.0006      0.0000
   0   4   7      2.2604      0.3505     -0.7546      0.0000
   2   4   7      3.1270      0.2984     -1.4928      0.0000
   4   4   7      3.0736      0.3186      2.6962      0.0000
   6   4   7      4.9892      0.3518      5.3875      0.0000
   8   4   7      3.5897      0.4285      3.5311      0.0000
  10   4   7      2.8982      0.5058     -2.1146      0.0000
  12   4   7      2.9520      0.4548     -2.2075      0.0000
  14   4   7      1.6296      0.7984     -1.2502      0.0000
  16   4   7      1.9191      0.7520     -0.8649      0.0000
  18   4   7      1.3231      1.1695     -0.8976      0.0000
  20   4   7      0.0000      1.4649     -0.2010      0.0000
 -31   5   7      2.6779      1.9669      1.8340      0.0000
 -29   5   7      2.8913      1.5879      1.1214      0.0000
 -27   5   7      1.5629      1.4247      1.4861      0.0000
 -25   5   7      3.0116      0.9553     -2.8958      0.0000
 -23   5   7      5.9183      0.9335     -5.2907      0.0000
 -21   5   7      5.1025      0.5768     -4.9229      0.0000
 -19   5   7      3.7627      0.5306     -3.6792      0.0000
 -17   5   7      2.5899      0.6344     -0.9914      0.0000
 -15   5   7      1.5614      0.7886     -0.9287      0.0000
 -13   5   7      3.1928      0.4659     -2.6591      0.0000
 -11   5   7      3.1915      0.4142      2.2277      0.0000
  -9   5   7     14.5360      0.6358     14.7532      0.0000
  -7   5   7      7.4373      0.4752      5.9610      0.0000
  -5   5   7      4.0071      0.2681      2.9964      0.0000
  -3   5   7      3.6408      0.3360      1.0512      0.0000
  -1   5   7      2.3289      0.3089     -1.2485      0.0000
   1   5   7      2.1708      0.3552     -0.6599      0.0000
   3   5   7      2.2536      0.4017     -1.7504      0.0000
   5   5   7      4.8210      0.3301     -5.2386      0.0000
   7   5   7      4.7924      0.3875     -5.2349      0.0000
   9   5   7      2.1451      0.6003      1.7235      0.0000
  11   5   7      3.0508      0.5300      2.8579      0.0000
  13   5   7      2.4630      0.7700      2.2237      0.0000
  15   5   7      1.6096      0.9609      1.6218      0.0000
  17   5   7      1.8247      1.1287      1.4787      0.0000
  19   5   7      1.3223      1.4802      0.7973      0.0000
 -30   6   7      3.2839      1.7341     -2.0451      0.0000
 -28   6   7      1.4874      1.1099     -1.3059      0.0000
 -26   6   7      1.3081      0.9304      1.2713      0.0000
 -24   6   7      3.2537      0.8001      3.3296      0.0000
 -22   6   7      5.0926      0.5974      4.5424      0.0000
 -20   6   7      3.6244      0.6698      4.4371      0.0000
 -18   6   7      3.0153      0.6019      1.5532      0.0000
 -16   6   7      2.0164      0.7359      0.1073      0.0000
 -14   6   7      1.5581      0.7464     -0.4503      0.0000
 -12   6   7      2.3250      0.5676     -1.0595      0.0000
 -10   6   7     11.2865      0.5204    -11.8067      0.0000
  -8   6   7      6.0333      0.3355     -5.9636      0.0000
  -6   6   7      3.2135      0.3002     -3.1966      0.0000
  -4   6   7      2.6932      0.2961     -1.9897      0.0000
  -2   6   7      2.9951      0.3723      1.4506      0.0000
   0   6   7      2.7189      0.3094      2.8415      0.0000
   2   6   7      2.9953      0.2877      2.9622      0.0000
   4   6   7      4.1124      0.3450      4.5812      0.0000
   6   6   7      5.6729      0.3965      5.7950      0.0000
   8   6   7      2.0951      0.4867     -0.9673      0.0000
  10   6   7      3.1550      0.4844     -3.0525      0.0000
  12   6   7      3.5564      0.6067     -3.3042      0.0000
  14   6   7      2.7355      0.6783     -2.5906      0.0000
  16   6   7      2.2623      0.9100     -2.3315      0.0000
  18   6   7      0.0000      1.4601     -1.8216      0.0000
 -29   7   7      2.7375      1.8279      3.0577      0.0000
 -27   7   7      1.4138      1.1315      0.6911      0.0000
 -25   7   7      1.8213      0.8630     -0.5782      0.0000
 -23   7   7      1.8306      1.1184     -1.6060      0.0000
 -21   7   7      2.4386      0.7293     -2.5830      0.0000
 -19   7   7      1.7199      0.9909     -1.0927      0.0000
 -17   7   7      1.9617      0.8535     -0.2608      0.0000
 -15   7   7      2.2824      0.7048      1.1796      0.0000
 -13   7   7      3.5583      0.5611      3.0249      0.0000
 -11   7   7     10.0758      0.4524      9.7381      0.0000
  -9   7   7      6.3368      0.3453      6.3624      0.0000
  -7   7   7      4.8918      0.3106      3.8591      0.0000
  -5   7   7      3.0209      0.2640      3.0104      0.0000
  -3   7   7      2.1807      0.3166      0.5016      0.0000
  -1   7   7      2.9182      0.3376     -2.3572      0.0000
   1   7   7      3.9027      0.2741     -3.9201      0.0000
   3   7   7      4.5460      0.3266     -5.1749      0.0000
   5   7   7      5.5823      0.5396     -5.9990      0.0000
   7   7   7      1.4454      0.6529      0.5063      0.0000
   9   7   7      3.9970      0.4925      2.9484      0.0000
  11   7   7      4.5471      0.5528      4.2875      0.0000
  13   7   7      3.3412      0.6383      3.7933      0.0000
  15   7   7      2.4015      2.0901      3.2111      0.0000
  17   7   7      4.0283      1.3933      2.7637      0.0000
 -24   8   7      4.4847      0.9974      4.5162      0.0000
 -22   8   7      5.5597      0.6573      5.8494      0.0000
 -20   8   7      4.5435      0.6949      5.0014      0.0000
 -18   8   7      4.7545      0.6174      4.9381      0.0000
 -16   8   7      3.8642      0.7466      3.3887      0.0000
 -14   8   7      2.7018      0.6174     -0.6799      0.0000
 -12   8   7      7.8943      0.5675     -8.2518      0.0000
 -10   8   7      6.7954      0.3761     -6.4584      0.0000
  -8   8   7      4.6903      0.3436     -4.5142      0.0000
  -6   8   7      3.2605      0.2574     -3.8488      0.0000
  -4   8   7      2.3843      0.3223     -1.9100      0.0000
  -2   8   7      2.4567      0.3350      1.2950      0.0000
   0   8   7      4.9687      0.3551      4.6848      0.0000
   2   8   7      7.6468      0.4240      8.1233      0.0000
   4   8   7     10.4333      0.5495     10.0787      0.0000
   6   8   7      4.2150      0.4779      3.6857      0.0000
   8   8   7      1.6322      0.8815      0.4800      0.0000
  10   8   7      2.5771      0.6647     -2.1747      0.0000
  12   8   7      3.1081      0.8702     -2.9033      0.0000
  14   8   7      2.4157      1.4419     -2.8640      0.0000
  16   8   7      2.6937      2.2526     -2.5683      0.0000
 -23   9   7      6.0176      1.9176     -5.8679      0.0000
 -21   9   7      6.3729      0.8803     -5.7878      0.0000
 -19   9   7      6.3457      1.5676     -6.4414      0.0000
 -17   9   7      5.6128      1.7115     -7.0368      0.0000
 -15   9   7      4.3166      0.5996     -3.6994      0.0000
 -13   9   7      3.9670      0.5477      4.5972      0.0000
 -11   9   7      6.9914      0.4777      6.4569      0.0000
  -9   9   7      5.3032      0.4467      4.9127      0.0000
  -7   9   7      4.3094      0.3247      4.6503      0.0000
  -5   9   7      3.6321      0.2902      3.9292      0.0000
  -3   9   7      2.5507      0.3350      1.7182      0.0000
  -1   9   7      2.0449      0.4828     -0.7854      0.0000
   1   9   7      4.2133      0.3486     -5.0348      0.0000
   3   9   7      9.1549      0.5445     -9.3116      0.0000
   5   9   7      4.6800      0.8278     -5.2056      0.0000
   7   9   7      3.2886      0.6138     -2.2419      0.0000
   9   9   7      1.3743      0.9912      0.3157      0.0000
  11   9   7      2.0228      1.3234      1.2504      0.0000
  13   9   7      1.8675      1.4662      1.8775      0.0000
 -20  10   7      7.3985      1.6384      5.9257      0.0000
 -18  10   7      5.6390      3.2047      7.3002      0.0000
 -16  10   7      4.9544      1.8563      6.4981      0.0000
 -14  10   7      2.0710      0.7888     -0.2921      0.0000
 -12  10   7      5.7133      0.6876     -5.3350      0.0000
 -10  10   7      7.3735      0.4584     -6.3274      0.0000
  -8  10   7      5.5194      0.4057     -6.2306      0.0000
  -6  10   7      5.1339      0.3930     -5.9416      0.0000
  -4  10   7      3.9739      0.3440     -4.0029      0.0000
  -2  10   7      3.0596      0.3193     -2.1963      0.0000
   0  10   7      2.2356      0.3558      1.4336      0.0000
   2  10   7      6.7067      0.5815      7.0569      0.0000
   4  10   7      6.2248      0.6221      6.2307      0.0000
   6  10   7      3.7913      0.7718      4.0641      0.0000
   8  10   7      1.6079      1.1327      1.4066      0.0000
  10  10   7      0.8356      1.2170      0.2198      0.0000
  12  10   7      1.6690      1.4726     -1.4110      0.0000
 -17  11   7      5.6498      1.8096     -5.8536      0.0000
 -15  11   7      1.3890      1.3573     -0.4374      0.0000
 -13  11   7      7.0535      1.1542      6.8208      0.0000
 -11  11   7     13.2899      1.3042     12.0645      0.0000
  -9  11   7     15.1477      0.9753     14.5385      0.0000
  -7  11   7     13.1514      0.8209     14.3781      0.0000
  -5  11   7     11.3449      0.8656     11.3515      0.0000
  -3  11   7     10.4060      0.6450      8.4334      0.0000
  -1  11   7      5.9910      0.5706      4.6120      0.0000
   1  11   7      2.0883      0.5534     -1.5246      0.0000
   3  11   7      3.7679      0.7569     -3.8482      0.0000
   5  11   7      2.8292      0.9322     -3.6493      0.0000
   7  11   7      1.4687      1.2555     -1.7365      0.0000
   9  11   7      1.9485      1.3768     -0.4767      0.0000
 -12  12   7      3.7641      0.9005     -3.7917      0.0000
 -10  12   7      7.5843      1.3137     -7.7693      0.0000
  -8  12   7      8.6202      0.6592     -9.1645      0.0000
  -6  12   7      6.4477      0.5923     -6.6913      0.0000
  -4  12   7      4.4273      0.4244     -4.3197      0.0000
  -2  12   7      2.2726      0.5346     -2.2661      0.0000
   0  12   7      1.2097      0.7945      1.4294      0.0000
   2  12   7      4.2202      1.6326      3.5440      0.0000
   4  12   7      2.7447      2.2673      3.9233      0.0000
   6  12   7      2.9133      1.0657      3.0505      0.0000
 -11  13   7      4.4475      0.5353      5.2607      0.0000
  -9  13   7      7.2221      0.7646      8.0464      0.0000
  -7  13   7      5.2698      0.6022      6.0375      0.0000
  -5  13   7      2.9000      0.7014      2.4761      0.0000
  -3  13   7      1.2458      0.7019     -0.3539      0.0000
  -1  13   7      0.8833      1.3620     -3.3290      0.0000
   1  13   7      4.9625      1.3634     -4.8861      0.0000
   3  13   7      3.4226      2.0277     -4.8007      0.0000
 -28   0   8      4.0477      1.6233      1.9131      0.0000
 -26   0   8      4.3192      2.1788      3.9344      0.0000
 -24   0   8      6.6196      1.4885      3.7288      0.0000
 -22   0   8      3.1986      1.0726      2.4551      0.0000
 -20   0   8      4.5312      0.8135     -3.9079      0.0000
 -18   0   8      4.0137      0.8108      0.6299      0.0000
 -16   0   8      7.8578      0.7785      5.1526      0.0000
 -14   0   8      8.0701      1.1242      7.8367      0.0000
 -12   0   8      8.3002      1.0137      7.6934      0.0000
 -10   0   8      8.8717      1.2402      8.4728      0.0000
  -8   0   8     11.2037      0.6826     11.5922      0.0000
  -6   0   8     15.6084      1.2844     15.5257      0.0000
  -4   0   8     13.8187      0.7655     13.9692      0.0000
  -2   0   8      3.9274      0.4194     -2.4673      0.0000
   0   0   8      6.8827      0.5407     -7.0510      0.0000
   2   0   8      5.5197      0.5427     -5.1349      0.0000
   4   0   8      3.6340      0.6053     -4.0023      0.0000
   6   0   8      4.7299      0.6256     -4.9732      0.0000
   8   0   8      7.4880      0.7658     -4.8160      0.0000
  10   0   8      2.7401      0.9591     -2.2394      0.0000
  12   0   8      2.7397      1.1215      2.7361      0.0000
  14   0   8      8.7001      1.9191      6.8255      0.0000
 -29   1   8      2.5731      1.3125     -1.2270      0.0000
 -27   1   8      2.0393      1.0096     -0.2613      0.0000
 -25   1   8      2.6252      0.8962      0.2715      0.0000
 -23   1   8      2.4121      0.7243      2.4398      0.0000
 -21   1   8      8.6200      0.7991      7.8446      0.0000
 -19   1   8     10.4786      0.7323      9.3492      0.0000
 -17   1   8      6.0116      0.6741      3.9961      0.0000
 -15   1   8      2.6959      0.5937     -0.8041      0.0000
 -13   1   8      4.3950      0.5847     -3.8385      0.0000
 -11   1   8      4.5622      0.4477     -4.8001      0.0000
  -9   1   8      8.1252      0.3781     -8.0597      0.0000
  -7   1   8     12.1715      0.4815    -12.9496      0.0000
  -5   1   8     15.3870      0.6266    -15.7013      0.0000
  -3   1   8      4.9087      0.2942     -4.8410      0.0000
  -1   1   8      6.4167      0.3403      6.3499      0.0000
   1   1   8      8.3464      0.3919      8.4254      0.0000
   3   1   8      6.8513      0.4751      7.4304      0.0000
   5   1   8      7.5041      0.4707      7.8939      0.0000
   7   1   8      7.6922      0.5756      8.2901      0.0000
   9   1   8      6.9132      0.7371      6.6059      0.0000
  11   1   8      2.6898      0.6910      1.9627      0.0000
  13   1   8      3.9967      1.0642     -3.6601      0.0000
  15   1   8      5.5614      1.1788     -5.7108      0.0000
 -28   2   8      3.8518      1.6227      0.9337      0.0000
 -26   2   8      1.3878      1.3108     -0.3514      0.0000
 -24   2   8      2.7440      0.7308     -1.5100      0.0000
 -22   2   8      8.0390      0.6736     -7.3463      0.0000
 -20   2   8     10.1468      0.7035     -9.3654      0.0000
 -18   2   8     11.2124      0.9217    -10.3448      0.0000
 -16   2   8      4.2983      0.5724     -5.1368      0.0000
 -14   2   8      2.3366      0.6804     -0.0408      0.0000
 -12   2   8      2.7160      0.6638      2.1563      0.0000
 -10   2   8      4.8246      0.4248      4.5798      0.0000
  -8   2   8      9.3092      0.4263      9.6815      0.0000
  -6   2   8     14.5813      0.5943     15.4068      0.0000
  -4   2   8      9.0627      0.4036      9.1072      0.0000
  -2   2   8      2.4054      0.3215      2.0612      0.0000
   0   2   8      5.7162      0.3590     -5.5421      0.0000
   2   2   8      7.2703      0.3774     -7.4145      0.0000
   4   2   8      7.2657      0.4084     -7.9023      0.0000
   6   2   8      7.4746      0.6994     -8.3515      0.0000
   8   2   8      9.1169      0.6558     -8.3538      0.0000
  10   2   8      6.3330      0.7158     -5.4331      0.0000
  12   2   8      2.1239      0.7619     -0.0011      0.0000
  14   2   8      3.6673      1.2280      3.1675      0.0000
 -27   3   8      3.9290      2.1299     -0.5235      0.0000
 -25   3   8      2.1546      0.8131      0.3413      0.0000
 -23   3   8      5.2404      0.7459      4.7470      0.0000
 -21   3   8      8.0525      0.7543      7.6608      0.0000
 -19   3   8      9.9085      0.7356      9.7906      0.0000
 -17   3   8     11.6681      0.7550     10.4923      0.0000
 -15   3   8      4.2663      0.5613      3.6981      0.0000
 -13   3   8      1.7564      0.8266      0.6711      0.0000
 -11   3   8      3.3541      0.4108     -2.3652      0.0000
  -9   3   8      6.2523      0.3766     -6.2241      0.0000
  -7   3   8     12.7694      0.5583    -12.9625      0.0000
  -5   3   8      9.6786      0.4430     -9.8596      0.0000
  -3   3   8      6.6371      0.3817     -7.0822      0.0000
  -1   3   8      2.2580      0.3982     -2.0782      0.0000
   1   3   8      4.5423      0.3468      4.1323      0.0000
   3   3   8      6.5782      0.4327      6.9409      0.0000
   5   3   8      6.9172      0.5064      6.9701      0.0000
   7   3   8      8.6083      0.6569      7.5159      0.0000
   9   3   8      7.2073      0.6352      6.5856      0.0000
  11   3   8      3.5349      0.7420      2.2443      0.0000
  13   3   8      1.8849      1.0722     -0.6942      0.0000
  15   3   8      1.8919      1.3858     -2.0788      0.0000
 -26   4   8      1.0462      1.3696      1.3036      0.0000
 -24   4   8      2.8792      0.7563     -2.7019      0.0000
 -22   4   8      5.8118      0.7864     -5.5805      0.0000
 -20   4   8      8.4048      0.7028     -8.4526      0.0000
 -18   4   8      8.7146      1.0655    -10.4896      0.0000
 -16   4   8      8.0887      0.6188     -6.7708      0.0000
 -14   4   8      2.4749      0.6390     -1.2485      0.0000
 -12   4   8      4.3656      0.4606      3.7499      0.0000
 -10   4   8      7.9983      0.7454      8.4982      0.0000
  -8   4   8     13.3765      0.5990     14.4605      0.0000
  -6   4   8     12.6258      0.5830     12.3786      0.0000
  -4   4   8     10.6423      0.4862     11.0118      0.0000
  -2   4   8      8.1094      0.4116      8.5686      0.0000
   0   4   8      3.2551      0.3508      2.8088      0.0000
   2   4   8      4.2788      0.4198     -4.6950      0.0000
   4   4   8      6.0482      0.5126     -6.4738      0.0000
   6   4   8      7.0650      0.5342     -6.6017      0.0000
   8   4   8      5.0393      1.0619     -6.1696      0.0000
  10   4   8      3.5239      0.5860     -2.4975      0.0000
  12   4   8      2.2594      0.8759     -0.0547      0.0000
  14   4   8      0.0000      1.5101      1.5072      0.0000
 -25   5   8      2.2275      1.1158      1.0883      0.0000
 -23   5   8      3.1669      0.6822      2.9005      0.0000
 -21   5   8      4.7918      0.8121      5.0806      0.0000
 -19   5   8      7.6963      0.7017      7.7715      0.0000
 -17   5   8      6.7747      0.6484      5.9647      0.0000
 -15   5   8      4.6429      0.5361      4.4695      0.0000
 -13   5   8      3.2386      0.7445     -1.1663      0.0000
 -11   5   8      5.8569      0.5770     -6.0454      0.0000
  -9   5   8     10.7137      0.5630    -11.0644      0.0000
  -7   5   8      8.2209      0.5193     -8.9546      0.0000
  -5   5   8      7.8463      0.4197     -7.5978      0.0000
  -3   5   8      6.2224      0.3848     -7.1430      0.0000
  -1   5   8      3.8859      0.3388     -4.8870      0.0000
   1   5   8      2.5532      0.3722      2.4174      0.0000
   3   5   8      5.9507      0.5116      6.9140      0.0000
   5   5   8      7.2975      0.6461      7.7125      0.0000
   7   5   8      6.7176      0.5920      6.7872      0.0000
   9   5   8      3.5558      0.6778      2.7569      0.0000
  11   5   8      1.9812      0.9914      0.5904      0.0000
  13   5   8      1.6747      1.4513     -0.8805      0.0000
 -24   6   8      1.7791      1.3996     -1.2111      0.0000
 -22   6   8      2.1077      1.1358     -2.2207      0.0000
 -20   6   8      4.6098      0.6358     -4.2417      0.0000
 -18   6   8      4.0049      1.1020     -2.8190      0.0000
 -16   6   8      3.2920      0.6183     -3.3308      0.0000
 -14   6   8      1.5773      0.8049     -0.9825      0.0000
 -12   6   8      5.2709      0.4776      4.8594      0.0000
 -10   6   8      8.5195      0.5725      9.6818      0.0000
  -8   6   8      6.9093      0.4561      8.0600      0.0000
  -6   6   8      5.6857      0.3450      5.4421      0.0000
  -4   6   8      4.6587      0.3689      4.4078      0.0000
  -2   6   8      3.0889      0.3904      4.2265      0.0000
   0   6   8      1.5447      0.5542     -0.8912      0.0000
   2   6   8      5.2339      0.4710     -5.6061      0.0000
   4   6   8      7.6335      0.5773     -8.3759      0.0000
   6   6   8      6.9641      0.6284     -8.0524      0.0000
   8   6   8      3.5608      0.9492     -3.1644      0.0000
  10   6   8      1.3730      1.3352     -0.5197      0.0000
  12   6   8      1.2006      1.1377      0.8388      0.0000
 -21   7   8      0.9597      1.1525      1.7811      0.0000
 -19   7   8      2.8303      0.7872      0.3552      0.0000
 -17   7   8      2.4599      0.8420      1.0071      0.0000
 -15   7   8      2.0734      0.7145      1.0176      0.0000
 -13   7   8      2.9844      0.5675     -2.7937      0.0000
 -11   7   8      7.7537      0.6449     -8.6236      0.0000
  -9   7   8      7.9445      0.6125     -8.9005      0.0000
  -7   7   8      5.2825      0.4741     -6.0379      0.0000
  -5   7   8      4.2182      0.5227     -3.6681      0.0000
  -3   7   8      3.3608      0.3515     -3.6279      0.0000
  -1   7   8      1.2986      0.7064     -0.1544      0.0000
   1   7   8      2.7614      0.4787      2.8996      0.0000
   3   7   8      5.9066      0.4829      6.1481      0.0000
   5   7   8      3.8291      1.8025      7.9363      0.0000
   7   7   8      3.2394      1.1058      3.8668      0.0000
   9   7   8      1.8211      1.1126      0.6583      0.0000
  11   7   8      0.4830      1.0641     -0.8079      0.0000
 -16   8   8      3.3551      0.8822     -3.1532      0.0000
 -14   8   8      1.6878      0.8225     -1.5036      0.0000
 -12   8   8      2.5740      0.5987      3.0924      0.0000
 -10   8   8      5.1473      0.5402      6.4174      0.0000
  -8   8   8      4.8403      0.4383      5.6776      0.0000
  -6   8   8      3.4327      0.3840      3.4663      0.0000
  -4   8   8      3.0278      0.4072      3.1172      0.0000
  -2   8   8      1.8358      0.5717     -0.2840      0.0000
   0   8   8      2.5734      0.5082     -2.4332      0.0000
   2   8   8      5.0317      0.6318     -4.9206      0.0000
   4   8   8      7.2534      1.2604     -8.0778      0.0000
   6   8   8      6.2608      1.3906     -6.3175      0.0000
   8   8   8      2.6351      0.9142     -3.1826      0.0000
 -13   9   8      1.6001      1.0364      0.3694      0.0000
 -11   9   8      2.8276      0.5145     -3.0121      0.0000
  -9   9   8      4.0110      0.4359     -4.8623      0.0000
  -7   9   8      3.8596      0.4207     -4.3786      0.0000
  -5   9   8      3.4605      0.4826     -4.4538      0.0000
  -3   9   8      1.6228      0.6836     -0.9643      0.0000
  -1   9   8      2.2796      0.8589      1.1430      0.0000
   1   9   8      2.6963      0.9345      2.5565      0.0000
   3   9   8      4.5671      0.9474      5.3608      0.0000
   5   9   8      5.3396      1.0229      5.6757      0.0000
   7   9   8      3.3630      0.9301      4.0047      0.0000
 -10  10   8      2.0755      0.6784      1.8845      0.0000
  -8  10   8      3.3766      0.6756      3.7616      0.0000
  -6  10   8      4.5254      0.6799      5.5579      0.0000
  -4  10   8      3.3010      0.8437      2.8516      0.0000
  -2  10   8      1.9662      0.9042      0.6618      0.0000
   0  10   8      1.1092      1.0632     -0.1811      0.0000
   2  10   8      1.4511      1.0467     -1.9047      0.0000
   4  10   8      1.5761      1.1755     -2.9073      0.0000
 -11  11   8      2.1653      0.8535     -1.8805      0.0000
  -9  11   8      3.7043      1.0126     -4.3745      0.0000
  -7  11   8      6.5461      1.3241     -7.7003      0.0000
  -5  11   8      5.8299      1.0038     -6.1169      0.0000
  -3  11   8      3.1759      0.8382     -3.4749      0.0000
  -1  11   8      1.8998      0.9639     -1.9889      0.0000
 -21   1   9      1.1542      1.2375     -0.2606      0.0000
 -19   1   9      1.3263      1.1451      0.8358      0.0000
 -17   1   9      0.4554      1.0210      0.6686      0.0000
 -15   1   9      0.9407      1.0182     -0.2080      0.0000
 -13   1   9      1.4903      1.0286      0.4190      0.0000
 -11   1   9      1.6468      0.9028     -0.6404      0.0000
  -9   1   9      1.5633      0.5447     -0.4387      0.0000
  -7   1   9      1.2384      0.6776      0.0819      0.0000
  -5   1   9      1.4019      0.5577     -0.6542      0.0000
  -3   1   9      1.5626      0.6456     -2.5230      0.0000
  -1   1   9      0.6653      0.9129     -0.4835      0.0000
   1   1   9      1.2728      1.0327      1.4892      0.0000
   3   1   9      2.2356      0.8507      1.3668      0.0000
   5   1   9      1.5106      1.2528      0.2322      0.0000
   7   1   9      0.0000      1.3209      0.4018      0.0000
 -22   2   9      0.0000      1.5900      0.1047      0.0000
 -20   2   9      1.6381      1.3218     -0.8963      0.0000
 -18   2   9      1.8130      1.3507     -2.2782      0.0000
 -16   2   9      1.5595      1.0320     -1.2780      0.0000
 -14   2   9      1.7195      0.9679     -1.7405      0.0000
 -12   2   9      1.2658      1.0061     -0.0912      0.0000
 -10   2   9      1.4226      0.7555      0.3345      0.0000
  -8   2   9      2.2725      0.4754     -0.4780      0.0000
  -6   2   9      1.1797      0.7384     -0.1247      0.0000
  -4   2   9      2.6635      0.5245      3.0027      0.0000
  -2   2   9      2.5075      0.5707      3.1209      0.0000
   0   2   9      0.8706      0.9180     -0.6894      0.0000
   2   2   9      2.1380      0.7417     -2.3669      0.0000
   4   2   9      1.6551      0.9809     -0.5955      0.0000
   6   2   9      2.1955      1.5818     -0.0562      0.0000
 -19   3   9      2.2389      1.8220      1.7454      0.0000
 -17   3   9      2.7777      0.9495      2.0035      0.0000
 -15   3   9      2.3364      1.0506      2.8479      0.0000
 -13   3   9      0.9296      1.1444      0.2740      0.0000
 -11   3   9      1.1415      0.9039     -0.9814      0.0000
  -9   3   9      1.9151      0.4868     -0.2651      0.0000
  -7   3   9      1.5392      0.5443     -0.1541      0.0000
  -5   3   9      2.1722      0.4978     -2.6967      0.0000
  -3   3   9      3.6684      0.4427     -4.5390      0.0000
  -1   3   9      1.7415      0.7774     -2.0140      0.0000
   1   3   9      1.8115      0.8621      2.3736      0.0000
   3   3   9      2.3822      0.8145      2.1408      0.0000
   5   3   9      2.1019      1.0238      1.2185      0.0000
 -20   4   9      0.7167      1.7211     -0.9334      0.0000
 -18   4   9      2.4458      1.2667     -1.2973      0.0000
 -16   4   9      3.6015      2.7229     -3.9780      0.0000
 -14   4   9      1.5778      1.2446     -1.1961      0.0000
 -12   4   9      1.5388      1.1177      1.3821      0.0000
 -10   4   9      2.4377      0.6093      1.4602      0.0000
  -8   4   9      1.7390      0.4926      1.2900      0.0000
  -6   4   9      2.4009      0.4465      2.6971      0.0000
  -4   4   9      4.0715      0.4457      4.8561      0.0000
  -2   4   9      4.3415      0.6183      4.4080      0.0000
   0   4   9      0.9398      0.9317      0.2483      0.0000
   2   4   9      1.8652      0.9628     -1.7801      0.0000
   4   4   9      2.2143      1.0107     -2.4506      0.0000
 -17   5   9      3.3486      1.3294      3.7788      0.0000
 -15   5   9      2.9838      1.0747      3.0179      0.0000
 -13   5   9      1.8688      1.7371     -0.0734      0.0000
 -11   5   9      2.4277      0.7805     -1.3640      0.0000
  -9   5   9      2.5877      1.8814     -1.9299      0.0000
  -7   5   9      2.1811      0.4485     -2.2002      0.0000
  -5   5   9      2.6135      0.5691     -3.6780      0.0000
  -3   5   9      3.7785      0.6313     -4.2849      0.0000
  -1   5   9      2.1349      1.0049     -1.6396      0.0000
   1   5   9      1.1859      0.9907      0.1378      0.0000
   3   5   9      2.4442      0.9983      3.0150      0.0000
 -14   6   9      2.0676      1.7894     -1.0184      0.0000
 -12   6   9      1.5843      1.4022      1.2057      0.0000
 -10   6   9      2.3848      0.7210      3.1844      0.0000
  -8   6   9      2.9666      0.6923      3.0585      0.0000
  -6   6   9      2.7638      0.8544      3.1811      0.0000
  -4   6   9      2.7366      1.5724      3.3736      0.0000
  -2   6   9      1.3238      1.0695      1.3447      0.0000
   0   6   9      1.3789      1.0575      1.2296      0.0000
   2   6   9      1.9979      1.0781     -1.8346      0.0000
 -11   7   9      3.5559      1.0598     -3.1615      0.0000
  -9   7   9      2.5918      1.0450     -4.2082      0.0000
  -7   7   9      3.1313      0.8053     -4.0840      0.0000
  -5   7   9      2.3148      0.8016     -3.5294      0.0000
  -3   7   9      1.4283      0.9785     -0.9569      0.0000
  -1   7   9      1.3024      1.0108     -1.8322      0.0000
 -10   8   9      2.4097      1.1061      3.2261      0.0000
  -8   8   9      3.1901      1.1613      4.5968      0.0000
  -6   8   9      2.0591      1.3529      4.2662      0.0000
                                                    
