# Supplementary material for: How to get maximum structure information from anisotropic displacement parameters obtained by three-dimensional electron diffraction: an experimental study on metal–organic frameworks
Source: IUCrJ. 2022 Jun 8;9(Pt 4):480–91. doi: 10.1107/S2052252522005632 (PMC9252158; doi:10.1107/S2052252522005632)
Supplement: Supplementary file 3 [file m-09-00480-sup3.zip › vq5001MIL-140C_3sup14.hkl]

#
# Unique observed reflections after correcting
# for dispersion and merging Friedel opposites
#
data_22_1_room
_shelx_title ' merging_a.res in C2/c'
_shelx_refln_list_code          3
_shelx_F_calc_maximum       18.91
_exptl_crystal_F_000       483.64
_reflns_d_resolution_high  0.8389

loop_
 _space_group_symop_operation_xyz
 'x, y, z'
 '-x, y, -z+1/2'
 'x+1/2, y+1/2, z'
 '-x+1/2, y+1/2, -z+1/2'
 '-x, -y, -z'
 'x, -y, z-1/2'
 '-x+1/2, -y+1/2, -z'
 'x+1/2, -y+1/2, z-1/2'

_cell_length_a    32.3600
_cell_length_b    15.8000
_cell_length_c     7.9100
_cell_angle_alpha  90.000
_cell_angle_beta  103.000
_cell_angle_gamma  90.000

loop_
 _refln_index_h
 _refln_index_k
 _refln_index_l
 _refln_F_meas
 _refln_F_sigma
 _refln_A_calc
 _refln_B_calc
   1   1   0     13.6742      0.8393    -18.9149      0.0000
   0   2   0     18.4541      1.1326      6.4062      0.0000
   2   2   0     12.9085      0.5607     17.8930      0.0000
   1   3   0     13.5511      0.5886    -10.6379      0.0000
   3   3   0     12.8595      0.5590    -13.6933      0.0000
   5   3   0      7.2394      0.4508      5.4214      0.0000
   0   4   0      9.6748      0.5990      2.2483      0.0000
   2   4   0      7.4803      0.3289      5.1265      0.0000
   4   4   0      8.6116      0.3782      6.6641      0.0000
   6   4   0      0.5831      0.4649     -0.9760      0.0000
   1   5   0      9.1301      0.4005     -6.2399      0.0000
   3   5   0      9.3547      0.4092     -6.7818      0.0000
   5   5   0      6.4581      0.2869     -6.4266      0.0000
   7   5   0      2.2841      0.3327      2.3848      0.0000
   0   6   0      7.5431      0.4725      6.7953      0.0000
   2   6   0      8.2422      0.4374      5.6356      0.0000
   4   6   0      9.8059      0.4305      7.0236      0.0000
   6   6   0      4.9504      0.2266      3.6972      0.0000
   8   6   0      2.3032      0.1473     -3.1159      0.0000
  10   6   0      9.0531      1.3044     -7.8424      0.0000
   1   7   0     16.6474      0.7223    -12.4937      0.0000
   3   7   0     16.0391      0.6979    -10.6497      0.0000
   5   7   0     11.0150      0.4823     -8.0397      0.0000
   7   7   0      4.8968      0.2262     -2.5730      0.0000
   9   7   0      6.8609      0.3071      7.0431      0.0000
  11   7   0      4.8426      0.3124      4.7825      0.0000
   0   8   0      3.4142      0.2460      4.1004      0.0000
   2   8   0      2.8279      0.1570      3.3036      0.0000
   4   8   0      2.9222      0.1816      2.9227      0.0000
   6   8   0      2.0783      0.1643      2.1318      0.0000
   8   8   0      6.2254      0.3601     -3.5739      0.0000
  10   8   0      5.3728      0.2559     -3.7674      0.0000
   1   9   0      3.8156      0.1865     -3.7902      0.0000
   3   9   0      1.5243      0.1415     -2.5723      0.0000
   5   9   0      2.4523      0.1486     -1.7608      0.0000
   7   9   0      2.0254      0.1443      1.9683      0.0000
   9   9   0      3.2668      0.1970      2.1623      0.0000
  11   9   0      3.8551      0.4181      3.4731      0.0000
  13   9   0      2.5026      0.2596      2.1851      0.0000
  15   9   0      2.9374      0.4826      2.5536      0.0000
   0  10   0      2.7779      0.3008      3.5987      0.0000
   2  10   0      2.9685      0.1637      3.4859      0.0000
   4  10   0      1.4016      0.1611      1.3090      0.0000
   6  10   0      2.1471      0.1419     -1.8889      0.0000
   8  10   0      2.9222      0.1890     -2.1476      0.0000
  10  10   0      1.7753      0.1516     -2.4378      0.0000
  12  10   0      3.4293      0.3836     -2.4692      0.0000
  14  10   0      2.5243      0.2542     -2.4155      0.0000
  16  10   0      1.4658      0.1722     -1.1849      0.0000
   1  11   0      1.3399      0.1482     -1.1730      0.0000
   3  11   0      1.0644      0.1683     -1.3448      0.0000
   5  11   0      0.6867      0.2317      0.7305      0.0000
   7  11   0      0.3345      0.3111     -0.4835      0.0000
   9  11   0      1.6696      0.1558     -1.8397      0.0000
  11  11   0      4.0070      0.2429     -2.1842      0.0000
  13  11   0      1.4718      0.1648     -1.4758      0.0000
  15  11   0      1.7917      0.1793     -1.9622      0.0000
  17  11   0      1.6203      0.1832     -1.4201      0.0000
  19  11   0      2.0320      0.2626     -1.6517      0.0000
   0  12   0      1.7061      0.2067      2.5165      0.0000
   2  12   0      2.2539      0.1518      1.9318      0.0000
   4  12   0      0.4018      0.3277      0.2545      0.0000
   6  12   0      0.9270      0.1924     -0.9254      0.0000
   8  12   0      0.6940      0.2646     -0.4563      0.0000
  10  12   0      0.5879      0.3004     -0.6812      0.0000
  12  12   0      1.5353      0.1911     -1.3532      0.0000
  14  12   0      1.5073      0.1895     -1.3036      0.0000
  16  12   0      0.6758      0.2627     -1.1076      0.0000
  18  12   0      0.3334      0.3248     -0.3757      0.0000
  20  12   0      0.2821      0.3244     -0.0386      0.0000
   1  13   0      1.7411      0.1503     -2.0676      0.0000
   3  13   0      1.0295      0.1850     -0.6412      0.0000
   5  13   0      0.4283      0.3253     -0.1923      0.0000
   7  13   0      0.7525      0.2673      0.3104      0.0000
   9  13   0      0.7306      0.2353      0.4694      0.0000
  11  13   0      1.3830      0.1783      1.1391      0.0000
  13  13   0      0.7777      0.2542      1.1053      0.0000
  15  13   0      0.9340      0.1957      1.0156      0.0000
  17  13   0      0.5187      0.2741      0.4880      0.0000
  19  13   0      0.5469      0.2414      0.3169      0.0000
  21  13   0      0.2571      0.3641      0.1230      0.0000
   0  14   0      1.5539      0.2999      1.6566      0.0000
   2  14   0      1.0935      0.1762      1.0578      0.0000
   4  14   0      0.7089      0.3224      0.6427      0.0000
   6  14   0      0.8567      0.2052      0.6874      0.0000
   8  14   0      0.5990      0.2603     -0.0834      0.0000
  10  14   0      1.2331      0.2345     -0.9609      0.0000
  12  14   0      0.6619      0.2799     -0.9884      0.0000
  14  14   0      0.6892      0.2933     -0.6406      0.0000
  16  14   0      0.5643      0.2633     -0.2836      0.0000
  18  14   0      0.5592      0.2633     -0.1637      0.0000
  20  14   0      0.0000      0.3149     -0.3735      0.0000
   1  15   0      0.6426      0.2300     -0.3821      0.0000
   3  15   0      0.4426      0.3478     -0.5591      0.0000
   5  15   0      0.6013      0.2429     -0.7173      0.0000
   7  15   0      0.6409      0.2245     -0.7205      0.0000
   9  15   0      0.5400      0.2542      0.4825      0.0000
  11  15   0      0.5464      0.2578      0.5213      0.0000
  13  15   0      0.6056      0.2428     -0.1527      0.0000
  15  15   0      0.6411      0.2483     -0.7148      0.0000
  17  15   0      0.2281      0.3331     -0.6904      0.0000
  19  15   0      0.6816      0.2925     -0.1046      0.0000
  21  15   0      0.1810      0.3141     -0.0190      0.0000
   0  16   0      1.3460      0.2268     -1.8821      0.0000
   2  16   0      1.1632      0.1696     -1.1894      0.0000
   4  16   0      0.3415      0.3090     -0.1970      0.0000
   6  16   0      0.7636      0.1991      0.5021      0.0000
   8  16   0      0.3123      0.3041      0.0644      0.0000
  10  16   0      0.6325      0.2165     -0.3815      0.0000
  12  16   0      0.3586      0.3436      0.0999      0.0000
  14  16   0      0.6862      0.3966      0.6704      0.0000
  16  16   0      0.3725      0.4519      0.5709      0.0000
  18  16   0      0.2500      0.3577     -0.3143      0.0000
   1  17   0      1.6272      0.2159      1.4215      0.0000
   3  17   0      0.3886      0.3470      0.4671      0.0000
   5  17   0      0.9201      0.3718     -0.3482      0.0000
   7  17   0      0.3411      0.3379      0.1480      0.0000
   9  17   0      0.4364      0.3559      0.6623      0.0000
  11  17   0      0.3809      0.3474      0.5392      0.0000
  13  17   0      0.6673      0.2910     -0.2654      0.0000
  15  17   0      0.8371      0.3927     -0.7903      0.0000
   0  18   0      1.5627      0.2924     -1.8025      0.0000
   2  18   0      1.0511      0.3492     -1.2542      0.0000
   4  18   0      0.4546      0.3492      0.0555      0.0000
   6  18   0      0.2375      0.3237      0.3080      0.0000
   8  18   0      0.1096      0.3340      0.0602      0.0000
  10  18   0      0.2505      0.3984      0.3203      0.0000
  -1   1   1      5.8289      0.2534     11.4871      0.0000
  -4   2   1      5.9245      0.5690      4.1359      0.0000
  -2   2   1      7.2906      0.4514     -7.3743      0.0000
   0   2   1      6.4469      0.6113     -2.3432      0.0000
  -5   3   1      5.2687      0.3327     -1.5357      0.0000
  -1   3   1      1.2480      0.1966      1.5635      0.0000
   1   3   1      3.0224      0.2220     -3.1313      0.0000
  -6   4   1      4.2111      0.3384      4.1236      0.0000
  -4   4   1      3.3725      0.1667     -2.5961      0.0000
  -2   4   1      1.5865      0.1448     -1.6610      0.0000
   0   4   1      1.3596      0.1406     -0.4082      0.0000
   2   4   1      3.0508      0.3782      3.8509      0.0000
   4   4   1      1.8148      0.3025      5.7744      0.0000
  -9   5   1      1.9324      0.1919      1.9626      0.0000
  -7   5   1      4.3553      0.2755     -2.2236      0.0000
  -5   5   1      3.5624      0.2033     -3.6331      0.0000
  -3   5   1      2.8965      0.2349      1.9116      0.0000
  -1   5   1      3.4487      0.1673     -2.3688      0.0000
   1   5   1      3.7027      0.3841     -3.6259      0.0000
   3   5   1      4.8594      0.2222     -3.6967      0.0000
   5   5   1      5.1532      0.3306     -6.5823      0.0000
   7   5   1      2.5396      0.1853      2.2731      0.0000
  -8   6   1      2.3414      0.2609     -2.3874      0.0000
  -6   6   1      4.3560      0.2046      2.4312      0.0000
  -4   6   1      3.8375      0.1858      3.3313      0.0000
  -2   6   1      4.6543      0.2584      2.4693      0.0000
   0   6   1      5.7502      0.2580      6.0887      0.0000
   2   6   1      4.1663      0.1950      3.2760      0.0000
   4   6   1      6.2891      0.3707      5.6332      0.0000
   6   6   1      1.9302      0.3414      3.9001      0.0000
   8   6   1      4.1397      0.3954     -3.2111      0.0000
 -13   7   1      3.1204      0.3071      3.2706      0.0000
 -11   7   1      3.7886      0.3301      4.5434      0.0000
  -9   7   1      6.8547      0.3579      6.8525      0.0000
  -7   7   1      6.1617      0.2789      1.7187      0.0000
  -5   7   1      7.7920      0.3986     -2.7949      0.0000
  -3   7   1      9.3429      0.4101     -7.1951      0.0000
  -1   7   1     11.3481      0.4968     -7.3009      0.0000
   1   7   1     10.5484      0.4631     -6.9514      0.0000
   3   7   1      9.9306      0.5796     -6.9988      0.0000
   5   7   1      8.4682      0.4904     -5.5629      0.0000
   7   7   1      5.1137      0.2384     -1.8774      0.0000
   9   7   1      1.4783      0.3324      1.5876      0.0000
  11   7   1      2.9239      0.2928      3.1847      0.0000
 -14   8   1      2.2692      0.2488     -2.2503      0.0000
 -12   8   1      3.3102      0.2052     -3.7676      0.0000
 -10   8   1      4.3453      0.2751     -4.1463      0.0000
  -8   8   1      5.9073      0.2686     -4.8531      0.0000
  -6   8   1      2.0959      0.1605     -1.1652      0.0000
  -4   8   1      1.9911      0.1542      2.0203      0.0000
  -2   8   1      4.2040      0.3780      3.1646      0.0000
   0   8   1      2.5568      0.1494     -1.0687      0.0000
   2   8   1      1.8950      0.1961      1.9472      0.0000
   4   8   1      3.0874      0.1863      2.0892      0.0000
   6   8   1      4.6641      0.2203      2.0071      0.0000
   8   8   1      2.6276      0.1583      2.1303      0.0000
  10   8   1      3.5399      0.2441     -3.5424      0.0000
  12   8   1      3.3923      0.2308     -3.4113      0.0000
 -13   9   1      3.2324      0.2566      2.9875      0.0000
 -11   9   1      4.3587      0.2428      4.1509      0.0000
  -9   9   1      4.7990      0.3198      4.3403      0.0000
  -7   9   1      4.6725      0.2536      3.6371      0.0000
  -5   9   1      1.8394      0.1400     -1.9044      0.0000
  -3   9   1      3.9112      0.1916     -5.1679      0.0000
  -1   9   1      3.6801      0.1831     -3.3526      0.0000
   1   9   1      3.4302      0.1750     -2.8736      0.0000
   3   9   1      2.5853      0.1748     -3.2432      0.0000
   5   9   1      3.8314      0.2178     -2.0717      0.0000
   7   9   1      3.2121      0.1969     -2.0749      0.0000
   9   9   1      3.4243      0.2434      2.0867      0.0000
  11   9   1      4.1475      0.2764      4.2451      0.0000
 -16  10   1      0.5941      0.4743     -1.5903      0.0000
 -14  10   1      3.9253      0.2075     -2.6760      0.0000
 -12  10   1      4.8801      0.2346     -4.0926      0.0000
 -10  10   1      5.1182      0.2778     -5.1059      0.0000
  -8  10   1      4.3825      0.2105     -4.9292      0.0000
  -6  10   1      3.1417      0.1681     -2.4340      0.0000
  -4  10   1      3.5789      0.1812      3.1983      0.0000
  -2  10   1      3.5709      0.1797      3.4834      0.0000
   0  10   1      3.5241      0.1785      4.3091      0.0000
   2  10   1      3.6100      0.1817      2.8675      0.0000
   4  10   1      3.0827      0.1671      2.4395      0.0000
   6  10   1      3.7080      0.1857      1.2026      0.0000
   8  10   1      3.3894      0.2070     -2.0627      0.0000
  10  10   1      4.9053      0.3449     -3.5100      0.0000
  12  10   1      4.9322      0.5135     -5.4122      0.0000
  14  10   1      2.5313      0.2705     -2.8905      0.0000
 -19  11   1      3.2057      0.4157     -3.2593      0.0000
 -17  11   1      3.5871      0.2145     -3.6431      0.0000
 -15  11   1      4.6328      0.3071     -4.5597      0.0000
 -13  11   1      4.6430      0.3684     -5.2202      0.0000
 -11  11   1      3.7085      0.2231     -4.2659      0.0000
  -9  11   1      2.2838      0.1502     -3.2685      0.0000
  -7  11   1      2.0133      0.1487     -2.2991      0.0000
  -5  11   1      1.9624      0.1470     -2.1810      0.0000
  -3  11   1      1.6588      0.1423     -1.8245      0.0000
  -1  11   1      2.2793      0.1465     -1.5683      0.0000
   1  11   1      1.7512      0.1423     -1.1000      0.0000
   3  11   1      2.0340      0.1563     -1.6187      0.0000
   5  11   1      1.9049      0.1710     -2.7905      0.0000
   7  11   1      1.8257      0.1602     -2.0548      0.0000
   9  11   1      2.6782      0.3014     -1.9402      0.0000
  11  11   1      3.1734      0.3114     -1.1180      0.0000
  13  11   1      2.9552      0.1924     -2.2771      0.0000
  15  11   1      2.8821      0.2207     -1.9484      0.0000
  17  11   1      2.2374      0.2567     -1.9116      0.0000
 -20  12   1      1.1661      0.2175      1.0175      0.0000
 -18  12   1      1.7572      0.1729      0.4722      0.0000
 -16  12   1      1.4447      0.1846     -1.0262      0.0000
 -14  12   1      2.2036      0.1625     -2.0282      0.0000
 -12  12   1      3.4354      0.2190     -2.8089      0.0000
 -10  12   1      2.7050      0.1877     -3.3929      0.0000
  -8  12   1      2.4853      0.1789     -2.1168      0.0000
  -6  12   1      2.3197      0.1566     -0.4421      0.0000
  -4  12   1      2.7817      0.1876      0.6673      0.0000
  -2  12   1      3.7602      0.1926      3.4310      0.0000
   0  12   1      4.0520      0.2329      3.9716      0.0000
   2  12   1      3.9040      0.2273      4.2914      0.0000
   4  12   1      3.2479      0.1782      3.2043      0.0000
   6  12   1      2.1199      0.1555      0.6917      0.0000
   8  12   1      2.0110      0.1807     -1.7988      0.0000
  10  12   1      3.8441      0.3422     -3.4592      0.0000
  12  12   1      2.3519      0.2040     -2.2239      0.0000
  14  12   1      2.2972      0.1628     -2.5282      0.0000
  16  12   1      0.7178      0.4728     -1.5717      0.0000
  18  12   1      1.0672      0.1962     -0.8845      0.0000
  20  12   1      1.1360      0.2626      0.2261      0.0000
 -23  13   1      0.9804      0.3387     -0.9553      0.0000
 -21  13   1      1.4366      0.2014     -0.8946      0.0000
 -19  13   1      1.3506      0.3013     -0.4273      0.0000
 -17  13   1      1.5592      0.3443      0.6342      0.0000
 -15  13   1      2.5986      0.1678      2.1753      0.0000
 -13  13   1      3.3169      0.1860      3.3737      0.0000
 -11  13   1      4.0612      0.2367      3.8575      0.0000
  -9  13   1      2.3038      0.1819      3.1473      0.0000
  -7  13   1      2.1036      0.1583      1.1871      0.0000
  -5  13   1      3.2245      0.1782      0.1927      0.0000
  -3  13   1      2.9833      0.1726     -1.8646      0.0000
  -1  13   1      3.7016      0.2201     -3.9306      0.0000
   1  13   1      4.0820      0.2064     -5.1441      0.0000
   3  13   1      4.5141      0.2218     -4.7419      0.0000
   5  13   1      3.0508      0.1755     -2.2334      0.0000
   7  13   1      1.6073      0.1814      0.9878      0.0000
   9  13   1      3.5563      0.1905      3.3733      0.0000
  11  13   1      2.7403      0.1703      2.7741      0.0000
  13  13   1      2.7614      0.1930      2.8267      0.0000
  15  13   1      2.6593      0.1893      2.5688      0.0000
  17  13   1      0.8959      0.3629      1.9580      0.0000
  19  13   1      1.0800      0.3263      0.7786      0.0000
  21  13   1      0.7168      0.3367     -0.4171      0.0000
 -24  14   1      0.2855      0.4006     -0.8997      0.0000
 -22  14   1      0.7669      0.3341     -0.5160      0.0000
 -20  14   1      1.2454      0.3476     -0.6981      0.0000
 -18  14   1      1.2661      0.2742     -0.8365      0.0000
 -16  14   1      1.6246      0.1732     -1.1240      0.0000
 -14  14   1      1.7607      0.1561     -1.9705      0.0000
 -12  14   1      2.6151      0.1654     -2.6512      0.0000
 -10  14   1      2.9010      0.1719     -2.5471      0.0000
  -8  14   1      1.5929      0.1802     -1.9337      0.0000
  -6  14   1      1.9151      0.1586     -1.6016      0.0000
  -4  14   1      2.0586      0.1610     -1.3232      0.0000
  -2  14   1      1.5906      0.1584     -0.6847      0.0000
   0  14   1      2.2133      0.1586      1.2612      0.0000
   2  14   1      2.8733      0.1727      2.2236      0.0000
   4  14   1      2.4183      0.1617      1.4565      0.0000
   6  14   1      1.0956      0.2009     -0.5561      0.0000
   8  14   1      2.6798      0.1664     -2.5537      0.0000
  10  14   1      2.1560      0.1605     -2.0148      0.0000
  12  14   1      1.8529      0.1542     -1.7932      0.0000
  14  14   1      2.0980      0.1884     -1.9174      0.0000
  16  14   1      1.8014      0.4753     -2.2887      0.0000
  18  14   1      1.1363      0.3922     -1.8046      0.0000
  20  14   1      0.7231      0.3035     -0.8581      0.0000
  22  14   1      0.4446      0.3756     -0.4167      0.0000
 -23  15   1      0.1531      0.3820     -0.8149      0.0000
 -19  15   1      1.6914      0.5950      0.6384      0.0000
 -17  15   1      2.3332      0.2184      1.4476      0.0000
 -15  15   1      2.6908      0.1701      2.4178      0.0000
 -13  15   1      3.0661      0.2081      3.4996      0.0000
 -11  15   1      3.2792      0.2114      3.4271      0.0000
  -9  15   1      2.0966      0.1572      2.0626      0.0000
  -7  15   1      2.3997      0.1629      0.0557      0.0000
  -5  15   1      4.2845      0.2181     -2.1341      0.0000
  -3  15   1      4.5499      0.2268     -3.5103      0.0000
  -1  15   1      3.9529      0.2046     -5.4783      0.0000
   1  15   1      6.0566      0.2842     -7.2821      0.0000
   3  15   1      6.1122      0.2873     -6.8268      0.0000
   5  15   1      3.5701      0.2042     -4.2459      0.0000
   7  15   1      1.4638      0.1600     -0.7495      0.0000
   9  15   1      2.3521      0.1842      0.7921      0.0000
  11  15   1      2.4990      0.1912      1.6294      0.0000
  13  15   1      2.8208      0.1726      2.3308      0.0000
  15  15   1      3.1024      0.2483      2.8198      0.0000
  17  15   1      2.3221      0.3259      2.5143      0.0000
  19  15   1      0.3441      0.4530      1.1561      0.0000
  21  15   1      0.5672      0.3513      0.2321      0.0000
 -20  16   1      1.2799      0.3280      0.3479      0.0000
 -18  16   1      1.5778      0.3191     -0.2752      0.0000
 -16  16   1      1.5642      0.2133     -0.5822      0.0000
 -14  16   1      1.3791      0.3140     -1.2473      0.0000
 -12  16   1      2.0238      0.1803     -1.9163      0.0000
 -10  16   1      1.7617      0.1532     -1.8849      0.0000
  -8  16   1      1.1722      0.1670     -1.0076      0.0000
  -6  16   1      1.6835      0.1552      0.4832      0.0000
  -4  16   1      2.1165      0.1604      1.2384      0.0000
  -2  16   1      1.8306      0.1518      1.9960      0.0000
   0  16   1      2.5206      0.1627      3.2666      0.0000
   2  16   1      3.3676      0.1895      4.0496      0.0000
   4  16   1      2.7224      0.1705      2.9762      0.0000
   6  16   1      0.9313      0.1808      0.4886      0.0000
   8  16   1      1.1264      0.1646     -0.7265      0.0000
  10  16   1      1.6914      0.1799     -1.3428      0.0000
  12  16   1      1.4949      0.3065     -1.7519      0.0000
  14  16   1      2.1512      0.2160     -2.0847      0.0000
  16  16   1      2.1693      0.2193     -1.8887      0.0000
  18  16   1      1.2877      0.3173     -0.7862      0.0000
 -15  17   1      0.9683      0.2508     -0.2999      0.0000
 -13  17   1      0.8885      0.3878      0.2098      0.0000
 -11  17   1      1.0420      0.2262      1.0257      0.0000
  -9  17   1      1.2477      0.2119      1.2624      0.0000
  -7  17   1      0.8933      0.2651      0.4459      0.0000
  -5  17   1      1.1083      0.2265     -0.3097      0.0000
  -3  17   1      1.4473      0.2298     -0.6309      0.0000
  -1  17   1      0.7151      0.2625     -1.1405      0.0000
   1  17   1      1.6676      0.2277     -1.8034      0.0000
   3  17   1      1.7515      0.2112     -1.8260      0.0000
   5  17   1      0.6051      0.3378     -0.3455      0.0000
   7  17   1      0.8837      0.2447      0.5159      0.0000
   9  17   1      1.1087      0.2233      0.7283      0.0000
  11  17   1      1.4918      0.3343      0.8956      0.0000
  13  17   1      1.8370      0.2907      1.0927      0.0000
 -10  18   1      0.4014      0.3267     -0.3197      0.0000
  -8  18   1      0.5140      0.3232     -0.1743      0.0000
  -6  18   1      0.6636      0.4210      0.4651      0.0000
  -4  18   1      1.0017      0.2294      0.9525      0.0000
  -2  18   1      1.1599      0.2313      1.1422      0.0000
   0  18   1      1.2873      0.2269      1.5284      0.0000
   2  18   1      1.1974      0.2184      1.8125      0.0000
   4  18   1      1.0652      0.3407      1.2500      0.0000
   6  18   1      0.7249      0.2612      0.6050      0.0000
   8  18   1      0.3076      0.3102      0.2757      0.0000
  -3   1   2      3.2672      0.2890     -3.2646      0.0000
  -1   1   2      1.8487      0.2357     -2.3987      0.0000
  -2   2   2      1.6165      0.1190      1.8094      0.0000
   0   2   2      1.9268      0.1577      1.6485      0.0000
  -7   3   2      9.2207      0.8069    -10.1338      0.0000
  -5   3   2      5.1911      0.4557     -7.3783      0.0000
  -3   3   2      1.9490      0.1810     -2.0882      0.0000
  -1   3   2      1.2065      0.1721      1.5438      0.0000
   1   3   2      5.3397      0.4903      4.9122      0.0000
   3   3   2      4.7330      0.4270      1.4226      0.0000
  -8   4   2      1.6588      0.1434     -1.2884      0.0000
  -6   4   2      4.1494      0.3893      3.7621      0.0000
  -4   4   2      3.1615      0.2185      2.7916      0.0000
  -2   4   2      1.3751      0.1229      1.4429      0.0000
   0   4   2      2.5893      0.2867     -1.5281      0.0000
   2   4   2      4.4925      0.4121     -2.3267      0.0000
  -9   5   2      2.4843      0.1784     -1.3123      0.0000
  -7   5   2      5.3047      0.3556     -5.2539      0.0000
  -5   5   2      5.4197      0.2818     -5.7856      0.0000
  -3   5   2      1.6922      0.1875     -1.7650      0.0000
  -1   5   2      1.5484      0.1470      1.8461      0.0000
   1   5   2      4.9832      0.3501      5.1403      0.0000
   3   5   2      3.8942      0.2148      1.6078      0.0000
   5   5   2      1.2045      0.1599      1.1534      0.0000
 -12   6   2      1.8838      0.2327      1.8661      0.0000
 -10   6   2      1.6508      0.2342      1.9720      0.0000
  -8   6   2      4.7989      0.2211      3.1535      0.0000
  -6   6   2      3.5758      0.2475      4.7905      0.0000
  -4   6   2      4.5075      0.2421      4.4107      0.0000
  -2   6   2      1.1095      0.1549     -1.1562      0.0000
   0   6   2      4.8666      0.2745     -5.3207      0.0000
   2   6   2      4.1596      0.2229     -3.3511      0.0000
   4   6   2      3.5385      0.1995     -3.5111      0.0000
   8   6   2      3.0476      0.2954     -3.7794      0.0000
 -13   7   2      1.2370      0.1595     -1.3105      0.0000
 -11   7   2      3.0723      0.2193     -3.0909      0.0000
  -9   7   2      4.2025      0.2025     -3.2412      0.0000
  -7   7   2      6.2315      0.5232     -2.9164      0.0000
  -5   7   2      4.3804      0.2942     -3.0836      0.0000
  -3   7   2      6.0524      0.4035      0.4442      0.0000
  -1   7   2      6.9728      0.5198      7.8944      0.0000
   1   7   2      5.4461      0.3582      6.8434      0.0000
   3   7   2      7.2120      0.3693      7.4214      0.0000
   7   7   2      2.2047      0.2671      2.8041      0.0000
   9   7   2      2.4647      0.1857      2.8048      0.0000
 -14   8   2      0.6816      0.2408      0.6229      0.0000
 -12   8   2      1.6810      0.1925      1.8389      0.0000
 -10   8   2      3.3173      0.1688      2.7759      0.0000
  -8   8   2      2.0264      0.1586      2.2776      0.0000
  -6   8   2      2.7199      0.2512      3.2382      0.0000
  -4   8   2      2.5710      0.2050      3.3487      0.0000
  -2   8   2      1.2628      0.1437      0.6452      0.0000
   0   8   2      2.8325      0.1542     -1.0346      0.0000
   2   8   2      2.8954      0.1561     -1.9202      0.0000
   4   8   2      1.8411      0.1402     -2.0917      0.0000
   6   8   2      2.7146      0.2242     -1.4478      0.0000
   8   8   2      1.0967      0.1550     -1.0964      0.0000
  10   8   2      0.7244      0.1911     -0.7073      0.0000
 -17   9   2      2.2124      0.2691      1.5980      0.0000
 -15   9   2      1.1697      0.1658      0.8731      0.0000
 -13   9   2      0.9801      0.1779     -0.9630      0.0000
 -11   9   2      2.7025      0.1548     -1.7998      0.0000
  -9   9   2      2.4361      0.2322     -2.3738      0.0000
  -7   9   2      2.3729      0.1450     -2.1144      0.0000
  -5   9   2      2.5241      0.1965     -2.7160      0.0000
  -3   9   2      1.5697      0.1946     -1.8395      0.0000
  -1   9   2      1.8484      0.1341     -1.6410      0.0000
   1   9   2      2.2613      0.1409      1.7397      0.0000
   3   9   2      2.0962      0.1390      2.0714      0.0000
   5   9   2      2.1398      0.1636      2.2585      0.0000
   7   9   2      2.0205      0.2762      1.2494      0.0000
   9   9   2      0.9228      0.2427     -0.8998      0.0000
  11   9   2      0.8162      0.2548     -0.9290      0.0000
  13   9   2      2.5373      0.3712     -2.0910      0.0000
 -18  10   2      1.1212      0.2135     -1.0851      0.0000
 -16  10   2      1.9326      0.1626     -1.3793      0.0000
 -14  10   2      1.2129      0.2672      0.2505      0.0000
 -12  10   2      2.4115      0.1538      1.7268      0.0000
 -10  10   2      2.3821      0.2449      2.5394      0.0000
  -8  10   2      2.1684      0.1657      2.2550      0.0000
  -6  10   2      1.4322      0.1395      1.0019      0.0000
  -4  10   2      0.7678      0.1975      0.9515      0.0000
  -2  10   2      1.6091      0.1351      1.6879      0.0000
   0  10   2      0.7259      0.2049      0.4816      0.0000
   2  10   2      1.6693      0.1400     -1.5855      0.0000
   4  10   2      2.1589      0.1577     -1.6266      0.0000
   6  10   2      1.8255      0.1442     -1.5832      0.0000
   8  10   2      1.8622      0.2423      1.1578      0.0000
  10  10   2      1.4022      0.2945      1.6004      0.0000
  12  10   2      0.6206      0.5181      1.6278      0.0000
  14  10   2      0.7290      0.3384      0.7484      0.0000
 -21  11   2      1.0901      0.3105      0.8349      0.0000
 -19  11   2      1.9005      0.2031      1.9665      0.0000
 -17  11   2      3.3906      0.2622      3.3970      0.0000
 -15  11   2      3.7130      0.2204      4.1543      0.0000
 -13  11   2      4.2946      0.2720      3.4776      0.0000
 -11  11   2      2.3738      0.1548      2.3965      0.0000
  -9  11   2      1.9659      0.1446      1.6784      0.0000
  -7  11   2      1.8790      0.1456      1.8841      0.0000
  -5  11   2      1.5057      0.1431      1.5893      0.0000
  -3  11   2      1.5834      0.1404     -1.0975      0.0000
  -1  11   2      1.9495      0.1398     -1.9618      0.0000
   1  11   2      1.2024      0.1554     -1.3852      0.0000
   3  11   2      1.4985      0.1497      1.0765      0.0000
   5  11   2      1.5438      0.1498      1.7779      0.0000
   7  11   2      1.7760      0.1544      0.6068      0.0000
   9  11   2      3.0560      0.2080      0.0477      0.0000
  11  11   2      2.4429      0.1646     -0.6564      0.0000
  13  11   2      1.1151      0.3856      1.1725      0.0000
  15  11   2      1.3827      0.1765      0.9162      0.0000
  17  11   2      0.6254      0.3435      0.6753      0.0000
 -22  12   2      0.6176      0.4143     -0.5877      0.0000
 -20  12   2      0.8091      0.2045     -0.9573      0.0000
 -18  12   2      0.8845      0.2248     -0.9830      0.0000
 -16  12   2      0.7741      0.2467     -1.1102      0.0000
 -14  12   2      1.5647      0.1676     -0.9305      0.0000
 -12  12   2      0.7087      0.2657      0.7314      0.0000
 -10  12   2      1.8435      0.1513      1.8494      0.0000
  -8  12   2      1.5373      0.1548      1.5058      0.0000
  -6  12   2      1.0463      0.1782      0.3488      0.0000
  -4  12   2      0.5087      0.2890      0.3782      0.0000
  -2  12   2      1.0878      0.1899      1.1566      0.0000
   0  12   2      0.7517      0.2155      0.9884      0.0000
   2  12   2      1.2833      0.1637     -0.9364      0.0000
   4  12   2      1.9127      0.1732     -2.6623      0.0000
   6  12   2      1.8127      0.1743     -1.4648      0.0000
   8  12   2      0.6510      0.2841     -0.4442      0.0000
  10  12   2      1.6618      0.3155      1.5635      0.0000
  12  12   2      0.6711      0.2821      0.4405      0.0000
  14  12   2      0.4690      0.3893      0.2864      0.0000
  16  12   2      0.6196      0.2853      0.5100      0.0000
  18  12   2      0.7737      0.2070      0.7419      0.0000
 -23  13   2      0.4687      0.3938      0.4704      0.0000
 -21  13   2      0.5766      0.2322      0.5624      0.0000
 -19  13   2      0.6761      0.2189      0.5987      0.0000
 -17  13   2      0.4781      0.3003      0.4123      0.0000
 -15  13   2      0.9202      0.2228      0.7886      0.0000
 -13  13   2      1.1174      0.1885      0.3441      0.0000
 -11  13   2      1.0128      0.1894     -1.0982      0.0000
  -9  13   2      1.5612      0.1835     -1.2620      0.0000
  -7  13   2      1.0039      0.1809     -0.6265      0.0000
  -5  13   2      0.6321      0.2684      0.2541      0.0000
  -3  13   2      1.0368      0.1819      0.2310      0.0000
  -1  13   2      0.9589      0.1880     -0.7050      0.0000
   1  13   2      0.4733      0.3376      0.1566      0.0000
   3  13   2      1.2500      0.1914      1.4647      0.0000
   5  13   2      1.6670      0.1592      1.7512      0.0000
   7  13   2      1.0142      0.1858      0.7044      0.0000
   9  13   2      1.8263      0.1626     -1.0844      0.0000
  11  13   2      0.7413      0.2462     -0.5297      0.0000
  13  13   2      0.4365      0.3436     -0.4916      0.0000
  15  13   2      0.6705      0.2258     -0.2648      0.0000
  17  13   2      0.3057      0.3307     -0.7152      0.0000
  19  13   2      0.4947      0.3547     -0.5247      0.0000
 -22  14   2      0.6465      0.3193     -0.4335      0.0000
 -20  14   2      0.5474      0.2878     -0.4750      0.0000
 -18  14   2      0.3735      0.2952     -0.3562      0.0000
 -16  14   2      1.0545      0.1938     -0.4382      0.0000
 -14  14   2      0.3399      0.3125     -0.6463      0.0000
 -12  14   2      1.1414      0.1761      0.0254      0.0000
 -10  14   2      0.7360      0.2070      0.7705      0.0000
  -8  14   2      0.9395      0.1862      0.6924      0.0000
  -6  14   2      0.5665      0.3074     -0.0206      0.0000
  -4  14   2      1.4866      0.1563     -0.9339      0.0000
  -2  14   2      0.6854      0.2314     -0.4764      0.0000
   0  14   2      1.6385      0.1706     -0.2430      0.0000
   2  14   2      0.4875      0.3028     -0.8621      0.0000
   4  14   2      1.3873      0.1668     -1.3049      0.0000
   6  14   2      0.8733      0.2012     -0.8471      0.0000
   8  14   2      1.2317      0.1699      0.8643      0.0000
  10  14   2      0.3992      0.3400      0.7073      0.0000
  12  14   2      1.0358      0.1866      0.7933      0.0000
  14  14   2      0.3108      0.3170      0.5563      0.0000
  16  14   2      0.4161      0.3404      0.7531      0.0000
  18  14   2      0.6669      0.2892      0.6701      0.0000
  20  14   2      0.2126      0.3401      0.2000      0.0000
 -23  15   2      0.3353      0.3592      0.4341      0.0000
 -21  15   2      0.4334      0.3472      0.6035      0.0000
 -19  15   2      0.3902      0.3409      0.7173      0.0000
 -17  15   2      0.8601      0.4076      0.8254      0.0000
 -15  15   2      0.2998      0.3176      0.7894      0.0000
 -13  15   2      0.4207      0.3169      0.4927      0.0000
 -11  15   2      0.5532      0.2376     -0.1802      0.0000
  -9  15   2      0.6601      0.2183     -0.9475      0.0000
  -7  15   2      0.4793      0.2728     -0.7843      0.0000
  -5  15   2      0.3853      0.3168      0.0823      0.0000
  -3  15   2      0.7836      0.1932      0.5324      0.0000
  -1  15   2      0.7086      0.2079      0.4507      0.0000
   1  15   2      0.7297      0.2168      0.5074      0.0000
   3  15   2      0.6369      0.2272      0.9502      0.0000
   5  15   2      0.7265      0.2078      0.9033      0.0000
   7  15   2      0.5577      0.2382     -0.0415      0.0000
   9  15   2      0.1057      0.2991     -0.0984      0.0000
  11  15   2      0.3173      0.3278      0.0265      0.0000
  13  15   2      0.6408      0.3179      0.1297      0.0000
  15  15   2      0.3173      0.3350     -0.1886      0.0000
  17  15   2      0.5010      0.3298     -0.1883      0.0000
  19  15   2      0.1014      0.3001      0.0993      0.0000
 -20  16   2      0.5119      0.4221      0.6560      0.0000
 -18  16   2      0.8567      0.4148      0.2058      0.0000
 -16  16   2      0.4177      0.4076     -0.2248      0.0000
 -14  16   2      0.3512      0.3342     -0.4006      0.0000
 -12  16   2      0.3276      0.3699     -0.5177      0.0000
 -10  16   2      0.4832      0.2721     -0.0148      0.0000
  -8  16   2      0.0000      0.2858      0.5222      0.0000
  -6  16   2      0.4966      0.2633      0.3930      0.0000
  -4  16   2      0.7333      0.2008      0.3462      0.0000
  -2  16   2      0.8452      0.1827      0.3616      0.0000
   0  16   2      0.6320      0.2150      0.4952      0.0000
   2  16   2      0.1209      0.2919      0.3588      0.0000
   4  16   2      0.2986      0.3005      0.2050      0.0000
   6  16   2      0.2210      0.3284      0.6469      0.0000
   8  16   2      0.3262      0.3625      0.5574      0.0000
  10  16   2      0.2525      0.3340      0.2463      0.0000
  12  16   2      0.4764      0.4010      0.0467      0.0000
  14  16   2      0.3851      0.3961      0.3969      0.0000
  16  16   2      0.0000      0.4637      0.5689      0.0000
 -15  17   2      0.0000      0.3279      0.0457      0.0000
 -13  17   2      0.0734      0.3281     -0.1114      0.0000
 -11  17   2      0.4588      0.3462     -0.2963      0.0000
  -9  17   2      0.3781      0.3226     -0.5516      0.0000
  -7  17   2      0.5372      0.4302     -0.4541      0.0000
  -5  17   2      0.0000      0.3307     -0.2795      0.0000
  -3  17   2      0.4181      0.3433     -0.1420      0.0000
  -1  17   2      0.5350      0.3315      0.0437      0.0000
   1  17   2      0.3872      0.3458      0.1404      0.0000
   3  17   2      0.5099      0.4168     -0.0145      0.0000
   5  17   2      0.4614      0.3307     -0.5925      0.0000
   7  17   2      0.5267      0.3305     -0.8024      0.0000
   9  17   2      0.0000      0.3324     -0.5023      0.0000
  11  17   2      0.4682      0.3341     -0.1608      0.0000
  -8  18   2      0.4175      0.3246     -0.2601      0.0000
  -6  18   2      0.4034      0.3346     -0.0917      0.0000
  -4  18   2      0.5007      0.3578      0.2405      0.0000
  -2  18   2      0.5031      0.3121      0.3628      0.0000
   0  18   2      0.0000      0.3417      0.1545      0.0000
   2  18   2      0.1273      0.3256      0.1288      0.0000
   4  18   2      0.4711      0.3163      0.5756      0.0000
  -3   1   3      1.1064      0.1075      0.8010      0.0000
  -6   2   3      2.0247      0.2619      1.7152      0.0000
  -4   2   3      0.9297      0.1067     -0.3956      0.0000
  -2   2   3      0.7304      0.1527      0.8547      0.0000
  -7   3   3      1.1228      0.1608     -0.3379      0.0000
  -5   3   3      1.9876      0.2344     -2.4945      0.0000
  -3   3   3      1.6742      0.1537     -1.4965      0.0000
  -1   3   3      1.0953      0.1737      0.6894      0.0000
   1   3   3      0.8270      0.3118     -0.6039      0.0000
  -8   4   3      1.0172      0.1561     -1.1162      0.0000
  -6   4   3      1.2104      0.1920      1.1084      0.0000
  -4   4   3      2.1109      0.1782      2.9838      0.0000
  -2   4   3      1.5335      0.1851      1.2566      0.0000
   0   4   3      0.9682      0.1518      1.3087      0.0000
   2   4   3      1.0768      0.2804      1.2324      0.0000
 -11   5   3      0.4413      0.3751     -0.5640      0.0000
  -9   5   3      2.2366      0.2078      0.6810      0.0000
  -7   5   3      1.2942      0.1860     -1.2432      0.0000
  -5   5   3      1.3963      0.1226     -1.7067      0.0000
  -3   5   3      2.6604      0.1367     -3.5140      0.0000
  -1   5   3      1.3663      0.2273     -1.3096      0.0000
   1   5   3      1.4730      0.2506     -0.8285      0.0000
   3   5   3      1.5738      0.2914      1.8601      0.0000
   5   5   3      1.0865      0.1583      1.0122      0.0000
 -12   6   3      0.8888      0.1716      1.0525      0.0000
 -10   6   3      1.7941      0.3289      1.7746      0.0000
  -8   6   3      2.4949      0.2894      2.1228      0.0000
  -6   6   3      2.5571      0.1984      1.8502      0.0000
  -4   6   3      2.5365      0.2188      3.5705      0.0000
  -2   6   3      2.4981      0.1601      2.2893      0.0000
   0   6   3      2.1691      0.1905      0.6564      0.0000
   2   6   3      2.4262      0.2040     -2.3168      0.0000
   4   6   3      1.9891      0.2729     -1.8079      0.0000
   6   6   3      1.1775      0.2199     -1.5328      0.0000
 -13   7   3      0.7645      0.3268      0.0283      0.0000
 -11   7   3      2.0371      0.1826     -2.0889      0.0000
  -9   7   3      3.6829      0.4361     -3.3709      0.0000
  -7   7   3      3.2344      0.2299     -2.2731      0.0000
  -5   7   3      2.3971      0.3232     -3.8520      0.0000
  -3   7   3      2.3781      0.2013     -2.8614      0.0000
  -1   7   3      2.7604      0.1727     -1.4882      0.0000
   1   7   3      3.0000      0.2202      3.1638      0.0000
   3   7   3      2.8647      0.2347      3.6393      0.0000
   5   7   3      3.1386      0.3545      3.2286      0.0000
   7   7   3      0.6903      0.5435      1.4566      0.0000
   9   7   3      1.8864      0.2251      1.9875      0.0000
 -16   8   3      2.2701      0.3336     -1.6717      0.0000
 -14   8   3      1.3732      0.1433     -1.0818      0.0000
 -12   8   3      0.9983      0.1802      0.5937      0.0000
 -10   8   3      2.3578      0.2435      2.5551      0.0000
  -8   8   3      1.7290      0.2643      2.3257      0.0000
  -6   8   3      2.8308      0.2682      3.7431      0.0000
  -4   8   3      4.8654      0.2584      5.3680      0.0000
  -2   8   3      4.7748      0.2550      5.9463      0.0000
   0   8   3      3.0412      0.1820      2.0451      0.0000
   2   8   3      1.7401      0.1723     -0.8611      0.0000
   4   8   3      1.9900      0.1606     -1.9914      0.0000
   6   8   3      0.9935      0.1816     -1.2915      0.0000
   8   8   3      0.8357      0.1809     -1.0987      0.0000
  10   8   3      1.4614      0.1513     -1.7607      0.0000
 -17   9   3      1.2579      0.3002      1.3784      0.0000
 -15   9   3      2.3884      0.2690      2.1947      0.0000
 -13   9   3      1.1147      0.1704      0.6886      0.0000
 -11   9   3      1.8718      0.1660     -1.5386      0.0000
  -9   9   3      2.2659      0.2717     -1.7230      0.0000
  -7   9   3      1.2251      0.2004     -1.6199      0.0000
  -5   9   3      3.5332      0.2832     -2.9033      0.0000
  -3   9   3      4.3898      0.2059     -4.3481      0.0000
  -1   9   3      3.1960      0.1686     -2.6549      0.0000
   1   9   3      1.5662      0.1567      0.6417      0.0000
   3   9   3      1.9577      0.1537      2.1413      0.0000
   5   9   3      1.5479      0.1699      1.9208      0.0000
   7   9   3      1.1203      0.2397      0.8963      0.0000
   9   9   3      1.2604      0.1685      0.9409      0.0000
  11   9   3      0.9041      0.1870      1.2609      0.0000
 -18  10   3      2.0403      0.1710     -1.2353      0.0000
 -16  10   3      1.9418      0.1608     -2.4501      0.0000
 -14  10   3      1.9011      0.1531     -1.9586      0.0000
 -12  10   3      1.5964      0.1755      1.0348      0.0000
 -10  10   3      2.2785      0.1444      2.3449      0.0000
  -8  10   3      2.8414      0.2016      2.3451      0.0000
  -6  10   3      2.1552      0.2461      2.4939      0.0000
  -4  10   3      3.8598      0.2918      3.5702      0.0000
  -2  10   3      3.9172      0.1916      3.2364      0.0000
   0  10   3      2.2890      0.1940      0.7538      0.0000
   2  10   3      2.2472      0.1441     -1.6175      0.0000
   4  10   3      1.9586      0.1422     -2.3287      0.0000
   6  10   3      1.2816      0.1866     -1.1446      0.0000
   8  10   3      1.5908      0.3822     -0.7569      0.0000
  10  10   3      1.2464      0.2468     -0.7522      0.0000
  12  10   3      1.2482      0.3910     -0.6954      0.0000
  14  10   3      1.3844      0.2444      0.5535      0.0000
 -21  11   3      1.5718      0.2051      1.1153      0.0000
 -19  11   3      3.0815      0.2833      2.5534      0.0000
 -17  11   3      4.8820      0.2938      4.9857      0.0000
 -15  11   3      6.1975      0.2854      7.2951      0.0000
 -13  11   3      5.4410      0.2560      6.3693      0.0000
 -11  11   3      3.5126      0.4235      4.4054      0.0000
  -9  11   3      2.9014      0.2757      3.0798      0.0000
  -7  11   3      1.8469      0.1407      1.4513      0.0000
  -5  11   3      1.5384      0.1440     -0.4696      0.0000
  -3  11   3      2.4671      0.2166     -2.7746      0.0000
  -1  11   3      1.8681      0.1526     -2.6086      0.0000
   1  11   3      1.6634      0.1573     -0.9206      0.0000
   3  11   3      2.5081      0.2484      1.6462      0.0000
   5  11   3      3.7303      0.2205      1.5181      0.0000
   7  11   3      4.3169      0.4457      2.2766      0.0000
   9  11   3      3.9161      0.4609      2.2480      0.0000
  11  11   3      3.2297      0.2701      2.4502      0.0000
  13  11   3      1.7946      0.2671      1.6432      0.0000
  15  11   3      1.1449      0.2411      0.7301      0.0000
 -22  12   3      0.7669      0.2699     -0.8097      0.0000
 -20  12   3      1.4635      0.1910     -1.3738      0.0000
 -18  12   3      2.4186      0.1597     -2.1346      0.0000
 -16  12   3      2.7132      0.1701     -2.9471      0.0000
 -14  12   3      1.6241      0.1681     -2.2013      0.0000
 -12  12   3      0.8659      0.2985     -0.1031      0.0000
 -10  12   3      1.3479      0.1537      1.4476      0.0000
  -8  12   3      1.7298      0.1550      2.1407      0.0000
  -6  12   3      2.0242      0.2287      2.0278      0.0000
  -4  12   3      2.4830      0.1537      2.3482      0.0000
  -2  12   3      2.3767      0.1761      2.4240      0.0000
   0  12   3      1.8970      0.1521      1.0415      0.0000
   2  12   3      1.4301      0.1591     -1.1792      0.0000
   4  12   3      1.3468      0.1558     -1.6305      0.0000
   6  12   3      1.1642      0.1744     -1.9544      0.0000
   8  12   3      1.4296      0.1700     -1.3193      0.0000
  10  12   3      2.1773      0.1679     -1.0735      0.0000
  12  12   3      1.5136      0.1586     -0.1012      0.0000
  14  12   3      0.9926      0.2513      0.4384      0.0000
  16  12   3      0.8656      0.2263      0.7589      0.0000
  18  12   3      0.6975      0.3181      0.5090      0.0000
 -25  13   3      0.4824      0.4590     -0.2732      0.0000
 -23  13   3      0.4545      0.4133      0.4708      0.0000
 -21  13   3      0.9217      0.2028      1.0080      0.0000
 -19  13   3      1.8854      0.1540      1.7859      0.0000
 -17  13   3      2.5544      0.1807      2.4539      0.0000
 -15  13   3      1.7655      0.2071      2.0161      0.0000
 -13  13   3      1.1644      0.2744      0.6036      0.0000
 -11  13   3      1.7526      0.1716     -1.2922      0.0000
  -9  13   3      2.5345      0.1643     -2.8060      0.0000
  -7  13   3      2.0871      0.3669     -2.9686      0.0000
  -5  13   3      2.6148      0.2710     -2.8275      0.0000
  -3  13   3      2.5438      0.1587     -2.6176      0.0000
  -1  13   3      2.5072      0.1596     -1.7346      0.0000
   1  13   3      2.0723      0.3365      0.2117      0.0000
   3  13   3      2.2272      0.1571      1.1505      0.0000
   5  13   3      1.9372      0.2681      2.1266      0.0000
   7  13   3      1.7323      0.1803      1.4623      0.0000
   9  13   3      1.6688      0.1930      1.4245      0.0000
  11  13   3      1.7095      0.1534      0.1517      0.0000
  13  13   3      1.0098      0.2854     -0.5522      0.0000
  15  13   3      0.6922      0.2543     -0.8687      0.0000
  17  13   3      0.7216      0.2730     -0.7407      0.0000
  19  13   3      0.7062      0.3322     -0.6034      0.0000
 -24  14   3      0.5529      0.4178      0.9565      0.0000
 -22  14   3      0.3503      0.3296      0.4773      0.0000
 -18  14   3      2.1410      0.2313     -1.6240      0.0000
 -16  14   3      2.0082      0.2568     -1.9962      0.0000
 -14  14   3      1.4869      0.1570     -1.5422      0.0000
 -12  14   3      1.0243      0.1722     -0.4919      0.0000
 -10  14   3      1.2869      0.1543      1.3617      0.0000
  -8  14   3      2.3429      0.1811      2.5676      0.0000
  -6  14   3      3.2161      0.2075      3.3431      0.0000
  -4  14   3      3.4101      0.1850      3.7319      0.0000
  -2  14   3      3.3983      0.1849      3.3134      0.0000
   0  14   3      2.7468      0.1700      2.0916      0.0000
   2  14   3      1.5919      0.1568      0.7988      0.0000
   4  14   3      0.9483      0.2013     -0.6285      0.0000
   6  14   3      1.3237      0.2662     -1.1767      0.0000
   8  14   3      1.7206      0.1589     -1.7172      0.0000
  10  14   3      1.5672      0.1808     -0.9230      0.0000
  12  14   3      1.1775      0.2334     -0.0701      0.0000
  14  14   3      0.4204      0.3569      0.6031      0.0000
  16  14   3      0.2659      0.4819      0.6584      0.0000
  18  14   3      0.6647      0.2985      0.7735      0.0000
 -21  15   3      1.1865      0.2481      1.3060      0.0000
 -19  15   3      1.9092      0.2183      1.7403      0.0000
 -17  15   3      1.7445      0.2834      1.6535      0.0000
 -15  15   3      1.4132      0.2496      0.7790      0.0000
 -13  15   3      2.0990      0.2081     -0.1854      0.0000
 -11  15   3      2.4320      0.1916     -1.4201      0.0000
  -9  15   3      2.6032      0.1686     -2.3487      0.0000
  -7  15   3      2.6757      0.1704     -2.7447      0.0000
  -5  15   3      2.1514      0.2368     -2.6779      0.0000
  -3  15   3      2.0522      0.1550     -1.5775      0.0000
  -1  15   3      1.5965      0.1559      0.0012      0.0000
   1  15   3      2.2450      0.1639      1.2157      0.0000
   3  15   3      2.3591      0.1647      2.1868      0.0000
   5  15   3      2.4647      0.1865      2.6122      0.0000
   7  15   3      2.6883      0.1914      2.9740      0.0000
   9  15   3      1.6345      0.1786      2.0235      0.0000
  11  15   3      1.3221      0.2238      0.8703      0.0000
  13  15   3      1.1201      0.2416     -0.3600      0.0000
  15  15   3      1.0309      0.3102     -0.7087      0.0000
 -18  16   3      1.4553      0.2205     -1.6859      0.0000
 -16  16   3      1.6443      0.2914     -1.6467      0.0000
 -14  16   3      1.4232      0.2159     -1.2097      0.0000
 -12  16   3      0.9579      0.2251     -0.5181      0.0000
 -10  16   3      0.8664      0.2456      0.2473      0.0000
  -8  16   3      1.1932      0.2132      1.2713      0.0000
  -6  16   3      2.0058      0.1780      2.2914      0.0000
  -4  16   3      2.2393      0.1831      2.2898      0.0000
  -2  16   3      1.8596      0.1723      1.1514      0.0000
   0  16   3      1.5552      0.1852      0.0906      0.0000
   2  16   3      0.9251      0.2033     -0.5482      0.0000
   4  16   3      1.1432      0.2290     -1.0407      0.0000
   6  16   3      1.5202      0.2826     -1.6676      0.0000
   8  16   3      1.4065      0.2179     -1.6078      0.0000
  10  16   3      1.3664      0.2215     -0.9307      0.0000
  12  16   3      1.1379      0.2632      0.0498      0.0000
 -13  17   3      0.9139      0.2518      1.1216      0.0000
 -11  17   3      0.6149      0.2756      0.7025      0.0000
  -9  17   3      0.5000      0.4022     -0.0605      0.0000
  -7  17   3      1.2669      0.2108     -1.4603      0.0000
  -5  17   3      1.6271      0.2205     -2.3093      0.0000
  -3  17   3      1.4719      0.2042     -1.8719      0.0000
  -1  17   3      1.5870      0.2266     -0.8752      0.0000
   1  17   3      0.9285      0.2383     -0.3316      0.0000
   3  17   3      0.6168      0.2899     -0.0351      0.0000
   5  17   3      0.6453      0.2808      0.5341      0.0000
   7  17   3      0.8446      0.2535      1.0800      0.0000
  -5   1   4      4.8367      0.2454      4.9526      0.0000
  -3   1   4      4.6097      0.2025      5.3799      0.0000
  -6   2   4      4.2746      0.2382     -4.3608      0.0000
  -4   2   4      2.7044      0.2883     -5.3353      0.0000
  -2   2   4      4.4522      0.2531     -5.8369      0.0000
  -7   3   4      3.3838      0.3340      4.3641      0.0000
  -5   3   4      3.5680      0.4453      4.3672      0.0000
  -3   3   4      3.5517      0.1934      4.0244      0.0000
  -1   3   4      3.6989      0.1954      3.6582      0.0000
   1   3   4      2.0461      0.1533      2.1903      0.0000
  -8   4   4      2.3600      0.2694      1.9651      0.0000
  -6   4   4      2.2244      0.1879     -2.2047      0.0000
  -4   4   4      1.4555      0.1063     -1.8370      0.0000
  -2   4   4      1.9018      0.1147     -2.9346      0.0000
   0   4   4      2.6057      0.1886     -3.2161      0.0000
   2   4   4      2.1705      0.1620     -1.7574      0.0000
 -11   5   4      1.5194      0.1643     -1.1719      0.0000
  -9   5   4      1.9886      0.2854     -0.9741      0.0000
  -7   5   4      2.3971      0.1887      3.5336      0.0000
  -5   5   4      2.9817      0.2629      3.4204      0.0000
  -3   5   4      3.4101      0.3821      3.0668      0.0000
  -1   5   4      2.0882      0.1822      3.2339      0.0000
   1   5   4      2.6915      0.2123      2.6172      0.0000
   3   5   4      0.6232      0.3381     -0.6625      0.0000
 -12   6   4      1.2820      0.1580      1.1774      0.0000
 -10   6   4      1.2540      0.1957      1.6694      0.0000
  -8   6   4      2.6884      0.1980     -3.1385      0.0000
  -6   6   4      3.0313      0.1535     -2.6365      0.0000
  -4   6   4      3.0460      0.1773     -3.5043      0.0000
  -2   6   4      2.2046      0.1962     -2.3742      0.0000
   0   6   4      2.2867      0.2137     -2.4603      0.0000
   2   6   4      1.3769      0.1760      0.1013      0.0000
   4   6   4      1.4333      0.1748      1.8175      0.0000
   6   6   4      2.0014      0.2196      2.8219      0.0000
 -15   7   4      1.1296      0.1686     -1.3089      0.0000
 -13   7   4      1.0998      0.1840     -0.9819      0.0000
 -11   7   4      2.2687      0.4975     -1.2682      0.0000
  -9   7   4      2.4139      0.2026      2.7840      0.0000
  -7   7   4      2.3459      0.2344      2.6928      0.0000
  -5   7   4      3.0211      0.2183      3.2466      0.0000
  -3   7   4      3.0673      0.1562      2.4961      0.0000
  -1   7   4      2.6201      0.1996      1.6453      0.0000
   1   7   4      1.4169      0.3186      0.1260      0.0000
   3   7   4      2.2328      0.1522     -1.5706      0.0000
   5   7   4      1.1419      0.4257     -2.6982      0.0000
   7   7   4      2.7496      0.2765     -2.6959      0.0000
 -16   8   4      0.6745      0.2174      1.0617      0.0000
 -14   8   4      1.1363      0.1805      0.9200      0.0000
 -12   8   4      1.3967      0.2369      1.3363      0.0000
 -10   8   4      1.1669      0.1463     -1.3827      0.0000
  -8   8   4      1.7576      0.1714     -1.7189      0.0000
  -6   8   4      3.0421      0.3584     -2.9054      0.0000
  -4   8   4      2.8544      0.2152     -2.5016      0.0000
  -2   8   4      3.1154      0.1904     -2.8607      0.0000
   0   8   4      1.6501      0.1563     -1.7990      0.0000
   2   8   4      1.0110      0.1631     -0.8398      0.0000
   4   8   4      0.9611      0.4439      0.6848      0.0000
   6   8   4      2.5566      0.5469      1.6270      0.0000
   8   8   4      1.1928      0.4308      1.6038      0.0000
 -19   9   4      0.5948      0.4212     -0.7786      0.0000
 -17   9   4      1.5603      0.2360     -0.9747      0.0000
 -15   9   4      0.8285      0.2012     -0.9276      0.0000
 -13   9   4      1.0773      0.2031     -1.2387      0.0000
 -11   9   4      0.5670      0.3505      0.5467      0.0000
  -9   9   4      1.2908      0.1576      1.2269      0.0000
  -7   9   4      1.8853      0.1495      2.4019      0.0000
  -5   9   4      2.8918      0.1765      2.6903      0.0000
  -3   9   4      2.7351      0.1739      2.5831      0.0000
  -1   9   4      2.1434      0.1586      2.2491      0.0000
   1   9   4      1.0862      0.1808      1.0929      0.0000
   3   9   4      0.6324      0.2831      0.1907      0.0000
   5   9   4      1.0132      0.2527     -1.0284      0.0000
   7   9   4      0.8315      0.2934     -1.1561      0.0000
   9   9   4      1.0782      0.2956     -0.9823      0.0000
  11   9   4      0.6641      0.2494     -0.4445      0.0000
 -20  10   4      0.3106      0.3169     -0.2693      0.0000
 -18  10   4      0.5760      0.2496      0.4602      0.0000
 -16  10   4      1.2349      0.1993      1.0128      0.0000
 -14  10   4      1.1011      0.1823      1.1065      0.0000
 -12  10   4      0.6062      0.2782     -0.0580      0.0000
 -10  10   4      0.8676      0.1889     -0.5887      0.0000
  -8  10   4      1.0805      0.1799     -0.9552      0.0000
  -6  10   4      1.5503      0.1928     -1.6830      0.0000
  -4  10   4      1.9001      0.1558     -1.6878      0.0000
  -2  10   4      1.5201      0.2506     -1.7172      0.0000
   0  10   4      1.0232      0.1967     -1.2228      0.0000
   2  10   4      0.5672      0.3964     -0.8470      0.0000
   4  10   4      0.4381      0.3332      0.1171      0.0000
   6  10   4      0.9829      0.2115      0.4053      0.0000
   8  10   4      0.7724      0.2468      0.6519      0.0000
  10  10   4      0.2637      0.3574      0.6233      0.0000
  12  10   4      0.0000      0.3698      0.1443      0.0000
 -23  11   4      0.5295      0.4189      0.4826      0.0000
 -21  11   4      0.4574      0.3371      0.5962      0.0000
 -19  11   4      0.7101      0.2110     -0.0092      0.0000
 -17  11   4      1.5691      0.1554     -1.5429      0.0000
 -15  11   4      2.5798      0.2523     -2.6369      0.0000
 -13  11   4      1.2335      0.3318     -2.0354      0.0000
 -11  11   4      1.5093      0.3077     -1.7280      0.0000
  -9  11   4      1.4761      0.1935     -1.7290      0.0000
  -7  11   4      1.1845      0.1593     -0.8411      0.0000
  -5  11   4      0.7602      0.2181      0.0312      0.0000
  -3  11   4      0.7846      0.1871      0.8880      0.0000
  -1  11   4      1.0057      0.1776      0.8721      0.0000
   1  11   4      1.4639      0.1488      1.1267      0.0000
   3  11   4      1.4087      0.1726      0.1355      0.0000
   5  11   4      1.6498      0.1517     -0.0159      0.0000
   7  11   4      1.5408      0.1732     -0.5595      0.0000
   9  11   4      0.9696      0.1924     -0.9149      0.0000
  11  11   4      0.7977      0.2269     -0.8023      0.0000
  13  11   4      0.0000      0.3253     -0.3074      0.0000
  15  11   4      0.3588      0.3573     -0.0312      0.0000
 -24  12   4      0.3493      0.4082      0.4809      0.0000
 -22  12   4      0.2449      0.3175      0.0464      0.0000
 -20  12   4      0.3891      0.3500     -0.2000      0.0000
 -18  12   4      0.5510      0.2477      0.5147      0.0000
 -16  12   4      1.1955      0.1524      1.5259      0.0000
 -14  12   4      0.8617      0.1962      0.7718      0.0000
 -12  12   4      0.4937      0.2608     -0.2324      0.0000
 -10  12   4      0.4203      0.2968     -0.1790      0.0000
  -8  12   4      0.7118      0.1868     -0.4487      0.0000
  -6  12   4      0.9053      0.1746     -0.6212      0.0000
  -4  12   4      0.9205      0.1686     -1.2879      0.0000
  -2  12   4      0.8305      0.1882     -0.9536      0.0000
   0  12   4      0.7549      0.2035     -0.8341      0.0000
   2  12   4      0.3288      0.3247      0.4057      0.0000
   4  12   4      0.5510      0.2805      0.2409      0.0000
   6  12   4      0.8018      0.2043      0.5999      0.0000
   8  12   4      0.6832      0.2308      0.7461      0.0000
  10  12   4      0.5588      0.3398      0.8084      0.0000
  12  12   4      0.2781      0.3234      0.3999      0.0000
  14  12   4      0.0168      0.2809     -0.1183      0.0000
  16  12   4      0.5602      0.3280     -0.2570      0.0000
 -25  13   4      0.1926      0.3939     -0.6435      0.0000
 -23  13   4      0.3251      0.3275     -0.1713      0.0000
 -21  13   4      0.4549      0.3719      0.4361      0.0000
 -19  13   4      0.3976      0.3180      0.2790      0.0000
 -17  13   4      0.8847      0.2103     -0.7519      0.0000
 -15  13   4      0.6623      0.2258     -0.8244      0.0000
 -13  13   4      0.2819      0.2920      0.0005      0.0000
 -11  13   4      0.8372      0.1748      0.0874      0.0000
  -9  13   4      0.3752      0.2849     -0.0767      0.0000
  -7  13   4      0.4702      0.3230     -0.2985      0.0000
  -5  13   4      0.5663      0.2294      0.2591      0.0000
  -3  13   4      0.4651      0.2998      0.8015      0.0000
  -1  13   4      0.4417      0.3172      0.7808      0.0000
   1  13   4      0.4878      0.2604     -0.4137      0.0000
   3  13   4      0.6729      0.1972     -0.1828      0.0000
   5  13   4      0.3350      0.3207     -0.3719      0.0000
   7  13   4      0.3129      0.3195     -0.3020      0.0000
   9  13   4      0.5099      0.3285     -0.5618      0.0000
  11  13   4      0.3245      0.3145     -0.4934      0.0000
  13  13   4      0.3051      0.3416     -0.1075      0.0000
  15  13   4      0.0000      0.4811      0.1898      0.0000
 -22  14   4      0.4332      0.4169     -0.1647      0.0000
 -20  14   4      0.3003      0.3412     -0.4199      0.0000
 -18  14   4      0.6398      0.4305      0.1677      0.0000
 -16  14   4      0.5823      0.2585      0.4992      0.0000
 -14  14   4      0.3952      0.3151      0.0156      0.0000
 -12  14   4      0.3098      0.2967     -0.3807      0.0000
 -10  14   4      0.3936      0.2988     -0.3075      0.0000
  -8  14   4      0.2868      0.3058      0.3562      0.0000
  -6  14   4      0.8091      0.2073      0.3867      0.0000
  -4  14   4      0.8479      0.1922     -0.3394      0.0000
  -2  14   4      0.9049      0.1830     -0.6926      0.0000
   0  14   4      0.3206      0.2950      0.3897      0.0000
   2  14   4      0.3655      0.3107      0.4098      0.0000
   4  14   4      0.2728      0.2919      0.4805      0.0000
   6  14   4      0.3872      0.3101     -0.0923      0.0000
   8  14   4      0.3764      0.3255      0.1155      0.0000
  10  14   4      0.5529      0.4195      0.1289      0.0000
  12  14   4      0.2709      0.3612      0.0072      0.0000
  14  14   4      0.0000      0.5190     -0.2408      0.0000
 -19  15   4      0.3828      0.4536     -0.3258      0.0000
 -17  15   4      0.3604      0.4201     -0.5863      0.0000
 -15  15   4      0.3992      0.3277     -0.3197      0.0000
 -13  15   4      0.3783      0.3556      0.1866      0.0000
 -11  15   4      0.4645      0.2848      0.5717      0.0000
  -9  15   4      0.4701      0.2562      0.0492      0.0000
  -7  15   4      0.3417      0.3071     -0.4653      0.0000
  -5  15   4      0.6654      0.2221      0.0456      0.0000
  -3  15   4      0.7765      0.2009      0.6127      0.0000
  -1  15   4      0.4481      0.3026      0.0313      0.0000
   1  15   4      0.4921      0.2921     -0.4862      0.0000
   3  15   4      0.5002      0.2609     -0.7337      0.0000
   5  15   4      0.3987      0.4013     -0.1054      0.0000
   7  15   4      0.5307      0.3186     -0.1275      0.0000
  11  15   4      0.3949      0.4497     -0.1869      0.0000
 -14  16   4      0.3855      0.4179     -0.2462      0.0000
 -12  16   4      0.3643      0.3548     -0.4815      0.0000
 -10  16   4      0.3121      0.3096     -0.1868      0.0000
  -8  16   4      0.4488      0.3326      0.4655      0.0000
  -6  16   4      0.5865      0.3044      0.2466      0.0000
  -4  16   4      0.7520      0.2362     -0.4679      0.0000
  -2  16   4      0.5729      0.3151     -0.5410      0.0000
   0  16   4      0.4273      0.3351     -0.1442      0.0000
   2  16   4      0.2999      0.3233      0.2389      0.0000
   4  16   4      0.0000      0.3719     -0.1585      0.0000
   6  16   4      0.3695      0.4167     -0.2795      0.0000
  -5   1   5      0.5856      0.0810      0.3875      0.0000
  -3   1   5      1.0030      0.1592      0.1941      0.0000
  -8   2   5      0.9989      0.1280      0.7275      0.0000
  -6   2   5      0.7377      0.1441     -0.4611      0.0000
  -4   2   5      0.4078      0.2820      0.8294      0.0000
  -2   2   5      0.8708      0.1150     -0.9073      0.0000
  -9   3   5      0.4805      0.1795     -0.3307      0.0000
  -7   3   5      1.2398      0.2070      0.8994      0.0000
  -5   3   5      0.5891      0.1280     -0.0715      0.0000
  -1   3   5      0.9421      0.2042      0.8260      0.0000
 -10   4   5      1.3849      0.1168      1.5716      0.0000
  -8   4   5      0.6949      0.1556     -0.6217      0.0000
  -6   4   5      0.6054      0.1593      0.2222      0.0000
  -4   4   5      0.6129      0.1438     -1.0967      0.0000
  -2   4   5      0.5713      0.1642     -0.7245      0.0000
   0   4   5      0.8964      0.1506     -1.1119      0.0000
   2   4   5      0.5120      0.2734     -0.2165      0.0000
 -13   5   5      0.9334      0.1979     -0.8121      0.0000
 -11   5   5      0.9629      0.1368     -1.5902      0.0000
  -9   5   5      0.7127      0.2758      0.1944      0.0000
  -7   5   5      0.7548      0.1548     -0.7503      0.0000
  -5   5   5      1.2347      0.1071      1.0804      0.0000
  -3   5   5      0.9569      0.1266      1.4942      0.0000
  -1   5   5      0.5961      0.2266      1.1266      0.0000
   1   5   5      0.7817      0.2906      0.9019      0.0000
   3   5   5      0.4096      0.2387      0.4152      0.0000
 -14   6   5      0.7264      0.1578      0.3448      0.0000
 -12   6   5      0.6454      0.2470      0.9056      0.0000
 -10   6   5      1.0126      0.1438     -0.8954      0.0000
  -8   6   5      1.8515      0.1674      0.7283      0.0000
  -6   6   5      1.9282      0.1705     -0.8443      0.0000
  -4   6   5      1.4483      0.1221     -1.9027      0.0000
  -2   6   5      1.2831      0.1223     -1.5760      0.0000
   0   6   5      0.9961      0.1544     -0.9335      0.0000
   2   6   5      0.5197      0.2686     -0.7895      0.0000
   4   6   5      0.7224      0.3053     -0.1561      0.0000
 -15   7   5      1.1888      0.1404     -1.0423      0.0000
 -13   7   5      0.7962      0.1700     -0.9806      0.0000
 -11   7   5      1.0720      0.1533      1.0844      0.0000
  -9   7   5      1.8648      0.1744     -1.1263      0.0000
  -7   7   5      2.1302      0.1840      0.4744      0.0000
  -5   7   5      2.1170      0.1498      1.5554      0.0000
  -3   7   5      1.8325      0.2252      2.0209      0.0000
  -1   7   5      1.0360      0.2778      1.3885      0.0000
   1   7   5      0.8402      0.2097      0.6989      0.0000
   3   7   5      0.9300      0.1729      0.2481      0.0000
   5   7   5      1.0739      0.1616     -0.5415      0.0000
   7   7   5      1.2689      0.2309     -0.7812      0.0000
 -18   8   5      1.3811      0.2339      1.2561      0.0000
 -16   8   5      0.8820      0.2449      1.3489      0.0000
 -14   8   5      0.6912      0.2704      0.8688      0.0000
 -12   8   5      1.1296      0.1720     -1.0919      0.0000
 -10   8   5      0.8942      0.2358      1.1395      0.0000
  -8   8   5      1.0040      0.2293      0.0375      0.0000
  -6   8   5      1.9902      0.1305     -1.3840      0.0000
  -4   8   5      1.9544      0.1319     -2.2674      0.0000
  -2   8   5      1.7973      0.2700     -2.7475      0.0000
   0   8   5      1.3878      0.2414     -1.9371      0.0000
   2   8   5      0.9107      0.2117     -1.3063      0.0000
   4   8   5      0.6328      0.2420     -0.3774      0.0000
   6   8   5      0.6689      0.2452      0.2311      0.0000
   8   8   5      1.1773      0.1995      0.7984      0.0000
 -19   9   5      0.3946      0.3750     -0.1100      0.0000
 -17   9   5      1.4440      0.1624     -1.3580      0.0000
 -15   9   5      0.9033      0.1890     -1.0262      0.0000
 -13   9   5      1.1031      0.1872      0.7214      0.0000
 -11   9   5      0.6820      0.2348     -1.0508      0.0000
  -9   9   5      1.8444      0.1987     -0.9061      0.0000
  -7   9   5      1.5739      0.2373     -0.1409      0.0000
  -5   9   5      1.8791      0.1609      1.1690      0.0000
  -3   9   5      2.2004      0.2207      1.8574      0.0000
  -1   9   5      1.2800      0.1802      1.8377      0.0000
   1   9   5      0.8923      0.3941      1.2451      0.0000
   3   9   5      1.1268      0.2031      0.5723      0.0000
   5   9   5      0.6753      0.2319      0.1001      0.0000
   7   9   5      0.9043      0.2326     -0.6080      0.0000
 -22  10   5      0.9684      0.3286     -0.9731      0.0000
 -20  10   5      0.7100      0.2260     -0.4627      0.0000
 -18  10   5      0.8036      0.2486      1.0279      0.0000
 -16  10   5      1.5866      0.1709      1.3585      0.0000
 -14  10   5      0.6756      0.2601     -0.1079      0.0000
 -12  10   5      0.3600      0.3119      0.4974      0.0000
 -10  10   5      0.7551      0.4176      0.7412      0.0000
  -8  10   5      0.9062      0.2247      0.4645      0.0000
  -6  10   5      1.7194      0.2379     -0.6149      0.0000
  -4  10   5      1.5899      0.1433     -1.6433      0.0000
  -2  10   5      1.2943      0.1642     -1.5197      0.0000
   0  10   5      0.9444      0.1908     -1.2737      0.0000
   2  10   5      0.4358      0.3138     -0.5625      0.0000
   4  10   5      0.7192      0.2180     -0.3361      0.0000
   6  10   5      1.2682      0.2194      0.3155      0.0000
   8  10   5      0.7405      0.2922      0.7980      0.0000
  10  10   5      0.6393      0.4908      0.8230      0.0000
  12  10   5      0.9028      0.3478      0.5607      0.0000
 -23  11   5      1.2487      0.2725      1.1073      0.0000
 -21  11   5      0.9982      0.2262      1.0227      0.0000
 -19  11   5      0.6805      0.2249     -0.4958      0.0000
 -17  11   5      1.8813      0.2004     -1.9705      0.0000
 -15  11   5      2.1137      0.2016     -1.9140      0.0000
 -11  11   5      3.1165      0.2338     -2.6348      0.0000
  -9  11   5      2.4606      0.2383     -2.3470      0.0000
  -7  11   5      1.7824      0.1767     -1.3124      0.0000
  -5  11   5      1.3537      0.2212      0.4266      0.0000
  -3  11   5      2.0221      0.1976      1.1096      0.0000
  -1  11   5      2.4192      0.2090      1.1387      0.0000
   1  11   5      2.4659      0.1876      0.7853      0.0000
   3  11   5      2.0542      0.1604      0.6045      0.0000
   5  11   5      1.7277      0.1801      0.0079      0.0000
   7  11   5      1.0182      0.2955     -0.7478      0.0000
   9  11   5      0.9260      0.3712     -1.1111      0.0000
  11  11   5      0.7539      0.3461     -1.0684      0.0000
  13  11   5      1.0437      0.2806     -0.7645      0.0000
 -22  12   5      0.5404      0.4216     -0.4010      0.0000
 -20  12   5      0.6949      0.2694      0.0989      0.0000
 -18  12   5      0.8037      0.2369      0.9016      0.0000
 -16  12   5      0.8305      0.2139      0.8786      0.0000
 -14  12   5      0.8445      0.3057      0.8123      0.0000
 -12  12   5      0.7214      0.2432      0.8695      0.0000
 -10  12   5      0.5562      0.2816      0.7095      0.0000
  -8  12   5      0.5918      0.2861      0.4097      0.0000
  -6  12   5      1.1336      0.1896     -0.7435      0.0000
  -4  12   5      1.1145      0.1698     -1.3688      0.0000
  -2  12   5      0.9338      0.2141     -1.3979      0.0000
   0  12   5      0.4164      0.3719     -0.7207      0.0000
   2  12   5      0.4788      0.3797     -0.8074      0.0000
   4  12   5      0.7317      0.2428     -0.3665      0.0000
   6  12   5      0.7970      0.1924      0.2643      0.0000
   8  12   5      0.9503      0.5049      0.7431      0.0000
  10  12   5      0.6501      0.4695      0.8481      0.0000
 -19  13   5      0.9388      0.3846     -0.6023      0.0000
 -17  13   5      0.7209      0.2536     -0.7610      0.0000
 -15  13   5      0.7601      0.2169     -0.8732      0.0000
 -13  13   5      0.7812      0.2225     -0.8441      0.0000
 -11  13   5      0.6836      0.2928     -0.4156      0.0000
  -9  13   5      0.9833      0.2977     -0.1528      0.0000
  -7  13   5      1.4826      0.2013      0.8180      0.0000
  -5  13   5      1.7992      0.1610      1.5518      0.0000
  -3  13   5      1.5686      0.1656      1.8414      0.0000
  -1  13   5      0.9223      0.1786      0.9866      0.0000
   1  13   5      0.5984      0.2317      0.9853      0.0000
   3  13   5      0.7659      0.2057      0.6105      0.0000
   5  13   5      0.7190      0.2622      0.0947      0.0000
   7  13   5      0.4304      0.3727     -0.4796      0.0000
 -14  14   5      0.9769      0.3127      1.0679      0.0000
 -12  14   5      1.0012      0.3095      0.8697      0.0000
 -10  14   5      0.6150      0.2723      0.6203      0.0000
  -8  14   5      1.4441      0.1705     -0.2014      0.0000
  -6  14   5      1.9029      0.1654     -1.2392      0.0000
  -4  14   5      1.8025      0.1666     -1.8859      0.0000
  -2  14   5      1.4073      0.3108     -1.4579      0.0000
   0  14   5      1.2194      0.1855     -1.5084      0.0000
   2  14   5      0.8556      0.2680     -0.9926      0.0000
   4  14   5      0.6163      0.3488     -0.5967      0.0000
  -7  15   5      1.4219      0.2803      0.9367      0.0000
  -5  15   5      1.4410      0.2596      1.4041      0.0000
  -3  15   5      1.2074      0.2854      1.1009      0.0000
  -7   1   6      1.5146      0.1295      0.8776      0.0000
  -5   1   6      1.3354      0.0870     -0.8097      0.0000
  -8   2   6      0.9316      0.1258     -0.7360      0.0000
  -6   2   6      0.6333      0.1054     -0.0830      0.0000
  -4   2   6      1.5510      0.1123      0.4613      0.0000
  -9   3   6      0.9149      0.1260      1.2588      0.0000
  -7   3   6      0.7183      0.1445      0.0334      0.0000
  -5   3   6      0.6716      0.1254      0.7919      0.0000
  -3   3   6      1.2029      0.1544     -1.2726      0.0000
  -1   3   6      1.4629      0.2193     -1.4921      0.0000
 -12   4   6      2.0050      0.1542     -2.6665      0.0000
 -10   4   6      1.9268      0.1872     -2.0570      0.0000
  -8   4   6      1.3654      0.1723     -1.3101      0.0000
  -6   4   6      2.0845      0.1169     -1.7724      0.0000
  -4   4   6      1.2265      0.1380     -0.4370      0.0000
  -2   4   6      1.3890      0.2288      1.2388      0.0000
   0   4   6      1.2648      0.2449      1.2763      0.0000
 -13   5   6      1.3793      0.1152      1.8884      0.0000
 -11   5   6      1.2808      0.1423      1.1598      0.0000
  -9   5   6      0.7335      0.1565      0.3639      0.0000
  -7   5   6      1.4590      0.2907      1.4033      0.0000
  -5   5   6      1.4112      0.1722      0.4666      0.0000
  -3   5   6      0.5706      0.1741     -0.6441      0.0000
  -1   5   6      1.3905      0.1302     -1.5234      0.0000
   1   5   6      1.1277      0.2017     -1.3774      0.0000
   3   5   6      0.6828      0.3107     -1.0421      0.0000
 -16   6   6      0.4367      0.3529     -0.5483      0.0000
 -14   6   6      1.3204      0.1296     -1.5213      0.0000
 -12   6   6      1.3835      0.2242     -1.3988      0.0000
 -10   6   6      0.9390      0.1566     -0.0945      0.0000
  -8   6   6      0.7005      0.1765     -1.0698      0.0000
  -6   6   6      0.7921      0.1461     -0.6429      0.0000
  -4   6   6      0.8618      0.2909      0.3764      0.0000
  -2   6   6      1.0053      0.1680      0.7841      0.0000
   0   6   6      1.4373      0.1797      1.4688      0.0000
   2   6   6      1.0345      0.1371      0.8806      0.0000
   4   6   6      0.5938      0.3462      0.6064      0.0000
 -17   7   6      0.2029      0.3132      0.5718      0.0000
 -15   7   6      0.9856      0.2213      1.0159      0.0000
 -13   7   6      1.6624      0.1713      1.5660      0.0000
 -11   7   6      1.0157      0.1890      0.0545      0.0000
  -9   7   6      0.7901      0.2036      0.6903      0.0000
  -7   7   6      0.6129      0.1906      0.5420      0.0000
  -5   7   6      0.6393      0.1776     -0.3480      0.0000
  -3   7   6      0.6872      0.1877     -0.5857      0.0000
  -1   7   6      0.8954      0.1503     -1.1225      0.0000
   1   7   6      0.9615      0.1653     -1.0793      0.0000
   3   7   6      0.8371      0.3888     -0.6051      0.0000
   5   7   6      0.8028      0.2043     -0.1506      0.0000
 -18   8   6      0.5819      0.1891     -0.2000      0.0000
 -16   8   6      0.3187      0.2602     -0.2797      0.0000
 -14   8   6      0.9663      0.1878     -1.4772      0.0000
 -12   8   6      1.4186      0.1964     -0.0802      0.0000
 -10   8   6      1.0042      0.3182     -0.8774      0.0000
  -8   8   6      0.4899      0.2426     -0.6327      0.0000
  -6   8   6      0.4674      0.2313     -0.0180      0.0000
  -4   8   6      0.7504      0.1731      0.3559      0.0000
  -2   8   6      0.8114      0.1683      0.9264      0.0000
   0   8   6      1.1046      0.2598      1.0186      0.0000
   2   8   6      1.0832      0.2609      0.9521      0.0000
   4   8   6      0.3821      0.2800      0.4120      0.0000
   6   8   6      0.4922      0.2513      0.1826      0.0000
   8   8   6      0.4698      0.3866     -0.1704      0.0000
 -21   9   6      0.6316      0.3642     -0.5697      0.0000
 -19   9   6      0.2296      0.4367     -0.2186      0.0000
 -17   9   6      0.5054      0.2202     -0.2295      0.0000
 -15   9   6      0.6648      0.1904      0.8866      0.0000
 -13   9   6      0.6102      0.2593     -0.1627      0.0000
 -11   9   6      0.8313      0.1571      0.8621      0.0000
  -9   9   6      0.7344      0.1632      0.5988      0.0000
  -7   9   6      0.4563      0.2489      0.0439      0.0000
  -5   9   6      0.5137      0.2140     -0.1903      0.0000
  -3   9   6      0.6170      0.2084     -0.8706      0.0000
  -1   9   6      0.8005      0.1535     -0.9108      0.0000
   1   9   6      0.6422      0.2140     -0.8255      0.0000
   3   9   6      0.7232      0.1595     -0.5414      0.0000
   5   9   6      0.3968      0.3097     -0.2986      0.0000
   7   9   6      0.4464      0.3394     -0.0725      0.0000
   9   9   6      0.4604      0.3835      0.1933      0.0000
 -20  10   6      0.2146      0.3162      0.4677      0.0000
 -18  10   6      0.5003      0.2615      0.2979      0.0000
 -16  10   6      0.4811      0.3490     -0.3445      0.0000
 -14  10   6      0.3897      0.3714      0.3664      0.0000
 -12  10   6      0.2970      0.2996     -0.8075      0.0000
 -10  10   6      0.4720      0.2357     -0.7756      0.0000
  -8  10   6      0.5053      0.2281     -0.5167      0.0000
  -6  10   6      0.4982      0.2163     -0.1839      0.0000
  -4  10   6      0.5002      0.2127      0.3691      0.0000
  -2  10   6      0.5368      0.2317      0.7650      0.0000
   0  10   6      0.4436      0.3457      0.6296      0.0000
   2  10   6      0.5350      0.2500      0.5015      0.0000
   4  10   6      0.8174      0.2229      0.4340      0.0000
   6  10   6      0.3961      0.3237      0.2574      0.0000
   8  10   6      0.2740      0.3535     -0.0044      0.0000
  10  10   6      0.1993      0.3422     -0.1760      0.0000
 -19  11   6      0.0158      0.4027     -0.3433      0.0000
 -17  11   6      0.5156      0.3398      0.1104      0.0000
 -15  11   6      0.5673      0.3013     -0.3227      0.0000
 -13  11   6      0.7529      0.2056      0.6529      0.0000
  -9  11   6      1.1973      0.2210      1.1414      0.0000
  -7  11   6      0.8196      0.2386      0.8736      0.0000
  -5  11   6      1.2069      0.2028      0.2532      0.0000
  -3  11   6      1.2525      0.4637     -0.2623      0.0000
  -1  11   6      1.0805      0.3299     -0.4283      0.0000
   1  11   6      0.6500      0.2526     -0.2961      0.0000
   3  11   6      0.3828      0.2947     -0.3285      0.0000
   5  11   6      0.4252      0.3283     -0.2767      0.0000
   7  11   6      0.1470      0.3359     -0.0172      0.0000
 -16  12   6      0.4122      0.3731      0.2868      0.0000
 -14  12   6      0.1284      0.3135      0.0763      0.0000
 -12  12   6      0.3983      0.3135     -0.2865      0.0000
 -10  12   6      0.4688      0.3318     -0.5114      0.0000
  -8  12   6      0.4627      0.3299     -0.5103      0.0000
  -6  12   6      0.6428      0.2609     -0.0748      0.0000
  -4  12   6      0.6318      0.2748      0.3192      0.0000
  -2  12   6      0.5434      0.3496      0.3754      0.0000
   0  12   6      0.4168      0.3337      0.2477      0.0000
   2  12   6      0.1097      0.3207      0.1484      0.0000
   4  12   6      0.2413      0.3865      0.1746      0.0000
  -7   1   7      0.5120      0.0928      0.4141      0.0000
  -5   1   7      0.3665      0.2379      0.1689      0.0000
 -10   2   7      0.6532      0.2773      0.1072      0.0000
  -8   2   7      0.9440      0.2146     -0.4861      0.0000
  -6   2   7      0.8070      0.1005     -0.8069      0.0000
  -4   2   7      0.6783      0.1375      0.3088      0.0000
 -11   3   7      0.4515      0.1741     -0.2697      0.0000
  -9   3   7      0.9008      0.1205      0.6104      0.0000
  -7   3   7      1.1001      0.0973      0.7762      0.0000
  -5   3   7      0.7922      0.2130      0.0911      0.0000
  -3   3   7      0.3391      0.2481     -0.1864      0.0000
 -12   4   7      0.3399      0.2515      0.4754      0.0000
 -10   4   7      0.9690      0.1253     -0.6237      0.0000
  -8   4   7      1.1989      0.2850     -0.9863      0.0000
  -6   4   7      0.9144      0.2377     -0.1298      0.0000
  -4   4   7      0.8048      0.1314     -0.0711      0.0000
  -2   4   7      0.4397      0.2229      0.1066      0.0000
   0   4   7      0.0000      0.3678      0.3151      0.0000
 -15   5   7      0.2513      0.2807      0.5084      0.0000
 -13   5   7      0.4004      0.2283     -0.2408      0.0000
 -11   5   7      0.6837      0.1678      0.5078      0.0000
  -9   5   7      1.0711      0.2956      1.0471      0.0000
  -7   5   7      0.7334      0.1379      0.4370      0.0000
  -5   5   7      0.5980      0.3677      0.0978      0.0000
  -3   5   7      0.3461      0.2781      0.2433      0.0000
  -1   5   7      0.4444      0.2278     -0.4545      0.0000
   1   5   7      0.4747      0.2771     -0.2935      0.0000
 -16   6   7      0.2499      0.2553     -0.3454      0.0000
 -14   6   7      0.1952      0.2390      0.1665      0.0000
 -12   6   7      0.6383      0.1727     -0.4868      0.0000
 -10   6   7      1.0443      0.2449     -0.9170      0.0000
  -8   6   7      0.4343      0.2335     -0.4547      0.0000
  -6   6   7      0.6378      0.1515     -0.1651      0.0000
  -4   6   7      0.9659      0.3193     -0.2474      0.0000
  -2   6   7      0.4918      0.2177      0.1582      0.0000
   0   6   7      0.3921      0.2626      0.3894      0.0000
   2   6   7      0.4396      0.2221      0.4305      0.0000
 -19   7   7      0.2475      0.3044      0.5847      0.0000
 -17   7   7      0.3301      0.2453      0.0613      0.0000
 -15   7   7      0.3548      0.2230     -0.0989      0.0000
 -13   7   7      0.6725      0.1600      0.3974      0.0000
 -11   7   7      0.8243      0.3212      1.0424      0.0000
  -9   7   7      0.7042      0.1633      0.6410      0.0000
  -7   7   7      0.5679      0.1650      0.2998      0.0000
  -5   7   7      0.7572      0.1525      0.3944      0.0000
  -3   7   7      0.8578      0.1653     -0.1005      0.0000
  -1   7   7      0.5065      0.2188     -0.1590      0.0000
   1   7   7      0.4787      0.1936     -0.5041      0.0000
   3   7   7      0.7243      0.1742     -0.4472      0.0000
   5   7   7      0.5441      0.3275     -0.3830      0.0000
 -18   8   7      0.9313      0.2031      0.5164      0.0000
 -16   8   7      0.6615      0.2483      0.2770      0.0000
 -14   8   7      0.6096      0.1780      0.0944      0.0000
 -12   8   7      0.9415      0.2758     -0.8740      0.0000
 -10   8   7      0.5727      0.1701     -0.7345      0.0000
  -8   8   7      0.5104      0.1841     -0.3805      0.0000
  -6   8   7      0.5905      0.1529     -0.4472      0.0000
  -4   8   7      0.6057      0.1629      0.0356      0.0000
  -2   8   7      0.7968      0.2599      0.2290      0.0000
   0   8   7      0.5213      0.1941      0.4382      0.0000
   2   8   7      0.7821      0.1831      0.7101      0.0000
   4   8   7      0.7370      0.3153      0.5816      0.0000
   6   8   7      0.6605      0.3290      0.3822      0.0000
 -19   9   7      0.5596      0.4111     -0.8184      0.0000
 -17   9   7      1.0054      0.2886     -0.3955      0.0000
 -15   9   7      0.4348      0.3233     -0.7090      0.0000
 -13   9   7      0.5466      0.2410      0.5720      0.0000
 -11   9   7      0.7260      0.1825      0.7315      0.0000
  -9   9   7      0.7634      0.1755      0.6631      0.0000
  -7   9   7      0.6760      0.1722      0.7067      0.0000
  -5   9   7      0.6119      0.1755      0.3055      0.0000
  -3   9   7      0.6518      0.1766      0.0273      0.0000
  -1   9   7      0.0000      0.3946     -0.2061      0.0000
   1   9   7      0.4506      0.3225     -0.5202      0.0000
   3   9   7      1.0830      0.2960     -0.6572      0.0000
   5   9   7      0.7273      0.3246     -0.4677      0.0000
   7   9   7      0.3142      0.3411     -0.2135      0.0000
 -16  10   7      0.6430      0.3717      0.9631      0.0000
 -14  10   7      0.0000      0.3779     -0.2524      0.0000
 -12  10   7      0.6235      0.3250     -0.4585      0.0000
 -10  10   7      1.1436      0.2757     -0.6984      0.0000
  -8  10   7      0.8283      0.3848     -0.8056      0.0000
  -6  10   7      0.8260      0.2029     -0.4283      0.0000
  -4  10   7      0.8177      0.2048     -0.1818      0.0000
  -2  10   7      0.6276      0.4522      0.0166      0.0000
   0  10   7      0.2846      0.4009      0.3512      0.0000
   2  10   7      0.8654      0.3537      0.5236      0.0000
 -11  11   7      1.3935      0.2884      0.9214      0.0000
  -9  11   7      2.0374      0.3136      1.1312      0.0000
  -7  11   7      1.7200      0.3025      0.8253      0.0000
  -5  11   7      1.9419      0.3174      0.4426      0.0000
  -3  11   7      1.1474      0.3115      0.2607      0.0000
  -9   1   8      1.4086      0.2457     -0.4614      0.0000
  -7   1   8      1.6384      0.1139     -0.7106      0.0000
  -8   2   8      1.1039      0.1258      0.6961      0.0000
  -6   2   8      1.3720      0.1592      0.8295      0.0000
  -4   2   8      0.9107      0.1684      0.4151      0.0000
 -13   3   8      0.3979      0.2579     -0.0646      0.0000
 -11   3   8      1.1783      0.1847      0.0389      0.0000
  -9   3   8      1.1264      0.0923     -0.5897      0.0000
  -7   3   8      1.0087      0.0926     -0.8430      0.0000
  -5   3   8      1.0057      0.0947     -0.4521      0.0000
 -14   4   8      0.5744      0.2420     -0.1862      0.0000
 -12   4   8      0.6955      0.1714     -0.0610      0.0000
 -10   4   8      1.6158      0.1706      0.5113      0.0000
  -8   4   8      1.3946      0.1297      0.9006      0.0000
  -6   4   8      1.2007      0.1196      0.6544      0.0000
  -4   4   8      1.1489      0.1245      0.3610      0.0000
  -2   4   8      0.8306      0.1201      0.3767      0.0000
 -15   5   8      0.6302      0.1432      0.3885      0.0000
 -13   5   8      0.6511      0.1995      0.3583      0.0000
 -11   5   8      1.2054      0.1235     -0.2861      0.0000
  -9   5   8      1.0656      0.1177     -0.7078      0.0000
  -7   5   8      1.1461      0.1461     -0.5811      0.0000
  -5   5   8      0.8807      0.1158     -0.3910      0.0000
  -3   5   8      0.7058      0.1745     -0.3818      0.0000
  -1   5   8      0.6122      0.2192     -0.0188      0.0000
   1   5   8      0.4890      0.2934      0.1720      0.0000
 -16   6   8      0.4259      0.2320     -0.2530      0.0000
 -14   6   8      0.4446      0.1902     -0.4116      0.0000
 -12   6   8      1.0214      0.2350      0.0894      0.0000
 -10   6   8      0.8237      0.1426      0.5632      0.0000
  -8   6   8      0.7197      0.1343      0.5321      0.0000
  -6   6   8      1.0271      0.3285      0.3501      0.0000
  -4   6   8      0.7237      0.1450      0.4593      0.0000
  -2   6   8      0.4252      0.2138      0.0613      0.0000
   0   6   8      0.3628      0.2877     -0.0420      0.0000
   2   6   8      0.7290      0.2748     -0.2152      0.0000
 -17   7   8      0.3563      0.3030      0.0849      0.0000
 -15   7   8      0.0000      0.2895      0.2527      0.0000
 -13   7   8      0.7566      0.3941      0.0333      0.0000
 -11   7   8      0.6825      0.1915     -0.3821      0.0000
  -9   7   8      0.6686      0.1562     -0.4391      0.0000
  -7   7   8      0.7934      0.1705     -0.3321      0.0000
  -5   7   8      0.7339      0.2298     -0.4382      0.0000
  -3   7   8      0.3870      0.2801     -0.1639      0.0000
  -1   7   8      0.4591      0.2610      0.0495      0.0000
   1   7   8      0.5219      0.3328      0.0984      0.0000
   3   7   8      0.7480      0.3634      0.2786      0.0000
 -16   8   8      0.4283      0.3465     -0.1337      0.0000
 -14   8   8      0.3606      0.3139     -0.0965      0.0000
 -12   8   8      0.5599      0.2769      0.2202      0.0000
 -10   8   8      0.3795      0.3473      0.3243      0.0000
  -8   8   8      0.4691      0.3556      0.3027      0.0000
  -6   8   8      0.4606      0.3703      0.4769      0.0000
  -4   8   8      0.0823      0.3426      0.2294      0.0000
  -2   8   8      0.0000      0.3468      0.0444      0.0000
   0   8   8      0.6056      0.4049     -0.0702      0.0000
   2   8   8      0.4028      0.3658     -0.1962      0.0000
 -13   9   8      0.5837      0.2969     -0.0809      0.0000
 -11   9   8      0.4454      0.3656     -0.1555      0.0000
  -9   9   8      0.6400      0.3612     -0.1844      0.0000
  -7   9   8      0.4501      0.3965     -0.4236      0.0000
  -5   9   8      0.3272      0.3851     -0.2676      0.0000
  -3   9   8      0.0000      0.3514     -0.0587      0.0000
  -9   1   9      0.0995      0.1784     -0.0475      0.0000
 -10   2   9      0.3718      0.1521      0.1043      0.0000
  -8   2   9      0.3688      0.2329      0.0349      0.0000
  -6   2   9      0.4279      0.1630     -0.0222      0.0000
 -13   3   9      0.3538      0.2519      0.0518      0.0000
 -11   3   9      0.3823      0.2203     -0.0444      0.0000
  -9   3   9      0.2503      0.2318     -0.0728      0.0000
  -7   3   9      0.2984      0.2236      0.0054      0.0000
  -5   3   9      0.1666      0.3020     -0.1179      0.0000
 -12   4   9      0.2856      0.2575      0.0528      0.0000
 -10   4   9      0.1544      0.2644      0.0656      0.0000
  -6   4   9      0.0000      0.3023      0.1228      0.0000
                                                    
