# Supplementary material for: How to get maximum structure information from anisotropic displacement parameters obtained by three-dimensional electron diffraction: an experimental study on metal–organic frameworks
Source: IUCrJ. 2022 Jun 8;9(Pt 4):480–91. doi: 10.1107/S2052252522005632 (PMC9252158; doi:10.1107/S2052252522005632)
Supplement: Supplementary file 3 [file m-09-00480-sup3.zip › vq5001MIL-140C_4msup35.hkl]

#
# Unique observed reflections after correcting
# for dispersion and merging Friedel opposites
#
data_2
_shelx_title ' merging_a.res in C2/c'
_shelx_refln_list_code          3
_shelx_F_calc_maximum      132.56
_exptl_crystal_F_000       483.64
_reflns_d_resolution_high  0.8153

loop_
 _space_group_symop_operation_xyz
 'x, y, z'
 '-x, y, -z+1/2'
 'x+1/2, y+1/2, z'
 '-x+1/2, y+1/2, -z+1/2'
 '-x, -y, -z'
 'x, -y, z-1/2'
 '-x+1/2, -y+1/2, -z'
 'x+1/2, -y+1/2, z-1/2'

_cell_length_a    32.3600
_cell_length_b    15.8000
_cell_length_c     7.9100
_cell_angle_alpha  90.000
_cell_angle_beta  103.000
_cell_angle_gamma  90.000

loop_
 _refln_index_h
 _refln_index_k
 _refln_index_l
 _refln_F_meas
 _refln_F_sigma
 _refln_A_calc
 _refln_B_calc
   1   1   0     49.1052      2.6116    -70.6095      0.0000
   0   2   0     67.2590      4.1521     21.0119      0.0000
   2   2   0     45.6452      3.1490     67.2034      0.0000
   4   2   0      8.8210      1.3523    -11.8651      0.0000
   1   3   0     54.2652      3.1291    -38.6996      0.0000
   3   3   0     56.0602      3.0750    -65.8673      0.0000
   5   3   0     29.3811      3.1969     29.3974      0.0000
   0   4   0     36.8680      2.2360     14.9621      0.0000
   2   4   0     29.2718      1.7635     22.1732      0.0000
   4   4   0     30.3350      2.3410     31.8292      0.0000
   6   4   0     13.8462      2.0076    -14.6275      0.0000
   8   4   0     10.9433      1.1252     -3.0386      0.0000
  10   4   0      0.0000      1.8179     -0.1475      0.0000
   1   5   0     36.1346      1.5616    -29.3126      0.0000
   3   5   0     36.2139      2.1346    -29.7986      0.0000
   5   5   0     20.3400      1.3544    -29.4207      0.0000
   7   5   0      9.2321      2.2766     11.4146      0.0000
   9   5   0     15.0949      2.7286     13.9527      0.0000
  11   5   0     38.0770      3.4625     33.9430      0.0000
  13   5   0      0.4974      1.7108      8.5193      0.0000
   0   6   0     31.1736      2.5152     30.5446      0.0000
   2   6   0      6.9605     13.4367     32.6962      0.0000
   4   6   0     36.5624      2.0562     33.1133      0.0000
   6   6   0     15.1307      0.9641     21.3644      0.0000
   8   6   0     10.5922      1.8299    -11.0513      0.0000
  10   6   0     40.0415      3.3711    -36.0181      0.0000
  12   6   0     21.2679      2.7779    -16.6779      0.0000
  14   6   0     15.9238      2.1591    -17.5433      0.0000
  16   6   0      0.0000      1.9638    -10.0771      0.0000
   1   7   0     67.1578      2.9916    -66.7511      0.0000
   3   7   0     57.5330      2.9538    -58.8308      0.0000
   5   7   0     44.2171      2.4622    -43.5279      0.0000
   7   7   0     16.7939      0.9230    -15.5790      0.0000
   9   7   0     28.3973      2.0589     29.7311      0.0000
  11   7   0     24.4925      1.6870     21.8198      0.0000
  13   7   0     18.2563      1.8221     18.2249      0.0000
  15   7   0     15.2715      2.0544     11.5450      0.0000
  17   7   0      4.0073      2.9487      7.6338      0.0000
  19   7   0      4.7672      3.9670      2.5700      0.0000
   0   8   0     11.9151      1.2527     12.0988      0.0000
   2   8   0     11.1454      0.4958      8.8670      0.0000
   4   8   0     12.1923      0.6932     10.9753      0.0000
   6   8   0      9.1670      0.6222      8.5003      0.0000
   8   8   0     27.7229      1.4019    -15.8884      0.0000
  10   8   0      2.9162      8.4423    -19.0274      0.0000
  12   8   0     16.3656      1.1443    -15.4006      0.0000
  14   8   0     12.2200      1.5539    -10.2377      0.0000
  16   8   0     11.1679      1.6298    -10.0918      0.0000
  20   8   0      2.6225      2.4541     -1.4033      0.0000
   1   9   0     15.6284      0.6935    -15.1562      0.0000
   3   9   0      6.0895      0.6884    -10.4603      0.0000
   5   9   0      8.5714      0.5276     -7.5040      0.0000
   7   9   0      8.0117      0.5681      7.6676      0.0000
   9   9   0     14.0846      0.8701     14.0645      0.0000
  11   9   0      4.0536      6.1832     15.0723      0.0000
  13   9   0     10.7651      0.7462     10.3719      0.0000
  15   9   0     14.8496      1.2666      9.8821      0.0000
  17   9   0      6.8832      2.1225      6.8147      0.0000
  19   9   0      2.8558      2.2113      2.6948      0.0000
  21   9   0      1.2195      2.2130     -2.5812      0.0000
  23   9   0      0.0000      2.1138     -1.7998      0.0000
   0  10   0     13.2675      0.9265     14.5346      0.0000
   2  10   0     13.1143      0.6307     12.4211      0.0000
   4  10   0      5.8080      0.3753      5.2064      0.0000
   6  10   0      8.1340      0.6189     -6.5178      0.0000
   8  10   0     11.1514      0.7065    -11.7376      0.0000
  10  10   0      7.2022      0.4562    -13.2160      0.0000
  12  10   0      4.1724      5.0757    -11.7684      0.0000
  14  10   0     13.2504      0.9335    -11.4109      0.0000
  16  10   0      7.4319      0.7578     -6.5880      0.0000
  18  10   0      1.9609      1.5832     -2.9611      0.0000
  20  10   0      2.8013      2.2633      1.9037      0.0000
  22  10   0      0.9616      2.1643      3.2196      0.0000
  24  10   0      3.8465      2.8904      4.3636      0.0000
   1  11   0      5.6614      0.3850     -4.5384      0.0000
   3  11   0      4.3794      0.3352     -4.0867      0.0000
   5  11   0      3.3697      0.3832      0.9465      0.0000
   7  11   0      2.6978      0.4607     -0.0569      0.0000
   9  11   0      7.1454      0.4456     -5.1596      0.0000
  11  11   0     17.7559      0.9391     -7.5444      0.0000
  13  11   0      5.2303      0.6761     -4.6508      0.0000
  15  11   0      8.9035      0.7437     -6.4837      0.0000
  17  11   0      9.4547      0.8206     -6.0538      0.0000
  19  11   0      9.4089      1.0210     -5.9108      0.0000
  21  11   0      4.7342      1.5214     -5.1172      0.0000
  23  11   0      4.9338      2.5611     -4.6641      0.0000
  25  11   0      2.6049      1.8601     -3.1060      0.0000
  27  11   0      0.0000      1.9139     -0.3665      0.0000
   0  12   0      7.7960      0.5990     10.3345      0.0000
   2  12   0     10.1510      0.5428      9.0496      0.0000
   4  12   0      2.8136      0.3934      2.8479      0.0000
   6  12   0      4.5653      0.3963     -3.0757      0.0000
   8  12   0      3.2691      0.4025     -3.0022      0.0000
  10  12   0      2.9561      0.5032     -2.0873      0.0000
  12  12   0      6.4953      0.6586     -5.5251      0.0000
  14  12   0      6.3531      0.6802     -3.5544      0.0000
  16  12   0      2.4375      0.9732     -1.5000      0.0000
  18  12   0      1.8366      1.3077      0.0337      0.0000
  20  12   0      1.3361      1.4207      1.1984      0.0000
  22  12   0      1.4047      1.3857      2.0876      0.0000
  24  12   0      2.8922      1.6157      2.1942      0.0000
  26  12   0      1.4705      2.1234      0.6422      0.0000
   1  13   0      7.5850      0.4350     -6.0909      0.0000
   3  13   0      4.2463      0.3290     -3.7087      0.0000
   5  13   0      2.2753      0.4273     -0.2381      0.0000
   7  13   0      3.0695      0.5624      1.4696      0.0000
   9  13   0      2.4551      0.4529      1.8901      0.0000
  11  13   0      5.9455      0.5834      5.0033      0.0000
  13  13   0      2.9229      0.6423      4.2593      0.0000
  15  13   0      3.1933      0.9145      2.6041      0.0000
  17  13   0      2.1544      0.7606      1.2529      0.0000
  19  13   0      0.9395      1.2306      0.0748      0.0000
  21  13   0      0.8608      1.7141     -0.7864      0.0000
  23  13   0      0.0000      2.3851     -1.7240      0.0000
   0  14   0      4.3127      1.5319      2.9851      0.0000
   2  14   0      4.0154      0.3386      2.5373      0.0000
   4  14   0      2.5165      0.3458      2.1078      0.0000
   6  14   0      3.2526      0.3877      1.5733      0.0000
   8  14   0      2.0390      0.5527     -0.1444      0.0000
  10  14   0      4.0715      0.3937     -3.2290      0.0000
  12  14   0      2.6413      0.4526     -2.4624      0.0000
  14  14   0      2.0583      0.5524     -0.6981      0.0000
  16  14   0      1.8135      0.8442     -0.1884      0.0000
  18  14   0      1.0927      0.9682     -0.4149      0.0000
  20  14   0      1.4549      1.2147     -1.0536      0.0000
  22  14   0      0.8182      1.7589     -0.6919      0.0000
   1  15   0      2.3605      0.3482      1.1575      0.0000
   3  15   0      2.1696      0.3526     -0.8888      0.0000
   5  15   0      3.2338      0.3573     -3.3377      0.0000
   7  15   0      2.8862      0.4202     -2.5009      0.0000
   9  15   0      2.2940      0.5169      1.5885      0.0000
  11  15   0      3.1237      0.4749      2.1993      0.0000
  13  15   0      1.4153      0.8122      0.0689      0.0000
  15  15   0      2.7602      0.5808     -0.9438      0.0000
  17  15   0      1.6649      0.5843     -0.3527      0.0000
  19  15   0      1.4548      1.4958      0.9922      0.0000
  21  15   0      1.6963      2.1039      1.2398      0.0000
   0  16   0      6.5406      0.7506     -5.7145      0.0000
   2  16   0      3.4089      0.3616     -3.4755      0.0000
   4  16   0      1.7299      0.3737      0.9967      0.0000
   6  16   0      2.6783      0.4190      2.5480      0.0000
   8  16   0      1.7413      0.7600     -0.8149      0.0000
  10  16   0      2.2305      0.5079     -2.8849      0.0000
  12  16   0      1.4683      0.7072     -0.9165      0.0000
  14  16   0      2.5173      0.8380      1.4532      0.0000
  16  16   0      2.7849      1.0703      1.5499      0.0000
   1  17   0      3.6900      0.5075      5.3110      0.0000
   3  17   0      1.8138      0.5857      0.7766      0.0000
   5  17   0      3.1134      0.8141     -2.6846      0.0000
   7  17   0      1.9124      0.8205     -1.0687      0.0000
   9  17   0      2.0664      1.3878      1.8503      0.0000
  11  17   0      2.1518      1.3078      1.3951      0.0000
  13  17   0      4.4528      2.0172     -1.2533      0.0000
   0  18   0      7.0089      1.2679     -7.1469      0.0000
   2  18   0      3.4506      0.8953     -4.3920      0.0000
   4  18   0      0.6199      1.0603      0.2770      0.0000
   6  18   0      0.8062      1.0311      1.4168      0.0000
   8  18   0      1.5318      1.2087     -0.3400      0.0000
  -7   1   1      2.3512      1.8041      2.9609      0.0000
  -5   1   1      3.8754      1.0139     -3.9805      0.0000
  -3   1   1     17.3668      0.8175    -11.5231      0.0000
  -1   1   1     47.4980      2.1939     48.6955      0.0000
   1   1   1     40.3660      2.3462    -45.6102      0.0000
   3   1   1      3.8428      2.1026      0.6267      0.0000
   5   1   1      6.0351      1.4216      1.4632      0.0000
   7   1   1      2.8444      1.8313     -2.3594      0.0000
  -8   2   1      5.3248      1.1599     -1.5647      0.0000
  -6   2   1      4.7208      1.7879     -0.9639      0.0000
  -4   2   1     27.3556      3.2028     17.4863      0.0000
  -2   2   1     48.4839      3.1501    -26.7768      0.0000
   0   2   1      9.4536      0.5079     -8.3838      0.0000
   2   2   1     62.5811      3.6193     55.1194      0.0000
   4   2   1      3.9446      2.8503     -6.4171      0.0000
   6   2   1      8.1001      4.5275    -13.1695      0.0000
   8   2   1     16.2898      2.7229    -15.0113      0.0000
  10   2   1     11.4194      1.9348    -12.4443      0.0000
 -13   3   1      3.9561      2.8542     15.8876      0.0000
 -11   3   1     18.3857      1.7229     19.2114      0.0000
  -9   3   1     14.5851      1.3893     11.3649      0.0000
  -7   3   1      3.3050      1.1910     -1.4120      0.0000
  -5   3   1     15.2736      3.4136     -4.9032      0.0000
  -3   3   1     18.7528      1.1782     14.4178      0.0000
  -1   3   1      3.9073      1.0497      3.2405      0.0000
   1   3   1      7.1793      0.8804     -9.4954      0.0000
   3   3   1     60.1452      3.5623    -59.7783      0.0000
   5   3   1      4.8869      2.4184     10.9170      0.0000
   7   3   1     10.2038     10.6731     16.6049      0.0000
   9   3   1     15.4498      3.6860     15.0524      0.0000
  11   3   1     10.1499      1.8027      7.3984      0.0000
 -16   4   1      1.1847      1.9657      6.1656      0.0000
 -12   4   1     17.3663      1.6517    -17.5856      0.0000
 -10   4   1      6.2798      0.7338     -5.4502      0.0000
  -8   4   1      5.0981      1.2724      7.0737      0.0000
  -6   4   1     15.9518      1.8902     16.3389      0.0000
  -4   4   1     12.0694      0.8487    -12.0461      0.0000
  -2   4   1      9.1814      0.5604     -5.6657      0.0000
   0   4   1      5.7113      0.8506      1.5008      0.0000
   2   4   1     23.2408      1.1725     17.5523      0.0000
   4   4   1     18.0301     13.4582     37.6129      0.0000
   6   4   1     13.8439      1.6431    -14.8429      0.0000
   8   4   1     16.5960      2.5243    -16.7002      0.0000
  10   4   1      9.9107      2.5134     -8.3626      0.0000
  12   4   1     12.3082      2.0642      9.8418      0.0000
  14   4   1      3.2425      1.7017     -4.5372      0.0000
 -19   5   1      1.1771      2.0148     -3.6559      0.0000
 -17   5   1      2.5795      1.8154     -3.4770      0.0000
 -15   5   1      5.8683      1.0133     -4.0243      0.0000
 -13   5   1      2.2434      1.6408     -1.4879      0.0000
 -11   5   1     28.2068      2.3489     29.8494      0.0000
  -9   5   1      7.5288      1.7499      7.7747      0.0000
  -7   5   1     11.5429      1.9693     -8.0113      0.0000
  -5   5   1      7.9736      1.8670     -4.8164      0.0000
  -3   5   1      5.1591      1.6096      3.4027      0.0000
  -1   5   1     12.5769      1.5987     -7.9965      0.0000
   1   5   1     20.7250      1.0624    -20.5639      0.0000
   3   5   1     25.2907      1.1675    -18.8969      0.0000
   5   5   1     25.0653      1.5105    -32.6139      0.0000
   7   5   1      6.1602      5.1295     13.8156      0.0000
   9   5   1     18.2837      2.2298     17.8300      0.0000
  11   5   1      2.8581      2.2420      0.9723      0.0000
  13   5   1      9.6655      2.4887      8.4997      0.0000
  15   5   1      9.9268      1.9061      7.3891      0.0000
 -22   6   1      0.0000      3.0344      3.8822      0.0000
 -20   6   1      2.1041      2.1128      0.6299      0.0000
 -18   6   1      4.1722      1.2009      2.2459      0.0000
 -16   6   1      3.3404      1.2610      2.5833      0.0000
 -14   6   1      5.3408      0.9454     -5.1430      0.0000
 -12   6   1     10.6181      1.2435    -10.1549      0.0000
 -10   6   1     30.0651      2.2811    -32.7096      0.0000
  -8   6   1      7.9161      1.1914     -4.9276      0.0000
  -6   6   1     10.9247      1.6464      5.5161      0.0000
  -4   6   1     12.9782      0.7449      8.8149      0.0000
  -2   6   1     14.2696      0.6629     11.0064      0.0000
   0   6   1     25.7333      1.1927     23.5918      0.0000
   2   6   1     20.7438      0.9981     17.2000      0.0000
   4   6   1     27.2674      1.2404     27.4369      0.0000
   6   6   1     20.0909      1.2679     22.6356      0.0000
   8   6   1     12.5209      0.9441    -15.2016      0.0000
  10   6   1     11.7405      1.4845     -9.8161      0.0000
  12   6   1     13.3383      3.2429    -13.0087      0.0000
  14   6   1     15.0306      3.6425     -9.9816      0.0000
  16   6   1     15.8833      2.6687    -15.6768      0.0000
 -25   7   1      2.5875      3.1333     -3.6437      0.0000
 -23   7   1      4.7076      4.0548     -8.7872      0.0000
 -21   7   1      4.0419      3.1185     -3.6830      0.0000
 -19   7   1      3.6978      1.4046     -0.6295      0.0000
 -17   7   1      5.1786      0.9908     -4.8208      0.0000
 -15   7   1      5.2740      0.7583      0.8002      0.0000
 -13   7   1     12.1919      1.7957     11.5966      0.0000
 -11   7   1     18.2784      1.4190     18.3827      0.0000
  -9   7   1     26.5254      1.7457     30.4033      0.0000
  -7   7   1      3.5884      4.3666      1.1795      0.0000
  -5   7   1     23.1162      1.1986    -17.4383      0.0000
  -3   7   1     35.5577      1.7514    -33.2648      0.0000
  -1   7   1     48.4565      2.1372    -45.0189      0.0000
   1   7   1     44.6622      2.1346    -39.3973      0.0000
   3   7   1     45.3718      2.2649    -44.9485      0.0000
   5   7   1     38.8612      1.9416    -40.9997      0.0000
   7   7   1     20.8296      1.2820    -18.3710      0.0000
   9   7   1      8.2445      1.0764      7.5610      0.0000
  11   7   1     15.9271      1.7363     17.7830      0.0000
  13   7   1     16.5392      3.4486     14.7140      0.0000
  15   7   1     17.8001      4.2223     16.6588      0.0000
  17   7   1     12.3903      3.1299      5.5294      0.0000
  19   7   1      6.0300      1.7722      5.7190      0.0000
 -28   8   1      0.0000      2.8204     -0.5181      0.0000
 -26   8   1      2.1011      2.0723      2.1147      0.0000
 -24   8   1      2.6171      2.1228      0.8183      0.0000
 -22   8   1      3.5026      2.0206      4.4892      0.0000
 -20   8   1      3.8998      3.2822      0.2494      0.0000
 -18   8   1      3.2509      1.4467      0.0053      0.0000
 -16   8   1      5.1777      0.9982      2.8963      0.0000
 -14   8   1      9.2805      2.3297     -3.9138      0.0000
 -12   8   1     14.7392      1.4660    -12.7348      0.0000
 -10   8   1     15.9977      3.4281    -17.5052      0.0000
  -8   8   1     24.2214      1.5871    -24.8886      0.0000
  -6   8   1      6.6102      0.5859     -1.5307      0.0000
  -4   8   1      8.9550      0.5272      9.9937      0.0000
  -2   8   1     14.1791      0.6908     13.7532      0.0000
   0   8   1      7.9954      0.6869      3.2708      0.0000
   2   8   1      8.6109      0.4693      8.0635      0.0000
   4   8   1     14.1078      0.6582     16.2510      0.0000
   6   8   1     15.2730      0.7323     14.3120      0.0000
   8   8   1      6.1363      0.6120      4.3723      0.0000
  10   8   1     15.8899      0.9895    -15.0967      0.0000
  12   8   1      4.3659      7.0062    -17.2825      0.0000
  14   8   1      6.2371      7.9994    -17.2874      0.0000
  16   8   1      4.8798      4.4431     -4.3959      0.0000
  18   8   1     14.4509      3.5269     -7.5008      0.0000
  20   8   1      8.4689      2.3016     -4.7454      0.0000
 -29   9   1      1.8012      1.8747      3.0358      0.0000
 -27   9   1      1.4750      2.2096     -1.6747      0.0000
 -23   9   1      2.5670      2.0003     -2.6272      0.0000
 -21   9   1      5.5585      1.5121     -5.2600      0.0000
 -19   9   1      4.5342      1.2583     -2.5041      0.0000
 -17   9   1      3.0844      0.9765     -1.2916      0.0000
 -15   9   1      6.0083      2.4051      0.2048      0.0000
 -13   9   1     12.9997      2.1351      9.0777      0.0000
 -11   9   1     13.9991      1.4518     16.6692      0.0000
  -9   9   1     20.8769      1.2396     22.0448      0.0000
  -7   9   1     19.4100      1.1500     19.5607      0.0000
  -5   9   1      6.6064      0.5104     -6.1156      0.0000
  -3   9   1     17.3517      0.8000    -17.0399      0.0000
  -1   9   1     13.4697      0.8817    -10.0119      0.0000
   1   9   1     11.4311      0.4973     -9.6796      0.0000
   3   9   1     12.0232      0.6465    -12.4184      0.0000
   5   9   1     12.4803      0.5872    -11.6178      0.0000
   7   9   1      8.7380      0.4826     -5.5570      0.0000
   9   9   1     12.1852      0.8113     11.0843      0.0000
  11   9   1     22.4604      1.3666     24.1682      0.0000
  13   9   1      3.1438     10.3875     25.1652      0.0000
  15   9   1      8.3261      0.9367      7.7367      0.0000
  17   9   1      4.7213      4.0423      8.3124      0.0000
  19   9   1      8.6848      2.1728      5.7774      0.0000
  21   9   1      4.4965      1.2784      0.0056      0.0000
 -30  10   1      0.0000      1.8559     -2.7781      0.0000
 -28  10   1      0.5866      2.3952     -2.0403      0.0000
 -26  10   1      2.9399      1.7258      2.4129      0.0000
 -24  10   1      5.5979      2.3959      4.1496      0.0000
 -22  10   1      2.8495      2.1964      2.5219      0.0000
 -20  10   1      5.7152      2.0972      4.8625      0.0000
 -18  10   1      3.8154      0.9908      2.2493      0.0000
 -16  10   1      3.0403      1.1838     -1.0471      0.0000
 -14  10   1     15.3465      1.8344     -6.3105      0.0000
 -12  10   1     15.0491      1.4751    -14.4710      0.0000
 -10  10   1     16.3239      3.8899    -21.7260      0.0000
  -8  10   1     22.0090      1.1407    -22.3717      0.0000
  -6  10   1     11.8199      0.6120    -10.7651      0.0000
  -4  10   1     12.9281      0.6191     10.8265      0.0000
  -2  10   1     14.7230      0.6423     12.4185      0.0000
   0  10   1     13.4826      0.6127     12.1818      0.0000
   2  10   1     15.4494      0.7480     13.9565      0.0000
   4  10   1     11.6314      0.6590     12.2860      0.0000
   6  10   1      9.2186      0.5181      8.1820      0.0000
   8  10   1      9.9331      1.5614     -3.9221      0.0000
  10  10   1     19.3630      1.0170    -19.1342      0.0000
  12  10   1     28.8568      1.8491    -26.9682      0.0000
  14  10   1     13.0868      1.6494    -11.2621      0.0000
  16  10   1     10.8544      0.9533     -9.1148      0.0000
  18  10   1      6.3589      4.1292     -6.5555      0.0000
  20  10   1      3.4752      1.6041     -1.6207      0.0000
  22  10   1      5.2357      1.7052      2.4299      0.0000
 -27  11   1      1.2689      2.7093      1.2229      0.0000
 -25  11   1      2.1579      1.7076     -2.6960      0.0000
 -23  11   1      7.5482      1.2663     -4.9140      0.0000
 -21  11   1      6.8717      2.1457     -6.8335      0.0000
 -19  11   1     19.5190      3.9757    -12.7158      0.0000
 -17  11   1     21.0860      2.0239    -15.4371      0.0000
 -15  11   1     21.3466      2.0546    -17.3972      0.0000
 -13  11   1     19.1469      2.9309    -17.0392      0.0000
 -11  11   1     17.0679      1.0333    -12.8014      0.0000
  -9  11   1     10.9383      0.6188     -8.1020      0.0000
  -7  11   1      6.4617      0.4025     -6.4438      0.0000
  -5  11   1      7.1880      0.4340     -8.5798      0.0000
  -3  11   1      7.8239      0.3935     -8.6121      0.0000
  -1  11   1      7.1763      1.0113     -4.3315      0.0000
   1  11   1      5.9316      0.3634     -3.9386      0.0000
   3  11   1      6.1093      0.5260     -6.5679      0.0000
   5  11   1      7.7497      0.4383     -9.6066      0.0000
   7  11   1      7.3749      0.4135     -8.4396      0.0000
   9  11   1      6.4809      0.7534     -1.7880      0.0000
  11  11   1      8.6641      0.5951      4.9946      0.0000
  13  11   1      9.2576      0.7644     -4.6345      0.0000
  15  11   1      9.4964      1.0204     -4.6901      0.0000
  17  11   1      6.7639      1.0816     -3.7825      0.0000
  19  11   1      5.7932      1.3803     -4.2271      0.0000
  21  11   1      2.9925      2.8546     -4.4759      0.0000
  23  11   1      0.9338      1.9558     -5.7837      0.0000
 -28  12   1      1.7940      2.2633     -0.1212      0.0000
 -26  12   1      2.3588      2.4428      1.9643      0.0000
 -24  12   1      3.9926      1.2775      5.3001      0.0000
 -22  12   1      6.6871      1.4422      6.3878      0.0000
 -20  12   1      6.1853      0.9641      6.0224      0.0000
 -18  12   1      4.6021      0.9055      5.4075      0.0000
 -16  12   1      4.0741      1.2799      0.8630      0.0000
 -14  12   1      5.9055      0.8698     -4.2228      0.0000
 -12  12   1     12.3727      0.9023     -9.8407      0.0000
 -10  12   1     12.1246      0.6368    -11.6372      0.0000
  -8  12   1      7.8127      0.4640     -8.3139      0.0000
  -6  12   1      5.6856      0.6460     -2.1482      0.0000
  -4  12   1      7.5594      0.5727      4.2436      0.0000
  -2  12   1     13.3346      0.5945     11.7301      0.0000
   0  12   1     16.3625      0.7477     15.8365      0.0000
   2  12   1     16.4105      0.7141     16.8049      0.0000
   4  12   1     13.4316      1.0660     14.6152      0.0000
   6  12   1      7.3204      0.4827      6.2455      0.0000
   8  12   1      5.6792      0.3998     -5.8566      0.0000
  10  12   1     16.5014      0.9436    -16.0234      0.0000
  12  12   1     11.2749      0.6542    -11.6538      0.0000
  14  12   1     10.8391      0.7726    -10.9888      0.0000
  16  12   1      4.0853      3.3522     -8.8018      0.0000
  18  12   1      5.5628      0.9462     -4.3354      0.0000
  20  12   1      2.4538      1.4020     -0.5976      0.0000
  22  12   1      3.4942      2.1772      3.9465      0.0000
 -25  13   1      0.0000      1.9084     -2.1946      0.0000
 -23  13   1      2.5102      1.3023     -4.2312      0.0000
 -21  13   1      5.7739      1.3941     -4.3802      0.0000
 -19  13   1      4.2819      0.9286     -2.9984      0.0000
 -17  13   1      4.8078      1.7272     -0.2042      0.0000
 -15  13   1      6.5916      0.6991      5.0075      0.0000
 -13  13   1     12.4547      0.7454     10.4622      0.0000
 -11  13   1     16.5565      0.8295     13.5569      0.0000
  -9  13   1     10.2000      0.5929     10.3746      0.0000
  -7  13   1      6.9721      0.4531      5.1102      0.0000
  -5  13   1      6.1601      0.6379      0.9825      0.0000
  -3  13   1      9.7639      0.4931     -6.0958      0.0000
  -1  13   1     16.3099      0.6808    -15.1676      0.0000
   1  13   1     19.6035      0.8410    -20.1427      0.0000
   3  13   1     18.6782      0.8466    -20.2794      0.0000
   5  13   1     13.7542      0.7368    -13.1750      0.0000
   7  13   1      4.5415      0.4873     -0.4491      0.0000
   9  13   1     13.1992      0.7028     10.5245      0.0000
  11  13   1      9.9828      0.5572      9.9106      0.0000
  13  13   1     12.6716      1.1435     11.2658      0.0000
  15  13   1     12.2371      0.8873     11.8497      0.0000
  17  13   1      9.2311      0.9150      9.0397      0.0000
  19  13   1      3.6741      3.0091      5.4287      0.0000
  21  13   1      1.3036      1.4946      0.3194      0.0000
 -24  14   1      1.0657      1.4048      0.8325      0.0000
 -22  14   1      3.3634      2.0170      2.1721      0.0000
 -20  14   1      2.9662      0.8146      2.1999      0.0000
 -18  14   1      5.1567      1.1747      0.9301      0.0000
 -16  14   1      3.2502      0.7078     -1.8949      0.0000
 -14  14   1      5.7779      0.6018     -6.4496      0.0000
 -12  14   1     10.2234      0.6090    -10.1684      0.0000
 -10  14   1     11.4802      0.8696    -10.2404      0.0000
  -8  14   1      7.1880      0.4383     -6.8618      0.0000
  -6  14   1      6.8614      0.4097     -5.5307      0.0000
  -4  14   1      6.0535      0.4762     -3.8718      0.0000
  -2  14   1      4.8547      0.3870      2.3766      0.0000
   0  14   1      9.3635      0.4650      9.8554      0.0000
   2  14   1     13.2568      0.5836     13.6606      0.0000
   4  14   1     10.3914      0.5818     10.5987      0.0000
   6  14   1      4.3407      1.0184      1.2045      0.0000
   8  14   1      9.4638      0.5344     -8.0372      0.0000
  10  14   1      8.8237      0.4945     -8.1877      0.0000
  12  14   1      7.9464      0.5982     -8.6325      0.0000
  14  14   1     11.6861      0.9148    -10.3467      0.0000
  16  14   1      8.3177      0.8407     -9.8421      0.0000
  18  14   1      7.2016      1.7397     -7.4619      0.0000
  20  14   1      2.0241      1.9218     -3.0807      0.0000
  22  14   1      1.9717      1.9230      0.9781      0.0000
 -21  15   1      4.4570      2.0975     -4.6869      0.0000
 -19  15   1      5.1263      2.1689     -3.1297      0.0000
 -17  15   1      4.1523      0.9456      0.6281      0.0000
 -15  15   1      4.0824      2.9921      6.2453      0.0000
 -13  15   1     12.5997      0.9727     11.4392      0.0000
 -11  15   1     13.9328      0.9726     12.6659      0.0000
  -9  15   1      9.1885      0.6380      8.7957      0.0000
  -7  15   1      5.9073      0.4493      2.4914      0.0000
  -5  15   1      9.2427      0.8091     -3.3571      0.0000
  -3  15   1     14.5998      0.7208    -10.9392      0.0000
  -1  15   1     17.3478      0.8888    -20.4627      0.0000
   1  15   1     24.9598      1.1042    -27.2478      0.0000
   3  15   1     25.1456      1.1144    -25.5766      0.0000
   5  15   1     14.2690      0.8324    -15.1150      0.0000
   7  15   1      3.6996      0.5193     -2.2702      0.0000
   9  15   1      6.0211      0.5211      4.0208      0.0000
  11  15   1      8.5515      0.5359      7.5765      0.0000
  13  15   1     11.2285      0.8329     10.8224      0.0000
  15  15   1     14.4694      1.5234     11.6742      0.0000
  17  15   1      7.6550      0.9306      9.3805      0.0000
  19  15   1      3.6029      3.0476      4.3746      0.0000
 -18  16   1      3.1569      1.9297      2.5946      0.0000
 -16  16   1      3.1623      1.6588     -0.4779      0.0000
 -14  16   1      4.7661      1.8943     -4.4592      0.0000
 -12  16   1      6.6207      0.5457     -6.9770      0.0000
 -10  16   1      7.0117      0.5868     -6.7232      0.0000
  -8  16   1      4.8893      0.4735     -4.5521      0.0000
  -6  16   1      4.1293      0.4986     -1.8137      0.0000
  -4  16   1      4.8806      0.5250      1.0891      0.0000
  -2  16   1      6.0741      0.3729      5.8215      0.0000
   0  16   1      9.4780      0.6778     11.8577      0.0000
   2  16   1     13.9488      0.7658     14.2032      0.0000
   4  16   1      9.1109      0.5737      9.6779      0.0000
   6  16   1      2.7661      0.4603      1.9507      0.0000
   8  16   1      3.7101      0.5059     -2.3760      0.0000
  10  16   1      5.7436      0.6522     -4.6937      0.0000
  12  16   1      6.4181      0.7298     -7.2622      0.0000
  14  16   1      6.5673      2.3093     -8.8596      0.0000
  16  16   1      7.9505      1.4594     -8.0330      0.0000
 -13  17   1      4.3113      1.1229      2.7366      0.0000
 -11  17   1      5.3197      1.0784      4.2538      0.0000
  -9  17   1      4.7811      1.0750      4.4491      0.0000
  -7  17   1      4.1038      1.4926      3.3761      0.0000
  -5  17   1      1.8397      1.0050      1.1698      0.0000
  -3  17   1      2.8924      0.5548     -1.7540      0.0000
  -1  17   1      5.0607      0.7330     -5.6383      0.0000
   1  17   1      6.5322      0.6263     -8.3234      0.0000
   3  17   1      5.6864      0.7327     -6.5765      0.0000
   5  17   1      2.2484      0.7041     -1.7410      0.0000
   7  17   1      2.4449      0.8226      1.4336      0.0000
   9  17   1      3.9128      0.8323      3.1191      0.0000
  11  17   1      5.3174      1.0072      5.1569      0.0000
  13  17   1      6.8191      1.4845      6.6644      0.0000
  -6  18   1      0.9875      1.0431      0.5821      0.0000
  -4  18   1      2.6534      0.7517      2.2904      0.0000
  -2  18   1      3.9932      0.9025      4.4499      0.0000
   0  18   1      2.7566      1.9632      5.9487      0.0000
   2  18   1      5.9607      0.9851      5.2367      0.0000
   6  18   1      1.4016      1.0986      1.2930      0.0000
 -12   0   2      3.7914      9.5025     25.9514      0.0000
 -10   0   2     25.0213      6.0466     21.8708      0.0000
  -8   0   2     61.0696      6.9833     62.8269      0.0000
  -6   0   2     30.9355      2.8105     22.6552      0.0000
  -4   0   2     38.4737      2.4179    -30.1331      0.0000
  -2   0   2     81.3941      5.1304    -82.1728      0.0000
   0   0   2     79.0068      4.9843    -97.8674      0.0000
   2   0   2     94.9817     11.0435   -129.3087      0.0000
   4   0   2     86.7561     10.1472   -132.5562      0.0000
   6   0   2     72.4250      9.1425   -105.3895      0.0000
   8   0   2     50.1965      5.8465    -37.9848      0.0000
  10   0   2      7.3101      2.7219     -3.0318      0.0000
  12   0   2     13.6936      3.3070     18.4859      0.0000
 -13   1   2      3.7028      2.2318      0.5969      0.0000
 -11   1   2      4.1002      1.4986      5.6337      0.0000
  -9   1   2     26.3753      2.4977    -22.3782      0.0000
  -7   1   2     45.6198      2.2096    -41.7144      0.0000
  -5   1   2     39.9795      1.8301    -30.9868      0.0000
  -3   1   2     22.8692      1.2046    -22.2436      0.0000
  -1   1   2      8.2836      0.3771    -11.2237      0.0000
   1   1   2     15.9645      0.6795    -18.0273      0.0000
   3   1   2     20.4335      1.1298     12.8433      0.0000
   5   1   2     34.5781      2.6140     33.0503      0.0000
   7   1   2     20.2173      4.1317     15.7912      0.0000
   9   1   2      4.4203      0.9601      2.1053      0.0000
  11   1   2      7.0744      5.4747     -8.5630      0.0000
  13   1   2     19.6044      3.2339    -14.2609      0.0000
  15   1   2     10.6891      2.6162    -11.8469      0.0000
 -14   2   2      6.2473      1.0803     -5.1970      0.0000
 -12   2   2      6.8007      0.9399     -8.8530      0.0000
 -10   2   2     20.1963      1.3027     22.5194      0.0000
  -8   2   2     38.3180      2.3937     31.2272      0.0000
  -6   2   2     46.2006      2.1863     41.5711      0.0000
  -4   2   2     40.1129      2.0641     32.7959      0.0000
  -2   2   2     12.1586      0.5571      9.9012      0.0000
   0   2   2      8.4427      7.9332     -2.0397      0.0000
   2   2   2      7.5752      0.5375      7.9744      0.0000
   4   2   2     28.9009      1.7287    -26.2730      0.0000
   6   2   2      5.1595      5.1883     -9.1023      0.0000
   8   2   2      7.1489      0.9669     -5.3367      0.0000
  10   2   2     12.5342      1.9875     11.4929      0.0000
  12   2   2     23.8300      3.9546     19.6919      0.0000
  14   2   2     23.1112      5.4228     17.3359      0.0000
  16   2   2     16.1529      2.6815     16.2881      0.0000
 -15   3   2      2.7913      2.7322     -4.9018      0.0000
 -13   3   2      5.8868      1.8372      2.6765      0.0000
 -11   3   2     22.0445      1.4811    -25.5625      0.0000
  -9   3   2     37.0626      2.1287    -40.7284      0.0000
  -7   3   2     43.9178      2.4616    -46.7150      0.0000
  -5   3   2     50.3326      3.6340    -47.7308      0.0000
  -3   3   2     17.6576      0.8831    -13.3846      0.0000
  -1   3   2      5.5355      0.3840      6.9118      0.0000
   1   3   2     24.5672      1.3462     21.5597      0.0000
   3   3   2     17.0577      1.0742     14.8457      0.0000
   5   3   2     12.2046      0.8351      5.1767      0.0000
   7   3   2      8.0983      0.8174      6.3107      0.0000
   9   3   2     14.8474      2.2348     -9.8243      0.0000
  11   3   2     25.5930      3.0593    -28.3471      0.0000
  13   3   2     25.2129      7.0350    -29.8134      0.0000
  15   3   2     31.1098      7.2324    -27.6011      0.0000
  17   3   2     18.7460      3.0892    -15.2055      0.0000
  19   3   2      5.3166      1.7022     -8.9605      0.0000
 -22   4   2      2.6214      2.8694     -3.8415      0.0000
 -16   4   2     22.4345      2.9225    -25.4176      0.0000
 -14   4   2     32.8427      3.6948    -33.0623      0.0000
 -12   4   2     28.6727      2.2176    -32.0798      0.0000
 -10   4   2     15.0406      1.7342    -17.9697      0.0000
  -8   4   2      9.8009      2.2353      0.1650      0.0000
  -6   4   2     24.8703      1.7480     21.6544      0.0000
  -4   4   2     17.6010      1.0300     13.9617      0.0000
  -2   4   2     11.2246      0.5562      7.6042      0.0000
   0   4   2      8.9623      3.8777     -3.4721      0.0000
   2   4   2     18.3969      1.1091    -18.4526      0.0000
   4   4   2     14.0420      0.8545     24.4527      0.0000
   6   4   2      9.3877      0.7910     -7.1108      0.0000
   8   4   2      3.7916      3.9666    -12.5318      0.0000
  10   4   2      5.6652      4.2145     -0.7035      0.0000
  12   4   2      9.9128      1.7441      8.3394      0.0000
  14   4   2      7.7142      2.2882     12.7062      0.0000
  16   4   2      8.4141      1.6333      6.0941      0.0000
  18   4   2      5.1066      1.8015      2.7953      0.0000
  20   4   2      9.3294      2.3527     -7.5992      0.0000
 -25   5   2      1.3507      2.6520     -1.3395      0.0000
 -21   5   2     12.4756      1.7812      7.8273      0.0000
 -19   5   2     12.7368      1.4499     14.6104      0.0000
 -17   5   2     13.3159      1.3185     12.4297      0.0000
 -15   5   2     11.9178      1.1263     15.7143      0.0000
 -13   5   2      4.0462      0.8603      4.0534      0.0000
 -11   5   2      6.6209      1.8144      4.4397      0.0000
  -9   5   2     13.0004      0.7438    -11.1405      0.0000
  -7   5   2     29.5037      2.0620    -26.3666      0.0000
  -5   5   2     21.3000      1.9466    -22.6270      0.0000
  -3   5   2     10.3126      0.5627     -8.9410      0.0000
  -1   5   2      8.1952      0.4581      8.4739      0.0000
   1   5   2     32.0792      1.5262     31.5149      0.0000
   3   5   2      5.5521      2.0757     -0.4694      0.0000
   5   5   2      6.7713      1.0357     -5.3277      0.0000
   7   5   2     15.9358      1.0606     15.5209      0.0000
   9   5   2      4.5389      3.7856      9.9016      0.0000
  11   5   2      7.3234      2.2832     -3.6724      0.0000
  13   5   2      6.1552      8.4630    -16.2461      0.0000
  17   5   2     16.1751      3.9169    -12.1072      0.0000
  19   5   2      6.7068      1.4274      4.9678      0.0000
  21   5   2      2.5771      1.6200      1.4985      0.0000
 -28   6   2      0.0000      2.8391      3.2029      0.0000
 -26   6   2      0.0000      2.3938     -2.3741      0.0000
 -24   6   2      3.9396      2.9949     -3.6087      0.0000
 -20   6   2      9.3599      1.8221     -8.4380      0.0000
 -18   6   2     10.8193      1.1983     -9.8380      0.0000
 -16   6   2      7.5301      1.2372     -9.2654      0.0000
 -14   6   2      2.9079      0.8363     -3.1608      0.0000
 -12   6   2      8.1123      0.7860      7.4386      0.0000
 -10   6   2      7.7610      1.8749      6.6881      0.0000
  -8   6   2     22.6957      1.7139     21.3623      0.0000
  -6   6   2     23.2640      1.5546     25.2973      0.0000
  -4   6   2     16.0924      0.7832     18.3035      0.0000
  -2   6   2      4.8025      0.4903     -2.8387      0.0000
   0   6   2     27.5082      1.4632    -31.0391      0.0000
   2   6   2     17.9059      0.7946    -13.3758      0.0000
   4   6   2     14.4995      1.4239    -12.0887      0.0000
   6   6   2     18.6523      1.3379    -10.6644      0.0000
   8   6   2     21.2936      1.5312    -19.1349      0.0000
  10   6   2      8.2742      0.9528     -8.8430      0.0000
  12   6   2      8.9051      0.9324      8.7154      0.0000
  14   6   2      3.1712      6.6663     18.2129      0.0000
  16   6   2     24.4162      5.7116     20.9714      0.0000
  18   6   2      4.5928      1.5041      0.2889      0.0000
  20   6   2      3.4275      1.4701      1.7968      0.0000
  22   6   2      4.8834      1.2961      0.7090      0.0000
  24   6   2      2.3273      1.7250     -2.2796      0.0000
 -31   7   2      1.7803      2.7524     -1.2045      0.0000
 -29   7   2      1.0262      1.9197     -2.7085      0.0000
 -27   7   2      1.8277      1.9486     -0.4056      0.0000
 -25   7   2      5.1669      2.7374      4.9623      0.0000
 -21   7   2     11.0321      1.3523      7.8422      0.0000
 -19   7   2      8.3811      0.9697      6.6871      0.0000
 -17   7   2      8.3527      0.9898      8.7663      0.0000
 -15   7   2      3.8083      0.7060      3.9413      0.0000
 -13   7   2      6.2317      1.2592     -4.4215      0.0000
 -11   7   2     13.0707      1.3826    -15.4955      0.0000
  -9   7   2     14.3749      0.9919    -12.8753      0.0000
  -7   7   2     19.9360      1.5975    -21.5749      0.0000
  -5   7   2     15.6216      1.0286    -14.2083      0.0000
  -3   7   2     12.1797      0.7950      8.9522      0.0000
  -1   7   2     40.6530      1.8136     44.7400      0.0000
   1   7   2     39.1151      1.6432     41.4503      0.0000
   3   7   2     39.1801      1.6844     41.5920      0.0000
   5   7   2     30.6717      1.5295     32.3573      0.0000
   7   7   2     20.5701      1.3309     20.1243      0.0000
   9   7   2     18.7354      1.3297     16.4314      0.0000
  11   7   2      1.7160      1.3470      2.4141      0.0000
  13   7   2     10.0356      1.0606    -12.4973      0.0000
  15   7   2     23.7261      5.5512    -23.0085      0.0000
  17   7   2      5.2071      3.7826     -2.9166      0.0000
  19   7   2      7.8414      2.1213     -4.5754      0.0000
  21   7   2      5.2594      1.4013     -2.8345      0.0000
  23   7   2      2.7947      1.6082      0.3573      0.0000
  25   7   2      2.1059      1.7745      2.0050      0.0000
 -34   8   2      0.0000      2.6201      0.5159      0.0000
 -32   8   2      0.2338      1.6323      1.9286      0.0000
 -30   8   2      3.9875      2.1606      2.5484      0.0000
 -28   8   2      3.1380      1.6459      3.5952      0.0000
 -26   8   2      4.2414      1.8225      1.8930      0.0000
 -24   8   2      1.5154      2.0114     -2.9439      0.0000
 -22   8   2      3.0160      1.6705     -1.1954      0.0000
 -20   8   2      3.4104      1.0024     -3.0447      0.0000
 -18   8   2      9.6842      1.6264     -5.0720      0.0000
 -16   8   2      4.6954      0.8007     -4.6579      0.0000
 -14   8   2      2.9164      0.8561      0.1353      0.0000
 -12   8   2      5.8581      0.8264      6.9015      0.0000
 -10   8   2     12.1534      0.7853     10.4269      0.0000
  -8   8   2     10.6054      0.9172      9.8866      0.0000
  -6   8   2     20.1226      1.3465     19.8144      0.0000
  -4   8   2     18.9152      0.8822     17.5366      0.0000
  -2   8   2      3.2622      1.2526      2.0950      0.0000
   0   8   2      5.7403      2.1557      3.3676      0.0000
   2   8   2      5.8666      0.4598     -3.8561      0.0000
   4   8   2      8.3155      0.4637     -7.3236      0.0000
   6   8   2      4.3149      0.4988     -3.7290      0.0000
   8   8   2      3.4140      0.5626     -2.2005      0.0000
  10   8   2      5.4501      0.8582     -4.3540      0.0000
  12   8   2      4.2048      1.2652      4.8563      0.0000
  14   8   2     15.8985      4.3265     19.7109      0.0000
  16   8   2      5.0215      1.0867      4.4376      0.0000
  18   8   2      3.9551      4.2497      7.7241      0.0000
  20   8   2      5.5081      1.4245      5.6630      0.0000
  22   8   2      2.4668      1.8258      1.4245      0.0000
  24   8   2      1.8810      1.8161      0.0783      0.0000
  28   8   2      2.5009      1.8089     -2.5041      0.0000
 -31   9   2      1.8858      2.1746     -2.2163      0.0000
 -29   9   2      2.3492      2.3740     -1.7898      0.0000
 -27   9   2      2.3945      1.7381     -2.2061      0.0000
 -25   9   2      3.0326      1.5620     -0.5930      0.0000
 -23   9   2      3.9285      1.4283      3.4852      0.0000
 -21   9   2      1.6392      1.6640      1.6187      0.0000
 -19   9   2      5.2259      0.9412      4.4689      0.0000
 -17   9   2      5.5558      1.4971      6.1618      0.0000
 -15   9   2      3.4212      0.8563      2.3924      0.0000
 -13   9   2      4.3202      0.9795     -4.5117      0.0000
 -11   9   2      9.2006      0.7322     -8.7693      0.0000
  -9   9   2     11.7329      0.8489    -12.0490      0.0000
  -7   9   2      9.4861      0.7061     -9.7538      0.0000
  -5   9   2     14.8721      0.7101    -13.8166      0.0000
  -3   9   2      7.5191      0.3956     -7.0262      0.0000
  -1   9   2      6.7048      0.4565     -7.0959      0.0000
   1   9   2      3.6914      0.3719      1.8923      0.0000
   3   9   2      9.4024      0.4289      9.9214      0.0000
   5   9   2      7.7980      0.9617      7.7856      0.0000
   7   9   2      4.2054      0.5192      1.3996      0.0000
   9   9   2      2.9562      0.5659     -0.7206      0.0000
  11   9   2      2.9355      0.7116     -2.6547      0.0000
  13   9   2      6.4689      5.6513    -14.5213      0.0000
  15   9   2      1.6013      2.1822     -2.5292      0.0000
  17   9   2      8.6053      1.6964     -7.6480      0.0000
  19   9   2      3.4904      2.0465     -6.4894      0.0000
  25   9   2      3.2763      2.0071      1.2258      0.0000
  27   9   2      3.5708      1.8435      2.4126      0.0000
 -30  10   2      0.0000      2.1976      1.6363      0.0000
 -28  10   2      0.0000      2.4151      0.4990      0.0000
 -26  10   2      1.0283      1.6992      0.5694      0.0000
 -24  10   2      1.5302      1.6244     -0.5128      0.0000
 -22  10   2      3.1918      1.1541     -3.6543      0.0000
 -20  10   2      5.2182      0.9428     -2.8171      0.0000
 -18  10   2      5.5804      1.1088     -5.0923      0.0000
 -16  10   2      4.6070      3.5355     -4.4577      0.0000
 -14  10   2      3.8214      0.7182      1.8903      0.0000
 -12  10   2      9.0765      0.6002      7.2441      0.0000
 -10  10   2     11.5036      0.8385     11.5627      0.0000
  -8  10   2      8.7546      0.6478      9.7845      0.0000
  -6  10   2      5.5513      0.4514      4.2023      0.0000
  -4  10   2      4.6531      0.3035      4.9511      0.0000
  -2  10   2      7.0499      0.4565      8.4852      0.0000
   0  10   2      3.3793      0.3815      2.3135      0.0000
   2  10   2      7.9762      0.4318     -7.4202      0.0000
   4  10   2      9.2423      0.4505     -9.4225      0.0000
   6  10   2      4.1398      0.4517     -2.7728      0.0000
   8  10   2      4.7015      0.5535      5.0083      0.0000
  10  10   2      8.4737      0.7355      8.8704      0.0000
  12  10   2     13.2056      1.7001     14.3851      0.0000
  14  10   2      2.8656      1.4800      1.7978      0.0000
  16  10   2      2.5121      1.8953      6.4282      0.0000
  18  10   2      7.8484      1.3128      6.8622      0.0000
  20  10   2      1.9287      1.7203      1.9484      0.0000
  22  10   2      1.6649      1.7885     -0.3728      0.0000
  24  10   2      6.0633      1.9427     -2.4670      0.0000
 -25  11   2      1.0805      1.4275     -1.1727      0.0000
 -23  11   2      1.6572      1.3772      0.2074      0.0000
 -21  11   2      4.8038      0.9824      4.9328      0.0000
 -19  11   2     11.5499      2.6980      8.0575      0.0000
 -17  11   2     12.1086      1.7510     13.2652      0.0000
 -15  11   2     15.5457      1.2028     15.3248      0.0000
 -13  11   2     13.9462      0.9507     13.7306      0.0000
 -11  11   2      9.4877      1.1123     10.0537      0.0000
  -9  11   2      7.9032      0.6768      8.6318      0.0000
  -7  11   2      9.4371      0.5668     11.2175      0.0000
  -5  11   2      8.3014      0.4254      9.7668      0.0000
  -3  11   2      5.0191      0.3143     -4.4779      0.0000
  -1  11   2      9.0704      0.4415     -9.4517      0.0000
   1  11   2      3.9701      0.3357     -2.9595      0.0000
   3  11   2      4.7327      0.3174      4.2342      0.0000
   5  11   2      6.0972      0.3833      6.0707      0.0000
   7  11   2      3.8246      0.7259      1.5291      0.0000
   9  11   2      3.3792      0.5380     -2.9561      0.0000
  11  11   2      7.2016      0.5572     -6.0015      0.0000
  13  11   2      8.9400      1.1921      7.7752      0.0000
  15  11   2      3.9189      1.1367      4.7373      0.0000
  17  11   2      2.3354      1.8183      0.1799      0.0000
  19  11   2      3.4357      1.1099      0.8083      0.0000
  21  11   2      3.3316      2.1907      1.5296      0.0000
 -28  12   2      0.0000      2.2473      1.3224      0.0000
 -26  12   2      0.7028      2.0114      0.4515      0.0000
 -24  12   2      0.0000      1.4337      0.9140      0.0000
 -22  12   2      2.0531      1.5750      0.0757      0.0000
 -20  12   2      4.0807      1.4634     -2.8453      0.0000
 -18  12   2      3.9122      0.7135     -3.6236      0.0000
 -16  12   2      3.0814      0.5681     -4.0959      0.0000
 -14  12   2      3.9336      0.6508     -1.7668      0.0000
 -12  12   2      3.4895      0.5552      3.8367      0.0000
 -10  12   2      5.9960      0.4529      7.1675      0.0000
  -8  12   2      3.9873      0.4257      3.4733      0.0000
  -6  12   2      3.5257      0.3852     -2.7014      0.0000
  -4  12   2      2.5321      0.3448      0.5177      0.0000
  -2  12   2      5.7252      0.3189      6.7211      0.0000
   0  12   2      3.5439      0.3994      3.3464      0.0000
   2  12   2      5.1277      0.4926     -4.6292      0.0000
   4  12   2      8.6502      0.4805     -9.5049      0.0000
   6  12   2      6.8369      0.4621     -5.7318      0.0000
   8  12   2      2.8984      0.5135      2.9429      0.0000
  10  12   2      9.3242      0.5916      9.8234      0.0000
  12  12   2      2.5069      0.7608     -0.7619      0.0000
  14  12   2      2.7113      0.6898     -2.2558      0.0000
  16  12   2      1.7839      0.8641      1.3511      0.0000
  18  12   2      1.9157      1.3889      2.3596      0.0000
  20  12   2      2.8490      1.8340      1.5979      0.0000
  22  12   2      2.1068      1.9159     -1.1331      0.0000
 -25  13   2      0.8824      1.6144      0.2048      0.0000
 -23  13   2      0.0000      1.5539     -0.4767      0.0000
 -21  13   2      1.7520      1.2185     -0.0715      0.0000
 -19  13   2      2.9920      1.1298      1.6884      0.0000
 -17  13   2      2.5233      0.6467      2.1189      0.0000
 -15  13   2      2.4405      0.7745      1.9884      0.0000
 -13  13   2      3.0702      0.4481     -1.2888      0.0000
 -11  13   2      4.5031      0.6223     -5.1540      0.0000
  -9  13   2      5.4440      0.5751     -4.2322      0.0000
  -7  13   2      2.8250      0.3510      1.2505      0.0000
  -5  13   2      3.2844      0.3269      2.6783      0.0000
  -3  13   2      2.6557      0.3304     -1.7486      0.0000
  -1  13   2      3.8699      0.3641     -4.4681      0.0000
   1  13   2      2.5572      0.3701     -0.1673      0.0000
   3  13   2      6.0561      0.4132      6.9113      0.0000
   5  13   2      6.9130      0.4210      7.5903      0.0000
   7  13   2      2.3653      0.4552      0.6003      0.0000
   9  13   2      8.3214      0.5638     -7.8845      0.0000
  11  13   2      2.3392      0.4545     -2.5136      0.0000
  13  13   2      2.1357      0.8037      0.6893      0.0000
  15  13   2      2.3309      0.7603     -0.9265      0.0000
  17  13   2      2.1466      1.0168     -2.8420      0.0000
  19  13   2      0.0000      0.9288     -2.9423      0.0000
 -24  14   2      0.6893      1.2492      0.8416      0.0000
 -22  14   2      1.4694      1.2347      1.8397      0.0000
 -20  14   2      2.3591      1.7515      1.5181      0.0000
 -18  14   2      1.9144      0.7403     -0.3279      0.0000
 -16  14   2      2.5739      0.7266     -1.5817      0.0000
 -14  14   2      1.9925      0.7778     -0.7007      0.0000
 -12  14   2      2.3780      0.5229      2.6234      0.0000
 -10  14   2      3.1543      0.5420      4.0783      0.0000
  -8  14   2      2.9493      0.3618      1.5890      0.0000
  -6  14   2      2.7672      0.3467     -1.0990      0.0000
  -4  14   2      2.6052      0.4438     -0.4356      0.0000
  -2  14   2      3.4923      0.5056      2.5332      0.0000
   0  14   2      4.2172      0.3359      2.9701      0.0000
   2  14   2      2.3809      0.3943     -2.1936      0.0000
   4  14   2      4.5058      0.3937     -5.9349      0.0000
   6  14   2      3.9598      0.4484     -2.8618      0.0000
   8  14   2      3.6669      0.5062      3.6468      0.0000
  10  14   2      2.0751      0.6619      1.4054      0.0000
  12  14   2      1.7816      0.7258     -1.8808      0.0000
  14  14   2      2.1741      0.8256     -1.7501      0.0000
  16  14   2      1.3280      1.1362      0.3791      0.0000
  18  14   2      3.0518      2.0632      2.0068      0.0000
  20  14   2      0.8780      0.8306      1.2551      0.0000
 -21  15   2      1.4660      1.3900     -1.6092      0.0000
 -19  15   2      1.4095      1.1245     -1.3952      0.0000
 -17  15   2      1.0761      0.8675      0.4073      0.0000
 -15  15   2      1.3730      0.7874      1.1951      0.0000
 -13  15   2      1.8991      0.4958     -0.2249      0.0000
 -11  15   2      2.6865      0.4923     -1.8492      0.0000
  -9  15   2      2.1667      0.4722     -1.0204      0.0000
  -7  15   2      2.3314      0.3827      0.8092      0.0000
  -5  15   2      2.4707      0.3609      1.5918      0.0000
  -3  15   2      2.2019      0.3644      0.1659      0.0000
  -1  15   2      2.2690      0.3152     -2.1480      0.0000
   1  15   2      1.7722      0.3945     -0.8916      0.0000
   3  15   2      3.7630      0.4022      2.5881      0.0000
   5  15   2      2.7958      0.4287      2.5230      0.0000
   7  15   2      1.9803      0.5201     -1.2245      0.0000
   9  15   2      1.6016      0.7181     -0.4373      0.0000
  11  15   2      1.7760      0.7577      1.9620      0.0000
  13  15   2      1.7072      0.7880      2.2771      0.0000
  15  15   2      1.3950      1.3805      0.7309      0.0000
  17  15   2      1.2341      1.3730     -0.8398      0.0000
 -18  16   2      1.3699      1.1444      1.1661      0.0000
 -16  16   2      1.1276      0.9593     -0.5076      0.0000
 -14  16   2      1.4030      0.9818     -0.7155      0.0000
 -12  16   2      1.9947      1.0009      0.2956      0.0000
 -10  16   2      1.3521      0.8303      0.4525      0.0000
  -8  16   2      1.6703      0.5243     -0.4902      0.0000
  -6  16   2      1.8728      0.4587     -1.1997      0.0000
  -4  16   2      2.4457      0.3779     -0.8485      0.0000
  -2  16   2      1.9607      0.5749      0.9415      0.0000
   0  16   2      2.1548      0.4559      1.9013      0.0000
   2  16   2      1.3401      0.5552      0.8606      0.0000
   4  16   2      1.2404      0.7166      0.5757      0.0000
   6  16   2      2.1103      0.4834      2.3545      0.0000
   8  16   2      1.2183      0.8050      1.6616      0.0000
  10  16   2      1.2411      1.0115     -0.5500      0.0000
  12  16   2      1.3195      1.3727     -1.3417      0.0000
  14  16   2      1.1782      0.9766     -0.5594      0.0000
 -13  17   2      1.0150      1.0446      0.2622      0.0000
 -11  17   2      0.8082      0.9143      0.0176      0.0000
  -7  17   2      1.6140      0.8732      1.2060      0.0000
  -5  17   2      1.9584      0.8344      1.2944      0.0000
  -3  17   2      1.2297      0.8809      0.4779      0.0000
  -1  17   2      1.6884      0.6824     -0.3471      0.0000
   1  17   2      1.3426      0.7049     -0.5000      0.0000
   3  17   2      1.4674      0.7437     -1.0113      0.0000
   5  17   2      1.9354      0.6611     -2.3055      0.0000
   7  17   2      1.2391      0.9823     -1.7643      0.0000
   9  17   2      1.3556      1.0554      0.2264      0.0000
  -4  18   2      0.8627      0.9813     -0.8665      0.0000
  -2  18   2      0.6024      0.8159      0.2132      0.0000
   0  18   2      1.4291      1.0723      0.6793      0.0000
   2  18   2      1.2881      1.2483      1.4958      0.0000
 -21   1   3      0.9261      2.1179     -0.0823      0.0000
 -19   1   3      2.0715      1.7289      2.4639      0.0000
 -17   1   3      4.5631      1.1553      4.3921      0.0000
 -15   1   3      3.7261      1.8172      7.4312      0.0000
 -13   1   3      4.6347      1.1668      3.4216      0.0000
 -11   1   3     14.4063      1.3197    -17.7818      0.0000
  -9   1   3     12.2590      0.7798     18.1885      0.0000
  -7   1   3     11.1630      0.6853    -12.8582      0.0000
  -5   1   3     10.4715      0.7607    -12.1078      0.0000
  -3   1   3      5.4768      1.2866      3.4225      0.0000
  -1   1   3     17.6615      0.8240    -21.7069      0.0000
   1   1   3      4.1953      0.6034     -3.6847      0.0000
   3   1   3      4.3350      0.5337     -3.7256      0.0000
   5   1   3      5.5630      0.5156     -4.1360      0.0000
   7   1   3     17.5174      1.4276     17.9824      0.0000
   9   1   3      3.1825      0.7772      0.3053      0.0000
  11   1   3      3.5948      0.8742      0.5192      0.0000
  13   1   3      4.0929      1.1786      2.0082      0.0000
  15   1   3      1.9218      1.3224      1.9454      0.0000
  17   1   3      2.9473      1.3043      3.1184      0.0000
  19   1   3      1.8514      1.9521      0.5404      0.0000
  21   1   3      2.7922      1.8560     -0.0661      0.0000
 -22   2   3      0.0000      2.0795      1.4163      0.0000
 -20   2   3      0.0000      1.5250     -2.1277      0.0000
 -18   2   3      3.4766      1.0627     -4.6238      0.0000
 -16   2   3      7.7664      1.8093    -10.8759      0.0000
 -14   2   3      6.3051      1.0706     -8.2534      0.0000
 -12   2   3      7.1989      3.8047     14.8767      0.0000
 -10   2   3      4.3535      0.6435      0.3341      0.0000
  -8   2   3      6.6608      0.9367     -8.5981      0.0000
  -6   2   3     12.5687      1.0986     15.2135      0.0000
  -4   2   3      5.4059      0.9166     -6.9916      0.0000
  -2   2   3      6.8672      0.4853      6.4586      0.0000
   0   2   3      5.0658      1.2502      2.5048      0.0000
   2   2   3      3.9594      0.4033     -2.1203      0.0000
   4   2   3     10.1565      0.6673      9.8140      0.0000
   6   2   3     12.1628      0.7446    -15.9772      0.0000
   8   2   3      2.3268      0.9380     -2.4296      0.0000
  10   2   3      9.9964      1.1069     10.7204      0.0000
  12   2   3      6.6601      0.7698      7.2277      0.0000
  14   2   3      3.2344      1.1248      4.0953      0.0000
  16   2   3      1.7598      1.4284      0.0107      0.0000
  18   2   3      4.0137      1.5440     -0.2920      0.0000
  20   2   3      2.1524      1.6928      0.8347      0.0000
  22   2   3      5.5542      2.0768      2.5218      0.0000
  24   2   3      1.4507      1.5672     -1.8838      0.0000
 -25   3   3      3.6413      3.0224      2.8496      0.0000
 -23   3   3      6.5578      3.2388     -9.8765      0.0000
 -21   3   3      0.0000      2.8365      1.4754      0.0000
 -19   3   3      4.2729      0.8266      5.5027      0.0000
 -17   3   3      8.7067      1.7379     11.0074      0.0000
 -15   3   3     11.5085      1.1835     12.7685      0.0000
 -13   3   3      6.7472      1.2592     -9.2007      0.0000
 -11   3   3      6.4087      1.2499     -6.3093      0.0000
  -9   3   3      8.1889      0.4520     -9.1075      0.0000
  -7   3   3      6.6295      0.4619     -6.8467      0.0000
  -5   3   3     15.8398      0.7415    -11.4492      0.0000
  -3   3   3     19.9392      0.8971    -19.0241      0.0000
  -1   3   3      8.3039      0.3829     -8.3767      0.0000
   1   3   3      4.2451      0.3998     -3.8654      0.0000
   3   3   3     12.8679      0.7463    -15.1817      0.0000
   5   3   3     16.4760      1.0185     16.6266      0.0000
   7   3   3      8.8180      0.9721      9.9030      0.0000
   9   3   3      2.1156      0.7319     -0.9730      0.0000
  11   3   3      6.0135      0.8451     -6.2566      0.0000
  13   3   3      3.9998      0.8028     -4.1503      0.0000
  15   3   3      3.3421      1.2114     -0.8165      0.0000
  17   3   3      0.0000      1.8080      0.4017      0.0000
  19   3   3      8.7269      2.5634      0.2102      0.0000
  21   3   3      9.6057      2.6229     -5.0510      0.0000
  23   3   3      0.0000      1.5617      0.1464      0.0000
  25   3   3      2.0837      1.6990      2.2390      0.0000
 -28   4   3      5.3239      3.4942      1.3547      0.0000
 -26   4   3      2.3655      2.2905      0.5508      0.0000
 -24   4   3      2.8191      2.0462     -0.7729      0.0000
 -22   4   3      9.7742      1.5344      9.2965      0.0000
 -20   4   3      5.6982      0.9560     -4.8799      0.0000
 -18   4   3     10.4901      1.8995    -13.0893      0.0000
 -16   4   3     18.3049      2.1828    -18.2426      0.0000
 -14   4   3      8.1685      1.7702     -8.9628      0.0000
 -12   4   3      8.2722      1.3008     -6.5884      0.0000
 -10   4   3      6.7998      1.2454     -4.0072      0.0000
  -8   4   3      3.2847      0.5573     -1.4002      0.0000
  -6   4   3      5.8144      0.9082     -6.3471      0.0000
  -4   4   3     19.5972      0.9170     16.5693      0.0000
  -2   4   3     13.7119      0.6043     11.8401      0.0000
   0   4   3      6.3106      1.3421      4.2521      0.0000
   2   4   3     15.8746      0.8932     17.7281      0.0000
   4   4   3      8.6424      0.6432    -10.6515      0.0000
   6   4   3      8.1508      0.9916     -9.0167      0.0000
   8   4   3      5.5710      0.5559     -3.9898      0.0000
  10   4   3      2.0869      0.7058     -0.3151      0.0000
  12   4   3      2.6968      1.0029      2.4075      0.0000
  14   4   3      3.4384      0.9637      1.1759      0.0000
  16   4   3      3.8808      1.4794     -0.1262      0.0000
  18   4   3      2.2447      1.4377     -1.2502      0.0000
  20   4   3      8.5575      1.6753      6.5771      0.0000
  22   4   3      2.1647      1.7149      1.5636      0.0000
  24   4   3      3.3489      1.4307     -0.8186      0.0000
  26   4   3      2.6148      1.8388     -1.2437      0.0000
  28   4   3      1.2944      1.6568     -0.7474      0.0000
 -31   5   3      1.0535      2.2970     -3.0658      0.0000
 -29   5   3      3.4536      2.8480     -1.9792      0.0000
 -27   5   3      0.0000      3.3004     -0.0425      0.0000
 -25   5   3      0.0000      3.4043     -0.2025      0.0000
 -23   5   3      2.4217      1.9720      2.5889      0.0000
 -21   5   3      5.7737      1.0236     -4.9136      0.0000
 -19   5   3     10.4844      1.4926     11.6860      0.0000
 -17   5   3     15.3050      2.0403     15.9462      0.0000
 -15   5   3      8.3004      0.6779      8.1607      0.0000
 -13   5   3      5.6970      0.6583      3.7758      0.0000
 -11   5   3      4.9571      0.7390     -3.5155      0.0000
  -9   5   3      6.8475      0.6553     -4.5998      0.0000
  -7   5   3      6.2860      0.5242     -4.2807      0.0000
  -5   5   3     12.2366      0.7293    -11.2121      0.0000
  -3   5   3     19.3703      0.9324    -17.4454      0.0000
  -1   5   3      8.9502      0.4793     -8.7970      0.0000
   1   5   3     12.5788      0.7040    -14.4874      0.0000
   3   5   3     14.0083      0.9823     13.5697      0.0000
   5   5   3      8.2402      0.5467      8.9758      0.0000
   7   5   3      8.6682      0.8669      6.2296      0.0000
   9   5   3      6.4093      0.5834      5.7134      0.0000
  11   5   3      3.2723      0.9770      2.3247      0.0000
  13   5   3      3.2899      0.9316     -2.5632      0.0000
  15   5   3      2.7685      1.0023     -2.6644      0.0000
  17   5   3      1.8955      1.4766     -0.0868      0.0000
  19   5   3     11.0989      2.7875     -9.2061      0.0000
  21   5   3      2.2718      1.7591     -2.2552      0.0000
  23   5   3      4.6541      1.8074      0.2991      0.0000
  25   5   3      2.8697      1.8835      1.0672      0.0000
  29   5   3      1.4838      1.6187      1.1360      0.0000
 -34   6   3      0.6710      2.3136     -0.1686      0.0000
 -32   6   3      0.0000      1.9321      1.5182      0.0000
 -30   6   3      3.1796      2.2791      2.6343      0.0000
 -28   6   3      3.5002      1.6282      0.7594      0.0000
 -26   6   3      0.0000      2.0139     -0.9746      0.0000
 -24   6   3      2.6431      2.0718     -1.8116      0.0000
 -22   6   3      3.2202      1.4417     -4.1754      0.0000
 -20   6   3      2.5724      1.1840     -1.0311      0.0000
 -18   6   3     15.8473      1.4306    -15.7063      0.0000
 -16   6   3      9.5575      1.3220    -11.3404      0.0000
 -14   6   3      6.0747      0.8373     -4.8961      0.0000
 -12   6   3      4.6803      0.6102      3.1457      0.0000
 -10   6   3      7.7703      0.6212      8.1119      0.0000
  -8   6   3      9.3584      0.7606     11.2094      0.0000
  -6   6   3     19.5921      1.1923     14.1572      0.0000
  -4   6   3     17.8389      0.9649     16.6503      0.0000
  -2   6   3     14.9315      0.9510     13.9677      0.0000
   0   6   3     14.0963      0.8247     14.4023      0.0000
   2   6   3     15.5427      0.8928    -16.3376      0.0000
   4   6   3     14.7412      0.9173    -15.5070      0.0000
   6   6   3      9.2530      0.7270     -6.6449      0.0000
   8   6   3      8.7099      0.6057     -7.5726      0.0000
  10   6   3      9.6562      0.8876     -8.0859      0.0000
  12   6   3      3.6458      1.3134     -1.7203      0.0000
  14   6   3      3.3557      0.9497      2.2550      0.0000
  16   6   3      4.2802      1.2771      0.5102      0.0000
  18   6   3     13.2780      2.2815     12.6353      0.0000
  20   6   3      4.4127      1.6970      4.3491      0.0000
  22   6   3      1.3777      1.7313      0.9375      0.0000
  24   6   3      0.8479      1.6844      0.1378      0.0000
  28   6   3      1.5018      1.6740     -1.2801      0.0000
  30   6   3      1.3157      1.4642     -1.4199      0.0000
 -31   7   3      0.0000      2.2844     -1.1257      0.0000
 -29   7   3      0.5712      1.8929     -1.4606      0.0000
 -27   7   3      0.0000      2.8450      0.3806      0.0000
 -25   7   3      2.3924      3.0636      3.5803      0.0000
 -23   7   3      5.6388      1.1192      4.8125      0.0000
 -21   7   3      4.7954      1.8377      7.7532      0.0000
 -19   7   3      6.9285      1.3367      7.5834      0.0000
 -17   7   3     16.3153      1.8988     15.4599      0.0000
 -15   7   3     10.3977      1.0323      9.6708      0.0000
 -13   7   3      3.5881      0.9475      0.7661      0.0000
 -11   7   3      7.3668      0.4837     -6.7745      0.0000
  -9   7   3     10.6304      0.8246    -14.4118      0.0000
  -7   7   3     16.2128      1.2138    -15.6453      0.0000
  -5   7   3     18.5234      0.9043    -17.2168      0.0000
  -3   7   3     13.0925      0.6778    -13.6636      0.0000
  -1   7   3     12.5775      0.6967    -10.9068      0.0000
   1   7   3     20.3846      1.2257     21.4719      0.0000
   3   7   3     31.7432      1.6688     31.0012      0.0000
   5   7   3     21.6069      1.3902     22.1150      0.0000
   7   7   3     16.0187      1.2103     13.9991      0.0000
   9   7   3     13.9292      1.7864     13.5507      0.0000
  11   7   3      9.6637      1.2523      8.2300      0.0000
  13   7   3      3.4423      0.9485      2.1284      0.0000
  15   7   3      6.7707      1.2407      1.2347      0.0000
  17   7   3      9.8738      3.2020    -14.4817      0.0000
  19   7   3      4.7663      3.0832     -6.2567      0.0000
  21   7   3      3.8001      1.4766     -1.5511      0.0000
  23   7   3      1.6698      1.7833     -0.2650      0.0000
  27   7   3      1.2742      1.7038      0.9509      0.0000
  29   7   3      2.2677      1.6676      1.3733      0.0000
 -32   8   3      1.8347      2.2020      1.7522      0.0000
 -28   8   3      5.7043      1.3128      4.9921      0.0000
 -26   8   3      4.1644      1.2700      3.5639      0.0000
 -24   8   3      0.0000      1.5781      0.1140      0.0000
 -22   8   3      3.2701      1.0368     -1.8455      0.0000
 -20   8   3      5.3646      1.5450     -5.3740      0.0000
 -18   8   3      7.3685      1.3514     -6.1966      0.0000
 -16   8   3     11.7325      1.5275    -11.7122      0.0000
 -14   8   3      7.1903      1.1058     -5.9127      0.0000
 -12   8   3      2.9495      0.5669      0.9566      0.0000
 -10   8   3     10.4307      1.0271     10.8617      0.0000
  -8   8   3     10.7039      1.1181     13.2111      0.0000
  -6   8   3     20.4617      1.0375     19.1951      0.0000
  -4   8   3     25.6516      1.2895     26.1435      0.0000
  -2   8   3     28.9663      1.3278     31.5406      0.0000
   0   8   3     11.5106      0.4784      9.8469      0.0000
   2   8   3      5.4435      0.3509     -5.8055      0.0000
   4   8   3      8.8415      0.5674     -8.2691      0.0000
   6   8   3      5.4188      0.5833     -4.7496      0.0000
   8   8   3      4.9017      0.5536     -4.7465      0.0000
  10   8   3      8.6064      0.6297     -6.9499      0.0000
  12   8   3      5.7704      0.7145     -6.3311      0.0000
  14   8   3      8.5332      1.0459     -5.7798      0.0000
  16   8   3     12.2168      1.3224     13.7649      0.0000
  18   8   3      9.3777      1.2608      8.6160      0.0000
  20   8   3      2.0213      1.6376      3.6324      0.0000
  26   8   3      2.8389      1.9208     -0.1666      0.0000
 -31   9   3      0.0000      2.3084     -2.9246      0.0000
 -29   9   3      2.4565      2.6045     -4.3241      0.0000
 -27   9   3      3.6236      1.2104     -4.3301      0.0000
 -25   9   3      2.4477      1.3076     -2.3709      0.0000
 -23   9   3      2.9262      1.8962      1.9349      0.0000
 -21   9   3      3.7946      1.1263      4.3511      0.0000
 -19   9   3      8.0787      1.7165      6.6646      0.0000
 -17   9   3      6.8026      1.4862      8.1669      0.0000
 -15   9   3      9.9387      0.8704     10.2901      0.0000
 -13   9   3      4.6246      0.5254      3.9863      0.0000
 -11   9   3      6.6097      0.7638     -6.6892      0.0000
  -9   9   3     10.9141      0.7383    -10.4809      0.0000
  -7   9   3     12.4881      0.8723    -12.1305      0.0000
  -5   9   3     19.7831      0.9750    -19.0951      0.0000
  -3   9   3     25.1125      1.2487    -26.3464      0.0000
  -1   9   3     13.6452      0.7456    -12.6962      0.0000
   1   9   3      3.3851      0.3241      2.3022      0.0000
   3   9   3      7.1637      0.3973      8.9851      0.0000
   5   9   3      4.6575      1.2811      7.1200      0.0000
   7   9   3      3.0916      0.6440      0.9221      0.0000
   9   9   3      3.6198      0.6128     -0.8688      0.0000
  11   9   3      4.5496      1.2200      2.0203      0.0000
  13   9   3      7.0195      1.5586      5.6026      0.0000
  15   9   3     13.3368      1.4094    -12.8267      0.0000
  17   9   3     10.2039      1.3687    -11.0341      0.0000
  19   9   3      5.4032      1.2428     -6.2762      0.0000
  25   9   3      0.8455      1.6380      0.8781      0.0000
 -30  10   3      2.4078      2.4428      3.7184      0.0000
 -28  10   3      1.4311      2.1826      4.2825      0.0000
 -26  10   3      2.3783      1.4128      3.5787      0.0000
 -24  10   3      1.2730      1.4874      1.4017      0.0000
 -22  10   3      4.3833      1.5810     -3.3215      0.0000
 -20  10   3      8.2455      1.8937     -5.5215      0.0000
 -18  10   3      7.8196      1.7850     -7.5187      0.0000
 -16  10   3      9.1331      0.6824     -8.5556      0.0000
 -14  10   3      8.4192      0.8968     -6.7234      0.0000
 -12  10   3      4.3848      0.5511      4.4416      0.0000
 -10  10   3     11.1490      0.8281     11.6875      0.0000
  -8  10   3     11.8269      1.2556     13.9482      0.0000
  -6  10   3     15.7734      0.7744     17.3655      0.0000
  -4  10   3     22.9550      1.0735     25.5281      0.0000
  -2  10   3     18.0549      0.8165     19.6386      0.0000
   0  10   3      7.2912      0.4041      6.9394      0.0000
   2  10   3      5.0488      0.3757     -3.7775      0.0000
   4  10   3      8.3821      0.5457     -8.5606      0.0000
   6  10   3      4.5095      0.5534     -3.8339      0.0000
   8  10   3      3.1525      0.7911      1.1442      0.0000
  10  10   3      3.8660      0.7944     -0.0377      0.0000
  12  10   3      8.1627      1.4796     -6.6775      0.0000
  14  10   3      8.9626      0.9680      7.4438      0.0000
  16  10   3      4.3544      4.2125      9.2919      0.0000
  18  10   3      3.2948      2.2795      7.3129      0.0000
  20  10   3      4.3331      2.5135      3.2978      0.0000
  22  10   3      2.4019      1.6956     -0.5629      0.0000
 -29  11   3      2.8983      2.3437     -3.8894      0.0000
 -27  11   3      2.1002      1.8234     -4.2908      0.0000
 -25  11   3      3.6514      0.9426     -3.6725      0.0000
 -23  11   3      1.1966      1.3071     -1.1057      0.0000
 -21  11   3      6.6382      1.5786      5.1159      0.0000
 -19  11   3     10.0671      2.9205     11.2984      0.0000
 -17  11   3     20.1690      1.8321     18.8724      0.0000
 -15  11   3     27.3492      1.6672     25.0615      0.0000
 -13  11   3     25.1426      2.8858     24.4809      0.0000
 -11  11   3     20.4008      1.8483     20.0233      0.0000
  -9  11   3     16.2070      1.2417     16.2012      0.0000
  -7  11   3     10.7138      0.7637     10.0999      0.0000
  -5  11   3      4.8902      0.4896     -1.8669      0.0000
  -3  11   3     10.6449      0.4932    -10.6020      0.0000
  -1  11   3     10.9149      0.5163    -11.3238      0.0000
   1  11   3      5.6260      0.3372     -5.5526      0.0000
   3  11   3      4.4101      0.3877      2.8076      0.0000
   5  11   3      5.5411      0.3609      4.5154      0.0000
   7  11   3      5.1415      0.5603      3.1209      0.0000
   9  11   3      5.2569      0.6078      4.4432      0.0000
  11  11   3     12.8024      0.9167     11.9151      0.0000
  13  11   3      5.6776      0.8373      3.9647      0.0000
  15  11   3      4.4953      0.7539      0.5723      0.0000
  17  11   3      1.8064      0.9784     -1.3279      0.0000
  19  11   3      1.7877      2.4554     -0.5083      0.0000
  21  11   3      5.9208      1.8255      1.5992      0.0000
  23  11   3      5.1422      2.4069      1.9433      0.0000
 -28  12   3      0.5250      1.1813      2.6820      0.0000
 -26  12   3      3.2037      2.6274      1.5095      0.0000
 -24  12   3      0.3259      1.0110     -0.0466      0.0000
 -22  12   3      2.7828      1.9037     -2.6002      0.0000
 -20  12   3      5.5492      2.7598     -7.2904      0.0000
 -18  12   3     11.9062      0.9141    -10.3454      0.0000
 -16  12   3     11.8804      0.9527    -11.2074      0.0000
 -14  12   3      6.8189      0.6139     -7.0068      0.0000
 -12  12   3      2.6022      0.6567     -0.4331      0.0000
 -10  12   3      4.2044      0.8384      4.7583      0.0000
  -8  12   3      8.3938      0.5100      7.5579      0.0000
  -6  12   3     10.0428      0.4945     10.2874      0.0000
  -4  12   3     11.3298      0.5456     11.4037      0.0000
  -2  12   3     11.0323      0.5900     11.0298      0.0000
   0  12   3      6.4296      0.5179      5.6830      0.0000
   2  12   3      4.5009      0.4494     -4.2286      0.0000
   4  12   3      7.2684      0.3946     -8.4499      0.0000
   6  12   3      6.4409      0.4139     -6.7750      0.0000
   8  12   3      3.8598      0.4497     -3.6269      0.0000
  10  12   3      5.1619      0.6639     -4.9447      0.0000
  12  12   3      2.2886      0.8801      1.7092      0.0000
  14  12   3      5.0333      0.8183      4.4919      0.0000
  18  12   3      2.6176      1.6781      5.0084      0.0000
  20  12   3      0.0000      0.9336      2.6154      0.0000
  22  12   3      0.5571      1.9991      0.3852      0.0000
 -25  13   3      0.7379      1.0379     -0.5005      0.0000
 -23  13   3      1.6342      1.3552      0.7850      0.0000
 -21  13   3      3.1667      0.9139      3.4365      0.0000
 -19  13   3      8.7291      0.8339      7.9223      0.0000
 -17  13   3     10.1954      0.8386      9.8123      0.0000
 -15  13   3      6.8704      0.6742      6.9348      0.0000
 -13  13   3      2.5233      0.5824      0.6715      0.0000
 -11  13   3      4.5862      0.9605     -5.6619      0.0000
  -9  13   3     10.6624      0.6886    -10.8062      0.0000
  -7  13   3     13.8542      0.6355    -14.1701      0.0000
  -5  13   3     13.9476      0.6426    -14.3266      0.0000
  -3  13   3     12.2221      0.5774    -13.4968      0.0000
  -1  13   3      9.8520      0.4785    -10.5451      0.0000
   1  13   3      3.0638      0.3753     -1.2346      0.0000
   3  13   3      6.6739      0.3531      7.0669      0.0000
   5  13   3      9.2314      0.4782     10.3325      0.0000
   7  13   3      8.0706      0.4950      9.4771      0.0000
   9  13   3      7.2941      0.6009      8.4885      0.0000
  11  13   3      1.9257      0.8093      1.4719      0.0000
  13  13   3      2.7472      0.6744     -2.7161      0.0000
  15  13   3      4.0651      0.6927     -4.7541      0.0000
  17  13   3      5.0736      1.0962     -5.1822      0.0000
  19  13   3      1.8372      2.7405     -5.0143      0.0000
 -22  14   3      2.0795      1.6329      0.7147      0.0000
 -20  14   3      4.5968      2.8040     -2.6446      0.0000
 -18  14   3      7.6051      0.9486     -6.9561      0.0000
 -16  14   3      7.5906      0.6175     -7.4866      0.0000
 -14  14   3      5.7728      1.5849     -4.0854      0.0000
 -12  14   3      2.9332      1.9560      1.0007      0.0000
 -10  14   3      5.5032      0.5540      6.5560      0.0000
  -8  14   3     11.7141      0.6491     11.9601      0.0000
  -6  14   3     14.2353      0.6523     14.6776      0.0000
  -4  14   3     13.8944      0.6950     15.3554      0.0000
  -2  14   3     13.7803      0.6364     14.8596      0.0000
   0  14   3      9.3755      0.4816      9.7808      0.0000
   2  14   3      3.3235      0.4658      2.1122      0.0000
   4  14   3      4.3547      0.4278     -4.4063      0.0000
   6  14   3      7.7801      0.4712     -7.9430      0.0000
   8  14   3      6.8461      0.5752     -8.9386      0.0000
  10  14   3      3.8581      0.5746     -3.5725      0.0000
  12  14   3      2.0671      0.8878      1.1870      0.0000
  14  14   3      0.7216      1.9002      3.2590      0.0000
  16  14   3      3.0686      1.2824      3.6683      0.0000
  18  14   3      3.0918      1.1715      4.8162      0.0000
 -21  15   3      3.2082      1.0896      4.6429      0.0000
 -19  15   3      7.0676      0.9512      7.4302      0.0000
 -17  15   3      7.2141      1.2306      8.2020      0.0000
 -15  15   3      4.8318      0.7677      4.8884      0.0000
 -13  15   3      2.3742      1.0690     -0.7145      0.0000
 -11  15   3      6.4621      0.7102     -6.6001      0.0000
  -9  15   3     10.6527      0.7173    -11.5189      0.0000
  -7  15   3     12.1734      0.6295    -13.4482      0.0000
  -5  15   3     11.1390      0.5649    -11.7797      0.0000
  -3  15   3      7.4276      0.4462     -7.9671      0.0000
  -1  15   3      3.4757      0.3774     -2.1355      0.0000
   1  15   3      4.7935      0.3780      4.1611      0.0000
   3  15   3      8.8663      0.5336      9.7467      0.0000
   5  15   3     12.0672      0.7191     13.6455      0.0000
   7  15   3     12.3867      0.7899     14.5347      0.0000
   9  15   3     10.0925      0.9422      8.9221      0.0000
  11  15   3      1.7372      1.3567      1.8350      0.0000
  13  15   3      2.6200      1.2098     -2.3477      0.0000
  15  15   3      3.4519      1.1891     -3.3932      0.0000
 -16  16   3      8.0110      1.7992     -6.9379      0.0000
 -14  16   3      4.8139      1.0829     -5.0054      0.0000
 -12  16   3      1.9452      1.2371     -1.3891      0.0000
 -10  16   3      3.2899      0.6927      3.3947      0.0000
  -8  16   3      6.3574      0.5953      7.8773      0.0000
  -6  16   3      9.7636      0.5847     10.5020      0.0000
  -4  16   3      9.9726      0.6262     10.3554      0.0000
  -2  16   3      5.7887      0.4189      7.3485      0.0000
   0  16   3      3.4868      0.4196      3.6225      0.0000
   2  16   3      1.8348      0.4674     -0.0347      0.0000
   4  16   3      4.1884      0.5459     -4.5962      0.0000
   6  16   3      6.8307      0.7492     -8.6945      0.0000
   8  16   3      6.0220      1.6235     -7.6952      0.0000
  10  16   3      3.6474      0.7810     -3.1823      0.0000
 -11  17   3      2.0177      1.3207      1.7882      0.0000
  -9  17   3      2.5379      0.7823     -2.7418      0.0000
  -7  17   3      5.6724      0.7938     -7.0247      0.0000
  -5  17   3      8.4296      2.2060     -9.0868      0.0000
  -3  17   3      6.2652      0.6993     -7.6882      0.0000
  -1  17   3      4.6092      0.7950     -4.9863      0.0000
   1  17   3      2.8457      0.8161     -3.1474      0.0000
   3  17   3      1.7287      0.6280     -0.7342      0.0000
   5  17   3      3.0004      0.6756      3.0596      0.0000
 -24   0   4      7.0938     13.3274      9.2780      0.0000
 -22   0   4     22.9781      7.6364     16.0553      0.0000
 -20   0   4     13.8966      1.8730     17.0901      0.0000
 -18   0   4     17.7970      2.3730     20.5234      0.0000
 -16   0   4     16.9274      1.3385     23.2808      0.0000
 -14   0   4     24.0173      1.6692     26.2791      0.0000
 -12   0   4     18.9482      1.7197     17.8483      0.0000
 -10   0   4     30.1747      2.3849    -36.7245      0.0000
  -8   0   4     29.8417      2.5166    -29.8340      0.0000
  -6   0   4     40.7086      3.3716    -37.3900      0.0000
  -4   0   4     42.7386      2.7013    -34.8340      0.0000
  -2   0   4      8.3866      1.6584      0.8199      0.0000
   0   0   4     16.2570      3.9326      8.5387      0.0000
   2   0   4     28.9027      1.6498     33.0833      0.0000
   4   0   4     34.3673      2.7252     46.1425      0.0000
   6   0   4     50.1982      4.5625     49.7328      0.0000
   8   0   4     46.4768      6.3463     61.9730      0.0000
  10   0   4     35.6610      5.1409     36.5083      0.0000
  12   0   4     11.6856      1.4304     13.4656      0.0000
  14   0   4     10.2246      1.3511      1.8174      0.0000
  16   0   4      4.1868      1.4021     -3.0910      0.0000
  18   0   4      4.2379      1.1644     -3.0979      0.0000
  20   0   4      5.1849      1.0248     -4.9733      0.0000
  22   0   4     12.7720      3.2431     -6.6588      0.0000
  24   0   4     10.4667      2.7094     -5.1171      0.0000
  26   0   4      1.1507      1.8410      0.3360      0.0000
 -27   1   4      2.7666      3.5255      7.6952      0.0000
 -25   1   4      1.8902      2.6787      1.8007      0.0000
 -23   1   4      3.2749      1.6029      1.9580      0.0000
 -21   1   4      1.3918      1.5898     -0.5552      0.0000
 -19   1   4      4.8380      1.1626     -4.5154      0.0000
 -17   1   4      9.0431      0.6235    -10.6452      0.0000
 -15   1   4     20.3371      1.3191    -20.6561      0.0000
 -13   1   4     25.1535      1.2339    -26.6912      0.0000
 -11   1   4      6.1476      0.9558     -4.4949      0.0000
  -9   1   4     21.2317      1.0245     20.2821      0.0000
  -7   1   4     27.3852      1.7524     22.9034      0.0000
  -5   1   4     39.5049      1.9401     38.1587      0.0000
  -3   1   4     38.2014      1.8761     36.8675      0.0000
  -1   1   4     37.3044      1.8635     34.8637      0.0000
   1   1   4     29.1165      1.3021     29.4847      0.0000
   3   1   4     11.9668      0.6529     12.3129      0.0000
   5   1   4      7.2308      1.0020     -1.8771      0.0000
   7   1   4     27.8617      1.9122    -28.5435      0.0000
   9   1   4     30.9773      2.4163    -32.0598      0.0000
  11   1   4     11.1706      3.8926    -17.2819      0.0000
  13   1   4      6.9215      0.8452     -5.8759      0.0000
  15   1   4      4.1565      0.7458      0.4432      0.0000
  17   1   4      3.0535      1.1211      2.5476      0.0000
  19   1   4      3.5758      1.2587      4.1716      0.0000
  21   1   4      3.1723      3.5991      6.7601      0.0000
  23   1   4     12.3317      2.2542      7.3285      0.0000
  25   1   4      4.7309      1.8046      2.8400      0.0000
  27   1   4      0.9661      1.8004     -1.2001      0.0000
  29   1   4      1.6841      1.5117     -2.2776      0.0000
 -30   2   4      2.0615      3.4644     -4.5650      0.0000
 -24   2   4      0.0000      2.2317     -0.5543      0.0000
 -22   2   4      3.1636      1.8703     -4.1188      0.0000
 -20   2   4      2.8342      0.9155      0.8362      0.0000
 -18   2   4      5.3538      0.9663      5.8501      0.0000
 -16   2   4     12.4776      1.0965     13.8576      0.0000
 -14   2   4     18.7489      0.9763     22.0963      0.0000
 -12   2   4     10.5267      0.7499     10.6445      0.0000
 -10   2   4      4.5572      0.3788      4.1074      0.0000
  -8   2   4     28.3294      1.3569    -28.2731      0.0000
  -6   2   4     31.6798      1.5913    -29.6995      0.0000
  -4   2   4     32.2989      1.3427    -31.5830      0.0000
  -2   2   4     37.9915      1.5525    -38.0896      0.0000
   0   2   4     31.1876      1.2816    -27.2214      0.0000
   2   2   4     20.1157      0.9284    -20.2516      0.0000
   4   2   4      9.1313      0.5335    -11.0692      0.0000
   6   2   4     16.7993      0.9989     15.9399      0.0000
   8   2   4     13.4873      3.6996     19.4566      0.0000
  10   2   4     13.1074      1.1930     16.3824      0.0000
  12   2   4      6.5539      0.8177      6.1412      0.0000
  14   2   4      3.5487      1.1376     -1.2430      0.0000
  16   2   4      2.8310      0.8354     -3.2934      0.0000
  18   2   4      3.2554      0.8458     -4.3871      0.0000
  20   2   4      4.5116      1.2619     -5.7713      0.0000
  22   2   4      5.5853      4.2239     -7.5403      0.0000
  24   2   4      6.2811      2.0634     -3.7070      0.0000
  26   2   4      1.7797      1.9039     -0.1853      0.0000
  30   2   4      1.6784      1.5898      1.7858      0.0000
 -33   3   4      3.0069      3.7183      0.6789      0.0000
 -31   3   4      2.1970      2.0055      3.0417      0.0000
 -29   3   4      7.6147      1.7146      4.1038      0.0000
 -27   3   4     10.1121      1.7369      7.8255      0.0000
 -25   3   4     20.2652      4.7287      9.6966      0.0000
 -23   3   4      5.4231      2.7091     -2.1617      0.0000
 -21   3   4      1.9455      1.4455      0.2573      0.0000
 -19   3   4      3.7059      0.9072     -3.4103      0.0000
 -17   3   4      9.1596      2.4544     -8.7970      0.0000
 -15   3   4     14.9690      1.8174    -12.5315      0.0000
 -13   3   4      8.3657      0.7689     -7.6256      0.0000
 -11   3   4      5.8713      0.4911     -3.5641      0.0000
  -9   3   4     11.8616      0.6830     11.9547      0.0000
  -7   3   4     37.3210      1.9510     38.5965      0.0000
  -5   3   4     31.7701      1.6581     31.6685      0.0000
  -3   3   4     31.8969      1.4605     31.7905      0.0000
  -1   3   4     27.6423      1.2553     26.0267      0.0000
   1   3   4     18.5915      0.7979     14.2063      0.0000
   3   3   4     11.3731      1.3205     12.6803      0.0000
   5   3   4     11.8791      0.7580    -12.4234      0.0000
   7   3   4     13.5339      0.8220    -13.4854      0.0000
   9   3   4      7.6000      0.8928     -9.3542      0.0000
  11   3   4      4.3758      1.1685     -5.1289      0.0000
  13   3   4      2.9044      0.9005      2.8138      0.0000
  15   3   4      5.1772      0.7230      6.0765      0.0000
  17   3   4      5.9905      1.1294      6.1709      0.0000
  19   3   4      5.6934      1.2269      6.4346      0.0000
  21   3   4      9.5796      1.7384      8.1466      0.0000
  23   3   4      4.3876      1.8816      3.6012      0.0000
  25   3   4      2.4571      2.0007      0.4086      0.0000
  29   3   4      2.3914      1.7420     -1.9774      0.0000
 -32   4   4      0.0000      2.5078     -0.5487      0.0000
 -30   4   4      2.8904      2.3982     -2.2911      0.0000
 -28   4   4      4.7684      4.0697     -5.7764      0.0000
 -26   4   4     12.0367      3.3092     -8.9254      0.0000
 -24   4   4     16.2391      9.3754    -12.0256      0.0000
 -22   4   4      4.3181      1.0354      3.5301      0.0000
 -20   4   4      2.3176      0.9455      1.6524      0.0000
 -18   4   4      8.8402      1.3925      9.8903      0.0000
 -16   4   4     19.7781      1.3735     20.4958      0.0000
 -14   4   4     23.7424      1.8874     24.5265      0.0000
 -12   4   4     24.6848      1.5744     32.2113      0.0000
 -10   4   4     25.7095      1.4090     26.3723      0.0000
  -8   4   4      7.5599      0.5523     11.3364      0.0000
  -6   4   4     15.4831      0.6957    -15.5030      0.0000
  -4   4   4     13.3543      0.6292    -14.1292      0.0000
  -2   4   4     19.2351      0.8003    -18.0821      0.0000
   0   4   4     18.6366      0.8390    -18.1796      0.0000
   2   4   4      7.1136      7.2158    -19.6493      0.0000
   4   4   4      3.2490      0.4955      3.8786      0.0000
   6   4   4     10.0672      0.6708     10.2258      0.0000
   8   4   4     10.6163      0.7549      9.5499      0.0000
  10   4   4     10.0950      0.9334     10.0089      0.0000
  12   4   4      5.5167      1.5933      7.5703      0.0000
  14   4   4      4.9260      0.7405      2.8144      0.0000
  16   4   4      4.9609      0.7710      0.5093      0.0000
  18   4   4      3.2433      0.8248     -1.6640      0.0000
  20   4   4      7.3481      1.0974     -6.8479      0.0000
  22   4   4      3.1813      1.2177     -2.6392      0.0000
  24   4   4      1.9480      1.8738     -0.0574      0.0000
  26   4   4      2.9456      2.1106      1.2589      0.0000
  28   4   4      2.7968      1.7555      1.6393      0.0000
 -35   5   4      1.0581      1.9566     -0.7235      0.0000
 -33   5   4      1.1602      2.3291     -0.2087      0.0000
 -29   5   4      2.9954      1.7737      3.2938      0.0000
 -27   5   4      3.1983      1.3600      5.3832      0.0000
 -25   5   4     10.4651      1.3705      7.9824      0.0000
 -23   5   4      6.6643      1.5371      6.5216      0.0000
 -21   5   4     10.0605      2.4230     -9.4531      0.0000
 -19   5   4      6.2707      0.9228     -5.9024      0.0000
 -17   5   4      8.7756      0.7780    -10.0040      0.0000
 -15   5   4     11.9458      1.2839    -11.6581      0.0000
 -13   5   4     11.0149      0.9585    -12.4430      0.0000
 -11   5   4     10.3596      0.7133    -11.7188      0.0000
  -9   5   4      4.8425      0.4843     -3.4048      0.0000
  -7   5   4     17.0045      0.8350     17.6323      0.0000
  -5   5   4     26.1296      1.2846     26.3737      0.0000
  -3   5   4     19.7290      0.9421     20.0952      0.0000
  -1   5   4     17.7074      0.7600     16.5212      0.0000
   1   5   4     18.6123      0.9268     19.3355      0.0000
   3   5   4      3.5166      0.4551     -1.8157      0.0000
   5   5   4     10.9274      0.7317    -10.6446      0.0000
   7   5   4     11.7880      1.0676    -11.0112      0.0000
   9   5   4     11.7534      0.8481    -10.5137      0.0000
  11   5   4      9.4479      0.8333     -8.8958      0.0000
  13   5   4      5.0791      1.3219     -5.5941      0.0000
  15   5   4      3.8469      0.7980     -2.5692      0.0000
  17   5   4      3.5354      0.8840      0.3976      0.0000
  19   5   4      9.7286      1.7959      8.3821      0.0000
  21   5   4      6.4165      1.7882      4.2867      0.0000
  23   5   4      1.6513      1.8506      1.1353      0.0000
  25   5   4      4.2169      2.0286     -0.7496      0.0000
 -34   6   4      1.4260      2.1529     -0.3926      0.0000
 -32   6   4      0.0000      2.3831      0.0545      0.0000
 -30   6   4      0.0000      2.6165     -0.4229      0.0000
 -28   6   4      1.9529      1.4859     -2.3791      0.0000
 -26   6   4      3.8535      1.6646     -3.8521      0.0000
 -24   6   4      3.9467      1.0706     -3.1063      0.0000
 -22   6   4      1.0609      1.4417      0.5424      0.0000
 -20   6   4     13.4480      2.8809     14.3005      0.0000
 -18   6   4      7.5190      0.6910      8.1866      0.0000
 -16   6   4      7.8743      0.7784      7.5905      0.0000
 -14   6   4      6.9156      0.7406      7.9291      0.0000
 -12   6   4      6.2550      0.5321      5.6863      0.0000
 -10   6   4      4.2474      0.7090      4.2273      0.0000
  -8   6   4     14.0276      0.9392    -15.9380      0.0000
  -6   6   4     25.4998      1.1562    -23.4683      0.0000
  -4   6   4     26.6922      1.4398    -27.6628      0.0000
  -2   6   4     19.0036      0.9033    -20.2297      0.0000
   0   6   4     19.0993      1.0283    -19.2636      0.0000
   2   6   4      4.2065      0.8877     -1.3368      0.0000
   4   6   4     10.3127      0.6428     10.9073      0.0000
   6   6   4     16.6751      1.1071     16.1958      0.0000
   8   6   4     16.3869      1.0074     16.9794      0.0000
  10   6   4     13.5746      0.8216     12.9435      0.0000
  12   6   4     10.8285      0.8981      8.7430      0.0000
  14   6   4      4.4519      1.8112      5.8723      0.0000
  16   6   4      5.6816      0.8304      2.2420      0.0000
  18   6   4      8.2899      1.4658     -8.8327      0.0000
  20   6   4      7.5612      1.2794     -6.1332      0.0000
  22   6   4      3.6722      2.3179     -3.2689      0.0000
  24   6   4      6.4723      2.0759     -0.4433      0.0000
 -31   7   4      0.0000      2.2854     -0.7169      0.0000
 -29   7   4      1.0871      2.6017     -0.8294      0.0000
 -27   7   4      1.5531      1.6268      1.1264      0.0000
 -25   7   4      2.4230      1.2209      0.9305      0.0000
 -23   7   4      2.8621      1.1850     -0.7315      0.0000
 -21   7   4      5.5046      0.7933     -4.9071      0.0000
 -19   7   4     19.0049      2.8036    -15.0287      0.0000
 -17   7   4      8.9905      0.9665     -7.3009      0.0000
 -15   7   4      7.2131      0.9274     -6.4641      0.0000
 -13   7   4      7.0583      1.2968     -5.3422      0.0000
 -11   7   4      5.8895      0.6035     -3.3132      0.0000
  -9   7   4     11.9812      0.8189     11.9672      0.0000
  -7   7   4     18.5567      0.9939     19.3409      0.0000
  -5   7   4     21.7180      1.2232     22.1989      0.0000
  -3   7   4     16.8091      0.9338     19.1588      0.0000
  -1   7   4     12.3337      0.6276     12.2090      0.0000
   1   7   4      4.2313      0.3939     -4.7931      0.0000
   3   7   4     14.7849      0.8205    -15.4290      0.0000
   5   7   4     21.2262      1.8412    -20.9214      0.0000
   7   7   4     24.7965      1.4638    -23.4415      0.0000
   9   7   4     18.5927      1.1346    -17.1007      0.0000
  11   7   4     14.4147      0.9117    -10.5383      0.0000
  13   7   4      9.4614      0.8784     -7.8515      0.0000
  15   7   4      5.0223      2.7708     -5.8742      0.0000
  17   7   4      4.2298      0.8023      6.4074      0.0000
  19   7   4      5.0642      1.8013      5.8931      0.0000
  21   7   4      5.4325      2.0633      4.8283      0.0000
  23   7   4      2.5164      1.7974      2.1168      0.0000
  25   7   4      1.8470      1.8725      0.4739      0.0000
 -32   8   4      2.1801      2.7120     -1.0706      0.0000
 -28   8   4      1.5883      2.0475     -1.9800      0.0000
 -26   8   4      3.8364      2.2266     -3.5256      0.0000
 -24   8   4      4.1960      0.8269     -3.3971      0.0000
 -22   8   4      2.3987      1.0934     -1.9392      0.0000
 -20   8   4      3.5521      0.7987      2.2755      0.0000
 -18   8   4      9.1487      1.3677      8.7270      0.0000
 -16   8   4      4.4507      0.7749      3.1851      0.0000
 -14   8   4      4.3923      0.5809      3.8770      0.0000
 -12   8   4      5.9657      1.2515      5.5047      0.0000
 -10   8   4      5.9290      0.6155     -5.4396      0.0000
  -8   8   4     11.1699      0.7267    -10.8492      0.0000
  -6   8   4     17.3759      0.8979    -16.3940      0.0000
  -4   8   4     19.3808      1.0251    -20.6458      0.0000
  -2   8   4     22.4007      1.5603    -23.5219      0.0000
   0   8   4     12.7746      0.7678    -13.6258      0.0000
   2   8   4      5.8773      0.4357     -5.2970      0.0000
   4   8   4      2.2701      0.5578      1.0294      0.0000
   6   8   4      9.7367      0.6893     10.3637      0.0000
   8   8   4     10.9738      0.7627     10.8736      0.0000
  10   8   4      6.9125      0.5243      7.9906      0.0000
  12   8   4      5.9034      0.6104      6.5807      0.0000
  14   8   4      6.9377      0.5550      6.8132      0.0000
  16   8   4      2.6225      0.9715     -3.9440      0.0000
  18   8   4      3.0485      1.6578     -4.8053      0.0000
  20   8   4      5.4109      1.2947     -5.5319      0.0000
  22   8   4      5.6332      1.7006     -3.4850      0.0000
  24   8   4      2.6099      2.4423     -1.7451      0.0000
 -31   9   4      0.0000      2.2139      1.5349      0.0000
 -29   9   4      1.1701      1.4484      1.5299      0.0000
 -27   9   4      2.2267      1.8938      1.6626      0.0000
 -25   9   4      3.0447      1.5388      2.0170      0.0000
 -23   9   4      1.8298      1.2841      1.8675      0.0000
 -21   9   4      0.3123      1.1489      0.3645      0.0000
 -19   9   4      3.8856      0.6223     -3.2990      0.0000
 -17   9   4      7.4665      1.0592     -7.7552      0.0000
 -15   9   4      3.9254      0.4992     -4.2073      0.0000
 -13   9   4      7.3343      0.6370     -5.1887      0.0000
 -11   9   4      3.5281      0.5816      2.3139      0.0000
  -9   9   4      6.8380      0.5901      7.0747      0.0000
  -7   9   4     11.4257      0.6051     10.2051      0.0000
  -5   9   4     15.2087      0.7842     14.4129      0.0000
  -3   9   4     16.1367      0.7554     18.7088      0.0000
  -1   9   4     13.2452      0.6871     14.6745      0.0000
   1   9   4      8.2628      0.5223      8.3996      0.0000
   3   9   4      4.2160      0.4183      3.6951      0.0000
   5   9   4      4.8042      0.4653     -5.1667      0.0000
   7   9   4      7.7951      0.6369     -7.4136      0.0000
   9   9   4      6.4814      0.7912     -6.9628      0.0000
  11   9   4      5.4020      0.5763     -5.5822      0.0000
  13   9   4      7.1294      0.6032     -5.9031      0.0000
  15   9   4      2.0138      0.7467      2.3397      0.0000
  17   9   4      2.3127      1.4975      3.0414      0.0000
  19   9   4      2.6247      1.5888      4.4263      0.0000
  21   9   4      3.9079      0.9829      3.0220      0.0000
  23   9   4      4.0484      1.5640      1.9590      0.0000
 -30  10   4      0.5657      2.2833     -1.6046      0.0000
 -28  10   4      0.0000      2.2237     -1.0325      0.0000
 -26  10   4      1.5201      1.2691     -0.6067      0.0000
 -24  10   4      1.5781      0.9251     -0.9319      0.0000
 -22  10   4      1.2685      1.1186     -1.6556      0.0000
 -20  10   4      1.6689      0.9618     -0.8953      0.0000
 -18  10   4      2.6685      0.8413      2.8077      0.0000
 -16  10   4      5.9442      0.5762      6.3518      0.0000
 -14  10   4      4.5465      0.5968      4.2472      0.0000
 -12  10   4      3.3686      0.8315     -1.5605      0.0000
 -10  10   4      4.9520      0.7614     -5.0328      0.0000
  -8  10   4      6.0257      0.4457     -5.8857      0.0000
  -6  10   4      8.2560      0.4996     -7.4171      0.0000
  -4  10   4      8.6721      0.4163    -10.4798      0.0000
  -2  10   4      8.5364      0.5685     -9.0435      0.0000
   0  10   4      5.8857      0.3245     -6.0755      0.0000
   2  10   4      3.8544      0.4253     -3.5498      0.0000
   4  10   4      3.0863      0.5092      3.0291      0.0000
   6  10   4      3.1355      0.5420      3.6514      0.0000
   8  10   4      3.4535      0.5322      3.8091      0.0000
  10  10   4      3.2764      0.6932      3.2274      0.0000
  12  10   4      2.7542      0.6734      3.1098      0.0000
  14  10   4      4.0336      0.7013     -3.2121      0.0000
  16  10   4      3.4138      1.5824     -3.3184      0.0000
  18  10   4      2.3301      1.5346     -3.7768      0.0000
  20  10   4      2.2136      1.0481     -1.8468      0.0000
  22  10   4      2.5914      2.1604     -1.2968      0.0000
 -27  11   4      1.3427      1.6609      1.2439      0.0000
 -25  11   4      1.8122      1.0804      1.1431      0.0000
 -23  11   4      2.4007      0.8980      1.6539      0.0000
 -21  11   4      1.9536      0.8170      1.9890      0.0000
 -19  11   4      1.3992      1.1102     -1.5154      0.0000
 -17  11   4      8.2338      0.6906     -8.9958      0.0000
 -15  11   4     15.8650      1.2281    -14.9656      0.0000
 -13  11   4     10.2755      1.0487    -11.8674      0.0000
 -11  11   4      7.4221      1.0340     -9.7160      0.0000
  -9  11   4     10.5968      0.6305     -9.9495      0.0000
  -7  11   4      7.4452      0.4717     -8.4034      0.0000
  -5  11   4      4.6591      0.4518     -3.0831      0.0000
  -3  11   4      3.9617      0.3416      0.7191      0.0000
  -1  11   4      3.8948      0.3187      3.0606      0.0000
   1  11   4      4.6330      0.2929      4.3526      0.0000
   3  11   4      2.3360      0.4512     -0.4801      0.0000
   5  11   4      2.4329      0.4692     -1.3382      0.0000
   7  11   4      2.9375      0.5501     -2.5873      0.0000
   9  11   4      4.5592      0.6458     -4.7185      0.0000
  11  11   4      5.3635      0.5925     -6.2537      0.0000
  13  11   4      3.2487      0.6426     -1.5126      0.0000
  15  11   4      1.8000      0.9952     -0.1582      0.0000
  17  11   4      1.4455      1.2648      0.7814      0.0000
  19  11   4      0.0000      1.0251     -0.9697      0.0000
  21  11   4      0.0000      1.0065     -0.4295      0.0000
 -26  12   4      1.0559      1.0059     -0.2302      0.0000
 -24  12   4      0.9262      1.1502     -0.2179      0.0000
 -22  12   4      1.3784      0.8909     -1.1848      0.0000
 -20  12   4      2.0088      1.1157     -1.5045      0.0000
 -18  12   4      2.7941      0.6723      1.9186      0.0000
 -16  12   4      6.1629      0.6515      6.4731      0.0000
 -14  12   4      4.7845      0.6538      4.5394      0.0000
 -12  12   4      1.4945      0.8054     -1.1780      0.0000
 -10  12   4      2.2267      0.6646     -2.7328      0.0000
  -8  12   4      2.6516      0.3853     -2.0556      0.0000
  -6  12   4      4.2415      0.2979     -3.5335      0.0000
  -4  12   4      4.8034      0.3027     -4.9376      0.0000
  -2  12   4      4.9719      0.3405     -5.2484      0.0000
   0  12   4      5.3044      0.3822     -4.8960      0.0000
   2  12   4      1.9814      0.3268      0.0867      0.0000
   4  12   4      1.9896      0.5134      1.2597      0.0000
   6  12   4      1.8571      0.6904      1.0874      0.0000
   8  12   4      3.0647      0.8247      2.4536      0.0000
  10  12   4      5.1188      0.7007      4.5772      0.0000
  12  12   4      2.6036      1.0599      1.6840      0.0000
  14  12   4      1.1937      0.9839     -0.6063      0.0000
  16  12   4      2.1984      1.3110     -2.0373      0.0000
  18  12   4      1.1857      1.1960      0.2121      0.0000
 -23  13   4      0.7965      0.8540      0.4170      0.0000
 -21  13   4      1.6512      0.9830      1.4917      0.0000
 -19  13   4      2.1472      1.1207      0.8136      0.0000
 -17  13   4      2.0675      0.7339     -2.4399      0.0000
 -15  13   4      2.3682      0.6635     -3.1149      0.0000
 -13  13   4      1.1974      0.8734      0.1747      0.0000
 -11  13   4      2.8288      0.5259      2.6537      0.0000
  -9  13   4      2.2027      0.4527      1.6534      0.0000
  -7  13   4      2.5363      0.3717      1.1238      0.0000
  -5  13   4      2.3814      0.4745      2.2741      0.0000
  -3  13   4      3.4934      0.4326      3.8493      0.0000
  -1  13   4      4.4555      0.4198      3.9960      0.0000
   1  13   4      2.5910      0.3772     -0.5661      0.0000
   3  13   4      2.0149      0.3886     -2.4794      0.0000
   5  13   4      1.3077      0.8286     -1.4808      0.0000
   7  13   4      1.9880      0.7561     -1.3046      0.0000
   9  13   4      2.6348      0.7245     -3.0775      0.0000
  11  13   4      1.8210      0.6210     -2.0378      0.0000
  13  13   4      1.1040      1.3872      0.2433      0.0000
  15  13   4      2.2960      1.0040      2.5437      0.0000
  17  13   4      0.6602      1.3889      0.8986      0.0000
 -22  14   4      1.3029      1.0480     -1.3675      0.0000
 -20  14   4      1.9411      0.9374     -1.2636      0.0000
 -18  14   4      1.3380      1.0235      0.4276      0.0000
 -16  14   4      2.4528      1.8956      1.5984      0.0000
 -14  14   4      0.7893      0.8227      0.2655      0.0000
 -12  14   4      1.4913      1.1934     -1.7153      0.0000
 -10  14   4      2.3391      0.6457     -1.8015      0.0000
  -8  14   4      1.7518      0.5394     -0.8470      0.0000
  -6  14   4      2.2772      0.4052     -1.2322      0.0000
  -4  14   4      3.5058      0.3222     -3.6893      0.0000
  -2  14   4      6.0328      0.3830     -5.2936      0.0000
   0  14   4      1.9845      0.4296     -1.5515      0.0000
   2  14   4      1.6067      0.5126      1.6101      0.0000
   4  14   4      1.0993      0.5245      0.9896      0.0000
   6  14   4      1.9162      0.5519     -0.1638      0.0000
   8  14   4      1.1128      0.9393      1.1530      0.0000
  10  14   4      2.1016      1.0990      2.0730      0.0000
  12  14   4      2.7520      1.7950      1.6843      0.0000
  14  14   4      1.6320      1.3512     -0.1426      0.0000
 -17  15   4      1.2204      1.0192     -0.7155      0.0000
 -15  15   4      1.0191      0.9603      0.2068      0.0000
 -13  15   4      1.3670      0.9716      1.2722      0.0000
 -11  15   4      1.5706      0.7141      0.9169      0.0000
  -9  15   4      2.0141      0.4915     -0.5823      0.0000
  -7  15   4      2.0951      0.4608     -1.4719      0.0000
  -5  15   4      2.1131      0.4676      0.4655      0.0000
  -3  15   4      3.2035      0.8473      3.4696      0.0000
  -1  15   4      1.9219      0.6964      1.8845      0.0000
   1  15   4      2.2714      0.5133     -1.6466      0.0000
   3  15   4      2.2696      0.4343     -1.9794      0.0000
   5  15   4      1.1340      0.7284     -0.1090      0.0000
   7  15   4      0.7456      0.8674      0.1754      0.0000
   9  15   4      1.0644      1.0857     -0.6300      0.0000
  11  15   4      0.8187      1.5303     -1.5355      0.0000
 -12  16   4      0.6701      0.8704     -1.3409      0.0000
 -10  16   4      1.2367      0.9023      0.7113      0.0000
  -8  16   4      2.5587      0.7170      2.7235      0.0000
  -6  16   4      1.9896      0.5989      2.1797      0.0000
  -4  16   4      2.1355      0.5222     -0.8304      0.0000
  -2  16   4      1.4502      0.5044     -1.4063      0.0000
   0  16   4      1.5832      0.7201      1.0864      0.0000
   2  16   4      2.3219      0.5905      2.2204      0.0000
   4  16   4      1.1934      0.7652      0.5239      0.0000
   6  16   4      1.9139      0.6937     -1.2121      0.0000
 -33   1   5      0.0000      2.6017     -0.6602      0.0000
 -31   1   5      0.0000      1.8841     -0.3748      0.0000
 -29   1   5      0.0000      1.9991      0.0242      0.0000
 -27   1   5      2.7357      1.5382      3.5891      0.0000
 -25   1   5      1.4309      1.5257     -1.3649      0.0000
 -23   1   5      1.9533      1.5072      1.8048      0.0000
 -21   1   5      2.4883      1.0484     -2.0684      0.0000
 -19   1   5      2.8683      0.7206      2.1844      0.0000
 -17   1   5      2.1655      0.6619     -0.9715      0.0000
 -15   1   5      2.4039      0.5685     -1.1570      0.0000
 -13   1   5      2.9189      0.4295     -2.6654      0.0000
 -11   1   5      7.0412      0.5121     -7.4433      0.0000
  -9   1   5      4.8066      0.6579      3.7880      0.0000
  -7   1   5      5.3098      0.3826      4.2011      0.0000
  -5   1   5      5.8912      0.8709      3.8949      0.0000
  -3   1   5      3.2719      0.3900      1.8007      0.0000
  -1   1   5      7.2311      0.4510      7.8084      0.0000
   1   1   5      5.5910      0.3674      6.1380      0.0000
   3   1   5      3.4712      0.4896      2.9951      0.0000
   5   1   5      2.4907      0.5333      1.6737      0.0000
   7   1   5      2.4762      0.5830      2.6082      0.0000
   9   1   5      4.1905      0.7433     -3.6075      0.0000
  11   1   5      4.9304      1.1243     -4.2035      0.0000
  13   1   5      3.9433      0.8912     -2.1705      0.0000
  15   1   5      2.5492      0.8166     -0.8598      0.0000
  17   1   5      2.4103      0.9684      0.5037      0.0000
  19   1   5      1.7094      1.2881      0.1022      0.0000
  21   1   5      1.6285      1.4687     -0.7671      0.0000
  23   1   5      1.7727      1.2544     -0.7517      0.0000
  25   1   5      3.0474      0.9762      0.4060      0.0000
  27   1   5      1.9360      1.3964      0.2582      0.0000
 -34   2   5      0.7658      1.8312      0.0159      0.0000
 -32   2   5      0.0000      2.5011      0.8392      0.0000
 -28   2   5      1.8999      1.5663     -2.4577      0.0000
 -26   2   5      4.2755      1.5379     -3.5696      0.0000
 -24   2   5      1.1332      1.5023     -0.6396      0.0000
 -22   2   5      2.3068      1.0949     -0.9603      0.0000
 -20   2   5      3.6654      0.6883     -2.6879      0.0000
 -18   2   5      3.6360      0.6492     -4.4033      0.0000
 -16   2   5      2.3830      0.5972     -0.5670      0.0000
 -14   2   5      2.4933      0.4578      1.5307      0.0000
 -12   2   5      5.6014      0.3969      5.2286      0.0000
 -10   2   5      5.2349      0.3814      4.8117      0.0000
  -8   2   5      6.5722      0.4670     -8.2557      0.0000
  -6   2   5      5.9194      0.3706     -6.8406      0.0000
  -4   2   5      4.8278      0.4050      5.3133      0.0000
  -2   2   5      3.0280      0.3566     -2.6418      0.0000
   0   2   5      3.5177      0.5210     -1.7256      0.0000
   2   2   5      2.5884      0.3919      1.6495      0.0000
   4   2   5      3.3088      0.6942      2.2755      0.0000
   6   2   5      3.5989      0.5536     -2.9131      0.0000
   8   2   5      3.5094      0.7085     -0.1120      0.0000
  10   2   5      4.2127      0.5595      3.9989      0.0000
  12   2   5      3.4691      1.8850      1.7799      0.0000
  14   2   5      2.3282      0.8863     -0.5634      0.0000
  16   2   5      2.9818      0.7000     -2.5405      0.0000
  18   2   5      3.8948      0.7845     -2.5495      0.0000
  20   2   5      2.2809      1.7113     -0.2744      0.0000
  22   2   5      2.8920      1.1472      1.2433      0.0000
  24   2   5      1.7265      1.3618     -0.2865      0.0000
  26   2   5      2.3776      1.0984     -0.7971      0.0000
 -35   3   5      1.8166      2.4467     -0.6316      0.0000
 -33   3   5      0.0000      2.5599      0.0808      0.0000
 -31   3   5      0.7559      2.0402     -0.7862      0.0000
 -29   3   5      1.0193      2.3382      1.2977      0.0000
 -27   3   5      2.8649      1.3480      2.5799      0.0000
 -25   3   5      5.4778      1.5271      5.5317      0.0000
 -23   3   5      3.8907      1.0158     -1.9936      0.0000
 -21   3   5      2.4600      0.9103      2.1235      0.0000
 -19   3   5      3.5323      0.6640      2.6161      0.0000
 -17   3   5      2.9875      0.6709      2.1582      0.0000
 -15   3   5      2.5143      0.5272     -3.0816      0.0000
 -13   3   5      4.9334      0.3713     -4.9073      0.0000
 -11   3   5      6.5235      0.4170     -5.7163      0.0000
  -9   3   5      3.2910      0.6346     -1.3909      0.0000
  -7   3   5     12.7902      0.6285     15.5592      0.0000
  -5   3   5      5.0731      2.2513     -0.6603      0.0000
  -3   3   5      6.6434      0.3616      6.8366      0.0000
  -1   3   5      7.1128      0.3708      8.6271      0.0000
   1   3   5      4.7807      0.3250      4.5020      0.0000
   3   3   5      2.9923      0.5644      1.0687      0.0000
   5   3   5      3.0578      0.7888      3.3254      0.0000
   7   3   5      2.6721      0.5448      1.2816      0.0000
   9   3   5      5.4009      0.5336     -3.9396      0.0000
  11   3   5      5.6331      0.9866     -5.6680      0.0000
  13   3   5      3.9525      0.5992     -3.4874      0.0000
  15   3   5      2.6815      0.7284      0.6765      0.0000
  17   3   5      3.7583      0.6638      3.0339      0.0000
  19   3   5      2.6582      1.0133      1.7448      0.0000
  21   3   5      2.0394      1.1908     -1.0476      0.0000
  23   3   5      1.9553      1.2022      0.2400      0.0000
  25   3   5      2.5865      1.4887      1.3684      0.0000
  27   3   5      2.5614      1.3362      0.9662      0.0000
 -32   4   5      0.4664      1.5386      0.4732      0.0000
 -30   4   5      0.0000      2.1614     -0.1864      0.0000
 -28   4   5      2.1926      1.5160     -1.0507      0.0000
 -26   4   5      5.3372      0.9897     -3.8422      0.0000
 -24   4   5      4.9806      1.2844     -4.6481      0.0000
 -22   4   5      3.0091      0.9959      0.3342      0.0000
 -20   4   5      3.1203      0.7923     -3.0337      0.0000
 -18   4   5      2.8795      0.6090     -1.7079      0.0000
 -16   4   5      2.9980      0.5573      2.5674      0.0000
 -14   4   5      6.8457      0.4212      7.8678      0.0000
 -12   4   5     10.8095      0.5968     11.0975      0.0000
 -10   4   5      9.4387      0.8712     10.4517      0.0000
  -8   4   5      3.1113      0.4096     -0.6164      0.0000
  -6   4   5      3.3775      0.4494      3.7650      0.0000
  -4   4   5      4.6144      0.3514     -4.3341      0.0000
  -2   4   5      5.4634      0.3262     -6.3551      0.0000
   0   4   5      4.8856      0.3693     -4.5990      0.0000
   2   4   5      3.0645      0.3666     -2.1694      0.0000
   4   4   5      2.4769      0.4204     -2.3077      0.0000
   6   4   5      2.9381      0.6703     -0.6828      0.0000
   8   4   5      3.9446      0.4561      3.0443      0.0000
  10   4   5      6.7533      0.5356      5.8245      0.0000
  12   4   5      5.8974      2.1517      7.6037      0.0000
  14   4   5      2.9927      1.2488      3.1903      0.0000
  16   4   5      3.0835      0.7419     -1.8857      0.0000
  18   4   5      3.3919      0.6968     -2.7214      0.0000
  20   4   5      2.3278      1.0738      0.1462      0.0000
  22   4   5      1.7969      1.1317     -0.5943      0.0000
  24   4   5      2.7594      1.2204     -1.6231      0.0000
  26   4   5      2.1069      0.9214     -1.8770      0.0000
 -33   5   5      0.0000      1.2216     -0.9512      0.0000
 -31   5   5      2.2432      1.8233     -0.0988      0.0000
 -29   5   5      3.4657      2.6610      0.1846      0.0000
 -27   5   5      2.2813      1.0193      1.6137      0.0000
 -25   5   5      1.9619      1.1976      2.4317      0.0000
 -23   5   5      6.1629      1.5475      5.0858      0.0000
 -21   5   5      3.0301      0.9249     -1.3250      0.0000
 -19   5   5      2.1610      0.8267      0.5006      0.0000
 -17   5   5      2.3082      0.7295     -1.3615      0.0000
 -15   5   5      3.1031      0.4671     -3.2975      0.0000
 -13   5   5      6.1568      0.5050     -5.9809      0.0000
 -11   5   5      5.3491      0.4397     -6.0829      0.0000
  -9   5   5      2.9306      0.4576      3.0796      0.0000
  -7   5   5      5.3769      0.5600     -7.5823      0.0000
  -5   5   5     10.5202      0.5103      9.3785      0.0000
  -3   5   5     10.1062      0.4573     11.3224      0.0000
  -1   5   5      7.6102      0.3935      6.9270      0.0000
   1   5   5      3.3880      0.3761      4.2984      0.0000
   3   5   5      2.7047      0.8126      2.2754      0.0000
   5   5   5      1.6123      0.7770     -1.0556      0.0000
   7   5   5      4.5241      0.4952     -4.3266      0.0000
   9   5   5      4.2211      0.5579     -5.2903      0.0000
  11   5   5      8.9270      0.8044     -9.5447      0.0000
  13   5   5      5.4674      1.0965     -7.3839      0.0000
  15   5   5      2.0869      0.6849     -0.7494      0.0000
  17   5   5      3.6605      0.7233      2.8497      0.0000
  19   5   5      2.9149      1.0147      0.9542      0.0000
  21   5   5      2.0323      1.0319      1.5556      0.0000
  23   5   5      2.2513      1.4497      1.7592      0.0000
  25   5   5      2.5181      1.9777      2.1400      0.0000
 -34   6   5      0.6676      1.0863      0.5361      0.0000
 -32   6   5      1.8793      1.6825      0.2828      0.0000
 -30   6   5      0.9052      2.6256      0.3052      0.0000
 -28   6   5      0.0000      2.3531     -0.4138      0.0000
 -26   6   5      1.8780      1.0756     -0.5300      0.0000
 -24   6   5      3.6376      0.8592     -3.1605      0.0000
 -22   6   5      5.1495      1.1575     -4.7203      0.0000
 -20   6   5      5.1441      0.7419      3.9504      0.0000
 -18   6   5      4.0045      0.6722      3.7295      0.0000
 -16   6   5      4.0206      0.5023      4.3578      0.0000
 -14   6   5      4.6851      0.5822      4.7112      0.0000
 -12   6   5      3.9156      0.5458      3.9413      0.0000
 -10   6   5      4.8383      0.6583     -4.3750      0.0000
  -8   6   5      5.3536      0.3877      6.3374      0.0000
  -6   6   5      7.1812      0.4705     -5.9715      0.0000
  -4   6   5     15.8100      0.7490    -17.4330      0.0000
  -2   6   5     12.2435      0.5122    -12.8972      0.0000
   0   6   5      7.6284      0.3893     -7.0183      0.0000
   2   6   5      3.3233      0.4134     -1.9041      0.0000
   4   6   5      4.1120      0.4504      2.6693      0.0000
   6   6   5      6.0404      0.6887      6.8633      0.0000
   8   6   5      6.1322      0.4650      5.7016      0.0000
  10   6   5      9.9874      0.7176     10.3445      0.0000
  12   6   5     10.5398      1.0351     10.3675      0.0000
  14   6   5      4.0117      1.2601      4.8084      0.0000
  16   6   5      1.6053      0.9045     -0.6019      0.0000
  18   6   5      1.8565      1.3116     -0.8817      0.0000
  20   6   5      2.7410      1.0734     -2.5062      0.0000
  22   6   5      3.1489      0.9946     -2.4359      0.0000
  24   6   5      4.1191      1.3590     -2.7430      0.0000
 -31   7   5      1.5385      1.4568     -0.4654      0.0000
 -29   7   5      1.4712      1.4143     -1.1111      0.0000
 -27   7   5      4.2562      1.9482     -1.2360      0.0000
 -25   7   5      1.5645      1.4534      0.1547      0.0000
 -23   7   5      3.2223      0.7655      2.5083      0.0000
 -21   7   5      2.6305      0.7319      1.0876      0.0000
 -19   7   5      9.1013      0.9539     -8.6802      0.0000
 -17   7   5      7.4228      0.6583     -8.0635      0.0000
 -15   7   5      6.0837      0.7951     -6.1737      0.0000
 -13   7   5      4.4297      0.5888     -3.1825      0.0000
 -11   7   5      5.5160      0.7926      4.6139      0.0000
  -9   7   5      3.9501      0.4497     -5.2581      0.0000
  -7   7   5      4.1772      0.3271      2.3487      0.0000
  -5   7   5     14.2555      0.7775     14.2356      0.0000
  -3   7   5     17.2494      0.7497     18.0297      0.0000
  -1   7   5     11.7263      0.5535     12.0379      0.0000
   1   7   5      2.8691      0.4618      2.2784      0.0000
   3   7   5      6.4773      0.4696     -5.4674      0.0000
   5   7   5      9.6645      0.7022    -11.0210      0.0000
   7   7   5     10.0936      0.6367     -8.9026      0.0000
   9   7   5     13.8145      0.9830    -12.9555      0.0000
  11   7   5     13.2078      0.8173    -12.8944      0.0000
  13   7   5     10.2299      1.0197     -8.3308      0.0000
  15   7   5      3.5739      1.0526     -2.8292      0.0000
  17   7   5      0.8847      0.9542     -0.5367      0.0000
  19   7   5      2.3886      1.0255      2.5466      0.0000
  21   7   5      3.4522      0.9680      2.7535      0.0000
  23   7   5      4.2634      1.1651      3.2894      0.0000
 -30   8   5      1.0394      1.0953     -0.9756      0.0000
 -28   8   5      1.3500      1.1653     -0.6070      0.0000
 -26   8   5      2.7773      1.1372     -2.9363      0.0000
 -24   8   5      5.0954      1.5047     -5.7730      0.0000
 -22   8   5      6.1510      0.7785     -6.7785      0.0000
 -20   8   5      2.8371      0.6491     -2.3144      0.0000
 -18   8   5      6.1400      0.9224      7.8621      0.0000
 -16   8   5      6.6176      0.5133      6.4419      0.0000
 -14   8   5      3.4539      0.5823      2.3969      0.0000
 -12   8   5      6.2278      0.6168     -4.5463      0.0000
 -10   8   5      4.5843      0.5127      3.7589      0.0000
  -8   8   5      3.3072      0.4494      1.6148      0.0000
  -6   8   5      9.6733      0.5100     -9.3364      0.0000
  -4   8   5     16.6714      0.9262    -18.8550      0.0000
  -2   8   5     21.3516      1.1390    -22.6226      0.0000
   0   8   5     14.1729      0.7815    -15.6363      0.0000
   2   8   5      4.6263      0.4135     -6.0073      0.0000
   4   8   5      3.0111      0.4704      2.0151      0.0000
   6   8   5      3.1057      0.5028      1.1090      0.0000
   8   8   5      9.0551      0.7115      7.9519      0.0000
  10   8   5     11.0451      0.7269     10.5366      0.0000
  12   8   5      9.0391      0.7525      8.4218      0.0000
  14   8   5      6.4267      0.9959      4.8763      0.0000
  16   8   5      2.9905      0.9016      2.0527      0.0000
  18   8   5      1.3552      0.9765     -2.0149      0.0000
  20   8   5      3.3201      1.8084     -2.8980      0.0000
  22   8   5      5.3220      1.6635     -4.1426      0.0000
 -29   9   5      1.8310      1.3931      0.8528      0.0000
 -27   9   5      0.4270      1.0399      1.2559      0.0000
 -25   9   5      4.1904      1.2417      4.5751      0.0000
 -23   9   5      6.5547      1.3162      7.0083      0.0000
 -21   9   5      5.1996      0.6456      6.1766      0.0000
 -19   9   5      2.2155      0.8060     -0.4011      0.0000
 -17   9   5      8.7972      0.6044     -7.8191      0.0000
 -15   9   5      4.2586      0.6236     -3.5232      0.0000
 -13   9   5      6.1767      0.6975      4.1311      0.0000
 -11   9   5      2.8397      0.5501     -1.0793      0.0000
  -9   9   5      3.6999      0.5130     -3.3612      0.0000
  -7   9   5      3.9513      0.4421      2.1191      0.0000
  -5   9   5     10.0249      0.6070     10.6947      0.0000
  -3   9   5     16.3119      0.8617     17.4098      0.0000
  -1   9   5     14.8703      0.7777     15.7313      0.0000
   1   9   5      5.7015      0.4466      6.8075      0.0000
   3   9   5      3.1284      0.4450     -2.3016      0.0000
   5   9   5      2.2099      0.5276     -0.0927      0.0000
   7   9   5      3.6498      0.6938     -4.9918      0.0000
   9   9   5      8.1553      0.6789     -7.6580      0.0000
  11   9   5      7.8614      0.7822     -6.3713      0.0000
  13   9   5      5.8720      0.6881     -4.1964      0.0000
  15   9   5      3.2375      0.9224     -1.7317      0.0000
  17   9   5      2.2261      0.9107      1.8200      0.0000
  19   9   5      2.1465      0.8196      2.6740      0.0000
  21   9   5      7.3836      2.0275      4.5959      0.0000
 -28  10   5      0.0000      1.4450     -1.1162      0.0000
 -26  10   5      2.6166      1.8733     -2.4419      0.0000
 -24  10   5      5.1064      0.7339     -5.5427      0.0000
 -22  10   5      5.8869      1.1310     -6.5307      0.0000
 -20  10   5      4.0418      0.7132     -3.0883      0.0000
 -18  10   5      4.3162      0.5470      3.5532      0.0000
 -16  10   5      9.2472      1.1437      6.6269      0.0000
 -14  10   5      3.5496      0.5758     -0.8706      0.0000
 -12  10   5      2.4247      0.6654     -0.5877      0.0000
 -10  10   5      2.6514      0.5608      1.8072      0.0000
  -8  10   5      2.3713      0.5255     -0.2145      0.0000
  -6  10   5      6.5199      0.4144     -6.6134      0.0000
  -4  10   5     12.1945      0.6854    -14.1615      0.0000
  -2  10   5     15.9334      1.1935    -16.6659      0.0000
   0  10   5      8.8800      0.5852    -11.3849      0.0000
   2  10   5      2.6551      0.4990     -1.6197      0.0000
   4  10   5      2.1960      0.5676     -1.9366      0.0000
   6  10   5      2.6207      0.4606      2.4124      0.0000
   8  10   5      5.3790      0.8528      5.9342      0.0000
  10  10   5      6.0062      0.5855      6.3734      0.0000
  12  10   5      6.1156      0.9914      5.4886      0.0000
  14  10   5      3.3250      0.6914      2.9177      0.0000
  16  10   5      2.9873      0.7196     -0.3171      0.0000
  18  10   5      3.0176      1.4050     -1.2317      0.0000
 -25  11   5      4.4398      1.3322      4.3063      0.0000
 -23  11   5      6.1596      1.7729      6.8950      0.0000
 -21  11   5      6.2109      0.7659      5.5086      0.0000
 -19  11   5      1.7863      0.9081     -0.4405      0.0000
 -17  11   5      7.4540      0.8524     -7.8474      0.0000
 -15  11   5     11.1784      1.1488    -10.9147      0.0000
 -13  11   5     13.3254      1.2845    -13.1222      0.0000
 -11  11   5     16.7801      1.3298    -16.7959      0.0000
  -9  11   5     17.8025      0.9545    -17.5133      0.0000
  -7  11   5     14.0776      0.7319    -12.7752      0.0000
  -5  11   5      5.0919      0.3321     -3.7427      0.0000
  -3  11   5      4.4517      0.5039      4.6385      0.0000
  -1  11   5      5.2156      0.4985      6.8366      0.0000
   1  11   5      3.9634      0.5492      2.2631      0.0000
   3  11   5      3.3923      0.4098      2.9455      0.0000
   5  11   5      2.7177      0.5449     -0.5987      0.0000
   7  11   5      3.6946      0.6795     -4.9688      0.0000
   9  11   5      7.1365      0.7455     -7.6492      0.0000
  11  11   5      9.1685      1.2147     -8.8460      0.0000
  13  11   5      6.3382      0.7159     -6.7506      0.0000
  15  11   5      4.2611      0.8276     -3.4683      0.0000
  17  11   5      3.3531      1.3232     -2.0668      0.0000
 -24  12   5      3.7884      0.9320     -3.1699      0.0000
 -22  12   5      3.6683      1.0683     -3.5270      0.0000
 -20  12   5      1.6969      0.8475     -1.4682      0.0000
 -18  12   5      3.0024      0.8511      1.7230      0.0000
 -16  12   5      2.8890      1.0552      3.4288      0.0000
 -14  12   5      4.2768      1.6908      4.6112      0.0000
 -12  12   5      3.9670      1.3045      4.1762      0.0000
 -10  12   5      2.9413      0.4460      2.9918      0.0000
  -8  12   5      2.1493      0.5049      0.4672      0.0000
  -6  12   5      4.4299      0.3349     -3.7510      0.0000
  -4  12   5      8.5011      0.4300     -8.2609      0.0000
  -2  12   5      8.9289      0.5301     -8.7719      0.0000
   0  12   5      3.8567      0.3964     -3.8710      0.0000
   2  12   5      2.6847      0.4281     -2.9783      0.0000
   4  12   5      2.0223      0.6130      0.1327      0.0000
   6  12   5      3.9577      0.5096      4.1744      0.0000
   8  12   5      4.5909      1.3354      6.8792      0.0000
  10  12   5      8.8411      0.8746      8.2345      0.0000
  12  12   5      7.6762      1.3329      6.2525      0.0000
  14  12   5      1.2064      1.2896      2.7301      0.0000
 -21  13   5      1.7505      1.3348      1.2214      0.0000
 -19  13   5      2.2669      0.9688     -0.4462      0.0000
 -17  13   5      2.6542      0.9504     -1.9133      0.0000
 -15  13   5      4.2814      2.5395     -4.2088      0.0000
 -13  13   5      5.2542      0.7308     -5.1494      0.0000
 -11  13   5      2.3374      0.6121     -2.4486      0.0000
  -9  13   5      3.4006      0.4789      2.0319      0.0000
  -7  13   5      5.9843      0.6129      6.7620      0.0000
  -5  13   5     10.6163      0.6091     11.3313      0.0000
  -3  13   5     11.0209      0.6288     12.6152      0.0000
  -1  13   5      8.0240      0.4943      8.6820      0.0000
   1  13   5      6.2363      0.3719      6.5819      0.0000
   3  13   5      2.3733      0.4999      3.0408      0.0000
   5  13   5      2.5841      0.4939     -2.2853      0.0000
   7  13   5      6.3112      0.8819     -6.7741      0.0000
   9  13   5      8.0229      1.3514     -9.3734      0.0000
  11  13   5      9.5693      1.2657     -8.6742      0.0000
 -18  14   5      2.1608      1.1848     -1.3050      0.0000
 -16  14   5      1.5927      1.6824      1.1502      0.0000
 -14  14   5      3.0411      0.9140      4.4469      0.0000
 -12  14   5      4.2928      1.1542      4.6162      0.0000
 -10  14   5      2.4126      0.6417      0.5944      0.0000
  -8  14   5      4.8209      0.5506     -4.8253      0.0000
  -6  14   5      8.9756      0.6225    -10.1098      0.0000
  -4  14   5      9.7480      1.0842    -12.8884      0.0000
  -2  14   5     10.2666      1.0897    -11.2541      0.0000
   0  14   5      9.3672      0.6570     -9.8582      0.0000
   2  14   5      5.5521      0.8489     -7.3098      0.0000
   4  14   5      1.9378      0.7915     -2.1019      0.0000
   6  14   5      2.6287      0.9028      3.6085      0.0000
   8  14   5      4.3235      2.1941      7.5772      0.0000
 -13  15   5      3.9802      1.2361     -4.6547      0.0000
 -11  15   5      2.6222      1.2462     -1.7723      0.0000
  -9  15   5      3.9738      0.5356      3.5131      0.0000
  -7  15   5      7.5724      0.7974      8.5669      0.0000
  -5  15   5      9.5440      0.8709     10.7354      0.0000
  -3  15   5      7.6019      0.6267      8.9042      0.0000
  -1  15   5      7.9601      0.7781      6.8190      0.0000
   1  15   5      4.4174      0.4647      4.5530      0.0000
   3  15   5      0.9504      0.7252      0.2635      0.0000
 -34   0   6      4.5614      1.7697     -1.4062      0.0000
 -32   0   6      4.6128      3.6427     -3.1465      0.0000
 -30   0   6      0.0000      2.5748     -3.5103      0.0000
 -28   0   6      0.0000      2.8357     -2.7089      0.0000
 -26   0   6      3.1177      2.2756     -0.6539      0.0000
 -24   0   6      4.5555      1.9136     -2.6341      0.0000
 -22   0   6      4.5236      1.1957     -1.7464      0.0000
 -20   0   6     11.4623      2.4992     -9.7783      0.0000
 -18   0   6      4.3177      0.9595     -2.4245      0.0000
 -16   0   6      6.8003      0.9784     -6.0908      0.0000
 -14   0   6     10.9037      0.9430    -11.2784      0.0000
 -12   0   6     16.2031      1.1047    -16.7377      0.0000
 -10   0   6     10.8323      0.9104    -12.7075      0.0000
  -8   0   6      6.4810      0.6174     -5.1857      0.0000
  -6   0   6      6.5062      0.9256      7.5591      0.0000
  -4   0   6     12.4499      0.8036     13.6517      0.0000
  -2   0   6      4.5269      0.5454     -3.3833      0.0000
   0   0   6      9.0271      0.6352      6.6921      0.0000
   2   0   6      5.1258      0.5117      4.4208      0.0000
   4   0   6      8.1661      0.6979     -6.2210      0.0000
   6   0   6     10.4982      0.8335    -13.5251      0.0000
   8   0   6     19.2742      1.9609    -16.1573      0.0000
  10   0   6     19.5813      2.2203    -16.2671      0.0000
  12   0   6     10.0565      2.3799    -14.5205      0.0000
  14   0   6     13.2494      1.9180    -11.0549      0.0000
  16   0   6      9.1997      1.7298     -6.7237      0.0000
  18   0   6      3.6350      1.3168     -0.8526      0.0000
  20   0   6      5.2522      1.3279      3.1225      0.0000
  22   0   6      5.8850      1.3969      3.4779      0.0000
  24   0   6      4.1143      1.7244      2.4597      0.0000
 -35   1   6      5.1841      1.7746      2.4924      0.0000
 -33   1   6      7.6863      1.6010      2.3927      0.0000
 -31   1   6      4.3667      2.2410      2.3644      0.0000
 -29   1   6      1.4963      1.6326      0.6122      0.0000
 -27   1   6      3.8537      2.5397     -3.4379      0.0000
 -25   1   6      5.7436      1.5425     -6.2121      0.0000
 -23   1   6      7.7231      1.5273     -8.1537      0.0000
 -21   1   6      7.4296      0.9091     -5.8435      0.0000
 -19   1   6      5.9243      0.4991     -5.4827      0.0000
 -17   1   6      7.2346      0.5990     -7.0091      0.0000
 -15   1   6      2.5668      0.5224      1.0243      0.0000
 -13   1   6      9.3231      0.6310     11.0108      0.0000
 -11   1   6     13.6280      0.8587     13.9496      0.0000
  -9   1   6     11.8475      0.7798     12.4114      0.0000
  -7   1   6      3.2424      0.3465      2.2532      0.0000
  -5   1   6      9.7618      0.4990    -11.5211      0.0000
  -3   1   6      5.5574      0.3784     -4.5969      0.0000
  -1   1   6     10.1874      0.4950    -11.1486      0.0000
   1   1   6     17.4761      0.8205    -18.4148      0.0000
   3   1   6     12.0842      0.5956    -13.0558      0.0000
   5   1   6      3.8825      0.6363     -3.3776      0.0000
   7   1   6      5.2698      0.5070      4.7298      0.0000
   9   1   6      7.1806      1.0510      9.0153      0.0000
  11   1   6      8.9064      1.2608     11.0642      0.0000
  13   1   6      6.5670      2.4115     10.5962      0.0000
  15   1   6      9.5715      1.0432      8.3183      0.0000
  17   1   6      4.5442      0.9486      3.4001      0.0000
  19   1   6      3.5405      0.8786     -1.7819      0.0000
  21   1   6      6.4403      1.0265     -3.8507      0.0000
  23   1   6      5.7063      1.4271     -3.2377      0.0000
 -34   2   6      5.9106      1.3267     -3.1274      0.0000
 -32   2   6      4.9302      1.7268     -1.7876      0.0000
 -30   2   6      2.3259      1.3164     -1.0401      0.0000
 -28   2   6      1.9546      1.5404      2.1604      0.0000
 -26   2   6      8.4913      1.4494      5.1205      0.0000
 -24   2   6      7.9998      2.3007      9.5574      0.0000
 -22   2   6      8.3933      1.1905      7.5560      0.0000
 -20   2   6      9.2148      1.5835     11.1102      0.0000
 -18   2   6      7.6802      1.0327      7.4069      0.0000
 -16   2   6      5.6969      0.4733      6.3194      0.0000
 -14   2   6      5.3811      0.3559     -5.1365      0.0000
 -12   2   6     10.1369      0.5709     -9.7418      0.0000
 -10   2   6     12.2836      0.7462    -12.0304      0.0000
  -8   2   6      7.4771      0.4343     -8.4157      0.0000
  -6   2   6      6.2753      1.5514      5.1553      0.0000
  -4   2   6      3.2160      0.3721     -2.6202      0.0000
  -2   2   6     10.3361      0.4923      9.9838      0.0000
   0   2   6     10.9981      0.5398     13.4727      0.0000
   2   2   6     14.1911      0.6545     14.0985      0.0000
   4   2   6      9.2570      0.4989      9.7569      0.0000
   6   2   6      3.1558      0.8956      0.9229      0.0000
   8   2   6      4.1657      0.8924     -4.3614      0.0000
  10   2   6      6.2945      0.6755     -6.2462      0.0000
  12   2   6      5.2078      1.4039     -6.6985      0.0000
  14   2   6      8.6586      0.9337     -7.0673      0.0000
  16   2   6      4.5138      0.9605     -4.1068      0.0000
  18   2   6      2.1946      0.9753      0.4589      0.0000
  20   2   6      5.4609      0.9314      3.4388      0.0000
  22   2   6      6.9552      1.0748      3.6736      0.0000
 -35   3   6      1.0398      1.2916      1.5841      0.0000
 -33   3   6      3.6062      2.4115      2.3983      0.0000
 -31   3   6      2.4311      1.3461      0.7924      0.0000
 -29   3   6      1.4572      1.4067     -1.1239      0.0000
 -27   3   6      4.2763      1.3106     -2.9686      0.0000
 -25   3   6      4.2495      4.6960     -6.4748      0.0000
 -23   3   6      6.7842      1.1096     -7.1119      0.0000
 -21   3   6     10.6838      1.6857    -10.6547      0.0000
 -19   3   6     11.1050      1.2251    -11.3118      0.0000
 -17   3   6      6.9462      0.5947     -5.9112      0.0000
 -15   3   6      3.0175      0.4461     -1.6313      0.0000
 -13   3   6      5.1851      0.4300      4.5494      0.0000
 -11   3   6      8.7457      0.5155      8.2879      0.0000
  -9   3   6      5.4464      0.5187      6.4710      0.0000
  -7   3   6      3.6133      0.3564     -3.0154      0.0000
  -5   3   6      7.8132      0.4602      9.5100      0.0000
  -3   3   6      4.7137      0.3505     -4.8805      0.0000
  -1   3   6     10.1554      0.5165    -11.0135      0.0000
   1   3   6      8.8609      0.4446     -8.8598      0.0000
   3   3   6     10.4933      0.5389     -9.2013      0.0000
   5   3   6      2.9840      0.4205     -2.6793      0.0000
   7   3   6      3.7293      0.6708      2.8964      0.0000
   9   3   6      5.6826      0.6922      4.3968      0.0000
  11   3   6      4.8124      1.0101      2.9020      0.0000
  13   3   6      4.4466      1.0427      4.3575      0.0000
  15   3   6      3.9072      0.8175      3.4265      0.0000
  17   3   6      2.6278      0.9122      0.1226      0.0000
  19   3   6      4.4658      0.8553     -2.6704      0.0000
  21   3   6      5.8762      0.9994     -3.5387      0.0000
  23   3   6      6.1227      1.0321     -3.5120      0.0000
 -34   4   6      3.6382      3.1336     -3.0863      0.0000
 -32   4   6      5.7620      4.8975     -3.7503      0.0000
 -30   4   6      0.8587      1.5162     -0.6774      0.0000
 -28   4   6      2.2864      1.8369      1.3080      0.0000
 -26   4   6      5.5115      1.7490      4.5644      0.0000
 -24   4   6      3.9057      1.2088      5.4905      0.0000
 -22   4   6      9.6425      3.4488     11.1279      0.0000
 -20   4   6     11.8795      1.4791     12.9296      0.0000
 -18   4   6      8.9723      0.5215      8.3840      0.0000
 -16   4   6      2.6206      0.4902     -2.1858      0.0000
 -14   4   6      6.5743      0.4828     -7.3716      0.0000
 -12   4   6     14.1665      1.4119    -15.8773      0.0000
 -10   4   6     15.7673      0.8188    -17.8133      0.0000
  -8   4   6      8.5710      0.4449     -7.2236      0.0000
  -6   4   6     21.2769      0.9051    -24.4601      0.0000
  -4   4   6     12.7861      0.5754     -9.8473      0.0000
  -2   4   6      3.3899      0.3307      3.5552      0.0000
   0   4   6      7.7057      0.4286      6.4291      0.0000
   2   4   6      8.2061      0.3993      8.6695      0.0000
   4   4   6      4.6658      0.3987      4.5631      0.0000
   6   4   6      2.2979      0.5310     -1.0238      0.0000
   8   4   6      5.7111      0.5577     -4.7434      0.0000
  10   4   6      5.1779      0.6196     -3.2418      0.0000
  12   4   6      6.9581      0.7688     -5.0913      0.0000
  14   4   6      3.9764      1.2802     -5.3172      0.0000
  16   4   6      3.4498      0.9270     -3.0241      0.0000
  18   4   6      1.8807      1.0410     -0.2096      0.0000
  20   4   6      3.0279      0.8544      1.5700      0.0000
  22   4   6      4.3483      0.9251      2.8908      0.0000
 -33   5   6      3.3846      1.3000      3.1259      0.0000
 -31   5   6      3.2204      0.9096      2.2079      0.0000
 -29   5   6      1.4143      1.0935     -0.5505      0.0000
 -27   5   6      3.8024      0.9534     -2.6185      0.0000
 -25   5   6      3.0678      2.1701     -2.7037      0.0000
 -23   5   6      6.8631      1.0126     -5.6688      0.0000
 -21   5   6      8.2934      1.5800    -10.4999      0.0000
 -19   5   6     10.0325      0.6045     -9.1741      0.0000
 -17   5   6      2.1237      0.5952     -1.8969      0.0000
 -15   5   6      4.9485      0.3948      5.2811      0.0000
 -13   5   6      8.0490      0.8149      7.7238      0.0000
 -11   5   6      8.9258      0.5773      9.2168      0.0000
  -9   5   6      3.8456      0.4750     -1.8307      0.0000
  -7   5   6     12.7142      0.6483     13.7743      0.0000
  -5   5   6      7.9010      0.4472      8.6303      0.0000
  -3   5   6      3.1049      0.3333     -2.6694      0.0000
  -1   5   6      8.5055      0.4335     -7.6261      0.0000
   1   5   6     11.2069      0.5055    -11.0761      0.0000
   3   5   6      5.3279      0.4679     -5.8541      0.0000
   5   5   6      2.2747      0.5322     -0.2853      0.0000
   7   5   6      4.7113      0.4348      4.5192      0.0000
   9   5   6      5.0834      0.4605      3.2081      0.0000
  11   5   6      6.6927      0.5524      5.5908      0.0000
  13   5   6      5.0863      1.0350      5.6682      0.0000
  15   5   6      3.2194      1.0851      4.0031      0.0000
  17   5   6      2.2892      0.7221      1.8382      0.0000
  19   5   6      2.0374      1.0040     -0.1614      0.0000
  21   5   6      3.6643      0.8567     -2.2410      0.0000
 -32   6   6      3.3286      1.0481     -1.9963      0.0000
 -30   6   6      1.2768      1.0171     -0.7259      0.0000
 -28   6   6      1.9597      1.0934      1.4084      0.0000
 -26   6   6      2.2330      1.2493      0.7703      0.0000
 -24   6   6      2.5871      1.5101      2.0088      0.0000
 -22   6   6      5.8879      0.6246      4.3347      0.0000
 -20   6   6      8.5628      0.6119      7.1677      0.0000
 -18   6   6      2.6892      0.5119      3.5343      0.0000
 -16   6   6      3.5860      0.5051     -3.9538      0.0000
 -14   6   6      8.9803      0.9264     -8.5712      0.0000
 -12   6   6      7.8671      0.5157     -6.7342      0.0000
 -10   6   6      5.7640      0.6192      4.0341      0.0000
  -8   6   6      6.0688      0.4011     -7.2214      0.0000
  -6   6   6      4.9527      0.4124     -4.1644      0.0000
  -4   6   6      2.7850      0.3228      2.2391      0.0000
  -2   6   6      6.9830      0.3609      7.5512      0.0000
   0   6   6     13.2717      0.6204     13.7547      0.0000
   2   6   6      8.3150      0.4469      9.1918      0.0000
   4   6   6      3.2032      0.4986      1.5341      0.0000
   6   6   6      5.6282      0.5217     -5.0804      0.0000
   8   6   6      4.5180      0.5399     -4.0404      0.0000
  10   6   6      8.0313      0.6566     -7.7162      0.0000
  12   6   6      7.5302      0.7919     -7.5866      0.0000
  14   6   6      6.4962      0.8903     -5.3189      0.0000
  16   6   6      3.3083      1.1389     -3.2874      0.0000
  18   6   6      1.3355      0.9724     -1.1041      0.0000
  20   6   6      2.8153      0.9688      1.3349      0.0000
 -31   7   6      2.0881      1.2014      1.7477      0.0000
 -29   7   6      1.4603      1.1000      0.4704      0.0000
 -27   7   6      2.1868      1.1541      0.6739      0.0000
 -25   7   6      3.3501      2.0297      0.5564      0.0000
 -23   7   6      3.8922      2.3466     -0.8038      0.0000
 -21   7   6      2.6374      0.8184     -1.9659      0.0000
 -19   7   6      3.7804      0.4706     -3.5577      0.0000
 -17   7   6      2.7101      0.5395      1.9217      0.0000
 -15   7   6      7.9714      0.6255      8.4321      0.0000
 -13   7   6      9.0380      0.6021      9.0763      0.0000
 -11   7   6      4.2751      0.4205     -2.0331      0.0000
  -9   7   6      4.6408      0.3577      4.6428      0.0000
  -7   7   6      3.8677      0.4236      2.8793      0.0000
  -5   7   6      3.1892      0.4337     -1.9135      0.0000
  -3   7   6      4.1225      0.2890     -3.7104      0.0000
  -1   7   6      9.9795      0.4888     -9.7891      0.0000
   1   7   6      8.0166      0.4193     -8.4246      0.0000
   3   7   6      3.4709      0.4314     -1.7303      0.0000
   5   7   6      7.6690      0.6314      5.9793      0.0000
   7   7   6      3.3809      0.7196      4.0970      0.0000
   9   7   6      8.7946      0.6988      8.1660      0.0000
  11   7   6      8.5741      1.3161      8.6462      0.0000
  13   7   6      9.2773      0.9236      6.3445      0.0000
  15   7   6      6.3803      0.7413      4.4003      0.0000
  17   7   6      2.5774      1.1689      2.0894      0.0000
  19   7   6      0.8701      0.8988     -0.2188      0.0000
 -28   8   6      0.8562      1.5143      0.9288      0.0000
 -26   8   6      3.0633      1.5027      1.7190      0.0000
 -24   8   6      3.6086      0.6948      2.9815      0.0000
 -22   8   6      4.7804      0.6544      4.2434      0.0000
 -20   8   6      5.7231      0.6232      5.1699      0.0000
 -18   8   6      5.0955      0.5415      4.5990      0.0000
 -16   8   6      1.6556      0.7453     -1.2273      0.0000
 -14   8   6      4.9595      0.6627     -5.5426      0.0000
 -12   8   6      3.1664      0.4572      0.1646      0.0000
 -10   8   6      4.4081      0.3906     -3.4765      0.0000
  -8   8   6      3.5270      0.3266     -3.0661      0.0000
  -6   8   6      2.9923      0.5477      1.1640      0.0000
  -4   8   6      3.7941      0.2832      3.5070      0.0000
  -2   8   6      8.5491      0.4169      8.3630      0.0000
   0   8   6      9.5507      0.5893     10.5403      0.0000
   2   8   6      7.0367      0.4288      7.9370      0.0000
   4   8   6      2.7339      0.4839      0.8643      0.0000
   6   8   6      2.3033      0.5655      1.9654      0.0000
   8   8   6      2.7269      0.5910     -3.3262      0.0000
  10   8   6      5.7460      0.8767     -6.0677      0.0000
  12   8   6      5.7461      0.9738     -5.6593      0.0000
  14   8   6      5.7707      0.8552     -4.6724      0.0000
  16   8   6      2.2267      0.7873     -2.2242      0.0000
  18   8   6      2.7977      1.4774     -0.2571      0.0000
 -27   9   6      1.1187      0.9792     -1.4986      0.0000
 -25   9   6      3.4105      0.7611     -2.3103      0.0000
 -23   9   6      4.7874      0.7431     -3.1264      0.0000
 -21   9   6      4.8051      0.7330     -3.8489      0.0000
 -19   9   6      3.5121      0.6561     -3.2220      0.0000
 -17   9   6      2.4504      0.7432     -2.1319      0.0000
 -15   9   6      2.3436      0.6804      1.6192      0.0000
 -13   9   6      2.1732      0.9036      0.4915      0.0000
 -11   9   6      3.8064      0.4815      4.0781      0.0000
  -9   9   6      3.9237      0.3732      4.3070      0.0000
  -7   9   6      2.8308      0.3089      0.8895      0.0000
  -5   9   6      3.0108      0.6012     -1.8421      0.0000
  -3   9   6      5.9621      0.4145     -5.2158      0.0000
  -1   9   6      7.5832      0.4207     -6.9342      0.0000
   1   9   6      6.5546      0.4141     -6.6764      0.0000
   3   9   6      2.9733      0.4720     -2.3544      0.0000
   5   9   6      3.9171      0.5552     -4.5798      0.0000
   7   9   6      1.7087      0.7535     -0.0994      0.0000
   9   9   6      2.9581      0.6037      3.3152      0.0000
  11   9   6      4.2802      0.8443      4.3193      0.0000
  13   9   6      4.9719      0.7407      4.4867      0.0000
  15   9   6      2.2886      0.9426      2.0759      0.0000
 -24  10   6      3.1450      0.7707      2.6047      0.0000
 -22  10   6      4.1434      0.7398      3.4275      0.0000
 -20  10   6      2.9466      0.7384      3.0487      0.0000
 -18  10   6      2.5136      0.7938      2.5309      0.0000
 -16  10   6      2.2085      0.8514      2.8221      0.0000
 -14  10   6      3.5870      0.8253      2.9316      0.0000
 -12  10   6      2.6346      0.6450     -1.8674      0.0000
 -10  10   6      3.5877      0.4519     -4.6442      0.0000
  -8  10   6      2.7862      0.4383     -2.7260      0.0000
  -6  10   6      2.5715      0.4999     -0.0652      0.0000
  -4  10   6      2.3916      0.4342      2.1168      0.0000
  -2  10   6      3.0176      0.3271      2.5913      0.0000
   0  10   6      2.9318      0.3939      1.6085      0.0000
   2  10   6      2.1785      0.5414     -1.1014      0.0000
   4  10   6      2.9309      0.5217      3.1200      0.0000
   6  10   6      1.8540      0.6066      1.5796      0.0000
   8  10   6      1.4466      1.0278     -1.0052      0.0000
  10  10   6      2.4522      0.9388     -2.3715      0.0000
  12  10   6      2.3560      1.2222     -3.2286      0.0000
  14  10   6      1.6698      1.2057     -1.2600      0.0000
 -23  11   6      5.1094      2.7771     -3.4652      0.0000
 -21  11   6      3.4893      0.7452     -2.6285      0.0000
 -19  11   6      1.3144      1.1083     -0.7445      0.0000
 -17  11   6      0.9898      1.0249     -0.1242      0.0000
 -15  11   6      1.4770      0.7817     -1.0897      0.0000
 -13  11   6      3.5889      0.6081      4.0398      0.0000
 -11  11   6      9.6567      0.7158     10.1431      0.0000
  -9  11   6     10.8354      0.7607     11.0539      0.0000
  -7  11   6      6.6957      0.6110      7.8445      0.0000
  -5  11   6      3.9507      0.6344      4.0333      0.0000
  -3  11   6      3.5536      0.5087      1.6678      0.0000
  -1  11   6      3.6052      0.4664      1.8266      0.0000
   1  11   6      4.9679      0.4693      3.9823      0.0000
   3  11   6      2.1746      0.5657     -0.7484      0.0000
   5  11   6      2.4175      0.6256     -2.0222      0.0000
   7  11   6      1.2170      0.8535     -0.3067      0.0000
   9  11   6      0.9772      1.1654      1.8447      0.0000
  11  11   6      3.7248      2.2602      3.4687      0.0000
 -20  12   6      1.3906      1.1258      0.0075      0.0000
 -18  12   6      0.9503      1.0225     -0.7322      0.0000
 -16  12   6      1.8723      1.2286      1.8399      0.0000
 -14  12   6      1.4665      0.9040      1.9278      0.0000
 -12  12   6      2.6945      0.7995     -2.2725      0.0000
 -10  12   6      5.0964      0.7533     -4.9437      0.0000
  -8  12   6      2.8993      0.6147     -3.2859      0.0000
  -6  12   6      1.7509      0.6187      0.2324      0.0000
  -4  12   6      2.9609      0.6319      2.8161      0.0000
  -2  12   6      2.3563      0.5480      1.9634      0.0000
   0  12   6      2.6113      0.5677     -1.9979      0.0000
   2  12   6      1.7240      0.6375     -0.0367      0.0000
   4  12   6      2.2314      0.8230      2.1974      0.0000
   6  12   6      0.7924      1.0850      1.8505      0.0000
   8  12   6      0.4389      1.1020     -0.1936      0.0000
 -15  13   6      2.0196      1.2749     -2.6827      0.0000
 -13  13   6      1.6348      1.2568     -1.6431      0.0000
 -11  13   6      2.0235      1.3512      1.4922      0.0000
  -9  13   6      2.5571      0.7391      2.5900      0.0000
  -7  13   6      1.5375      0.8082      0.7326      0.0000
  -5  13   6      2.2874      0.5469     -2.4532      0.0000
  -3  13   6      2.0707      0.5442     -2.9311      0.0000
  -1  13   6      1.9500      0.9159      0.7749      0.0000
   1  13   6      1.4515      0.9979      1.1567      0.0000
   3  13   6      1.1481      1.0395     -0.6142      0.0000
   5  13   6      1.4436      1.0663     -1.2798      0.0000
 -10  14   6      1.2659      1.4582     -1.2723      0.0000
  -8  14   6      1.5873      1.1187     -1.5630      0.0000
  -6  14   6      1.6199      0.7246      1.0546      0.0000
  -4  14   6      2.0188      1.2102      3.1576      0.0000
  -2  14   6      1.4981      0.7961      1.2953      0.0000
 -33   1   7      0.8433      1.1273     -0.2668      0.0000
 -31   1   7      1.4386      1.1842      0.4593      0.0000
 -29   1   7      1.2873      1.0929      0.1766      0.0000
 -27   1   7      2.0846      1.1667     -0.3083      0.0000
 -25   1   7      1.6506      1.3697     -0.8008      0.0000
 -23   1   7      1.9391      1.0670     -0.5343      0.0000
 -21   1   7      3.7471      0.7101     -3.7383      0.0000
 -19   1   7      3.3275      0.6041      2.7979      0.0000
 -17   1   7      1.6646      0.6460     -0.0567      0.0000
 -15   1   7      2.0833      0.6003     -0.0172      0.0000
 -13   1   7      1.8235      0.6363     -1.8907      0.0000
 -11   1   7      3.0456      0.5434      2.4730      0.0000
  -9   1   7      3.2301      0.3959      2.4993      0.0000
  -7   1   7      4.4415      0.3172      3.1711      0.0000
  -5   1   7      4.2260      0.3695      3.7214      0.0000
  -3   1   7      8.6539      0.4401     -8.5978      0.0000
  -1   1   7      1.5607      0.5804      0.3930      0.0000
   1   1   7      1.6428      0.6532      0.2210      0.0000
   3   1   7      2.5544      0.4377     -2.2247      0.0000
   5   1   7      2.2297      0.5156     -2.2052      0.0000
   7   1   7      2.4046      0.5304     -1.9895      0.0000
   9   1   7      2.4009      0.8104     -0.6440      0.0000
  11   1   7      1.4017      0.9662      0.6491      0.0000
  13   1   7      2.0773      0.7805      1.2486      0.0000
  15   1   7      1.9469      1.1056      0.4195      0.0000
  17   1   7      2.0568      1.3273      0.2637      0.0000
  19   1   7      0.9903      1.1089      0.2877      0.0000
 -32   2   7      1.3634      1.4045     -0.4106      0.0000
 -30   2   7      1.4559      1.2424     -0.7484      0.0000
 -28   2   7      1.2036      1.3244     -0.9440      0.0000
 -26   2   7      1.1297      1.3427      0.6429      0.0000
 -24   2   7      1.8172      1.1411      1.1386      0.0000
 -22   2   7      5.1759      1.1158      5.0728      0.0000
 -20   2   7      2.5346      0.6947      2.5595      0.0000
 -18   2   7      2.3256      0.6294     -1.4266      0.0000
 -16   2   7      2.5778      0.4371      2.5180      0.0000
 -14   2   7      4.2912      0.4432      4.1472      0.0000
 -12   2   7      2.3587      0.5848      1.5975      0.0000
 -10   2   7      3.2668      0.4204     -2.5524      0.0000
  -8   2   7      5.4910      0.3451     -4.4887      0.0000
  -6   2   7      8.6464      0.6971     -8.6458      0.0000
  -4   2   7      5.5915      0.3661      6.8362      0.0000
  -2   2   7      3.2676      0.3429      3.3920      0.0000
   0   2   7      4.7551      0.3328     -4.3588      0.0000
   2   2   7      2.4126      0.4234     -1.7690      0.0000
   4   2   7      2.2579      0.4980      0.6911      0.0000
   6   2   7      2.6684      0.4448      2.3535      0.0000
   8   2   7      2.4088      0.8172      1.8047      0.0000
  10   2   7      2.6778      0.6856      0.2548      0.0000
  12   2   7      1.9506      0.8304     -1.2551      0.0000
  14   2   7      2.1541      1.0718     -0.2563      0.0000
  16   2   7      3.2317      1.1710      0.3031      0.0000
  18   2   7      1.9839      1.2504     -0.0178      0.0000
 -31   3   7      1.1339      1.0384     -0.1191      0.0000
 -29   3   7      1.2385      1.0607      0.6999      0.0000
 -27   3   7      1.4174      1.1781      0.4618      0.0000
 -25   3   7      2.1061      0.9643     -1.2391      0.0000
 -23   3   7      5.3670      1.2074     -4.8224      0.0000
 -21   3   7      4.2928      0.6970     -3.7256      0.0000
 -19   3   7      1.7456      0.7977     -1.3111      0.0000
 -17   3   7      2.0518      0.5232      1.2971      0.0000
 -15   3   7      3.3889      0.4447     -3.7814      0.0000
 -13   3   7      2.6324      0.4718     -2.3120      0.0000
 -11   3   7      2.1563      0.5276      1.1840      0.0000
  -9   3   7      6.5637      0.4313      6.1388      0.0000
  -7   3   7     11.3296      0.5365     13.4280      0.0000
  -5   3   7      4.0790      0.3497     -2.6691      0.0000
  -3   3   7      4.6628      0.3616     -4.3768      0.0000
  -1   3   7      1.8072      0.4978     -0.4777      0.0000
   1   3   7      3.3900      0.3558      1.7197      0.0000
   3   3   7      2.1075      0.5121     -0.4886      0.0000
   5   3   7      3.9603      0.4269     -4.0494      0.0000
   7   3   7      3.3046      0.4951     -3.8514      0.0000
   9   3   7      2.8411      0.6603     -1.4063      0.0000
  11   3   7      3.7305      0.6400      1.9073      0.0000
  13   3   7      1.2507      1.0393      1.3476      0.0000
  15   3   7      1.9935      1.1603      0.4818      0.0000
  17   3   7      2.4175      1.0282      0.4524      0.0000
  19   3   7      0.0000      1.2773      0.3460      0.0000
 -32   4   7      1.7504      1.5725     -1.1158      0.0000
 -30   4   7      1.9148      1.0007     -0.3692      0.0000
 -28   4   7      2.0063      0.9938     -0.9557      0.0000
 -26   4   7      1.1079      1.0634     -0.5105      0.0000
 -24   4   7      4.4379      2.3547      4.4821      0.0000
 -22   4   7      5.7670      0.8671      4.5616      0.0000
 -20   4   7      4.2685      0.6340      3.6500      0.0000
 -18   4   7      2.3048      0.5942      1.6106      0.0000
 -16   4   7      1.7505      0.6195     -0.0315      0.0000
 -14   4   7      3.2139      0.4568      2.9481      0.0000
 -12   4   7      1.7853      0.5714     -0.5759      0.0000
 -10   4   7      6.9540      0.4170     -6.2028      0.0000
  -8   4   7     15.8021      0.7650    -17.3555      0.0000
  -6   4   7      4.5965      0.3442     -4.5717      0.0000
  -4   4   7      4.8713      0.5370     -0.5437      0.0000
  -2   4   7      2.3434      0.4016     -0.0940      0.0000
   0   4   7      2.0302      0.4386     -0.2373      0.0000
   2   4   7      3.2085      0.3661     -1.3451      0.0000
   4   4   7      3.0268      0.3996      2.9181      0.0000
   6   4   7      4.9516      0.5373      4.9063      0.0000
   8   4   7      3.6646      0.6504      2.9912      0.0000
  10   4   7      3.2025      0.6935     -2.0576      0.0000
  12   4   7      3.3537      0.6651     -2.1955      0.0000
  14   4   7      1.4789      1.0048     -1.4622      0.0000
  16   4   7      2.0169      0.9509     -1.2104      0.0000
  18   4   7      1.4152      1.3274     -1.0027      0.0000
 -31   5   7      2.4506      1.8125      1.3762      0.0000
 -27   5   7      0.0000      1.4085      1.1151      0.0000
 -25   5   7      2.0854      1.0317     -1.9727      0.0000
 -23   5   7      4.9377      1.0429     -4.1884      0.0000
 -21   5   7      4.3928      0.7072     -3.8349      0.0000
 -19   5   7      3.1853      0.5549     -3.3635      0.0000
 -17   5   7      2.3694      0.5819     -0.9825      0.0000
 -15   5   7      1.3499      0.7809     -0.9251      0.0000
 -13   5   7      2.8706      0.4783     -2.4589      0.0000
 -11   5   7      3.0019      0.4214      2.1990      0.0000
  -9   5   7     13.6652      0.7028     13.8859      0.0000
  -7   5   7      6.9264      0.5443      5.9288      0.0000
  -5   5   7      4.0459      0.3049      2.9018      0.0000
  -3   5   7      4.0463      0.3475      1.1338      0.0000
  -1   5   7      1.9706      0.4058     -1.4537      0.0000
   1   5   7      1.9457      0.4266     -0.4768      0.0000
   3   5   7      2.2459      0.4488     -2.1098      0.0000
   5   5   7      4.5450      0.4565     -4.7581      0.0000
   7   5   7      4.4309      1.0486     -4.4726      0.0000
   9   5   7      2.1287      0.8733      1.7774      0.0000
  11   5   7      3.3320      0.6364      2.8851      0.0000
  13   5   7      2.2916      0.8969      2.4994      0.0000
  15   5   7      1.9489      0.8652      2.0768      0.0000
  17   5   7      1.7248      1.2996      1.7296      0.0000
 -30   6   7      3.0044      1.6176     -1.4495      0.0000
 -28   6   7      1.4234      1.0650     -0.9638      0.0000
 -26   6   7      1.0807      0.8495      0.7290      0.0000
 -24   6   7      2.7639      0.9598      2.3832      0.0000
 -22   6   7      4.5441      0.6779      3.7309      0.0000
 -20   6   7      3.1818      0.6512      3.6027      0.0000
 -18   6   7      2.5577      0.6284      1.6922      0.0000
 -16   6   7      2.0144      0.6879      0.3717      0.0000
 -14   6   7      1.5289      0.6691     -0.4048      0.0000
 -12   6   7      2.3382      0.5174     -1.1472      0.0000
 -10   6   7     10.0659      0.5548    -10.9802      0.0000
  -8   6   7      5.8358      0.4077     -6.0858      0.0000
  -6   6   7      3.1559      0.3342     -3.3820      0.0000
  -4   6   7      2.7539      0.3426     -2.1626      0.0000
  -2   6   7      3.2489      0.4687      1.3921      0.0000
   0   6   7      2.6305      0.3638      2.4338      0.0000
   2   6   7      3.0547      0.3637      3.1881      0.0000
   4   6   7      3.7243      0.4397      4.3441      0.0000
   6   6   7      5.2758      0.5869      5.1509      0.0000
   8   6   7      2.2859      0.6800     -1.1487      0.0000
  10   6   7      3.1226      0.6799     -3.0483      0.0000
  12   6   7      3.2948      0.7105     -3.4201      0.0000
  14   6   7      3.0295      0.8845     -3.0005      0.0000
  16   6   7      2.7695      1.0849     -2.5560      0.0000
 -29   7   7      2.4988      1.6941      1.9627      0.0000
 -27   7   7      1.0076      1.0620      0.2976      0.0000
 -25   7   7      1.7903      0.8234     -0.6190      0.0000
 -23   7   7      1.6489      1.0040     -1.6391      0.0000
 -21   7   7      2.3438      0.7879     -2.5214      0.0000
 -19   7   7      1.3477      1.0416     -1.1350      0.0000
 -17   7   7      1.6169      0.8476     -0.6501      0.0000
 -15   7   7      2.2645      0.6766      1.1317      0.0000
 -13   7   7      3.4500      0.5705      3.1957      0.0000
 -11   7   7      8.8886      0.5049      9.1249      0.0000
  -9   7   7      5.7895      0.4222      6.4575      0.0000
  -7   7   7      4.6760      0.3620      4.0338      0.0000
  -5   7   7      2.9952      0.2930      3.0991      0.0000
  -3   7   7      2.2216      0.3621      0.5043      0.0000
  -1   7   7      2.9850      0.5221     -2.0371      0.0000
   1   7   7      4.1438      0.3380     -3.9560      0.0000
   3   7   7      4.0682      0.5089     -4.8536      0.0000
   5   7   7      4.6916      0.6662     -5.5281      0.0000
   7   7   7      1.4791      0.9139      0.7328      0.0000
   9   7   7      4.2531      0.7844      3.0047      0.0000
  11   7   7      4.1918      0.7344      4.1374      0.0000
  13   7   7      3.5617      0.7329      3.8721      0.0000
 -24   8   7      4.0603      1.3287      3.5410      0.0000
 -22   8   7      4.8828      0.7398      4.7903      0.0000
 -20   8   7      3.8786      0.6903      4.2172      0.0000
 -18   8   7      3.7771      0.6734      4.1646      0.0000
 -16   8   7      3.1847      0.7632      2.8192      0.0000
 -14   8   7      2.4572      0.6056     -1.1450      0.0000
 -12   8   7      6.8721      0.5617     -7.8254      0.0000
 -10   8   7      6.0142      0.3808     -6.4745      0.0000
  -8   8   7      4.3396      0.5930     -4.5573      0.0000
  -6   8   7      3.0746      0.3472     -3.6502      0.0000
  -4   8   7      2.1217      0.3058     -1.6194      0.0000
  -2   8   7      2.4224      0.4321      1.5117      0.0000
   0   8   7      4.9231      0.4121      5.0470      0.0000
   2   8   7      7.4556      0.6931      7.9688      0.0000
   4   8   7      9.8883      0.8449      9.7541      0.0000
   6   8   7      3.9223      0.6068      3.4509      0.0000
   8   8   7      2.1447      0.8058      0.1798      0.0000
  10   8   7      2.9255      0.8247     -2.2207      0.0000
  12   8   7      4.2266      0.9394     -2.9919      0.0000
 -23   9   7      5.3401      1.4799     -4.7610      0.0000
 -21   9   7      5.5958      0.7701     -5.0631      0.0000
 -19   9   7      5.0185      1.8159     -5.7727      0.0000
 -17   9   7      4.3929      2.5945     -6.2226      0.0000
 -15   9   7      3.5929      0.6544     -3.3862      0.0000
 -13   9   7      3.3743      0.6264      4.0375      0.0000
 -11   9   7      6.2303      0.4949      6.0173      0.0000
  -9   9   7      5.0276      0.8630      4.8664      0.0000
  -7   9   7      3.9409      0.5094      4.5365      0.0000
  -5   9   7      3.6692      0.3312      3.9148      0.0000
  -3   9   7      2.3469      0.4284      1.8375      0.0000
  -1   9   7      1.9615      0.9180     -0.7538      0.0000
   1   9   7      4.3139      0.5076     -4.6373      0.0000
   3   9   7      8.1858      0.8221     -8.8240      0.0000
   5   9   7      5.7231      0.6583     -4.8354      0.0000
   7   9   7      2.7954      0.7421     -1.8566      0.0000
   9   9   7      1.7040      1.0413      0.5011      0.0000
 -20  10   7      6.4698      1.3636      5.2282      0.0000
 -18  10   7      5.0727      2.6895      6.2273      0.0000
 -16  10   7      4.3179      1.7620      5.5774      0.0000
 -14  10   7      1.8213      0.7353     -0.3145      0.0000
 -12  10   7      5.0805      0.7791     -5.0115      0.0000
 -10  10   7      7.0598      0.5821     -6.2178      0.0000
  -8  10   7      4.2919      0.7049     -6.0505      0.0000
  -6  10   7      4.6230      0.7668     -5.6168      0.0000
  -4  10   7      3.8671      0.3813     -3.6493      0.0000
  -2  10   7      2.9696      0.3916     -1.8137      0.0000
   0  10   7      1.9205      0.4278      1.6024      0.0000
   2  10   7      6.7309      0.8450      7.0647      0.0000
   4  10   7      5.9334      0.7178      5.9892      0.0000
   6  10   7      3.3795      1.0370      3.6082      0.0000
   8  10   7      2.0816      1.7251      1.0102      0.0000
 -17  11   7      4.9549      1.4716     -5.1186      0.0000
 -15  11   7      1.2251      1.1326     -0.4935      0.0000
 -13  11   7      6.4463      1.0437      6.0406      0.0000
 -11  11   7     13.8968      2.2976     11.3570      0.0000
  -9  11   7     13.8427      1.1232     13.9430      0.0000
  -7  11   7     12.2351      1.0759     13.8733      0.0000
  -5  11   7     10.2626      1.1574     10.9072      0.0000
  -3  11   7      9.7373      0.8521      8.0653      0.0000
  -1  11   7      6.1090      0.8320      4.2774      0.0000
   1  11   7      2.4405      0.7655     -1.9895      0.0000
   3  11   7      4.0778      1.0206     -4.1038      0.0000
  -8  12   7      7.9899      0.7834     -8.7225      0.0000
  -6  12   7      6.2967      0.9415     -6.4793      0.0000
  -4  12   7      4.6283      0.5281     -4.3845      0.0000
  -2  12   7      2.5588      1.0110     -2.4953      0.0000
 -28   0   8      3.7209      1.5343      2.0589      0.0000
 -26   0   8      3.6190      3.3268      2.9026      0.0000
 -24   0   8      5.9968      1.3917      3.0171      0.0000
 -22   0   8      2.3092      1.4686      1.7388      0.0000
 -20   0   8      3.9962      0.8645     -3.2624      0.0000
 -18   0   8      3.6522      0.6990      0.1390      0.0000
 -16   0   8      6.8513      0.7817      4.2512      0.0000
 -14   0   8      7.4597      1.0494      7.6677      0.0000
 -12   0   8      7.7230      1.1375      6.7108      0.0000
 -10   0   8      8.7961      1.5492      8.4430      0.0000
  -8   0   8     10.3640      0.9523     11.6261      0.0000
  -6   0   8     16.5413      4.5471     14.9329      0.0000
  -4   0   8     13.1900      1.1323     13.9493      0.0000
  -2   0   8      4.2580      0.6364     -2.0690      0.0000
   0   0   8      6.7965      0.7517     -6.6334      0.0000
   2   0   8      5.5145      0.8420     -4.9619      0.0000
   4   0   8      3.8673      0.8499     -4.0117      0.0000
   6   0   8      5.0315      1.0584     -4.6852      0.0000
   8   0   8      7.8602      1.1411     -4.6005      0.0000
  10   0   8      3.1020      1.2036     -1.7710      0.0000
  12   0   8      3.5909      1.6405      2.8262      0.0000
 -29   1   8      2.3349      1.2081     -1.4691      0.0000
 -27   1   8      1.9514      1.5129     -0.6832      0.0000
 -25   1   8      2.8740      1.1549      0.0160      0.0000
 -23   1   8      1.9960      0.8255      1.8909      0.0000
 -21   1   8      7.6620      0.7846      6.4736      0.0000
 -19   1   8      9.1972      0.7564      8.2518      0.0000
 -17   1   8      5.0175      0.7488      4.0349      0.0000
 -15   1   8      2.5360      0.5707     -0.6704      0.0000
 -13   1   8      4.4351      0.5421     -3.5309      0.0000
 -11   1   8      4.4877      0.4902     -4.5760      0.0000
  -9   1   8      8.2300      0.4932     -8.3965      0.0000
  -7   1   8     11.3174      0.6526    -12.8282      0.0000
  -5   1   8     14.3972      0.9010    -15.4245      0.0000
  -3   1   8      4.7590      0.4022     -4.8654      0.0000
  -1   1   8      6.8207      0.5173      6.2254      0.0000
   1   1   8      8.5395      0.5679      8.3542      0.0000
   3   1   8      7.2624      0.7150      7.5122      0.0000
   5   1   8      7.7708      0.6542      7.5636      0.0000
   7   1   8      8.6482      0.9373      7.6957      0.0000
   9   1   8      6.8127      0.9158      5.6485      0.0000
  11   1   8      2.5616      0.8965      0.9878      0.0000
  13   1   8      4.0651      1.6792     -3.8000      0.0000
 -28   2   8      3.4616      1.4961      0.9397      0.0000
 -26   2   8      1.1155      1.4188      0.2022      0.0000
 -24   2   8      2.4768      0.6806     -1.3254      0.0000
 -22   2   8      6.7316      0.6904     -5.9157      0.0000
 -20   2   8      8.8194      0.8115     -8.1366      0.0000
 -18   2   8     10.0989      0.7755     -9.3500      0.0000
 -16   2   8      4.2740      0.5673     -4.7451      0.0000
 -14   2   8      2.1628      0.6188     -0.4292      0.0000
 -12   2   8      2.7619      0.7409      2.2852      0.0000
 -10   2   8      4.8500      0.4291      4.5279      0.0000
  -8   2   8      8.9943      0.6307      9.6330      0.0000
  -6   2   8     13.5153      0.9573     15.3348      0.0000
  -4   2   8      8.5763      0.5255      9.1229      0.0000
  -2   2   8      2.0134      0.5435      2.1500      0.0000
   0   2   8      5.4118      0.4526     -5.1978      0.0000
   2   2   8      7.0883      0.5067     -7.2953      0.0000
   4   2   8      7.4424      0.5529     -7.5854      0.0000
   6   2   8      8.1819      0.8138     -7.9892      0.0000
   8   2   8      8.9095      0.7645     -7.4360      0.0000
  10   2   8      6.2805      1.0947     -4.2839      0.0000
  12   2   8      2.4867      0.8646      0.6510      0.0000
  14   2   8      2.2785      2.0053      3.3090      0.0000
 -27   3   8      3.5196      1.8921     -0.7176      0.0000
 -25   3   8      2.0365      1.0818     -0.1030      0.0000
 -23   3   8      4.2685      0.9038      3.8226      0.0000
 -21   3   8      7.1256      0.6453      6.5111      0.0000
 -19   3   8      8.3312      0.7743      8.6768      0.0000
 -17   3   8     10.3150      0.7634      9.4668      0.0000
 -15   3   8      4.0657      0.5456      3.8101      0.0000
 -13   3   8      1.7158      0.8013      0.7225      0.0000
 -11   3   8      3.2354      0.4559     -2.5609      0.0000
  -9   3   8      6.1964      0.4447     -5.9686      0.0000
  -7   3   8     12.3063      0.7796    -12.7953      0.0000
  -5   3   8      9.2813      0.6476    -10.0331      0.0000
  -3   3   8      6.1723      0.5410     -6.9300      0.0000
  -1   3   8      2.4419      0.5009     -2.2016      0.0000
   1   3   8      4.3172      0.4488      3.9855      0.0000
   3   3   8      6.7385      0.6901      6.5624      0.0000
   5   3   8      6.7660      0.9049      6.8467      0.0000
   7   3   8      8.8593      0.9392      6.9068      0.0000
   9   3   8      6.7796      1.0478      5.5015      0.0000
  11   3   8      3.3613      0.9483      1.4913      0.0000
  13   3   8      1.5979      1.4237     -1.1458      0.0000
 -26   4   8      1.9536      1.4565      1.1285      0.0000
 -24   4   8      2.1474      0.8343     -1.6682      0.0000
 -22   4   8      4.6368      1.1357     -4.6519      0.0000
 -20   4   8      6.9239      0.9262     -7.1827      0.0000
 -18   4   8      7.7789      0.9740     -8.9740      0.0000
 -16   4   8      7.4237      0.6338     -6.2181      0.0000
 -14   4   8      2.2773      0.5663     -1.0325      0.0000
 -12   4   8      4.0266      0.4807      3.8561      0.0000
 -10   4   8      7.6907      1.2567      8.5326      0.0000
  -8   4   8     12.8585      0.7738     13.9986      0.0000
  -6   4   8     11.4249      0.7763     12.6180      0.0000
  -4   4   8     10.5273      0.6893     10.8388      0.0000
  -2   4   8      7.6150      0.6198      8.4155      0.0000
   0   4   8      3.2691      0.4939      2.5256      0.0000
   2   4   8      4.5753      0.4794     -4.5112      0.0000
   4   4   8      6.6296      0.8202     -6.5978      0.0000
   6   4   8      7.1685      0.6542     -6.5319      0.0000
   8   4   8      4.2543      1.9383     -5.5615      0.0000
  10   4   8      3.5372      0.8973     -1.9799      0.0000
  12   4   8      1.7512      1.4022      0.2842      0.0000
 -25   5   8      1.8619      1.1872      0.6847      0.0000
 -23   5   8      2.8326      0.6907      2.0720      0.0000
 -21   5   8      4.2607      0.6815      4.5343      0.0000
 -19   5   8      6.8404      0.7768      6.7038      0.0000
 -17   5   8      6.2511      0.8232      5.4517      0.0000
 -15   5   8      4.2186      0.5218      4.1954      0.0000
 -13   5   8      3.3941      0.8287     -1.0650      0.0000
 -11   5   8      5.9520      0.6168     -5.8066      0.0000
  -9   5   8      9.4219      0.6333    -10.3726      0.0000
  -7   5   8      7.1686      1.2487     -8.8800      0.0000
  -5   5   8      7.5832      0.5356     -7.3470      0.0000
  -3   5   8      6.0566      0.4653     -7.0873      0.0000
  -1   5   8      3.8230      0.5161     -4.6166      0.0000
   1   5   8      2.6010      0.4744      2.2427      0.0000
   3   5   8      6.4548      0.5332      6.6858      0.0000
   5   5   8      4.4095      2.3837      7.4453      0.0000
   7   5   8      6.7236      1.2024      6.2797      0.0000
   9   5   8      4.0670      1.2500      2.3175      0.0000
  11   5   8      1.6576      1.4369      0.2943      0.0000
 -24   6   8      1.5953      1.2614     -0.9236      0.0000
 -22   6   8      1.7883      1.1408     -1.8429      0.0000
 -20   6   8      4.0225      0.6685     -3.9508      0.0000
 -18   6   8      3.5749      0.9703     -2.8898      0.0000
 -16   6   8      3.1012      0.6098     -3.1771      0.0000
 -14   6   8      1.5266      0.7073     -1.0852      0.0000
 -12   6   8      4.9744      0.5098      4.5571      0.0000
 -10   6   8      7.5438      0.8303      8.9394      0.0000
  -8   6   8      6.5000      0.5143      7.9640      0.0000
  -6   6   8      5.3249      0.4570      5.0758      0.0000
  -4   6   8      4.8231      0.4372      4.3222      0.0000
  -2   6   8      3.1183      0.4455      3.9016      0.0000
   0   6   8      1.5064      0.7034     -1.0298      0.0000
   2   6   8      5.1210      0.5090     -5.5227      0.0000
   4   6   8      7.3378      0.6810     -8.0230      0.0000
   6   6   8      4.3750      2.0338     -7.5256      0.0000
  10   6   8      1.9338      1.7748     -0.2866      0.0000
 -21   7   8      0.8603      1.0378      1.3784      0.0000
 -19   7   8      2.0403      0.7938      0.6942      0.0000
 -17   7   8      2.1952      0.9006      0.9435      0.0000
 -15   7   8      1.8699      0.6997      0.8407      0.0000
 -13   7   8      2.7631      0.5046     -2.5894      0.0000
 -11   7   8      6.9035      0.7849     -7.8830      0.0000
  -9   7   8      6.9237      0.8164     -8.6561      0.0000
  -7   7   8      5.1591      0.4863     -5.7940      0.0000
  -5   7   8      4.6489      0.8177     -3.8482      0.0000
  -3   7   8      3.4638      0.4057     -3.7307      0.0000
  -1   7   8      1.2162      0.8591     -0.2767      0.0000
   1   7   8      2.5959      0.5178      2.7272      0.0000
   3   7   8      5.7421      0.5154      5.9345      0.0000
   5   7   8      2.7938      2.5739      7.5829      0.0000
   7   7   8      2.2867      1.8250      3.6988      0.0000
 -16   8   8      2.9359      0.8637     -2.7636      0.0000
 -14   8   8      1.5738      0.6891     -1.3154      0.0000
 -12   8   8      2.6625      0.5914      2.8284      0.0000
 -10   8   8      5.2407      0.8082      6.2818      0.0000
  -8   8   8      4.5675      0.4985      5.6305      0.0000
  -6   8   8      3.3630      0.4302      3.9005      0.0000
  -4   8   8      3.5105      0.4725      3.4160      0.0000
  -2   8   8      1.5729      0.6442     -0.0203      0.0000
   0   8   8      1.9930      0.6311     -2.0251      0.0000
   2   8   8      5.3517      0.8565     -4.6147      0.0000
   4   8   8      7.5888      2.3100     -7.5690      0.0000
 -13   9   8      1.4016      0.8651      0.3857      0.0000
 -11   9   8      2.9195      0.6537     -2.8490      0.0000
  -9   9   8      3.8240      0.6860     -4.6991      0.0000
  -7   9   8      3.6221      0.5097     -4.7348      0.0000
  -5   9   8      3.4038      0.5220     -4.6918      0.0000
  -3   9   8      1.4385      0.7882     -1.0984      0.0000
  -1   9   8      1.8084      1.5894      0.7659      0.0000
 -21   1   9      1.0462      1.1265      0.1330      0.0000
 -19   1   9      1.4688      1.2202      0.4863      0.0000
 -17   1   9      0.8042      0.9931      0.7274      0.0000
 -15   1   9      1.2759      0.9970     -0.1435      0.0000
 -13   1   9      1.4479      1.0175      0.0145      0.0000
 -11   1   9      1.5209      0.9071     -0.6278      0.0000
  -9   1   9      1.6624      0.6329     -0.4960      0.0000
  -7   1   9      1.2157      0.7948     -0.0232      0.0000
  -5   1   9      1.1080      0.8223     -0.6798      0.0000
  -3   1   9      1.5345      0.9613     -2.0874      0.0000
  -1   1   9      1.2045      1.2678     -0.3094      0.0000
   1   1   9      1.3465      1.1652      1.6314      0.0000
   3   1   9      2.2749      1.0581      1.5145      0.0000
   5   1   9      0.0169      1.6516      0.3946      0.0000
 -22   2   9      0.0000      1.4156     -0.0697      0.0000
 -20   2   9      1.4832      1.2035     -0.6207      0.0000
 -18   2   9      2.2140      1.6028     -1.7210      0.0000
 -16   2   9      1.4452      1.0584     -1.1488      0.0000
 -14   2   9      1.7633      0.9080     -1.3351      0.0000
 -12   2   9      1.2074      0.9885      0.1533      0.0000
 -10   2   9      1.5153      0.8528      0.2448      0.0000
  -8   2   9      2.3893      0.6708     -0.5178      0.0000
  -6   2   9      1.4671      0.8307      0.1930      0.0000
  -4   2   9      2.5938      0.7433      2.6598      0.0000
  -2   2   9      2.5673      0.7523      2.9962      0.0000
   0   2   9      1.4465      1.0904     -0.5915      0.0000
   2   2   9      2.5658      1.3745     -2.2227      0.0000
   4   2   9      1.6337      1.3490     -0.6331      0.0000
 -19   3   9      2.0184      1.6525      1.4075      0.0000
 -17   3   9      2.5403      0.9983      1.5600      0.0000
 -15   3   9      2.3825      1.0494      2.3703      0.0000
 -13   3   9      1.2138      1.1309      0.0831      0.0000
 -11   3   9      1.4552      0.8479     -1.2539      0.0000
  -9   3   9      2.0985      0.6116     -0.1710      0.0000
  -7   3   9      1.9516      0.7761     -0.6913      0.0000
  -5   3   9      1.9825      0.7352     -2.5747      0.0000
  -3   3   9      3.5475      0.6081     -4.4695      0.0000
  -1   3   9      1.6788      1.0316     -1.9260      0.0000
   1   3   9      1.4514      1.2602      2.2572      0.0000
   3   3   9      2.0850      1.5529      2.1134      0.0000
 -20   4   9      0.6416      1.5476     -0.9219      0.0000
 -18   4   9      2.1959      1.1510     -1.2793      0.0000
 -16   4   9      4.9500      1.7858     -3.5197      0.0000
 -14   4   9      1.5966      1.2351     -1.3568      0.0000
 -12   4   9      1.6144      1.1330      1.3116      0.0000
 -10   4   9      1.7570      0.7667      1.2579      0.0000
  -8   4   9      1.7738      0.7604      1.7025      0.0000
  -6   4   9      2.5977      0.7170      2.5575      0.0000
  -4   4   9      4.2715      0.7363      4.9534      0.0000
  -2   4   9      3.9472      1.2912      4.2425      0.0000
   0   4   9      1.4930      1.2227      0.1187      0.0000
   2   4   9      1.7876      1.7606     -1.8152      0.0000
 -17   5   9      3.0144      1.2183      3.2587      0.0000
 -15   5   9      2.7577      1.4917      2.9684      0.0000
 -13   5   9      1.7090      1.5972      0.1018      0.0000
 -11   5   9      1.8081      1.1634     -0.9227      0.0000
  -9   5   9      4.3422      1.3732     -2.2355      0.0000
  -7   5   9      2.4355      1.3084     -1.8927      0.0000
  -5   5   9      2.9801      1.0584     -3.7719      0.0000
  -3   5   9      4.3864      1.2689     -4.2087      0.0000
   1   5   9      0.3428      1.6068      0.1745      0.0000
 -14   6   9      1.8795      1.6361     -1.0804      0.0000
 -12   6   9      1.4496      1.2894      0.7528      0.0000
 -10   6   9      2.8819      1.2276      3.3352      0.0000
  -8   6   9      2.1789      1.2080      2.8611      0.0000
  -6   6   9      3.5419      2.0989      3.3420      0.0000
  -4   6   9      4.9452      1.8562      3.4035      0.0000
                                                    
