# Supplementary material for: How to get maximum structure information from anisotropic displacement parameters obtained by three-dimensional electron diffraction: an experimental study on metal–organic frameworks
Source: IUCrJ. 2022 Jun 8;9(Pt 4):480–91. doi: 10.1107/S2052252522005632 (PMC9252158; doi:10.1107/S2052252522005632)
Supplement: Supplementary file 3 [file m-09-00480-sup3.zip › vq5001MIL-140C_4sup15.hkl]

#
# Unique observed reflections after correcting
# for dispersion and merging Friedel opposites
#
data_34_1
_shelx_title ' merging_a.res in C2/c'
_shelx_refln_list_code          3
_shelx_F_calc_maximum       30.15
_exptl_crystal_F_000       483.64
_reflns_d_resolution_high  0.8270

loop_
 _space_group_symop_operation_xyz
 'x, y, z'
 '-x, y, -z+1/2'
 'x+1/2, y+1/2, z'
 '-x+1/2, y+1/2, -z+1/2'
 '-x, -y, -z'
 'x, -y, z-1/2'
 '-x+1/2, -y+1/2, -z'
 'x+1/2, -y+1/2, z-1/2'

_cell_length_a    32.3600
_cell_length_b    15.8000
_cell_length_c     7.9100
_cell_angle_alpha  90.000
_cell_angle_beta  103.000
_cell_angle_gamma  90.000

loop_
 _refln_index_h
 _refln_index_k
 _refln_index_l
 _refln_F_meas
 _refln_F_sigma
 _refln_A_calc
 _refln_B_calc
   1   1   0     19.4666      5.2455    -20.2807      0.0000
   0   2   0     25.8227      2.3874      7.9621      0.0000
   2   2   0     16.4463      1.9864     17.9851      0.0000
   1   3   0     22.4975      1.4723    -11.1930      0.0000
   3   3   0     18.0281      1.3535    -16.4908      0.0000
   0   4   0     16.0987      1.4902      2.1266      0.0000
   2   4   0     13.1569      0.9005      7.2232      0.0000
   4   4   0     12.8364      0.9744      8.1082      0.0000
   1   5   0     15.2145      0.9851     -7.3318      0.0000
   3   5   0     18.8605      1.2348     -9.0690      0.0000
   5   5   0      8.2274      0.6357     -7.2071      0.0000
   7   5   0      3.7423      0.8264      2.0902      0.0000
   0   6   0     10.4586      1.3133      9.8617      0.0000
   2   6   0     13.3244      0.8695      8.4755      0.0000
   4   6   0     18.4720      1.2121      9.4746      0.0000
   6   6   0      5.2412      0.5381      5.3816      0.0000
   8   6   0      5.3173      0.9132     -5.9217      0.0000
   1   7   0     28.5400      1.8640    -20.9688      0.0000
   3   7   0     28.0181      1.8173    -17.9348      0.0000
   5   7   0     21.6342      1.4199    -15.0561      0.0000
   7   7   0      6.3691      0.9963     -5.6856      0.0000
   9   7   0     14.7468      1.9700      8.8963      0.0000
   0   8   0      3.7700      0.4010      4.3445      0.0000
   2   8   0      5.3328      0.3686      4.7186      0.0000
   4   8   0      5.8696      0.4061      3.8035      0.0000
   8   8   0     13.0745      1.5373     -6.9062      0.0000
  10   8   0      9.1028      1.2788     -6.9156      0.0000
   1   9   0      6.6877      0.4620     -5.6284      0.0000
   3   9   0      3.3956      0.2719     -4.3087      0.0000
   5   9   0      3.8052      0.3391     -3.1996      0.0000
   9   9   0      5.4641      0.7323      5.8044      0.0000
  11   9   0      7.8005      0.8005      4.5011      0.0000
   0  10   0      5.4058      0.5254      5.5323      0.0000
   2  10   0      5.3290      0.3666      3.8322      0.0000
   4  10   0      2.7860      0.2854      2.6546      0.0000
   6  10   0      4.0040      0.4250     -3.6575      0.0000
   8  10   0      5.2688      0.5160     -5.3184      0.0000
  10  10   0      3.4586      0.3681     -4.9462      0.0000
  12  10   0      5.8001      1.5958     -5.1854      0.0000
  14  10   0      5.3742      1.0318     -5.6066      0.0000
   1  11   0      2.3823      0.2272     -1.5440      0.0000
   3  11   0      2.0608      0.2896     -2.1421      0.0000
   5  11   0      1.3799      0.3202     -0.5177      0.0000
   7  11   0      1.1346      0.5102     -0.7854      0.0000
   9  11   0      2.9394      0.8257     -4.4697      0.0000
  11  11   0      7.5997      1.2022     -4.2697      0.0000
  13  11   0      2.8758      0.7404     -3.2818      0.0000
  15  11   0      4.0427      1.0263     -2.7893      0.0000
   0  12   0      2.6932      0.3386      3.6845      0.0000
   2  12   0      4.3098      0.3718      3.7875      0.0000
   4  12   0      0.8815      0.5963      0.8706      0.0000
   6  12   0      1.8299      0.3684     -1.7959      0.0000
   8  12   0      1.5649      0.3280     -1.1310      0.0000
  10  12   0      1.4633      0.3937     -1.4571      0.0000
  12  12   0      3.0928      0.3884     -2.8958      0.0000
  14  12   0      2.6426      0.9363     -2.2185      0.0000
  16  12   0      1.1653      1.1899     -2.1210      0.0000
   1  13   0      3.4792      0.3868     -2.9193      0.0000
   3  13   0      1.9182      0.3684     -1.8208      0.0000
   5  13   0      1.3038      0.4379      0.5495      0.0000
   7  13   0      0.9620      0.4617      0.8520      0.0000
   9  13   0      1.7064      0.3010      1.4743      0.0000
  11  13   0      2.4560      0.4801      2.5204      0.0000
  13  13   0      1.4082      0.3768      1.8351      0.0000
  15  13   0      1.4679      1.1543      1.3894      0.0000
  17  13   0      0.3220      0.9730      0.5205      0.0000
   0  14   0      1.2281      0.5832      1.4901      0.0000
   2  14   0      1.9642      0.3601      1.3945      0.0000
   4  14   0      1.1750      0.4993      0.9790      0.0000
   6  14   0      1.9685      0.2962      0.9344      0.0000
   8  14   0      0.8190      0.4186      0.1819      0.0000
  10  14   0      2.0962      0.2842     -1.3825      0.0000
  12  14   0      0.9730      0.4629     -0.9872      0.0000
  14  14   0      1.0149      0.4743     -0.7946      0.0000
  16  14   0      0.0000      0.9541     -0.6863      0.0000
  18  14   0      0.0000      0.7498     -0.4836      0.0000
   1  15   0      1.1634      0.4302     -0.6260      0.0000
   3  15   0      1.2425      0.4627     -1.0863      0.0000
   5  15   0      1.3738      0.3666     -1.8179      0.0000
   7  15   0      1.4619      0.3366     -1.1517      0.0000
   9  15   0      1.2694      0.3292      0.9225      0.0000
  11  15   0      1.1806      0.3663      1.1922      0.0000
  13  15   0      0.6751      0.5340      0.6021      0.0000
  15  15   0      0.8935      0.6138      0.3986      0.0000
  17  15   0      0.6065      0.8531      0.1441      0.0000
  19  15   0      0.8559      0.7732      0.3343      0.0000
   0  16   0      2.9440      0.5229     -2.2367      0.0000
   2  16   0      1.2096      0.3496     -1.6021      0.0000
   4  16   0      0.8146      0.5824      0.0163      0.0000
   6  16   0      1.3609      0.3418      0.6613      0.0000
   8  16   0      0.5579      0.5383     -0.6475      0.0000
  10  16   0      1.1954      0.4121     -0.9864      0.0000
  14  16   0      1.5172      0.4170      0.8254      0.0000
  16  16   0      0.7620      0.6472      1.0978      0.0000
   1  17   0      2.0567      0.5235      1.9510      0.0000
   3  17   0      0.5884      0.6511      0.4547      0.0000
   5  17   0      1.0702      0.4779     -0.8549      0.0000
   7  17   0      0.7636      0.5689     -0.1948      0.0000
   9  17   0      0.8642      0.5714      0.6903      0.0000
  11  17   0      0.6723      0.5380      0.3138      0.0000
  13  17   0      1.0880      0.6530     -0.2292      0.0000
   0  18   0      2.5151      0.5135     -2.6714      0.0000
   2  18   0      1.5872      0.4055     -1.7404      0.0000
   4  18   0      0.4500      0.7607     -0.0192      0.0000
  -3   1   1      6.9274      0.9315     -3.9624      0.0000
  -1   1   1     15.1001      1.9808     12.8471      0.0000
   1   1   1      1.1673      1.2023    -11.4149      0.0000
  -4   2   1     14.4010      1.3382      5.0518      0.0000
  -2   2   1     16.6705      1.5368     -7.6949      0.0000
   0   2   1      3.5151      0.5765     -1.7435      0.0000
   4   2   1      1.4653      1.3934     -1.5280      0.0000
  -5   3   1     13.1286      1.2207     -3.8866      0.0000
  -3   3   1      7.4030      0.7062      3.9524      0.0000
  -1   3   1      1.2578      0.3544      1.5470      0.0000
   1   3   1      3.4536      0.3738     -5.4847      0.0000
   3   3   1     20.8815      2.1318    -12.0536      0.0000
   5   3   1      2.8976      0.8146      0.5806      0.0000
  -6   4   1     10.1960      1.3471      4.6799      0.0000
  -4   4   1      4.7900      0.5930     -2.5067      0.0000
  -2   4   1      3.4174      0.2518     -2.8500      0.0000
   0   4   1      1.8595      0.3411      1.9264      0.0000
   2   4   1      9.1187      0.8555      4.4055      0.0000
   4   4   1      9.4161      2.2974      8.9911      0.0000
   6   4   1      4.3406      0.6221     -4.1092      0.0000
  -7   5   1      8.7656      0.8241     -2.9662      0.0000
  -5   5   1      6.1489      1.5242     -0.6190      0.0000
  -3   5   1      2.7816      0.2365      1.9099      0.0000
  -1   5   1      4.9993      0.3617     -3.4227      0.0000
   1   5   1      6.4269      0.4956     -3.9591      0.0000
   3   5   1     10.5775      0.9906     -6.2362      0.0000
   5   5   1      7.3941      1.0272     -7.1230      0.0000
   7   5   1      4.7963      0.6445      5.1390      0.0000
  -8   6   1      5.6331      0.6982     -1.8402      0.0000
  -6   6   1      5.8767      0.4765      2.8045      0.0000
  -4   6   1      6.6486      0.6214      2.4150      0.0000
  -2   6   1      7.0268      0.4666      5.1591      0.0000
   0   6   1     11.4801      0.7506      6.1857      0.0000
   2   6   1      6.9987      0.7775      5.0517      0.0000
   4   6   1     11.9564      1.1195      9.0252      0.0000
   6   6   1      1.6995      1.2278      5.0667      0.0000
   8   6   1      8.5317      0.8694     -3.7083      0.0000
  -9   7   1     12.2778      1.1416     10.1001      0.0000
  -7   7   1      8.1349      0.5485      1.0915      0.0000
  -5   7   1     10.9359      1.1707     -4.8485      0.0000
  -3   7   1     15.7995      1.0369    -11.2742      0.0000
  -1   7   1     20.0118      1.2913    -12.6575      0.0000
   1   7   1     18.4930      1.2041    -11.8425      0.0000
   3   7   1     18.2015      1.3790    -13.4571      0.0000
   5   7   1     15.7692      2.3202    -12.2449      0.0000
   9   7   1      6.0632      0.6727      2.4184      0.0000
  11   7   1      5.4685      0.9115      4.6233      0.0000
 -10   8   1      6.8287      0.8350     -6.8290      0.0000
  -8   8   1      9.6432      0.6476     -8.6335      0.0000
  -6   8   1      0.8685      0.9403     -1.5738      0.0000
  -4   8   1      4.3291      0.3103      4.5765      0.0000
  -2   8   1      5.6802      0.4476      5.1561      0.0000
   0   8   1      4.0882      0.2952      2.1630      0.0000
   2   8   1      4.2699      0.3095      3.7314      0.0000
   4   8   1      5.6907      0.3892      5.8851      0.0000
   6   8   1      7.1193      1.5124      3.6928      0.0000
   8   8   1      3.1933      0.5375      1.8441      0.0000
  10   8   1      7.7234      0.7901     -4.3005      0.0000
  12   8   1      8.4519      0.8656     -5.9417      0.0000
 -11   9   1      7.3012      0.5906      6.4593      0.0000
  -9   9   1      8.5298      0.6399      7.5723      0.0000
  -7   9   1      9.7642      1.3479      7.5092      0.0000
  -5   9   1      3.3355      0.2643     -2.9632      0.0000
  -3   9   1      7.1651      0.4812     -6.1993      0.0000
  -1   9   1      7.4658      0.7342     -4.5519      0.0000
   1   9   1      5.5843      0.3780     -3.5606      0.0000
   3   9   1      4.9471      0.3441     -5.0915      0.0000
   5   9   1      6.2085      0.4212     -3.4059      0.0000
   7   9   1      4.2064      0.9511     -3.3458      0.0000
   9   9   1      4.2749      0.6183      2.4317      0.0000
  11   9   1      9.5723      0.9460      8.6909      0.0000
  13   9   1     10.0167      0.9964      7.6994      0.0000
 -12  10   1      8.5099      0.5870     -5.9937      0.0000
 -10  10   1      9.8778      0.7622     -8.0752      0.0000
  -8  10   1      9.3861      0.8835     -9.3048      0.0000
  -6  10   1      5.5519      0.3848     -4.6706      0.0000
  -4  10   1      5.9797      0.4082      4.1102      0.0000
  -2  10   1      5.7173      0.3901      5.1507      0.0000
   0  10   1      5.7248      0.3894      5.4648      0.0000
   2  10   1      6.6543      0.4473      5.8982      0.0000
   4  10   1      4.9351      0.3455      4.6499      0.0000
   6  10   1      5.6539      0.3879      3.8039      0.0000
  10  10   1      8.2826      0.9370     -8.3278      0.0000
  12  10   1     13.4378      1.3854     -9.1424      0.0000
  14  10   1      5.4219      0.6982     -4.5868      0.0000
 -13  11   1      7.7553      0.7088     -6.7491      0.0000
 -11  11   1      6.7881      0.6332     -6.7268      0.0000
  -9  11   1      4.6761      0.5477     -4.4658      0.0000
  -7  11   1      3.1320      0.2695     -2.8251      0.0000
  -5  11   1      3.2375      0.2582     -3.4375      0.0000
  -3  11   1      3.2764      0.3742     -4.2993      0.0000
  -1  11   1      4.9214      0.6515     -2.1795      0.0000
   1  11   1      2.6215      0.2342     -2.4112      0.0000
   3  11   1      3.0714      0.3440     -2.5780      0.0000
   5  11   1      3.5811      0.4209     -4.6135      0.0000
   7  11   1      4.0731      0.3103     -5.1164      0.0000
   9  11   1      4.9346      0.9816     -1.5334      0.0000
  13  11   1      6.6300      0.7931     -4.4877      0.0000
  15  11   1      6.5443      0.8038     -3.7861      0.0000
  17  11   1      0.7268      1.5111     -2.8629      0.0000
 -14  12   1      3.3813      0.3874     -2.9203      0.0000
 -12  12   1      5.6756      0.4394     -4.5095      0.0000
 -10  12   1      4.6119      0.4798     -5.2571      0.0000
  -8  12   1      4.1898      0.3868     -4.5385      0.0000
  -6  12   1      3.1144      0.2717     -2.6687      0.0000
  -4  12   1      3.9776      0.4284      1.0950      0.0000
  -2  12   1      5.9068      0.4019      5.2773      0.0000
   0  12   1      6.6157      0.4420      7.1990      0.0000
   2  12   1      6.9776      0.4705      7.5433      0.0000
   4  12   1      6.0336      0.4122      5.9653      0.0000
   6  12   1      3.3288      0.2641      2.8422      0.0000
   8  12   1      3.5843      0.3703     -3.3834      0.0000
  12  12   1      2.6220      1.3191     -3.7354      0.0000
  14  12   1      4.5151      0.7580     -3.8306      0.0000
  16  12   1      3.6691      1.0079     -2.8966      0.0000
  18  12   1      1.3279      1.3173     -1.7536      0.0000
 -17  13   1      2.9737      1.1366      0.3726      0.0000
 -15  13   1      3.8802      0.5671      2.8866      0.0000
 -13  13   1      6.0352      0.4582      4.8981      0.0000
 -11  13   1      7.5290      0.5971      6.5044      0.0000
  -9  13   1      5.3353      0.7752      5.9507      0.0000
  -7  13   1      3.5612      0.2816      4.2774      0.0000
  -5  13   1      4.1634      0.3069      2.2292      0.0000
  -3  13   1      5.2202      0.4202     -2.2728      0.0000
  -1  13   1      6.9166      0.4641     -7.0937      0.0000
   1  13   1      7.4946      0.6836     -9.0352      0.0000
   3  13   1      8.2178      0.5520     -8.4031      0.0000
   5  13   1      5.2722      0.4800     -4.7010      0.0000
   7  13   1      2.7838      0.2578      1.7235      0.0000
   9  13   1      6.7738      0.6268      5.5484      0.0000
  11  13   1      0.0000      1.7947      4.2459      0.0000
  13  13   1      2.6779      0.6317      4.6338      0.0000
  15  13   1      5.3453      0.6921      4.2398      0.0000
  17  13   1      3.0895      1.4883      3.2540      0.0000
  19  13   1      1.4157      1.1843      1.7548      0.0000
 -18  14   1      2.7253      0.5101     -0.8710      0.0000
 -16  14   1      2.5315      0.6760     -2.4376      0.0000
 -14  14   1      3.1598      0.3226     -3.7911      0.0000
 -12  14   1      4.9104      0.4304     -4.5941      0.0000
 -10  14   1      6.3297      0.5263     -4.6683      0.0000
  -8  14   1      3.7678      0.3752     -3.5167      0.0000
  -6  14   1      3.0977      0.2666     -3.1204      0.0000
  -4  14   1      3.1041      0.2633     -2.2870      0.0000
  -2  14   1      2.7470      0.2496      1.0065      0.0000
   0  14   1      3.8170      0.2932      4.1835      0.0000
   2  14   1      5.3723      0.3797      5.2074      0.0000
   4  14   1      4.2875      0.3756      3.8538      0.0000
   6  14   1      2.3423      0.2928     -0.4597      0.0000
   8  14   1      5.0237      0.3639     -3.5866      0.0000
  10  14   1      4.4726      0.8196     -2.5617      0.0000
  12  14   1      1.6385      1.4059     -2.7837      0.0000
  14  14   1      2.5828      0.8527     -3.5481      0.0000
  16  14   1      3.0561      0.5881     -3.6005      0.0000
  18  14   1      2.2595      0.6970     -3.1341      0.0000
  20  14   1      0.5742      0.9508     -1.6382      0.0000
 -19  15   1      3.3399      0.5486     -2.0021      0.0000
 -17  15   1      4.9480      0.7166     -0.4004      0.0000
 -15  15   1      4.3446      0.8965      2.3260      0.0000
 -13  15   1      5.8232      0.4764      4.5377      0.0000
 -11  15   1      6.1888      0.7824      5.4045      0.0000
  -9  15   1      4.2299      0.3231      4.3419      0.0000
  -7  15   1      3.4583      0.2818      1.5283      0.0000
  -5  15   1      6.0712      0.4180     -1.6635      0.0000
  -3  15   1      7.5225      0.5100     -6.1122      0.0000
  -1  15   1      7.2120      0.4898    -11.3792      0.0000
   1  15   1     11.0476      0.7351    -14.2129      0.0000
   3  15   1     10.6572      0.7058    -13.0101      0.0000
   5  15   1      6.5671      0.4484     -7.8078      0.0000
   7  15   1      2.5412      0.2588     -1.9094      0.0000
   9  15   1      4.0153      0.3634      0.3762      0.0000
  11  15   1      5.3837      0.6598      2.0435      0.0000
  15  15   1      0.9718      0.8556      3.4475      0.0000
  17  15   1      3.1480      0.6649      2.6384      0.0000
  19  15   1      1.0347      0.7328      0.6659      0.0000
  21  15   1      0.0000      0.6971     -1.0929      0.0000
 -20  16   1      2.3340      0.5119      0.3224      0.0000
 -18  16   1      3.3822      0.5681      0.2655      0.0000
 -16  16   1      2.3687      0.5120     -0.8232      0.0000
 -14  16   1      2.3767      0.3665     -2.2929      0.0000
 -12  16   1      4.1625      0.6241     -2.9835      0.0000
 -10  16   1      3.7339      0.4186     -2.9240      0.0000
  -8  16   1      2.2777      0.2934     -2.1710      0.0000
  -6  16   1      2.0409      0.2953     -0.8501      0.0000
  -4  16   1      3.4206      0.3274      0.5843      0.0000
  -2  16   1      3.3001      0.3154      2.9972      0.0000
   0  16   1      4.4289      0.4604      5.6164      0.0000
   2  16   1      5.8993      0.4739      6.3780      0.0000
   4  16   1      4.2827      0.3736      4.4329      0.0000
   6  16   1      1.3999      0.3418      1.4319      0.0000
   8  16   1      2.1585      0.3486      0.3220      0.0000
  10  16   1      2.9903      0.3734     -0.4573      0.0000
  14  16   1      1.7819      0.5391     -2.4566      0.0000
  18  16   1      0.9299      0.7675     -1.3514      0.0000
 -15  17   1      1.9905      0.4829      1.3535      0.0000
 -13  17   1      2.0940      0.4886      2.1455      0.0000
 -11  17   1      2.9238      0.5518      2.1502      0.0000
  -9  17   1      2.5476      0.8863      1.9429      0.0000
  -7  17   1      1.5531      0.3970      1.3471      0.0000
  -5  17   1      1.4139      0.3981      0.3437      0.0000
  -3  17   1      2.0181      0.6319     -0.8138      0.0000
  -1  17   1      1.7619      0.4428     -2.3348      0.0000
   1  17   1      2.7617      0.3691     -3.3844      0.0000
   3  17   1      2.7831      0.3791     -2.8016      0.0000
   5  17   1      1.2143      0.4520     -1.2599      0.0000
   7  17   1      1.4585      0.3851     -0.7198      0.0000
   9  17   1      2.0293      0.3917     -0.3148      0.0000
  11  17   1      2.4551      0.5335      1.0283      0.0000
  13  17   1      1.5960      1.3601      1.8986      0.0000
  -8  18   1      1.3732      0.6666     -0.6855      0.0000
  -6  18   1      1.0862      0.6075     -0.4048      0.0000
  -4  18   1      1.4464      0.5881      0.6759      0.0000
  -2  18   1      1.9300      0.4997      1.8949      0.0000
   0  18   1      2.2613      0.4821      2.7942      0.0000
   2  18   1      2.1614      0.5876      2.6528      0.0000
   4  18   1      1.4570      0.6367      1.6380      0.0000
   6  18   1      1.8741      0.5277      1.2186      0.0000
  -6   0   2     27.9654      2.5845      3.6228      0.0000
  -4   0   2     13.9545      1.2916     -8.3371      0.0000
  -2   0   2     21.9336      2.0208    -19.9201      0.0000
   0   0   2     39.6788      3.6610    -25.9022      0.0000
   2   0   2     52.7403      4.8813    -30.1529      0.0000
  -7   1   2      5.5011      0.7656     -8.7222      0.0000
  -5   1   2      5.1951      0.4175     -6.3010      0.0000
  -3   1   2      3.6234      0.3797     -4.7283      0.0000
  -1   1   2      3.2320      0.2601     -2.9060      0.0000
   1   1   2      3.7157      0.5849     -4.8677      0.0000
   3   1   2      8.5604      1.2026      3.5083      0.0000
  -8   2   2      5.5093      0.5384      4.7245      0.0000
  -6   2   2      6.5000      1.3833     10.4339      0.0000
  -4   2   2      2.4773      0.2999      6.2674      0.0000
  -2   2   2      2.8552      0.2587      2.7204      0.0000
   0   2   2      2.3485      0.3701      0.7726      0.0000
   2   2   2      1.9300      1.6550     -0.3188      0.0000
   4   2   2     10.5985      1.0302     -4.0261      0.0000
  -9   3   2      4.8576      0.4849    -11.2729      0.0000
  -7   3   2      7.7004      0.7235    -11.8967      0.0000
  -5   3   2     14.6705      1.3614    -11.1824      0.0000
  -3   3   2      5.0019      0.4899     -4.4191      0.0000
  -1   3   2      1.8309      0.4634      0.9265      0.0000
   1   3   2      8.4728      1.1247      5.8937      0.0000
   5   3   2      4.8924      1.1302      2.0004      0.0000
 -10   4   2      3.8406      0.4167     -5.6157      0.0000
  -8   4   2      3.3455      0.7902     -0.8773      0.0000
  -6   4   2      7.3277      0.9060      2.4057      0.0000
  -4   4   2      4.8607      0.4827      2.6034      0.0000
  -2   4   2      2.9410      0.3487      2.5087      0.0000
   0   4   2      2.1338      0.5036     -2.3569      0.0000
   2   4   2      6.2516      0.6011     -2.0634      0.0000
   4   4   2      4.1318      0.7390      4.7779      0.0000
   6   4   2      0.0000      1.3247     -3.4059      0.0000
   8   4   2      7.5655      1.0903     -4.8449      0.0000
 -11   5   2      3.2054      0.3933      1.3196      0.0000
  -9   5   2      3.9210      0.4135     -3.1808      0.0000
  -7   5   2     10.2685      0.9641     -6.7025      0.0000
  -5   5   2      8.4984      1.0385     -5.8027      0.0000
  -3   5   2      3.4464      0.2507     -3.1079      0.0000
  -1   5   2      4.2551      0.4329      3.4337      0.0000
   1   5   2     10.5932      0.9881      7.6287      0.0000
   3   5   2      3.3671      0.5129     -0.6072      0.0000
   5   5   2      3.1694      0.8550      0.1151      0.0000
   9   5   2      3.3546      1.1890      4.2875      0.0000
 -12   6   2      3.9236      0.4225      3.4086      0.0000
 -10   6   2      3.4286      0.4208      1.9935      0.0000
  -8   6   2      6.3069      0.6146      7.2913      0.0000
  -6   6   2      8.5353      0.8060      8.3562      0.0000
  -2   6   2      1.7833      0.2124     -1.6740      0.0000
   0   6   2     11.9838      1.1192     -8.6084      0.0000
   2   6   2      6.0922      0.5862     -5.0140      0.0000
   4   6   2      8.4243      0.8003     -4.0538      0.0000
   6   6   2      5.2898      0.7547     -4.5621      0.0000
   8   6   2      7.6518      0.7744     -6.0605      0.0000
  10   6   2      2.1404      0.7079     -2.7594      0.0000
 -13   7   2      2.8752      0.3629     -1.6555      0.0000
 -11   7   2      5.6569      0.5564     -2.5676      0.0000
  -9   7   2      5.5159      0.7572     -3.0769      0.0000
  -7   7   2      9.2797      1.0981     -3.9336      0.0000
  -5   7   2      6.9931      0.5524     -3.3898      0.0000
  -3   7   2      5.4603      1.0979      4.6105      0.0000
  -1   7   2     12.0518      1.7409     13.8895      0.0000
   1   7   2     13.3808      1.0091     13.4285      0.0000
   3   7   2     14.3367      1.8874     13.9262      0.0000
   5   7   2     10.9239      1.2484     10.8456      0.0000
   7   7   2      6.2902      1.3269      7.5427      0.0000
   9   7   2      6.8210      0.9990      6.5422      0.0000
  11   7   2      2.9554      0.6898      2.5344      0.0000
 -14   8   2      2.7529      0.3713      1.9738      0.0000
 -12   8   2      2.3942      0.5054      2.3986      0.0000
 -10   8   2      4.6619      0.6655      4.7017      0.0000
  -8   8   2      3.5583      0.9681      3.3072      0.0000
  -6   8   2      8.7411      1.6786      6.4983      0.0000
  -4   8   2      7.8456      0.5220      5.6232      0.0000
  -2   8   2      1.3263      0.4752      0.6473      0.0000
   0   8   2      2.3815      0.5087      0.8245      0.0000
   2   8   2      3.1628      0.5324     -2.3657      0.0000
   4   8   2      3.7823      0.4205     -3.5600      0.0000
   6   8   2      2.3458      0.7204     -1.4841      0.0000
   8   8   2      2.1319      1.1072     -2.0300      0.0000
  10   8   2      1.5185      1.1538     -2.5087      0.0000
  12   8   2      4.4725      0.6366      2.5459      0.0000
 -15   9   2      2.2495      0.3413     -0.7810      0.0000
 -13   9   2      1.6342      0.4036     -2.3340      0.0000
 -11   9   2      3.7791      0.4024     -4.5269      0.0000
  -9   9   2      5.1595      0.4241     -4.0850      0.0000
  -7   9   2      3.5499      0.6907     -3.6908      0.0000
  -5   9   2      6.2547      0.4219     -5.2212      0.0000
  -3   9   2      2.8832      0.2569     -2.8312      0.0000
  -1   9   2      2.6340      0.2303     -2.4979      0.0000
   1   9   2      1.6919      0.3917      1.3562      0.0000
   3   9   2      3.8529      0.3337      4.8504      0.0000
   5   9   2      3.8845      0.4311      3.4658      0.0000
   7   9   2      2.1742      0.9328      1.9275      0.0000
   9   9   2      1.8630      1.2943      1.3126      0.0000
  11   9   2      1.3301      1.0416     -1.7899      0.0000
  13   9   2      6.0866      0.9079     -3.5722      0.0000
  15   9   2      1.1314      1.3283      0.1763      0.0000
 -16  10   2      3.5273      0.3917      1.9980      0.0000
 -14  10   2      2.5045      0.3521      2.2023      0.0000
 -12  10   2      3.8189      0.6815      5.5578      0.0000
 -10  10   2      5.3454      0.4366      5.2209      0.0000
  -8  10   2      5.2654      0.5409      3.4026      0.0000
  -6  10   2      2.0487      0.2295      1.5849      0.0000
  -4  10   2      2.0161      0.2341      1.6590      0.0000
  -2  10   2      2.4709      0.2166      3.0356      0.0000
   0  10   2      1.5727      0.3407      0.8762      0.0000
   2  10   2      1.7762      0.3215     -2.7086      0.0000
   4  10   2      3.4748      0.3462     -3.2069      0.0000
   6  10   2      2.5489      0.3993     -1.1559      0.0000
   8  10   2      0.6628      1.1843      1.1229      0.0000
  10  10   2      3.9466      1.1324      4.1763      0.0000
  12  10   2      8.4728      1.2579      4.1331      0.0000
  14  10   2      2.4346      0.9845     -0.3201      0.0000
  16  10   2      2.4775      1.4335      2.2427      0.0000
 -17  11   2      5.0236      0.5031      4.5367      0.0000
 -15  11   2      5.8620      0.5753      5.5497      0.0000
 -13  11   2      4.4581      0.5889      4.7267      0.0000
 -11  11   2      5.2044      0.5429      3.3511      0.0000
  -9  11   2      3.9187      0.8480      3.8893      0.0000
  -7  11   2      4.6397      0.6742      4.9758      0.0000
  -5  11   2      3.3830      0.3619      4.4677      0.0000
  -3  11   2      2.3074      0.2908     -1.4273      0.0000
  -1  11   2      3.5274      0.3100     -3.3736      0.0000
   1  11   2      1.9211      0.2558     -1.1951      0.0000
   3  11   2      2.3262      0.2900      1.8133      0.0000
   5  11   2      1.9241      0.3508      3.2949      0.0000
   7  11   2      2.5952      0.4262      2.4992      0.0000
   9  11   2      2.2556      2.3658     -0.0562      0.0000
  11  11   2      3.2997      1.7795      0.3908      0.0000
  13  11   2      6.7005      1.1268      5.5435      0.0000
  15  11   2      3.1531      0.8579      3.3620      0.0000
  17  11   2      1.4610      1.1781      1.1392      0.0000
 -18  12   2      1.2162      0.4687     -0.8772      0.0000
 -16  12   2      1.6451      0.3949     -1.0928      0.0000
 -14  12   2      2.1610      0.5053      0.3635      0.0000
 -12  12   2      1.5718      0.6073      2.1110      0.0000
 -10  12   2      2.7249      0.4268      3.2211      0.0000
  -8  12   2      2.2468      0.3049      1.7645      0.0000
  -6  12   2      1.6033      0.3681     -1.4014      0.0000
  -4  12   2      1.1246      0.3216     -0.1772      0.0000
  -2  12   2      2.1159      0.2354      2.1992      0.0000
   0  12   2      1.8443      0.5306      0.7504      0.0000
   2  12   2      2.0891      0.2892     -2.1452      0.0000
   4  12   2      3.5510      0.3121     -4.1675      0.0000
   6  12   2      3.2150      0.3079     -2.8288      0.0000
   8  12   2      1.5542      0.6056      1.6107      0.0000
  10  12   2      3.5417      0.8738      3.5555      0.0000
  12  12   2      1.1388      0.9232     -0.9527      0.0000
  14  12   2      1.8165      1.3743     -0.7358      0.0000
  16  12   2      1.1729      1.0697      1.0357      0.0000
  18  12   2      1.3237      1.0410      1.6866      0.0000
 -19  13   2      1.0026      0.5479      0.2975      0.0000
 -17  13   2      0.7521      0.6081      0.9564      0.0000
 -15  13   2      0.9656      0.4818      0.3217      0.0000
 -13  13   2      1.8479      0.3470     -1.2858      0.0000
 -11  13   2      2.0283      0.4242     -2.7380      0.0000
  -9  13   2      2.8940      0.3455     -3.2378      0.0000
  -7  13   2      1.3830      0.3491     -0.7162      0.0000
  -5  13   2      1.4102      0.3342      0.7932      0.0000
  -3  13   2      1.3550      0.2776     -0.4364      0.0000
  -1  13   2      1.7034      0.2586     -1.1124      0.0000
   1  13   2      1.4892      0.4596      0.8017      0.0000
   3  13   2      2.7163      0.4265      3.2967      0.0000
   5  13   2      2.5112      0.4013      3.4104      0.0000
   7  13   2      1.3209      0.3886     -0.1426      0.0000
   9  13   2      4.0807      0.7670     -3.1702      0.0000
  11  13   2      0.9490      0.9259      0.0184      0.0000
  13  13   2      0.0000      0.7123      0.9389      0.0000
  15  13   2      1.1566      0.9769     -0.2513      0.0000
  17  13   2      1.2300      1.0756     -1.0627      0.0000
  19  13   2      0.7342      0.8676     -1.3102      0.0000
 -20  14   2      1.9975      0.5204      1.4281      0.0000
 -18  14   2      1.2809      0.6376      0.9032      0.0000
 -16  14   2      1.1524      0.4727      0.1081      0.0000
 -14  14   2      0.7028      0.5321      0.3755      0.0000
 -12  14   2      0.8409      0.5413      1.1526      0.0000
 -10  14   2      2.0289      0.3546      1.8987      0.0000
  -8  14   2      1.2363      0.3588      1.2359      0.0000
  -6  14   2      1.4113      0.3351     -0.1872      0.0000
  -4  14   2      0.7852      0.6366     -0.4525      0.0000
  -2  14   2      1.6698      0.2951      0.7052      0.0000
   0  14   2      4.8994      0.9971      0.7377      0.0000
   2  14   2      1.7052      0.3100     -1.4104      0.0000
   4  14   2      2.0545      0.2890     -2.8560      0.0000
   6  14   2      1.8201      0.2831     -1.3844      0.0000
   8  14   2      2.2111      0.3306      1.1891      0.0000
  10  14   2      1.7851      0.5938     -0.5243      0.0000
  12  14   2      0.6164      1.2143     -1.4877      0.0000
  14  14   2      0.2221      0.6881     -0.3461      0.0000
  16  14   2      0.1820      0.8158      0.5685      0.0000
  18  14   2      1.0140      0.9186      1.3195      0.0000
  20  14   2      0.5783      0.6443      0.6621      0.0000
 -21  15   2      0.7555      0.6745     -0.1557      0.0000
 -19  15   2      0.8939      0.7260     -0.8032      0.0000
 -17  15   2      0.8373      0.5515     -0.6145      0.0000
 -15  15   2      0.9655      0.6130     -0.2731      0.0000
 -13  15   2      0.5575      0.5271     -0.5565      0.0000
 -11  15   2      1.0084      0.4565     -1.1528      0.0000
  -9  15   2      1.0503      0.3920     -0.9044      0.0000
  -7  15   2      1.0981      0.3633     -0.1364      0.0000
  -5  15   2      1.3245      0.3434      0.8700      0.0000
  -3  15   2      1.1330      0.3552      0.9430      0.0000
  -1  15   2      0.8849      0.4135      0.2196      0.0000
   1  15   2      1.6105      0.5845      0.7478      0.0000
   3  15   2      1.5448      0.3178      1.9366      0.0000
   5  15   2      1.6101      0.2597      1.4373      0.0000
   7  15   2      0.9918      0.4081     -0.3661      0.0000
   9  15   2      0.6382      0.6470      0.3906      0.0000
  11  15   2      0.5591      0.9238      1.1978      0.0000
  15  15   2      0.0000      0.5931     -0.3973      0.0000
  17  15   2      0.0000      0.6272     -0.9927      0.0000
  19  15   2      0.6833      0.7478     -0.5231      0.0000
 -20  16   2      0.7915      0.7220      0.0641      0.0000
 -18  16   2      1.1226      0.5428      0.2256      0.0000
 -16  16   2      1.3672      0.5484     -0.2497      0.0000
 -14  16   2      0.6377      0.5197     -0.6670      0.0000
 -12  16   2      0.5956      0.5585     -0.0788      0.0000
 -10  16   2      0.4413      0.5278      0.4880      0.0000
  -8  16   2      0.4738      0.5147      0.6986      0.0000
  -6  16   2      0.5989      0.5313      0.6743      0.0000
  -2  16   2      1.3912      0.3635      0.6766      0.0000
   0  16   2      1.0840      0.4420      0.9034      0.0000
   2  16   2      0.7751      0.6559      0.3938      0.0000
   4  16   2      0.5375      0.5477      0.2744      0.0000
   6  16   2      1.0538      0.4271      0.9915      0.0000
   8  16   2      0.8180      0.5817      0.1035      0.0000
  10  16   2      0.8509      0.5511     -1.0859      0.0000
  12  16   2      1.1899      1.0217     -0.6820      0.0000
  14  16   2      0.7077      0.6578     -0.3494      0.0000
  16  16   2      0.0000      0.6015      0.0834      0.0000
 -15  17   2      0.8315      0.6901     -0.6797      0.0000
 -13  17   2      0.4058      0.6475     -0.0800      0.0000
 -11  17   2      1.0573      0.6204      0.0576      0.0000
  -9  17   2      0.6341      0.5286      0.2932      0.0000
  -7  17   2      0.8335      0.4763      0.5659      0.0000
  -5  17   2      0.7222      0.5467      0.7226      0.0000
  -3  17   2      1.1502      0.4115      0.6951      0.0000
  -1  17   2      0.8398      0.5184      0.2601      0.0000
   1  17   2      0.9250      0.5252     -0.2175      0.0000
   3  17   2      0.9255      0.5118     -0.6960      0.0000
   5  17   2      1.0151      0.4847     -1.3774      0.0000
   7  17   2      0.8447      0.6894     -0.8354      0.0000
   9  17   2      0.5657      0.7084      0.3005      0.0000
  11  17   2      0.7856      0.6976      0.2288      0.0000
  -8  18   2      0.8649      0.6836     -0.9424      0.0000
  -6  18   2      0.8509      0.6538     -0.9550      0.0000
  -4  18   2      0.6062      0.6579     -0.6998      0.0000
  -2  18   2      1.2682      0.5401     -0.3381      0.0000
   0  18   2      1.1357      0.6739      0.1841      0.0000
   2  18   2      0.3165      0.7308      0.7949      0.0000
   4  18   2      0.8340      0.7434      1.3568      0.0000
   6  18   2      0.7522      0.7169      0.9335      0.0000
  -9   1   3      1.0298      0.7931      2.0164      0.0000
  -7   1   3      1.3099      0.3109     -2.5317      0.0000
  -5   1   3      1.9746      0.3002     -2.6752      0.0000
  -3   1   3      3.2675      0.5622      1.8499      0.0000
  -1   1   3      5.1263      0.3877     -4.4309      0.0000
   1   1   3      1.3085      0.7123      0.8333      0.0000
   3   1   3      1.8917      0.8768     -1.2920      0.0000
   5   1   3      2.0195      1.0045      2.4382      0.0000
 -10   2   3      1.5596      0.4518      1.3941      0.0000
  -8   2   3      1.5704      0.4908     -1.5972      0.0000
  -6   2   3      1.3189      0.3964      3.2530      0.0000
  -4   2   3      0.8846      0.4179     -1.3814      0.0000
  -2   2   3      2.4538      0.2518      2.4120      0.0000
   0   2   3      1.2548      0.4981      1.2726      0.0000
   2   2   3      0.5129      1.0005      1.4025      0.0000
   6   2   3      4.6362      1.4266     -4.7043      0.0000
 -11   3   3      3.4440      0.4027     -3.3048      0.0000
  -9   3   3      1.6960      0.4220     -1.5240      0.0000
  -7   3   3      2.0916      0.3962     -2.1923      0.0000
  -5   3   3      1.7173      0.3492     -2.0149      0.0000
  -3   3   3      5.7061      0.4331     -4.7539      0.0000
  -1   3   3      2.2845      0.6518     -1.6212      0.0000
   1   3   3      1.7333      0.4273     -1.9162      0.0000
   3   3   3      2.4808      1.6527     -2.3031      0.0000
   7   3   3      2.2473      1.1182      2.1379      0.0000
 -12   4   3      2.0724      0.4037     -2.8822      0.0000
  -8   4   3      0.9766      0.6455      0.4804      0.0000
  -6   4   3      1.6503      0.4169     -0.2174      0.0000
  -4   4   3      3.0563      0.3116      4.3163      0.0000
  -2   4   3      4.9279      0.3445      3.8638      0.0000
   0   4   3      2.6569      0.3865      1.9602      0.0000
   2   4   3      5.3002      0.5284      4.7931      0.0000
   4   4   3      2.8111      1.2450     -3.8892      0.0000
   6   4   3      1.7900      1.5055     -2.1555      0.0000
   8   4   3      3.8044      0.5540     -2.2790      0.0000
 -13   5   3      1.4403      0.4388      1.0688      0.0000
 -11   5   3      1.3975      0.5158      1.7024      0.0000
  -9   5   3      1.9634      0.3955     -2.7748      0.0000
  -7   5   3      1.3933      0.4451     -1.8962      0.0000
  -5   5   3      3.8983      0.4151     -4.2748      0.0000
  -3   5   3      6.4700      0.6221     -5.3391      0.0000
  -1   5   3      3.7305      0.4220     -4.2941      0.0000
   1   5   3      4.0274      0.4229     -4.2575      0.0000
   3   5   3      5.0222      0.5275      3.3131      0.0000
   5   5   3      1.8474      0.8572      2.6743      0.0000
   7   5   3      1.2032      1.0014      2.3258      0.0000
   9   5   3      3.4556      0.7065      1.2123      0.0000
 -14   6   3      1.9834      0.3582     -1.7628      0.0000
 -12   6   3      1.1081      0.6163     -1.0627      0.0000
 -10   6   3      1.8111      0.4836      1.6812      0.0000
  -8   6   3      3.3614      0.6267      3.3007      0.0000
  -6   6   3      6.8914      0.6576      4.1930      0.0000
  -4   6   3      5.5824      0.5081      4.5085      0.0000
  -2   6   3      5.8143      0.5650      4.2777      0.0000
   0   6   3      4.6996      0.4732      4.1470      0.0000
   2   6   3      5.3868      0.5312     -5.1122      0.0000
   4   6   3      6.7286      0.6591     -4.7827      0.0000
   6   6   3      3.1029      0.7664     -2.6379      0.0000
   8   6   3      2.3497      1.5553     -2.7754      0.0000
  10   6   3      4.7264      0.8417     -2.3072      0.0000
  12   6   3      3.5944      0.8240     -2.5063      0.0000
 -15   7   3      3.8450      0.4147      2.8786      0.0000
 -13   7   3      2.4604      0.3960      2.1020      0.0000
 -11   7   3      3.0905      0.3704     -1.9301      0.0000
  -9   7   3      3.9085      0.7211     -3.3157      0.0000
  -7   7   3      5.6463      0.6211     -5.6238      0.0000
  -5   7   3      6.5202      0.5077     -5.6883      0.0000
  -3   7   3      3.5870      0.2692     -4.0497      0.0000
  -1   7   3      4.3234      0.4478     -3.4562      0.0000
   1   7   3      6.8670      0.6598      6.4878      0.0000
   3   7   3     10.7716      1.0060      9.9752      0.0000
   5   7   3      9.3984      1.2724      6.8476      0.0000
   7   7   3      5.1589      0.9405      5.1435      0.0000
   9   7   3      2.9306      1.6466      3.8614      0.0000
  11   7   3      5.0276      1.2836      3.4559      0.0000
  13   7   3      2.3627      0.9057      1.4243      0.0000
 -16   8   3      3.0841      0.6055     -1.1620      0.0000
 -14   8   3      1.7185      0.3312     -2.1003      0.0000
 -12   8   3      0.7081      0.6542      0.9537      0.0000
 -10   8   3      3.3719      0.3856      2.8443      0.0000
  -8   8   3      4.1817      0.4357      4.5212      0.0000
  -6   8   3      6.7544      0.6158      7.4893      0.0000
  -4   8   3      9.5002      0.6559      8.2786      0.0000
  -2   8   3      7.8478      1.4757      9.9888      0.0000
   0   8   3      4.8427      0.4921      3.2488      0.0000
   2   8   3      2.3149      0.3535     -1.9524      0.0000
   4   8   3      3.3050      0.4031     -2.9248      0.0000
   6   8   3      2.3833      0.7292     -2.0466      0.0000
   8   8   3      2.1078      1.2394     -2.0188      0.0000
  10   8   3      2.3790      1.3128     -3.3694      0.0000
  12   8   3      2.7354      1.1941     -3.7040      0.0000
  14   8   3      2.5393      0.8879     -1.4685      0.0000
 -19   9   3      2.1097      0.5201      1.0994      0.0000
 -17   9   3      2.4175      0.7450     -1.1277      0.0000
 -15   9   3      3.1955      0.8050      1.1881      0.0000
 -13   9   3      1.4770      0.4173     -0.8293      0.0000
 -11   9   3      2.7845      0.5071     -2.9546      0.0000
  -9   9   3      4.1925      0.6264     -3.7339      0.0000
  -7   9   3      4.6732      0.3653     -5.3621      0.0000
  -5   9   3      7.8205      0.5992     -6.6920      0.0000
  -3   9   3      8.0557      0.6155     -9.3956      0.0000
  -1   9   3      4.8864      0.3360     -4.5496      0.0000
   1   9   3      1.3072      0.4644     -0.0861      0.0000
   3   9   3      2.6628      0.3570      2.6906      0.0000
   5   9   3      2.4971      0.3908      2.5765      0.0000
   7   9   3      0.6032      0.9960      0.8567      0.0000
   9   9   3      1.7092      1.3131      1.3508      0.0000
  11   9   3      2.4346      1.7636      2.9332      0.0000
  13   9   3      3.6260      0.7996      2.1197      0.0000
  15   9   3      4.6217      0.7532     -4.4028      0.0000
 -20  10   3      1.2087      0.6250     -2.4327      0.0000
 -18  10   3      3.1288      0.4933     -1.6925      0.0000
 -16  10   3      2.8371      0.3569     -1.9653      0.0000
 -14  10   3      3.1062      0.3709     -1.4482      0.0000
 -12  10   3      1.6326      0.3960      1.5175      0.0000
 -10  10   3      4.3502      1.0527      3.6220      0.0000
  -8  10   3      5.2342      0.6103      5.3742      0.0000
  -6  10   3      6.4659      0.4342      5.9572      0.0000
  -4  10   3      8.6186      0.5722      9.7320      0.0000
  -2  10   3      6.4628      0.4334      7.3077      0.0000
   0  10   3      3.3646      0.3429      2.8383      0.0000
   2  10   3      2.6770      0.3953     -1.1587      0.0000
   4  10   3      3.9609      0.4293     -3.6564      0.0000
   6  10   3      2.1956      0.4152     -2.2382      0.0000
   8  10   3      0.6299      1.0981     -1.3281      0.0000
  10  10   3      2.3907      0.8159     -2.2108      0.0000
  12  10   3      1.7801      1.0740     -2.8890      0.0000
  14  10   3      3.1804      0.8452      3.1392      0.0000
  16  10   3      4.0196      0.7394      3.4744      0.0000
  18  10   3      1.5963      1.2334      2.4595      0.0000
 -21  11   3      2.3275      0.4901      2.6842      0.0000
 -19  11   3      4.4217      0.4687      3.7399      0.0000
 -17  11   3      8.9049      0.8606      6.1578      0.0000
 -15  11   3      9.1074      1.2190      7.8453      0.0000
 -13  11   3     10.6641      1.0042      8.7204      0.0000
 -11  11   3      9.4899      1.0447      7.8733      0.0000
  -9  11   3      7.9687      0.6186      5.5192      0.0000
  -7  11   3      3.3007      0.4374      4.3201      0.0000
  -5  11   3      2.1580      0.3219     -0.8483      0.0000
  -3  11   3      4.8673      0.4712     -4.2999      0.0000
  -1  11   3      2.6490      0.4836     -4.4944      0.0000
   1  11   3      2.2088      0.2295     -2.4359      0.0000
   3  11   3      2.1534      0.3544      0.9560      0.0000
   5  11   3      3.7178      0.4226      1.9539      0.0000
   7  11   3      4.9932      0.8596      2.4744      0.0000
   9  11   3      2.1504      2.7070      3.9279      0.0000
  11  11   3      4.3541      0.9457      6.5188      0.0000
  13  11   3      2.4513      1.0753      2.4884      0.0000
  15  11   3      1.8667      1.0120      1.3167      0.0000
  17  11   3      1.5189      1.1633      0.9862      0.0000
 -22  12   3      1.8563      0.5157     -1.3836      0.0000
 -20  12   3      2.9287      0.7007     -1.7906      0.0000
 -18  12   3      4.1328      0.4611     -3.2099      0.0000
 -16  12   3      4.4814      0.4719     -3.5540      0.0000
 -14  12   3      2.7711      0.5377     -2.3206      0.0000
 -12  12   3      1.3635      0.4070     -1.0174      0.0000
 -10  12   3      2.7575      0.3553      2.3058      0.0000
  -8  12   3      4.0358      0.3331      3.3393      0.0000
  -6  12   3      4.7561      0.3354      4.6942      0.0000
  -4  12   3      4.5500      0.3232      5.3944      0.0000
  -2  12   3      4.1934      0.3547      4.8409      0.0000
   0  12   3      2.4570      0.2491      2.2398      0.0000
   2  12   3      1.9390      0.2547     -2.0217      0.0000
   4  12   3      3.6607      0.4213     -3.5885      0.0000
   6  12   3      2.7381      0.4219     -3.4062      0.0000
   8  12   3      2.3099      0.8381     -2.4533      0.0000
  10  12   3      1.5967      1.7002     -3.0953      0.0000
  12  12   3      1.2163      1.0091      0.4266      0.0000
  14  12   3      2.4550      1.0581      1.6610      0.0000
  16  12   3      1.6608      1.1861      1.2616      0.0000
  18  12   3      1.9492      1.0427      0.9142      0.0000
 -23  13   3      1.7843      0.5525     -0.3261      0.0000
 -21  13   3      3.6636      0.6017      0.2435      0.0000
 -17  13   3      4.0801      0.4395      3.0519      0.0000
 -15  13   3      2.8771      0.5121      2.3317      0.0000
 -13  13   3      1.4628      0.3741      0.8795      0.0000
 -11  13   3      2.4297      0.3653     -2.0832      0.0000
  -9  13   3      6.6969      0.4700     -4.5390      0.0000
  -7  13   3      5.9546      0.4090     -6.2688      0.0000
  -5  13   3      6.0491      0.4183     -6.2178      0.0000
  -3  13   3      4.9927      0.3520     -5.4398      0.0000
  -1  13   3      4.2693      0.3167     -3.7198      0.0000
   1  13   3      2.3246      0.6329      0.4886      0.0000
   3  13   3      3.3087      0.2711      3.4021      0.0000
   5  13   3      3.9489      0.4492      4.4664      0.0000
   7  13   3      4.0511      0.4729      3.8590      0.0000
   9  13   3      5.8205      0.8802      3.4433      0.0000
  11  13   3      2.3073      0.7685     -0.0656      0.0000
  13  13   3      1.8608      0.9417     -1.9761      0.0000
  15  13   3      0.9582      0.8391     -1.4529      0.0000
  17  13   3      1.6575      0.9198     -1.4631      0.0000
  19  13   3      1.6749      0.7922     -0.9495      0.0000
  21  13   3      0.0000      0.8548     -1.1769      0.0000
 -24  14   3      0.8673      0.7123      0.8416      0.0000
 -22  14   3      3.7651      0.6140      1.0529      0.0000
 -16  14   3      4.3727      0.6630     -1.2058      0.0000
 -14  14   3      2.3322      0.3396     -0.9457      0.0000
 -12  14   3      1.0098      0.4268      0.7680      0.0000
 -10  14   3      3.0082      0.3145      2.5308      0.0000
  -8  14   3      5.2428      0.3732      4.8989      0.0000
  -6  14   3      6.2728      0.4331      6.0847      0.0000
  -4  14   3      5.9997      0.4772      5.9863      0.0000
  -2  14   3      6.6663      0.4528      5.7806      0.0000
   0  14   3      4.7184      0.4639      3.6166      0.0000
   2  14   3      2.1917      0.3018      0.7882      0.0000
   4  14   3      1.4693      0.3037     -1.6283      0.0000
   6  14   3      3.7609      0.4365     -3.0073      0.0000
   8  14   3      3.8977      0.4871     -3.6871      0.0000
  10  14   3      2.3797      0.7880     -1.2013      0.0000
  12  14   3      1.4461      0.7739      0.9726      0.0000
  14  14   3      0.9962      0.8386      0.6340      0.0000
  16  14   3      0.0000      0.6495      0.8740      0.0000
  18  14   3      1.0332      0.7909      0.9718      0.0000
 -21  15   3      3.2803      0.6142      1.5705      0.0000
 -19  15   3      3.1299      0.5858      2.2995      0.0000
 -17  15   3      3.5612      0.5992      2.6592      0.0000
 -15  15   3      2.2603      0.6625      2.4162      0.0000
 -11  15   3      3.8587      0.4473     -2.1808      0.0000
  -9  15   3      5.1282      0.4245     -4.5473      0.0000
  -7  15   3      5.3678      0.4335     -5.9552      0.0000
  -5  15   3      4.4400      0.5294     -5.0443      0.0000
  -3  15   3      3.1898      0.3032     -2.9423      0.0000
  -1  15   3      2.2936      0.3106     -0.0571      0.0000
   1  15   3      3.1150      0.3200      2.8715      0.0000
   3  15   3      3.4866      0.4010      5.3441      0.0000
   5  15   3      5.3473      0.5456      6.8333      0.0000
   7  15   3      5.8394      0.8439      7.1076      0.0000
   9  15   3      3.9987      0.6914      4.2618      0.0000
  11  15   3      2.0426      0.8986      0.8003      0.0000
  15  15   3      0.8233      0.6809     -0.5598      0.0000
 -16  16   3      3.5049      0.5899     -1.2097      0.0000
 -14  16   3      2.4630      0.5440     -1.1195      0.0000
 -12  16   3      0.8764      0.6376     -0.0592      0.0000
 -10  16   3      1.7309      0.3446      1.5626      0.0000
  -8  16   3      3.4743      0.8365      3.3610      0.0000
  -6  16   3      4.1170      0.8022      4.3714      0.0000
  -4  16   3      4.4408      1.0015      4.1009      0.0000
  -2  16   3      3.6457      0.4067      2.8122      0.0000
   0  16   3      2.5320      0.3716      1.4161      0.0000
   2  16   3      1.3549      0.5606     -0.2202      0.0000
   4  16   3      1.8830      0.3634     -2.2706      0.0000
   6  16   3      3.3160      0.6356     -4.1840      0.0000
   8  16   3      3.4062      0.6351     -3.6980      0.0000
  10  16   3      2.5988      0.5494     -1.5721      0.0000
  12  16   3      1.6440      0.9814     -0.6565      0.0000
 -13  17   3      2.8287      0.5779      0.7419      0.0000
 -11  17   3      0.9645      0.7088      0.0626      0.0000
  -9  17   3      1.0409      0.6270     -1.2195      0.0000
  -7  17   3      2.3041      0.8622     -2.5399      0.0000
  -5  17   3      3.2340      0.4317     -3.3118      0.0000
  -3  17   3      2.2401      0.4711     -2.9446      0.0000
  -1  17   3      2.1404      0.3546     -2.2634      0.0000
   1  17   3      1.4680      0.4830     -1.6107      0.0000
   3  17   3      0.8807      0.7429     -0.3348      0.0000
   5  17   3      1.0243      0.6866      1.6799      0.0000
 -12   0   4      8.5199      1.0485      5.1099      0.0000
 -10   0   4      2.9191      0.5551     -4.6340      0.0000
  -8   0   4      3.1989      0.6069     -7.5699      0.0000
  -6   0   4      6.2924      0.8579    -11.7508      0.0000
  -4   0   4      9.2338      1.2232    -10.4679      0.0000
  -2   0   4      2.4126      0.4527     -2.0149      0.0000
   0   0   4      9.8166      1.3149      2.8225      0.0000
   2   0   4      9.3408      1.2819      8.6228      0.0000
   4   0   4     16.5848      3.0762     13.6305      0.0000
 -13   1   4      2.6347      0.5605     -5.4266      0.0000
 -11   1   4      1.7955      0.6960     -0.2323      0.0000
  -9   1   4      3.9980      0.4249      5.0610      0.0000
  -7   1   4      6.5224      0.4435      8.0014      0.0000
  -5   1   4      8.9396      0.8606     11.5636      0.0000
  -3   1   4     11.3978      0.7445     11.1066      0.0000
  -1   1   4     13.0106      0.8469      9.8798      0.0000
   1   1   4     10.5806      1.0053      8.4068      0.0000
   3   1   4      3.8906      0.4386      4.2610      0.0000
   5   1   4      6.6259      1.0051     -1.8359      0.0000
 -14   2   4      3.9737      0.5930      3.6097      0.0000
 -12   2   4      1.3538      0.4607      3.1399      0.0000
 -10   2   4      4.2549      0.4391     -0.9752      0.0000
  -8   2   4      4.6540      0.4836     -6.9564      0.0000
  -6   2   4      6.5999      0.5134     -9.1301      0.0000
  -4   2   4      8.2951      0.7773    -10.2795      0.0000
  -2   2   4     13.2247      1.0011    -11.0986      0.0000
   0   2   4      8.9969      0.9614     -8.7046      0.0000
   2   2   4      7.5013      0.8596     -6.1895      0.0000
   4   2   4      2.8424      0.5288     -2.5543      0.0000
   6   2   4      8.5060      0.8540      5.4450      0.0000
   8   2   4      7.1721      1.0712      5.9929      0.0000
 -15   3   4      2.8387      0.3634     -2.4880      0.0000
 -13   3   4      1.8111      0.4797     -1.7843      0.0000
 -11   3   4      0.7797      0.6335     -0.7715      0.0000
  -9   3   4      3.9053      0.2997      3.5078      0.0000
  -7   3   4      6.4438      0.9604     10.7139      0.0000
  -5   3   4      6.9767      0.7792     10.5063      0.0000
  -3   3   4     10.6596      0.6950     11.2644      0.0000
  -1   3   4      8.3416      0.6503      8.5229      0.0000
   1   3   4      7.5456      0.5869      4.8378      0.0000
   3   3   4      0.6310      0.9581      2.4082      0.0000
   5   3   4      2.8113      1.1768     -4.2736      0.0000
   7   3   4      6.9175      1.0415     -4.6045      0.0000
   9   3   4      5.0151      0.8689     -4.7482      0.0000
 -16   4   4      2.4519      0.3534      5.0363      0.0000
 -14   4   4      4.4188      0.4620      6.6208      0.0000
 -12   4   4      4.5868      0.4730      6.7972      0.0000
 -10   4   4      5.3497      0.5355      7.9777      0.0000
  -8   4   4      3.8389      0.5787      2.5927      0.0000
  -6   4   4      3.6269      0.8366     -3.9562      0.0000
  -4   4   4      3.7288      0.2686     -4.9158      0.0000
  -2   4   4      6.1528      0.5957     -6.1129      0.0000
   0   4   4      6.1121      0.5940     -5.5653      0.0000
   2   4   4      7.2386      0.6977     -5.2903      0.0000
   4   4   4      1.7211      1.2260      1.0867      0.0000
   6   4   4      2.6338      0.9737      2.6036      0.0000
   8   4   4      4.8591      0.6363      4.6438      0.0000
  10   4   4      4.4198      0.6416      4.4079      0.0000
 -17   5   4      2.6464      0.3550     -2.7587      0.0000
 -15   5   4      3.1816      0.5400     -3.8647      0.0000
 -13   5   4      2.4873      0.3540     -3.2071      0.0000
 -11   5   4      1.8304      0.5058     -3.0068      0.0000
  -9   5   4      1.0838      0.4494     -1.1779      0.0000
  -7   5   4      4.4560      0.4738      4.7962      0.0000
  -5   5   4      5.4276      1.0178      8.4056      0.0000
  -3   5   4      6.4219      1.2122      6.9967      0.0000
  -1   5   4      6.0220      0.5892      5.6532      0.0000
   1   5   4      5.8122      0.5659      5.3921      0.0000
   3   5   4      1.5539      0.5655     -0.7857      0.0000
   7   5   4      2.5331      1.7774     -3.9356      0.0000
   9   5   4      4.8678      0.6222     -4.0846      0.0000
  11   5   4      3.5584      0.8044     -3.1285      0.0000
 -18   6   4      3.1277      0.3712      3.0456      0.0000
 -16   6   4      3.2876      0.6248      3.7977      0.0000
 -14   6   4      2.0845      0.3501      2.2040      0.0000
 -12   6   4      1.8937      0.3445      2.4473      0.0000
 -10   6   4      2.0213      0.4405     -0.7583      0.0000
  -8   6   4      4.2538      0.4426     -4.8444      0.0000
  -6   6   4      7.2689      0.7494     -8.9682      0.0000
  -4   6   4     11.4980      1.6395    -10.8063      0.0000
  -2   6   4      6.8042      1.1105     -7.1411      0.0000
   0   6   4      6.5620      0.6358     -5.4796      0.0000
   2   6   4      1.7515      0.3861      0.9680      0.0000
   4   6   4      3.9497      0.4813      4.8226      0.0000
  10   6   4      5.7462      0.7200      3.6812      0.0000
  12   6   4      4.9837      0.7532      4.3409      0.0000
 -19   7   4      3.3520      0.3913     -3.6117      0.0000
 -17   7   4      3.9555      0.5059     -3.6105      0.0000
 -15   7   4      2.5490      0.3482     -1.9445      0.0000
 -13   7   4      2.4636      0.3605     -2.1824      0.0000
 -11   7   4      1.5057      0.3963     -1.0591      0.0000
  -9   7   4      4.7779      0.4850      3.5776      0.0000
  -7   7   4      5.1836      0.5112      4.9325      0.0000
  -5   7   4      6.9447      0.6631      7.8077      0.0000
  -3   7   4      5.7882      0.5634      6.4897      0.0000
  -1   7   4      4.1094      0.4432      4.0764      0.0000
   1   7   4      1.3307      0.4245     -1.6462      0.0000
   3   7   4      5.0598      0.5151     -5.4061      0.0000
   5   7   4      9.8908      1.3411     -7.0328      0.0000
   7   7   4      3.6526      1.0541     -7.0747      0.0000
   9   7   4      7.3416      1.1172     -4.3769      0.0000
  11   7   4      6.1817      1.1563     -4.7808      0.0000
  13   7   4      5.2029      1.0023     -2.9860      0.0000
  15   7   4      2.1957      1.3596     -1.7900      0.0000
 -20   8   4      2.2923      0.3780      0.0193      0.0000
 -18   8   4      2.8540      0.3830      3.3781      0.0000
 -16   8   4      1.6986      0.5102      1.8952      0.0000
 -14   8   4      1.5367      0.3919      1.5194      0.0000
 -12   8   4      1.7808      0.3675      1.3610      0.0000
 -10   8   4      1.9204      0.3520     -2.3346      0.0000
  -8   8   4      3.5269      0.3881     -4.2243      0.0000
  -6   8   4      6.1629      0.4929     -6.5269      0.0000
  -4   8   4      6.1796      0.8433     -7.6275      0.0000
  -2   8   4      8.6491      0.8223     -9.3118      0.0000
   0   8   4      4.6721      0.4809     -5.4184      0.0000
   2   8   4      2.7077      0.3592     -1.8541      0.0000
   4   8   4      0.6917      0.6469      0.8366      0.0000
   6   8   4      4.2210      0.5967      3.4712      0.0000
   8   8   4      3.2367      1.5204      2.4241      0.0000
  10   8   4      4.4448      0.9304      3.2364      0.0000
  12   8   4      2.8792      0.9128      2.2904      0.0000
  14   8   4      3.2868      0.9121      1.9226      0.0000
  16   8   4      1.4112      1.3063     -1.4508      0.0000
 -21   9   4      2.1866      0.3748      1.6323      0.0000
 -19   9   4      1.6462      0.4306     -0.4352      0.0000
 -17   9   4      2.2835      0.3614     -1.6945      0.0000
 -15   9   4      1.4419      0.5688     -1.5603      0.0000
 -13   9   4      2.3606      0.3667     -1.6075      0.0000
 -11   9   4      1.0606      0.5441      0.9559      0.0000
  -9   9   4      2.4108      0.3565      2.4078      0.0000
  -7   9   4      4.2241      0.5268      5.1906      0.0000
  -5   9   4      5.4935      0.4254      5.1513      0.0000
  -3   9   4      5.9149      0.5822      7.7785      0.0000
  -1   9   4      4.9707      0.5121      6.5063      0.0000
   1   9   4      2.8324      0.3797      3.0633      0.0000
   3   9   4      1.4643      0.4059      0.3602      0.0000
   5   9   4      2.5313      0.3973     -2.7854      0.0000
   7   9   4      1.7865      1.1840     -2.5470      0.0000
   9   9   4      2.3458      1.0194     -3.0575      0.0000
  11   9   4      3.6895      0.8742     -2.0039      0.0000
  13   9   4      2.1086      1.0281     -1.8384      0.0000
  15   9   4      2.1485      1.0158      1.0394      0.0000
  17   9   4      1.3788      1.2866      1.4190      0.0000
 -22  10   4      2.4473      0.5265     -1.3791      0.0000
 -20  10   4      0.4637      0.6000     -0.9866      0.0000
 -18  10   4      0.8655      0.5238     -0.3258      0.0000
 -16  10   4      1.6987      0.3698      0.7514      0.0000
 -14  10   4      1.3985      0.4409      1.0868      0.0000
 -12  10   4      1.2533      0.6315     -1.1788      0.0000
 -10  10   4      1.6952      0.3705     -1.0055      0.0000
  -8  10   4      2.5316      0.7268     -2.8082      0.0000
  -6  10   4      3.4714      0.2912     -2.1858      0.0000
  -4  10   4      2.4353      0.7181     -3.3542      0.0000
  -2  10   4      4.0622      0.4420     -3.9992      0.0000
   0  10   4      1.9694      0.3941     -2.9051      0.0000
   2  10   4      1.3764      0.4417     -1.5673      0.0000
   4  10   4      0.9917      0.5738      1.0118      0.0000
   6  10   4      1.6727      0.5421      0.7381      0.0000
   8  10   4      1.0241      0.9533      1.5371      0.0000
  10  10   4      1.1101      1.1420      0.8424      0.0000
  12  10   4      3.3399      0.8307      1.2023      0.0000
  14  10   4      1.0184      1.0302     -0.8995      0.0000
  16  10   4      1.6109      1.2791     -1.1530      0.0000
  18  10   4      0.6819      1.0718     -0.3551      0.0000
 -23  11   4      1.7261      0.5737     -0.2835      0.0000
 -21  11   4      0.9376      0.7400     -0.6916      0.0000
 -19  11   4      1.2153      0.4807     -1.3318      0.0000
 -17  11   4      2.9096      0.5331     -2.7791      0.0000
 -15  11   4      6.5256      0.6401     -5.4409      0.0000
 -13  11   4      4.0249      0.6272     -4.0118      0.0000
 -11  11   4      4.1406      0.4845     -4.1601      0.0000
  -9  11   4      4.5188      0.6352     -3.1614      0.0000
  -7  11   4      3.2846      0.2583     -2.9271      0.0000
  -5  11   4      1.7542      0.2334     -1.2516      0.0000
  -3  11   4      0.9804      0.2882      0.5829      0.0000
  -1  11   4      1.9193      0.2843      1.5691      0.0000
   1  11   4      2.0121      0.4081      2.1818      0.0000
   3  11   4      1.7791      0.4288     -0.1503      0.0000
   5  11   4      1.5506      0.4879     -0.3675      0.0000
   7  11   4      2.1410      0.5390     -1.6928      0.0000
   9  11   4      0.3018      0.9217     -1.9890      0.0000
  11  11   4      1.5955      0.8963     -2.8838      0.0000
  13  11   4      2.0486      0.8735     -1.1749      0.0000
  15  11   4      0.5179      1.0050     -0.3739      0.0000
  17  11   4      0.5428      0.9308     -0.9976      0.0000
  19  11   4      0.0000      0.8290     -0.8548      0.0000
 -24  12   4      1.0886      0.6959      0.9051      0.0000
 -22  12   4      0.5451      0.7373      0.6884      0.0000
 -20  12   4      0.7919      0.6243      0.5870      0.0000
 -18  12   4      0.9116      0.6865      0.3406      0.0000
 -16  12   4      2.6504      0.3781      2.1449      0.0000
 -14  12   4      1.8778      0.5193      1.5264      0.0000
 -12  12   4      0.7955      0.6011      0.6180      0.0000
 -10  12   4      0.8763      0.5372     -0.6772      0.0000
  -8  12   4      1.5712      0.3180     -0.3737      0.0000
  -6  12   4      1.5505      0.2908     -0.9943      0.0000
  -4  12   4      1.7463      0.2574     -1.7991      0.0000
  -2  12   4      1.4174      0.3393     -1.4059      0.0000
   0  12   4      1.7573      0.4612     -1.6608      0.0000
   2  12   4      1.3318      0.4964      0.4271      0.0000
   4  12   4      0.9067      0.6594      0.6875      0.0000
   6  12   4      1.0637      0.6482      1.0127      0.0000
   8  12   4      1.4826      0.5928      0.9777      0.0000
  10  12   4      0.8340      0.9836      1.7274      0.0000
  12  12   4      0.0000      0.7786      0.3885      0.0000
  16  12   4      0.3335      0.8276     -0.2210      0.0000
  18  12   4      0.6132      0.7264      0.0055      0.0000
  20  12   4      0.0000      0.6770      0.0413      0.0000
 -25  13   4      0.8874      0.7048     -0.3526      0.0000
 -23  13   4      0.7905      0.7309     -0.4828      0.0000
 -21  13   4      0.8565      0.6221     -0.6324      0.0000
 -19  13   4      1.3663      0.5779     -0.1258      0.0000
 -17  13   4      1.0325      0.7463     -0.9617      0.0000
 -15  13   4      1.1508      0.6006     -0.8098      0.0000
 -13  13   4      0.3854      0.6974     -0.6030      0.0000
 -11  13   4      1.0341      0.4426      1.0031      0.0000
  -9  13   4      1.4737      0.3282      1.0909      0.0000
  -7  13   4      1.2244      0.2618      0.9828      0.0000
  -5  13   4      1.2068      0.2834      1.8245      0.0000
  -3  13   4      1.4227      0.2508      1.4083      0.0000
  -1  13   4      1.1900      0.5186      1.2106      0.0000
   1  13   4      0.9404      0.4318     -0.5489      0.0000
   3  13   4      0.7314      0.6196     -0.9703      0.0000
   5  13   4      0.9094      0.6471     -0.7103      0.0000
   7  13   4      0.6483      0.7455     -0.4559      0.0000
  11  13   4      1.4052      1.0374     -0.6960      0.0000
  13  13   4      0.0524      0.8305      0.6006      0.0000
  17  13   4      0.0000      0.6065      0.0412      0.0000
 -22  14   4      0.9151      0.6330     -0.3506      0.0000
 -20  14   4      0.8965      0.6669     -0.7324      0.0000
 -18  14   4      0.6459      0.6483     -0.1149      0.0000
 -16  14   4      0.7066      0.6953     -0.2398      0.0000
 -14  14   4      0.5723      0.6465      0.2793      0.0000
 -12  14   4      0.7652      0.5706     -0.1311      0.0000
 -10  14   4      0.6458      0.5374     -0.5085      0.0000
  -8  14   4      0.8345      0.3957     -0.2799      0.0000
  -6  14   4      1.1998      0.2757     -1.0265      0.0000
  -4  14   4      1.7706      0.2544     -1.5380      0.0000
  -2  14   4      1.6265      0.4736     -1.7984      0.0000
   0  14   4      0.6993      0.4474     -0.3747      0.0000
   2  14   4      1.0224      0.4532      0.4254      0.0000
   4  14   4      0.8586      0.7460      0.2147      0.0000
   6  14   4      0.7898      0.7176      0.0057      0.0000
   8  14   4      0.4008      0.7649      0.7236      0.0000
  10  14   4      1.3104      0.9296      0.9738      0.0000
  12  14   4      0.8567      0.7832      0.0939      0.0000
  14  14   4      0.2213      0.7740      0.2410      0.0000
 -19  15   4      0.8238      0.6581     -0.4221      0.0000
 -17  15   4      0.4776      0.6496     -0.0417      0.0000
 -15  15   4      0.5790      0.6078      0.1293      0.0000
 -13  15   4      0.8051      0.5553      0.1622      0.0000
 -11  15   4      0.8085      0.4959      0.1721      0.0000
  -9  15   4      0.8468      0.4909     -0.1083      0.0000
  -7  15   4      1.2218      0.3795      0.0448      0.0000
  -5  15   4      1.1961      0.4556      0.3826      0.0000
  -3  15   4      1.2677      0.2795      0.9989      0.0000
   1  15   4      0.7479      0.5354     -0.9021      0.0000
   3  15   4      1.0734      0.4655     -0.7407      0.0000
   5  15   4      0.5730      0.6686     -0.1898      0.0000
   7  15   4      0.4631      0.7544     -0.3085      0.0000
   9  15   4      0.6702      0.7589     -0.5472      0.0000
  11  15   4      0.0000      0.7818     -0.1487      0.0000
 -14  16   4      1.2969      0.6709      0.0328      0.0000
 -12  16   4      0.3896      0.6158      0.0537      0.0000
 -10  16   4      0.6162      0.6138      0.3064      0.0000
  -8  16   4      1.3964      0.4232      0.0857      0.0000
  -6  16   4      0.8857      0.4986     -0.2083      0.0000
  -4  16   4      1.1956      0.4046     -0.9842      0.0000
  -2  16   4      0.8765      0.5116     -0.8946      0.0000
   0  16   4      1.0163      0.4799     -0.0586      0.0000
   2  16   4      0.9116      0.5192      0.1414      0.0000
   4  16   4      0.4576      0.5634     -0.2815      0.0000
   6  16   4      0.9369      0.7363     -0.4290      0.0000
   8  16   4      0.7249      0.7915     -0.3067      0.0000
  -5  17   4      0.8525      0.7111     -0.8010      0.0000
  -3  17   4      0.6721      0.6611     -0.5491      0.0000
  -1  17   4      0.9623      0.7827     -0.6681      0.0000
   1  17   4      0.6180      0.7501     -0.6058      0.0000
 -15   1   5      1.0088      0.5402      0.0052      0.0000
 -13   1   5      0.8765      0.5004     -0.7046      0.0000
 -11   1   5      0.8646      0.4630     -0.3078      0.0000
  -9   1   5      1.0771      0.3676      1.3990      0.0000
  -7   1   5      1.0958      0.3251      0.5664      0.0000
  -5   1   5      1.6166      0.2714      1.6742      0.0000
  -3   1   5      1.2939      0.2773     -1.2778      0.0000
  -1   1   5      2.6214      0.2844      2.4172      0.0000
   1   1   5      1.9598      0.4706     -0.7810      0.0000
   3   1   5      1.5973      0.6547      0.2890      0.0000
   5   1   5      0.0000      0.9940     -0.1814      0.0000
   7   1   5      1.0193      1.1767     -0.4476      0.0000
 -16   2   5      0.7324      0.5946     -1.1088      0.0000
 -14   2   5      0.5246      0.5695      0.8450      0.0000
 -12   2   5      0.9278      0.4650      1.0777      0.0000
 -10   2   5      0.7941      0.5705      0.1717      0.0000
  -8   2   5      1.7966      0.5067     -1.6831      0.0000
  -6   2   5      1.0506      0.3228     -1.7206      0.0000
  -4   2   5      2.2470      0.4997      1.6299      0.0000
  -2   2   5      1.3651      0.3156     -0.6867      0.0000
   0   2   5      1.3913      1.0304     -0.4035      0.0000
   2   2   5      0.3033      0.9295      0.2547      0.0000
   4   2   5      1.5297      1.0666     -1.1004      0.0000
   6   2   5      1.2649      0.9402     -1.2484      0.0000
   8   2   5      0.8169      1.0199      1.1180      0.0000
 -19   3   5      0.5028      0.7341      0.0599      0.0000
 -17   3   5      0.5407      0.5680      0.6820      0.0000
 -15   3   5      0.6882      0.5636     -0.5248      0.0000
 -13   3   5      0.9879      0.5646     -1.5121      0.0000
 -11   3   5      1.1158      0.4351     -0.8780      0.0000
  -9   3   5      0.9301      0.4503     -0.0642      0.0000
  -7   3   5      2.2458      0.4005      4.0895      0.0000
  -5   3   5      2.2115      0.2172     -0.5890      0.0000
  -3   3   5      2.5873      0.2434      2.1278      0.0000
  -1   3   5      1.7839      0.5213      1.1566      0.0000
   1   3   5      1.7639      0.3582      1.1460      0.0000
   3   3   5      0.3287      1.0480      0.5515      0.0000
   5   3   5      1.2341      1.0128      1.3891      0.0000
   7   3   5      0.2342      0.9416     -0.6553      0.0000
   9   3   5      2.5774      0.8161     -2.1460      0.0000
 -20   4   5      0.8874      0.7400     -0.3416      0.0000
 -18   4   5      0.9049      0.5613     -0.4698      0.0000
 -16   4   5      0.7810      0.5597      0.6189      0.0000
 -14   4   5      1.3301      0.4357      1.8941      0.0000
 -12   4   5      1.7345      0.3883      1.9560      0.0000
 -10   4   5      1.4689      0.3393      1.7805      0.0000
  -8   4   5      0.9299      0.4324     -0.6743      0.0000
  -6   4   5      0.8986      0.3429     -0.5272      0.0000
  -4   4   5      1.7570      0.2145     -1.7862      0.0000
  -2   4   5      1.4944      0.8122     -2.5750      0.0000
   0   4   5      1.6938      0.3928     -1.3181      0.0000
   2   4   5      1.3112      0.5352     -1.2655      0.0000
   4   4   5      0.6607      1.0607     -0.6779      0.0000
   6   4   5      0.8432      1.0140     -0.0224      0.0000
   8   4   5      1.1467      1.0564      1.4460      0.0000
  10   4   5      2.5407      0.8783      2.1693      0.0000
  12   4   5      1.9898      1.3540      2.0749      0.0000
 -21   5   5      1.0109      0.7388     -1.1893      0.0000
 -19   5   5      1.1417      0.5150      0.9786      0.0000
 -17   5   5      0.5060      0.5716     -0.9001      0.0000
 -15   5   5      0.8515      0.6105     -1.1832      0.0000
 -13   5   5      1.3863      0.4690     -2.0448      0.0000
 -11   5   5      1.2066      0.4758     -1.2802      0.0000
  -9   5   5      1.2029      0.6705      0.2183      0.0000
  -7   5   5      1.1098      0.2978     -1.1219      0.0000
  -5   5   5      3.1575      0.3692      3.3511      0.0000
  -3   5   5      3.9876      0.5862      3.5183      0.0000
  -1   5   5      2.8740      0.4808      2.9151      0.0000
   1   5   5      1.6081      0.4132      1.6306      0.0000
   3   5   5      1.5237      0.5615      0.8660      0.0000
   5   5   5      0.9012      1.2831     -0.2451      0.0000
   7   5   5      1.1070      1.1165     -0.5911      0.0000
   9   5   5      1.8763      1.1457     -1.6109      0.0000
  11   5   5      3.0539      0.8569     -3.1896      0.0000
  13   5   5      3.2803      1.0589     -0.9369      0.0000
 -22   6   5      0.8953      0.7206      0.2192      0.0000
 -20   6   5      2.3193      0.3926      0.7696      0.0000
 -18   6   5      0.9175      0.5381      1.3383      0.0000
 -16   6   5      0.9661      0.6898      1.6169      0.0000
 -14   6   5      1.2692      0.4423      1.1182      0.0000
 -12   6   5      1.2011      0.4606      1.2511      0.0000
 -10   6   5      1.5907      0.3774     -1.5780      0.0000
  -8   6   5      1.2183      0.2692      0.9341      0.0000
  -6   6   5      2.0616      0.2262     -2.1629      0.0000
  -4   6   5      5.7623      0.8097     -5.1757      0.0000
  -2   6   5      4.8546      1.0118     -4.0978      0.0000
   0   6   5      1.7392      0.3846     -2.1849      0.0000
   2   6   5      1.0816      0.5223      0.0846      0.0000
   4   6   5      1.7691      0.5400      1.6125      0.0000
   6   6   5      2.2250      1.4487      1.6329      0.0000
   8   6   5      0.0000      1.2600      1.3839      0.0000
  10   6   5      4.4292      0.9217      3.5383      0.0000
  12   6   5      4.2717      0.8117      2.2636      0.0000
  14   6   5      1.6481      1.2737      1.2695      0.0000
 -23   7   5      0.8272      0.7285     -0.3355      0.0000
 -21   7   5      3.1809      0.4048     -0.1208      0.0000
 -19   7   5      2.7948      0.3736     -2.4914      0.0000
 -17   7   5      1.7495      0.3793     -2.7099      0.0000
 -15   7   5      1.7108      0.5437     -1.6979      0.0000
 -13   7   5      1.0649      0.5370     -1.2535      0.0000
 -11   7   5      1.6913      0.5227      1.0120      0.0000
  -9   7   5      1.7491      0.4763     -0.1234      0.0000
  -7   7   5      1.8236      0.2430      1.2326      0.0000
  -5   7   5      5.4550      0.5285      4.1042      0.0000
  -3   7   5      4.9852      0.5109      6.2505      0.0000
  -1   7   5      3.9097      0.6315      3.7911      0.0000
   1   7   5      1.0854      0.4657      0.3351      0.0000
   3   7   5      2.4204      0.3913     -2.8229      0.0000
   5   7   5      4.8283      0.7877     -3.3985      0.0000
   9   7   5      1.7083      1.4094     -3.8404      0.0000
  11   7   5      6.7579      1.0843     -2.9463      0.0000
  13   7   5      3.6342      0.8070     -2.1957      0.0000
  15   7   5      1.1158      1.3494     -0.5711      0.0000
 -24   8   5      0.5223      0.7159     -0.2754      0.0000
 -22   8   5      2.0584      0.4253     -2.1219      0.0000
 -20   8   5      1.9150      0.6567     -0.4815      0.0000
 -18   8   5      2.0577      0.3727      1.3869      0.0000
 -16   8   5      1.4585      0.6134      0.9999      0.0000
 -14   8   5      0.6062      0.6228      0.5325      0.0000
 -12   8   5      2.0385      0.3946     -1.7582      0.0000
 -10   8   5      1.5607      0.4057      0.0005      0.0000
  -8   8   5      1.2729      0.4481     -1.4223      0.0000
  -6   8   5      2.8426      0.2268     -2.6878      0.0000
  -4   8   5      6.1333      0.6054     -6.2715      0.0000
  -2   8   5      7.6325      0.7380     -7.3411      0.0000
   0   8   5      4.1035      0.4538     -4.5284      0.0000
   2   8   5      1.6643      0.3964     -1.2287      0.0000
   4   8   5      1.2297      0.6060      0.7735      0.0000
   6   8   5      1.7236      0.6848      0.1715      0.0000
   8   8   5      0.9431      1.4352      2.2362      0.0000
  10   8   5      1.3386      1.1043      2.1488      0.0000
  12   8   5      4.0685      0.8974      2.4796      0.0000
  14   8   5      1.8734      1.0981      1.5060      0.0000
  16   8   5      0.7817      1.1279      0.5533      0.0000
 -25   9   5      0.6340      0.7135      0.5283      0.0000
 -23   9   5      1.4187      0.6620      1.6547      0.0000
 -21   9   5      1.7548      0.4571      1.5179      0.0000
 -19   9   5      0.9688      0.5134      0.0898      0.0000
 -17   9   5      2.4497      0.5125     -0.5049      0.0000
 -15   9   5      1.2422      0.5018     -0.8355      0.0000
 -13   9   5      2.6252      0.3994      2.1204      0.0000
 -11   9   5      1.0342      0.5753      0.6166      0.0000
  -9   9   5      1.2645      0.4893      1.0739      0.0000
  -7   9   5      1.6011      0.4045      1.7912      0.0000
  -5   9   5      4.8140      0.6964      3.8247      0.0000
  -3   9   5      5.1214      0.5334      6.0358      0.0000
  -1   9   5      5.4598      0.6886      5.1781      0.0000
   1   9   5      2.1178      0.4207      2.5153      0.0000
   3   9   5      0.7736      0.6708     -0.2961      0.0000
   5   9   5      1.0462      0.7551      0.2113      0.0000
   7   9   5      2.4268      1.4248     -1.6699      0.0000
   9   9   5      0.6776      0.9705     -1.5438      0.0000
  11   9   5      0.3334      0.9423     -1.9256      0.0000
  15   9   5      0.5253      1.2323     -0.5890      0.0000
  17   9   5      0.8866      0.9752      0.2209      0.0000
 -26  10   5      1.0645      0.7043      0.3530      0.0000
 -24  10   5      1.2777      0.6757     -0.3463      0.0000
 -20  10   5      0.8067      0.6815      0.1932      0.0000
 -18  10   5      1.3253      0.4331      0.4244      0.0000
 -16  10   5      2.9308      0.4000      2.1788      0.0000
 -14  10   5      1.3226      0.4852     -0.0945      0.0000
 -12  10   5      0.7343      0.6409      0.1051      0.0000
 -10  10   5      1.0718      0.5659     -0.1633      0.0000
  -8  10   5      1.1302      0.5575     -0.6458      0.0000
  -6  10   5      2.6218      0.2664     -2.4952      0.0000
  -4  10   5      4.8440      0.5071     -4.5687      0.0000
  -2  10   5      4.7212      0.5117     -4.9824      0.0000
   0  10   5      3.4870      0.4339     -4.2069      0.0000
   2  10   5      0.9561      0.6780     -1.0030      0.0000
   4  10   5      1.4591      0.5477     -0.7553      0.0000
   6  10   5      1.5887      0.5658      1.3754      0.0000
   8  10   5      1.8758      0.9685      1.7796      0.0000
  10  10   5      1.1016      0.7752      2.0493      0.0000
  12  10   5      0.0000      0.8923      1.7420      0.0000
  18  10   5      0.9873      0.8779     -0.9723      0.0000
 -27  11   5      0.7849      0.6899     -1.3457      0.0000
 -25  11   5      1.7027      0.6030     -0.7426      0.0000
 -19  11   5      1.0159      0.6815     -0.4837      0.0000
 -17  11   5      3.0792      0.5559     -2.8343      0.0000
 -15  11   5      4.1208      0.6496     -3.1540      0.0000
 -13  11   5      5.0943      0.5377     -4.3241      0.0000
 -11  11   5      7.5236      1.0323     -4.4082      0.0000
  -9  11   5      6.3268      0.5318     -4.5935      0.0000
  -7  11   5      5.7179      0.3922     -3.1297      0.0000
  -5  11   5      1.0477      0.3643     -0.3366      0.0000
  -3  11   5      2.1166      0.4197      0.9915      0.0000
  -1  11   5      2.3010      0.4170      2.7226      0.0000
   1  11   5      1.7755      0.4588      1.5641      0.0000
   3  11   5      1.4535      0.5023      1.6668      0.0000
   5  11   5      1.4406      0.5628     -0.2492      0.0000
   7  11   5      2.2142      0.5203     -1.6195      0.0000
  11  11   5      1.9077      0.8321     -2.7741      0.0000
  13  11   5      0.0000      0.8172     -2.0904      0.0000
 -26  12   5      1.1204      0.7445      0.1945      0.0000
 -24  12   5      2.0594      0.5877     -0.1023      0.0000
 -22  12   5      1.2292      0.6330      0.4725      0.0000
 -18  12   5      1.8391      0.5636      1.1812      0.0000
 -16  12   5      1.4797      0.6240      1.2934      0.0000
 -12  12   5      1.6790      0.5603      1.8590      0.0000
 -10  12   5      1.5514      0.5837      0.9089      0.0000
  -8  12   5      0.9099      0.3658     -0.1009      0.0000
  -6  12   5      2.0833      0.2872     -2.2257      0.0000
  -4  12   5      2.0080      0.5809     -2.4894      0.0000
  -2  12   5      3.5019      0.4333     -3.0054      0.0000
   0  12   5      1.3453      0.5271     -1.7855      0.0000
   2  12   5      1.2406      0.6984     -1.5536      0.0000
   4  12   5      1.0388      0.7927      0.0494      0.0000
   6  12   5      1.8814      0.6321      1.7418      0.0000
   8  12   5      1.7703      0.6112      2.3517      0.0000
  10  12   5      2.2157      1.5973      2.4892      0.0000
  12  12   5      0.9322      0.8337      1.4383      0.0000
  14  12   5      0.0000      0.6175      0.8934      0.0000
 -23  13   5      0.7442      0.6526      0.0853      0.0000
 -21  13   5      2.3511      0.5963      0.5317      0.0000
 -17  13   5      1.2996      0.6289     -0.4306      0.0000
 -15  13   5      1.6056      0.5930     -1.5739      0.0000
 -11  13   5      0.9283      0.6680     -0.6691      0.0000
  -9  13   5      1.8146      0.6527      0.8100      0.0000
  -7  13   5      2.9647      0.4688      3.0030      0.0000
  -5  13   5      3.0537      0.3221      3.5770      0.0000
  -3  13   5      1.8820      0.2748      3.8734      0.0000
  -1  13   5      3.2023      0.6432      2.6054      0.0000
   1  13   5      2.1428      0.5664      2.1126      0.0000
   3  13   5      1.2717      0.6909      0.8007      0.0000
   5  13   5      1.4266      0.6049     -1.3611      0.0000
   7  13   5      2.8569      0.6276     -2.3885      0.0000
  11  13   5      2.3079      1.2351     -1.8094      0.0000
  13  13   5      1.0443      0.7813     -0.9953      0.0000
 -16  14   5      0.8497      0.6779      0.1671      0.0000
 -14  14   5      1.7204      0.5490      1.1553      0.0000
 -12  14   5      1.4863      0.6899      1.0439      0.0000
 -10  14   5      0.8901      0.4232     -0.0558      0.0000
  -8  14   5      2.3445      0.2581     -2.2498      0.0000
  -6  14   5      3.5533      0.3095     -3.2849      0.0000
  -4  14   5      2.9895      0.2899     -4.1605      0.0000
  -2  14   5      1.8127      0.2842     -3.6850      0.0000
   0  14   5      3.7782      0.6449     -3.3729      0.0000
   2  14   5      2.5586      0.6099     -2.6781      0.0000
   4  14   5      1.0529      0.6998     -0.5800      0.0000
   6  14   5      1.3582      0.6970      1.0217      0.0000
  10  14   5      2.8013      0.7723      1.9279      0.0000
 -15  15   5      1.7124      0.6065     -1.6175      0.0000
 -13  15   5      2.1097      0.5550     -1.4940      0.0000
 -11  15   5      0.7030      0.6923     -0.6904      0.0000
  -9  15   5      1.8233      0.5722      1.5904      0.0000
  -7  15   5      3.3096      0.5894      3.0076      0.0000
  -3  15   5      3.0779      0.6313      3.4842      0.0000
  -1  15   5      2.8131      0.6355      2.7186      0.0000
   1  15   5      1.5111      0.7233      1.8244      0.0000
   3  15   5      0.8184      0.7076     -0.0974      0.0000
   5  15   5      1.8822      0.6028     -1.7517      0.0000
  -6  16   5      1.6807      0.5934     -2.2617      0.0000
  -4  16   5      1.7043      0.6073     -2.7709      0.0000
  -2  16   5      2.0741      0.6853     -2.9207      0.0000
   0  16   5      2.4467      0.6704     -2.8039      0.0000
 -18   0   6      2.3907      0.3694     -2.0030      0.0000
 -16   0   6      1.5382      0.5186     -1.1074      0.0000
 -14   0   6      1.7974      0.6087     -2.2500      0.0000
 -12   0   6      1.9652      0.4547     -3.7745      0.0000
 -10   0   6      1.8081      0.4188     -2.9828      0.0000
  -8   0   6      1.1585      0.4952     -0.5069      0.0000
  -6   0   6      2.4259      0.3452      2.4058      0.0000
  -4   0   6      3.5403      0.3919      5.0747      0.0000
  -2   0   6      1.5794      0.3524     -1.4358      0.0000
   0   0   6      3.8792      0.6936      2.8322      0.0000
   2   0   6      0.0000      1.4065      0.1142      0.0000
   4   0   6      1.4590      1.4760     -1.6286      0.0000
   6   0   6      5.2932      0.7596     -2.8264      0.0000
   8   0   6      7.5638      1.1706     -3.6096      0.0000
 -19   1   6      1.2681      0.4656     -0.0630      0.0000
 -17   1   6      0.8949      0.4174     -0.7481      0.0000
 -15   1   6      0.9100      0.4337     -0.9169      0.0000
 -13   1   6      1.6746      0.3259      1.2688      0.0000
 -11   1   6      2.1480      0.2925      2.1852      0.0000
  -9   1   6      1.6790      0.3348      1.6076      0.0000
  -7   1   6      0.9546      0.3692     -0.2985      0.0000
  -5   1   6      3.3217      0.2718     -3.7527      0.0000
  -3   1   6      1.7579      0.2384     -1.2085      0.0000
  -1   1   6      3.8760      0.4831     -2.7235      0.0000
   1   1   6      3.1722      0.7820     -4.3943      0.0000
   3   1   6      2.6523      0.6006     -2.9641      0.0000
   5   1   6      2.2705      0.6315     -1.5700      0.0000
   7   1   6      2.5657      1.1848      0.1076      0.0000
   9   1   6      4.3043      0.9730      1.7581      0.0000
 -20   2   6      1.1928      0.4821      1.8140      0.0000
 -18   2   6      0.7767      0.7217      1.5273      0.0000
 -16   2   6      1.4873      0.3176      1.6936      0.0000
 -14   2   6      1.2481      0.3653      0.4961      0.0000
 -12   2   6      2.1952      0.5298     -1.4442      0.0000
 -10   2   6      2.0008      0.2850     -1.7285      0.0000
  -8   2   6      1.2498      0.4210     -1.7434      0.0000
  -6   2   6      2.7061      0.4448      1.5645      0.0000
  -4   2   6      0.9243      0.3917     -0.9752      0.0000
  -2   2   6      3.5013      0.3538      3.2370      0.0000
   0   2   6      3.2834      0.7925      2.6858      0.0000
   2   2   6      4.0005      0.8395      3.9889      0.0000
   4   2   6      3.5096      1.4389      2.8344      0.0000
   6   2   6      1.4859      1.1142      1.1273      0.0000
   8   2   6      3.4197      0.7805     -0.4097      0.0000
  10   2   6      2.3234      1.2714     -1.0964      0.0000
 -21   3   6      1.5405      0.4160     -1.4050      0.0000
 -19   3   6      1.3059      0.6549     -1.9312      0.0000
 -17   3   6      0.9670      0.5195     -1.4860      0.0000
 -15   3   6      1.4933      0.3560     -0.7915      0.0000
 -13   3   6      1.0905      0.3513      0.4610      0.0000
 -11   3   6      1.3891      0.4237      1.0478      0.0000
  -9   3   6      1.2215      0.3734      1.3711      0.0000
  -7   3   6      0.9581      0.4162     -0.6071      0.0000
  -5   3   6      2.5604      0.4320      2.4925      0.0000
  -3   3   6      1.6916      0.2610     -1.7285      0.0000
  -1   3   6      2.9042      0.5800     -2.9023      0.0000
   1   3   6      2.5762      0.5732     -2.3195      0.0000
   3   3   6      3.2247      0.8208     -2.8907      0.0000
   5   3   6      0.5337      1.0830     -0.7943      0.0000
   7   3   6      1.6090      1.0892      0.6998      0.0000
   9   3   6      2.6802      0.9253      0.6884      0.0000
  11   3   6      2.1047      1.0693      0.3940      0.0000
 -22   4   6      1.5091      0.4525      1.1847      0.0000
 -20   4   6      1.7590      0.4392      0.7436      0.0000
 -18   4   6      0.6676      0.5698      1.1997      0.0000
 -16   4   6      0.8250      0.6159     -0.4277      0.0000
 -14   4   6      1.6481      0.2918     -1.5281      0.0000
 -12   4   6      2.1392      0.6323     -2.2342      0.0000
 -10   4   6      2.5306      0.6958     -3.6295      0.0000
  -8   4   6      2.2677      0.2495     -1.9233      0.0000
  -6   4   6      5.7075      0.3896     -6.2649      0.0000
  -4   4   6      3.9667      0.3000     -2.7554      0.0000
  -2   4   6      1.2582      0.4211      0.2365      0.0000
   0   4   6      2.0673      0.3956      1.5962      0.0000
   2   4   6      2.9760      0.4003      2.3977      0.0000
   4   4   6      0.0000      0.9630      1.6488      0.0000
   6   4   6      0.6657      1.0622     -0.4607      0.0000
   8   4   6      1.5637      1.1510     -0.6684      0.0000
  10   4   6      3.0460      0.9136     -0.1522      0.0000
  12   4   6      2.1183      0.9505     -1.1630      0.0000
 -23   5   6      1.1632      0.5874     -0.5964      0.0000
 -21   5   6      1.5517      0.4623     -0.9773      0.0000
 -19   5   6      0.8178      0.6109     -0.9174      0.0000
 -17   5   6      0.7066      0.7467     -0.0375      0.0000
 -15   5   6      1.2319      0.4990      1.6101      0.0000
 -13   5   6      2.1174      0.2587      0.8908      0.0000
 -11   5   6      1.7744      0.4345      1.8087      0.0000
  -9   5   6      0.8923      0.4225      0.0175      0.0000
  -7   5   6      2.7489      0.3256      3.2478      0.0000
  -5   5   6      2.7704      0.2432      2.3727      0.0000
  -3   5   6      1.3312      0.5198     -0.0723      0.0000
  -1   5   6      2.2096      0.4858     -1.7803      0.0000
   1   5   6      3.2428      0.5157     -2.9403      0.0000
   3   5   6      2.0685      0.5006     -1.8148      0.0000
   5   5   6      0.7056      0.9761      0.3163      0.0000
   7   5   6      1.4103      1.1470      1.0394      0.0000
   9   5   6      1.7542      1.0418      0.2114      0.0000
  11   5   6      2.3984      0.9156      0.8621      0.0000
  13   5   6      1.8089      1.3637      1.2031      0.0000
 -24   6   6      1.6348      0.6036     -0.3065      0.0000
 -22   6   6      1.8792      0.5907      0.2370      0.0000
 -20   6   6      0.9530      0.5977      0.7810      0.0000
 -18   6   6      0.6193      0.6062      0.0686      0.0000
 -16   6   6      1.2523      0.5288     -1.7175      0.0000
 -14   6   6      1.8430      0.4523     -1.3962      0.0000
 -12   6   6      1.8914      0.3097     -1.0512      0.0000
 -10   6   6      1.3462      0.3129      1.0325      0.0000
  -8   6   6      1.6461      0.3848     -0.6956      0.0000
  -6   6   6      1.5455      0.2542      0.1810      0.0000
  -4   6   6      1.9927      0.4796      1.0093      0.0000
  -2   6   6      2.5440      0.3454      2.3955      0.0000
   0   6   6      4.4108      0.6626      3.4646      0.0000
   2   6   6      3.4393      0.4503      2.2941      0.0000
   4   6   6      1.6088      0.5793     -0.6080      0.0000
   6   6   6      2.5288      1.4226     -1.7708      0.0000
   8   6   6      0.8393      0.9493     -1.1290      0.0000
  10   6   6      1.4341      1.2173     -1.4425      0.0000
  12   6   6      3.2481      1.3164     -1.1915      0.0000
  14   6   6      1.2611      1.3200     -1.2209      0.0000
 -25   7   6      1.6978      0.6213      0.2168      0.0000
 -23   7   6      1.9689      0.5545      0.7086      0.0000
 -21   7   6      0.8523      0.6677     -0.1269      0.0000
 -19   7   6      0.5710      0.5635     -0.4958      0.0000
 -17   7   6      0.7394      0.6974      1.0031      0.0000
 -15   7   6      2.1745      0.3903      1.1514      0.0000
 -13   7   6      2.6968      0.5622      1.7078      0.0000
 -11   7   6      1.6441      0.3099     -0.8190      0.0000
  -9   7   6      1.3785      0.3026      0.6512      0.0000
  -7   7   6      1.1144      0.2775     -0.2633      0.0000
  -5   7   6      1.3925      0.2526     -1.0896      0.0000
  -3   7   6      1.8830      0.3810     -1.5845      0.0000
  -1   7   6      2.8412      0.4069     -2.8057      0.0000
   1   7   6      2.4738      0.4206     -2.5099      0.0000
   3   7   6      1.6848      0.5055     -0.2939      0.0000
   5   7   6      3.6511      0.6957      1.1266      0.0000
   7   7   6      1.7578      1.1663      0.6160      0.0000
   9   7   6      1.5801      0.6836      1.4988      0.0000
  11   7   6      0.0000      1.1025      1.3026      0.0000
  13   7   6      2.0841      1.3575      1.0383      0.0000
  15   7   6      1.2139      1.2256      1.2677      0.0000
 -26   8   6      1.1327      0.7258      0.4511      0.0000
 -24   8   6      1.4185      0.6500      0.0556      0.0000
 -22   8   6      0.6721      0.6401      0.1076      0.0000
 -20   8   6      1.1065      0.7026      0.7482      0.0000
 -18   8   6      1.3200      0.4321     -0.1603      0.0000
 -16   8   6      0.7121      0.6000      0.0221      0.0000
 -14   8   6      1.5230      0.4351     -1.4198      0.0000
 -12   8   6      1.3611      0.4596      0.2104      0.0000
 -10   8   6      1.2355      0.3055     -0.3255      0.0000
  -8   8   6      1.0750      0.2724     -0.1232      0.0000
  -6   8   6      1.1397      0.2510      1.2538      0.0000
  -4   8   6      1.9392      0.3623      2.0279      0.0000
  -2   8   6      3.0689      0.4321      2.9753      0.0000
   0   8   6      3.8988      0.4538      3.2361      0.0000
   2   8   6      2.6828      0.4155      2.3266      0.0000
   4   8   6      1.0211      0.7344      0.9751      0.0000
   6   8   6      1.1333      0.7638      1.2860      0.0000
   8   8   6      0.8277      0.8321     -0.4232      0.0000
  10   8   6      0.9223      0.9673     -1.0655      0.0000
  12   8   6      0.0000      0.8844     -0.7823      0.0000
  14   8   6      1.0266      1.0860     -0.9253      0.0000
  16   8   6      0.0000      0.9041     -0.4062      0.0000
 -27   9   6      1.0011      0.7545     -0.5163      0.0000
 -25   9   6      1.5338      0.6729     -0.7091      0.0000
 -23   9   6      0.6713      0.6335     -0.3888      0.0000
 -21   9   6      1.2184      0.6123     -0.9692      0.0000
 -17   9   6      0.6649      0.6573     -0.8920      0.0000
 -15   9   6      1.2607      0.4834      0.4034      0.0000
 -13   9   6      1.1240      0.4884      0.0314      0.0000
 -11   9   6      1.3121      0.5977      0.6743      0.0000
  -9   9   6      0.9647      0.2868      0.5809      0.0000
  -7   9   6      0.7678      0.3233     -0.3838      0.0000
  -5   9   6      1.6055      0.3172     -1.5483      0.0000
  -1   9   6      2.7344      0.4051     -2.0964      0.0000
   1   9   6      2.4807      0.4138     -1.8980      0.0000
   3   9   6      0.9498      0.6776     -0.9922      0.0000
   5   9   6      1.3401      0.5867     -1.7764      0.0000
   7   9   6      0.7068      1.1138     -0.1733      0.0000
  11   9   6      0.0000      0.7817      0.9370      0.0000
  13   9   6      0.0000      0.8115      0.9687      0.0000
  15   9   6      0.0000      0.7496      0.2207      0.0000
  17   9   6      0.6436      0.7890     -0.0059      0.0000
 -26  10   6      0.7705      0.7739      0.6271      0.0000
 -24  10   6      0.6717      0.6401      0.3019      0.0000
 -22  10   6      0.8122      0.6651      0.8846      0.0000
 -20  10   6      0.9033      0.7060      0.0067      0.0000
 -16  10   6      1.0575      0.6809      0.5908      0.0000
 -14  10   6      1.2512      0.6741      0.9137      0.0000
 -12  10   6      0.9836      0.7047     -0.2893      0.0000
 -10  10   6      1.2936      0.6713     -1.0056      0.0000
  -8  10   6      0.9430      0.5717     -0.5396      0.0000
  -6  10   6      0.8448      0.6028     -0.1735      0.0000
  -4  10   6      1.5614      0.4502      1.1419      0.0000
  -2  10   6      0.8229      0.6490      0.4568      0.0000
   0  10   6      0.0000      0.7514      0.3777      0.0000
   2  10   6      1.1014      0.7578      0.1065      0.0000
   4  10   6      1.3598      0.7888      1.7543      0.0000
   6  10   6      0.8453      0.7705      1.2244      0.0000
   8  10   6      0.5156      1.0171     -0.2036      0.0000
  12  10   6      0.0000      0.6982     -0.9460      0.0000
  14  10   6      0.0000      0.6681     -0.2494      0.0000
 -23  11   6      1.2456      0.6312     -0.3185      0.0000
 -21  11   6      0.8253      0.6962      0.7833      0.0000
 -19  11   6      0.3516      0.6647      0.2546      0.0000
 -15  11   6      0.7304      0.6596      0.1577      0.0000
 -13  11   6      1.7812      0.5928      1.0035      0.0000
 -11  11   6      3.9125      0.6363      2.5054      0.0000
  -9  11   6      4.1023      0.6658      2.2971      0.0000
  -7  11   6      2.2571      0.5285      2.1079      0.0000
  -5  11   6      1.9492      0.6167      0.6104      0.0000
  -3  11   6      1.3778      0.6927      0.6212      0.0000
  -1  11   6      1.3991      0.7758      0.5913      0.0000
   1  11   6      1.4100      0.6137      0.8916      0.0000
   3  11   6      0.7232      0.7040     -0.7822      0.0000
   5  11   6      0.7020      0.7318     -1.3163      0.0000
   7  11   6      0.0000      0.7580     -0.0580      0.0000
  11  11   6      0.6997      0.7860      1.2696      0.0000
  13  11   6      0.1515      0.6264      0.7975      0.0000
 -22  12   6      0.4848      0.6528     -0.6256      0.0000
 -20  12   6      1.2140      0.6465     -0.3144      0.0000
 -18  12   6      0.5083      0.6599     -0.6280      0.0000
 -14  12   6      0.7676      0.6606      0.3246      0.0000
 -12  12   6      1.3647      0.6429     -0.7006      0.0000
 -10  12   6      1.7396      0.5608     -0.7430      0.0000
  -8  12   6      1.2302      0.1921     -0.7067      0.0000
  -4  12   6      1.7356      0.5806      0.5442      0.0000
  -2  12   6      1.6409      0.6868      0.3826      0.0000
   0  12   6      1.1689      0.6917     -0.5275      0.0000
   2  12   6      0.5018      0.6877      0.0347      0.0000
   4  12   6      0.9328      0.7438      0.9300      0.0000
   6  12   6      0.1670      0.6881      0.1414      0.0000
   8  12   6      0.4769      0.6663      0.0833      0.0000
 -17  13   6      0.7153      0.6632      0.3968      0.0000
 -13  13   6      0.0000      0.5999     -0.0065      0.0000
 -11  13   6      0.6213      0.6371     -0.0711      0.0000
  -7  13   6      0.8214      0.3022     -0.7190      0.0000
  -5  13   6      1.0146      0.7138     -0.8508      0.0000
  -3  13   6      1.9026      0.6552     -0.7947      0.0000
  -1  13   6      0.8812      0.7198     -0.0849      0.0000
   1  13   6      0.5514      0.7153      0.1679      0.0000
   3  13   6      0.8849      0.6840     -0.4908      0.0000
   5  13   6      0.5468      0.6765     -0.0028      0.0000
   7  13   6      0.2261      0.7374     -0.2136      0.0000
 -10  14   6      0.7214      0.6542     -0.1730      0.0000
  -8  14   6      0.5402      0.6141      0.2955      0.0000
  -4  14   6      1.2303      0.7468      0.7855      0.0000
  -2  14   6      0.9059      0.7508      0.6808      0.0000
   0  14   6      0.0000      0.7214      0.3955      0.0000
   2  14   6      0.1116      0.6504      0.6938      0.0000
   4  14   6      0.9413      0.7054      0.1399      0.0000
 -21   1   7      0.2415      0.5954     -0.4259      0.0000
 -19   1   7      0.5599      0.6030      0.2583      0.0000
 -17   1   7      0.3382      0.5318      0.1659      0.0000
 -15   1   7      0.0706      0.5355     -0.2822      0.0000
 -13   1   7      0.6040      0.6075     -0.4218      0.0000
 -11   1   7      0.8016      0.6568      0.3415      0.0000
  -9   1   7      0.9757      0.4554      0.1407      0.0000
  -7   1   7      1.5755      0.3383      1.3368      0.0000
  -5   1   7      1.4783      0.3640      0.7222      0.0000
  -3   1   7      3.0066      0.3054     -1.7533      0.0000
  -1   1   7      0.6305      0.6322      0.9049      0.0000
   1   1   7      1.1783      0.7342      0.2970      0.0000
   3   1   7      0.6075      0.7722      0.0784      0.0000
   5   1   7      0.6078      1.1163     -0.0057      0.0000
 -24   2   7      0.0000      0.6918      0.3166      0.0000
 -20   2   7      0.0000      0.6856      0.4087      0.0000
 -18   2   7      0.2800      0.7117     -0.2508      0.0000
 -16   2   7      0.5900      0.5407      0.2306      0.0000
 -14   2   7      0.8965      0.5726      0.8238      0.0000
 -12   2   7      0.6253      0.5733      0.3673      0.0000
 -10   2   7      0.9331      0.4329     -0.6435      0.0000
  -8   2   7      1.5179      0.3448     -1.3167      0.0000
  -6   2   7      3.3248      0.4959     -2.6960      0.0000
  -4   2   7      1.7660      0.2781      1.2825      0.0000
  -2   2   7      1.3756      0.3149     -0.0107      0.0000
   0   2   7      1.4066      0.5500     -1.3259      0.0000
   2   2   7      0.9584      0.7601     -0.2597      0.0000
   4   2   7      0.0000      1.0880      0.1935      0.0000
   8   2   7      1.1263      1.3967      1.0425      0.0000
  10   2   7      0.9415      1.2589      0.1246      0.0000
 -25   3   7      0.0000      0.6836     -0.0143      0.0000
 -23   3   7      0.8985      0.7504     -0.5933      0.0000
 -21   3   7      0.7243      0.6711     -0.4397      0.0000
 -19   3   7      0.5519      0.6020     -0.2517      0.0000
 -17   3   7      0.3079      0.6186      0.1576      0.0000
 -15   3   7      0.6424      0.5218     -0.5855      0.0000
 -13   3   7      0.5367      0.5275     -0.7788      0.0000
 -11   3   7      0.4632      0.5747      0.3221      0.0000
  -9   3   7      1.6804      0.3434      1.7385      0.0000
  -7   3   7      3.1450      0.3075      2.8593      0.0000
  -5   3   7      1.6605      0.3460      0.2475      0.0000
  -3   3   7      1.5937      0.3828     -0.4655      0.0000
  -1   3   7      0.6087      0.6450      0.2666      0.0000
   1   3   7      1.0079      0.6543      0.5132      0.0000
   3   3   7      1.1467      1.0098     -0.2353      0.0000
   5   3   7      0.0000      0.9806     -0.8625      0.0000
   7   3   7      0.3929      1.1132     -1.4353      0.0000
   9   3   7      1.0738      1.2578     -0.6337      0.0000
  11   3   7      1.0159      1.1144      0.5505      0.0000
 -26   4   7      0.4006      0.6759     -0.1768      0.0000
 -24   4   7      1.1042      0.7907      0.6413      0.0000
 -22   4   7      0.7368      0.6647      0.7761      0.0000
 -20   4   7      0.8669      0.7016      0.6796      0.0000
 -18   4   7      0.9323      0.6928      0.4232      0.0000
 -16   4   7      0.6669      0.5536      0.2503      0.0000
 -14   4   7      0.6681      0.5525      0.8600      0.0000
 -12   4   7      0.6859      0.5299     -0.1014      0.0000
 -10   4   7      2.1063      0.2846     -1.5468      0.0000
  -8   4   7      3.2224      0.2708     -3.5873      0.0000
  -6   4   7      1.8116      0.2733     -0.9715      0.0000
  -4   4   7      1.6282      0.2923     -0.8310      0.0000
  -2   4   7      0.9424      0.5877      0.2158      0.0000
   0   4   7      0.7208      0.5970      0.1227      0.0000
   2   4   7      1.2079      0.5929      0.1519      0.0000
   6   4   7      0.4828      0.9147      1.5738      0.0000
   8   4   7      0.8095      1.0280      0.9832      0.0000
  10   4   7      0.7056      1.1229     -0.2630      0.0000
  12   4   7      1.1467      1.0547     -0.5939      0.0000
 -27   5   7      0.0000      0.6651      0.1825      0.0000
 -25   5   7      0.5693      0.7215     -0.2422      0.0000
 -23   5   7      0.5783      0.6965     -0.8542      0.0000
 -21   5   7      0.6588      0.6581     -0.9702      0.0000
 -17   5   7      0.7349      0.6582     -0.3813      0.0000
 -15   5   7      0.5373      0.4973     -0.5442      0.0000
 -13   5   7      0.6046      0.5199     -0.0017      0.0000
 -11   5   7      1.1704      0.4383      1.0049      0.0000
  -9   5   7      3.5688      0.3907      3.2845      0.0000
  -7   5   7      2.3039      0.2530      1.8311      0.0000
  -5   5   7      1.4869      0.2916      1.4495      0.0000
  -3   5   7      1.4292      0.4665      0.8198      0.0000
  -1   5   7      0.5306      0.5904     -0.3193      0.0000
   1   5   7      1.5507      0.5935     -0.5683      0.0000
   3   5   7      0.8327      0.8685     -0.6654      0.0000
   5   5   7      0.0000      1.2329     -1.7638      0.0000
   7   5   7      0.0000      0.9513     -1.3329      0.0000
   9   5   7      0.9477      0.9302      0.0130      0.0000
  11   5   7      1.0281      1.0453      0.4064      0.0000
  13   5   7      0.4242      0.8985      0.3625      0.0000
  15   5   7      0.0000      0.7641      0.3425      0.0000
 -28   6   7      0.6053      0.6814     -0.1086      0.0000
 -26   6   7      0.7130      0.7377     -0.0742      0.0000
 -24   6   7      0.2714      0.7436      0.1610      0.0000
 -22   6   7      0.5625      0.6599      0.5631      0.0000
 -20   6   7      0.5647      0.7104      0.8621      0.0000
 -18   6   7      0.4782      0.6859      0.3895      0.0000
 -16   6   7      0.5161      0.7042      0.4204      0.0000
 -14   6   7      0.3386      0.4796     -0.4054      0.0000
 -12   6   7      0.7611      0.5583     -0.5623      0.0000
 -10   6   7      2.4345      0.4080     -2.3807      0.0000
  -8   6   7      1.5335      0.3550     -1.6052      0.0000
  -6   6   7      1.4015      0.2680     -1.4664      0.0000
  -4   6   7      1.4587      0.3520     -0.9470      0.0000
  -2   6   7      1.1633      0.4800     -0.2887      0.0000
   0   6   7      1.5762      1.2188      0.8127      0.0000
   2   6   7      1.0236      0.9060      0.7051      0.0000
   4   6   7      1.7051      0.6500      1.5185      0.0000
   6   6   7      1.3139      1.1494      1.2945      0.0000
   8   6   7      0.6157      0.9267     -0.2218      0.0000
  10   6   7      0.0000      0.8121     -0.5275      0.0000
  12   6   7      0.7325      0.9513     -0.3244      0.0000
  14   6   7      0.6969      0.7531     -0.4417      0.0000
  16   6   7      0.4776      0.7398     -0.2773      0.0000
 -27   7   7      1.0893      0.7839     -0.0396      0.0000
 -23   7   7      0.6595      0.6886      0.0854      0.0000
 -21   7   7      0.5476      0.6624     -0.4727      0.0000
 -19   7   7      0.5954      0.7293     -0.2550      0.0000
 -17   7   7      0.6058      0.6884     -0.5455      0.0000
 -15   7   7      0.8967      0.7144      0.5249      0.0000
 -13   7   7      1.0573      0.3966      0.8702      0.0000
 -11   7   7      1.7218      0.4103      1.9237      0.0000
  -9   7   7      1.4653      0.2867      1.6416      0.0000
  -7   7   7      1.5388      0.2482      1.4650      0.0000
  -5   7   7      1.3906      0.3436      1.1987      0.0000
  -3   7   7      1.0281      0.5596      0.7004      0.0000
  -1   7   7      1.6565      1.1949     -0.3538      0.0000
   1   7   7      1.6921      0.6865     -0.9757      0.0000
   3   7   7      2.0412      0.6465     -1.5968      0.0000
   7   7   7      0.5689      0.8344      0.2962      0.0000
  11   7   7      0.0000      0.7001      0.3715      0.0000
  13   7   7      0.8333      0.7760      0.4337      0.0000
  15   7   7      0.4459      0.7940      0.2571      0.0000
 -22   8   7      0.7292      0.6738      0.9192      0.0000
 -20   8   7      1.7140      0.5785      0.7921      0.0000
 -18   8   7      1.5529      0.6769      1.5024      0.0000
 -16   8   7      1.5083      0.6088      0.6601      0.0000
 -14   8   7      0.7159      0.7078     -0.0703      0.0000
 -12   8   7      1.3087      0.6151     -1.2535      0.0000
 -10   8   7      1.3119      0.3278     -1.2097      0.0000
  -8   8   7      1.2405      0.2633     -1.2742      0.0000
  -6   8   7      1.4758      0.2825     -1.3090      0.0000
  -4   8   7      1.0216      0.4647     -1.0197      0.0000
  -2   8   7      1.3786      0.5670     -0.1093      0.0000
   0   8   7      1.6537      0.6495      1.0776      0.0000
   2   8   7      3.0824      0.5975      2.3105      0.0000
   4   8   7      3.7786      0.6877      2.6829      0.0000
   6   8   7      1.5454      0.9730      0.8785      0.0000
   8   8   7      0.7755      0.8340     -0.0128      0.0000
  12   8   7      0.0000      0.5707     -0.2345      0.0000
 -21   9   7      1.3530      0.6126     -0.7285      0.0000
 -19   9   7      1.5695      0.6245     -1.6370      0.0000
 -17   9   7      2.1202      0.6146     -1.3527      0.0000
 -15   9   7      1.1988      0.6311     -0.8302      0.0000
 -13   9   7      1.0098      0.7354      0.4858      0.0000
 -11   9   7      1.1226      0.5828      1.0625      0.0000
  -9   9   7      1.3324      0.3110      0.9929      0.0000
  -7   9   7      1.7430      0.2990      1.5443      0.0000
  -5   9   7      1.0543      0.3721      1.4295      0.0000
  -3   9   7      0.9040      0.7268      1.0031      0.0000
  -1   9   7      0.7182      0.7315     -0.1527      0.0000
   1   9   7      1.6848      0.5595     -1.5671      0.0000
   3   9   7      3.0909      0.6329     -2.6933      0.0000
   5   9   7      2.1988      0.6910     -1.4555      0.0000
   7   9   7      1.5198      1.0582     -0.4413      0.0000
   9   9   7      0.9719      0.8044     -0.4628      0.0000
 -20  10   7      1.6130      0.6178      1.1457      0.0000
 -18  10   7      2.3733      0.5890      1.2380      0.0000
 -16  10   7      2.0263      0.5946      1.1180      0.0000
 -14  10   7      0.6768      0.6472      0.1830      0.0000
 -12  10   7      1.6782      0.5434     -1.0912      0.0000
 -10  10   7      1.3213      0.4046     -1.2704      0.0000
  -8  10   7      2.1601      0.4316     -1.9545      0.0000
  -4  10   7      1.3844      0.6760     -1.7459      0.0000
  -2  10   7      1.4343      0.7216     -0.6773      0.0000
   0  10   7      0.7586      0.7014      0.6651      0.0000
   2  10   7      2.1634      0.5669      2.1115      0.0000
   4  10   7      2.5261      0.6645      1.7433      0.0000
   6  10   7      2.0002      0.6367      0.8060      0.0000
   8  10   7      1.0105      1.0180      0.8489      0.0000
 -17  11   7      1.7703      0.6009     -0.7597      0.0000
 -15  11   7      0.6360      0.6787     -0.2664      0.0000
 -11  11   7      4.3794      0.6946      2.1152      0.0000
  -9  11   7      3.2980      1.1225      3.2098      0.0000
  -7  11   7      4.3642      0.6796      3.4589      0.0000
  -5  11   7      4.9675      0.7605      3.3147      0.0000
  -3  11   7      3.8337      0.7125      2.1460      0.0000
  -1  11   7      2.1563      0.6075      0.7028      0.0000
   1  11   7      0.9999      0.7530     -0.8198      0.0000
   3  11   7      1.2916      0.7814     -1.3585      0.0000
   5  11   7      1.7332      0.6791     -0.9089      0.0000
 -14  12   7      0.3244      0.6507     -0.2410      0.0000
 -12  12   7      1.5694      0.6621     -0.8071      0.0000
 -10  12   7      2.3240      0.5746     -1.9930      0.0000
  -8  12   7      2.2747      0.5425     -2.3211      0.0000
  -6  12   7      2.8714      0.6373     -2.3398      0.0000
  -4  12   7      1.2375      0.8506     -1.5900      0.0000
  -2  12   7      1.4620      0.6959     -0.4497      0.0000
   0  12   7      0.9234      0.7761      0.4315      0.0000
   2  12   7      1.1051      0.8177      0.9487      0.0000
 -24   0   8      1.1707      0.7943      0.1499      0.0000
 -20   0   8      0.6835      0.7155     -0.6530      0.0000
 -18   0   8      1.2660      0.7285     -0.2047      0.0000
 -16   0   8      1.6161      0.6761      0.6430      0.0000
 -14   0   8      1.8210      0.6294      1.4474      0.0000
 -12   0   8      1.8866      0.5977      1.8130      0.0000
 -10   0   8      2.4590      0.5646      3.2262      0.0000
  -6   0   8      4.7838      0.6971      4.3727      0.0000
  -4   0   8      4.7072      0.6918      2.2387      0.0000
  -2   0   8      2.3511      0.5623     -0.4381      0.0000
   0   0   8      2.3523      0.6713     -1.6844      0.0000
   4   0   8      1.2858      0.9587     -1.4089      0.0000
   6   0   8      1.1612      1.1509     -1.2050      0.0000
   8   0   8      1.6166      1.1717     -1.1623      0.0000
 -25   1   8      1.4048      0.7237      0.1680      0.0000
 -23   1   8      1.5972      0.6452      0.5179      0.0000
 -21   1   8      1.7159      0.4522      1.0217      0.0000
 -19   1   8      1.5667      0.5128      1.2557      0.0000
 -17   1   8      0.9978      0.6314      0.6202      0.0000
 -15   1   8      1.0820      0.5830     -0.2211      0.0000
 -13   1   8      1.1566      0.5594     -0.9425      0.0000
 -11   1   8      1.4824      0.4247     -1.8641      0.0000
  -9   1   8      2.6932      0.4048     -2.6253      0.0000
  -7   1   8      4.5578      0.4827     -3.4577      0.0000
  -5   1   8      4.6924      0.4931     -3.5399      0.0000
  -3   1   8      1.3910      0.4652     -1.0516      0.0000
  -1   1   8      2.6820      0.4380      1.1647      0.0000
   1   1   8      2.0822      0.7437      1.8067      0.0000
   3   1   8      1.4568      0.9743      1.9790      0.0000
   5   1   8      1.5101      0.8114      1.9133      0.0000
   7   1   8      1.7956      0.8088      1.7796      0.0000
 -26   2   8      0.8863      0.8097     -0.4270      0.0000
 -22   2   8      1.6607      0.6426     -1.1902      0.0000
 -20   2   8      1.6774      0.4385     -1.5681      0.0000
 -18   2   8      1.7077      0.4605     -1.6273      0.0000
 -16   2   8      1.1134      0.5408     -0.9430      0.0000
 -14   2   8      0.6615      0.6896     -0.0454      0.0000
 -12   2   8      0.8391      0.6313      1.1327      0.0000
 -10   2   8      1.8334      0.3965      1.6152      0.0000
  -8   2   8      3.2325      0.4053      3.8011      0.0000
  -6   2   8      4.5398      0.4778      3.2115      0.0000
  -4   2   8      2.7201      0.3643      2.8091      0.0000
  -2   2   8      0.7358      0.6278      0.5058      0.0000
   0   2   8      1.7871      1.2079     -0.9883      0.0000
   2   2   8      1.3686      0.9360     -1.8888      0.0000
   4   2   8      2.0112      1.1503     -2.1181      0.0000
   6   2   8      2.3305      0.9467     -2.0184      0.0000
   8   2   8      0.9208      1.0208     -1.8123      0.0000
  10   2   8      1.2826      0.7476     -1.0301      0.0000
 -25   3   8      0.8733      0.7577      0.4282      0.0000
 -23   3   8      1.4773      0.6587      0.8985      0.0000
 -21   3   8      1.8224      0.4186      1.2981      0.0000
 -19   3   8      1.7364      0.4229      1.5969      0.0000
 -17   3   8      1.7966      0.5664      1.5897      0.0000
 -15   3   8      0.8002      0.7046      0.8515      0.0000
 -13   3   8      0.5458      0.6864     -0.3020      0.0000
 -11   3   8      0.9964      0.7072     -1.1162      0.0000
  -9   3   8      2.0351      0.5309     -2.7457      0.0000
  -7   3   8      3.6367      0.5664     -3.5501      0.0000
  -5   3   8      3.1672      0.5216     -2.6128      0.0000
  -3   3   8      2.5956      0.5462     -2.0697      0.0000
  -1   3   8      0.5247      0.8718     -0.4527      0.0000
   1   3   8      1.5611      0.9128      1.1235      0.0000
   3   3   8      2.4185      0.7027      1.9586      0.0000
   5   3   8      1.3483      0.7416      1.8939      0.0000
   7   3   8      1.1617      0.8989      1.7796      0.0000
   9   3   8      0.0000      0.8644      1.0875      0.0000
  11   3   8      0.4918      0.6685      0.2683      0.0000
 -26   4   8      0.9130      0.7695     -0.0024      0.0000
 -24   4   8      0.7442      0.6856     -0.2705      0.0000
 -22   4   8      1.4819      0.7850     -0.7181      0.0000
 -20   4   8      1.7624      0.4223     -1.0268      0.0000
 -18   4   8      1.5754      0.4328     -1.3513      0.0000
 -16   4   8      1.2129      0.6051     -1.1176      0.0000
 -14   4   8      0.9114      0.5440     -0.1442      0.0000
 -12   4   8      1.6414      0.5309      0.9925      0.0000
 -10   4   8      2.3575      0.3678      2.6616      0.0000
  -8   4   8      4.3285      0.5846      3.3771      0.0000
  -6   4   8      4.3912      0.4673      3.5476      0.0000
  -4   4   8      3.6387      0.7008      2.6602      0.0000
   0   4   8      0.8136      0.6495      0.4635      0.0000
   2   4   8      1.6540      0.6196     -1.3632      0.0000
   6   4   8      1.0214      0.8825     -1.8960      0.0000
   8   4   8      0.6242      0.7731     -1.2441      0.0000
  10   4   8      0.0000      0.7262     -0.3208      0.0000
 -25   5   8      0.0000      0.6256      0.1753      0.0000
 -23   5   8      0.8250      0.7287      0.4738      0.0000
 -21   5   8      1.1349      0.7488      0.6677      0.0000
 -19   5   8      1.5393      0.4459      1.0105      0.0000
 -17   5   8      0.9754      0.5218      1.0438      0.0000
 -15   5   8      0.8687      0.5494      0.6656      0.0000
 -13   5   8      1.0884      0.4537     -0.4454      0.0000
 -11   5   8      1.9661      0.5189     -1.9764      0.0000
  -9   5   8      2.6203      0.3513     -2.7120      0.0000
  -7   5   8      2.8702      0.3657     -2.6351      0.0000
  -5   5   8      3.1048      0.4022     -2.4304      0.0000
  -3   5   8      1.4028      0.8279     -1.8487      0.0000
  -1   5   8      0.8494      0.6503     -1.3136      0.0000
   1   5   8      0.8938      0.7531      0.7531      0.0000
   3   5   8      2.2325      0.6185      1.5696      0.0000
   7   5   8      0.4958      0.7592      1.4537      0.0000
   9   5   8      0.0000      0.7107      0.3613      0.0000
  11   5   8      0.0000      0.7382     -0.1131      0.0000
 -20   6   8      1.1410      0.7751     -0.5974      0.0000
 -18   6   8      1.1765      0.4661     -0.5953      0.0000
 -16   6   8      0.8028      0.5288     -0.6479      0.0000
 -14   6   8      0.6841      0.5405      0.0395      0.0000
 -12   6   8      1.7918      0.3753      1.3843      0.0000
 -10   6   8      2.7091      0.5810      2.2057      0.0000
  -8   6   8      2.2691      0.3191      2.0339      0.0000
  -6   6   8      2.1595      0.4190      1.5827      0.0000
  -4   6   8      1.8999      0.4293      1.2116      0.0000
  -2   6   8      0.9085      0.5893      0.8543      0.0000
   0   6   8      0.7487      0.6685     -0.3487      0.0000
   2   6   8      2.1950      0.6006     -1.2385      0.0000
   4   6   8      2.6566      0.6076     -1.8190      0.0000
   6   6   8      1.2886      1.1493     -1.5898      0.0000
   8   6   8      0.3890      0.6481     -0.4073      0.0000
 -21   7   8      0.9442      0.7708      0.4205      0.0000
 -19   7   8      1.0583      0.7559      0.3438      0.0000
 -17   7   8      0.7272      0.5481      0.5594      0.0000
 -15   7   8      0.4339      0.5224      0.2943      0.0000
 -13   7   8      1.0410      0.4446     -0.6745      0.0000
 -11   7   8      1.9723      0.3479     -1.7280      0.0000
  -9   7   8      2.0979      0.3909     -1.9477      0.0000
  -7   7   8      2.0366      0.3190     -1.5382      0.0000
  -5   7   8      1.8764      0.3756     -1.0659      0.0000
  -3   7   8      1.0871      0.5230     -0.8589      0.0000
  -1   7   8      0.4747      0.5978      0.1833      0.0000
   1   7   8      1.1037      0.7378      0.7949      0.0000
   3   7   8      2.2312      0.6267      1.5700      0.0000
 -18   8   8      1.0300      0.7433     -0.5981      0.0000
 -16   8   8      1.1144      0.6494     -0.5384      0.0000
 -14   8   8      0.8680      0.6269      0.0017      0.0000
 -12   8   8      0.9135      0.4435      0.8604      0.0000
 -10   8   8      1.4010      0.3261      1.5873      0.0000
  -8   8   8      1.6307      0.5394      1.4883      0.0000
  -6   8   8      2.1492      0.3490      1.1510      0.0000
  -4   8   8      0.8386      0.6600      0.8921      0.0000
  -2   8   8      0.7478      0.6029     -0.0197      0.0000
   0   8   8      0.8955      0.6850     -0.6774      0.0000
   2   8   8      1.6553      0.6156     -1.2717      0.0000
 -15   9   8      0.6419      0.6611      0.3550      0.0000
 -13   9   8      0.3692      0.5034     -0.0679      0.0000
 -11   9   8      0.8720      0.3952     -0.9005      0.0000
  -9   9   8      1.5963      0.5190     -1.2328      0.0000
  -7   9   8      1.7981      0.3924     -1.2650      0.0000
  -3   9   8      0.4997      0.7229     -0.4159      0.0000
  -1   9   8      0.4150      0.6478      0.2506      0.0000
   1   9   8      0.9815      0.7132      0.7700      0.0000
  -8  10   8      0.9955      0.7037      1.1398      0.0000
  -6  10   8      1.6245      0.6747      1.4482      0.0000
  -4  10   8      1.5917      0.7421      1.0664      0.0000
  -2  10   8      0.5984      0.6979      0.5012      0.0000
 -17   1   9      0.0000      0.6758     -0.0529      0.0000
 -15   1   9      0.5839      0.5622     -0.1404      0.0000
 -13   1   9      0.5097      0.5449     -0.1226      0.0000
 -11   1   9      0.4819      0.6826      0.0207      0.0000
  -9   1   9      0.6526      0.5675     -0.3950      0.0000
  -7   1   9      0.8672      0.4771      0.4902      0.0000
  -5   1   9      0.7584      0.5033     -0.6900      0.0000
  -3   1   9      0.5496      0.5221      0.0080      0.0000
  -1   1   9      0.4782      0.5369     -0.1968      0.0000
   1   1   9      0.7427      0.8982      0.2384      0.0000
   3   1   9      0.4599      0.6722      0.0658      0.0000
 -18   2   9      0.6037      0.6688     -0.0498      0.0000
 -16   2   9      0.5118      0.6342      0.0432      0.0000
 -14   2   9      0.7278      0.5481      0.1592      0.0000
 -12   2   9      0.2875      0.5320      0.0161      0.0000
 -10   2   9      0.7368      0.5391      0.3458      0.0000
  -8   2   9      1.0844      0.4249     -0.2510      0.0000
  -6   2   9      0.6014      0.5205      0.3917      0.0000
  -4   2   9      1.0086      0.4763      0.5025      0.0000
  -2   2   9      0.7285      0.7094      0.4280      0.0000
   0   2   9      0.1597      0.5724     -0.1169      0.0000
   2   2   9      0.0421      0.6327     -0.2924      0.0000
 -17   3   9      0.4125      0.7136      0.0865      0.0000
 -15   3   9      0.6571      0.6276     -0.0621      0.0000
 -13   3   9      0.4632      0.5254     -0.1303      0.0000
 -11   3   9      0.6423      0.6330     -0.4081      0.0000
  -9   3   9      1.0371      0.4295      0.2177      0.0000
  -7   3   9      1.0441      0.4218     -0.5707      0.0000
  -5   3   9      0.8183      0.4779     -0.1987      0.0000
  -1   3   9      0.2634      0.6765     -0.0035      0.0000
   1   3   9      0.5140      0.6336      0.4308      0.0000
   3   3   9      0.0000      0.7154      0.3332      0.0000
 -16   4   9      0.4657      0.6711     -0.1340      0.0000
 -14   4   9      0.7516      0.6985      0.0560      0.0000
 -12   4   9      0.4972      0.5249      0.5158      0.0000
 -10   4   9      0.7041      0.5199     -0.0313      0.0000
  -8   4   9      1.1222      0.4169      0.6187      0.0000
  -6   4   9      0.7930      0.5187      0.3343      0.0000
  -4   4   9      1.2170      0.4379      0.6572      0.0000
  -2   4   9      1.1065      0.5986      0.3603      0.0000
   0   4   9      0.2862      0.6221     -0.3713      0.0000
 -13   5   9      0.2963      0.6072     -0.4821      0.0000
 -11   5   9      0.7279      0.6250     -0.2722      0.0000
  -9   5   9      1.0479      0.4305     -0.7193      0.0000
  -7   5   9      1.0645      0.4300     -0.4677      0.0000
  -5   5   9      0.7936      0.5608     -0.7718      0.0000
  -3   5   9      1.1600      0.6689     -0.4416      0.0000
  -1   5   9      0.0000      0.6111      0.0132      0.0000
 -10   6   9      0.6975      0.6068      0.8574      0.0000
  -8   6   9      1.0627      0.4427      0.5355      0.0000
  -6   6   9      0.6548      0.7046      0.7392      0.0000
  -4   6   9      0.8782      0.7238      0.4388      0.0000
                                                    
