# Supplementary material for: How to get maximum structure information from anisotropic displacement parameters obtained by three-dimensional electron diffraction: an experimental study on metal–organic frameworks
Source: IUCrJ. 2022 Jun 8;9(Pt 4):480–91. doi: 10.1107/S2052252522005632 (PMC9252158; doi:10.1107/S2052252522005632)
Supplement: Supplementary file 3 [file m-09-00480-sup3.zip › vq5001MIL-140C_5msup36.hkl]

#
# Unique observed reflections after correcting
# for dispersion and merging Friedel opposites
#
data_1
_shelx_title ' merging_a.res in C2/c'
_shelx_refln_list_code          3
_shelx_F_calc_maximum      134.92
_exptl_crystal_F_000       483.64
_reflns_d_resolution_high  0.8001

loop_
 _space_group_symop_operation_xyz
 'x, y, z'
 '-x, y, -z+1/2'
 'x+1/2, y+1/2, z'
 '-x+1/2, y+1/2, -z+1/2'
 '-x, -y, -z'
 'x, -y, z-1/2'
 '-x+1/2, -y+1/2, -z'
 'x+1/2, -y+1/2, z-1/2'

_cell_length_a    32.3600
_cell_length_b    15.8000
_cell_length_c     7.9100
_cell_angle_alpha  90.000
_cell_angle_beta  103.000
_cell_angle_gamma  90.000

loop_
 _refln_index_h
 _refln_index_k
 _refln_index_l
 _refln_F_meas
 _refln_F_sigma
 _refln_A_calc
 _refln_B_calc
   1   1   0     45.4908      3.1145    -66.4432      0.0000
   0   2   0     66.2565      5.3697     20.2124      0.0000
   2   2   0     42.1840      2.8950     62.5860      0.0000
   4   2   0     23.0848      3.8724    -11.3083      0.0000
   1   3   0     47.4563      2.2908    -38.3709      0.0000
   3   3   0     40.4154      3.7961    -65.6647      0.0000
   5   3   0     38.0607      4.4437     28.5515      0.0000
   0   4   0     34.8071      1.8788     12.1775      0.0000
   2   4   0     27.6406      1.6206     22.2860      0.0000
   4   4   0     30.0204      1.8907     30.4153      0.0000
   6   4   0     18.6748      1.7349    -14.3746      0.0000
   8   4   0     12.0483      1.4748     -6.4888      0.0000
   1   5   0     33.2027      1.3511    -29.4199      0.0000
   3   5   0     35.3513      2.0550    -31.2999      0.0000
   5   5   0     22.7224      1.4380    -29.5783      0.0000
   7   5   0     11.9052      1.4364     12.8431      0.0000
   9   5   0     13.2451      1.8526     14.9183      0.0000
   0   6   0     28.5294      1.6145     31.4376      0.0000
   2   6   0     30.5910      1.3604     33.9906      0.0000
   4   6   0     34.8710      2.2041     34.0691      0.0000
   6   6   0     18.9252      1.2154     19.9256      0.0000
   8   6   0     12.0435      0.8771     -9.7170      0.0000
  10   6   0     32.9744      4.4945    -38.2974      0.0000
  12   6   0     23.6254      2.7819    -20.7605      0.0000
   1   7   0     58.1675      2.6680    -67.2722      0.0000
   3   7   0     56.5917      2.6289    -59.7340      0.0000
   5   7   0     41.4733      3.2844    -45.1618      0.0000
   7   7   0     20.1919      1.3017    -18.9996      0.0000
   9   7   0     30.9234      2.1751     27.3076      0.0000
  11   7   0     26.1846      3.1173     25.0912      0.0000
  13   7   0     19.7074      2.3547     17.3738      0.0000
   0   8   0     12.6244      0.7065     14.3832      0.0000
   2   8   0      9.9915      0.5339      9.0242      0.0000
   4   8   0     10.8481      0.6498     10.4497      0.0000
   6   8   0      9.8286      1.0877      8.9418      0.0000
   8   8   0     24.7236      1.5780    -16.5233      0.0000
  10   8   0     21.0669      1.5767    -21.7042      0.0000
  12   8   0     20.9271      3.1941    -16.0086      0.0000
  16   8   0     14.1531      1.7802    -11.1563      0.0000
  18   8   0      9.1238      1.8209     -8.4172      0.0000
   1   9   0     14.3421      0.6704    -14.4915      0.0000
   3   9   0      5.5767      0.3853     -8.1073      0.0000
   5   9   0      8.6694      0.5696     -7.0287      0.0000
   7   9   0      7.6761      0.6232      7.8777      0.0000
   9   9   0     13.8359      0.9097     15.6513      0.0000
  11   9   0     17.2062      1.2277     15.1821      0.0000
  13   9   0     13.3438      1.2823     11.9586      0.0000
  17   9   0      9.0543      1.2013      7.3366      0.0000
  19   9   0      2.2212      2.0310      3.6466      0.0000
   0  10   0     11.1036      0.6240     15.1467      0.0000
   2  10   0     10.9047      0.4824     12.2500      0.0000
   4  10   0      4.5708      0.3618      5.0287      0.0000
   6  10   0      7.3717      0.5709     -5.9983      0.0000
   8  10   0     11.4572      0.8701    -11.6426      0.0000
  10  10   0      8.7237      0.7634    -13.0053      0.0000
  12  10   0     13.2121      1.0793    -12.7299      0.0000
  14  10   0     14.2843      1.3825    -13.3042      0.0000
  16  10   0      8.1305      0.9302     -7.8605      0.0000
  18  10   0      3.8578      0.8775     -4.7557      0.0000
  20  10   0      2.8722      1.3214     -0.1750      0.0000
  22  10   0      3.7480      1.9603      2.3650      0.0000
   1  11   0      4.8254      0.3243     -4.4356      0.0000
   3  11   0      3.6157      0.4535     -3.7973      0.0000
   5  11   0      3.3694      0.4267      1.8961      0.0000
   7  11   0      2.2003      0.4668      0.4755      0.0000
   9  11   0      6.7820      0.5928     -5.8295      0.0000
  11  11   0     16.9346      1.0894     -8.3777      0.0000
  13  11   0      5.3634      0.5874     -5.4269      0.0000
  15  11   0     10.5303      1.7196     -8.8654      0.0000
  17  11   0     10.4677      0.9176     -9.6458      0.0000
  21  11   0      7.2936      1.1327     -8.0944      0.0000
  25  11   0      5.1947      1.6178     -5.2179      0.0000
   0  12   0      5.5282      0.4046      9.6386      0.0000
   2  12   0      8.6959      0.4414      8.8072      0.0000
   4  12   0      2.4469      0.6213      2.2851      0.0000
   6  12   0      3.6248      0.4998     -3.8252      0.0000
   8  12   0      3.2004      0.5193     -2.5364      0.0000
  10  12   0      4.1030      0.8547     -1.6892      0.0000
  12  12   0      8.2815      0.5972     -7.0597      0.0000
  14  12   0      5.4024      0.5823     -5.2418      0.0000
  16  12   0      2.6802      0.5233     -2.1015      0.0000
  18  12   0      2.3364      0.9563     -1.2006      0.0000
  20  12   0      2.4685      1.3311      0.5745      0.0000
  22  12   0      3.0492      1.1090      3.0971      0.0000
  24  12   0      1.7901      1.4292      3.1409      0.0000
  26  12   0      1.7794      1.6455      1.1084      0.0000
   1  13   0      6.9341      0.3414     -6.9509      0.0000
   3  13   0      3.7852      0.4016     -4.1826      0.0000
   5  13   0      2.6920      0.4461      0.0916      0.0000
   7  13   0      2.8266      0.4724      1.1400      0.0000
   9  13   0      3.0821      0.5129      0.8040      0.0000
  11  13   0      6.8171      0.5889      5.1557      0.0000
  13  13   0      4.6463      0.8954      5.1560      0.0000
  15  13   0      3.1696      0.4623      2.7676      0.0000
  17  13   0      1.8137      0.5855      2.3694      0.0000
  19  13   0      1.6018      1.1993      1.3378      0.0000
  21  13   0      1.0435      1.2457      0.0310      0.0000
  23  13   0      1.7662      1.2132     -0.7624      0.0000
  25  13   0      1.1257      1.2364     -0.1553      0.0000
  27  13   0      1.4859      1.2212      0.4520      0.0000
  29  13   0      0.5957      1.4158      1.5699      0.0000
   0  14   0      4.2082      0.8323      3.4928      0.0000
   2  14   0      3.4176      0.3746      2.6550      0.0000
   4  14   0      1.5708      0.9905      1.6747      0.0000
   6  14   0      3.4921      0.3880      1.6349      0.0000
   8  14   0      2.9494      0.7451      0.6061      0.0000
  10  14   0      4.0326      0.5345     -3.2961      0.0000
  12  14   0      3.4503      0.4704     -3.3957      0.0000
  14  14   0      3.4475      0.5496     -1.3040      0.0000
  16  14   0      1.3158      0.8508     -1.3841      0.0000
  18  14   0      1.4692      0.8297     -1.2213      0.0000
  20  14   0      1.7352      1.1427     -1.2096      0.0000
  22  14   0      1.8414      1.2677     -0.8090      0.0000
  24  14   0      2.0498      1.5094     -0.4021      0.0000
  26  14   0      0.0000      1.1409      0.1202      0.0000
   1  15   0      1.8007      0.4429      0.3842      0.0000
   3  15   0      1.9655      0.4907     -0.4807      0.0000
   5  15   0      2.5329      0.5529     -2.6450      0.0000
   7  15   0      2.4672      0.5252     -2.1644      0.0000
   9  15   0      2.3982      0.6552      2.2063      0.0000
  11  15   0      3.0615      0.5152      2.7552      0.0000
  13  15   0      2.2922      0.6644     -0.3454      0.0000
  15  15   0      2.6567      0.5733     -1.2541      0.0000
  17  15   0      1.3454      0.9812     -1.0981      0.0000
  19  15   0      2.8614      0.7410     -0.1967      0.0000
  21  15   0      1.5858      1.2699      0.5795      0.0000
  23  15   0      0.0000      1.0177      0.5799      0.0000
  25  15   0      0.0000      1.2007     -0.3018      0.0000
   0  16   0      6.2206      0.4334     -5.0901      0.0000
   2  16   0      2.9885      0.3361     -3.3399      0.0000
   4  16   0      2.2074      0.5014      0.9659      0.0000
   6  16   0      2.5570      0.5773      3.1209      0.0000
   8  16   0      1.2263      0.8201     -0.1291      0.0000
  10  16   0      2.6007      0.7006     -2.0914      0.0000
  12  16   0      1.5029      0.8255      0.5252      0.0000
  14  16   0      3.1783      0.6519      2.4872      0.0000
  16  16   0      2.9380      0.9167      2.3631      0.0000
  18  16   0      2.0769      1.0797      0.8416      0.0000
  20  16   0      1.4507      1.1348     -0.7519      0.0000
  22  16   0      1.5102      1.2475     -1.1079      0.0000
   1  17   0      5.0265      0.5775      4.6445      0.0000
   3  17   0      1.3199      0.9585      0.4972      0.0000
   5  17   0      2.6829      0.7970     -2.7382      0.0000
   7  17   0      1.4729      0.7074     -0.7341      0.0000
   9  17   0      1.8170      0.9038      2.3931      0.0000
  11  17   0      0.9862      1.0672      1.4791      0.0000
  13  17   0      3.2021      1.0029     -1.1180      0.0000
  15  17   0      2.6571      0.9523     -2.2864      0.0000
  17  17   0      0.0000      1.0285     -1.3087      0.0000
  19  17   0      1.5768      1.1597      0.6133      0.0000
   0  18   0      7.0074      1.2906     -7.0290      0.0000
   2  18   0      3.7045      0.9797     -4.3097      0.0000
   4  18   0      1.8074      0.8122      0.1045      0.0000
   8  18   0      0.8061      1.1001     -1.1926      0.0000
  10  18   0      2.2481      0.9620     -1.0373      0.0000
  12  18   0      0.6843      1.1076      1.3280      0.0000
  14  18   0      2.1912      1.0995      3.3846      0.0000
  16  18   0      2.2092      1.1544      3.2188      0.0000
   7  19   0      0.5044      1.1881     -0.9604      0.0000
   9  19   0      1.1516      1.1090     -0.1890      0.0000
  -5   1   1      3.0804      3.5836     -3.0678      0.0000
  -3   1   1     15.3474      1.7605    -10.2908      0.0000
  -1   1   1     42.3214      2.3248     45.8198      0.0000
   1   1   1     39.5072      1.6482    -43.5488      0.0000
   3   1   1      7.2772      0.6592      2.0517      0.0000
   5   1   1      4.7525      1.0468      2.9842      0.0000
   7   1   1      0.6173      1.9032     -2.1711      0.0000
  -6   2   1      3.6698      3.0991      1.2179      0.0000
  -4   2   1     31.6291      1.9977     17.8287      0.0000
  -2   2   1     45.8411      2.3535    -26.7900      0.0000
   0   2   1      6.4457      0.8266     -7.7185      0.0000
   2   2   1     61.8616      2.4163     53.5515      0.0000
   4   2   1     10.5154      1.2205     -7.6990      0.0000
   6   2   1     13.4089      1.4974    -11.7498      0.0000
   8   2   1     16.4243      2.8145    -11.9331      0.0000
  -5   3   1      5.4298      1.3878     -5.0263      0.0000
  -3   3   1     19.7341      0.9620     11.5970      0.0000
  -1   3   1      3.2540      0.8245      4.3810      0.0000
   1   3   1      8.0529      0.6870    -11.4076      0.0000
   3   3   1     58.1659      2.2611    -60.4541      0.0000
   5   3   1      9.2501      1.1473     10.2134      0.0000
   7   3   1     21.4586      1.5685     16.4580      0.0000
   9   3   1     12.2640      2.1334     13.5959      0.0000
  -6   4   1      3.1557      2.8616     13.0769      0.0000
  -4   4   1     12.4082      1.4266    -13.3274      0.0000
  -2   4   1      8.1836      1.3499     -5.5855      0.0000
   0   4   1      5.2599      0.4381     -1.5016      0.0000
   2   4   1     22.6030      1.1779     17.6858      0.0000
   4   4   1     34.2637      1.7423     35.6822      0.0000
   6   4   1     11.4584      1.0558    -18.3559      0.0000
   8   4   1     18.3199      2.1834    -18.8461      0.0000
  10   4   1      5.9091      1.2540     -8.5967      0.0000
  12   4   1     15.2863      2.6415      9.8277      0.0000
  14   4   1      3.3711      1.8078      1.0096      0.0000
  -7   5   1     11.5382      1.3820     -7.1020      0.0000
  -5   5   1      9.4285      3.4964     -7.0102      0.0000
  -3   5   1      4.2952      0.4793      2.9006      0.0000
  -1   5   1     10.9676      1.0584     -9.2439      0.0000
   1   5   1     20.3209      0.8184    -18.7938      0.0000
   3   5   1     24.9868      1.0046    -19.5385      0.0000
   5   5   1     26.4386      1.3709    -33.0730      0.0000
   7   5   1     13.0165      1.3442     13.6874      0.0000
   9   5   1     17.3362      2.2395     19.6381      0.0000
  11   5   1      4.0140      1.2714      2.3477      0.0000
  13   5   1      7.6009      1.4687      8.7102      0.0000
  -8   6   1      6.8673      0.5835     -4.3252      0.0000
  -6   6   1     13.1981      3.7570      6.2706      0.0000
  -4   6   1     13.2059      0.6663      8.4228      0.0000
  -2   6   1     13.8292      0.6272     10.4518      0.0000
   0   6   1     25.8804      1.0199     25.5081      0.0000
   2   6   1     19.9962      0.8388     14.9766      0.0000
   4   6   1     27.7722      1.3616     29.0115      0.0000
   6   6   1     20.9365      1.0404     24.2650      0.0000
   8   6   1     14.2408      0.8885    -15.2104      0.0000
  10   6   1     10.5156      1.1911    -11.6962      0.0000
  12   6   1     12.3638      2.2286    -10.9312      0.0000
  14   6   1      8.7779      1.6448    -13.2949      0.0000
  16   6   1     19.1619      3.2841    -15.8336      0.0000
  18   6   1      9.6077      2.0222     -7.9778      0.0000
  -9   7   1     30.1401      2.0975     31.9227      0.0000
  -7   7   1      7.6776      4.3602     -0.9577      0.0000
  -5   7   1     19.8987      2.5921    -17.3450      0.0000
  -3   7   1     31.8740      1.3481    -32.4550      0.0000
  -1   7   1     48.0939      1.9564    -47.3521      0.0000
   1   7   1     40.7001      1.5544    -40.2584      0.0000
   3   7   1     45.5467      2.3447    -44.2697      0.0000
   5   7   1     38.6472      1.7123    -42.7906      0.0000
   7   7   1     18.4947      0.8780    -18.8758      0.0000
   9   7   1      9.1897      0.6302      8.9026      0.0000
  11   7   1     18.6503      1.9974     17.0120      0.0000
  13   7   1     20.5693      3.4707     15.2716      0.0000
  15   7   1     12.2078      2.1205     15.1289      0.0000
  17   7   1     10.6714      1.3822      4.7566      0.0000
  21   7   1      2.5336      1.9119     -0.7624      0.0000
 -12   8   1     13.6525      1.3188    -12.6119      0.0000
 -10   8   1     18.1293      1.2990    -20.0943      0.0000
  -8   8   1     23.9150      2.2695    -23.4856      0.0000
  -6   8   1      5.8081      1.7596      0.3388      0.0000
  -4   8   1      7.5412      1.3191      9.0461      0.0000
  -2   8   1     13.9901      0.5494     13.5233      0.0000
   0   8   1      6.1438      0.6700      2.3160      0.0000
   2   8   1      7.9435      0.4275      6.6624      0.0000
   4   8   1     14.3836      0.7362     15.5356      0.0000
   6   8   1     13.4947      0.8547     15.1385      0.0000
   8   8   1      6.3252      2.1548      3.9707      0.0000
  10   8   1     16.9157      0.9535    -15.2836      0.0000
  12   8   1     22.6691      1.7961    -20.3319      0.0000
  14   8   1     21.9517      2.5891    -19.5787      0.0000
  16   8   1      6.8971      1.5087     -7.5538      0.0000
  18   8   1     10.6234      1.4320    -12.8901      0.0000
  20   8   1      9.8557      1.8712     -7.9819      0.0000
  22   8   1      1.7009      1.8635     -1.0205      0.0000
 -15   9   1      5.8950      1.5789      0.3347      0.0000
 -13   9   1     13.0161      1.1061      9.5276      0.0000
 -11   9   1     16.3566      1.2698     16.7532      0.0000
  -9   9   1     17.3560      3.0249     23.6548      0.0000
  -7   9   1     18.7387      1.4708     20.5541      0.0000
  -5   9   1      5.8140      0.4244     -5.0617      0.0000
  -3   9   1     18.2247      0.8136    -16.1809      0.0000
  -1   9   1     11.7531      0.9650     -8.6646      0.0000
   1   9   1     10.8715      1.5227     -8.7254      0.0000
   3   9   1     11.6808      0.7841    -12.1228      0.0000
   5   9   1     11.3958      0.5690    -11.0906      0.0000
   7   9   1      7.3624      0.6138     -5.4555      0.0000
   9   9   1     12.6840      1.6454     10.9135      0.0000
  11   9   1     25.5862      1.6411     25.7096      0.0000
  13   9   1     26.9267      2.4679     26.8845      0.0000
  15   9   1      9.0149      0.9347      7.8591      0.0000
  17   9   1      8.4637      1.7075     10.9025      0.0000
  19   9   1      4.1760      1.2802      7.6341      0.0000
  21   9   1      3.2696      2.2438      1.2166      0.0000
  23   9   1      4.2714      3.3026     -4.1081      0.0000
  25   9   1      9.5795      2.1479     -5.3132      0.0000
 -18  10   1      3.0608      1.6029     -0.8740      0.0000
 -16  10   1      4.9347      0.9470     -4.6922      0.0000
 -14  10   1     14.8067      1.7933     -9.8495      0.0000
 -12  10   1     17.0520      1.1950    -17.5233      0.0000
 -10  10   1     15.0402      5.8477    -22.6384      0.0000
  -8  10   1     22.4303      1.1852    -23.8163      0.0000
  -6  10   1     10.5898      0.8043    -10.8800      0.0000
  -4  10   1     12.1364      0.6635     12.2620      0.0000
  -2  10   1     12.9060      0.5452     12.8294      0.0000
   0  10   1     12.5294      0.5549     12.1008      0.0000
   2  10   1     13.9870      0.6758     14.8546      0.0000
   4  10   1     11.7751      0.9727     12.1695      0.0000
   6  10   1      9.3364      0.7829      7.4685      0.0000
   8  10   1      7.0088      0.6366     -4.1293      0.0000
  10  10   1     20.2767      0.9765    -21.2926      0.0000
  12  10   1     35.1645      2.4669    -30.8326      0.0000
  14  10   1     15.4682      1.1121    -13.6510      0.0000
  16  10   1     12.8861      1.0540    -12.8189      0.0000
  18  10   1     11.4644      2.1719    -10.0247      0.0000
  20  10   1      2.9753      1.2948     -4.1131      0.0000
  22  10   1      4.3046      1.3831      1.1520      0.0000
  24  10   1      7.1201      1.3233      5.1032      0.0000
  28  10   1      4.7030      1.5859      3.4445      0.0000
 -19  11   1     22.9247      3.9418    -16.8312      0.0000
 -17  11   1     23.0457      4.1698    -21.1304      0.0000
 -15  11   1     25.1873      2.7433    -22.7824      0.0000
 -13  11   1     19.9536      1.6355    -21.2958      0.0000
 -11  11   1     20.0357      2.2852    -16.1503      0.0000
  -9  11   1     10.1479      0.7461     -9.8090      0.0000
  -7  11   1      5.3762      0.5504     -5.9517      0.0000
  -5  11   1      7.1550      0.4575     -8.2494      0.0000
  -3  11   1      7.6810      0.3710     -8.0074      0.0000
  -1  11   1      5.8256      1.1471     -2.6957      0.0000
   1  11   1      5.6813      0.4033     -3.1821      0.0000
   3  11   1      6.0280      0.3729     -5.7779      0.0000
   5  11   1      5.8655      0.5194     -8.3279      0.0000
   7  11   1      6.2393      0.4888     -8.5399      0.0000
   9  11   1      4.8692      0.4465     -2.2598      0.0000
  11  11   1      9.1431      1.1596      4.9268      0.0000
  13  11   1     10.3477      0.7841     -7.2596      0.0000
  15  11   1      9.5628      0.7231     -7.3731      0.0000
  17  11   1      9.5341      1.1966     -6.6777      0.0000
  19  11   1      7.8520      1.2323     -7.7489      0.0000
  21  11   1      4.5598      1.3953     -7.8871      0.0000
  25  11   1     12.1886      1.5633     -9.5389      0.0000
  27  11   1      2.9383      1.6783     -7.0941      0.0000
  29  11   1      4.0384      1.9399     -2.8271      0.0000
 -22  12   1      8.6816      1.9489      7.2232      0.0000
 -20  12   1      4.3890      1.2860      4.8804      0.0000
 -18  12   1      5.4574      1.1959      3.2268      0.0000
 -16  12   1      3.8924      0.6387     -0.3052      0.0000
 -14  12   1      7.0611      0.6717     -5.6691      0.0000
 -12  12   1     12.5062      0.9135    -11.2516      0.0000
 -10  12   1     10.7786      0.9576    -12.7911      0.0000
  -8  12   1      8.6539      0.6429     -9.2792      0.0000
  -6  12   1      4.1092      0.4349     -3.1869      0.0000
  -4  12   1      6.6583      0.4820      3.5129      0.0000
  -2  12   1     10.9528      0.6479     10.7893      0.0000
   0  12   1     14.7969      0.6989     15.0650      0.0000
   2  12   1     15.3181      0.8055     16.2967      0.0000
   4  12   1     13.3545      0.8191     14.0776      0.0000
   6  12   1      6.9218      0.4428      6.4184      0.0000
   8  12   1      5.3349      0.4505     -5.9147      0.0000
  10  12   1     16.7354      0.8461    -17.1860      0.0000
  12  12   1     10.5368      0.6113    -12.0762      0.0000
  14  12   1     12.0083      0.8858    -12.4542      0.0000
  16  12   1     11.6022      0.7777    -11.3620      0.0000
  18  12   1      5.3247      3.3283     -6.1860      0.0000
  20  12   1      3.1249      0.8047     -2.4879      0.0000
  22  12   1      2.2153      1.6209      3.6533      0.0000
  24  12   1      3.3491      1.2352      6.7342      0.0000
  26  12   1      8.7729      1.7725      6.7764      0.0000
  28  12   1      2.7776      1.3819      3.0901      0.0000
  30  12   1      2.5317      1.7545      1.6561      0.0000
 -25  13   1      2.1959      1.4812     -2.4055      0.0000
 -23  13   1      2.9971      1.4191     -4.6927      0.0000
 -21  13   1      7.6486      1.7895     -5.3719      0.0000
 -19  13   1      4.6083      1.5146     -1.5998      0.0000
 -17  13   1      4.8108      0.5069      2.3282      0.0000
 -15  13   1      8.0548      0.6344      6.5779      0.0000
 -13  13   1     11.7380      1.3530     12.3079      0.0000
 -11  13   1     15.8075      1.0404     15.2751      0.0000
  -9  13   1     11.0628      0.8030     10.8464      0.0000
  -7  13   1      5.8877      0.7347      4.5224      0.0000
  -5  13   1      5.0712      0.9576      0.2844      0.0000
  -3  13   1      8.5046      0.4572     -6.9087      0.0000
  -1  13   1     15.5823      0.7029    -16.1152      0.0000
   1  13   1     18.2171      0.9457    -20.7286      0.0000
   3  13   1     18.8178      0.8800    -20.8153      0.0000
   5  13   1     12.3278      0.6176    -14.3491      0.0000
   7  13   1      4.0360      0.8084     -0.9394      0.0000
   9  13   1     12.1480      0.7451     11.0577      0.0000
  11  13   1     10.9866      0.7992      9.8121      0.0000
  13  13   1     10.9903      1.6911     12.1471      0.0000
  15  13   1     15.4467      1.0112     14.4157      0.0000
  17  13   1     12.6595      0.9305     11.0455      0.0000
  19  13   1      7.0692      1.0758      7.4027      0.0000
  21  13   1      2.0896      1.0536      0.9443      0.0000
  27  13   1      3.6872      1.2748     -3.7363      0.0000
 -26  14   1      3.0723      1.5629     -1.6211      0.0000
 -24  14   1      1.2973      1.3306     -0.0060      0.0000
 -22  14   1      3.2899      1.0674      2.3243      0.0000
 -20  14   1      3.7553      1.1771      3.1380      0.0000
 -18  14   1      4.1192      0.7431      0.7001      0.0000
 -16  14   1      3.6339      0.5774     -2.1599      0.0000
 -14  14   1      6.1085      0.5799     -5.8841      0.0000
 -12  14   1     10.7442      0.7464    -10.8156      0.0000
 -10  14   1     11.8810      0.8177    -11.3963      0.0000
  -8  14   1      6.6035      0.5397     -7.3955      0.0000
  -6  14   1      6.1732      0.4602     -5.9898      0.0000
  -4  14   1      5.2043      0.5146     -4.7492      0.0000
  -2  14   1      4.1594      0.4217      1.7128      0.0000
   0  14   1      9.0899      0.5994      9.1653      0.0000
   2  14   1     13.8346      0.8907     12.9170      0.0000
   4  14   1     10.7202      0.5621     10.6872      0.0000
   6  14   1      3.0163      0.4947      0.8838      0.0000
   8  14   1      9.4095      0.5884     -9.2251      0.0000
  10  14   1      8.4907      0.6038     -8.3571      0.0000
  12  14   1      7.7811      0.6222     -8.6503      0.0000
  14  14   1      9.6906      1.1346    -11.7148      0.0000
  16  14   1     11.9280      1.4727    -10.9383      0.0000
  18  14   1      9.6576      0.9812     -8.6565      0.0000
  20  14   1      4.8734      1.1553     -3.6288      0.0000
  22  14   1      1.3471      1.3267      0.8073      0.0000
 -25  15   1      4.1382      1.1102     -3.6808      0.0000
 -23  15   1      3.6335      1.2703     -4.5385      0.0000
 -21  15   1      3.3211      1.0281     -4.5432      0.0000
 -19  15   1      3.7177      0.9264     -2.0940      0.0000
 -17  15   1      4.2530      1.0037      3.2018      0.0000
 -15  15   1      7.9633      1.2621      8.8056      0.0000
 -13  15   1     12.9505      1.0919     13.1605      0.0000
 -11  15   1     14.6182      1.0892     14.4319      0.0000
  -9  15   1      8.9705      0.6314      9.5393      0.0000
  -7  15   1      4.2387      0.4424      1.8916      0.0000
  -5  15   1      7.2425      0.8141     -3.9850      0.0000
  -3  15   1     12.1025      0.8916    -10.8804      0.0000
  -1  15   1     17.8164      0.9423    -20.0062      0.0000
   1  15   1     25.6280      1.3068    -26.9003      0.0000
   3  15   1     24.7540      1.2075    -26.3681      0.0000
   5  15   1     15.1325      0.7038    -16.3974      0.0000
   7  15   1      3.0384      0.4308     -3.1193      0.0000
   9  15   1      4.3454      0.4814      2.7362      0.0000
  11  15   1      7.2476      0.5699      6.4197      0.0000
  13  15   1     11.1092      1.1310     11.5410      0.0000
  15  15   1     11.2286      2.7744     13.4164      0.0000
  17  15   1     15.7552      2.7253     11.8800      0.0000
  19  15   1      7.3802      0.9865      6.5656      0.0000
  21  15   1      1.5898      1.2294      0.5655      0.0000
  23  15   1      3.7480      1.1441     -3.9052      0.0000
 -20  16   1      6.7355      1.3468      3.8710      0.0000
 -18  16   1      4.0651      0.9837      2.7387      0.0000
 -16  16   1      4.4031      0.7194     -0.9141      0.0000
 -14  16   1      5.8202      1.1848     -5.0211      0.0000
 -12  16   1      7.5665      0.7671     -7.5877      0.0000
 -10  16   1      7.0978      1.0617     -7.9352      0.0000
  -8  16   1      5.0319      0.5409     -5.3518      0.0000
  -6  16   1      3.0112      0.5385     -1.8533      0.0000
  -4  16   1      3.7035      0.4761      0.8563      0.0000
  -2  16   1      5.3157      0.4441      4.9193      0.0000
   0  16   1     10.6945      0.5713     10.9374      0.0000
   2  16   1     13.3853      0.7223     14.0209      0.0000
   4  16   1      9.6381      0.5667      9.6241      0.0000
   6  16   1      2.3348      0.5599      1.2964      0.0000
   8  16   1      2.7075      0.5571     -2.8909      0.0000
  10  16   1      4.7925      0.7261     -4.8151      0.0000
  12  16   1      6.6859      0.7053     -7.8841      0.0000
  14  16   1      8.7885      1.5835     -9.6492      0.0000
  16  16   1     10.8386      1.9131     -9.1525      0.0000
  18  16   1      8.4858      1.6154     -5.7107      0.0000
  20  16   1      1.7190      1.1420     -0.8325      0.0000
 -19  17   1      4.8177      1.0768     -3.9350      0.0000
 -17  17   1      2.8092      0.9712     -2.9669      0.0000
 -15  17   1      1.8888      0.9307      0.1641      0.0000
 -13  17   1      3.0190      0.6570      3.0728      0.0000
 -11  17   1      4.6021      0.5452      4.5731      0.0000
  -9  17   1      4.7588      0.5054      5.0004      0.0000
  -7  17   1      2.9383      0.5618      3.4662      0.0000
  -5  17   1      2.0708      1.2598      0.9684      0.0000
  -3  17   1      2.6935      0.9505     -1.1444      0.0000
  -1  17   1      2.8786      0.7189     -4.3481      0.0000
   1  17   1      7.0566      1.0698     -7.5975      0.0000
   3  17   1      8.1451      3.8994     -6.3509      0.0000
   5  17   1      2.9662      0.5676     -1.2586      0.0000
   7  17   1      1.6876      1.2234      1.9133      0.0000
   9  17   1      3.4110      0.6903      3.4066      0.0000
  11  17   1      5.5999      1.2191      5.7547      0.0000
  13  17   1      7.0827      1.4113      7.2631      0.0000
  15  17   1      7.4843      1.4322      6.9224      0.0000
  17  17   1      8.2918      1.5534      4.5739      0.0000
 -16  18   1      6.6096      1.2862      7.9117      0.0000
 -14  18   1      5.7796      1.1789      5.6854      0.0000
 -12  18   1      4.0103      0.9759      3.6197      0.0000
 -10  18   1      2.6324      0.9385      1.8067      0.0000
  -8  18   1      1.1486      1.1896      0.4607      0.0000
  -2  18   1      4.0177      1.0552      3.8779      0.0000
   0  18   1      4.8036      0.7445      5.4646      0.0000
   6  18   1      2.1431      1.2053      1.7768      0.0000
   8  18   1      1.9658      1.1188      1.3136      0.0000
  10  18   1      1.9921      1.1546     -0.3922      0.0000
  12  18   1      2.3866      1.1569     -2.0232      0.0000
  14  18   1      3.0241      1.1171     -1.9993      0.0000
  -9  19   1      3.9386      1.0122      5.4409      0.0000
   7  19   1      1.1677      1.1798      0.9957      0.0000
 -12   0   2     21.7677      2.4726     30.1645      0.0000
 -10   0   2      2.3341      2.9127     18.1457      0.0000
  -8   0   2     63.0391      5.3480     65.5540      0.0000
  -6   0   2     26.9281      2.1126     19.3508      0.0000
  -4   0   2     38.3307      2.9682    -29.8479      0.0000
  -2   0   2     82.6245      4.8045    -83.4503      0.0000
   0   0   2     84.4401      4.9519    -93.2940      0.0000
   2   0   2     97.5245     11.4000   -130.6882      0.0000
   4   0   2    120.6390      8.0352   -134.9166      0.0000
   6   0   2     99.7991      6.1605   -110.8069      0.0000
   8   0   2     48.2455      8.4503    -46.4406      0.0000
  10   0   2     11.9163      1.2885    -11.2552      0.0000
  12   0   2      0.0000      2.6260     13.0425      0.0000
 -11   1   2      4.0914      1.9897      7.4450      0.0000
  -9   1   2     42.0861      2.3130    -24.1292      0.0000
  -7   1   2     53.3731      2.9093    -43.0856      0.0000
  -5   1   2     35.5374      1.9472    -31.5184      0.0000
  -3   1   2     22.0082      1.8343    -20.4734      0.0000
  -1   1   2      6.9137      0.5198    -10.6391      0.0000
   1   1   2     18.5496      1.9765    -18.6279      0.0000
   3   1   2     18.9485      1.1814     12.7279      0.0000
   5   1   2     34.8619      1.6241     29.7494      0.0000
   7   1   2     17.6056      0.9499     12.4121      0.0000
   9   1   2      2.9598      1.2071     -0.3350      0.0000
  11   1   2     11.8226      1.0252    -11.0445      0.0000
 -12   2   2     12.3080      1.7852    -11.4480      0.0000
  -8   2   2     37.9285      2.6162     31.1295      0.0000
  -6   2   2     52.1037      3.2801     42.6577      0.0000
  -4   2   2     39.9264      2.5194     33.5913      0.0000
  -2   2   2     10.7062      0.5496      9.4401      0.0000
   0   2   2      7.8017      4.1099     -1.7835      0.0000
   2   2   2      9.4148      1.0585      9.4981      0.0000
   4   2   2     26.9601      1.3230    -25.8948      0.0000
   6   2   2     14.1398      0.9634     -8.0762      0.0000
   8   2   2      5.9772      0.7213     -4.4131      0.0000
  10   2   2     14.8444      1.3680     12.4147      0.0000
  12   2   2     24.5472      3.3768     22.2774      0.0000
 -11   3   2      6.0174      2.5351    -28.1684      0.0000
  -9   3   2     53.6371      5.4114    -41.7218      0.0000
  -5   3   2     48.2174      5.2621    -48.4600      0.0000
  -3   3   2     17.8160      0.8074    -13.9278      0.0000
  -1   3   2      5.6656      1.6757      8.3803      0.0000
   1   3   2     24.4317      1.2329     20.5732      0.0000
   3   3   2     14.9549      1.2770     12.5218      0.0000
   5   3   2     14.6143      8.8237      4.9731      0.0000
   7   3   2      8.6409      0.7059      6.7142      0.0000
   9   3   2      9.8566      0.7813    -10.2600      0.0000
  11   3   2     28.5157      3.8331    -28.6981      0.0000
  17   3   2     17.3552      3.0584    -16.7849      0.0000
 -12   4   2     37.2700      4.1051    -38.4068      0.0000
  -8   4   2      7.7875      0.8549     -2.5872      0.0000
  -6   4   2     25.3593      1.9809     23.3489      0.0000
  -4   4   2     17.3587      1.0695     12.3305      0.0000
  -2   4   2     10.4965      0.4579      9.9411      0.0000
   0   4   2      6.8505      0.4384     -5.0871      0.0000
   2   4   2     16.2386      0.7254    -16.6407      0.0000
   4   4   2     13.7225      0.8252     26.7829      0.0000
   6   4   2      8.0680      1.7370     -7.8767      0.0000
   8   4   2     12.2325      1.6876    -12.1881      0.0000
  10   4   2      3.8495      0.7929      0.3561      0.0000
  12   4   2     11.2130      1.4814     10.6079      0.0000
  14   4   2      7.4140      6.4174     12.6584      0.0000
  16   4   2      9.6806      1.9294      6.8695      0.0000
  18   4   2      3.7172      1.8027     -0.9471      0.0000
 -13   5   2      3.7663      2.6816      3.0866      0.0000
  -7   5   2     30.5306      2.0296    -30.6325      0.0000
  -5   5   2     21.5254      1.2363    -21.7699      0.0000
  -3   5   2      9.1722      0.4270     -9.1842      0.0000
  -1   5   2      6.8330      0.8260      5.8312      0.0000
   1   5   2     32.6556      1.5360     33.6771      0.0000
   3   5   2      5.3952      0.4911     -2.5145      0.0000
   5   5   2      7.9479      1.5696     -5.0013      0.0000
   7   5   2     15.4732      0.7563     16.7675      0.0000
   9   5   2     11.0999      0.7123     11.4181      0.0000
  11   5   2      6.4666      1.2894     -5.9460      0.0000
  13   5   2     20.7735      1.4230    -17.2091      0.0000
  15   5   2     10.3324      1.8595    -18.2044      0.0000
  17   5   2     14.9902      2.4278    -12.7724      0.0000
  19   5   2      7.2215      1.6344      5.1095      0.0000
  21   5   2      1.0871      2.0405      1.4315      0.0000
 -12   6   2      0.0000      2.9312      7.8843      0.0000
 -10   6   2      2.5585      2.1187      4.7453      0.0000
  -8   6   2     24.2667      1.3245     25.4593      0.0000
  -6   6   2     22.4302      1.1431     24.6287      0.0000
  -4   6   2     14.8085      0.7470     17.4395      0.0000
  -2   6   2      3.9814      0.4224     -3.1743      0.0000
   0   6   2     32.1329      1.4349    -31.2419      0.0000
   2   6   2     16.0051      0.9720    -14.3971      0.0000
   4   6   2     13.5149      0.7997    -11.2906      0.0000
   6   6   2     19.2852      0.8814     -9.7221      0.0000
   8   6   2     19.3664      0.8787    -20.5338      0.0000
  10   6   2      8.7293      0.5799     -7.8549      0.0000
  12   6   2      9.3566      1.2771      9.9584      0.0000
  16   6   2     30.6239      5.1867     22.4689      0.0000
  18   6   2      2.1181      1.2401      1.0810      0.0000
  20   6   2      5.3066      1.3289      3.3238      0.0000
  22   6   2      1.5145      1.5897      1.8529      0.0000
  24   6   2      3.3696      2.2754     -1.7407      0.0000
 -13   7   2      8.0253      1.1933     -7.0574      0.0000
  -9   7   2      6.0472      4.5916    -13.3649      0.0000
  -7   7   2     21.7361      1.3368    -20.5600      0.0000
  -5   7   2     15.9321      0.6769    -13.7838      0.0000
  -3   7   2      9.2542      1.1254      8.9585      0.0000
  -1   7   2     41.2089      1.7552     45.8129      0.0000
   1   7   2     43.7104      2.6446     40.2435      0.0000
   3   7   2     39.3820      1.7225     43.7428      0.0000
   5   7   2     28.5436      1.5022     33.9708      0.0000
   7   7   2     23.2338      1.0348     24.0022      0.0000
   9   7   2     15.4274      0.8833     19.4052      0.0000
  11   7   2      4.3443      0.5470      4.4221      0.0000
  13   7   2     16.3470      1.1712    -13.2018      0.0000
  15   7   2     19.6660      8.7815    -23.9519      0.0000
  17   7   2      4.5898      1.3309     -2.3867      0.0000
  19   7   2      7.6570      1.6395     -5.2211      0.0000
  21   7   2      2.9537      1.4880     -2.2778      0.0000
  23   7   2      1.4626      1.8591      1.4041      0.0000
  25   7   2      4.2565      2.3402      3.2319      0.0000
 -14   8   2      0.0000      2.6595      0.7926      0.0000
 -12   8   2      4.1560      2.3266      8.1011      0.0000
 -10   8   2     12.5289      0.7691     11.0289      0.0000
  -8   8   2     10.8139      0.7453      9.8622      0.0000
  -6   8   2     20.8092      1.0225     21.4970      0.0000
  -4   8   2     18.8326      0.8881     18.3801      0.0000
  -2   8   2      3.5260      1.4668     -0.1231      0.0000
   0   8   2      3.1993      0.4183      2.7002      0.0000
   2   8   2      5.8503      0.6136     -3.0915      0.0000
   4   8   2      8.1818      0.4266     -7.6035      0.0000
   6   8   2      4.8667      0.5198     -3.2428      0.0000
   8   8   2      5.3693      0.9647     -0.6961      0.0000
  10   8   2      4.4209      2.7631     -3.7572      0.0000
  12   8   2      6.4285      0.6752      5.7534      0.0000
  14   8   2     24.2933      1.7445     21.5605      0.0000
  16   8   2      4.0190      1.8651      3.5920      0.0000
  18   8   2      7.6912      1.1653      8.4190      0.0000
  20   8   2      5.3022      3.6131      5.6838      0.0000
  22   8   2      2.1973      1.5525      1.2358      0.0000
  24   8   2      1.9751      1.6196      0.2319      0.0000
  26   8   2      2.7926      2.7892     -2.0584      0.0000
  28   8   2      5.8942      1.8091     -3.1214      0.0000
 -13   9   2      3.9595      1.5411     -3.9045      0.0000
 -11   9   2      8.6399      1.2875    -10.1602      0.0000
  -9   9   2     11.7913      0.7798    -10.5958      0.0000
  -7   9   2      9.7713      0.8059    -10.8257      0.0000
  -5   9   2     12.4298      1.6696    -16.2919      0.0000
  -3   9   2      7.1221      0.3822     -7.1828      0.0000
  -1   9   2      6.4636      0.4417     -6.8839      0.0000
   1   9   2      3.5662      0.7588      0.6920      0.0000
   3   9   2      9.2559      0.4385      9.1385      0.0000
   5   9   2      8.6032      0.4489      8.3102      0.0000
   7   9   2      2.9505      0.6360      0.0718      0.0000
   9   9   2      4.4959      1.2567     -1.7397      0.0000
  11   9   2      4.7751      2.3318     -3.3832      0.0000
  13   9   2     16.3915      1.1798    -16.8434      0.0000
  15   9   2      3.8223      0.5978     -2.3579      0.0000
  17   9   2      7.5920      1.9908     -8.6830      0.0000
  23   9   2      0.8379      1.4140      0.0517      0.0000
  25   9   2      3.9026      1.1815      2.6868      0.0000
  27   9   2      1.4029      1.4428      3.3106      0.0000
  31   9   2      0.0000      1.7307      0.4016      0.0000
 -14  10   2      4.3608      1.1033      2.2966      0.0000
 -12  10   2      7.1993      1.1405      7.8580      0.0000
 -10  10   2     10.7797      0.6163     11.5652      0.0000
  -8  10   2     10.8216      0.5554      8.9360      0.0000
  -6  10   2      5.4161      0.3358      4.4886      0.0000
  -4  10   2      4.5990      0.3691      4.6607      0.0000
  -2  10   2      6.8292      0.3872      7.2666      0.0000
   0  10   2      2.1202      0.5082      2.0100      0.0000
   2  10   2      7.6356      0.4357     -7.1951      0.0000
   4  10   2      9.2898      0.5123     -9.5444      0.0000
   6  10   2      3.5445      0.5934     -2.4162      0.0000
   8  10   2      5.5433      0.4385      5.3644      0.0000
  10  10   2      9.8766      1.7105      9.1581      0.0000
  12  10   2     17.4759      0.8908     16.1423      0.0000
  14  10   2      2.5678      0.7275      1.2915      0.0000
  16  10   2      7.9657      0.8408      7.4779      0.0000
  18  10   2      8.6229      1.1383      8.2587      0.0000
  20  10   2      2.8949      1.0962      2.6099      0.0000
  22  10   2      0.5902      1.4104      0.3923      0.0000
  24  10   2      1.6591      1.7084     -3.3284      0.0000
  26  10   2      4.1120      1.5676     -3.8040      0.0000
  28  10   2      2.5263      1.6036     -3.0310      0.0000
  30  10   2      2.2653      1.7486     -0.6511      0.0000
 -15  11   2     15.5225      2.3095     18.8731      0.0000
 -13  11   2      6.5385      6.2190     16.7623      0.0000
 -11  11   2     13.3108      1.8447     12.2907      0.0000
  -9  11   2     10.2115      0.7236      8.7822      0.0000
  -7  11   2     10.2279      0.4497     11.2399      0.0000
  -5  11   2      8.5300      0.5645      9.6140      0.0000
  -3  11   2      5.2868      1.0586     -4.1530      0.0000
  -1  11   2      8.4174      0.4092     -8.7658      0.0000
   1  11   2      2.7932      0.4955     -2.3382      0.0000
   3  11   2      4.0130      0.3864      4.2777      0.0000
   5  11   2      5.4981      0.3991      5.2770      0.0000
   7  11   2      3.3458      0.4955      1.4454      0.0000
   9  11   2      3.6040      0.4619     -3.6038      0.0000
  11  11   2      9.0643      1.6110     -7.8510      0.0000
  13  11   2     11.4654      0.9357      8.9142      0.0000
  15  11   2      7.1480      0.4963      5.9171      0.0000
  17  11   2      2.6772      0.6957      1.0256      0.0000
  19  11   2      3.1269      1.0700      2.7686      0.0000
  21  11   2      3.6119      1.9402      3.3459      0.0000
  23  11   2      3.5695      2.5686      6.4818      0.0000
  27  11   2      5.2371      1.3459      4.6974      0.0000
  29  11   2      0.0000      1.2973      1.4374      0.0000
 -18  12   2      4.9216      1.9152     -5.4525      0.0000
 -16  12   2      4.7445      2.4760     -4.1439      0.0000
 -14  12   2      4.3563      1.5524     -1.0844      0.0000
 -12  12   2      5.5349      1.0989      4.0087      0.0000
 -10  12   2      8.2111      0.6956      8.2015      0.0000
  -8  12   2      4.3021      0.3934      5.0824      0.0000
  -6  12   2      2.9124      0.5546     -1.9874      0.0000
  -4  12   2      2.7062      0.4558      0.9662      0.0000
  -2  12   2      5.8797      0.3604      7.0523      0.0000
   0  12   2      3.2001      0.4183      3.0894      0.0000
   2  12   2      4.2255      0.4609     -4.7342      0.0000
   4  12   2      8.7998      0.4939     -8.9590      0.0000
   6  12   2      8.1715      1.1973     -6.6737      0.0000
   8  12   2      3.1149      0.8687      2.1605      0.0000
  10  12   2     10.0578      0.6383     10.9792      0.0000
  12  12   2      5.4034      0.9041     -0.9530      0.0000
  14  12   2      3.7324      0.5510     -2.2748      0.0000
  16  12   2      3.2832      0.4712      2.6289      0.0000
  18  12   2      3.4659      0.6693      3.2458      0.0000
  20  12   2      3.3453      0.8059      2.7719      0.0000
  22  12   2      2.6990      1.0457     -1.6479      0.0000
  24  12   2      1.8098      1.3369     -3.3987      0.0000
  26  12   2      2.7051      1.9463     -3.2640      0.0000
  28  12   2      2.1543      1.6788     -0.1901      0.0000
 -19  13   2      3.4128      1.2470      0.7803      0.0000
 -17  13   2      2.7999      1.4122      2.0150      0.0000
 -15  13   2      2.1311      0.5552      1.2287      0.0000
 -13  13   2      2.3623      0.5596     -1.5410      0.0000
 -11  13   2      4.7837      0.4195     -5.2222      0.0000
  -9  13   2      5.2702      0.3971     -4.8521      0.0000
  -7  13   2      2.3343      0.5150      0.6459      0.0000
  -5  13   2      4.0776      0.4508      3.0120      0.0000
  -3  13   2      2.2204      0.4986     -1.0336      0.0000
  -1  13   2      3.7779      0.3742     -3.4679      0.0000
   1  13   2      2.3654      0.4999      0.6478      0.0000
   3  13   2      6.2507      0.4179      6.5928      0.0000
   5  13   2      6.0053      0.8050      8.0515      0.0000
   7  13   2      3.2009      0.4050      1.2441      0.0000
   9  13   2      8.3802      0.6176     -8.4727      0.0000
  11  13   2      2.5500      0.6872     -2.4244      0.0000
  13  13   2      3.0433      0.7859      1.0541      0.0000
  15  13   2      2.7022      0.6063     -1.5776      0.0000
  17  13   2      2.6719      0.6414     -3.4499      0.0000
  19  13   2      4.6105      0.8028     -4.3858      0.0000
  21  13   2      1.4313      1.1007     -0.9705      0.0000
  23  13   2      3.4489      1.3280      1.6448      0.0000
  25  13   2      2.5555      1.4063      2.5385      0.0000
 -22  14   2      2.0925      1.3823      1.7768      0.0000
 -20  14   2      1.8846      0.9557      2.5644      0.0000
 -18  14   2      1.7950      0.8358     -0.1502      0.0000
 -16  14   2      2.0681      0.6145     -1.7324      0.0000
 -14  14   2      0.9205      0.7990     -0.2343      0.0000
 -12  14   2      3.1443      0.4099      2.9507      0.0000
 -10  14   2      3.0753      0.5523      4.2225      0.0000
  -8  14   2      2.5955      0.4667      2.0211      0.0000
  -6  14   2      1.5145      0.7853     -0.8057      0.0000
  -4  14   2      2.1803      0.4574     -0.8956      0.0000
  -2  14   2      2.9552      0.3851      1.7369      0.0000
   0  14   2      4.7758      1.1576      2.3435      0.0000
   2  14   2      2.8014      0.4395     -2.1629      0.0000
   4  14   2      4.8016      0.4273     -6.4430      0.0000
   6  14   2      3.8594      0.4171     -3.5492      0.0000
   8  14   2      4.2493      0.4497      3.7143      0.0000
  10  14   2      2.8988      0.5047      1.5124      0.0000
  12  14   2      2.3600      0.5897     -1.5760      0.0000
  14  14   2      2.3421      0.7020     -0.5780      0.0000
  16  14   2      1.0905      1.2068      1.1870      0.0000
  18  14   2      3.6088      0.6754      3.0795      0.0000
  20  14   2      2.2544      1.2056      1.8773      0.0000
  22  14   2      1.5746      1.3245     -0.4054      0.0000
  24  14   2      2.9857      1.2870     -2.1029      0.0000
 -23  15   2      1.1120      1.0980      0.5136      0.0000
 -21  15   2      1.8352      1.1147     -1.1784      0.0000
 -19  15   2      1.8050      0.6642     -1.3090      0.0000
 -17  15   2      1.6505      0.7520      1.5695      0.0000
 -15  15   2      2.4656      1.3595      2.3677      0.0000
 -13  15   2      2.4380      0.4617     -0.3983      0.0000
 -11  15   2      2.9159      0.4516     -2.5966      0.0000
  -9  15   2      2.1043      0.4197     -2.1860      0.0000
  -7  15   2      1.3168      0.7437     -0.8776      0.0000
  -5  15   2      1.8863      0.4770      0.3876      0.0000
  -3  15   2      1.8651      0.5200      0.1472      0.0000
  -1  15   2      1.8034      0.6020     -1.7424      0.0000
   1  15   2      1.8326      0.5575     -0.8883      0.0000
   3  15   2      3.1788      0.4360      2.7785      0.0000
   5  15   2      2.3642      0.4949      2.5367      0.0000
   7  15   2      1.8134      0.5911     -1.7228      0.0000
   9  15   2      1.0588      0.8675     -0.7520      0.0000
  11  15   2      2.0149      0.6153      1.7653      0.0000
  13  15   2      2.6767      1.7765      1.6119      0.0000
  15  15   2      3.3232      1.0017      0.7572      0.0000
  21  15   2      0.8298      1.2610      0.5261      0.0000
 -22  16   2      1.1769      1.1305      1.1061      0.0000
 -20  16   2      2.1124      1.0063      2.8812      0.0000
 -18  16   2      2.0960      1.0516      1.9764      0.0000
 -16  16   2      2.1883      1.5508     -1.0778      0.0000
 -14  16   2      2.9296      0.4773     -1.6600      0.0000
 -12  16   2      1.9832      0.4800     -0.3318      0.0000
 -10  16   2      1.3341      0.5393     -0.5165      0.0000
  -8  16   2      1.2898      0.6641     -1.3761      0.0000
  -6  16   2      0.8590      0.8628     -1.6102      0.0000
  -4  16   2      1.9021      0.5048     -1.3742      0.0000
  -2  16   2      1.5083      0.6410      0.2271      0.0000
   0  16   2      1.3976      0.9077      1.6310      0.0000
   2  16   2      1.7903      0.6722      0.6357      0.0000
   4  16   2      1.3554      0.8973      0.4360      0.0000
   6  16   2      1.9716      0.6884      2.4628      0.0000
   8  16   2      2.4446      0.7876      1.4659      0.0000
  10  16   2      0.9961      0.9510     -0.9522      0.0000
  12  16   2      1.9571      1.0018     -1.0908      0.0000
  14  16   2      1.9330      1.1184     -0.5105      0.0000
  16  16   2      1.0825      1.2001     -0.2258      0.0000
 -19  17   2      1.9302      1.2003     -1.9052      0.0000
 -17  17   2      1.6481      1.0241     -0.7235      0.0000
 -15  17   2      2.1028      0.8542      0.8186      0.0000
 -13  17   2      1.4671      0.6127      0.3557      0.0000
 -11  17   2      1.1663      0.5899     -0.4358      0.0000
  -9  17   2      1.0712      0.7522      0.1364      0.0000
  -7  17   2      1.4064      1.0893      0.8132      0.0000
  -5  17   2      1.0995      0.9282      0.8576      0.0000
  -3  17   2      1.3154      1.1821      0.4587      0.0000
  -1  17   2      1.7766      0.7302      0.0246      0.0000
   1  17   2      1.0765      0.9311      0.1404      0.0000
   3  17   2      1.1902      1.3310     -0.4835      0.0000
   5  17   2      1.7147      0.7656     -2.2021      0.0000
   7  17   2      1.1639      1.0829     -1.7472      0.0000
   9  17   2      1.5557      1.2080      0.2063      0.0000
  11  17   2      1.8799      1.1433      0.4587      0.0000
  13  17   2      1.5932      1.2364     -0.2005      0.0000
  15  17   2      3.9968      1.0499     -0.1967      0.0000
 -14  18   2      1.6499      1.0145     -1.0292      0.0000
 -12  18   2      1.5408      0.9402     -0.8869      0.0000
 -10  18   2      0.8923      1.0058     -0.8979      0.0000
   4  18   2      2.7071      1.4007      3.2205      0.0000
   6  18   2      1.4450      1.1558      3.0942      0.0000
   8  18   2      0.0000      1.0273      1.0750      0.0000
  10  18   2      2.0724      1.0733     -0.0749      0.0000
  12  18   2      0.0000      1.1285     -0.2389      0.0000
 -17   1   3      6.8437      1.1293      5.3303      0.0000
 -15   1   3      8.3279      1.8188      8.2649      0.0000
 -13   1   3      8.7796      2.2771      4.6676      0.0000
 -11   1   3     21.5101      1.4110    -22.5098      0.0000
  -9   1   3     16.1768      1.1000     19.6538      0.0000
  -7   1   3     14.0890      0.9856    -15.1547      0.0000
  -5   1   3      9.9662      0.9825    -10.0367      0.0000
  -3   1   3      4.9637      1.5050     -0.1847      0.0000
  -1   1   3     17.3702      0.7282    -16.6293      0.0000
   1   1   3      3.8973      1.2212     -5.0485      0.0000
   3   1   3      2.8860      0.5802     -2.6515      0.0000
   5   1   3      3.4034      0.7070     -3.3087      0.0000
   7   1   3     16.9856      0.7450     17.3820      0.0000
   9   1   3      4.1493      1.4781     -1.0410      0.0000
  11   1   3      2.3561      1.0277     -1.3006      0.0000
  13   1   3      2.9091      1.0043      1.2989      0.0000
  15   1   3      2.1083      1.5233      1.7893      0.0000
  17   1   3      2.5886      1.9339      1.4122      0.0000
 -18   2   3      5.2494      1.5692     -6.4096      0.0000
 -16   2   3      8.0902      0.9960    -12.7371      0.0000
 -14   2   3     14.0026      1.1631    -11.9506      0.0000
 -12   2   3     16.5836      1.1341     15.5344      0.0000
 -10   2   3      1.1048      1.7440     -1.4261      0.0000
  -8   2   3      7.5484      0.6349    -10.2117      0.0000
  -6   2   3     10.9150      1.0109     13.4844      0.0000
  -4   2   3      3.9681      0.5303     -5.4202      0.0000
  -2   2   3      4.9503      0.4118      6.9510      0.0000
   0   2   3      5.0345      0.7584      3.2503      0.0000
   2   2   3      2.9241      0.5509      1.7353      0.0000
   4   2   3      8.4888      0.6095      9.5288      0.0000
   6   2   3     14.7732      0.6865    -16.2971      0.0000
   8   2   3      3.2832      0.6899     -3.1125      0.0000
  10   2   3      9.0945      0.6421      9.4237      0.0000
  12   2   3      5.1311      1.1283      4.9605      0.0000
  14   2   3      2.3283      1.6422      0.4909      0.0000
  16   2   3      2.5800      1.2989     -1.3499      0.0000
  18   2   3      0.0000      1.5669     -1.1515      0.0000
 -19   3   3      3.0515      2.2468      3.4904      0.0000
 -17   3   3     12.9000      1.3444     13.4706      0.0000
 -15   3   3      3.4896      2.4763     11.8672      0.0000
 -13   3   3     11.3248      1.1375    -11.5233      0.0000
 -11   3   3      6.4678      0.7409     -7.1040      0.0000
  -9   3   3      9.7730      0.6974    -10.4218      0.0000
  -7   3   3      8.0669      0.7626     -7.1634      0.0000
  -5   3   3     14.7717      0.7754    -10.7179      0.0000
  -3   3   3     18.5077      0.9830    -18.8507      0.0000
  -1   3   3      8.1715      0.6022     -7.4414      0.0000
   1   3   3      3.9975      0.9221     -3.1758      0.0000
   3   3   3     13.3453      0.6685    -14.1363      0.0000
   5   3   3     15.5465      0.6594     19.2109      0.0000
   7   3   3      9.8019      0.6197     10.7363      0.0000
   9   3   3      2.4655      0.7629     -0.9532      0.0000
  11   3   3      5.9836      0.6001     -7.0811      0.0000
  13   3   3      2.9891      0.9736     -3.9444      0.0000
  15   3   3      2.2916      1.1519     -1.9830      0.0000
  17   3   3      1.6678      1.5257     -0.4696      0.0000
  19   3   3      0.9262      1.5675     -1.9905      0.0000
  21   3   3      7.5730      2.0524     -6.4445      0.0000
 -16   4   3     27.4184      2.1551    -26.4166      0.0000
 -14   4   3     17.3824      1.2615    -11.1258      0.0000
 -12   4   3     10.2014      1.0656    -10.6850      0.0000
 -10   4   3      5.3591      0.7965     -4.7369      0.0000
  -8   4   3      2.4223      1.2707      1.1620      0.0000
  -6   4   3      7.1927      1.2172     -5.9001      0.0000
  -4   4   3     18.7227      0.7916     17.8165      0.0000
  -2   4   3     11.8771      0.6115     13.5273      0.0000
   0   4   3      6.0257      0.8910      4.3075      0.0000
   2   4   3     15.3709      0.7467     18.7353      0.0000
   4   4   3      9.1567      0.6249     -9.6901      0.0000
   6   4   3      7.3179      0.6722     -7.2114      0.0000
   8   4   3      5.5291      0.5913     -2.7053      0.0000
  10   4   3      2.5978      0.8664      1.0809      0.0000
  12   4   3      2.7146      0.7686      0.8527      0.0000
  14   4   3      1.5276      1.2774     -0.9513      0.0000
  16   4   3      2.5280      1.2991     -3.3157      0.0000
  18   4   3      2.6762      1.0952     -2.9405      0.0000
  20   4   3      0.0000      2.8270      5.3906      0.0000
  22   4   3      2.0867      1.6703      0.0210      0.0000
  24   4   3      4.2217      2.1636     -2.4623      0.0000
 -19   5   3     12.2600      1.6346     12.0090      0.0000
 -17   5   3      2.1605      2.0375     14.0134      0.0000
 -15   5   3      2.0979      1.8522      7.5738      0.0000
 -13   5   3      4.6643      1.7183      2.6397      0.0000
 -11   5   3      2.9975      1.2152     -1.5688      0.0000
  -7   5   3      6.4954      1.8396     -1.9307      0.0000
  -5   5   3     12.2945      0.5950    -10.8812      0.0000
  -3   5   3     17.5468      0.6932    -15.7621      0.0000
  -1   5   3      8.7105      0.7346     -8.5606      0.0000
   1   5   3     13.0915      0.9135    -13.7753      0.0000
   3   5   3     14.1109      0.9554     13.8512      0.0000
   5   5   3      8.6936      0.5827      7.9868      0.0000
   7   5   3      6.4197      0.4060      6.6000      0.0000
   9   5   3      5.0860      0.4169      5.0085      0.0000
  11   5   3      3.9230      1.3964      2.7244      0.0000
  13   5   3      4.2199      0.6730     -2.1309      0.0000
  15   5   3      3.4746      1.4405     -2.1557      0.0000
  17   5   3      3.0285      1.8342     -0.9786      0.0000
  19   5   3     11.4132      1.4455    -10.9305      0.0000
  21   5   3      2.7491      2.2094     -3.1157      0.0000
  23   5   3      2.1013      1.7074      0.2542      0.0000
  25   5   3      1.9280      1.6396      0.4083      0.0000
  27   5   3      3.4716      2.5122      0.9338      0.0000
 -18   6   3     20.5072      2.3439    -19.9064      0.0000
 -16   6   3     16.9670      3.0276    -12.8090      0.0000
 -14   6   3      2.6880      2.3470     -6.0901      0.0000
 -12   6   3      4.2795      1.7412      2.8801      0.0000
 -10   6   3      7.4577      0.8835      9.0958      0.0000
  -8   6   3     10.7194      0.7867     10.9686      0.0000
  -6   6   3     20.0222      1.0401     16.3620      0.0000
  -4   6   3     16.0550      0.6667     16.9904      0.0000
  -2   6   3     13.9718      0.6594     13.1870      0.0000
   0   6   3     13.1859      0.6381     16.0407      0.0000
   2   6   3     16.7741      0.7239    -17.3766      0.0000
   4   6   3     14.8307      0.7684    -14.6417      0.0000
   6   6   3      8.0782      0.4041     -7.0923      0.0000
   8   6   3      8.3978      0.4970     -7.8126      0.0000
  10   6   3      9.4381      0.5352     -9.6338      0.0000
  12   6   3      4.6524      0.8505     -3.4641      0.0000
  14   6   3      3.9377      0.9569      0.7979      0.0000
  16   6   3      4.5758      1.9969     -0.2509      0.0000
  18   6   3     17.5259      1.6337     13.4391      0.0000
  20   6   3      1.8685      1.4716      4.2311      0.0000
  22   6   3      2.0946      1.7943     -0.1084      0.0000
  24   6   3      2.5126      1.6055     -0.4149      0.0000
  26   6   3      2.2776      1.6453     -1.4472      0.0000
  28   6   3      3.0838      2.2566     -1.6566      0.0000
 -19   7   3     14.4429      1.9410     11.6864      0.0000
 -17   7   3     18.2200      2.1533     20.0594      0.0000
 -13   7   3      1.1123      1.6042      1.4277      0.0000
 -11   7   3      8.9388      0.7634     -7.5191      0.0000
  -9   7   3     11.7528      0.7896    -13.3354      0.0000
  -7   7   3     17.5304      0.9396    -17.9363      0.0000
  -5   7   3     18.8849      0.9511    -17.9363      0.0000
  -3   7   3     12.0987      0.5296    -12.8245      0.0000
  -1   7   3     12.0094      0.6121    -11.4627      0.0000
   1   7   3     19.6935      0.9057     20.9289      0.0000
   3   7   3     28.8742      1.2003     30.9350      0.0000
   5   7   3     21.8570      0.8883     21.7006      0.0000
   7   7   3     13.9547      0.6786     13.2525      0.0000
   9   7   3     14.5320      0.6652     14.7107      0.0000
  11   7   3     12.4818      0.5888     10.7495      0.0000
  13   7   3      4.5985      0.5022      4.1468      0.0000
  15   7   3      6.5239      1.1342      3.7938      0.0000
  17   7   3     18.0311      1.5660    -13.8685      0.0000
  19   7   3      5.9557      0.9605     -5.0368      0.0000
  21   7   3      2.5262      2.0830      0.5428      0.0000
  23   7   3      2.2996      1.3072      1.2675      0.0000
  25   7   3      2.0516      1.5922      1.9142      0.0000
  27   7   3      1.4878      1.3851      1.3748      0.0000
  31   7   3      3.3550      2.3350      3.1366      0.0000
 -20   8   3      2.4953      2.8890     -5.6484      0.0000
 -18   8   3      0.0000      2.9901     -6.0127      0.0000
 -14   8   3      0.0000      1.8258     -4.8185      0.0000
 -12   8   3      2.9378      1.4195      3.0451      0.0000
 -10   8   3     11.7518      0.7325      9.5834      0.0000
  -8   8   3     13.0322      0.7485     12.9463      0.0000
  -6   8   3     21.9878      0.9924     18.0782      0.0000
  -4   8   3     22.5261      1.5375     24.3303      0.0000
  -2   8   3     29.9196      1.3315     30.6582      0.0000
   0   8   3     11.7660      0.6947      9.4447      0.0000
   2   8   3      5.3221      0.5356     -5.3863      0.0000
   4   8   3      7.9992      0.5141     -8.5440      0.0000
   6   8   3      5.4933      0.3423     -3.9203      0.0000
   8   8   3      6.2182      0.3639     -5.1048      0.0000
  10   8   3      8.1443      0.4740     -8.8255      0.0000
  12   8   3      7.4142      0.4850     -7.2778      0.0000
  14   8   3      8.5431      0.6331     -7.0135      0.0000
  16   8   3     16.6225      1.4537     15.3817      0.0000
  18   8   3     11.3074      0.9155     10.3348      0.0000
  20   8   3      3.3540      1.0150      4.3902      0.0000
  22   8   3      4.1925      2.1919      1.8154      0.0000
  24   8   3      0.5275      2.0169     -0.1208      0.0000
  26   8   3      1.6659      1.6828      0.6552      0.0000
  28   8   3      2.1311      1.6540     -0.0900      0.0000
  30   8   3      2.2287      1.8302     -1.9382      0.0000
 -19   9   3     11.2720      1.6496      9.6023      0.0000
 -15   9   3     14.5184      2.4849     13.1958      0.0000
 -13   9   3      5.7429      1.1458      5.1124      0.0000
 -11   9   3      7.9426      0.7155     -6.9936      0.0000
  -9   9   3     12.2278      0.6906    -11.2010      0.0000
  -7   9   3     12.1344      0.7717    -12.4724      0.0000
  -5   9   3     19.8051      0.9873    -20.1667      0.0000
  -3   9   3     25.4513      1.0528    -27.7472      0.0000
  -1   9   3     14.2411      0.7004    -13.7537      0.0000
   1   9   3      2.8949      0.5291      1.1505      0.0000
   3   9   3      7.0231      0.4776      7.8983      0.0000
   5   9   3      6.7700      0.4830      6.3886      0.0000
   7   9   3      3.5509      0.7252      0.9078      0.0000
   9   9   3      4.6412      1.0675      0.2929      0.0000
  11   9   3      3.9078      0.4803      3.1956      0.0000
  13   9   3      9.1629      1.6729      8.0238      0.0000
  15   9   3     14.2975      0.8164    -13.1649      0.0000
  17   9   3     13.0192      1.0104    -12.0616      0.0000
  19   9   3      5.3733      0.9974     -6.5622      0.0000
  21   9   3      2.8468      1.1716     -2.5535      0.0000
  23   9   3      1.9164      1.9704      0.9168      0.0000
  25   9   3      1.0858      1.2279      0.0208      0.0000
  27   9   3      1.1601      1.4818     -0.0380      0.0000
  29   9   3      2.5666      1.4460      1.3966      0.0000
 -20  10   3      5.2465      2.1225     -6.4794      0.0000
 -18  10   3      2.6971      2.4374     -7.5955      0.0000
 -16  10   3      6.7752      2.9482     -7.5530      0.0000
 -14  10   3      4.5855      3.6521     -5.6375      0.0000
 -12  10   3      6.0846      1.1527      6.0213      0.0000
 -10  10   3     13.7012      0.7659     14.0093      0.0000
  -8  10   3     14.1046      0.7070     12.7415      0.0000
  -6  10   3     17.6100      1.0013     15.7988      0.0000
  -4  10   3     23.8114      1.1688     24.4370      0.0000
  -2  10   3     19.5095      0.9342     18.4669      0.0000
   0  10   3      6.5411      0.3873      5.9152      0.0000
   2  10   3      4.8661      0.7126     -3.8876      0.0000
   4  10   3      8.4704      0.4478     -7.8784      0.0000
   6  10   3      4.5096      0.4436     -3.7299      0.0000
   8  10   3      3.6480      0.7080      1.6030      0.0000
  10  10   3      5.1834      0.7000      0.6681      0.0000
  12  10   3      7.7472      1.0562     -7.7499      0.0000
  14  10   3      8.3484      0.6101      8.0927      0.0000
  16  10   3     11.9428      0.7393     10.7942      0.0000
  18  10   3      9.1551      0.8347      7.8600      0.0000
  20  10   3      4.7051      1.8800      4.0166      0.0000
  22  10   3      3.8349      2.1898     -0.5870      0.0000
  24  10   3      1.2883      1.2053     -0.6927      0.0000
  26  10   3      3.6348      1.7208     -0.3854      0.0000
  28  10   3      2.5439      1.6548     -1.0376      0.0000
 -21  11   3      0.2047      2.3682      8.0037      0.0000
 -17  11   3     38.4896      4.3433     25.5982      0.0000
 -15  11   3     32.0155      3.4247     31.2474      0.0000
 -13  11   3     23.1622      3.4956     29.6402      0.0000
 -11  11   3     24.5276      1.1019     22.5959      0.0000
  -9  11   3     17.9504      2.0550     18.1238      0.0000
  -7  11   3     14.8634      1.2009     12.0508      0.0000
  -5  11   3      4.8847      0.4549     -1.0660      0.0000
  -3  11   3     11.1055      0.5298    -10.5122      0.0000
  -1  11   3     11.2988      0.5914    -10.8837      0.0000
   1  11   3      5.6873      0.4093     -5.0366      0.0000
   3  11   3      3.9810      0.3669      2.7286      0.0000
   5  11   3      6.0502      0.3828      4.9807      0.0000
   7  11   3      5.5641      1.2714      3.3794      0.0000
   9  11   3      5.0105      0.6807      4.5743      0.0000
  11  11   3     13.6281      0.6572     13.8392      0.0000
  13  11   3      5.9631      0.4914      5.7872      0.0000
  15  11   3      3.8087      0.8617      2.0390      0.0000
  17  11   3      3.1745      0.6017      1.1953      0.0000
  19  11   3      3.5288      0.7313      1.6075      0.0000
  21  11   3      4.9372      2.3541      4.2415      0.0000
  23  11   3      5.6541      1.3573      4.3417      0.0000
  25  11   3      2.0249      1.3927      3.5821      0.0000
  27  11   3      2.9482      2.0858      2.8808      0.0000
 -20  12   3      6.9056      1.5632     -7.8239      0.0000
 -18  12   3     11.6262      1.7500    -12.5536      0.0000
 -16  12   3     14.8176      1.4087    -13.1324      0.0000
 -14  12   3      4.6317      1.8529     -7.4426      0.0000
 -12  12   3      3.6117      0.9786      0.1916      0.0000
 -10  12   3      6.4087      0.4109      5.3876      0.0000
  -8  12   3     10.1494      0.4494      8.3210      0.0000
  -6  12   3     11.8466      0.5998     10.5545      0.0000
  -4  12   3     11.7169      0.6817     12.1591      0.0000
  -2  12   3     11.3431      0.6422     12.1237      0.0000
   0  12   3      5.0830      0.4963      6.3231      0.0000
   2  12   3      4.3630      0.4834     -3.6189      0.0000
   4  12   3      8.0653      0.5144     -8.3829      0.0000
   6  12   3      5.9654      0.4336     -6.5768      0.0000
   8  12   3      4.8876      0.9428     -3.7853      0.0000
  10  12   3      5.9664      0.4712     -5.9383      0.0000
  12  12   3      2.9021      0.5829      0.8359      0.0000
  14  12   3      4.5588      0.4237      4.3035      0.0000
  16  12   3      5.3868      0.4666      5.2955      0.0000
  18  12   3      5.5935      0.8295      5.4679      0.0000
  20  12   3      2.8570      0.9135      3.1340      0.0000
  22  12   3      3.7507      1.3553      0.6763      0.0000
  24  12   3      2.6089      1.6567     -0.9196      0.0000
 -19  13   3      9.5713      1.9783      9.1657      0.0000
 -17  13   3     14.9190      1.7297     11.5398      0.0000
 -15  13   3      7.7411      0.6152      6.8804      0.0000
 -13  13   3      3.6434      0.6613     -1.1290      0.0000
 -11  13   3      6.7692      0.4094     -6.9137      0.0000
  -9  13   3     13.0077      0.5512    -11.4962      0.0000
  -7  13   3     16.2774      0.8705    -14.0942      0.0000
  -5  13   3     14.2572      0.7123    -13.2509      0.0000
  -3  13   3     12.9968      0.6249    -12.4957      0.0000
  -1  13   3     10.2686      0.9433     -9.5455      0.0000
   1  13   3      3.0477      0.4487     -0.1984      0.0000
   3  13   3      6.9053      0.4641      8.0930      0.0000
   5  13   3      8.7688      0.4709     10.4043      0.0000
   7  13   3      9.6416      0.4684      9.6426      0.0000
   9  13   3      8.5963      0.4916      9.0612      0.0000
  11  13   3      2.5602      0.5251      2.0216      0.0000
  13  13   3      3.3144      0.4255     -2.6467      0.0000
  15  13   3      3.5936      0.6841     -3.9784      0.0000
  17  13   3      6.0756      0.7163     -5.2617      0.0000
  19  13   3      6.8334      1.4170     -5.6951      0.0000
  21  13   3      3.7151      1.1275     -3.8147      0.0000
  23  13   3      3.8896      1.2633     -1.4323      0.0000
 -16  14   3     10.4932      1.2977    -10.1172      0.0000
 -14  14   3      5.3947      0.5464     -4.9399      0.0000
 -12  14   3      2.0210      0.4141      0.9715      0.0000
 -10  14   3      5.6299      0.5382      6.5748      0.0000
  -8  14   3     13.0876      0.6635     12.3361      0.0000
  -6  14   3     15.7494      0.7415     15.1392      0.0000
  -4  14   3     15.1263      0.7443     15.6567      0.0000
  -2  14   3     15.3432      0.7936     15.0095      0.0000
   0  14   3     10.3735      0.7204      9.5568      0.0000
   2  14   3      3.8622      0.3989      1.3930      0.0000
   4  14   3      4.1753      0.4423     -4.3676      0.0000
   6  14   3      7.7676      0.5622     -7.7617      0.0000
   8  14   3      9.1904      0.6755     -8.9550      0.0000
  10  14   3      4.9470      0.5048     -3.7798      0.0000
  12  14   3      2.3981      0.6022      1.3526      0.0000
  14  14   3      3.1413      0.5670      2.6324      0.0000
  16  14   3      3.2957      0.7970      3.3268      0.0000
  18  14   3      5.1318      1.3494      5.3628      0.0000
  20  14   3      5.0934      1.2299      5.0392      0.0000
  22  14   3      3.1103      1.1565      3.3175      0.0000
 -19  15   3      7.9137      2.4893      8.2101      0.0000
 -17  15   3      8.9402      0.9109      8.7636      0.0000
 -15  15   3      4.4341      0.4507      4.2873      0.0000
 -13  15   3      3.6015      0.6012     -2.5750      0.0000
 -11  15   3      7.4066      0.7931     -8.2684      0.0000
  -9  15   3     12.1824      0.7273    -12.3377      0.0000
  -7  15   3     14.8347      0.8112    -13.8589      0.0000
  -5  15   3     12.1754      0.5970    -12.0779      0.0000
  -3  15   3      8.1487      0.4574     -8.0164      0.0000
  -1  15   3      2.4117      0.8958     -1.9230      0.0000
   1  15   3      4.1211      0.4419      4.8066      0.0000
   3  15   3      9.8340      0.8068     10.1683      0.0000
   5  15   3     13.3842      0.8115     14.2276      0.0000
   7  15   3     12.5628      0.9114     15.5545      0.0000
   9  15   3      8.9135      0.7643     10.5621      0.0000
  11  15   3      3.9327      0.6244      3.2759      0.0000
  13  15   3      2.1604      0.8930     -0.6538      0.0000
  15  15   3      3.2447      1.0643     -2.1969      0.0000
  17  15   3      3.4970      1.1217     -4.8051      0.0000
 -22  16   3      2.3534      1.2580     -2.3323      0.0000
 -20  16   3      4.6537      1.0377     -5.1602      0.0000
 -18  16   3      5.0876      1.1749     -7.3096      0.0000
 -16  16   3      9.5915      1.1892     -7.7460      0.0000
 -14  16   3      4.0476      0.6463     -5.2408      0.0000
 -12  16   3      1.9622      0.4354     -0.8382      0.0000
 -10  16   3      3.6782      0.3963      3.8357      0.0000
  -8  16   3      6.8250      0.8663      7.9207      0.0000
  -6  16   3     10.7703      1.8039     10.6138      0.0000
  -4  16   3     11.4115      0.7147     10.3916      0.0000
  -2  16   3      6.9147      0.5605      6.8729      0.0000
   0  16   3      3.3381      0.5657      2.7344      0.0000
   2  16   3      2.3100      0.8686     -0.5024      0.0000
   4  16   3      4.3816      0.5763     -4.5862      0.0000
   6  16   3      7.3763      0.8070     -8.2821      0.0000
   8  16   3      7.5736      1.0002     -7.3677      0.0000
  10  16   3      3.3652      1.1883     -2.8648      0.0000
  12  16   3      2.4912      1.1809      0.4253      0.0000
  14  16   3      2.8208      1.2413      1.6524      0.0000
  16  16   3      2.9542      1.1104      3.6411      0.0000
 -17  17   3      8.7245      1.5640      6.2566      0.0000
 -15  17   3      6.4857      1.1811      6.7849      0.0000
 -13  17   3      4.3957      0.6187      5.4557      0.0000
 -11  17   3      2.0926      0.4727      2.0846      0.0000
  -9  17   3      2.7769      0.6921     -2.0307      0.0000
  -7  17   3      5.8629      0.8047     -6.0903      0.0000
  -5  17   3      9.0774      1.4925     -8.4476      0.0000
  -3  17   3      7.0327      0.8915     -7.0579      0.0000
   1  17   3      2.6095      0.7053     -2.4134      0.0000
   3  17   3      1.2866      1.3135     -0.4332      0.0000
   5  17   3      2.5741      1.1742      2.8575      0.0000
   7  17   3      3.9311      1.1812      4.1384      0.0000
   9  17   3      3.1385      1.0855      2.3657      0.0000
  11  17   3      1.8030      1.3580      0.3470      0.0000
  13  17   3      2.0660      1.2126     -0.7962      0.0000
 -12  18   3     10.2800      1.7743    -10.9552      0.0000
   4  18   3      1.2855      1.3269     -1.5389      0.0000
   6  18   3      2.6604      1.2458     -3.4208      0.0000
 -24   0   4     23.2442      2.7115     22.7496      0.0000
 -18   0   4     37.5661      2.9796     24.1613      0.0000
 -14   0   4     33.2404      2.6098     27.0591      0.0000
 -12   0   4     23.9301      1.9256     19.4021      0.0000
 -10   0   4     39.9948      3.1100    -40.1207      0.0000
  -8   0   4     35.3754      3.8985    -30.9501      0.0000
  -6   0   4     42.5185      4.6677    -40.8901      0.0000
  -4   0   4     39.6475      2.7470    -30.6488      0.0000
  -2   0   4      6.2067      0.5438     -6.3482      0.0000
   0   0   4     13.7709      4.8014      9.7845      0.0000
   2   0   4     27.1033      1.7776     30.8398      0.0000
   4   0   4     32.2164      2.0496     45.0153      0.0000
   6   0   4     49.5796      2.8882     53.6041      0.0000
   8   0   4     51.3405      3.2612     67.6311      0.0000
  10   0   4     43.8284      3.0630     42.4916      0.0000
  12   0   4     13.9924      1.6908     18.1801      0.0000
  14   0   4      9.4795      1.5782      7.2017      0.0000
  16   0   4      4.1974      1.1305      2.9811      0.0000
  18   0   4      2.2939      1.5406      0.7377      0.0000
  20   0   4      4.9905      1.7027     -2.9489      0.0000
  22   0   4     12.6779      1.9991     -7.0364      0.0000
 -23   1   4      1.7893      1.9519      2.8119      0.0000
 -21   1   4      1.0364      1.6868     -2.3000      0.0000
 -19   1   4     14.5070      1.2096     -4.7847      0.0000
 -17   1   4     14.3526      1.2889    -11.4410      0.0000
 -15   1   4     24.4656      1.5915    -21.9882      0.0000
 -13   1   4     34.8819      2.2204    -28.7469      0.0000
 -11   1   4      3.5520      0.8491     -4.0627      0.0000
  -9   1   4     23.9422      1.3428     22.3365      0.0000
  -7   1   4     28.1448      1.5679     24.8935      0.0000
  -5   1   4     35.3701      1.9347     36.8481      0.0000
  -3   1   4     34.1248      1.3466     35.4905      0.0000
  -1   1   4     33.3822      1.5257     33.7801      0.0000
   1   1   4     26.1894      1.3922     26.8546      0.0000
   3   1   4     12.2748      1.9712     13.0956      0.0000
   5   1   4      5.7612      0.5544     -1.6659      0.0000
   7   1   4     28.7108      1.1855    -28.7852      0.0000
   9   1   4     30.0400      1.2035    -32.0573      0.0000
  11   1   4     17.6837      0.9084    -16.5175      0.0000
  13   1   4      6.4287      0.7723     -5.5413      0.0000
  15   1   4      3.1496      0.8282     -1.1381      0.0000
  17   1   4      2.4923      1.1331      1.0245      0.0000
  19   1   4      3.6006      1.0686      3.8780      0.0000
  21   1   4     10.6364      1.1104      8.5240      0.0000
  23   1   4      1.4658      2.2151      9.8129      0.0000
 -24   2   4      2.6982      2.0763     -0.8019      0.0000
 -22   2   4      0.0000      1.9721     -0.7963      0.0000
 -20   2   4      3.3337      1.5751      1.1121      0.0000
 -18   2   4     11.8276      2.6233      7.3305      0.0000
 -16   2   4     21.7255      1.4260     16.4429      0.0000
 -14   2   4     26.9842      1.7470     24.3295      0.0000
 -12   2   4     14.1715      1.0090     11.6522      0.0000
 -10   2   4      7.7969      0.7576      4.3311      0.0000
  -8   2   4     30.5346      2.3834    -29.7795      0.0000
  -6   2   4     32.8251      1.7052    -29.2997      0.0000
  -4   2   4     30.5588      1.3264    -34.0992      0.0000
  -2   2   4     33.9030      1.6963    -34.9988      0.0000
   0   2   4     27.8791      1.3931    -28.9402      0.0000
   2   2   4     19.6842      0.8574    -20.0112      0.0000
   4   2   4      9.5819      0.5557    -10.9842      0.0000
   6   2   4     15.8364      0.7542     16.1882      0.0000
   8   2   4     18.8857      0.9577     20.2359      0.0000
  10   2   4     15.8785      0.7537     16.5575      0.0000
  12   2   4      6.8406      0.6364      6.0479      0.0000
  14   2   4      1.4566      1.1873     -0.5901      0.0000
  16   2   4      2.6102      1.1039     -2.5972      0.0000
  18   2   4      3.5245      1.0211     -3.5612      0.0000
  20   2   4      7.8345      0.8270     -7.1124      0.0000
  22   2   4     12.6923      1.4434     -9.6954      0.0000
  24   2   4      7.5418      2.4554     -5.4403      0.0000
 -25   3   4     11.4258      1.7838     13.1094      0.0000
 -23   3   4      6.3839      1.0492     -6.5143      0.0000
 -21   3   4      1.8111      1.8722     -0.9943      0.0000
 -19   3   4      7.3786      1.5067     -6.1577      0.0000
 -17   3   4     10.2158      0.9815    -10.3264      0.0000
 -15   3   4     16.8993      0.9958    -15.2263      0.0000
 -13   3   4      8.9869      1.0183     -7.9603      0.0000
 -11   3   4      5.4046      0.9956     -3.8025      0.0000
  -9   3   4     12.3724      1.0049     11.7654      0.0000
  -7   3   4     39.3929      2.1620     38.5754      0.0000
  -5   3   4     29.6342      1.3377     32.6639      0.0000
  -3   3   4     30.1952      1.3307     30.8875      0.0000
  -1   3   4     25.6329      1.0513     25.7075      0.0000
   1   3   4     17.0351      0.7675     16.6563      0.0000
   3   3   4     13.6615      0.5778     13.2817      0.0000
   5   3   4     12.0315      0.5814    -11.4475      0.0000
   7   3   4     13.9174      0.8249    -12.8690      0.0000
   9   3   4      9.8517      0.5196     -9.4887      0.0000
  11   3   4      6.2362      0.5364     -5.5967      0.0000
  13   3   4      2.5351      1.3251      1.3954      0.0000
  15   3   4      4.7558      0.8359      5.0632      0.0000
  17   3   4      6.9733      2.5320      4.7266      0.0000
  19   3   4      6.7114      1.2564      6.5656      0.0000
  21   3   4     12.2558      0.9981      9.5746      0.0000
  23   3   4      3.7974      1.1436      4.9802      0.0000
  25   3   4      0.8869      1.5716      1.0183      0.0000
  27   3   4      2.6801      2.2215     -1.1024      0.0000
 -24   4   4     33.4618      3.8722    -12.9707      0.0000
 -22   4   4      9.4371      1.1492      5.7214      0.0000
 -20   4   4      1.5907      1.8922      4.5974      0.0000
 -18   4   4     19.1587      1.6053     15.5068      0.0000
 -16   4   4     26.4552      2.1097     23.9849      0.0000
 -14   4   4     30.6214      2.4256     31.1898      0.0000
 -12   4   4     33.1767      1.8357     34.3701      0.0000
 -10   4   4     24.4538      1.5836     29.6636      0.0000
  -8   4   4     18.4299      1.2275     11.8213      0.0000
  -6   4   4     15.4772      0.8114    -15.3212      0.0000
  -4   4   4     12.1531      0.7217    -13.3310      0.0000
  -2   4   4     17.8293      0.9122    -17.2362      0.0000
   0   4   4     16.8912      0.8015    -17.2031      0.0000
   2   4   4     20.2570      0.8707    -19.5520      0.0000
   4   4   4      4.2858      0.5485      5.1299      0.0000
   6   4   4      9.9305      0.5408     10.5920      0.0000
   8   4   4      9.5811      0.7845      9.8480      0.0000
  10   4   4      9.6698      0.5182     10.2864      0.0000
  12   4   4      8.4579      0.6384      8.8332      0.0000
  14   4   4      4.0856      0.7020      3.9294      0.0000
  16   4   4      4.2006      0.8087      2.0329      0.0000
  18   4   4      1.2494      2.2139     -0.7616      0.0000
  20   4   4      3.2602      2.6154     -6.5648      0.0000
  22   4   4      2.5460      1.5383     -2.3927      0.0000
  24   4   4      2.3488      1.6251      0.8637      0.0000
  26   4   4      2.1744      1.5552      2.0644      0.0000
  28   4   4      2.9717      2.4397      2.5667      0.0000
 -25   5   4      6.9842      1.6940      8.2576      0.0000
 -23   5   4      6.7012      2.5870      7.0524      0.0000
 -21   5   4      2.1467      2.6953    -13.2804      0.0000
 -19   5   4     11.0831      1.9666     -8.6766      0.0000
 -17   5   4     16.9525      2.2658    -12.0032      0.0000
 -15   5   4     14.9502      1.4090    -12.8975      0.0000
 -13   5   4     14.1579      1.0143    -13.6676      0.0000
 -11   5   4     11.7542      1.0783    -11.3288      0.0000
  -7   5   4     18.7277      1.0612     18.5287      0.0000
  -5   5   4     26.0106      1.0878     26.5638      0.0000
  -3   5   4     19.7939      0.9164     20.5477      0.0000
  -1   5   4     16.6036      0.7806     16.1472      0.0000
   1   5   4     18.3781      0.8595     20.4996      0.0000
   3   5   4      3.4061      0.4429     -1.5972      0.0000
   5   5   4     10.1874      0.5224    -10.6273      0.0000
   7   5   4     11.6768      0.6185    -11.3987      0.0000
   9   5   4     10.3611      0.8002    -10.9061      0.0000
  11   5   4      9.3374      0.6648    -10.5836      0.0000
  13   5   4      8.0046      0.5804     -7.5356      0.0000
  15   5   4      4.1578      0.6700     -4.1036      0.0000
  17   5   4      1.6580      1.4222     -0.1040      0.0000
  19   5   4     10.6738      1.3750      8.9783      0.0000
  21   5   4      5.0522      3.4221      5.1931      0.0000
  23   5   4      1.0796      1.4426      1.4683      0.0000
  25   5   4      2.3535      1.2707     -0.3286      0.0000
  27   5   4      0.0000      2.0250     -1.0964      0.0000
  29   5   4      3.0181      2.2976     -1.2083      0.0000
 -26   6   4      0.9295      2.1216     -5.2698      0.0000
 -24   6   4      4.7943      1.8363     -5.0223      0.0000
 -22   6   4      3.0043      2.2460      1.1309      0.0000
 -20   6   4      8.1554      1.7375     17.4700      0.0000
 -18   6   4     11.9179      2.0822      8.4908      0.0000
 -16   6   4     10.6354      1.0592      9.4454      0.0000
 -14   6   4      5.6116      0.7470      6.9173      0.0000
 -12   6   4      7.2661      0.7543      6.3632      0.0000
 -10   6   4      3.7333      1.1296      2.1161      0.0000
  -8   6   4     16.1669      1.0933    -16.8458      0.0000
  -6   6   4     24.2205      1.1417    -23.8990      0.0000
  -4   6   4     24.9750      1.0876    -26.7560      0.0000
  -2   6   4     17.7379      0.7155    -18.5741      0.0000
   0   6   4     18.0115      0.7861    -18.7469      0.0000
   2   6   4      4.4002      0.7649     -1.2682      0.0000
   4   6   4      9.8153      0.5957     10.7702      0.0000
   6   6   4     16.4287      0.7374     16.2232      0.0000
   8   6   4     16.7771      0.8615     16.6736      0.0000
  10   6   4     12.2541      0.5927     13.4055      0.0000
  12   6   4     11.5251      0.6734     10.3524      0.0000
  14   6   4      7.1716      1.2093      7.1887      0.0000
  16   6   4      5.5963      0.8801      3.0102      0.0000
  18   6   4     10.7432      1.1064     -9.5158      0.0000
  20   6   4      7.5775      0.8640     -7.5413      0.0000
  22   6   4      7.2661      4.7407     -4.1647      0.0000
  24   6   4      0.0000      1.7707     -1.6006      0.0000
  28   6   4      0.4980      1.6192     -0.0249      0.0000
  30   6   4      0.0000      1.8747      0.5928      0.0000
 -25   7   4      3.1638      2.6058     -2.7050      0.0000
 -23   7   4      3.3892      1.6516     -4.6268      0.0000
 -21   7   4      9.4761      2.0092     -9.4644      0.0000
 -19   7   4      4.2274      3.3361    -18.2062      0.0000
 -17   7   4     10.5202      1.1368     -9.2603      0.0000
 -15   7   4      8.3173      0.8336     -6.5020      0.0000
 -13   7   4      6.2167      0.6652     -5.4141      0.0000
 -11   7   4      5.5854      0.9570     -3.5259      0.0000
  -7   7   4     18.8513      0.8634     19.8727      0.0000
  -5   7   4     20.6865      1.0859     21.4195      0.0000
  -3   7   4     18.3473      0.7308     18.1922      0.0000
  -1   7   4     11.8630      0.7497     12.3034      0.0000
   1   7   4      4.6513      0.4086     -4.9831      0.0000
   3   7   4     13.8675      0.7679    -15.5697      0.0000
   5   7   4     21.6838      1.0882    -22.5500      0.0000
   7   7   4     23.3448      1.1541    -25.5858      0.0000
   9   7   4     19.1601      0.7684    -19.4599      0.0000
  11   7   4     11.3650      1.6489    -13.5853      0.0000
  13   7   4     11.3934      0.6028    -10.2303      0.0000
  15   7   4      9.5987      0.6650     -8.1885      0.0000
  17   7   4      6.3309      0.6340      5.5377      0.0000
  19   7   4      7.2862      0.8811      6.1167      0.0000
  21   7   4      6.2335      1.1277      4.4978      0.0000
  23   7   4      0.8610      1.0736      2.1910      0.0000
  25   7   4      2.6754      2.1553      0.4848      0.0000
  27   7   4      0.0000      1.3899      0.1693      0.0000
  29   7   4      1.5507      1.4907     -0.3914      0.0000
 -26   8   4      2.3032      2.1075     -5.4114      0.0000
 -24   8   4      3.5701      1.5100     -4.1392      0.0000
 -22   8   4      0.0000      2.0526     -2.1639      0.0000
 -20   8   4      2.9018      2.2685      2.6225      0.0000
 -18   8   4     14.9931      1.4351     10.5810      0.0000
 -16   8   4      2.9690      1.3160      3.1832      0.0000
 -14   8   4      4.4890      2.0149      4.0214      0.0000
 -12   8   4      7.9974      0.6769      5.8495      0.0000
 -10   8   4      6.5981      0.6408     -7.1614      0.0000
  -8   8   4     11.9695      0.5747    -13.8245      0.0000
  -6   8   4     16.0651      0.7704    -16.3619      0.0000
  -4   8   4     19.5249      0.7687    -19.9684      0.0000
  -2   8   4     21.7922      0.9995    -22.8857      0.0000
   0   8   4     11.5183      0.5624    -13.1968      0.0000
   2   8   4      5.6739      0.4795     -5.6610      0.0000
   4   8   4      1.8693      0.8778      0.2270      0.0000
   6   8   4      9.0897      0.5276      9.8793      0.0000
   8   8   4     10.4565      0.5673     10.2052      0.0000
  10   8   4      7.5894      0.4479      8.0298      0.0000
  12   8   4      6.1021      0.4383      6.3237      0.0000
  14   8   4      8.4345      0.5077      7.8245      0.0000
  16   8   4      3.3579      0.6506     -3.2596      0.0000
  18   8   4      7.0222      1.2549     -5.1856      0.0000
  20   8   4      4.9349      0.9825     -5.3353      0.0000
  22   8   4      4.6046      1.8689     -3.9283      0.0000
  24   8   4      2.6858      1.5759     -2.3300      0.0000
  26   8   4      4.3895      1.7198     -1.5874      0.0000
  28   8   4      1.7926      1.6088     -0.8726      0.0000
 -27   9   4      0.0000      1.8373      2.3504      0.0000
 -25   9   4      2.1168      1.8724      1.5674      0.0000
 -23   9   4      0.0000      1.8251      0.9124      0.0000
 -21   9   4      0.0000      1.5957      0.1072      0.0000
 -19   9   4      3.0664      3.1947     -4.7037      0.0000
 -17   9   4     17.2160      2.4512     -8.8450      0.0000
 -15   9   4      4.8378      0.9015     -4.9518      0.0000
 -13   9   4      9.6602      0.8549     -6.5104      0.0000
 -11   9   4      3.1758      0.7586      2.1915      0.0000
  -9   9   4      8.9059      0.9161      9.1906      0.0000
  -7   9   4     11.8331      0.7822     10.9752      0.0000
  -5   9   4     16.5770      0.8173     14.7100      0.0000
  -3   9   4     17.7405      0.7871     18.5335      0.0000
  -1   9   4     14.4804      0.6710     14.5840      0.0000
   1   9   4      7.9474      0.5112      8.6882      0.0000
   3   9   4      3.6053      0.4606      3.9252      0.0000
   5   9   4      5.2247      0.4660     -5.2190      0.0000
   7   9   4      7.3491      0.4606     -7.4167      0.0000
   9   9   4      7.5235      0.7570     -7.0388      0.0000
  11   9   4      5.1289      0.3952     -4.5971      0.0000
  13   9   4      6.4832      0.4797     -5.5682      0.0000
  15   9   4      2.6138      0.6255      2.3331      0.0000
  17   9   4      4.3253      0.5910      3.8580      0.0000
  19   9   4      3.9704      0.6816      4.2880      0.0000
  21   9   4      3.3819      1.2384      3.4445      0.0000
  23   9   4      2.8340      1.3029      2.5555      0.0000
  25   9   4      0.3853      1.2958      1.5942      0.0000
  27   9   4      2.8077      1.9796      0.6721      0.0000
 -26  10   4      0.0000      1.7686     -1.3201      0.0000
 -24  10   4      1.4227      1.7240     -0.8647      0.0000
 -22  10   4      1.3112      1.8505     -2.0548      0.0000
 -20  10   4      0.0000      2.9000     -1.5875      0.0000
 -18  10   4      1.4522      1.9060      2.0279      0.0000
 -16  10   4      7.1496      1.1064      6.4523      0.0000
 -14  10   4      5.4528      1.1813      4.9251      0.0000
 -12  10   4      3.6069      0.4846     -1.4774      0.0000
 -10  10   4      7.4777      0.8507     -5.5050      0.0000
  -8  10   4      5.6714      0.4333     -5.5323      0.0000
  -6  10   4      9.3460      0.4787     -7.2804      0.0000
  -4  10   4      9.3419      0.5243     -9.3034      0.0000
  -2  10   4      7.2550      0.5127     -8.0494      0.0000
   0  10   4      5.9337      0.6963     -6.2989      0.0000
   2  10   4      3.9781      0.4750     -4.0398      0.0000
   4  10   4      2.9049      0.4982      2.8179      0.0000
   6  10   4      3.6121      0.4837      3.3485      0.0000
   8  10   4      3.6381      0.4403      3.8737      0.0000
  10  10   4      4.7466      1.1731      2.7565      0.0000
  12  10   4      3.4286      0.4342      2.6573      0.0000
  14  10   4      4.0556      1.2933     -3.0342      0.0000
  16  10   4      3.9864      0.4739     -3.9148      0.0000
  18  10   4      3.5653      0.6033     -3.3682      0.0000
  20  10   4      2.5737      0.9080     -2.2389      0.0000
  22  10   4      4.3377      1.2585     -2.3026      0.0000
  24  10   4      2.0548      1.5302     -1.4965      0.0000
  26  10   4      0.9654      1.2579     -0.4314      0.0000
 -21  11   4      3.1572      2.5988      1.5938      0.0000
 -19  11   4      1.6569      2.1869     -1.9071      0.0000
 -15  11   4     19.9917      2.1931    -18.4304      0.0000
 -13  11   4     13.1309      0.9878    -14.1278      0.0000
 -11  11   4     11.8640      1.0018    -10.6046      0.0000
  -9  11   4     12.2570      0.6141    -11.5241      0.0000
  -7  11   4      8.0138      0.5453     -8.4316      0.0000
  -5  11   4      4.5060      0.3922     -3.5523      0.0000
  -3  11   4      2.8046      0.5077     -0.4979      0.0000
  -1  11   4      3.5347      0.4070      2.6353      0.0000
   1  11   4      4.1733      0.5229      4.1709      0.0000
   3  11   4      2.2289      0.6580     -1.0635      0.0000
   5  11   4      1.7735      0.6307     -1.7007      0.0000
   7  11   4      3.1310      0.4458     -2.6766      0.0000
   9  11   4      4.3641      0.4706     -4.6193      0.0000
  11  11   4      5.9559      0.4404     -5.5707      0.0000
  13  11   4      2.0297      0.5768     -1.6203      0.0000
  15  11   4      2.5076      1.3650      0.1846      0.0000
  17  11   4      1.4736      1.0475     -0.4645      0.0000
  19  11   4      2.1186      0.9641     -1.9542      0.0000
  21  11   4      1.5299      1.4220     -0.6579      0.0000
  23  11   4      1.8096      1.5682     -0.5504      0.0000
 -22  12   4      0.0000      1.5530      0.6992      0.0000
 -20  12   4      0.6875      1.3931     -0.3624      0.0000
 -18  12   4      2.1256      1.6195      2.7165      0.0000
 -16  12   4      9.3207      0.8175      7.9950      0.0000
 -14  12   4      6.5537      0.5925      5.4952      0.0000
 -12  12   4      3.2154      0.6381     -1.8861      0.0000
 -10  12   4      3.6704      0.5494     -2.8503      0.0000
  -8  12   4      2.5205      0.4883     -2.4809      0.0000
  -6  12   4      4.3204      0.3848     -4.2480      0.0000
  -4  12   4      5.1335      0.3888     -5.0231      0.0000
  -2  12   4      5.3850      0.4417     -5.5466      0.0000
   0  12   4      5.5090      0.4123     -5.2934      0.0000
   2  12   4      1.9419      0.6320      0.2061      0.0000
   4  12   4      2.2787      0.6986      1.7327      0.0000
   6  12   4      2.3266      0.4507      1.5109      0.0000
   8  12   4      3.0764      0.4448      3.1582      0.0000
  10  12   4      4.7303      0.4964      4.4399      0.0000
  12  12   4      3.3252      0.4165      2.1043      0.0000
  14  12   4      1.8041      0.8670     -1.1417      0.0000
  16  12   4      2.8738      0.6172     -1.5844      0.0000
  18  12   4      1.3056      1.3831      0.3979      0.0000
  20  12   4      0.9041      1.3144     -0.8542      0.0000
  22  12   4      0.0000      1.2312     -0.7536      0.0000
 -19  13   4      2.1086      1.5708      2.1942      0.0000
 -17  13   4      2.9586      1.0779     -1.4868      0.0000
 -15  13   4      2.3110      1.4905     -2.5372      0.0000
 -13  13   4      2.4539      1.6898      1.0161      0.0000
 -11  13   4      3.4974      0.6784      3.1185      0.0000
  -9  13   4      1.5697      0.7524      1.7490      0.0000
  -7  13   4      2.1154      0.5306      0.8734      0.0000
  -5  13   4      2.4661      0.5285      1.9442      0.0000
  -3  13   4      3.1613      0.4636      3.7916      0.0000
  -1  13   4      3.3961      0.4063      3.9715      0.0000
   1  13   4      2.2092      0.7164     -0.6582      0.0000
   3  13   4      2.2747      0.5413     -2.5488      0.0000
   5  13   4      2.0484      0.5805     -1.3880      0.0000
   7  13   4      2.0051      0.6541     -1.6927      0.0000
   9  13   4      2.7966      0.5233     -2.6480      0.0000
  11  13   4      2.9065      0.6328     -2.4136      0.0000
  13  13   4      2.8091      0.9742      0.4982      0.0000
  15  13   4      2.8574      1.0500      2.1284      0.0000
  17  13   4      2.5032      1.2310      0.6104      0.0000
  19  13   4      1.7474      1.3480      1.7665      0.0000
  21  13   4      1.3555      1.2481      1.1376      0.0000
 -16  14   4      1.7908      1.0434      1.4190      0.0000
 -14  14   4      2.6279      1.1377     -0.1857      0.0000
 -12  14   4      1.9865      0.5916     -1.8666      0.0000
 -10  14   4      1.7772      0.7632     -1.9582      0.0000
  -8  14   4      1.4859      0.8825     -0.6348      0.0000
  -6  14   4      2.4406      0.5740     -0.7097      0.0000
  -4  14   4      4.1152      0.4814     -3.6017      0.0000
  -2  14   4      6.7837      0.5381     -5.1344      0.0000
   0  14   4      1.5023      0.6634     -0.9989      0.0000
   2  14   4      2.2342      0.6029      2.2091      0.0000
   4  14   4      1.4227      0.7686      1.3884      0.0000
   6  14   4      2.4579      0.4998      0.6929      0.0000
   8  14   4      1.0366      0.9304      0.9896      0.0000
  10  14   4      2.6539      0.6600      2.1846      0.0000
  12  14   4      2.6964      0.7727      1.2385      0.0000
  14  14   4      1.8909      1.3587     -0.1608      0.0000
  16  14   4      0.7098      1.3418      0.3626      0.0000
  18  14   4      2.3214      1.2340     -1.4681      0.0000
 -15  15   4      3.0988      0.8737      0.1200      0.0000
 -13  15   4      1.8610      0.4994      1.4803      0.0000
 -11  15   4      2.1614      0.3575      1.5029      0.0000
  -9  15   4      1.5653      1.2441      0.4714      0.0000
  -7  15   4      2.1796      0.7751     -0.4862      0.0000
  -5  15   4      2.1534      0.6497      1.5348      0.0000
  -3  15   4      3.8922      0.5254      4.4671      0.0000
  -1  15   4      2.0279      0.7922      2.2977      0.0000
   1  15   4      2.5450      0.7132     -1.5748      0.0000
   3  15   4      2.2636      0.6471     -1.7241      0.0000
   5  15   4      1.4286      1.0340     -0.2679      0.0000
   7  15   4      1.7468      0.7686      0.6701      0.0000
   9  15   4      1.2809      1.0289     -0.2610      0.0000
  11  15   4      1.2666      1.2893     -0.9135      0.0000
  13  15   4      1.4763      1.2689     -1.1050      0.0000
 -16  16   4      0.9690      0.8419     -1.6554      0.0000
 -14  16   4      1.9924      0.5387     -2.7918      0.0000
 -12  16   4      2.1778      0.3958     -1.5170      0.0000
  -8  16   4      2.6881      0.6870      3.0743      0.0000
  -6  16   4      2.7568      0.9280      2.5051      0.0000
  -4  16   4      2.2851      0.9851     -0.6106      0.0000
  -2  16   4      2.1378      1.6638     -1.1688      0.0000
   0  16   4      1.8776      1.0633      1.3616      0.0000
   2  16   4      2.0559      0.9518      2.2153      0.0000
   4  16   4      0.7211      1.2318      0.7356      0.0000
   6  16   4      1.2372      1.3495     -1.3063      0.0000
   8  16   4      1.8376      1.3258     -1.8731      0.0000
  10  16   4      1.1915      1.3546     -1.2358      0.0000
  12  16   4      1.1828      1.2400      0.2180      0.0000
 -15  17   4      2.4105      0.5258      1.7115      0.0000
 -13  17   4      2.2316      0.4103      2.2699      0.0000
 -11  17   4      1.0897      0.4484      0.3781      0.0000
   3  17   4      1.3302      1.2596     -1.9809      0.0000
   5  17   4      0.6216      1.2322      0.0100      0.0000
   7  17   4      1.6768      1.3486      1.9818      0.0000
 -31   1   5      0.0000      1.8054     -0.0141      0.0000
 -29   1   5      0.0000      1.6253     -0.1458      0.0000
 -27   1   5      0.9785      1.7521      3.5430      0.0000
 -25   1   5      0.0000      2.1719     -1.3622      0.0000
 -23   1   5      2.3395      2.1873     -2.0530      0.0000
 -21   1   5      2.6721      2.0633     -1.6425      0.0000
 -19   1   5      2.6057      1.6802     -0.8019      0.0000
 -17   1   5      1.7484      1.7306     -2.0715      0.0000
 -15   1   5      4.6627      0.9925     -1.6404      0.0000
 -13   1   5      2.1642      1.7197     -2.3984      0.0000
 -11   1   5      9.0024      0.7103     -8.7101      0.0000
  -9   1   5      4.3807      0.9491      4.7910      0.0000
  -7   1   5      4.2271      0.7431      3.0812      0.0000
  -5   1   5      5.5422      0.3548      5.2829      0.0000
  -3   1   5      3.3989      0.3146     -1.0031      0.0000
  -1   1   5      7.1889      0.4292      8.3015      0.0000
   1   1   5      6.3740      1.7763      4.6212      0.0000
   3   1   5      2.5122      0.7642      1.6455      0.0000
   5   1   5      1.7444      0.6828      1.5788      0.0000
   7   1   5      2.5442      0.6262      2.4379      0.0000
   9   1   5      3.7779      0.5059     -3.8157      0.0000
  11   1   5      6.7186      0.7519     -4.2880      0.0000
  13   1   5      3.2919      0.7852     -1.6695      0.0000
  15   1   5      2.0646      0.7773     -0.0518      0.0000
  17   1   5      2.1704      0.8960      0.7763      0.0000
  19   1   5      0.7267      1.3117      0.4617      0.0000
  21   1   5      0.5516      1.4362     -0.7310      0.0000
  23   1   5      1.5412      1.3588     -0.3280      0.0000
  25   1   5      1.2807      1.3538      1.0476      0.0000
  27   1   5      1.3272      2.1761      0.7252      0.0000
 -30   2   5      0.0000      1.5823      0.7469      0.0000
 -28   2   5      1.3133      1.4879     -1.2109      0.0000
 -26   2   5      2.8132      1.8983     -5.9683      0.0000
 -24   2   5      2.8339      2.7275     -0.2220      0.0000
 -22   2   5      2.5632      2.2502     -1.7056      0.0000
 -20   2   5      4.4434      1.1475     -3.5261      0.0000
 -18   2   5      6.5657      1.1503     -4.6635      0.0000
 -16   2   5      3.9359      1.0450     -0.6190      0.0000
 -14   2   5      1.3115      1.5151      0.8421      0.0000
 -12   2   5      7.4788      0.8208      5.9180      0.0000
 -10   2   5      7.4145      0.8110      6.4120      0.0000
  -8   2   5      6.4580      0.6545     -7.8535      0.0000
  -6   2   5      5.1534      0.6156     -5.8210      0.0000
  -4   2   5      4.2148      0.3673      5.3667      0.0000
  -2   2   5      2.9135      0.3791     -2.3690      0.0000
   0   2   5      3.3057      0.4339     -3.7329      0.0000
   2   2   5      1.9997      0.6727      0.7279      0.0000
   4   2   5      1.6468      0.9087      1.1505      0.0000
   6   2   5      3.8767      0.4769     -4.2092      0.0000
   8   2   5      2.0700      0.6252      0.1469      0.0000
  10   2   5      4.8457      0.4914      5.4060      0.0000
  12   2   5      3.9502      1.1373      3.1564      0.0000
  14   2   5      2.2742      0.6008     -0.0706      0.0000
  16   2   5      3.1238      0.7259     -1.8575      0.0000
  18   2   5      2.4256      0.9971     -2.0156      0.0000
  20   2   5      1.5967      1.3233      0.3493      0.0000
  22   2   5      1.3085      1.4980      1.3320      0.0000
  24   2   5      1.2881      1.3349     -0.9884      0.0000
  26   2   5      1.4723      1.3092     -1.6665      0.0000
  28   2   5      3.4160      2.5346     -0.2066      0.0000
 -31   3   5      2.1817      1.8998     -1.0297      0.0000
 -29   3   5      0.0000      1.5312      1.0314      0.0000
 -27   3   5      3.8721      1.0257      1.6636      0.0000
 -25   3   5     11.4688      1.2721      6.6407      0.0000
 -23   3   5      7.0781      1.2307     -1.9896      0.0000
 -21   3   5      3.2053      1.7278      1.4029      0.0000
 -19   3   5      3.4702      1.1794      3.7760      0.0000
 -17   3   5      2.2093      1.6126      3.0645      0.0000
 -15   3   5      1.8646      1.4622     -3.3008      0.0000
 -13   3   5      6.2968      0.9733     -3.0203      0.0000
 -11   3   5      7.7857      0.6682     -6.6512      0.0000
  -9   3   5      0.8603      1.4867     -1.1886      0.0000
  -7   3   5     14.0672      0.8093     15.5847      0.0000
  -5   3   5      4.1517      1.1518     -1.6475      0.0000
  -3   3   5      6.9728      0.4095      7.2859      0.0000
  -1   3   5      6.5453      0.4444      7.3603      0.0000
   1   3   5      4.9120      0.4160      5.0054      0.0000
   3   3   5      2.0924      0.5687     -0.2377      0.0000
   5   3   5      2.9230      0.4646      2.8874      0.0000
   7   3   5      2.0273      0.7425      0.9915      0.0000
   9   3   5      5.0878      0.6632     -4.8492      0.0000
  11   3   5      6.5205      0.6575     -6.5494      0.0000
  13   3   5      4.6655      0.4258     -3.0474      0.0000
  15   3   5      2.4041      0.7447      1.4157      0.0000
  17   3   5      3.9552      0.6120      3.8014      0.0000
  19   3   5      2.1024      1.6262      1.7681      0.0000
  21   3   5      1.1569      1.1910     -1.0137      0.0000
  23   3   5      0.0000      1.1311      0.7870      0.0000
  25   3   5      2.9111      1.0610      2.4319      0.0000
  27   3   5      0.0000      2.1282      1.6262      0.0000
 -32   4   5      1.0974      1.6591     -0.6353      0.0000
 -30   4   5      0.0000      1.7246     -0.4333      0.0000
 -28   4   5      1.9569      2.6274     -2.6104      0.0000
 -26   4   5      0.0000      1.7814     -4.1502      0.0000
 -24   4   5     11.8468      1.1904     -7.1359      0.0000
 -22   4   5      1.4821      1.9885      2.2610      0.0000
 -20   4   5      4.6616      1.2890     -1.7637      0.0000
 -18   4   5      4.2584      3.1197      0.3873      0.0000
 -16   4   5      3.4569      1.0998      5.2827      0.0000
 -14   4   5      8.5649      0.6948      9.1473      0.0000
 -12   4   5     13.1068      0.9643     12.0469      0.0000
 -10   4   5      7.5767      0.7824     10.3958      0.0000
  -8   4   5      2.2123      1.0966     -0.9138      0.0000
  -6   4   5      3.6497      0.8025      3.9814      0.0000
  -4   4   5      3.8305      0.5240     -4.6119      0.0000
  -2   4   5      5.2882      0.3755     -5.9457      0.0000
   0   4   5      4.8747      0.3561     -4.6809      0.0000
   2   4   5      2.4201      0.4387     -1.8942      0.0000
   4   4   5      2.5769      0.5415     -2.3272      0.0000
   6   4   5      2.7342      0.5150     -1.1784      0.0000
   8   4   5      3.0315      0.5017      2.4323      0.0000
  10   4   5      6.3235      0.5155      6.1014      0.0000
  12   4   5      7.4635      0.5451      7.7061      0.0000
  14   4   5      3.7815      0.5420      3.3688      0.0000
  16   4   5      2.8386      0.8227     -1.7870      0.0000
  18   4   5      2.9678      1.3928     -2.0057      0.0000
  20   4   5      0.0000      1.2117      1.0475      0.0000
  22   4   5      0.9863      1.0798     -0.1398      0.0000
  24   4   5      0.9037      1.2910     -2.0682      0.0000
  28   4   5      0.6540      1.6893     -0.8905      0.0000
 -31   5   5      0.0000      1.8147      0.0614      0.0000
 -29   5   5      1.1001      1.4850     -0.4086      0.0000
 -27   5   5      2.5163      1.2354      2.5378      0.0000
 -25   5   5      2.8446      1.7754      3.6370      0.0000
 -21   5   5      2.6338      1.8396      0.8733      0.0000
 -19   5   5      2.1343      1.8503      3.0685      0.0000
 -17   5   5      1.4921      1.5986     -0.8287      0.0000
 -15   5   5      1.6097      1.4468     -0.2849      0.0000
 -13   5   5      6.6853      0.6845     -7.0046      0.0000
 -11   5   5      4.6751      0.7154     -4.7483      0.0000
  -9   5   5      2.3173      1.4401      2.6878      0.0000
  -7   5   5      5.4305      0.6104     -9.4357      0.0000
  -5   5   5      9.9689      0.5479      8.6005      0.0000
  -3   5   5      9.0218      0.4715     10.0659      0.0000
  -1   5   5      7.0042      0.3922      6.9054      0.0000
   1   5   5      3.6779      0.3563      3.3005      0.0000
   3   5   5      2.5385      0.4662      2.2817      0.0000
   5   5   5      3.1619      0.7894     -1.3093      0.0000
   7   5   5      4.2323      0.4167     -4.1229      0.0000
   9   5   5      4.9405      0.6031     -5.2307      0.0000
  11   5   5      8.9867      0.6498     -9.5456      0.0000
  13   5   5      7.1587      0.5565     -7.5024      0.0000
  15   5   5      2.3344      0.8121     -0.5320      0.0000
  17   5   5      3.5209      0.6595      3.2463      0.0000
  19   5   5      1.8450      1.3243      1.2848      0.0000
  21   5   5      1.9263      1.3138      1.8293      0.0000
  23   5   5      2.7814      1.5196      2.6981      0.0000
  25   5   5      2.1566      1.8655      3.2044      0.0000
  27   5   5      2.3248      1.5661      2.1046      0.0000
 -32   6   5      1.8204      1.7386     -0.0426      0.0000
 -30   6   5      1.5154      1.5802      0.3420      0.0000
 -28   6   5      0.0000      1.5064      0.0585      0.0000
 -26   6   5      2.9588      1.5078     -0.7197      0.0000
 -24   6   5      4.7550      1.3611     -3.0153      0.0000
 -22   6   5      9.0007      1.1540     -6.2041      0.0000
 -20   6   5      7.8408      1.1658      5.3968      0.0000
 -18   6   5      5.2282      0.8877      6.2803      0.0000
 -16   6   5      4.8941      0.9019      4.7940      0.0000
 -14   6   5      5.8350      0.6899      5.8379      0.0000
 -12   6   5      4.1704      0.9006      4.0093      0.0000
 -10   6   5      5.9735      0.7203     -7.0000      0.0000
  -8   6   5      4.9036      0.5801      6.9206      0.0000
  -6   6   5      6.3663      0.3826     -6.3672      0.0000
  -4   6   5     16.0560      0.7579    -17.6709      0.0000
  -2   6   5     12.9967      0.6657    -13.3797      0.0000
   0   6   5      6.6720      0.3793     -6.4612      0.0000
   2   6   5      2.8310      0.6371     -2.0195      0.0000
   4   6   5      3.8142      0.4422      2.7571      0.0000
   6   6   5      6.3435      0.4381      6.9632      0.0000
   8   6   5      7.2441      0.4949      5.6550      0.0000
  10   6   5      8.4034      1.0634     10.3179      0.0000
  12   6   5     11.9892      0.7116     10.8873      0.0000
  14   6   5      5.3326      0.6194      5.7421      0.0000
  16   6   5      0.8280      1.1306     -0.2029      0.0000
  18   6   5      1.5545      1.1415     -0.9055      0.0000
  20   6   5      2.1412      0.9759     -2.3665      0.0000
  22   6   5      2.4678      1.2270     -2.8253      0.0000
  24   6   5      4.5387      3.2256     -3.1647      0.0000
  26   6   5      3.7058      1.8305     -2.2840      0.0000
 -31   7   5      0.7126      1.7399     -1.2360      0.0000
 -29   7   5      2.3625      1.1781     -2.6837      0.0000
 -27   7   5      4.4585      1.5949     -4.2171      0.0000
 -25   7   5      3.5966      1.3476     -2.3919      0.0000
 -23   7   5      3.5293      1.3349      1.5632      0.0000
 -21   7   5      0.9513      1.8018     -0.4434      0.0000
 -19   7   5     14.2261      1.2891    -12.8750      0.0000
 -17   7   5      9.4841      1.2841     -9.6211      0.0000
 -15   7   5      6.5638      0.8277     -8.4570      0.0000
 -13   7   5      4.7403      0.8382     -3.2554      0.0000
 -11   7   5      8.5248      0.6785      6.1889      0.0000
  -9   7   5      5.2963      0.6089     -5.1187      0.0000
  -7   7   5      3.4786      0.3836      2.0248      0.0000
  -5   7   5     14.0823      0.6695     14.6349      0.0000
  -3   7   5     16.6561      0.7973     18.2981      0.0000
  -1   7   5     11.2883      0.5600     11.9144      0.0000
   1   7   5      3.2959      0.5544      2.6389      0.0000
   3   7   5      5.2459      0.5185     -5.0257      0.0000
   5   7   5     10.0054      0.6220    -10.6965      0.0000
   7   7   5      9.1978      1.1805     -8.5280      0.0000
   9   7   5     13.6403      0.7191    -12.7818      0.0000
  11   7   5     14.7397      0.7447    -13.1883      0.0000
  13   7   5     10.7494      0.5818     -9.9042      0.0000
  15   7   5      5.0512      0.5775     -4.2599      0.0000
  17   7   5      2.0488      0.7634     -1.2120      0.0000
  19   7   5      3.0613      0.7051      1.9019      0.0000
  21   7   5      3.9401      0.8967      2.7849      0.0000
  23   7   5      5.2183      1.3427      3.1910      0.0000
  25   7   5      2.7206      1.5300      2.1989      0.0000
 -28   8   5      1.6741      1.3859      1.1834      0.0000
 -26   8   5      2.5503      2.1291     -0.7589      0.0000
 -24   8   5      6.6148      1.5605     -6.1030      0.0000
 -22   8   5     12.7701      1.0392     -7.9464      0.0000
 -20   8   5      3.4643      1.2471     -2.1248      0.0000
 -18   8   5      9.8832      0.8682      7.8541      0.0000
 -16   8   5      8.2687      0.8234      6.8550      0.0000
 -14   8   5      3.0537      1.0223      1.5059      0.0000
 -12   8   5      8.9360      0.8153     -7.2254      0.0000
 -10   8   5      3.5155      0.7843      4.0436      0.0000
  -8   8   5      3.5985      0.6679      1.9813      0.0000
  -6   8   5      9.0171      0.4490     -9.1262      0.0000
  -4   8   5     17.5869      0.8554    -17.4458      0.0000
  -2   8   5     21.3240      0.9159    -21.2938      0.0000
   0   8   5     13.6572      0.6351    -14.5917      0.0000
   2   8   5      4.9739      0.4230     -5.0407      0.0000
   4   8   5      2.1101      0.6800      2.3883      0.0000
   6   8   5      2.7102      0.5454      0.8429      0.0000
   8   8   5      6.5898      1.5872      7.8243      0.0000
  10   8   5      9.6910      1.0523     10.3303      0.0000
  12   8   5      9.9079      0.5415      9.2598      0.0000
  14   8   5      5.7468      0.5190      5.9524      0.0000
  16   8   5      2.3608      0.6140      2.1950      0.0000
  18   8   5      2.7052      0.6658     -2.1605      0.0000
  20   8   5      5.4613      2.4222     -4.1404      0.0000
  22   8   5      6.2413      1.1010     -5.0870      0.0000
  24   8   5      5.3540      1.3113     -3.5677      0.0000
 -27   9   5      1.3983      1.5526      2.2364      0.0000
 -21   9   5      7.1277      1.4131      7.2765      0.0000
 -19   9   5      0.0000      1.4769     -0.8972      0.0000
 -17   9   5     11.5894      1.3180    -10.7602      0.0000
 -15   9   5      5.2945      0.7477     -5.1752      0.0000
 -13   9   5     10.6267      1.0722      4.8594      0.0000
 -11   9   5      3.8227      0.5291     -2.1270      0.0000
  -9   9   5      4.6925      0.8875     -4.5069      0.0000
  -7   9   5      4.6330      0.4418      3.3108      0.0000
  -5   9   5     10.2918      0.4762     10.4619      0.0000
  -3   9   5     17.0494      0.7441     17.5996      0.0000
  -1   9   5     14.3416      0.6329     16.2653      0.0000
   1   9   5      6.1595      0.4513      6.8676      0.0000
   3   9   5      2.2943      0.5792     -1.9612      0.0000
   5   9   5      1.9408      0.7560      1.1082      0.0000
   7   9   5      4.5783      0.5045     -4.4618      0.0000
   9   9   5      6.9784      0.7398     -7.3846      0.0000
  11   9   5      7.7862      0.5219     -6.9201      0.0000
  13   9   5      5.4872      0.3901     -5.4442      0.0000
  15   9   5      3.0890      0.7303     -2.1831      0.0000
  17   9   5      3.1063      1.3215      1.5010      0.0000
  19   9   5      4.1156      1.1678      3.8334      0.0000
  21   9   5      7.2093      1.5196      5.6491      0.0000
  23   9   5      4.6378      1.3921      3.9619      0.0000
 -26  10   5      3.2749      1.2012     -2.6758      0.0000
 -24  10   5      0.3982      1.7367     -6.1955      0.0000
 -22  10   5      8.4456      1.0506     -7.7905      0.0000
 -20  10   5      4.3040      1.0185     -4.6148      0.0000
 -14  10   5      4.8663      0.7711     -3.3873      0.0000
 -12  10   5      3.2904      0.5824     -1.4953      0.0000
 -10  10   5      3.5173      0.4957      2.8517      0.0000
  -8  10   5      2.7906      0.5410     -0.3298      0.0000
  -6  10   5      6.0556      0.4050     -5.4616      0.0000
  -4  10   5     14.0427      0.6282    -12.8111      0.0000
  -2  10   5     14.9480      0.6690    -15.4917      0.0000
   0  10   5      9.1123      0.4694     -9.8394      0.0000
   2  10   5      2.5077      0.5748     -0.6477      0.0000
   4  10   5      2.3637      0.5165     -2.6082      0.0000
   6  10   5      2.8527      0.6146      1.6143      0.0000
   8  10   5      6.3385      0.5519      5.1924      0.0000
  10  10   5      5.7447      0.4388      5.8788      0.0000
  12  10   5      6.3805      0.4602      6.0213      0.0000
  14  10   5      3.8759      0.6579      2.7419      0.0000
  16  10   5      2.9936      1.2229     -0.0737      0.0000
  18  10   5      2.7738      1.2284     -2.1927      0.0000
  20  10   5      4.8734      1.2155     -4.8810      0.0000
  22  10   5      5.1107      1.3189     -3.4659      0.0000
 -23  11   5      3.9373      1.7105      8.3210      0.0000
 -19  11   5      3.8259      1.4113     -1.7833      0.0000
 -17  11   5     11.0674      1.4728    -10.3623      0.0000
 -15  11   5     14.1601      1.4702    -12.5613      0.0000
 -13  11   5     15.8071      1.0041    -14.9471      0.0000
 -11  11   5     19.0533      1.0204    -19.4027      0.0000
  -9  11   5     19.7141      0.8923    -18.8595      0.0000
  -7  11   5     15.6480      0.7726    -13.9557      0.0000
  -5  11   5      6.3053      0.8931     -4.1319      0.0000
  -3  11   5      4.2560      0.4564      4.1248      0.0000
  -1  11   5      5.2758      0.4294      5.1937      0.0000
   1  11   5      2.7747      0.5128      0.5850      0.0000
   3  11   5      2.7220      0.5684      2.4618      0.0000
   5  11   5      2.3587      0.6481     -0.8369      0.0000
   7  11   5      4.6459      0.4643     -5.1707      0.0000
   9  11   5      7.2402      0.5233     -7.6783      0.0000
  11  11   5      8.4358      0.4897    -10.2483      0.0000
  13  11   5      6.8766      0.5950     -7.3482      0.0000
  15  11   5      4.1315      0.7489     -4.5978      0.0000
  19  11   5      1.9307      1.5443      1.3325      0.0000
  21  11   5      1.5645      1.3890      0.6853      0.0000
 -20  12   5      2.2993      1.8150     -1.2926      0.0000
 -18  12   5      3.2629      1.5750      2.2152      0.0000
 -16  12   5      4.4663      0.8743      3.5181      0.0000
 -14  12   5      5.7783      0.6563      5.1115      0.0000
 -12  12   5      5.3375      0.5953      5.2006      0.0000
 -10  12   5      3.4938      0.5130      3.5488      0.0000
  -8  12   5      2.3972      0.3745      1.3584      0.0000
  -6  12   5      4.2330      0.5291     -4.0132      0.0000
  -4  12   5      9.9477      0.6477     -9.1981      0.0000
  -2  12   5      9.1807      0.7375     -8.7392      0.0000
   0  12   5      3.6560      0.5851     -3.6908      0.0000
   2  12   5      3.3679      0.4548     -3.7712      0.0000
   4  12   5      1.4860      0.7026     -0.7726      0.0000
   6  12   5      4.1326      0.4682      3.5209      0.0000
   8  12   5      5.7126      0.5293      5.9935      0.0000
  10  12   5      8.3051      0.6989      9.2441      0.0000
  12  12   5      5.4962      1.1641      6.6727      0.0000
  14  12   5      3.4702      1.0921      3.4080      0.0000
  16  12   5      2.8523      1.3009      0.6352      0.0000
 -15  13   5      5.2151      0.6828     -3.6354      0.0000
 -13  13   5      4.8852      0.8217     -4.8933      0.0000
 -11  13   5      3.5302      0.7295     -1.8095      0.0000
  -9  13   5      3.1528      0.3713      1.9512      0.0000
  -7  13   5      6.6749      0.4101      6.5839      0.0000
  -5  13   5     11.5682      0.6707     11.5281      0.0000
  -3  13   5     12.7528      0.9056     11.9162      0.0000
  -1  13   5      7.7536      0.5402      7.4302      0.0000
   1  13   5      6.5667      0.6119      6.0702      0.0000
   3  13   5      2.3123      0.6747      3.0955      0.0000
   5  13   5      2.4383      0.5689     -2.0385      0.0000
   7  13   5      5.4291      0.7370     -5.6535      0.0000
   9  13   5      9.6209      0.9048     -9.8125      0.0000
  11  13   5      9.5394      1.8093     -8.8483      0.0000
  13  13   5      6.1934      1.3053     -5.8639      0.0000
  15  13   5      2.5059      1.3351     -2.2263      0.0000
  17  13   5      3.5320      1.2570      2.5079      0.0000
 -16  14   5      2.7845      0.8945      1.4563      0.0000
 -14  14   5      3.8795      0.8988      5.2002      0.0000
 -12  14   5      6.3565      0.7015      5.2021      0.0000
 -10  14   5      2.3006      0.4135      0.9501      0.0000
  -8  14   5      4.9876      0.5218     -4.7601      0.0000
  -6  14   5     10.5605      1.4724    -10.5379      0.0000
  -4  14   5     12.5503      0.9652    -13.1936      0.0000
  -2  14   5     10.4527      1.0589    -11.1238      0.0000
   0  14   5     10.1679      1.0450     -9.7568      0.0000
   2  14   5      6.8422      0.6540     -7.3802      0.0000
   4  14   5      2.4732      1.8747     -2.1884      0.0000
   6  14   5      3.1189      0.7511      2.6641      0.0000
   8  14   5      7.0876      1.4329      7.7282      0.0000
  10  14   5      7.8884      1.6232      8.9683      0.0000
  12  14   5      8.3932      1.6133      7.5802      0.0000
  14  14   5      5.6645      1.2824      4.1573      0.0000
  -9  15   5      4.6593      0.7072      4.0300      0.0000
  -7  15   5      7.4380      0.9376      9.0277      0.0000
  -5  15   5     10.4317      1.2196     10.9437      0.0000
  -3  15   5      7.7113      1.3666      9.0271      0.0000
  -1  15   5      6.8275      0.8961      7.0072      0.0000
   1  15   5      5.5310      1.3510      4.7958      0.0000
   3  15   5      1.3489      1.2394      0.3978      0.0000
   7  15   5      8.7279      1.6518     -8.5203      0.0000
   9  15   5      9.4369      1.8061    -10.4018      0.0000
  11  15   5      7.5931      1.5627     -9.8915      0.0000
   0  16   5      5.9588      1.4325     -6.5101      0.0000
   2  16   5      3.6416      1.1121     -3.8467      0.0000
   4  16   5      1.9558      1.4788     -0.0416      0.0000
   6  16   5      3.8336      1.1674      3.7131      0.0000
 -34   0   6      3.8092      1.2539     -4.9043      0.0000
 -32   0   6      4.8936      1.0894     -7.3378      0.0000
 -30   0   6     10.1500      1.6203     -8.3024      0.0000
 -28   0   6      4.9346      1.6974     -6.2734      0.0000
 -26   0   6      4.9795      2.4719     -5.9438      0.0000
 -24   0   6      4.5511      1.7152     -6.1372      0.0000
 -22   0   6     10.1404      1.6219     -8.1947      0.0000
 -18   0   6      4.5240      1.9191     -4.0397      0.0000
 -16   0   6      5.3994      1.0746     -7.4724      0.0000
 -14   0   6     12.4904      1.7369    -13.2280      0.0000
 -12   0   6     19.7427      2.1145    -15.2411      0.0000
 -10   0   6     14.7422      1.3521    -14.6298      0.0000
  -8   0   6      5.5452      1.5820     -3.9527      0.0000
  -6   0   6      7.3220      1.0639      7.6064      0.0000
  -4   0   6     12.5482      0.7771     12.8298      0.0000
  -2   0   6      4.2903      0.4521     -2.5104      0.0000
   0   0   6      8.6201      0.6836      7.3489      0.0000
   2   0   6      5.0542      0.8246      5.3674      0.0000
   4   0   6      7.7293      0.7539     -5.9548      0.0000
   6   0   6      9.5332      0.8038    -14.1170      0.0000
   8   0   6     19.1989      1.4237    -16.7718      0.0000
  10   0   6     20.3814      1.6285    -17.6998      0.0000
  12   0   6     12.0569      1.0560    -16.5113      0.0000
  14   0   6     15.4199      1.9601    -13.0056      0.0000
  16   0   6      9.4114      0.7359     -8.1252      0.0000
  18   0   6      2.7507      2.0262     -1.9284      0.0000
  20   0   6      3.9583      1.2206      2.5289      0.0000
  22   0   6      4.1832      1.0052      3.0304      0.0000
  24   0   6      0.6925      1.6924      2.3439      0.0000
 -33   1   6      6.9905      1.1435      4.5040      0.0000
 -31   1   6      6.2741      0.9182      4.1115      0.0000
 -29   1   6      1.2546      1.7226     -1.0073      0.0000
 -27   1   6      7.0151      1.5408     -5.3061      0.0000
 -25   1   6      1.2171      2.3663     -9.6521      0.0000
 -23   1   6     15.6846      0.9892    -11.0505      0.0000
 -21   1   6      8.8884      0.9353     -7.5081      0.0000
 -19   1   6      9.6498      0.8145     -8.4159      0.0000
 -17   1   6     10.3137      0.7917     -8.7204      0.0000
 -15   1   6      2.0484      1.7831      1.3199      0.0000
 -13   1   6     12.2375      1.2014     10.6312      0.0000
 -11   1   6     16.6540      1.0456     13.2287      0.0000
  -9   1   6     12.7637      1.0148     12.0417      0.0000
  -7   1   6      3.0330      0.5363      0.4475      0.0000
  -5   1   6      9.9954      0.5350    -10.5170      0.0000
  -3   1   6      5.0490      0.3645     -3.9369      0.0000
  -1   1   6     10.3206      0.7574     -9.7240      0.0000
   1   1   6     15.4994      1.0743    -17.0065      0.0000
   3   1   6     11.5589      0.5829    -12.3304      0.0000
   5   1   6      3.3167      0.8424     -2.5148      0.0000
   7   1   6      5.4003      0.4618      4.3524      0.0000
   9   1   6      8.7304      0.5179      8.1283      0.0000
  11   1   6     11.3480      0.6441     10.3328      0.0000
  13   1   6     11.3232      0.8700     10.1941      0.0000
  15   1   6      8.5282      0.7309      7.8815      0.0000
  17   1   6      4.0262      0.6791      2.9535      0.0000
  19   1   6      2.3494      0.8748     -2.4192      0.0000
  21   1   6      5.2353      1.4284     -4.5623      0.0000
  23   1   6      3.3788      1.6182     -4.0140      0.0000
  25   1   6      3.7802      1.6670     -3.5312      0.0000
 -34   2   6      6.5977      1.1969     -5.6645      0.0000
 -30   2   6      3.7937      1.8178     -0.8956      0.0000
 -28   2   6      5.3873      1.2325      3.7683      0.0000
 -26   2   6     11.2945      1.0378      7.4139      0.0000
 -24   2   6     15.4445      1.3972     12.2654      0.0000
 -22   2   6     14.0188      0.9603     10.6610      0.0000
 -20   2   6     18.8318      1.6323     13.5357      0.0000
 -18   2   6     11.2843      1.1909     10.5553      0.0000
 -16   2   6      8.5950      0.7488      7.2820      0.0000
 -14   2   6      8.1091      1.9056     -5.3300      0.0000
 -12   2   6     15.4766      1.4170    -10.8534      0.0000
 -10   2   6     14.4797      1.0884    -11.4331      0.0000
  -8   2   6      8.5499      0.6490     -8.2589      0.0000
  -6   2   6      5.4788      0.3972      4.9441      0.0000
  -4   2   6      2.6968      0.3108     -2.7967      0.0000
  -2   2   6      9.6978      0.5142      9.6298      0.0000
   0   2   6     12.0449      0.8274     12.8321      0.0000
   2   2   6     14.0807      0.8203     14.3719      0.0000
   4   2   6      8.4433      0.5435      9.1843      0.0000
   6   2   6      2.6070      0.6038      0.9234      0.0000
   8   2   6      5.1183      0.4397     -3.9369      0.0000
  10   2   6      5.6678      0.5988     -5.3449      0.0000
  12   2   6      6.6861      0.4616     -5.9517      0.0000
  14   2   6      7.2887      0.7718     -6.3562      0.0000
  16   2   6      3.7801      0.4966     -3.5401      0.0000
  18   2   6      1.8485      0.8219      1.3416      0.0000
  20   2   6      4.1702      0.8036      4.4829      0.0000
  22   2   6      6.1781      1.3506      4.8719      0.0000
  24   2   6      4.6879      1.3468      4.1966      0.0000
 -33   3   6      4.5261      1.9281      5.5504      0.0000
 -31   3   6      2.1435      1.5209      0.8226      0.0000
 -29   3   6      0.6965      2.0399     -1.1526      0.0000
 -27   3   6      8.3797      1.6342     -5.8222      0.0000
 -25   3   6      3.2880      2.3797     -7.6703      0.0000
 -23   3   6     13.4588      1.0878     -9.2658      0.0000
 -21   3   6     20.2296      1.2238    -13.3543      0.0000
 -19   3   6     18.5345      1.3089    -13.5430      0.0000
 -17   3   6      9.9438      0.9071     -7.5304      0.0000
 -15   3   6      6.0952      0.9242     -1.7576      0.0000
 -13   3   6      9.9879      1.1135      5.7141      0.0000
 -11   3   6     10.5746      0.9304      9.2966      0.0000
  -9   3   6      6.5776      0.8953      5.4292      0.0000
  -7   3   6      4.9260      1.2211     -1.6813      0.0000
  -5   3   6      8.3762      0.4785      9.6059      0.0000
  -3   3   6      4.0813      0.4139     -4.1726      0.0000
  -1   3   6     10.2404      0.5076    -10.5636      0.0000
   1   3   6      8.7081      0.4769     -9.7551      0.0000
   3   3   6      9.3111      0.4704     -9.1523      0.0000
   5   3   6      3.1756      0.4032     -3.3875      0.0000
   7   3   6      3.2716      0.5907      2.5294      0.0000
   9   3   6      3.8939      0.4440      3.4538      0.0000
  11   3   6      3.7751      0.7476      1.8915      0.0000
  13   3   6      3.9186      0.4881      3.5320      0.0000
  15   3   6      3.3079      0.4849      3.2408      0.0000
  17   3   6      1.6105      0.8475     -0.1181      0.0000
  19   3   6      3.8354      0.6888     -3.2988      0.0000
  21   3   6      5.2151      1.5833     -4.6503      0.0000
  23   3   6      6.7850      1.4370     -4.6277      0.0000
 -32   4   6      7.6845      1.3207     -7.6997      0.0000
 -30   4   6      0.6063      1.5007     -2.5341      0.0000
 -28   4   6      4.1524      1.6539      1.3922      0.0000
 -26   4   6      7.5594      1.4694      7.4315      0.0000
 -24   4   6      5.5304      1.4545      6.1324      0.0000
 -22   4   6     21.1327      1.2602     14.9690      0.0000
 -20   4   6     18.6941      1.9220     16.7049      0.0000
 -18   4   6     12.1713      0.8689     10.4141      0.0000
 -16   4   6      2.2601      1.5377     -2.0392      0.0000
 -14   4   6      9.2079      0.9086     -7.9999      0.0000
 -12   4   6     14.8055      0.9635    -18.3417      0.0000
 -10   4   6     21.2047      1.4461    -17.7651      0.0000
  -8   4   6     10.0789      0.7321     -6.9393      0.0000
  -6   4   6     21.6013      1.0109    -25.2221      0.0000
  -4   4   6     12.8909      0.6436    -10.0216      0.0000
  -2   4   6      2.7777      0.4194      2.3822      0.0000
   0   4   6      6.5859      0.4440      6.8023      0.0000
   2   4   6      7.0780      0.4943      7.1456      0.0000
   4   4   6      4.5629      0.4569      4.0025      0.0000
   6   4   6      2.7559      0.4112     -1.8696      0.0000
   8   4   6      4.7089      0.4891     -5.0552      0.0000
  10   4   6      3.6730      0.7553     -2.8452      0.0000
  12   4   6      4.4683      0.5287     -4.1762      0.0000
  14   4   6      4.7378      0.4599     -5.0730      0.0000
  16   4   6      3.1322      0.4861     -3.2690      0.0000
  18   4   6      0.9943      1.1250     -0.2592      0.0000
  20   4   6      2.5986      1.0410      2.1839      0.0000
  22   4   6      1.7401      1.5788      3.6526      0.0000
 -31   5   6      2.9155      0.9971      4.0286      0.0000
 -29   5   6      1.4746      1.5490     -1.3456      0.0000
 -27   5   6      5.6125      1.0609     -4.2542      0.0000
 -25   5   6      5.6363      1.5928     -4.1478      0.0000
 -23   5   6      9.1204      1.1512     -6.1931      0.0000
 -21   5   6     13.5809      1.3409    -14.3963      0.0000
 -19   5   6     14.5505      1.3359    -11.3491      0.0000
 -17   5   6      3.2408      1.3734     -2.4747      0.0000
 -15   5   6      9.1809      0.7899      5.0871      0.0000
 -13   5   6     11.6594      0.8366      9.2091      0.0000
 -11   5   6     11.8740      0.9812     10.0743      0.0000
  -9   5   6      4.6444      0.6706     -2.6990      0.0000
  -7   5   6     12.6534      0.7314     14.2084      0.0000
  -5   5   6      8.0410      0.4953      8.9929      0.0000
  -3   5   6      2.6415      0.5136     -2.1744      0.0000
  -1   5   6      8.7627      0.5709     -8.5759      0.0000
   1   5   6     11.1595      0.5601    -10.6565      0.0000
   3   5   6      5.0550      0.4337     -5.9919      0.0000
   5   5   6      2.3883      0.6559     -0.1013      0.0000
   7   5   6      4.6788      0.4388      4.5433      0.0000
   9   5   6      2.5510      0.6271      3.0964      0.0000
  11   5   6      5.5385      0.5577      4.8711      0.0000
  13   5   6      5.8775      0.4666      5.3540      0.0000
  15   5   6      4.5825      0.4700      4.5260      0.0000
  17   5   6      2.5651      0.7536      2.3494      0.0000
  19   5   6      1.0152      1.2245     -0.5521      0.0000
  21   5   6      3.4713      1.4751     -3.2498      0.0000
  23   5   6      3.7296      1.4515     -3.9548      0.0000
 -32   6   6      3.4773      1.3615     -2.3499      0.0000
 -30   6   6      1.1689      1.4382     -0.4098      0.0000
 -28   6   6      2.9135      1.8222      3.7506      0.0000
 -26   6   6      3.0840      1.6555      1.5772      0.0000
 -24   6   6      2.6897      1.9061      3.0565      0.0000
 -22   6   6      6.4184      0.8966      5.4351      0.0000
 -20   6   6     10.7109      0.9547      9.5259      0.0000
 -18   6   6      2.4456      1.2495      3.8481      0.0000
 -16   6   6      4.4079      0.9459     -3.6862      0.0000
 -14   6   6     11.1573      0.9395    -10.1562      0.0000
 -12   6   6      7.8243      0.7594     -7.1019      0.0000
 -10   6   6      5.9367      0.8472      5.1342      0.0000
  -8   6   6      7.9947      0.5512     -7.5030      0.0000
  -6   6   6      4.4312      0.6634     -4.2806      0.0000
  -4   6   6      3.8719      0.7437      1.4393      0.0000
  -2   6   6      7.1417      0.4324      7.6013      0.0000
   0   6   6     12.7055      0.6618     12.8838      0.0000
   2   6   6      8.3112      0.5418      8.8209      0.0000
   4   6   6      2.4905      0.6081      0.7853      0.0000
   6   6   6      5.9201      0.4074     -5.2849      0.0000
   8   6   6      3.9932      0.4398     -3.9232      0.0000
  10   6   6      7.8584      0.6782     -7.1461      0.0000
  12   6   6      5.9628      0.8778     -7.0367      0.0000
  14   6   6      7.0387      0.4908     -5.6277      0.0000
  16   6   6      3.8641      0.4587     -3.8883      0.0000
  18   6   6      0.0000      1.1604     -1.0360      0.0000
  20   6   6      2.3394      1.9492      2.1666      0.0000
  22   6   6      4.5952      1.5460      3.9327      0.0000
 -29   7   6      2.0457      1.6115      2.7116      0.0000
 -27   7   6      2.2905      1.4671      3.2045      0.0000
 -25   7   6      4.2302      1.0633      3.2678      0.0000
 -23   7   6      1.2360      1.6234      0.6316      0.0000
 -21   7   6      2.5794      1.1540     -0.6055      0.0000
 -19   7   6      3.6466      1.6284     -3.9215      0.0000
 -17   7   6      2.2083      1.3688      1.9784      0.0000
 -15   7   6     13.3720      1.1066     10.0054      0.0000
 -13   7   6      9.8064      0.7457      9.8966      0.0000
 -11   7   6      4.9819      0.8262     -3.7552      0.0000
  -9   7   6      5.4213      0.6460      5.4006      0.0000
  -7   7   6      3.5786      0.7633      2.9980      0.0000
  -5   7   6      2.6423      0.6191     -2.2137      0.0000
  -3   7   6      4.1208      0.3952     -3.9797      0.0000
  -1   7   6      9.1804      0.5188     -9.9113      0.0000
   1   7   6      8.1694      0.5288     -8.7753      0.0000
   3   7   6      2.5497      0.5206     -0.9841      0.0000
   5   7   6      7.6216      0.5214      6.9656      0.0000
   7   7   6      5.5427      0.5433      4.7918      0.0000
   9   7   6      9.0867      0.5715      8.6961      0.0000
  11   7   6      9.8155      0.6031      9.1016      0.0000
  13   7   6      6.3251      2.3370      7.3434      0.0000
  15   7   6      6.4873      0.6162      5.5539      0.0000
  17   7   6      3.0270      1.0622      2.7505      0.0000
  19   7   6      0.0000      1.2932     -0.1592      0.0000
  21   7   6      4.1465      1.4657     -2.3772      0.0000
 -28   8   6      0.0000      2.0586      1.0671      0.0000
 -26   8   6      3.3211      2.0076      2.7775      0.0000
 -24   8   6      5.1385      1.0221      4.8070      0.0000
 -22   8   6      7.3029      1.0326      5.4345      0.0000
 -20   8   6      7.9375      1.5501      6.4227      0.0000
 -18   8   6      6.1680      0.8160      6.3655      0.0000
 -16   8   6      0.0000      1.3828     -2.3002      0.0000
 -14   8   6      6.8015      1.2069     -6.2804      0.0000
 -12   8   6      4.7777      1.5034      1.9596      0.0000
 -10   8   6      4.3207      0.6090     -3.0260      0.0000
  -8   8   6      3.4114      0.3248     -3.0931      0.0000
  -6   8   6      2.3488      0.4216      2.2929      0.0000
  -4   8   6      3.8986      0.3595      3.9305      0.0000
  -2   8   6      8.4310      0.4926      8.6901      0.0000
   0   8   6      9.6042      0.5149     11.1035      0.0000
   2   8   6      7.6381      0.4928      7.7176      0.0000
   4   8   6      1.6668      0.7203      0.3920      0.0000
   6   8   6      3.0396      0.5040      2.2600      0.0000
   8   8   6      2.9358      0.4953     -2.5318      0.0000
  10   8   6      5.3234      0.4944     -5.1462      0.0000
  12   8   6      4.9982      0.5589     -5.4204      0.0000
  14   8   6      4.0423      1.2791     -4.8769      0.0000
  16   8   6      2.3687      1.6896     -2.2010      0.0000
  18   8   6      0.0000      1.1821     -0.0243      0.0000
  20   8   6      2.0382      1.3123      1.7253      0.0000
 -25   9   6      5.3852      1.3592     -3.3256      0.0000
 -23   9   6      7.1504      1.3309     -3.9627      0.0000
 -21   9   6      5.2287      0.9806     -4.5523      0.0000
 -19   9   6      4.8735      1.0623     -4.1293      0.0000
 -17   9   6      2.2409      1.5443     -1.6771      0.0000
 -15   9   6      4.1968      1.1135      2.4646      0.0000
 -13   9   6      3.5828      0.8276     -0.4868      0.0000
 -11   9   6      4.5273      0.4483      3.7722      0.0000
  -9   9   6      3.9869      0.3506      4.2813      0.0000
  -7   9   6      1.8998      0.3436      0.0189      0.0000
  -5   9   6      3.6180      0.3455     -2.2012      0.0000
  -3   9   6      6.4566      0.4092     -6.0948      0.0000
  -1   9   6      6.5340      0.4590     -7.8262      0.0000
   1   9   6      6.4400      0.4491     -6.6456      0.0000
   3   9   6      2.0594      0.4854     -1.6743      0.0000
   5   9   6      3.6908      0.4562     -4.2502      0.0000
   7   9   6      1.4688      0.7557     -0.2198      0.0000
   9   9   6      3.0221      0.6411      2.6902      0.0000
  11   9   6      3.7088      0.5099      3.8643      0.0000
  13   9   6      4.8246      0.8301      4.5006      0.0000
  15   9   6      3.0165      1.0733      1.6472      0.0000
  17   9   6      0.0000      1.2240     -0.3435      0.0000
  19   9   6      2.2202      1.3313     -1.4273      0.0000
 -22  10   6      5.5964      1.4135      5.3106      0.0000
 -18  10   6      1.9345      1.7092      2.6078      0.0000
 -16  10   6      3.2417      1.7088      3.1019      0.0000
 -12  10   6      2.1056      0.6830     -1.9952      0.0000
 -10  10   6      4.6832      0.5791     -5.2147      0.0000
  -8  10   6      2.6567      0.3345     -2.6471      0.0000
  -6  10   6      2.1140      0.3513     -1.0620      0.0000
  -4  10   6      2.4699      0.4431      2.1621      0.0000
  -2  10   6      2.9565      0.3975      3.2710      0.0000
   0  10   6      2.2019      0.4542      1.7824      0.0000
   2  10   6      2.6915      0.5765     -1.2865      0.0000
   4  10   6      3.0966      0.3918      3.1718      0.0000
   6  10   6      1.4539      0.6841      1.6766      0.0000
   8  10   6      1.1048      0.9330     -0.6195      0.0000
  10  10   6      3.1619      0.5744     -1.8168      0.0000
  12  10   6      3.9202      1.3174     -3.5380      0.0000
  14  10   6      2.3261      1.2267     -1.2783      0.0000
  16  10   6      3.3696      1.2231      0.6095      0.0000
  18  10   6      0.6121      1.2977      1.4313      0.0000
 -13  11   6      3.6003      1.1389      4.6600      0.0000
 -11  11   6     11.0081      0.7602     11.2453      0.0000
  -9  11   6     11.3081      0.6838     11.2059      0.0000
  -7  11   6      7.9533      0.5649      8.7566      0.0000
  -5  11   6      4.5334      0.3921      4.4367      0.0000
  -3  11   6      2.7030      0.5165      1.4103      0.0000
  -1  11   6      2.5721      0.4225      1.9077      0.0000
   1  11   6      5.3013      0.4738      4.4579      0.0000
   3  11   6      1.6752      0.5648     -0.3214      0.0000
   5  11   6      2.0611      0.7077     -1.4757      0.0000
   7  11   6      1.5174      0.8301      0.1910      0.0000
   9  11   6      1.2333      1.3180      1.6087      0.0000
  11  11   6      4.4606      1.2588      3.9971      0.0000
  13  11   6      3.0955      1.2742      2.7658      0.0000
  15  11   6      1.6641      1.3669      1.1147      0.0000
 -14  12   6      2.7977      1.4894      1.7165      0.0000
 -12  12   6      3.5817      0.6688     -2.9150      0.0000
 -10  12   6      5.6248      0.5567     -4.9665      0.0000
  -8  12   6      3.3261      0.3795     -3.3960      0.0000
  -6  12   6      1.9881      0.3877      0.4415      0.0000
  -4  12   6      3.5788      0.4445      3.2566      0.0000
  -2  12   6      2.3781      0.4397      2.3196      0.0000
   0  12   6      2.4175      0.5148     -1.7463      0.0000
   2  12   6      1.5965      0.7600      0.0700      0.0000
   4  12   6      1.5902      0.7876      1.9870      0.0000
   6  12   6      1.2835      1.1927      1.1668      0.0000
   8  12   6      1.4123      1.3451     -0.2106      0.0000
  10  12   6      3.0967      1.3661     -2.6111      0.0000
  12  12   6      3.0670      1.3737     -2.3521      0.0000
  14  12   6      2.5391      1.2823     -1.2427      0.0000
 -11  13   6      2.1587      0.5191      1.5271      0.0000
  -9  13   6      2.8553      0.3655      2.9215      0.0000
  -7  13   6      0.9527      0.5979      0.7038      0.0000
  -5  13   6      2.4412      0.3838     -2.4396      0.0000
  -3  13   6      2.4828      0.4787     -2.7696      0.0000
  -1  13   6      1.1485      0.7242      0.5748      0.0000
   1  13   6      0.9422      0.9538      0.7514      0.0000
   3  13   6      1.6940      1.4163     -0.9592      0.0000
   5  13   6      2.6376      1.3599     -1.0169      0.0000
   7  13   6      0.0000      1.2306     -0.2257      0.0000
   9  13   6      1.9845      1.5087      1.4833      0.0000
  11  13   6      2.8976      1.3844      1.8589      0.0000
 -10  14   6      1.7119      0.5711     -1.6449      0.0000
  -8  14   6      0.9762      0.6762     -1.4573      0.0000
  -6  14   6      1.5165      1.1630      1.3196      0.0000
  -4  14   6      1.9343      1.7062      3.0543      0.0000
  -2  14   6      1.4503      1.2417      1.1920      0.0000
   0  14   6      0.5896      1.2901      0.0828      0.0000
   2  14   6      1.2859      1.3690      0.9061      0.0000
   6  14   6      1.7443      1.3728      0.3970      0.0000
   8  14   6      0.0000      1.3094     -0.4114      0.0000
 -11  15   6      1.1889      0.5543     -0.4472      0.0000
  -9  15   6      0.8557      0.9144      0.7035      0.0000
  -7  15   6      0.6352      0.5897     -0.1253      0.0000
  -5  15   6      1.2525      1.0009     -1.9302      0.0000
  -1  15   6      0.0000      1.3187     -0.5002      0.0000
   1  15   6      1.4892      1.2861     -0.8782      0.0000
   3  15   6      1.5895      1.4577     -0.6284      0.0000
 -31   1   7      0.0000      1.2863     -0.7729      0.0000
 -29   1   7      0.0000      1.6174      0.0971      0.0000
 -27   1   7      1.4737      1.5499     -0.1803      0.0000
 -25   1   7      2.4386      1.4423     -0.8827      0.0000
 -23   1   7      1.3077      1.5367     -0.3389      0.0000
 -21   1   7      6.4240      1.1379     -3.4046      0.0000
 -19   1   7      5.4866      0.7906      4.1254      0.0000
 -17   1   7      1.6799      1.7872      0.7567      0.0000
 -15   1   7      1.9362      1.6764     -0.1080      0.0000
 -13   1   7      0.0000      1.4217     -0.2122      0.0000
 -11   1   7      3.4096      1.5343      0.8300      0.0000
  -9   1   7      1.8842      0.6427      3.2460      0.0000
  -7   1   7      4.5868      0.3796      3.9581      0.0000
  -5   1   7      3.6927      0.3440      2.9446      0.0000
  -3   1   7      9.4447      0.4987     -7.3961      0.0000
  -1   1   7      2.1819      0.4504      0.7517      0.0000
   1   1   7      1.9114      0.7793      0.6848      0.0000
   3   1   7      2.8354      0.4621     -1.4378      0.0000
   5   1   7      2.2385      0.6651     -2.1037      0.0000
   7   1   7      2.0543      0.5703     -1.7725      0.0000
   9   1   7      0.7409      0.8579     -0.9122      0.0000
  11   1   7      1.7707      0.7148      0.5304      0.0000
  13   1   7      1.7709      0.7072      1.2706      0.0000
  15   1   7      2.3574      0.6446      0.4219      0.0000
  17   1   7      1.4127      1.1806      0.0114      0.0000
  19   1   7      1.2529      1.2613      0.0292      0.0000
  21   1   7      1.2325      1.5005     -0.1319      0.0000
 -30   2   7      1.3166      1.2918     -2.1064      0.0000
 -28   2   7      3.5270      1.1168     -1.3495      0.0000
 -26   2   7      1.1588      1.8684      0.0826      0.0000
 -24   2   7      1.5730      1.7357      2.2930      0.0000
 -22   2   7      8.8839      0.9409      7.4030      0.0000
 -20   2   7      2.7904      1.1378      2.8698      0.0000
 -18   2   7      3.3566      0.9378     -0.8847      0.0000
 -16   2   7      3.4826      0.9508      3.5952      0.0000
 -14   2   7      8.1557      0.7595      3.8953      0.0000
 -12   2   7      2.4106      1.5745      1.9337      0.0000
 -10   2   7      2.7906      0.8060     -1.7280      0.0000
  -8   2   7      5.2375      0.4990     -6.3516      0.0000
  -6   2   7      9.8089      0.5000     -8.4463      0.0000
  -4   2   7      5.6609      0.3686      6.5342      0.0000
  -2   2   7      3.4499      0.3362      3.0730      0.0000
   0   2   7      4.6677      0.4159     -3.6559      0.0000
   2   2   7      1.9217      0.7435     -1.7225      0.0000
   4   2   7      1.9626      0.4337      1.6538      0.0000
   6   2   7      2.3898      0.5960      2.8429      0.0000
   8   2   7      2.8960      0.5198      2.4676      0.0000
  10   2   7      1.5776      0.7022      0.5774      0.0000
  12   2   7      1.7844      0.6387     -1.4952      0.0000
  14   2   7      0.9957      0.9262     -0.8210      0.0000
  16   2   7      1.7643      0.9678      0.0656      0.0000
  18   2   7      0.9639      1.2651      0.0491      0.0000
  20   2   7      1.3388      1.3051      0.1005      0.0000
 -29   3   7      0.6036      1.6231      0.8755      0.0000
 -27   3   7      1.5645      1.9675      0.0663      0.0000
 -25   3   7      4.0983      1.4204     -0.7222      0.0000
 -23   3   7     10.4906      1.1526     -8.1297      0.0000
 -21   3   7      5.0122      1.0417     -5.0344      0.0000
 -19   3   7      0.0000      1.4300     -1.6457      0.0000
 -17   3   7      2.8605      1.6819      0.0833      0.0000
 -15   3   7      4.6463      1.1652     -4.2201      0.0000
 -13   3   7      3.3053      1.0463     -3.3767      0.0000
 -11   3   7      1.9570      1.5280      0.7777      0.0000
  -9   3   7      5.8284      0.6771      6.0240      0.0000
  -7   3   7     13.0581      0.5745     13.7907      0.0000
  -5   3   7      3.0985      0.3895     -2.7220      0.0000
  -3   3   7      4.6098      0.3454     -4.2904      0.0000
  -1   3   7      2.0007      0.5035     -0.6471      0.0000
   1   3   7      3.2282      0.4103      2.5567      0.0000
   3   3   7      1.9215      0.5026     -0.6512      0.0000
   5   3   7      3.9545      0.3951     -3.8688      0.0000
   7   3   7      4.0202      0.5017     -4.1542      0.0000
   9   3   7      2.1595      0.5642     -1.7606      0.0000
  11   3   7      2.3280      0.5545      1.6570      0.0000
  13   3   7      2.3154      0.7855      1.4515      0.0000
  15   3   7      0.6579      1.0281      0.3683      0.0000
  17   3   7      1.3721      1.1195     -0.0388      0.0000
  19   3   7      1.8604      1.3442     -0.1171      0.0000
 -30   4   7      1.3884      1.5683     -0.3005      0.0000
 -28   4   7      2.6959      1.6559     -0.9825      0.0000
 -26   4   7      0.0000      1.8376      0.2323      0.0000
 -24   4   7      8.2234      1.1106      5.9733      0.0000
 -22   4   7      7.6572      1.0728      6.6151      0.0000
 -20   4   7      5.8500      0.9363      3.4938      0.0000
 -18   4   7      1.6590      1.4196      0.7797      0.0000
 -16   4   7      0.0000      1.3618     -0.9242      0.0000
 -14   4   7      3.9029      0.9225      3.0355      0.0000
 -12   4   7      1.1878      1.5856     -0.6298      0.0000
 -10   4   7      7.6452      0.6652     -6.6259      0.0000
  -8   4   7     17.6331      0.9324    -17.3004      0.0000
  -6   4   7      4.7722      0.3529     -4.5746      0.0000
  -4   4   7      3.5044      0.4570     -0.6152      0.0000
  -2   4   7      1.7988      0.6530      0.2414      0.0000
   0   4   7      2.4314      0.5116     -1.4787      0.0000
   2   4   7      2.7535      0.4200     -1.5657      0.0000
   4   4   7      2.9101      0.4268      2.4518      0.0000
   6   4   7      4.7036      0.3960      5.2439      0.0000
   8   4   7      3.2879      0.5019      3.4127      0.0000
  10   4   7      2.4469      0.6610     -1.5694      0.0000
  12   4   7      2.4218      0.5522     -2.0386      0.0000
  14   4   7      1.5725      1.0198     -1.3549      0.0000
  16   4   7      1.6220      1.0400     -0.8503      0.0000
  18   4   7      1.0619      1.2681     -0.6499      0.0000
  20   4   7      0.0000      1.3855     -0.2469      0.0000
 -29   5   7      3.2112      1.6153      1.7044      0.0000
 -27   5   7      3.0410      1.9583      1.9818      0.0000
 -25   5   7      5.7698      1.0423     -4.5550      0.0000
 -23   5   7      8.8332      1.5235     -5.5055      0.0000
 -21   5   7      6.5680      1.1329     -6.6513      0.0000
 -19   5   7      4.8413      0.9965     -4.9820      0.0000
 -17   5   7      2.5206      2.1364     -1.3861      0.0000
 -15   5   7      2.1377      1.6441     -2.4159      0.0000
 -13   5   7      3.5249      0.9242     -3.4347      0.0000
 -11   5   7      3.1088      0.7831      2.3594      0.0000
  -9   5   7     14.4477      0.9635     15.1443      0.0000
  -7   5   7      7.5887      0.8446      5.7381      0.0000
  -5   5   7      3.4788      0.4130      3.4438      0.0000
  -3   5   7      2.5497      0.5169      0.9143      0.0000
  -1   5   7      2.6448      0.3925     -0.5196      0.0000
   1   5   7      2.3775      0.5027     -0.2254      0.0000
   3   5   7      1.9890      0.6280     -1.5001      0.0000
   5   5   7      4.6661      0.3983     -5.0578      0.0000
   7   5   7      4.5832      0.4365     -4.9699      0.0000
   9   5   7      1.9820      0.7088      1.2655      0.0000
  11   5   7      2.2211      0.8341      2.5615      0.0000
  13   5   7      2.3460      1.0801      2.1563      0.0000
  15   5   7      0.2853      1.1518      1.4313      0.0000
  17   5   7      1.6301      1.3339      1.0902      0.0000
  19   5   7      1.2462      1.3665      0.6787      0.0000
 -28   6   7      1.3778      1.8787     -1.7130      0.0000
 -26   6   7      1.7424      1.5560      2.4013      0.0000
 -24   6   7      4.3063      1.5924      4.5472      0.0000
 -22   6   7      5.9816      1.1076      4.1777      0.0000
 -20   6   7      4.4859      1.5277      5.2332      0.0000
 -18   6   7      4.0107      2.2826      0.6740      0.0000
 -16   6   7      1.3922      1.5041      0.0467      0.0000
 -14   6   7      1.0103      1.3905      0.1337      0.0000
 -12   6   7      1.6783      1.3205     -0.7559      0.0000
 -10   6   7     12.4834      0.7985    -12.2012      0.0000
  -8   6   7      5.8728      0.4718     -5.4026      0.0000
  -6   6   7      2.9774      0.5224     -2.5232      0.0000
  -4   6   7      2.4009      0.4318     -1.3685      0.0000
  -2   6   7      2.4448      0.3902      1.2566      0.0000
   0   6   7      2.6037      0.4343      2.4780      0.0000
   2   6   7      2.7284      0.3730      2.5776      0.0000
   4   6   7      4.1438      0.4404      4.4078      0.0000
   6   6   7      5.5546      0.4594      5.6423      0.0000
   8   6   7      1.7651      0.6015     -0.5908      0.0000
  10   6   7      2.8456      0.5865     -2.7306      0.0000
  12   6   7      3.3267      1.0090     -3.1372      0.0000
  14   6   7      2.1487      1.0519     -2.3475      0.0000
  16   6   7      1.1926      1.2283     -1.9753      0.0000
  18   6   7      0.0000      1.3156     -1.7921      0.0000
 -27   7   7      2.5212      2.1099      0.6748      0.0000
 -25   7   7      1.2284      1.5059     -0.8389      0.0000
 -23   7   7      1.7742      2.0389     -1.6444      0.0000
 -21   7   7      2.5446      1.5206     -1.8349      0.0000
 -19   7   7      2.4731      1.7133     -0.1204      0.0000
 -17   7   7      2.9546      1.9017      0.3436      0.0000
 -15   7   7      1.5586      1.5711      1.1067      0.0000
 -13   7   7      3.2530      1.0155      2.7777      0.0000
 -11   7   7     11.0058      0.6972     10.2675      0.0000
  -9   7   7      6.5008      0.4640      6.6117      0.0000
  -7   7   7      4.6552      0.4722      3.5987      0.0000
  -5   7   7      2.7585      0.3945      2.3894      0.0000
  -3   7   7      1.9003      0.4789      0.3304      0.0000
  -1   7   7      2.6039      0.3655     -2.1869      0.0000
   1   7   7      3.4058      0.3647     -3.7296      0.0000
   3   7   7      4.5617      0.4290     -5.0351      0.0000
   5   7   7      6.7701      0.8366     -6.1271      0.0000
   7   7   7      1.2802      0.8122      0.0259      0.0000
   9   7   7      3.4338      0.5636      2.5629      0.0000
  11   7   7      4.3543      0.6888      4.0002      0.0000
  13   7   7      2.4492      0.9942      3.3935      0.0000
  15   7   7      2.2204      1.8896      2.7248      0.0000
  17   7   7      3.7356      1.2357      2.6070      0.0000
 -24   8   7      4.5295      1.5822      4.7164      0.0000
 -22   8   7      6.8969      1.1119      6.2479      0.0000
 -20   8   7      6.6828      1.5353      3.8149      0.0000
 -18   8   7      7.7249      2.3270      5.1005      0.0000
 -16   8   7      6.4492      1.5920      4.1710      0.0000
 -14   8   7      2.9005      1.3791     -0.0828      0.0000
 -12   8   7      9.2152      1.0878     -7.9196      0.0000
 -10   8   7      7.5877      0.6340     -6.2041      0.0000
  -8   8   7      4.6483      0.3690     -4.2419      0.0000
  -6   8   7      3.2473      0.3585     -3.2395      0.0000
  -4   8   7      2.5130      0.8421     -1.2230      0.0000
  -2   8   7      2.1854      0.4791      1.1185      0.0000
   0   8   7      4.6303      0.5338      4.2015      0.0000
   2   8   7      7.3400      0.4756      7.3955      0.0000
   4   8   7     10.0730      0.6066      9.6538      0.0000
   6   8   7      4.0723      0.6210      3.6904      0.0000
   8   8   7      0.0000      1.1118      0.6413      0.0000
  10   8   7      1.6252      1.1388     -1.9047      0.0000
  12   8   7      2.1706      0.9234     -2.4204      0.0000
  14   8   7      2.2360      1.2754     -2.1719      0.0000
  16   8   7      2.4914      2.0371     -2.1425      0.0000
 -19   9   7     11.0763      1.7528     -6.0809      0.0000
 -17   9   7      8.5991      1.7509     -7.6920      0.0000
 -15   9   7      5.9881      1.0594     -3.6784      0.0000
 -13   9   7      4.6209      0.8237      4.8722      0.0000
 -11   9   7      7.5757      1.6017      6.6023      0.0000
  -9   9   7      5.1291      0.4145      5.0904      0.0000
  -7   9   7      4.3482      0.4042      4.7446      0.0000
  -5   9   7      3.1847      0.4244      3.3097      0.0000
  -3   9   7      2.5164      0.5849      1.6519      0.0000
  -1   9   7      1.9138      0.5085     -0.6032      0.0000
   1   9   7      3.8407      0.4188     -4.5883      0.0000
   3   9   7      9.0313      0.6027     -9.1305      0.0000
   5   9   7      3.3766      2.4383     -5.2478      0.0000
   7   9   7      3.5680      0.8947     -2.4225      0.0000
   9   9   7      0.4550      1.0585     -0.0074      0.0000
  11   9   7      1.9039      1.1906      0.9410      0.0000
  13   9   7      1.7219      1.3168      1.3434      0.0000
 -14  10   7      2.4510      1.9495      0.5403      0.0000
 -12  10   7      6.5573      1.3887     -4.8329      0.0000
 -10  10   7      7.1132      0.5808     -6.0666      0.0000
  -8  10   7      5.9987      0.4899     -6.2309      0.0000
  -6  10   7      5.1926      0.4847     -5.5751      0.0000
  -4  10   7      3.5875      0.4750     -4.0842      0.0000
  -2  10   7      2.8399      0.4921     -2.3922      0.0000
   0  10   7      2.4053      0.5501      0.9044      0.0000
   2  10   7      6.2378      0.6912      6.6585      0.0000
   4  10   7      5.8474      0.8946      5.9159      0.0000
   6  10   7      3.6884      1.0181      3.7922      0.0000
   8  10   7      1.3182      1.1060      1.5363      0.0000
  10  10   7      0.7933      1.1290      0.3280      0.0000
  12  10   7      1.5636      1.3466     -0.9874      0.0000
 -11  11   7     12.6667      1.3218     11.9816      0.0000
  -9  11   7     14.3155      1.3541     14.1485      0.0000
  -7  11   7     12.7973      1.2945     13.5549      0.0000
  -5  11   7     12.2823      1.4675     11.0772      0.0000
  -3  11   7      9.8421      0.9222      8.2310      0.0000
  -1  11   7      5.3828      0.6771      4.7832      0.0000
   1  11   7      1.6042      0.7241     -1.1804      0.0000
   3  11   7      3.1227      0.9547     -3.4362      0.0000
   5  11   7      2.6785      0.8456     -3.0288      0.0000
   7  11   7      1.3908      1.1628     -1.5594      0.0000
   9  11   7      1.8498      1.2459     -0.3036      0.0000
 -12  12   7      2.8314      0.8963     -4.1684      0.0000
  -8  12   7      7.7942      0.9796     -8.6894      0.0000
  -6  12   7      5.8963      0.7830     -6.5896      0.0000
  -4  12   7      3.7479      0.5818     -4.2056      0.0000
  -2  12   7      1.9837      0.5611     -2.2305      0.0000
   0  12   7      1.1234      0.7646      1.4217      0.0000
   2  12   7      3.9883      1.5313      3.6318      0.0000
   4  12   7      2.6146      2.1278      3.7233      0.0000
   6  12   7      2.7467      0.9619      3.1578      0.0000
 -11  13   7      4.0700      0.5936      4.8814      0.0000
  -9  13   7      7.0033      0.8846      7.2019      0.0000
  -7  13   7      4.8453      0.6707      5.4489      0.0000
  -5  13   7      2.4704      1.1458      2.1191      0.0000
  -3  13   7      1.1836      0.6446     -0.2726      0.0000
  -1  13   7      0.8071      1.2746     -2.9650      0.0000
   1  13   7      4.6219      1.2109     -4.6573      0.0000
   3  13   7      3.2276      1.9075     -4.3321      0.0000
 -26   0   8      5.4107      1.6213      5.2544      0.0000
 -22   0   8      5.2866      1.6975      3.6499      0.0000
 -20   0   8      6.0236      1.6537     -3.7396      0.0000
 -16   0   8      9.7736      1.5988      6.1192      0.0000
 -12   0   8      8.6680      1.6103      8.9118      0.0000
 -10   0   8      8.2383      1.0687      7.8104      0.0000
  -8   0   8     11.4739      0.8971     11.0701      0.0000
  -6   0   8     14.5244      0.9024     15.6095      0.0000
  -4   0   8     13.5013      0.8517     13.5362      0.0000
  -2   0   8      3.3839      0.4942     -2.4944      0.0000
   0   0   8      6.3944      0.6373     -6.7989      0.0000
   2   0   8      5.1510      0.6071     -5.0379      0.0000
   4   0   8      3.0973      0.7468     -3.6493      0.0000
   6   0   8      4.1747      0.6567     -4.5053      0.0000
   8   0   8      6.5644      0.8054     -4.5118      0.0000
  10   0   8      2.1116      1.3966     -2.1181      0.0000
  12   0   8      2.0446      1.3913      2.6574      0.0000
  14   0   8      7.9591      1.6734      6.4087      0.0000
 -27   1   8      2.2454      1.2700      0.5564      0.0000
 -25   1   8      2.4090      1.4260      0.5415      0.0000
 -23   1   8      3.1958      1.2325      2.7386      0.0000
 -19   1   8     14.6190      1.4453      9.9547      0.0000
 -17   1   8      8.4121      1.1215      3.9121      0.0000
 -15   1   8      2.4014      1.3604     -1.2456      0.0000
 -13   1   8      3.1353      1.2316     -4.3904      0.0000
 -11   1   8      4.3129      0.7157     -4.6961      0.0000
  -9   1   8      7.6461      0.4873     -7.0848      0.0000
  -7   1   8     12.2763      0.5784    -12.2239      0.0000
  -5   1   8     15.3572      0.7261    -15.2188      0.0000
  -3   1   8      4.7619      0.3537     -4.2726      0.0000
  -1   1   8      5.7147      0.3850      6.0881      0.0000
   1   1   8      7.6465      0.4543      7.8978      0.0000
   3   1   8      6.0848      0.5488      6.5723      0.0000
   5   1   8      6.5416      0.5570      6.9036      0.0000
   7   1   8      6.5059      0.6261      7.5246      0.0000
   9   1   8      6.1788      1.2138      6.2586      0.0000
  11   1   8      2.5471      0.9153      1.9943      0.0000
  13   1   8      3.2336      1.1764     -3.1147      0.0000
  15   1   8      5.2012      1.0457     -5.1406      0.0000
 -26   2   8      1.6949      1.6617     -1.4514      0.0000
 -24   2   8      2.7452      2.0090     -1.4089      0.0000
 -22   2   8     11.0821      1.2828     -8.7446      0.0000
 -20   2   8     13.0882      1.3721    -10.5393      0.0000
 -16   2   8      3.4041      1.2959     -5.1401      0.0000
 -14   2   8      2.0932      1.8811      0.5134      0.0000
 -12   2   8      1.6979      1.5288      1.6150      0.0000
 -10   2   8      4.0720      0.9439      4.5956      0.0000
  -8   2   8      9.2172      0.5108      9.0218      0.0000
  -6   2   8     14.4241      0.7046     15.0920      0.0000
  -4   2   8      8.9053      0.5124      8.7084      0.0000
  -2   2   8      2.5350      0.3336      1.8102      0.0000
   0   2   8      5.7085      0.4756     -5.4908      0.0000
   2   2   8      6.8772      0.4586     -6.8343      0.0000
   4   2   8      6.5018      0.4978     -7.1716      0.0000
   6   2   8      6.4205      0.9068     -7.7199      0.0000
   8   2   8      8.1250      0.8321     -7.9109      0.0000
  10   2   8      5.6862      0.8121     -5.1773      0.0000
  12   2   8      1.3381      1.1417     -0.2740      0.0000
  14   2   8      3.8197      1.8207      2.7817      0.0000
 -25   3   8      2.0452      1.5074      0.8265      0.0000
 -23   3   8      6.7875      1.2003      5.4252      0.0000
 -19   3   8     14.7299      1.4699     10.9789      0.0000
 -17   3   8     14.1867      1.4099     10.8186      0.0000
 -15   3   8      3.8662      1.2501      3.0033      0.0000
 -13   3   8      1.5760      1.4536      0.9366      0.0000
 -11   3   8      3.1661      0.6438     -2.2053      0.0000
  -9   3   8      5.8007      0.5528     -6.1786      0.0000
  -7   3   8     12.5367      0.6512    -13.1024      0.0000
  -5   3   8      9.4199      0.5061     -9.4640      0.0000
  -3   3   8      6.6107      0.4493     -7.0147      0.0000
  -1   3   8      1.9144      0.5385     -1.5914      0.0000
   1   3   8      4.4373      0.4439      3.8878      0.0000
   3   3   8      5.9945      0.4837      6.3767      0.0000
   5   3   8      6.3909      0.5360      6.5285      0.0000
   7   3   8      7.5963      0.7229      7.2448      0.0000
   9   3   8      6.7295      0.6943      6.2517      0.0000
  11   3   8      3.2754      0.9877      2.3299      0.0000
  13   3   8      1.8863      1.1341     -0.5458      0.0000
  15   3   8      1.7678      1.2661     -1.9497      0.0000
 -26   4   8      0.0000      1.7781      2.1760      0.0000
 -24   4   8      5.7189      1.5825     -4.0082      0.0000
 -22   4   8      7.7821      1.1442     -6.0078      0.0000
 -20   4   8     11.5615      1.3020     -9.6929      0.0000
 -16   4   8      8.5179      1.1346     -6.3465      0.0000
 -14   4   8      1.9131      2.1072     -1.5240      0.0000
 -12   4   8      4.4580      0.7939      3.5576      0.0000
 -10   4   8      7.8857      0.6613      7.5780      0.0000
  -8   4   8     13.2434      0.7590     14.8792      0.0000
  -6   4   8     12.4886      0.7109     11.6972      0.0000
  -4   4   8     10.1127      0.5684     10.6031      0.0000
  -2   4   8      8.2092      0.5533      7.8991      0.0000
   0   4   8      2.9881      0.4194      2.5937      0.0000
   2   4   8      3.2572      0.6566     -4.1016      0.0000
   4   4   8      5.1517      0.5740     -5.7117      0.0000
   6   4   8      6.2758      0.6944     -6.0907      0.0000
   8   4   8      5.4743      0.9073     -5.6577      0.0000
  10   4   8      3.1030      0.6629     -2.3619      0.0000
  12   4   8      2.3771      1.2388     -0.0275      0.0000
  14   4   8      0.0000      1.3614      1.5181      0.0000
 -25   5   8      3.0311      2.2933      1.6254      0.0000
 -23   5   8      3.4987      1.3288      4.3271      0.0000
 -19   5   8      9.3725      1.2039      8.8417      0.0000
 -17   5   8      7.5093      1.1391      5.7769      0.0000
 -15   5   8      5.2372      1.1750      4.6978      0.0000
 -13   5   8      2.3494      1.4991     -1.2962      0.0000
 -11   5   8      4.8106      3.5607     -5.0844      0.0000
  -9   5   8     11.7833      0.9011    -11.3200      0.0000
  -7   5   8      8.6129      0.5373     -8.8034      0.0000
  -5   5   8      7.4617      0.5299     -7.3632      0.0000
  -3   5   8      5.9029      0.5307     -6.5111      0.0000
  -1   5   8      3.6778      0.4502     -4.4546      0.0000
   1   5   8      2.2368      0.4867      2.2359      0.0000
   3   5   8      4.7023      0.6654      6.2271      0.0000
   5   5   8      6.8488      0.7351      7.1276      0.0000
   7   5   8      6.0654      0.6424      6.3660      0.0000
   9   5   8      2.9643      0.7234      2.7013      0.0000
  11   5   8      1.9593      1.0182      0.6006      0.0000
  13   5   8      1.5495      1.3356     -0.9574      0.0000
 -22   6   8      2.7887      2.1479     -3.5657      0.0000
 -20   6   8      5.6154      1.1971     -4.7430      0.0000
 -16   6   8      3.3023      1.3000     -3.2966      0.0000
 -14   6   8      1.0775      1.5516     -0.4849      0.0000
 -12   6   8      5.0747      0.8367      4.3499      0.0000
 -10   6   8      9.0568      0.7657      9.8076      0.0000
  -8   6   8      6.7464      0.6576      7.8243      0.0000
  -6   6   8      5.4886      0.4208      5.5329      0.0000
  -4   6   8      3.9844      0.5210      4.0737      0.0000
  -2   6   8      2.6948      0.5916      3.7634      0.0000
   0   6   8      1.3667      0.7271     -0.7532      0.0000
   2   6   8      4.7001      0.7358     -4.9277      0.0000
   4   6   8      7.0756      0.7352     -7.4278      0.0000
   6   6   8      6.5402      0.8095     -7.2986      0.0000
   8   6   8      3.3201      0.8416     -2.8928      0.0000
  10   6   8      0.6477      1.2713     -0.5414      0.0000
  12   6   8      1.0942      1.0154      0.9402      0.0000
 -19   7   8      4.4345      2.9801     -1.0975      0.0000
 -17   7   8      2.8070      1.6348      0.4402      0.0000
 -15   7   8      2.3395      1.6181      0.5897      0.0000
 -13   7   8      2.7407      1.9406     -2.6021      0.0000
 -11   7   8      8.2688      0.8988     -8.6389      0.0000
  -9   7   8      8.2841      0.7333     -8.4506      0.0000
  -7   7   8      4.3538      0.7190     -5.9040      0.0000
  -5   7   8      3.4851      0.4954     -3.6640      0.0000
  -3   7   8      2.7985      0.5211     -3.1300      0.0000
  -1   7   8      1.2553      0.8730      0.0018      0.0000
   1   7   8      2.7240      0.9217      2.6576      0.0000
   3   7   8      5.3780      0.7516      5.5090      0.0000
   5   7   8      5.5681      0.9426      7.2918      0.0000
   7   7   8      3.4422      1.3503      3.4276      0.0000
   9   7   8      1.7028      0.9953      0.6484      0.0000
  11   7   8      0.4435      0.9569     -0.9745      0.0000
 -16   8   8      4.0164      2.0249     -2.8489      0.0000
 -14   8   8      1.0063      2.0979     -1.4735      0.0000
 -12   8   8      1.9285      1.1157      3.1494      0.0000
 -10   8   8      4.9568      0.6384      6.1208      0.0000
  -8   8   8      4.6203      0.5911      5.2510      0.0000
  -6   8   8      3.0837      0.5451      3.3178      0.0000
  -4   8   8      1.9594      0.6979      2.6406      0.0000
  -2   8   8      2.0475      0.8231     -0.5450      0.0000
   0   8   8      3.3382      0.6960     -2.4245      0.0000
   2   8   8      4.2832      0.7585     -4.4007      0.0000
   4   8   8      6.2723      1.3620     -7.4891      0.0000
   6   8   8      5.9088      1.5064     -5.6209      0.0000
   8   8   8      2.4894      0.8253     -3.0305      0.0000
 -11   9   8      2.4355      1.1195     -2.8145      0.0000
  -9   9   8      3.5975      0.6777     -4.4665      0.0000
  -7   9   8      3.3270      0.8447     -3.9753      0.0000
  -5   9   8      3.0247      0.7088     -3.8199      0.0000
  -3   9   8      1.7156      0.8719     -0.6257      0.0000
  -1   9   8      2.2403      1.1061      1.4523      0.0000
   1   9   8      2.5043      0.8290      2.4275      0.0000
   3   9   8      4.2541      0.8434      5.1107      0.0000
   5   9   8      5.0628      0.9301      5.0260      0.0000
   7   9   8      3.1719      0.8404      3.6801      0.0000
 -10  10   8      1.2740      3.4907      1.9731      0.0000
  -6  10   8      4.7260      1.0280      5.2128      0.0000
  -4  10   8      3.0738      0.7507      2.8237      0.0000
  -2  10   8      1.8236      0.8008      0.5389      0.0000
   0  10   8      1.0276      0.9620     -0.1622      0.0000
   2  10   8      1.3586      0.9655     -1.9366      0.0000
   4  10   8      1.5007      1.0993     -2.5779      0.0000
 -11  11   8      2.0447      0.7697     -2.0547      0.0000
  -9  11   8      3.4375      0.8960     -4.3169      0.0000
  -7  11   8      6.0829      1.1725     -7.2675      0.0000
  -5  11   8      5.4105      0.8862     -5.8321      0.0000
  -3  11   8      2.9306      0.7371     -3.1447      0.0000
  -1  11   8      1.7521      0.8460     -1.8726      0.0000
 -19   1   9      1.0051      1.4700      0.8365      0.0000
 -17   1   9      0.0000      1.3674      0.1422      0.0000
 -15   1   9      0.0000      1.3662     -0.3009      0.0000
 -13   1   9      1.2465      1.4830      0.4283      0.0000
 -11   1   9      1.7303      1.4210     -1.1166      0.0000
  -9   1   9      1.1717      0.8337     -0.4605      0.0000
  -7   1   9      1.0860      0.8511      0.0341      0.0000
  -5   1   9      1.5563      0.5778     -0.2340      0.0000
  -3   1   9      1.0842      0.9562     -2.5669      0.0000
  -1   1   9      0.0000      0.8638     -0.3460      0.0000
   1   1   9      1.0320      1.1317      1.3285      0.0000
   3   1   9      1.9040      1.2136      1.2155      0.0000
   5   1   9      1.6232      1.1915      0.2515      0.0000
   7   1   9      0.0000      1.1492      0.3009      0.0000
 -18   2   9      1.4634      1.5385     -2.5274      0.0000
 -16   2   9      1.5545      1.4806     -1.5015      0.0000
 -14   2   9      1.0052      1.4646     -2.2013      0.0000
 -12   2   9      1.1373      1.3653     -0.0298      0.0000
 -10   2   9      1.0909      0.9643      0.4895      0.0000
  -8   2   9      2.0050      0.7982     -0.2010      0.0000
  -6   2   9      0.5666      0.8083     -0.8030      0.0000
  -4   2   9      2.1689      1.0139      3.0003      0.0000
  -2   2   9      2.1279      0.7107      2.8948      0.0000
   0   2   9      0.0000      0.9442     -0.6794      0.0000
   2   2   9      1.7258      0.8007     -2.2104      0.0000
   4   2   9      1.4414      1.0361     -0.7659      0.0000
   6   2   9      1.9880      1.3952     -0.2094      0.0000
 -17   3   9      2.8015      1.8912      2.5294      0.0000
 -15   3   9      1.9113      1.5829      3.4129      0.0000
 -13   3   9      0.0000      1.6570      0.3975      0.0000
 -11   3   9      0.0000      1.0588     -0.6708      0.0000
  -9   3   9      1.5211      0.7830     -0.9105      0.0000
  -7   3   9      0.6743      0.9263      0.7111      0.0000
  -5   3   9      1.9145      0.9743     -2.4715      0.0000
  -3   3   9      3.3193      0.7033     -4.1607      0.0000
  -1   3   9      1.5827      0.9363     -1.9250      0.0000
   1   3   9      1.8433      0.8678      2.0647      0.0000
   3   3   9      2.2227      0.7780      1.9603      0.0000
   5   3   9      1.8889      0.8764      1.0704      0.0000
 -16   4   9      0.4640      2.3494     -4.3386      0.0000
 -14   4   9      0.9840      1.7327     -0.8536      0.0000
 -12   4   9      1.1458      1.3880      1.2182      0.0000
 -10   4   9      3.2288      0.8691      2.2820      0.0000
  -8   4   9      1.3743      0.9548      0.7910      0.0000
  -6   4   9      2.0514      0.9187      2.6314      0.0000
  -4   4   9      3.7882      0.6216      4.4015      0.0000
  -2   4   9      4.1404      0.6076      4.2491      0.0000
   0   4   9      0.0000      0.9099      0.5483      0.0000
   2   4   9      1.6787      0.8985     -1.4739      0.0000
   4   4   9      2.0010      0.8707     -2.0606      0.0000
 -15   5   9      2.8638      2.5220      3.1862      0.0000
 -11   5   9      2.9999      0.9324     -2.1216      0.0000
  -9   5   9      0.9600      0.8909     -1.4507      0.0000
  -7   5   9      2.1308      0.7718     -2.4752      0.0000
  -5   5   9      2.1699      0.7754     -3.3821      0.0000
  -3   5   9      3.2122      0.6760     -3.9791      0.0000
  -1   5   9      1.9938      0.8976     -1.8714      0.0000
   1   5   9      1.2072      0.9158     -0.0761      0.0000
   3   5   9      2.2163      0.8656      2.5625      0.0000
 -10   6   9      1.8514      0.9342      2.6124      0.0000
  -8   6   9      3.1990      0.7480      2.9325      0.0000
  -6   6   9      2.2303      0.6880      2.7605      0.0000
  -4   6   9      2.0515      0.7806      2.7070      0.0000
  -2   6   9      1.2538      0.9902      1.2065      0.0000
   0   6   9      1.2785      0.9579      1.1741      0.0000
   2   6   9      1.8244      0.9383     -1.5784      0.0000
 -11   7   9      3.4914      0.9931     -3.0477      0.0000
  -9   7   9      2.4558      0.9459     -4.1670      0.0000
  -7   7   9      2.9657      0.7320     -3.7926      0.0000
  -5   7   9      2.1830      0.7247     -3.0252      0.0000
  -3   7   9      1.3527      0.8922     -0.7913      0.0000
  -1   7   9      1.2147      0.9215     -1.5939      0.0000
 -10   8   9      2.2980      1.0079      3.1377      0.0000
  -8   8   9      3.0322      1.0545      4.1282      0.0000
  -6   8   9      1.9398      1.2997      3.5803      0.0000
                                                    
