# Supplementary material for: How to get maximum structure information from anisotropic displacement parameters obtained by three-dimensional electron diffraction: an experimental study on metal–organic frameworks
Source: IUCrJ. 2022 Jun 8;9(Pt 4):480–91. doi: 10.1107/S2052252522005632 (PMC9252158; doi:10.1107/S2052252522005632)
Supplement: Supplementary file 3 [file m-09-00480-sup3.zip › vq5001MIL-140C_5sup16.hkl]

#
# Unique observed reflections after correcting
# for dispersion and merging Friedel opposites
#
data_8_1
_shelx_title ' merging_a.res in C2/c'
_shelx_refln_list_code          3
_shelx_F_calc_maximum       13.22
_exptl_crystal_F_000       483.64
_reflns_d_resolution_high  0.8143

loop_
 _space_group_symop_operation_xyz
 'x, y, z'
 '-x, y, -z+1/2'
 'x+1/2, y+1/2, z'
 '-x+1/2, y+1/2, -z+1/2'
 '-x, -y, -z'
 'x, -y, z-1/2'
 '-x+1/2, -y+1/2, -z'
 'x+1/2, -y+1/2, z-1/2'

_cell_length_a    32.3600
_cell_length_b    15.8000
_cell_length_c     7.9100
_cell_angle_alpha  90.000
_cell_angle_beta  103.000
_cell_angle_gamma  90.000

loop_
 _refln_index_h
 _refln_index_k
 _refln_index_l
 _refln_F_meas
 _refln_F_sigma
 _refln_A_calc
 _refln_B_calc
   0   2   0      7.6961      1.2998      4.9388      0.0000
   0   4   0      3.4881      0.5897      2.0440      0.0000
   0   6   0      4.8381      0.5789      4.0766      0.0000
   1   7   0      6.1804      1.0420     -8.5818      0.0000
   0   8   0      1.5970      0.2230      1.8232      0.0000
   1   9   0      2.6769      0.4531     -2.2964      0.0000
   1  11   0      0.9084      0.3174     -0.3704      0.0000
   0  12   0      1.4080      0.2718      1.5085      0.0000
   1  13   0      1.3635      0.2014     -1.3437      0.0000
   0  14   0      1.1065      0.1384      0.7909      0.0000
   2  14   0      0.7238      0.1772      0.4648      0.0000
   1  15   0      0.6047      0.1198      0.9043      0.0000
   0  16   0      1.3788      0.1678     -1.1863      0.0000
   2  16   0      1.1530      0.2061     -1.2601      0.0000
   1  17   0      0.5779      0.1965      0.7811      0.0000
  -7   1   1      0.7371      0.2639     -0.7714      0.0000
  -5   1   1      0.7364      0.1835      0.5093      0.0000
  -3   1   1      2.4432      0.3347     -2.6655      0.0000
  -1   1   1      5.6613      0.5482      9.1600      0.0000
  -6   2   1      0.9247      0.1919     -1.1147      0.0000
  -4   2   1      4.8425      0.4085      3.5254      0.0000
  -2   2   1      4.7020      0.3963     -4.7291      0.0000
   0   2   1      1.0744      0.1196     -1.0343      0.0000
  -7   3   1      0.5613      0.4353      0.1855      0.0000
  -5   3   1      5.1546      0.7804     -2.0857      0.0000
  -3   3   1      3.2519      0.3178      2.7194      0.0000
  -1   3   1      0.9122      0.1587      1.0715      0.0000
  -6   4   1      3.4874      0.5948      2.8405      0.0000
  -4   4   1      2.7217      0.2323     -1.8108      0.0000
  -2   4   1      2.4524      0.2067     -1.4244      0.0000
   0   4   1      0.7254      0.1169      0.5580      0.0000
  -7   5   1      2.0140      0.2546     -1.8105      0.0000
  -5   5   1      2.3797      0.2088     -1.5378      0.0000
  -3   5   1      2.3240      0.5525      0.5437      0.0000
  -1   5   1      1.5213      0.1597     -1.2905      0.0000
  -8   6   1      0.5124      0.4128     -0.6331      0.0000
  -4   6   1      2.2449      0.2418      1.3175      0.0000
  -2   6   1      2.0321      0.1749      1.5699      0.0000
   0   6   1      4.2236      0.4100      3.9714      0.0000
  -7   7   1      3.0810      0.5316      0.6882      0.0000
  -5   7   1      4.7461      0.3997     -1.2473      0.0000
  -3   7   1      4.7709      0.4406     -3.6464      0.0000
  -1   7   1      6.8829      0.9138     -5.7794      0.0000
   1   7   1      6.1471      1.0357     -3.8864      0.0000
  -8   8   1      1.8998      0.3474     -2.3003      0.0000
  -6   8   1      2.0255      0.2539      0.3876      0.0000
  -4   8   1      1.2755      0.1223      1.5365      0.0000
  -2   8   1      2.2431      0.1889      2.2570      0.0000
   0   8   1      2.2841      0.2753      0.0279      0.0000
  -7   9   1      2.2068      0.2761      2.6589      0.0000
  -5   9   1      1.2983      0.1442     -1.2394      0.0000
  -3   9   1      2.9276      0.5880     -2.9709      0.0000
  -1   9   1      2.1369      0.4094     -1.3927      0.0000
   1   9   1      3.1133      0.5281     -2.3299      0.0000
  -8  10   1      1.9692      0.2513     -2.7335      0.0000
  -6  10   1      2.2350      0.3979     -1.4808      0.0000
  -4  10   1      2.1997      0.3704      2.2007      0.0000
  -2  10   1      2.1267      0.3085      1.7884      0.0000
   0  10   1      2.6519      0.3856      2.1975      0.0000
  -9  11   1      0.6369      0.3018     -0.8683      0.0000
  -7  11   1      1.1192      0.2319     -0.9721      0.0000
  -5  11   1      1.1662      0.1933     -1.2864      0.0000
  -3  11   1      1.4109      0.2505     -0.9312      0.0000
  -1  11   1      2.8712      0.3453      0.0220      0.0000
   1  11   1      1.4479      0.2620     -0.4242      0.0000
  -8  12   1      1.0238      0.1995     -0.9938      0.0000
  -6  12   1      1.7247      0.4629      0.2849      0.0000
  -4  12   1      1.8546      0.2336      1.0521      0.0000
  -2  12   1      2.3626      0.1992      2.4688      0.0000
   0  12   1      3.0228      0.5371      3.2912      0.0000
  -9  13   1      1.1280      0.2657      1.7785      0.0000
  -7  13   1      1.4227      0.4254      1.2094      0.0000
  -5  13   1      1.7525      0.2311      0.9750      0.0000
  -3  13   1      2.2509      0.1917     -0.1496      0.0000
  -1  13   1      3.5242      0.3387     -1.9272      0.0000
   1  13   1      3.1913      0.5407     -1.8825      0.0000
  -8  14   1      0.6974      0.2203     -0.9349      0.0000
  -6  14   1      1.4051      0.1912     -1.2386      0.0000
  -4  14   1      1.5438      0.1385     -1.5048      0.0000
  -2  14   1      1.5474      0.3853     -0.4630      0.0000
   0  14   1      1.7670      0.3138      0.2618      0.0000
  -9  15   1      0.8252      0.2319      0.7525      0.0000
  -7  15   1      1.6663      0.4306     -0.4639      0.0000
  -5  15   1      2.2657      0.8253     -1.0567      0.0000
  -3  15   1      3.2946      0.2763     -2.0359      0.0000
  -1  15   1      3.1429      0.3079     -3.1939      0.0000
   1  15   1      4.0032      0.6763     -4.0735      0.0000
  -8  16   1      0.4765      0.3791     -0.5757      0.0000
  -6  16   1      1.1875      0.2721      0.0440      0.0000
  -2  16   1      1.6006      0.1623      1.2353      0.0000
   0  16   1      1.8221      0.4335      2.0853      0.0000
  -7  17   1      0.4580      0.3350     -0.1918      0.0000
  -5  17   1      1.0848      0.2749     -0.6530      0.0000
  -3  17   1      0.7322      0.1773     -0.7097      0.0000
  -1  17   1      0.9510      0.2078     -0.8862      0.0000
   1  17   1      1.2234      0.2260     -1.5233      0.0000
 -14   0   2      0.7471      0.4159      0.9927      0.0000
 -12   0   2      4.8761      0.8261      2.7668      0.0000
  -6   0   2      3.8466      0.4616      2.8887      0.0000
  -4   0   2      4.7102      0.5634     -4.0237      0.0000
  -2   0   2     10.6249      1.2649    -10.7853      0.0000
   0   0   2      9.8886      1.5451    -13.2151      0.0000
 -13   1   2      0.6056      0.2440     -0.7555      0.0000
 -11   1   2      1.4879      0.3019     -1.1041      0.0000
  -9   1   2      3.2919      0.5093     -3.7540      0.0000
  -7   1   2      6.5075      0.5463     -5.9288      0.0000
  -5   1   2      4.5529      0.4439     -4.5909      0.0000
  -3   1   2      0.8194      0.4795     -2.2603      0.0000
  -1   1   2      0.8724      0.1577     -0.9561      0.0000
   1   1   2      2.2974      0.2903     -1.6280      0.0000
 -14   2   2      0.6147      0.4415      0.2402      0.0000
 -12   2   2      0.8870      0.1662      0.6512      0.0000
 -10   2   2      3.1796      0.4799      3.6717      0.0000
  -8   2   2      4.7800      0.5735      4.1502      0.0000
  -6   2   2      5.9241      0.4952      7.0370      0.0000
  -4   2   2      4.4391      0.3752      4.1522      0.0000
  -2   2   2      2.4366      0.2190      1.7099      0.0000
   0   2   2      2.1745      0.1920      1.3569      0.0000
 -13   3   2      0.7956      0.4259      0.2989      0.0000
 -11   3   2      3.0821      0.3067     -2.7711      0.0000
  -9   3   2      5.6191      0.4732     -5.0737      0.0000
  -7   3   2      6.0194      0.5100     -7.2577      0.0000
  -5   3   2      4.9661      1.4908     -6.0370      0.0000
  -3   3   2      0.7868      0.4081     -1.6221      0.0000
  -1   3   2      0.8404      0.1457      0.6445      0.0000
   1   3   2      3.3793      0.4090      3.6115      0.0000
 -14   4   2      1.0628      0.3849     -2.1559      0.0000
 -12   4   2      2.9645      0.2938     -3.2616      0.0000
 -10   4   2      2.3314      0.2392     -1.8633      0.0000
  -8   4   2      1.1587      0.1469      1.0393      0.0000
  -6   4   2      3.4425      0.3338      2.7482      0.0000
  -4   4   2      3.5718      0.3490      1.9127      0.0000
  -2   4   2      1.7645      0.1644      1.2002      0.0000
   0   4   2      1.2899      0.1328     -1.2251      0.0000
 -15   5   2      0.7043      0.4026      0.9571      0.0000
 -13   5   2      0.8277      0.2496     -0.6816      0.0000
 -11   5   2      1.5014      0.3798     -0.0691      0.0000
  -9   5   2      1.8689      0.2049     -2.0423      0.0000
  -7   5   2      4.0528      0.3946     -3.5590      0.0000
  -5   5   2      3.8235      0.9180     -3.4472      0.0000
  -3   5   2      0.8446      0.3850     -1.3775      0.0000
  -1   5   2      0.9383      0.1172      1.0234      0.0000
   1   5   2      5.1019      0.6039      3.6759      0.0000
 -14   6   2      0.5589      0.3081     -0.1532      0.0000
 -12   6   2      2.4411      0.2466      1.4326      0.0000
 -10   6   2      1.5307      0.2182      1.5578      0.0000
  -8   6   2      3.1998      0.2738      2.9599      0.0000
  -6   6   2      2.5179      0.6863      3.4376      0.0000
  -4   6   2      2.8733      0.2444      2.0239      0.0000
  -2   6   2      0.9988      0.1314     -1.1653      0.0000
   0   6   2      5.1985      0.4379     -4.9281      0.0000
 -15   7   2      0.3013      0.4349     -0.2765      0.0000
 -13   7   2      1.5316      0.3214     -0.5714      0.0000
 -11   7   2      2.8023      0.3784     -2.3614      0.0000
  -9   7   2      2.2731      0.4357     -2.3397      0.0000
  -7   7   2      3.1776      0.2700     -2.8931      0.0000
  -5   7   2      2.3549      0.2021     -2.1864      0.0000
  -3   7   2      0.6188      0.2657      0.4690      0.0000
  -1   7   2      6.4900      0.6301      5.7165      0.0000
   1   7   2      6.0549      0.7148      4.0482      0.0000
 -14   8   2      0.3082      0.4192      0.4894      0.0000
 -12   8   2      0.9150      0.1658      0.7703      0.0000
 -10   8   2      1.3245      0.3109      1.7188      0.0000
  -8   8   2      1.4216      0.1388      1.5123      0.0000
  -6   8   2      2.6334      0.5941      2.3876      0.0000
  -4   8   2      2.2582      0.2257      2.5643      0.0000
  -2   8   2      1.2345      0.1505     -0.4040      0.0000
   0   8   2      0.9319      0.1407      0.5653      0.0000
 -15   9   2      0.5082      0.3447      0.8090      0.0000
 -13   9   2      0.5258      0.2979     -0.7631      0.0000
 -11   9   2      1.3112      0.1664     -1.1573      0.0000
  -9   9   2      1.8358      0.1949     -1.8348      0.0000
  -7   9   2      1.7398      0.2101     -1.7645      0.0000
  -5   9   2      1.2276      0.1639     -2.1599      0.0000
  -3   9   2      0.6753      0.1630     -0.5448      0.0000
  -1   9   2      1.2176      0.1355     -1.1706      0.0000
   1   9   2      0.7371      0.1999      0.2245      0.0000
 -16  10   2      0.0360      0.4183     -0.6388      0.0000
 -14  10   2      0.4488      0.3460     -0.3459      0.0000
 -12  10   2      1.0860      0.1704      1.2413      0.0000
 -10  10   2      1.6266      0.1801      1.6421      0.0000
  -8  10   2      1.4724      0.1438      1.7081      0.0000
  -6  10   2      1.1751      0.1824      1.0001      0.0000
  -4  10   2      1.6148      0.1686      0.2853      0.0000
  -2  10   2      1.2062      0.1617      1.2907      0.0000
   0  10   2      0.4922      0.1362      0.2092      0.0000
 -15  11   2      1.8017      0.2541      1.7179      0.0000
 -13  11   2      1.9764      0.3773      1.8245      0.0000
 -11  11   2      1.4377      0.1900      0.8727      0.0000
  -9  11   2      1.1332      0.1364      0.7911      0.0000
  -7  11   2      1.3779      0.1303      1.3783      0.0000
  -5  11   2      0.9842      0.1459      1.7830      0.0000
  -3  11   2      0.6670      0.1810     -0.5312      0.0000
  -1  11   2      1.4094      0.1554     -1.1645      0.0000
   1  11   2      0.6242      0.1764      0.2670      0.0000
 -16  12   2      0.0000      0.4240     -0.4784      0.0000
 -14  12   2      0.5312      0.4523     -0.2677      0.0000
 -12  12   2      0.6069      0.2361      0.2775      0.0000
 -10  12   2      1.3243      0.1508      1.4790      0.0000
  -8  12   2      1.1198      0.1340      1.0293      0.0000
  -6  12   2      0.8534      0.1636     -0.4735      0.0000
  -4  12   2      0.7698      0.1432     -0.0710      0.0000
  -2  12   2      1.0024      0.1147      0.6846      0.0000
   0  12   2      0.4875      0.1486     -0.2669      0.0000
   2  12   2      0.7205      0.2693     -0.8152      0.0000
 -15  13   2      0.2772      0.4261      0.2769      0.0000
 -13  13   2      0.8835      0.2226     -0.1416      0.0000
 -11  13   2      0.7662      0.1661     -0.7980      0.0000
  -9  13   2      0.9691      0.2711     -1.0795      0.0000
  -7  13   2      0.8138      0.1843      0.1321      0.0000
  -5  13   2      0.6820      0.1276      0.7525      0.0000
  -3  13   2      0.3744      0.1918      0.4329      0.0000
  -1  13   2      0.6887      0.1495      0.5708      0.0000
   1  13   2      0.7211      0.1605      0.8748      0.0000
 -14  14   2      0.3128      0.4106     -0.1541      0.0000
 -12  14   2      0.3093      0.3537      0.5341      0.0000
 -10  14   2      0.7102      0.1489      0.9088      0.0000
  -8  14   2      0.6668      0.1320      0.6682      0.0000
  -6  14   2      0.7714      0.2386      0.3665      0.0000
  -4  14   2      0.5045      0.1156      0.3391      0.0000
  -2  14   2      0.9997      0.1866      0.3326      0.0000
   0  14   2      0.6919      0.1179      0.3940      0.0000
   2  14   2      0.7672      0.2510     -0.5373      0.0000
 -15  15   2      0.0658      0.3868      0.3150      0.0000
 -13  15   2      0.4458      0.3854      0.1457      0.0000
 -11  15   2      0.5094      0.2562     -0.3264      0.0000
  -9  15   2      0.6852      0.4742     -0.3236      0.0000
  -7  15   2      0.5693      0.2778     -0.4746      0.0000
  -5  15   2      0.5209      0.0979     -0.4951      0.0000
  -3  15   2      0.4874      0.1985     -0.2068      0.0000
  -1  15   2      0.7948      0.1057     -0.5928      0.0000
   1  15   2      0.4182      0.2057     -0.5248      0.0000
 -14  16   2      0.0000      0.3807      0.1161      0.0000
 -12  16   2      0.4142      0.3547      0.3192      0.0000
 -10  16   2      0.4616      0.3884      0.3388      0.0000
  -8  16   2      0.6436      0.1938      0.4354      0.0000
  -6  16   2      1.0963      0.2377      0.7110      0.0000
  -4  16   2      0.3509      0.1451      0.4407      0.0000
  -2  16   2      0.3685      0.2214      0.4437      0.0000
   0  16   2      0.5592      0.2893      0.6594      0.0000
   2  16   2      0.8689      0.2277      0.3222      0.0000
  -9  17   2      0.4388      0.4121      0.4173      0.0000
  -7  17   2      0.4584      0.2718      0.3623      0.0000
  -5  17   2      0.3550      0.2566      0.2859      0.0000
  -3  17   2      0.2539      0.2592      0.1111      0.0000
  -1  17   2      0.6119      0.2538     -0.1672      0.0000
   1  17   2      0.4472      0.2435     -0.0773      0.0000
 -21   1   3      0.0000      0.3421      0.0555      0.0000
 -19   1   3      0.4903      0.3342      0.1220      0.0000
 -17   1   3      0.6125      0.1891      0.7581      0.0000
 -15   1   3      1.1291      0.1686      0.9342      0.0000
 -13   1   3      0.8149      0.1836      0.7474      0.0000
 -11   1   3      2.5430      0.2765     -2.0232      0.0000
  -9   1   3      2.1027      0.1821      2.0933      0.0000
  -7   1   3      1.8846      0.1683     -1.5880      0.0000
  -5   1   3      1.5229      0.1533     -1.5970      0.0000
  -3   1   3      4.2556      0.3626      0.6848      0.0000
  -1   1   3      3.1218      0.4394     -3.4264      0.0000
   1   1   3      0.8736      0.2187     -0.6403      0.0000
 -22   2   3      0.2484      0.4500     -0.2869      0.0000
 -20   2   3      0.4155      0.3372     -0.0962      0.0000
 -18   2   3      0.5012      0.2492     -0.7612      0.0000
 -16   2   3      1.5019      0.1499     -1.2224      0.0000
 -14   2   3      1.3665      0.1565     -1.2391      0.0000
 -12   2   3      2.3783      0.2119      1.9889      0.0000
 -10   2   3      0.5336      0.2085      0.6074      0.0000
  -8   2   3      1.1264      0.1805     -1.2110      0.0000
  -6   2   3      2.5399      0.2210      1.8326      0.0000
  -4   2   3      0.9595      0.1834     -0.6960      0.0000
  -2   2   3      1.0731      0.1599      0.8595      0.0000
   0   2   3      0.4167      0.2536     -0.2038      0.0000
 -21   3   3      0.2492      0.3384      0.0813      0.0000
 -19   3   3      0.5050      0.2877      0.3205      0.0000
 -17   3   3      1.5050      0.2225      1.3830      0.0000
 -15   3   3      2.3248      0.2406      1.5404      0.0000
 -13   3   3      1.2870      0.1716     -0.7019      0.0000
 -11   3   3      1.3836      0.1561     -1.4726      0.0000
  -9   3   3      1.3209      0.1549     -1.6024      0.0000
  -7   3   3      2.1598      0.2674     -1.2592      0.0000
  -5   3   3      2.4035      0.4589     -2.3517      0.0000
  -3   3   3      3.2446      0.3213     -3.5148      0.0000
  -1   3   3      1.3599      0.1615     -1.7143      0.0000
   1   3   3      0.9036      0.1883     -1.1771      0.0000
 -22   4   3      0.0000      0.4345      0.7080      0.0000
 -20   4   3      0.8409      0.2251     -0.7694      0.0000
 -18   4   3      1.6898      0.2024     -1.7557      0.0000
 -16   4   3      3.2735      0.3992     -3.1178      0.0000
 -14   4   3      1.6244      0.2317     -1.6902      0.0000
 -12   4   3      1.6311      0.3012     -1.5176      0.0000
 -10   4   3      0.8935      0.1467     -0.7676      0.0000
  -8   4   3      0.5851      0.1923     -0.4841      0.0000
  -6   4   3      3.1038      0.2657     -1.0688      0.0000
  -4   4   3      1.3565      0.2474      1.4501      0.0000
  -2   4   3      1.8663      0.2688      1.1966      0.0000
   0   4   3      0.7687      0.1452      0.8021      0.0000
 -21   5   3      0.3545      0.3536     -0.6031      0.0000
 -19   5   3      1.1846      0.1918      1.4618      0.0000
 -17   5   3      2.2540      0.2371      1.9323      0.0000
 -15   5   3      1.4410      0.1688      1.3069      0.0000
 -13   5   3      0.4794      0.2775     -0.0373      0.0000
 -11   5   3      0.6639      0.1689     -0.5285      0.0000
  -9   5   3      1.4032      0.2244     -0.8141      0.0000
  -7   5   3      0.9140      0.1865     -0.7790      0.0000
  -5   5   3      1.4763      0.1503     -1.4658      0.0000
  -3   5   3      3.0320      0.2616     -2.4923      0.0000
  -1   5   3      1.4046      0.1379     -1.5434      0.0000
   1   5   3      2.1314      0.1890     -1.5002      0.0000
 -20   6   3      0.2952      0.3420      0.0203      0.0000
 -18   6   3      1.8529      0.2725     -2.3091      0.0000
 -16   6   3      1.7740      0.1676     -1.4763      0.0000
 -14   6   3      0.8303      0.1493     -0.9265      0.0000
 -12   6   3      0.7729      0.1602      0.4367      0.0000
 -10   6   3      1.0376      0.1663      0.9841      0.0000
  -8   6   3      1.5961      0.1688      1.3413      0.0000
  -6   6   3      3.6135      0.3552      1.7821      0.0000
  -4   6   3      4.0530      0.4905      2.6032      0.0000
  -2   6   3      1.8329      0.2371      2.1255      0.0000
   0   6   3      2.3637      0.2922      1.8344      0.0000
 -23   7   3      0.0988      0.4561      0.8743      0.0000
 -19   7   3      0.9620      0.2012      1.0921      0.0000
 -17   7   3      2.3908      0.2139      2.6247      0.0000
 -15   7   3      1.3708      0.1696      1.1719      0.0000
 -13   7   3      0.5267      0.2316      0.3071      0.0000
 -11   7   3      1.2489      0.1528     -1.1948      0.0000
  -9   7   3      2.1411      0.2144     -2.0250      0.0000
  -7   7   3      2.5059      0.3040     -1.8985      0.0000
  -5   7   3      2.3615      0.2423     -2.4442      0.0000
  -3   7   3      1.8843      0.2290     -1.8121      0.0000
  -1   7   3      2.0435      0.2089     -1.9559      0.0000
   1   7   3      3.3918      0.3331      1.9312      0.0000
 -22   8   3      0.2955      0.3977     -0.8162      0.0000
 -20   8   3      0.7884      0.3511     -0.9847      0.0000
 -18   8   3      1.0753      0.1765     -0.8949      0.0000
 -16   8   3      1.7751      0.1964     -1.7585      0.0000
 -14   8   3      1.0223      0.1475     -0.2799      0.0000
 -12   8   3      0.7526      0.1952      0.5020      0.0000
 -10   8   3      1.5445      0.2188      1.5827      0.0000
  -8   8   3      1.4969      0.1520      1.6431      0.0000
  -6   8   3      4.2118      0.4121      2.6146      0.0000
  -4   8   3      2.0366      0.2718      3.5795      0.0000
  -2   8   3      4.2640      0.4160      4.7571      0.0000
   0   8   3      1.9064      0.1690      1.5945      0.0000
   2   8   3      1.0716      0.2506     -0.7211      0.0000
 -23   9   3      0.1187      0.4618      0.5518      0.0000
 -21   9   3      0.4810      0.4024      0.8822      0.0000
 -19   9   3      1.3260      0.2003      1.0927      0.0000
 -17   9   3      1.2435      0.2063      0.9768      0.0000
 -15   9   3      1.4991      0.1616      1.4408      0.0000
 -13   9   3      0.9773      0.1705     -0.2182      0.0000
 -11   9   3      1.5121      0.1465     -1.4334      0.0000
  -9   9   3      2.0056      0.1765     -1.6015      0.0000
  -7   9   3      1.2712      0.4844     -1.7303      0.0000
  -5   9   3      2.1680      0.2239     -2.4445      0.0000
  -3   9   3      3.9526      0.4588     -3.9572      0.0000
  -1   9   3      2.2682      0.1978     -1.7583      0.0000
   1   9   3      0.5131      0.1833      0.4864      0.0000
 -22  10   3      0.3326      0.3669     -0.5756      0.0000
 -20  10   3      0.7330      0.5193     -0.9460      0.0000
 -18  10   3      1.2871      0.1776     -1.3794      0.0000
 -16  10   3      1.3339      0.2767     -1.4456      0.0000
 -14  10   3      1.3283      0.2117     -1.4072      0.0000
 -12  10   3      0.9176      0.1473      0.6981      0.0000
 -10  10   3      1.8495      0.1654      1.8020      0.0000
  -8  10   3      1.7954      0.2722      1.9916      0.0000
  -6  10   3      3.8040      0.3732      2.4205      0.0000
  -4  10   3      2.9286      0.8160      3.9896      0.0000
  -2  10   3      2.9596      0.2912      3.0503      0.0000
   0  10   3      1.1773      0.1444      1.2818      0.0000
   2  10   3      0.5558      0.3154      0.2401      0.0000
 -21  11   3      0.8819      0.3570      0.9169      0.0000
 -19  11   3      1.3539      0.4400      1.5742      0.0000
 -17  11   3      3.3652      0.4150      2.5791      0.0000
 -15  11   3      4.2869      0.3606      3.1897      0.0000
 -13  11   3      4.0024      0.3422      3.3813      0.0000
 -11  11   3      2.4541      0.2126      2.6328      0.0000
  -9  11   3      2.6851      0.2638      2.5279      0.0000
  -7  11   3      2.3473      0.4940      2.0350      0.0000
  -5  11   3      1.5529      0.3501     -0.1357      0.0000
  -3  11   3      1.9075      0.1711     -1.4513      0.0000
  -1  11   3      1.8637      0.1654     -1.6560      0.0000
   1  11   3      0.9616      0.1840     -1.2631      0.0000
 -22  12   3      0.3949      0.4105     -0.6313      0.0000
 -18  12   3      1.7307      0.2646     -1.5905      0.0000
 -16  12   3      1.7649      0.2057     -1.6823      0.0000
 -14  12   3      0.9227      0.1635     -0.7758      0.0000
 -12  12   3      0.5957      0.2180      0.2187      0.0000
 -10  12   3      0.9335      0.1150      1.0234      0.0000
  -8  12   3      1.4002      0.1830      1.2864      0.0000
  -6  12   3      2.8623      0.4902      1.7468      0.0000
  -4  12   3      1.4738      0.3234      1.6543      0.0000
  -2  12   3      2.1084      0.6544      1.2838      0.0000
   0  12   3      1.0657      0.2440      0.6070      0.0000
   2  12   3      1.8227      0.3284     -0.6759      0.0000
 -19  13   3      1.2609      0.3108      1.4479      0.0000
 -17  13   3      1.6460      0.2402      1.6784      0.0000
 -15  13   3      1.3266      0.1804      1.2302      0.0000
 -13  13   3      0.8527      0.1904      0.0986      0.0000
 -11  13   3      2.4988      0.5029     -0.6954      0.0000
  -9  13   3      2.0276      0.1776     -1.6109      0.0000
  -7  13   3      2.4194      0.3684     -2.4181      0.0000
  -5  13   3      2.1090      0.4180     -2.1258      0.0000
  -3  13   3      1.8591      0.1687     -1.6481      0.0000
  -1  13   3      1.5423      0.1429     -1.4524      0.0000
   1  13   3      1.7225      0.3136     -0.2839      0.0000
 -18  14   3      1.1749      0.2055     -1.3310      0.0000
 -16  14   3      1.2439      0.2063     -1.0633      0.0000
 -14  14   3      1.0964      0.3375     -0.3609      0.0000
 -12  14   3      0.5341      0.2261      0.1991      0.0000
 -10  14   3      0.7165      0.1317      0.7241      0.0000
  -8  14   3      1.7889      0.1831      1.8500      0.0000
  -6  14   3      2.4272      0.2432      2.2985      0.0000
  -4  14   3      1.4171      0.3421      2.0873      0.0000
  -2  14   3      2.0916      0.1825      2.2191      0.0000
   0  14   3      1.5898      0.1478      1.4528      0.0000
   2  14   3      0.8335      0.2397      0.4083      0.0000
 -15  15   3      0.7783      0.3275      0.0429      0.0000
 -11  15   3      1.3541      0.2360     -1.1155      0.0000
  -9  15   3      1.7411      0.3612     -1.7748      0.0000
  -7  15   3      1.9792      0.1995     -2.2236      0.0000
  -5  15   3      1.7459      0.4545     -1.9454      0.0000
  -3  15   3      1.3849      0.1687     -1.5620      0.0000
  -1  15   3      1.0543      0.1667     -0.6012      0.0000
   1  15   3      1.1169      0.2452      0.4060      0.0000
 -10  16   3      0.4115      0.2978      0.1953      0.0000
  -8  16   3      0.7825      0.2047      0.7984      0.0000
  -6  16   3      2.1238      0.3766      1.1461      0.0000
  -4  16   3      1.4404      0.3119      1.2981      0.0000
  -2  16   3      1.0706      0.2580      0.6796      0.0000
   0  16   3      0.7108      0.2523      0.0571      0.0000
   2  16   3      0.5250      0.3127     -0.3763      0.0000
 -28   0   4      0.4048      0.4459     -1.2389      0.0000
 -26   0   4      1.5676      0.3675     -0.3223      0.0000
 -22   0   4      3.1504      0.3913      1.4125      0.0000
 -20   0   4      3.4851      0.4250      2.0696      0.0000
 -18   0   4      3.3278      0.4091      2.9859      0.0000
 -16   0   4      3.0181      0.5243      3.4649      0.0000
 -14   0   4      4.3145      0.5141      3.5044      0.0000
 -12   0   4      3.2154      0.4651      3.1881      0.0000
 -10   0   4      6.5052      1.0982     -4.6960      0.0000
  -8   0   4      6.5302      0.7793     -4.6934      0.0000
  -4   0   4      6.3273      0.7580     -4.8468      0.0000
  -2   0   4      1.1396      0.2979     -1.4457      0.0000
   0   0   4      2.6057      0.3267     -2.4977      0.0000
   2   0   4      4.7508      0.8087     -0.6911      0.0000
 -29   1   4      0.0000      0.4291      0.9938      0.0000
 -27   1   4      0.8350      0.6512      1.4694      0.0000
 -25   1   4      0.0000      0.3893      0.2473      0.0000
 -23   1   4      0.1123      0.2989     -0.3097      0.0000
 -21   1   4      0.4314      0.2800     -0.4790      0.0000
 -19   1   4      0.9164      0.2681     -0.9750      0.0000
 -17   1   4      1.7778      0.2015     -1.8363      0.0000
 -15   1   4      3.0518      0.3054     -2.6714      0.0000
 -13   1   4      4.6781      0.3965     -3.9564      0.0000
 -11   1   4      0.6124      0.1600     -0.7801      0.0000
  -9   1   4      2.2246      0.6539      2.8112      0.0000
  -7   1   4      2.8383      0.2455      2.9002      0.0000
  -5   1   4      5.3700      0.6459      4.4612      0.0000
  -3   1   4      5.3806      0.5226      4.3086      0.0000
  -1   1   4      5.4273      0.4576      4.9763      0.0000
   1   1   4      4.5649      0.3856      4.8022      0.0000
 -28   2   4      0.7915      0.3598     -1.1217      0.0000
 -26   2   4      0.0000      0.4380     -1.3508      0.0000
 -24   2   4      0.4748      0.3600     -0.2483      0.0000
 -22   2   4      0.5192      0.2697      0.3314      0.0000
 -20   2   4      0.8723      0.1561      0.7236      0.0000
 -18   2   4      1.1458      0.1882      1.1392      0.0000
 -16   2   4      3.2153      0.3163      2.1466      0.0000
 -14   2   4      3.8501      0.4652      3.5349      0.0000
 -12   2   4      1.5041      0.2459      1.5272      0.0000
 -10   2   4      2.0765      0.3887      0.3313      0.0000
  -8   2   4      3.6999      0.3128     -3.3561      0.0000
  -6   2   4      0.0000      0.4514     -4.2150      0.0000
  -4   2   4      3.5604      0.3556     -3.9545      0.0000
  -2   2   4      5.6631      0.4781     -5.5408      0.0000
   0   2   4      4.5786      0.3872     -5.2255      0.0000
   2   2   4      2.7075      0.3110     -3.9795      0.0000
 -29   3   4      0.2677      0.4561      0.8469      0.0000
 -27   3   4      0.4975      0.3365      0.9156      0.0000
 -25   3   4      1.1689      0.3963      1.3940      0.0000
 -23   3   4      0.7448      0.2544     -0.2300      0.0000
 -21   3   4      0.4353      0.2323     -0.5975      0.0000
 -19   3   4      0.7986      0.1662     -0.9332      0.0000
 -17   3   4      1.4567      0.1816     -1.3033      0.0000
 -15   3   4      2.1372      0.2740     -2.7931      0.0000
 -13   3   4      1.1485      0.1898     -1.2681      0.0000
 -11   3   4      0.6761      0.1395     -0.6619      0.0000
  -9   3   4      2.1520      0.3575      1.2962      0.0000
  -7   3   4      3.8784      0.4336      4.7938      0.0000
  -5   3   4      4.3918      0.4350      4.0747      0.0000
  -3   3   4      4.5657      0.3801      3.6452      0.0000
  -1   3   4      3.9690      0.3875      4.2290      0.0000
   1   3   4      2.5939      0.2277      2.8651      0.0000
 -28   4   4      0.5427      0.4226     -0.7662      0.0000
 -26   4   4      0.7210      0.6137     -1.0096      0.0000
 -24   4   4      1.8977      0.3884     -1.1878      0.0000
 -22   4   4      1.0671      0.2185      1.1014      0.0000
 -20   4   4      0.6904      0.2609      1.1335      0.0000
 -18   4   4      2.2567      0.2917      1.9364      0.0000
 -16   4   4      3.4737      0.3007      3.4276      0.0000
 -14   4   4      3.6559      0.6235      3.8409      0.0000
 -12   4   4      4.4952      0.3814      4.2665      0.0000
  -8   4   4      2.9235      0.2926      1.5709      0.0000
  -6   4   4      0.7495      0.5587     -1.8787      0.0000
  -4   4   4      1.7220      0.2453     -1.7414      0.0000
  -2   4   4      2.8104      0.2817     -2.8904      0.0000
   0   4   4      2.7554      0.2755     -3.0533      0.0000
   2   4   4      3.0029      0.3675     -3.1956      0.0000
 -27   5   4      0.6782      0.2654      0.9062      0.0000
 -25   5   4      0.8013      0.4670      0.9995      0.0000
 -23   5   4      1.0131      0.2014      0.6305      0.0000
 -21   5   4      2.1353      0.2257     -1.7107      0.0000
 -19   5   4      1.1855      0.1550     -1.1190      0.0000
 -17   5   4      1.9077      0.2166     -2.0949      0.0000
 -15   5   4      1.8662      0.2033     -1.7609      0.0000
 -13   5   4      1.9333      0.3523     -2.2201      0.0000
 -11   5   4      1.2064      0.1997     -1.5576      0.0000
  -9   5   4      1.5946      0.3197     -0.5903      0.0000
  -7   5   4      2.4608      0.2145      2.3434      0.0000
  -5   5   4      4.2026      0.5099      3.1570      0.0000
  -3   5   4      3.1531      0.2717      3.5285      0.0000
  -1   5   4      2.5471      0.2574      3.0488      0.0000
   1   5   4      3.1440      0.3127      3.8118      0.0000
 -28   6   4      0.5455      0.4738     -0.6469      0.0000
 -26   6   4      0.4812      0.3721     -0.8209      0.0000
 -24   6   4      0.5500      0.3608     -0.5363      0.0000
 -22   6   4      0.1757      0.3061      0.0071      0.0000
 -20   6   4      2.7464      0.3249      1.9584      0.0000
 -18   6   4      1.4155      0.2303      1.4073      0.0000
 -16   6   4      1.2855      0.1734      1.5929      0.0000
 -14   6   4      1.3348      0.5004      1.4195      0.0000
 -12   6   4      1.2031      0.1496      1.3367      0.0000
 -10   6   4      1.1015      0.1780      0.6737      0.0000
  -8   6   4      2.0849      0.1845     -2.1147      0.0000
  -6   6   4      0.6540      0.3691     -2.2270      0.0000
  -4   6   4      2.8793      0.2854     -3.2398      0.0000
  -2   6   4      2.6954      0.2709     -2.2710      0.0000
   0   6   4      2.9099      0.2510     -2.4508      0.0000
   2   6   4      0.4759      0.3897     -1.0064      0.0000
 -27   7   4      0.5944      0.4741      0.5663      0.0000
 -25   7   4      1.1574      0.7414      0.2653      0.0000
 -23   7   4      0.5271      0.2641     -0.2654      0.0000
 -21   7   4      1.3364      0.1913     -0.7579      0.0000
 -19   7   4      2.7911      0.2841     -2.4265      0.0000
 -17   7   4      1.4203      0.1868     -1.3692      0.0000
 -15   7   4      0.9957      0.1468     -1.3629      0.0000
 -13   7   4      0.9232      0.1716     -0.8894      0.0000
 -11   7   4      1.0779      0.1804     -0.6191      0.0000
  -9   7   4      1.8552      0.1961      2.4247      0.0000
  -7   7   4      1.9408      0.2183      2.6250      0.0000
  -5   7   4      3.6140      0.5717      3.3566      0.0000
  -3   7   4      2.9675      0.2976      2.9225      0.0000
  -1   7   4      1.9195      0.2016      2.2541      0.0000
   1   7   4      0.7675      0.1703      0.7213      0.0000
 -28   8   4      0.0000      0.4445     -0.3769      0.0000
 -26   8   4      0.8267      0.4338     -0.5964      0.0000
 -24   8   4      0.4633      0.4108     -0.3067      0.0000
 -22   8   4      0.5532      0.2456     -0.0468      0.0000
 -20   8   4      0.6182      0.2036      0.2846      0.0000
 -18   8   4      1.7098      0.1801      1.2584      0.0000
 -16   8   4      0.8943      0.3991      0.3727      0.0000
 -14   8   4      1.1012      0.1912      0.7076      0.0000
 -12   8   4      1.3501      0.3216      1.0724      0.0000
 -10   8   4      1.3622      0.4607     -0.8019      0.0000
  -8   8   4      2.1559      0.2222     -1.1611      0.0000
  -6   8   4      0.4520      0.3502     -1.8793      0.0000
  -4   8   4      2.1717      0.4707     -2.3019      0.0000
  -2   8   4      3.4960      0.3456     -2.7946      0.0000
   0   8   4      1.6134      0.2249     -1.8689      0.0000
   2   8   4      1.0148      0.2300     -0.8731      0.0000
 -27   9   4      0.3359      0.4087      0.3960      0.0000
 -25   9   4      0.6231      0.3142      0.3823      0.0000
 -23   9   4      0.3691      0.3131      0.3411      0.0000
 -21   9   4      0.3651      0.3098      0.1330      0.0000
 -19   9   4      0.5107      0.2405     -0.1917      0.0000
 -17   9   4      1.3295      0.3016     -1.0154      0.0000
 -15   9   4      0.8764      0.2081     -0.6566      0.0000
 -13   9   4      1.4063      0.1943     -1.0660      0.0000
 -11   9   4      0.5445      0.1458      0.4694      0.0000
  -9   9   4      1.5234      0.3292      1.0761      0.0000
  -7   9   4      1.4625      0.3343      1.7846      0.0000
  -5   9   4      1.9471      0.6231      2.0201      0.0000
  -3   9   4      2.8961      0.2906      2.6157      0.0000
  -1   9   4      2.3984      0.2426      2.3229      0.0000
   1   9   4      1.3592      0.2903      1.4622      0.0000
 -28  10   4      0.5649      0.4618     -0.3918      0.0000
 -26  10   4      0.4576      0.4597     -0.1145      0.0000
 -24  10   4      1.0567      0.3167     -0.1281      0.0000
 -22  10   4      0.6000      0.3038     -0.3297      0.0000
 -20  10   4      0.3241      0.2859     -0.2320      0.0000
 -18  10   4      0.4733      0.2582      0.0466      0.0000
 -16  10   4      0.7733      0.1808      0.7837      0.0000
 -14  10   4      0.7745      0.1446      0.5993      0.0000
 -12  10   4      0.8799      0.3579     -0.3885      0.0000
 -10  10   4      1.2695      0.1844     -0.7221      0.0000
  -8  10   4      1.3309      0.4530     -0.9382      0.0000
  -6  10   4      0.4882      0.3276     -1.0487      0.0000
  -4  10   4      1.7539      0.1714     -1.4057      0.0000
  -2  10   4      1.1929      0.1342     -1.3088      0.0000
   0  10   4      0.9089      0.1223     -0.9093      0.0000
   2  10   4      0.3913      0.2973     -0.3780      0.0000
 -27  11   4      0.1924      0.4050      0.1658      0.0000
 -25  11   4      0.0000      0.3926     -0.1003      0.0000
 -23  11   4      0.3930      0.3380      0.0602      0.0000
 -21  11   4      0.4398      0.3268      0.2386      0.0000
 -19  11   4      0.4993      0.3865     -0.1978      0.0000
 -17  11   4      1.1275      0.2630     -1.1522      0.0000
 -15  11   4      1.8976      0.2483     -2.2300      0.0000
 -13  11   4      1.6375      0.2236     -1.5773      0.0000
 -11  11   4      1.5921      0.1519     -1.3907      0.0000
  -9  11   4      1.9938      0.3012     -1.6240      0.0000
  -7  11   4      1.2041      0.5156     -1.3441      0.0000
  -5  11   4      0.9445      0.4056     -0.2152      0.0000
  -3  11   4      0.6652      0.2637      0.4013      0.0000
  -1  11   4      0.6341      0.1492      0.7646      0.0000
   1  11   4      0.5016      0.2626      0.7730      0.0000
   3  11   4      0.3911      0.3357      0.3404      0.0000
 -22  12   4      0.2392      0.3691     -0.3160      0.0000
 -20  12   4      0.3127      0.3820     -0.4848      0.0000
 -18  12   4      0.4893      0.2780      0.1256      0.0000
 -16  12   4      1.1851      0.2618      0.9288      0.0000
 -14  12   4      0.5091      0.2582      0.6413      0.0000
 -12  12   4      0.5922      0.1678     -0.4058      0.0000
 -10  12   4      0.6142      0.1318     -0.4231      0.0000
  -8  12   4      0.7542      0.1752     -0.0680      0.0000
  -6  12   4      0.4178      0.2475     -0.5923      0.0000
  -4  12   4      1.0311      0.1637     -0.8875      0.0000
  -2  12   4      0.9302      0.1242     -0.8994      0.0000
   0  12   4      0.9567      0.1224     -0.9466      0.0000
 -19  13   4      0.3619      0.3306      0.0786      0.0000
 -17  13   4      0.5273      0.3436     -0.6474      0.0000
 -13  13   4      0.4313      0.3143     -0.0185      0.0000
 -11  13   4      0.7537      0.1315      0.3453      0.0000
  -9  13   4      0.7312      0.2644     -0.1640      0.0000
  -7  13   4      0.4435      0.2218     -0.2764      0.0000
  -5  13   4      0.3970      0.2788     -0.1247      0.0000
  -3  13   4      0.6992      0.1817     -0.0334      0.0000
  -1  13   4      0.6704      0.1551      0.1116      0.0000
   1  13   4      0.4953      0.2236     -0.5595      0.0000
   3  13   4      1.0104      0.2442     -0.7085      0.0000
 -16  14   4      0.4794      0.3200      0.4825      0.0000
 -14  14   4      0.3287      0.2692     -0.0459      0.0000
 -12  14   4      0.5103      0.1965     -0.5285      0.0000
 -10  14   4      0.5797      0.1561     -0.5016      0.0000
  -8  14   4      0.7543      0.2498     -0.4143      0.0000
  -6  14   4      0.3751      0.2177     -0.4410      0.0000
  -4  14   4      0.8017      0.1470     -0.7385      0.0000
  -2  14   4      1.0432      0.1378     -1.2054      0.0000
   0  14   4      0.5986      0.1848     -0.2977      0.0000
   2  14   4      0.0000      0.3258      0.2937      0.0000
 -11  15   4      0.2074      0.2792      0.2060      0.0000
  -9  15   4      0.3947      0.2041      0.0360      0.0000
  -7  15   4      0.4727      0.2023     -0.3402      0.0000
  -5  15   4      0.4683      0.3098     -0.4054      0.0000
  -3  15   4      0.7713      0.1718      0.4546      0.0000
  -1  15   4      0.7014      0.2638      0.1273      0.0000
   1  15   4      0.4685      0.2246     -0.3640      0.0000
 -33   1   5      0.2202      0.3546     -0.2218      0.0000
 -31   1   5      0.1714      0.4410      0.0695      0.0000
 -27   1   5      0.7962      0.2808      0.1690      0.0000
 -25   1   5      0.2882      0.2803      0.2686      0.0000
 -23   1   5      0.6737      0.2620     -0.2553      0.0000
 -21   1   5      0.5363      0.2406     -0.4796      0.0000
 -19   1   5      0.9345      0.1855      0.5794      0.0000
 -17   1   5      0.3362      0.2477     -0.5479      0.0000
 -15   1   5      0.5841      0.1811     -0.5164      0.0000
 -13   1   5      0.3934      0.2692     -0.5362      0.0000
 -11   1   5      1.3043      0.1370     -1.3520      0.0000
  -9   1   5      0.6315      0.2311     -0.5481      0.0000
  -7   1   5      0.5324      0.4062      0.6768      0.0000
  -5   1   5      2.4561      0.2586     -0.1013      0.0000
  -3   1   5      0.7028      0.2724     -0.1373      0.0000
  -1   1   5      1.0236      0.1635      0.7533      0.0000
   1   1   5      1.0390      0.1852      0.6169      0.0000
 -34   2   5      0.3407      0.3650      0.1015      0.0000
 -32   2   5      0.2950      0.3553      0.2132      0.0000
 -30   2   5      0.3283      0.3669     -0.2609      0.0000
 -28   2   5      0.3717      0.3270     -0.1114      0.0000
 -26   2   5      1.1107      0.1692     -0.5020      0.0000
 -24   2   5      0.2521      0.2734      0.1240      0.0000
 -22   2   5      0.4998      0.3046      0.6521      0.0000
 -20   2   5      1.0183      0.1731     -0.0597      0.0000
 -18   2   5      0.8917      0.1732     -0.4838      0.0000
 -16   2   5      0.6320      0.1782      0.4094      0.0000
 -14   2   5      0.4639      0.2330      0.2182      0.0000
 -12   2   5      1.0539      0.1293      1.1451      0.0000
 -10   2   5      1.4053      0.1474      1.1509      0.0000
  -8   2   5      0.9117      0.1674     -0.7109      0.0000
  -6   2   5      0.8520      0.3699     -0.9307      0.0000
  -4   2   5      1.3959      0.1553      0.7601      0.0000
  -2   2   5      0.2859      0.2701     -0.3771      0.0000
   0   2   5      0.2751      0.2855     -0.1272      0.0000
   2   2   5      0.5610      0.2181     -0.2783      0.0000
 -35   3   5      0.1692      0.4192     -0.0549      0.0000
 -33   3   5      0.2802      0.4072     -0.1443      0.0000
 -31   3   5      0.2458      0.3565     -0.0564      0.0000
 -29   3   5      0.2870      0.3298      0.4489      0.0000
 -27   3   5      0.6057      0.2112      0.4617      0.0000
 -25   3   5      1.1239      0.1822      0.6686      0.0000
 -23   3   5      0.8689      0.1765     -0.3347      0.0000
 -21   3   5      0.3444      0.3132      0.1000      0.0000
 -19   3   5      0.8965      0.1814      0.0982      0.0000
 -17   3   5      0.7211      0.1623      0.1214      0.0000
 -15   3   5      0.8157      0.1291     -0.6548      0.0000
 -13   3   5      0.7456      0.1503     -1.2981      0.0000
 -11   3   5      1.2209      0.1423     -1.2670      0.0000
  -9   3   5      0.5384      0.2594     -0.2387      0.0000
  -7   3   5      1.3330      0.3759      1.6292      0.0000
  -5   3   5      1.9119      0.2128      0.3491      0.0000
  -3   3   5      1.0540      0.1439      1.0371      0.0000
  -1   3   5      1.1438      0.1386      0.7862      0.0000
   1   3   5      0.9693      0.1768      0.9319      0.0000
 -34   4   5      0.3097      0.4116      0.1084      0.0000
 -32   4   5      0.2136      0.3434      0.0406      0.0000
 -30   4   5      0.5151      0.3434     -0.0906      0.0000
 -28   4   5      0.4711      0.3618     -0.7037      0.0000
 -26   4   5      0.8478      0.1819     -0.5142      0.0000
 -24   4   5      0.9967      0.1881     -0.6611      0.0000
 -22   4   5      0.2992      0.2994     -0.0383      0.0000
 -20   4   5      0.8050      0.2109     -0.4072      0.0000
 -18   4   5      0.7715      0.1804      0.1509      0.0000
 -16   4   5      0.5025      0.1789      0.2297      0.0000
 -14   4   5      1.0230      0.3216      1.6700      0.0000
 -12   4   5      1.6904      0.3032      1.6499      0.0000
 -10   4   5      1.2703      0.1406      1.4627      0.0000
  -8   4   5      0.4168      0.2857     -0.0404      0.0000
  -6   4   5      0.7728      0.1874      0.7334      0.0000
  -4   4   5      0.9837      0.1729     -0.9567      0.0000
  -2   4   5      0.8145      0.1803     -0.2846      0.0000
   0   4   5      0.7586      0.1783     -0.8796      0.0000
   2   4   5      0.5810      0.1968     -0.8184      0.0000
 -33   5   5      0.3990      0.4229      0.0466      0.0000
 -31   5   5      0.2907      0.3450      0.1379      0.0000
 -29   5   5      0.5569      0.2784      0.3177      0.0000
 -27   5   5      0.3860      0.3250      0.7031      0.0000
 -25   5   5      0.6236      0.2147      0.3692      0.0000
 -23   5   5      1.2618      0.1614      0.8793      0.0000
 -21   5   5      0.6852      0.2251     -0.0195      0.0000
 -19   5   5      0.6091      0.2069     -0.0462      0.0000
 -17   5   5      0.4512      0.2037     -0.4244      0.0000
 -15   5   5      0.5961      0.1499     -0.7275      0.0000
 -13   5   5      1.0457      0.1293     -1.0623      0.0000
 -11   5   5      0.9978      0.1846     -0.9202      0.0000
  -9   5   5      0.6412      0.3118      0.8358      0.0000
  -7   5   5      0.4870      0.3630     -0.8869      0.0000
  -5   5   5      1.9843      0.2773      1.8137      0.0000
  -3   5   5      1.5933      0.1675      1.5919      0.0000
  -1   5   5      1.2581      0.1392      1.0771      0.0000
   1   5   5      0.5183      0.2381      0.7167      0.0000
   3   5   5      0.7152      0.3377      0.8817      0.0000
 -32   6   5      0.3329      0.4202     -0.2421      0.0000
 -30   6   5      0.1061      0.3426     -0.2801      0.0000
 -28   6   5      0.3282      0.3100     -0.3107      0.0000
 -26   6   5      0.3972      0.3193     -0.4879      0.0000
 -24   6   5      0.7455      0.2301     -0.5372      0.0000
 -22   6   5      1.1943      0.1872     -1.0192      0.0000
 -20   6   5      0.8154      0.1948      0.4171      0.0000
 -18   6   5      0.9843      0.2112      0.4987      0.0000
 -16   6   5      0.6958      0.1434      0.8924      0.0000
 -14   6   5      0.7935      0.2170      0.4509      0.0000
 -12   6   5      1.2021      0.1547      0.8560      0.0000
 -10   6   5      1.3832      0.1487     -1.3317      0.0000
  -8   6   5      0.6620      0.1989      0.7995      0.0000
  -6   6   5      1.1188      0.1961     -1.4558      0.0000
  -4   6   5      2.4287      0.3062     -2.5953      0.0000
  -2   6   5      2.0354      0.1875     -2.2052      0.0000
   0   6   5      1.0859      0.1567     -1.1261      0.0000
   2   6   5      0.4603      0.3393     -0.5692      0.0000
 -33   7   5      0.4401      0.4255      0.1848      0.0000
 -31   7   5      0.0000      0.4345      0.3576      0.0000
 -29   7   5      0.5174      0.3266      0.2150      0.0000
 -27   7   5      0.6614      0.2525      0.1137      0.0000
 -25   7   5      0.5961      0.2450      0.5199      0.0000
 -23   7   5      0.7038      0.2506      0.7320      0.0000
 -21   7   5      0.5306      0.2505      0.5501      0.0000
 -19   7   5      1.8518      0.2089     -1.0763      0.0000
 -17   7   5      1.2569      0.2483     -1.3555      0.0000
 -15   7   5      0.9882      0.1282     -1.0370      0.0000
 -13   7   5      0.8158      0.1647     -0.8898      0.0000
 -11   7   5      1.5952      0.1549      0.8890      0.0000
  -9   7   5      0.9866      0.1678     -1.2025      0.0000
  -7   7   5      0.0000      0.3402      0.3014      0.0000
  -5   7   5      2.5058      0.3927      1.6699      0.0000
  -3   7   5      2.7248      0.2394      2.4525      0.0000
  -1   7   5      1.6919      0.2157      1.8569      0.0000
   1   7   5      0.8000      0.2521      0.7119      0.0000
   3   7   5      1.2271      0.2896      0.4596      0.0000
 -32   8   5      0.0000      0.4748     -0.3608      0.0000
 -30   8   5      0.4449      0.4486     -0.3181      0.0000
 -28   8   5      0.4533      0.3908     -0.0144      0.0000
 -26   8   5      0.5970      0.3868     -0.1847      0.0000
 -24   8   5      0.8812      0.3715     -0.9134      0.0000
 -22   8   5      1.4353      0.3341     -0.8362      0.0000
 -20   8   5      0.6899      0.2157     -0.2428      0.0000
 -18   8   5      1.4281      0.1999      1.2304      0.0000
 -16   8   5      1.3560      0.1383      1.0341      0.0000
 -14   8   5      0.6689      0.1530      0.7367      0.0000
 -12   8   5      1.4619      0.2277     -1.0516      0.0000
 -10   8   5      1.3022      0.1669      1.1931      0.0000
  -8   8   5      0.3251      0.2883      0.1011      0.0000
  -6   8   5      1.3946      0.2090     -1.3530      0.0000
  -4   8   5      2.9574      0.3633     -2.8471      0.0000
  -2   8   5      3.5294      0.3022     -3.3594      0.0000
   0   8   5      2.3656      0.2094     -2.2008      0.0000
   2   8   5      0.6270      0.1987     -0.9855      0.0000
 -31   9   5      0.2346      0.4880      0.4807      0.0000
 -29   9   5      0.5120      0.3987      0.2562      0.0000
 -27   9   5      0.2559      0.3869      0.0904      0.0000
 -25   9   5      0.8274      0.2664      0.6477      0.0000
 -23   9   5      1.4192      0.2272      1.2078      0.0000
 -21   9   5      1.1178      0.2234      0.7080      0.0000
 -19   9   5      0.5966      0.2184     -0.2291      0.0000
 -17   9   5      1.4189      0.2961     -1.2685      0.0000
 -15   9   5      1.0651      0.1300     -0.9198      0.0000
 -13   9   5      1.4491      0.1961      0.9262      0.0000
  -9   9   5      1.7669      0.7290     -0.6608      0.0000
  -7   9   5      0.3707      0.3485      0.3901      0.0000
  -5   9   5      2.5073      0.2538      1.8809      0.0000
  -3   9   5      2.7396      0.2390      2.7913      0.0000
  -1   9   5      2.1597      0.2228      2.4636      0.0000
   1   9   5      0.8317      0.1583      0.9952      0.0000
   3   9   5      0.8105      0.2979      0.4032      0.0000
 -28  10   5      0.2816      0.4137     -0.2893      0.0000
 -24  10   5      1.1340      0.3438     -1.0439      0.0000
 -22  10   5      1.3940      0.2248     -1.1226      0.0000
 -20  10   5      0.5451      0.3124     -0.1634      0.0000
 -18  10   5      0.9359      0.1965      1.0221      0.0000
 -16  10   5      1.3923      0.1935      1.7616      0.0000
 -14  10   5      0.5988      0.1693      0.2158      0.0000
 -12  10   5      0.8499      0.1501      0.8771      0.0000
 -10  10   5      1.0007      0.2029      1.0036      0.0000
  -8  10   5      0.2912      0.2862      0.4716      0.0000
  -6  10   5      0.8532      0.1640     -1.1750      0.0000
  -4  10   5      2.6352      0.3284     -2.2779      0.0000
  -2  10   5      2.6024      0.2275     -2.7691      0.0000
   0  10   5      1.6677      0.1838     -1.8246      0.0000
   2  10   5      0.4937      0.2234     -0.9543      0.0000
 -25  11   5      1.1750      0.3012      0.7451      0.0000
 -23  11   5      1.2414      0.3208      1.1082      0.0000
 -21  11   5      1.3444      0.3529      0.7853      0.0000
 -19  11   5      0.6849      0.4207     -0.3662      0.0000
 -17  11   5      1.3717      0.3209     -1.4704      0.0000
 -15  11   5      1.8362      0.3092     -1.3825      0.0000
 -13  11   5      2.2714      0.4029     -2.0685      0.0000
 -11  11   5      3.3844      0.4135     -2.6696      0.0000
  -9  11   5      2.7307      0.3907     -2.8977      0.0000
  -7  11   5      1.0494      0.2734     -1.5251      0.0000
  -5  11   5      2.2159      0.2842     -0.0360      0.0000
  -3  11   5      1.2831      0.2620      1.3500      0.0000
  -1  11   5      1.2377      0.1404      1.3577      0.0000
   1  11   5      1.0733      0.2765      0.8286      0.0000
   3  11   5      0.9555      0.3110      1.3729      0.0000
 -20  12   5      0.5466      0.4124      0.0400      0.0000
 -18  12   5      0.7913      0.4096      0.8278      0.0000
 -16  12   5      0.5472      0.2161      0.6914      0.0000
 -14  12   5      0.9624      0.2359      0.8503      0.0000
 -12  12   5      0.8046      0.2386      0.8394      0.0000
  -8  12   5      0.2012      0.3464     -0.0363      0.0000
  -6  12   5      0.5214      0.2670     -0.7574      0.0000
  -2  12   5      1.3397      0.2011     -1.5149      0.0000
   0  12   5      0.5238      0.3610     -0.5183      0.0000
   2  12   5      0.3063      0.3313     -0.8411      0.0000
 -17  13   5      0.6234      0.3054     -0.4702      0.0000
 -15  13   5      0.6515      0.2563     -0.6489      0.0000
 -13  13   5      0.9552      0.2346     -0.8147      0.0000
 -11  13   5      0.7333      0.2502     -0.5551      0.0000
  -7  13   5      0.0767      0.3140      0.7484      0.0000
  -5  13   5      1.7428      0.2701      1.6506      0.0000
  -3  13   5      1.9852      0.2589      1.8778      0.0000
  -1  13   5      1.1162      0.1960      0.8175      0.0000
   1  13   5      1.0883      0.1847      0.9986      0.0000
   3  13   5      0.4747      0.3979      1.0286      0.0000
  -8  14   5      0.8681      0.1876     -0.2359      0.0000
  -6  14   5      1.2423      0.2417     -1.0828      0.0000
  -4  14   5      1.5021      0.3249     -1.8724      0.0000
  -2  14   5      1.8619      0.3192     -1.1814      0.0000
   0  14   5      1.6510      0.2215     -1.3219      0.0000
   2  14   5      0.8776      0.4414     -1.3963      0.0000
 -34   0   6      0.6349      0.3875     -0.3144      0.0000
 -32   0   6      1.3118      0.3090     -0.5330      0.0000
 -30   0   6      1.2700      0.3121     -0.4216      0.0000
 -28   0   6      0.9746      0.3040      0.4186      0.0000
 -26   0   6      0.7338      0.3408      0.9078      0.0000
 -24   0   6      1.5764      0.2473      0.7894      0.0000
 -22   0   6      1.1928      0.3233      0.8187      0.0000
 -20   0   6      2.4015      0.4303     -1.1567      0.0000
 -18   0   6      1.4467      0.3016      0.2403      0.0000
 -16   0   6      1.1732      0.1959     -0.9145      0.0000
 -14   0   6      1.5042      0.3095     -1.3370      0.0000
 -12   0   6      4.3978      0.5323     -2.3232      0.0000
 -10   0   6      1.3885      0.2311     -1.0619      0.0000
  -8   0   6      0.4948      0.3740     -0.8349      0.0000
  -6   0   6      1.8558      0.3810      1.5752      0.0000
  -4   0   6      1.9171      0.3760      1.9952      0.0000
  -2   0   6      1.0025      0.2162      0.2462      0.0000
   0   0   6      2.4111      0.3031      1.8012      0.0000
   2   0   6      2.4791      0.5360      1.6677      0.0000
 -33   1   6      0.7663      0.2293      0.3486      0.0000
 -31   1   6      0.8858      0.2069      0.4254      0.0000
 -29   1   6      0.1535      0.2915     -0.2591      0.0000
 -27   1   6      0.8415      0.2254     -1.0917      0.0000
 -25   1   6      1.4058      0.2042     -1.6520      0.0000
 -23   1   6      1.9618      0.1930     -1.9122      0.0000
 -21   1   6      1.2999      0.1520     -1.3137      0.0000
 -19   1   6      1.4715      0.1533     -1.2418      0.0000
 -17   1   6      1.3563      0.1443     -1.3654      0.0000
 -15   1   6      1.1631      0.4040     -0.2765      0.0000
 -13   1   6      1.7897      0.4210      1.2997      0.0000
 -11   1   6      1.8779      0.5755      1.6822      0.0000
  -9   1   6      0.6708      0.2735      1.4492      0.0000
  -7   1   6      0.5347      0.2520      0.2254      0.0000
  -5   1   6      1.3447      0.2235     -1.5564      0.0000
  -3   1   6      1.0451      0.1831     -0.6493      0.0000
  -1   1   6      2.3908      0.2133     -1.5831      0.0000
   1   1   6      3.4537      0.3422     -2.5089      0.0000
   3   1   6      1.6783      0.2450     -1.7602      0.0000
 -34   2   6      0.7748      0.3572     -0.4559      0.0000
 -32   2   6      1.0499      0.3082     -0.3469      0.0000
 -30   2   6      0.5301      0.3793     -0.0499      0.0000
 -28   2   6      0.3962      0.3700      0.6761      0.0000
 -26   2   6      1.5641      0.2348      1.2728      0.0000
 -24   2   6      1.7810      0.1826      1.9670      0.0000
 -22   2   6      1.6148      0.1960      1.3321      0.0000
 -20   2   6      2.4593      0.2547      2.0710      0.0000
 -18   2   6      1.5508      0.2363      0.9019      0.0000
 -16   2   6      1.1104      0.1341      0.8988      0.0000
 -14   2   6      1.0977      0.3377     -1.0333      0.0000
 -12   2   6      2.2925      0.2067     -1.6455      0.0000
 -10   2   6      1.7641      0.2784     -2.1051      0.0000
  -8   2   6      0.8422      0.2030     -0.9235      0.0000
  -6   2   6      1.3555      0.1945      0.2259      0.0000
  -4   2   6      1.0947      0.1564     -0.1397      0.0000
  -2   2   6      2.0477      0.3446      1.5493      0.0000
   0   2   6      2.5040      0.2553      2.3260      0.0000
   2   2   6      2.9393      0.2545      2.2473      0.0000
 -33   3   6      1.0319      0.3508      0.5566      0.0000
 -31   3   6      0.5525      0.2497      0.0344      0.0000
 -29   3   6      0.3216      0.2996     -0.2548      0.0000
 -27   3   6      1.6405      0.3859     -0.9853      0.0000
 -25   3   6      1.5219      0.3334     -1.5276      0.0000
 -23   3   6      1.5946      0.1990     -1.7051      0.0000
 -21   3   6      2.0503      0.6428     -2.2357      0.0000
 -19   3   6      2.4314      0.2512     -2.2284      0.0000
 -17   3   6      1.3634      0.1428     -1.1263      0.0000
 -15   3   6      1.1602      0.2574     -0.0762      0.0000
 -13   3   6      1.4380      0.1851      0.7929      0.0000
 -11   3   6      1.5750      0.1579      1.3610      0.0000
  -9   3   6      0.4892      0.3404      0.9630      0.0000
  -7   3   6      0.5550      0.2746     -0.2029      0.0000
  -5   3   6      1.5950      0.1954      1.5088      0.0000
  -3   3   6      0.9193      0.1576     -0.7678      0.0000
  -1   3   6      1.9873      0.2134     -2.0281      0.0000
   1   3   6      1.8049      0.2015     -1.8847      0.0000
   3   3   6      1.5624      0.1890     -1.4318      0.0000
 -32   4   6      1.1851      0.3017     -0.3901      0.0000
 -30   4   6      0.3064      0.3455      0.2592      0.0000
 -28   4   6      0.5549      0.3966      0.4243      0.0000
 -26   4   6      1.4778      0.2396      1.1401      0.0000
 -24   4   6      1.0555      0.2087      1.0703      0.0000
 -22   4   6      2.3295      0.2463      2.0625      0.0000
 -20   4   6      2.8687      0.2913      2.1188      0.0000
 -18   4   6      1.3838      0.1476      1.5864      0.0000
 -16   4   6      0.4621      0.1840     -0.5745      0.0000
 -14   4   6      1.2662      0.2020     -1.3572      0.0000
 -12   4   6      1.7780      0.1756     -2.1571      0.0000
 -10   4   6      1.8199      0.5032     -2.4019      0.0000
  -8   4   6      0.6123      0.3089     -0.8094      0.0000
  -6   4   6      3.8847      0.3871     -2.9737      0.0000
  -4   4   6      3.2195      0.2804     -1.1918      0.0000
  -2   4   6      1.4961      0.1725      1.2894      0.0000
   0   4   6      2.5240      0.3593      1.9425      0.0000
   2   4   6      2.2909      0.2049      1.7615      0.0000
 -31   5   6      0.5495      0.3474      0.0377      0.0000
 -29   5   6      0.3858      0.2939     -0.5782      0.0000
 -27   5   6      0.9278      0.2431     -0.5951      0.0000
 -25   5   6      0.8156      0.3334     -0.8112      0.0000
 -23   5   6      1.4036      0.3345     -1.0959      0.0000
 -21   5   6      2.0628      0.1916     -1.9572      0.0000
 -19   5   6      2.2353      0.2350     -1.6144      0.0000
 -17   5   6      0.5053      0.1703     -0.1432      0.0000
 -15   5   6      1.5903      0.1825      1.3492      0.0000
 -13   5   6      1.5394      0.1830      1.3447      0.0000
 -11   5   6      1.4740      0.1736      1.7962      0.0000
  -9   5   6      0.6047      0.3265     -0.1597      0.0000
  -7   5   6      2.0040      0.2333      2.1746      0.0000
  -5   5   6      1.7226      0.1742      1.5116      0.0000
  -3   5   6      1.4697      0.1587     -0.5927      0.0000
  -1   5   6      1.5702      0.1599     -2.0090      0.0000
   1   5   6      2.3318      0.2085     -2.4203      0.0000
   3   5   6      1.5131      0.2820     -1.1864      0.0000
 -32   6   6      0.6566      0.3467     -0.2072      0.0000
 -30   6   6      0.7915      0.2945      0.2441      0.0000
 -28   6   6      0.6930      0.2594      0.7469      0.0000
 -26   6   6      0.2887      0.3999      0.4207      0.0000
 -24   6   6      0.9341      0.2234      0.8271      0.0000
 -22   6   6      1.7413      0.3505      1.3135      0.0000
 -20   6   6      1.8530      0.2036      1.8308      0.0000
 -18   6   6      0.7110      0.1492      0.7998      0.0000
 -16   6   6      0.6001      0.1572     -0.6361      0.0000
 -14   6   6      1.4760      0.3168     -1.0639      0.0000
 -12   6   6      1.8129      0.2607     -1.1977      0.0000
 -10   6   6      2.0976      0.4997      1.1783      0.0000
  -8   6   6      0.7744      0.2822     -1.0585      0.0000
  -6   6   6      1.4752      0.3920     -1.0184      0.0000
  -4   6   6      1.1105      0.2834      0.2473      0.0000
  -2   6   6      1.4873      0.1571      1.3204      0.0000
   0   6   6      2.3771      0.2454      2.3505      0.0000
   2   6   6      2.2376      0.2322      1.4023      0.0000
 -31   7   6      0.3326      0.3809      0.0614      0.0000
 -29   7   6      0.5703      0.3310     -0.3214      0.0000
 -25   7   6      0.8561      0.2594     -0.0707      0.0000
 -23   7   6      0.7336      0.3859     -0.5814      0.0000
 -21   7   6      1.2313      0.2154     -0.7852      0.0000
 -19   7   6      1.1058      0.1690     -0.5733      0.0000
 -17   7   6      0.6122      0.1801      0.6106      0.0000
 -15   7   6      1.7992      0.3182      1.2540      0.0000
 -13   7   6      1.0123      0.2847      1.9210      0.0000
 -11   7   6      1.5269      0.2290     -1.0893      0.0000
  -9   7   6      0.5046      0.4179      0.5189      0.0000
  -7   7   6      0.6761      0.2361      0.5792      0.0000
  -5   7   6      0.5963      0.2369     -0.4440      0.0000
  -3   7   6      0.7854      0.1809     -0.9808      0.0000
  -1   7   6      1.7857      0.1958     -1.8977      0.0000
   1   7   6      1.6437      0.1889     -1.6206      0.0000
   3   7   6      1.4859      0.3161     -0.4022      0.0000
 -28   8   6      0.2372      0.3691      0.4280      0.0000
 -26   8   6      0.2731      0.3947      0.5250      0.0000
 -24   8   6      0.9403      0.2419      0.6403      0.0000
 -22   8   6      1.2336      0.2989      1.2521      0.0000
 -20   8   6      1.3955      0.3147      1.2718      0.0000
 -18   8   6      0.8865      0.2083      0.8714      0.0000
 -16   8   6      0.4166      0.2280      0.2308      0.0000
 -14   8   6      1.5649      0.2404     -1.2391      0.0000
 -12   8   6      1.2810      0.4034      0.7902      0.0000
 -10   8   6      0.7710      0.2018     -0.5526      0.0000
  -8   8   6      0.5585      0.2542     -0.8700      0.0000
  -6   8   6      0.9690      0.2324     -0.1302      0.0000
  -4   8   6      1.0313      0.1435      0.5688      0.0000
  -2   8   6      1.4191      0.1495      1.2839      0.0000
   0   8   6      1.7830      0.1961      1.6508      0.0000
   2   8   6      1.3271      0.1863      0.9333      0.0000
   4   8   6      0.8888      0.3398      0.0276      0.0000
 -25   9   6      1.1066      0.3603     -0.5902      0.0000
 -23   9   6      0.8285      0.3548     -0.7873      0.0000
 -21   9   6      1.0325      0.6147     -0.9868      0.0000
 -19   9   6      0.7959      0.1875     -0.6729      0.0000
 -17   9   6      0.5644      0.2238     -0.4139      0.0000
 -15   9   6      0.6789      0.1704      0.9233      0.0000
 -11   9   6      1.2930      0.1766      0.6815      0.0000
  -9   9   6      0.0000      0.3281      0.6897      0.0000
  -7   9   6      0.6330      0.2725      0.2568      0.0000
  -5   9   6      1.0776      0.2068     -0.5983      0.0000
  -3   9   6      1.3471      0.1758     -1.0553      0.0000
  -1   9   6      1.5863      0.3085     -1.5091      0.0000
   1   9   6      1.5984      0.2704     -0.9686      0.0000
   3   9   6      0.6977      0.2599     -0.1910      0.0000
 -26  10   6      0.5300      0.4318      0.4511      0.0000
 -24  10   6      0.7947      0.3414      0.7436      0.0000
 -22  10   6      0.9299      0.3592      0.8187      0.0000
 -20  10   6      0.8775      0.2997      0.7907      0.0000
 -18  10   6      0.7281      0.1967      0.7032      0.0000
 -16  10   6      0.6551      0.1934     -0.0551      0.0000
 -14  10   6      0.9283      0.5389      0.8807      0.0000
 -12  10   6      0.7574      0.2233     -0.3038      0.0000
 -10  10   6      1.1682      0.2955     -0.5251      0.0000
  -8  10   6      0.2336      0.3662     -0.4611      0.0000
  -6  10   6      1.0958      0.2900      0.3908      0.0000
  -4  10   6      0.7984      0.2756      0.5766      0.0000
   0  10   6      0.9245      0.2214      0.5608      0.0000
   2  10   6      0.7917      0.3125     -0.2344      0.0000
   4  10   6      0.9108      0.3203      0.8159      0.0000
 -21  11   6      0.5385      0.3832     -0.5557      0.0000
 -19  11   6      0.4770      0.3460     -0.3544      0.0000
 -17  11   6      0.2516      0.3286      0.2909      0.0000
 -15  11   6      0.5770      0.1995     -0.3741      0.0000
 -13  11   6      0.7747      0.2800      0.6838      0.0000
 -11  11   6      1.6586      0.3397      1.3394      0.0000
  -9  11   6      1.1184      0.3104      1.6990      0.0000
  -7  11   6      1.1280      0.2937      0.5795      0.0000
  -5  11   6      0.8387      0.2811      0.3130      0.0000
  -3  11   6      1.3162      0.2190     -0.6152      0.0000
  -1  11   6      1.9743      0.2641     -0.4922      0.0000
   1  11   6      1.6931      0.2324      0.4075      0.0000
   3  11   6      0.5479      0.4070     -0.6435      0.0000
 -16  12   6      0.3221      0.3190      0.2345      0.0000
 -14  12   6      0.4581      0.3328     -0.0141      0.0000
 -12  12   6      0.5497      0.3527     -0.4362      0.0000
 -10  12   6      0.7887      0.2857     -1.1582      0.0000
  -8  12   6      0.2109      0.3300     -0.2014      0.0000
  -6  12   6      0.8251      0.3175     -0.1123      0.0000
  -4  12   6      0.8379      0.2156      0.6817      0.0000
  -2  12   6      0.9361      0.3073      0.8001      0.0000
   0  12   6      1.2043      0.1994     -0.3246      0.0000
   2  12   6      0.5470      0.2526      0.3212      0.0000
   4  12   6      0.4644      0.3944      1.0933      0.0000
  -7  13   6      0.0000      0.3446      0.1416      0.0000
  -5  13   6      1.1046      0.2971     -0.4789      0.0000
  -3  13   6      0.7673      0.3220     -0.7965      0.0000
 -31   1   7      0.3155      0.3753     -0.0326      0.0000
 -29   1   7      0.4517      0.4144      0.0450      0.0000
 -27   1   7      0.0934      0.4137      0.2873      0.0000
 -25   1   7      0.6119      0.2666     -0.5776      0.0000
 -23   1   7      0.5521      0.2403      0.0725      0.0000
 -21   1   7      0.9197      0.2104     -0.8815      0.0000
 -19   1   7      0.9780      0.1982      0.3668      0.0000
 -17   1   7      0.4311      0.2258     -0.0730      0.0000
 -15   1   7      0.6722      0.2419      0.1355      0.0000
 -13   1   7      0.3936      0.2889     -0.2567      0.0000
 -11   1   7      0.4592      0.3296      0.7301      0.0000
  -9   1   7      1.5475      0.2344      0.7769      0.0000
  -7   1   7      1.3583      0.2519      1.1279      0.0000
  -5   1   7      1.1858      0.1637      0.7251      0.0000
  -3   1   7      1.6036      0.2314     -0.7871      0.0000
  -1   1   7      0.6262      0.1766      0.1699      0.0000
   1   1   7      0.6767      0.2607      0.5168      0.0000
   3   1   7      0.6328      0.2491     -0.0667      0.0000
 -30   2   7      0.3305      0.3017     -0.0724      0.0000
 -28   2   7      0.7572      0.2367     -0.3181      0.0000
 -26   2   7      0.9583      0.2235      0.1479      0.0000
 -24   2   7      0.3477      0.3366      0.3824      0.0000
 -22   2   7      1.4178      0.2120      0.9178      0.0000
 -20   2   7      0.5952      0.2230      0.5919      0.0000
 -18   2   7      0.6390      0.1629      0.0901      0.0000
 -16   2   7      0.6738      0.1625      0.3467      0.0000
 -14   2   7      1.0671      0.1597      1.1268      0.0000
 -12   2   7      0.7682      0.2734      0.3085      0.0000
 -10   2   7      0.2673      0.3494     -0.6040      0.0000
  -8   2   7      1.1627      0.2032     -1.0220      0.0000
  -6   2   7      2.2691      0.2438     -1.4202      0.0000
  -4   2   7      1.1815      0.1755      0.8513      0.0000
  -2   2   7      0.8436      0.1790      0.5792      0.0000
   0   2   7      0.8403      0.1568     -0.9646      0.0000
   2   2   7      1.0907      0.1882     -0.5739      0.0000
   4   2   7      0.5540      0.4150      0.0606      0.0000
 -29   3   7      0.6537      0.3567      0.2835      0.0000
 -27   3   7      0.6210      0.4202     -0.1301      0.0000
 -25   3   7      0.6391      0.2610     -0.1785      0.0000
 -23   3   7      1.3662      0.2095     -1.2611      0.0000
 -21   3   7      0.8348      0.2113     -0.7150      0.0000
 -19   3   7      0.6224      0.2192     -0.4466      0.0000
 -17   3   7      0.7660      0.1463      0.4324      0.0000
 -15   3   7      0.5536      0.2693     -0.6653      0.0000
 -13   3   7      0.5626      0.2159     -0.3640      0.0000
 -11   3   7      0.5562      0.2576      0.5851      0.0000
  -9   3   7      1.1007      0.1757      1.3438      0.0000
  -7   3   7      2.4617      0.2658      2.1869      0.0000
  -5   3   7      2.3681      0.2166     -0.0084      0.0000
  -3   3   7      1.2230      0.1566     -0.8601      0.0000
  -1   3   7      0.5615      0.1943      0.5161      0.0000
   1   3   7      1.0049      0.1558      0.8467      0.0000
   3   3   7      0.7427      0.2118      0.3881      0.0000
 -30   4   7      0.4538      0.3680     -0.1566      0.0000
 -28   4   7      0.4477      0.3182     -0.1530      0.0000
 -26   4   7      0.6707      0.2631      0.1059      0.0000
 -24   4   7      1.1015      0.2833      1.0079      0.0000
 -22   4   7      1.2508      0.2545      1.3478      0.0000
 -20   4   7      0.8582      0.1942      1.1472      0.0000
 -18   4   7      0.8087      0.1743      0.5031      0.0000
 -16   4   7      0.6896      0.1586      0.8058      0.0000
 -14   4   7      1.3060      0.1594      1.0440      0.0000
 -12   4   7      0.8192      0.2579      0.3525      0.0000
 -10   4   7      0.0000      0.3270     -0.6006      0.0000
  -8   4   7      2.7937      0.2933     -2.3865      0.0000
  -6   4   7      1.3081      0.1904     -0.7480      0.0000
  -4   4   7      2.5036      0.4124      0.4305      0.0000
  -2   4   7      1.2055      0.1664     -0.3612      0.0000
   0   4   7      0.6845      0.1992     -0.6223      0.0000
   2   4   7      0.8442      0.1781     -0.6839      0.0000
   4   4   7      0.6587      0.3698      0.5886      0.0000
 -29   5   7      0.0000      0.3813     -0.0038      0.0000
 -27   5   7      0.6466      0.3971      0.1376      0.0000
 -25   5   7      0.6615      0.3822     -0.6151      0.0000
 -23   5   7      1.0694      0.1983     -0.9899      0.0000
 -21   5   7      0.9179      0.2185     -1.1307      0.0000
 -19   5   7      0.8873      0.1979     -0.4872      0.0000
 -17   5   7      0.9089      0.2731     -0.5255      0.0000
 -15   5   7      0.6522      0.2035     -0.4671      0.0000
 -13   5   7      0.6437      0.2398     -0.3433      0.0000
 -11   5   7      0.5385      0.2712     -0.0643      0.0000
  -9   5   7      1.6771      0.1867      1.9830      0.0000
  -7   5   7      1.8552      0.1852      0.8915      0.0000
  -5   5   7      1.9138      0.2807     -0.4071      0.0000
  -3   5   7      2.2824      0.2071      0.3617      0.0000
  -1   5   7      0.6639      0.1922      0.3676      0.0000
   1   5   7      0.6147      0.1893      0.6582      0.0000
   3   5   7      0.5380      0.2612     -0.2199      0.0000
 -28   6   7      0.4658      0.3751     -0.0570      0.0000
 -24   6   7      0.9008      0.3125      0.6886      0.0000
 -22   6   7      0.8074      0.2871      0.9973      0.0000
 -20   6   7      0.9252      0.4309      0.7904      0.0000
 -18   6   7      1.0652      0.3048      0.8064      0.0000
 -16   6   7      0.8138      0.2247      0.7170      0.0000
 -14   6   7      1.1727      0.2194      0.3013      0.0000
 -10   6   7      0.5269      0.3300     -1.2799      0.0000
  -8   6   7      0.9509      0.1871     -0.7876      0.0000
  -6   6   7      0.9594      0.1623      0.4859      0.0000
  -4   6   7      1.1121      0.1946     -0.3136      0.0000
  -2   6   7      1.8865      0.1780     -0.3620      0.0000
   0   6   7      0.8089      0.2497     -0.4711      0.0000
   2   6   7      0.9782      0.1913      0.1089      0.0000
   4   6   7      1.0082      0.3204      0.9333      0.0000
 -27   7   7      0.6297      0.4289     -0.1888      0.0000
 -25   7   7      0.6537      0.3742     -0.4521      0.0000
 -23   7   7      0.8278      0.3015     -0.8901      0.0000
 -21   7   7      0.6753      0.2539     -0.8785      0.0000
 -19   7   7      0.8422      0.3354     -0.9261      0.0000
 -17   7   7      0.9848      0.2045     -0.9232      0.0000
 -15   7   7      0.9943      0.2102     -0.1232      0.0000
 -11   7   7      1.2830      0.4093      1.4084      0.0000
  -9   7   7      2.5604      0.3383      1.2595      0.0000
  -7   7   7      1.4664      0.5227      0.1661      0.0000
  -5   7   7      1.5573      0.2296      0.7143      0.0000
  -3   7   7      1.0548      0.3115      0.7940      0.0000
  -1   7   7      1.7494      0.3526      0.6184      0.0000
   1   7   7      0.7233      0.3240     -0.0081      0.0000
   3   7   7      0.8888      0.2380     -0.9350      0.0000
 -26   8   7      0.6972      0.4136      0.4485      0.0000
 -22   8   7      1.1275      0.2929      0.9494      0.0000
 -20   8   7      1.3600      0.3051      1.1007      0.0000
 -18   8   7      1.2281      0.2163      1.3580      0.0000
 -16   8   7      1.6716      0.2351      0.6484      0.0000
 -14   8   7      1.0728      0.2180      0.6298      0.0000
 -12   8   7      1.2225      0.3254     -1.2870      0.0000
 -10   8   7      0.6321      0.4909     -1.3015      0.0000
  -8   8   7      0.6810      0.3790     -0.4263      0.0000
  -4   8   7      1.0817      0.3185     -0.8666      0.0000
  -2   8   7      1.1957      0.3158     -0.5946      0.0000
   0   8   7      1.5680      0.3456     -0.2008      0.0000
   2   8   7      1.5352      0.3190      0.8091      0.0000
   4   8   7      1.7909      0.3794      1.5889      0.0000
 -23   9   7      1.3350      0.3171     -1.0295      0.0000
 -21   9   7      1.0066      0.3354     -1.2271      0.0000
 -19   9   7      1.5978      0.3253     -1.6434      0.0000
 -17   9   7      1.8290      0.3615     -1.2682      0.0000
 -15   9   7      1.3737      0.3123     -1.4823      0.0000
 -11   9   7      0.9806      0.2265      1.0062      0.0000
  -9   9   7      1.0184      0.5628      0.5343      0.0000
  -5   9   7      1.1817      0.3026      1.0124      0.0000
  -3   9   7      0.9991      0.6315      0.6534      0.0000
  -1   9   7      1.0381      0.2242      0.6331      0.0000
   1   9   7      1.2277      0.2250     -0.1935      0.0000
   3   9   7      1.9156      0.3850     -1.4709      0.0000
 -22  10   7      1.1784      0.3207      1.1346      0.0000
 -20  10   7      1.1608      0.2922      1.3477      0.0000
 -18  10   7      1.4065      0.3171      1.0501      0.0000
 -16  10   7      1.1657      0.2963      1.4673      0.0000
 -14  10   7      1.2749      0.3044     -0.2859      0.0000
 -12  10   7      1.1682      0.3094     -1.0584      0.0000
 -10  10   7      0.7560      0.4290     -1.2022      0.0000
  -8  10   7      0.9921      0.3211     -0.9646      0.0000
  -6  10   7      1.4720      0.3723     -1.4527      0.0000
  -4  10   7      0.9563      0.2187     -0.8515      0.0000
  -2  10   7      1.4257      0.3185     -0.8944      0.0000
   2  10   7      1.0684      0.3041      1.1683      0.0000
   4  10   7      1.3926      0.3328      1.0496      0.0000
 -15  11   7      0.7458      0.2929     -0.5691      0.0000
 -11  11   7      2.2462      0.4260      1.3174      0.0000
  -9  11   7      0.7878      0.4291      1.2599      0.0000
  -5  11   7      3.1168      0.5534      1.1611      0.0000
  -3  11   7      2.9197      0.5190      1.1177      0.0000
  -1  11   7      2.3582      0.4362      0.9903      0.0000
   1  11   7      1.3075      0.3001     -0.5608      0.0000
   3  11   7      0.7400      0.3536     -0.9343      0.0000
 -26   0   8      1.0780      0.2860      0.9506      0.0000
 -24   0   8      1.4137      0.3103     -0.3498      0.0000
 -22   0   8      1.0958      0.3011     -0.4834      0.0000
 -20   0   8      1.1851      0.2922     -1.4652      0.0000
 -18   0   8      2.0129      0.3856     -1.0596      0.0000
 -16   0   8      2.4563      0.4564     -0.2109      0.0000
 -14   0   8      1.6757      0.3630      0.2042      0.0000
 -12   0   8      1.2373      0.3766     -0.0766      0.0000
 -10   0   8      2.0295      0.4116      0.3927      0.0000
  -8   0   8      2.6594      0.4900      1.6684      0.0000
  -4   0   8      2.5093      0.4651      2.4379      0.0000
   0   0   8      2.1117      0.4013     -0.5673      0.0000
   2   0   8      2.0163      0.4175      0.7003      0.0000
   4   0   8      0.9853      0.3446      1.0146      0.0000
 -27   1   8      0.8063      0.3296     -0.4179      0.0000
 -25   1   8      0.6437      0.2159      0.0756      0.0000
 -23   1   8      0.9528      0.1988      0.8292      0.0000
 -21   1   8      1.8329      0.2513      1.7902      0.0000
 -19   1   8      1.6795      0.3031      2.2150      0.0000
 -17   1   8      1.7157      0.6126      1.5840      0.0000
 -13   1   8      1.1699      0.2341      0.4962      0.0000
  -9   1   8      2.3658      0.3224     -0.9887      0.0000
  -7   1   8      2.8525      0.3678     -2.3146      0.0000
  -5   1   8      2.8678      0.3660     -2.9256      0.0000
  -3   1   8      1.3188      0.2320     -1.2722      0.0000
  -1   1   8      1.2497      0.2189      0.4287      0.0000
   1   1   8      1.8044      0.2585     -0.0293      0.0000
   3   1   8      1.2860      0.2333     -0.8416      0.0000
 -26   2   8      0.4184      0.2901     -0.2497      0.0000
 -24   2   8      1.0469      0.2041     -0.2018      0.0000
 -22   2   8      1.8626      0.2609     -1.6131      0.0000
 -20   2   8      2.0851      0.2749     -2.0998      0.0000
 -18   2   8      2.1433      0.2827     -2.2126      0.0000
 -16   2   8      1.7965      0.3566     -1.2892      0.0000
 -14   2   8      1.3005      0.2322     -0.6301      0.0000
 -12   2   8      0.4119      0.3423     -0.1794      0.0000
 -10   2   8      1.3184      0.2379      0.7213      0.0000
  -8   2   8      2.5733      0.3365      1.8331      0.0000
  -6   2   8      2.3868      0.4576      2.9556      0.0000
  -4   2   8      2.1208      0.2889      2.1044      0.0000
  -2   2   8      1.1560      0.3339      0.5297      0.0000
   0   2   8      1.1053      0.2217      0.0933      0.0000
   2   2   8      1.9203      0.3887      0.3552      0.0000
   4   2   8      2.0020      0.2852      0.5063      0.0000
 -25   3   8      0.4857      0.2509      0.1836      0.0000
 -23   3   8      1.2846      0.2076      1.0676      0.0000
 -21   3   8      1.7614      0.2448      1.9131      0.0000
 -19   3   8      1.9911      0.2729      2.3946      0.0000
 -17   3   8      1.4621      0.2303      2.1404      0.0000
 -13   3   8      0.6335      0.2691      0.6735      0.0000
  -9   3   8      1.5580      0.2541     -1.0187      0.0000
  -7   3   8      2.7633      0.5047     -2.3502      0.0000
  -5   3   8      1.8219      0.2626     -2.1888      0.0000
  -3   3   8      1.3500      0.2333     -1.0983      0.0000
  -1   3   8      0.5890      0.3594     -0.8325      0.0000
   1   3   8      1.2674      0.2292     -0.3553      0.0000
   3   3   8      2.0304      0.2869     -0.3738      0.0000
 -26   4   8      0.4427      0.3602      0.2261      0.0000
 -24   4   8      0.8069      0.2162     -0.7138      0.0000
 -22   4   8      1.2619      0.3062     -1.2650      0.0000
 -20   4   8      1.9289      0.2618     -2.0460      0.0000
 -18   4   8      1.8928      0.2570     -2.1242      0.0000
 -16   4   8      1.5578      0.2386     -1.8854      0.0000
 -14   4   8      1.0421      0.2206     -1.0063      0.0000
 -12   4   8      0.9675      0.3001      0.2484      0.0000
 -10   4   8      1.5836      0.3446      0.9103      0.0000
  -8   4   8      2.2029      0.3007      2.0790      0.0000
  -6   4   8      2.6665      0.4908      2.2657      0.0000
  -4   4   8      2.3203      0.3070      1.3076      0.0000
  -2   4   8      1.6476      0.2491      1.4924      0.0000
   0   4   8      1.0988      0.2210      0.8836      0.0000
   2   4   8      1.7786      0.2567      0.3397      0.0000
   4   4   8      1.9678      0.2791     -0.2509      0.0000
 -25   5   8      0.3396      0.3356      0.2916      0.0000
 -23   5   8      0.5946      0.3239      0.7642      0.0000
 -21   5   8      1.1727      0.2078      1.3969      0.0000
 -19   5   8      1.5967      0.3407      1.6402      0.0000
 -17   5   8      1.2992      0.2360      1.7214      0.0000
 -13   5   8      0.7160      0.2377      0.1974      0.0000
  -9   5   8      1.9661      0.2782     -1.5934      0.0000
  -7   5   8      2.1278      0.4111     -1.9773      0.0000
  -5   5   8      2.2782      0.3046     -1.0271      0.0000
  -3   5   8      1.7291      0.2572     -1.5076      0.0000
  -1   5   8      1.0753      0.2963     -1.2903      0.0000
   1   5   8      0.6536      0.3716     -0.5941      0.0000
   3   5   8      1.4647      0.3385      0.2622      0.0000
   5   5   8      1.5719      0.3750      0.8622      0.0000
 -22   6   8      1.1108      0.3018     -0.9632      0.0000
 -20   6   8      1.6010      0.3368     -1.1913      0.0000
 -18   6   8      1.3088      0.3079     -1.3128      0.0000
 -16   6   8      1.3758      0.2263     -1.4739      0.0000
 -14   6   8      0.7095      0.2341     -0.8383      0.0000
 -12   6   8      0.7141      0.2649     -0.1598      0.0000
 -10   6   8      1.2818      0.2404      0.8487      0.0000
  -8   6   8      1.3734      0.2348      1.4164      0.0000
  -6   6   8      1.4812      0.2485      0.4574      0.0000
  -4   6   8      1.4954      0.2357      0.9904      0.0000
  -2   6   8      1.3614      0.2263      1.2050      0.0000
   0   6   8      1.1688      0.2595      0.8179      0.0000
   2   6   8      1.1366      0.2200      0.0988      0.0000
   4   6   8      1.3954      0.2613     -0.7036      0.0000
 -21   7   8      1.0367      0.2902      0.6914      0.0000
 -19   7   8      1.2578      0.3159      0.5908      0.0000
 -17   7   8      1.2234      0.2981      0.7906      0.0000
 -15   7   8      0.7941      0.3281      0.5293      0.0000
 -13   7   8      0.6015      0.3590      0.3182      0.0000
 -11   7   8      0.0000      0.4152     -0.5701      0.0000
  -9   7   8      1.5421      0.2511     -1.3567      0.0000
  -7   7   8      1.2070      0.3035     -0.4088      0.0000
  -5   7   8      1.5287      0.2434     -0.6637      0.0000
  -3   7   8      1.7103      0.3539     -0.9956      0.0000
  -1   7   8      0.6509      0.3633     -0.7469      0.0000
   3   7   8      1.1711      0.3344      0.3205      0.0000
   5   7   8      1.1638      0.3239      0.7282      0.0000
 -20   8   8      0.6337      0.3677     -0.7866      0.0000
 -18   8   8      1.0880      0.2996     -0.9967      0.0000
 -16   8   8      1.2753      0.3109     -0.7095      0.0000
 -14   8   8      0.5830      0.3598     -0.8237      0.0000
 -10   8   8      0.5767      0.4354      1.0489      0.0000
  -8   8   8      0.8149      0.4143      0.6203      0.0000
  -6   8   8      0.7856      0.3603      0.6725      0.0000
  -4   8   8      1.1628      0.3353      0.9783      0.0000
  -2   8   8      0.7724      0.3343      0.5507      0.0000
   0   8   8      0.8372      0.3417      0.4418      0.0000
   2   8   8      0.9616      0.3247      0.0131      0.0000
 -17   9   8      0.7466      0.3367      0.3922      0.0000
 -15   9   8      0.6354      0.3419      0.6851      0.0000
 -13   9   8      0.2191      0.3505      0.3476      0.0000
 -11   9   8      0.2391      0.4762     -0.5384      0.0000
  -9   9   8      0.9987      0.3530     -0.5970      0.0000
  -7   9   8      1.0753      0.3496     -0.6239      0.0000
  -5   9   8      1.4515      0.3391     -0.9578      0.0000
  -3   9   8      0.8487      0.3802     -0.3342      0.0000
  -1   9   8      0.4621      0.3963     -0.2179      0.0000
   1   9   8      0.8421      0.3414     -0.2062      0.0000
   3   9   8      1.1275      0.3353      0.3152      0.0000
   5   9   8      0.9325      0.3893      0.6420      0.0000
 -10  10   8      0.6247      0.4634      0.2223      0.0000
  -6  10   8      0.7933      0.3535      0.9838      0.0000
  -4  10   8      0.8353      0.3920      0.3094      0.0000
  -2  10   8      0.2692      0.3857      0.0374      0.0000
 -19   1   9      0.4828      0.2689      0.2878      0.0000
 -17   1   9      0.3972      0.2931      0.3553      0.0000
 -15   1   9      0.4018      0.2793      0.1165      0.0000
 -13   1   9      0.1370      0.2939      0.0372      0.0000
  -9   1   9      0.7565      0.2485     -0.0770      0.0000
  -7   1   9      0.7679      0.2555     -0.1753      0.0000
  -5   1   9      0.5067      0.3551     -0.3765      0.0000
  -3   1   9      0.5473      0.2888     -0.5364      0.0000
  -1   1   9      0.2501      0.3150     -0.2844      0.0000
   1   1   9      0.3801      0.3231      0.2765      0.0000
   3   1   9      0.5430      0.2879      0.2295      0.0000
   5   1   9      0.3338      0.3079     -0.1464      0.0000
 -18   2   9      0.5274      0.2606     -0.6072      0.0000
 -16   2   9      0.5330      0.2609     -0.4796      0.0000
 -14   2   9      0.3571      0.2966     -0.3246      0.0000
 -12   2   9      0.3534      0.3186     -0.0205      0.0000
 -10   2   9      0.3205      0.3173     -0.0646      0.0000
  -6   2   9      0.4419      0.3248      0.2431      0.0000
  -4   2   9      0.5376      0.3149      0.6631      0.0000
  -2   2   9      0.6985      0.2591      0.7976      0.0000
   0   2   9      0.3411      0.3141     -0.0733      0.0000
   2   2   9      0.7058      0.2581     -0.5072      0.0000
   4   2   9      0.3623      0.3813     -0.0386      0.0000
 -19   3   9      0.5200      0.3748      0.5134      0.0000
 -17   3   9      0.4087      0.2975      0.5003      0.0000
 -15   3   9      0.4369      0.2751      0.4415      0.0000
 -13   3   9      0.0000      0.2886     -0.0505      0.0000
 -11   3   9      0.4187      0.3814     -0.1095      0.0000
  -9   3   9      0.9179      0.3054     -0.0795      0.0000
  -7   3   9      0.8341      0.2440     -0.2135      0.0000
  -5   3   9      0.8976      0.3364     -0.5559      0.0000
  -3   3   9      0.8393      0.2303     -1.1648      0.0000
  -1   3   9      0.5024      0.3589     -0.5071      0.0000
   1   3   9      0.5537      0.3885      0.3768      0.0000
   3   3   9      0.5818      0.2893      0.3764      0.0000
   5   3   9      0.4987      0.4025     -0.3257      0.0000
 -18   4   9      0.6005      0.3538     -0.5575      0.0000
 -16   4   9      0.7560      0.3112     -0.8475      0.0000
 -14   4   9      0.4623      0.2977     -0.4124      0.0000
 -12   4   9      0.4168      0.3223     -0.0532      0.0000
 -10   4   9      0.3814      0.3113      0.0738      0.0000
  -8   4   9      0.7680      0.3781      0.2111      0.0000
  -6   4   9      0.8129      0.2858      0.2830      0.0000
  -4   4   9      0.7500      0.3278      1.1348      0.0000
  -2   4   9      0.9210      0.3165      0.9527      0.0000
   0   4   9      0.6973      0.2474      0.1472      0.0000
   2   4   9      0.5078      0.3885     -0.3568      0.0000
 -15   5   9      0.5864      0.3519      0.4814      0.0000
 -13   5   9      0.4330      0.3787      0.1167      0.0000
 -11   5   9      0.2683      0.3420     -0.1701      0.0000
  -9   5   9      0.8553      0.3490     -0.3723      0.0000
  -7   5   9      0.7813      0.3340     -0.0632      0.0000
  -3   5   9      0.7648      0.3347     -0.9142      0.0000
  -1   5   9      0.5519      0.3660     -0.5596      0.0000
 -14   6   9      0.0333      0.3191     -0.4048      0.0000
 -12   6   9      0.3235      0.3931     -0.0246      0.0000
 -10   6   9      0.7291      0.3509      0.5350      0.0000
  -8   6   9      0.7611      0.3468      0.1282      0.0000
  -6   6   9      0.8258      0.3472      0.5240      0.0000
  -4   6   9      0.5893      0.3737      0.6836      0.0000
  -7   7   9      1.0822      0.3515     -0.7787      0.0000
                                                    
