# Supplementary material for: How to get maximum structure information from anisotropic displacement parameters obtained by three-dimensional electron diffraction: an experimental study on metal–organic frameworks
Source: IUCrJ. 2022 Jun 8;9(Pt 4):480–91. doi: 10.1107/S2052252522005632 (PMC9252158; doi:10.1107/S2052252522005632)
Supplement: Supplementary file 3 [file m-09-00480-sup3.zip › vq5001MIL-140C_6sup17.hkl]

#
# Unique observed reflections after correcting
# for dispersion and merging Friedel opposites
#
data_46_1
_shelx_title ' merging_a.res in C2/c'
_shelx_refln_list_code          3
_shelx_F_calc_maximum       68.47
_exptl_crystal_F_000       483.64
_reflns_d_resolution_high  0.8695

loop_
 _space_group_symop_operation_xyz
 'x, y, z'
 '-x, y, -z+1/2'
 'x+1/2, y+1/2, z'
 '-x+1/2, y+1/2, -z+1/2'
 '-x, -y, -z'
 'x, -y, z-1/2'
 '-x+1/2, -y+1/2, -z'
 'x+1/2, -y+1/2, z-1/2'

_cell_length_a    32.3600
_cell_length_b    15.8000
_cell_length_c     7.9100
_cell_angle_alpha  90.000
_cell_angle_beta  103.000
_cell_angle_gamma  90.000

loop_
 _refln_index_h
 _refln_index_k
 _refln_index_l
 _refln_F_meas
 _refln_F_sigma
 _refln_A_calc
 _refln_B_calc
   1   1   0     51.4691      2.8989    -68.4717      0.0000
   3   1   0     29.6985      1.1873     15.2405      0.0000
   2   2   0     49.2180      2.4038     61.8649      0.0000
   4   2   0      8.0665      0.3440     -7.6635      0.0000
   6   2   0     20.6688      2.1374    -14.1355      0.0000
   3   3   0     38.6815      2.4710    -52.6481      0.0000
   5   3   0     31.1941      1.2451     24.8029      0.0000
   7   3   0     31.4084      1.6051     20.6360      0.0000
   9   3   0     32.7619      1.3066     31.8566      0.0000
   4   4   0     29.1139      1.1645     21.9653      0.0000
   6   4   0     11.4050      0.4625     -8.7761      0.0000
   8   4   0     12.9600      0.5263      6.0548      0.0000
  10   4   0      5.1634      0.4470     -4.8661      0.0000
  12   4   0     19.7977      0.7951    -11.6049      0.0000
  14   4   0      4.3540      0.4064      4.2806      0.0000
   5   5   0     19.2801      0.7783    -18.8006      0.0000
   7   5   0      6.6803      0.2971      6.0190      0.0000
   9   5   0     19.5809      0.9018     11.7484      0.0000
  11   5   0     41.3316      1.6486     24.9689      0.0000
  13   5   0     15.1643      0.6125     13.2659      0.0000
  15   5   0     10.7382      0.4448      8.8311      0.0000
  17   5   0      4.5698      0.4604      3.6249      0.0000
   6   6   0     14.2015      1.1203     11.1157      0.0000
   8   6   0      9.4109      0.5647    -10.3255      0.0000
  10   6   0     42.3295      1.6889    -20.8590      0.0000
  12   6   0     23.2377      0.9315    -17.0272      0.0000
  14   6   0     18.8438      0.7887    -13.3881      0.0000
  16   6   0     13.9690      0.5670     -8.6678      0.0000
  18   6   0      5.1561      0.2666      3.4422      0.0000
  20   6   0      2.2083      0.3216      2.1781      0.0000
   9   7   0     26.3900      1.0551     16.8432      0.0000
  11   7   0     25.0843      1.0031     19.1749      0.0000
  13   7   0     23.1939      0.9305     17.8204      0.0000
  15   7   0     17.4611      0.7043     15.6770      0.0000
  17   7   0      9.1088      0.5447      6.1180      0.0000
  19   7   0      5.3248      0.2643      5.9748      0.0000
  23   7   0      7.1598      0.3411     -6.3199      0.0000
  25   7   0      3.5337      0.4951     -4.9375      0.0000
   8   8   0     15.3059      0.6275    -13.1032      0.0000
  10   8   0     17.3456      1.1727    -18.0755      0.0000
  12   8   0     16.4612      0.6663    -12.0288      0.0000
  14   8   0     13.3533      0.5499    -10.9545      0.0000
  16   8   0     11.2958      0.4685     -5.1166      0.0000
  18   8   0      7.7173      0.3378     -6.2839      0.0000
  20   8   0      2.7955      0.3661     -2.9870      0.0000
  22   8   0      3.6908      0.2777      3.6112      0.0000
  24   8   0      1.9852      0.7615      2.1473      0.0000
  26   8   0      4.4050      0.2951      3.6256      0.0000
  11   9   0     12.7960      0.5316     13.3906      0.0000
  13   9   0     11.0960      0.4663     12.9884      0.0000
  15   9   0     12.9161      0.7580      8.8560      0.0000
  17   9   0      7.9682      0.3554      7.8351      0.0000
  19   9   0      3.1562      0.2879      4.1603      0.0000
  21   9   0      2.5857      0.2890     -2.6446      0.0000
  23   9   0      1.8561      0.3614     -1.8062      0.0000
  25   9   0      4.9447      0.2900     -4.6391      0.0000
  27   9   0      0.8250      0.7381     -0.9990      0.0000
  29   9   0      1.3287      0.6494      1.9057      0.0000
  10  10   0      5.7161      0.8606     -8.3946      0.0000
  12  10   0      9.8632      0.5153     -9.5850      0.0000
  14  10   0     11.6107      0.8182     -7.0656      0.0000
  16  10   0      6.6848      0.3351     -4.5774      0.0000
  18  10   0      2.6033      0.3616     -2.6500      0.0000
  20  10   0      3.0033      0.2943      2.9820      0.0000
  22  10   0      2.9087      0.2794      2.5404      0.0000
  24  10   0      6.7768      0.3207      6.4374      0.0000
  26  10   0      2.7920      0.4183      2.7648      0.0000
  28  10   0      1.2269      0.7160     -1.0678      0.0000
  11  11   0     14.2276      0.6501     -0.6165      0.0000
  13  11   0      4.8029      0.3646     -3.0329      0.0000
  15  11   0      7.0502      0.7861     -6.5922      0.0000
  17  11   0      7.9226      0.5105     -6.0630      0.0000
  19  11   0      8.0636      0.3751     -7.8875      0.0000
  21  11   0      5.3389      0.2949     -5.8213      0.0000
  23  11   0      6.4761      0.3236     -7.9695      0.0000
  25  11   0      3.2116      0.3684     -3.5320      0.0000
  27  11   0      0.7150      0.7103      1.3645      0.0000
  10  12   0      1.8843      1.1302     -3.3447      0.0000
  12  12   0      4.5387      0.4957     -3.9593      0.0000
  14  12   0      3.4219      0.4026     -1.2180      0.0000
  16  12   0      1.4686      0.7411     -1.1541      0.0000
  18  12   0      0.0000      0.7954      0.4314      0.0000
  20  12   0      1.5610      0.4836      0.3667      0.0000
  22  12   0      4.4384      0.4352      3.2276      0.0000
  24  12   0      3.0258      0.4080      1.4828      0.0000
  26  12   0      2.3000      0.4165     -2.0153      0.0000
  11  13   0      3.1928      0.7703      0.4001      0.0000
  13  13   0      2.1110      0.7741     -1.7192      0.0000
  15  13   0      2.4248      0.4581     -2.0723      0.0000
  17  13   0      1.8312      0.5812     -2.4064      0.0000
  19  13   0      0.7914      0.7122     -1.7197      0.0000
  21  13   0      2.0730      0.4739     -2.6130      0.0000
  23  13   0      1.9774      0.4929     -1.7489      0.0000
  12  14   0      1.0336      1.1182     -0.8840      0.0000
  14  14   0      1.2076      0.9015      0.5483      0.0000
  16  14   0      1.1839      0.5951      1.2527      0.0000
  18  14   0      0.9925      0.8308      0.6595      0.0000
  20  14   0      0.5832      0.7351      0.3087      0.0000
  22  14   0      0.8529      0.7371     -0.1914      0.0000
  13  15   0      0.6794      0.8479      0.7599      0.0000
  15  15   0      1.3404      0.7854      0.4703      0.0000
  17  15   0      0.7496      0.7009      1.2069      0.0000
  19  15   0      1.3509      0.6337      1.9810      0.0000
  14  16   0      0.0249      0.6885      0.9889      0.0000
  16  16   0      0.7933      0.7468      0.8654      0.0000
  -5   1   1      7.2265      0.4350     -4.0109      0.0000
  -3   1   1     17.8573      0.7179     -6.2016      0.0000
  -1   1   1     38.6985      1.2594     42.3612      0.0000
   1   1   1     25.9340      1.0383    -36.5173      0.0000
   3   1   1      5.6292      0.5953     -3.7115      0.0000
   5   1   1      5.5640      0.5288      6.0475      0.0000
   7   1   1      1.1961      1.3858     -1.0863      0.0000
  -6   2   1      4.3591      0.2366     -3.3675      0.0000
  -4   2   1     46.3102      2.6102     13.6075      0.0000
  -2   2   1     20.7169      0.8316    -26.6286      0.0000
   2   2   1     49.9740      2.8200     41.8563      0.0000
   6   2   1      6.4388      0.4698     -8.1525      0.0000
   8   2   1     12.3408      0.5181    -11.2924      0.0000
  10   2   1      7.4257      0.7722     -7.9124      0.0000
  -3   3   1      8.1508      0.5793     10.4916      0.0000
  -1   3   1      1.7881      0.7275      1.6783      0.0000
   1   3   1     10.8407      0.4496    -13.0358      0.0000
   5   3   1      3.4597      0.4110      3.9979      0.0000
   7   3   1     15.8056      0.6430     14.4940      0.0000
   9   3   1     16.6092      0.6746     10.3922      0.0000
  11   3   1     13.2359      1.3528      2.6549      0.0000
  13   3   1      4.5025      0.3248     -3.5623      0.0000
  15   3   1      4.7713      0.4573      7.4304      0.0000
  -2   4   1      3.7120      0.5149     -3.7560      0.0000
   0   4   1      2.6379      0.5607      2.6269      0.0000
   4   4   1     23.2587      0.9345     24.9437      0.0000
   6   4   1      6.9457      0.4590     -8.9106      0.0000
   8   4   1     13.5502      0.5549     -5.2748      0.0000
  10   4   1     15.1503      0.6183      5.9706      0.0000
  12   4   1     13.5246      0.5581     11.2689      0.0000
  14   4   1      7.7706      0.3630      6.1414      0.0000
  16   4   1      5.2355      0.3126     -5.5126      0.0000
  18   4   1      4.4040      0.3785     -2.6562      0.0000
 -11   5   1     26.4426      1.8757     25.3907      0.0000
  -1   5   1      5.6586      0.4046     -5.3327      0.0000
   1   5   1     10.4605      0.6286    -13.5370      0.0000
   3   5   1     15.0935      0.8657    -15.7539      0.0000
   5   5   1     15.7319      0.6404    -14.4803      0.0000
   7   5   1     11.0099      0.4698     10.3727      0.0000
   9   5   1     25.6609      1.0294      4.7207      0.0000
  11   5   1      3.2759      0.4869      3.7537      0.0000
  13   5   1      5.7619      0.3045      2.7245      0.0000
  15   5   1      6.7264      0.3242      8.7758      0.0000
  17   5   1      7.2539      0.3439      7.0791      0.0000
  19   5   1      2.5922      0.3580      2.6165      0.0000
  21   5   1      3.7439      0.3845     -2.6644      0.0000
 -16   6   1      7.2246      0.4872     -4.2025      0.0000
 -14   6   1      8.7562      0.3576     -8.3732      0.0000
 -12   6   1     11.5292      0.4666    -13.6735      0.0000
   0   6   1     12.6608      0.7730     15.4409      0.0000
   4   6   1     17.1876      0.6984     16.2090      0.0000
   6   6   1     10.8714      0.4974      8.1072      0.0000
   8   6   1     21.5681      1.0404     -5.4996      0.0000
  10   6   1     11.3948      0.4802     -9.2652      0.0000
  12   6   1      8.9256      0.3902     -6.2350      0.0000
  14   6   1      8.7979      0.7069     -9.7198      0.0000
  16   6   1      9.3368      0.6505     -9.8854      0.0000
  18   6   1      5.2357      0.4252     -6.3170      0.0000
  20   6   1      4.3378      0.2953     -3.1256      0.0000
  22   6   1      4.3083      0.3305      4.5892      0.0000
  24   6   1      3.6665      0.3592      2.8843      0.0000
  26   6   1      1.7924      0.8734      2.2381      0.0000
 -19   7   1      5.8099      0.2571      5.7681      0.0000
 -17   7   1     10.6984      0.4351     -6.7817      0.0000
 -15   7   1     13.2310      0.5347      6.2219      0.0000
 -13   7   1     13.3410      1.0590     12.0447      0.0000
   1   7   1     23.6116      1.3502    -29.4390      0.0000
   3   7   1     25.4086      1.6836    -31.9539      0.0000
   5   7   1     21.2319      0.8574    -26.2815      0.0000
   7   7   1     14.9003      0.6105    -11.7634      0.0000
   9   7   1     14.4760      0.5979      9.9390      0.0000
  11   7   1     15.8868      0.6505     10.0892      0.0000
  13   7   1     12.6126      0.6660     12.0769      0.0000
  15   7   1     10.8839      0.4598     12.8684      0.0000
  17   7   1      6.0783      0.3063      6.5682      0.0000
  19   7   1      5.0305      0.2884      5.3047      0.0000
  21   7   1      5.3237      0.3128     -3.9144      0.0000
  23   7   1      4.4260      0.6858     -5.5295      0.0000
  25   7   1      7.1507      0.3667     -7.2495      0.0000
  27   7   1      3.4891      0.4644     -5.0214      0.0000
 -24   8   1      1.2569      0.8271      2.9817      0.0000
 -22   8   1      4.6422      0.3716      4.3829      0.0000
 -20   8   1      6.2668      0.2743     -4.2938      0.0000
 -18   8   1      6.0990      0.2705     -6.4176      0.0000
 -16   8   1     13.3036      0.5395      4.7089      0.0000
 -14   8   1     13.1047      0.5325     -7.1895      0.0000
   2   8   1      7.0218      0.5232      4.2164      0.0000
   4   8   1      6.7827      0.3511      6.1297      0.0000
   6   8   1     10.6165      1.1930      5.9181      0.0000
   8   8   1     10.3204      0.4456     -7.1873      0.0000
  10   8   1     14.1378      0.5833    -13.0377      0.0000
  12   8   1     16.0174      0.6581    -13.2937      0.0000
  14   8   1     13.1651      0.5482    -15.1206      0.0000
  16   8   1      6.3025      0.4762     -8.1387      0.0000
  18   8   1      6.4626      0.3203     -9.9625      0.0000
  20   8   1      4.4093      0.2976     -3.5534      0.0000
  22   8   1      1.7513      0.4493     -0.6038      0.0000
  24   8   1      4.6997      0.5209      3.3926      0.0000
  28   8   1      4.6559      0.4491      1.9602      0.0000
  30   8   1      2.5443      0.5690      2.2694      0.0000
 -27   9   1      3.5667      0.4062     -2.3759      0.0000
 -25   9   1      5.6054      0.4804     -8.4374      0.0000
 -23   9   1      2.5548      0.2448     -3.1923      0.0000
 -21   9   1      5.4532      0.2545     -3.3163      0.0000
 -19   9   1      6.7320      0.2993      5.1113      0.0000
 -17   9   1      6.9026      0.3095      5.4490      0.0000
 -15   9   1     14.6562      1.0896      2.1744      0.0000
   3   9   1      6.0532      0.3643     -6.1837      0.0000
   5   9   1      7.7654      0.5027     -4.7078      0.0000
   7   9   1      8.8498      0.4162      3.6258      0.0000
   9   9   1     11.9550      0.7179     11.7897      0.0000
  11   9   1     16.8060      0.6869     15.6324      0.0000
  13   9   1     17.1999      0.7034     15.5942      0.0000
  15   9   1      7.3652      0.3596      7.3692      0.0000
  17   9   1      6.8001      0.4294      9.2590      0.0000
  19   9   1      5.4244      0.4599      5.7370      0.0000
  21   9   1      2.3875      0.3526      1.8949      0.0000
  23   9   1      6.0678      0.3215     -2.9963      0.0000
  25   9   1      3.7466      0.6541     -4.0413      0.0000
  27   9   1      4.6275      0.4501     -3.1036      0.0000
  29   9   1      4.0467      0.5055     -2.5571      0.0000
 -28  10   1      5.0808      0.3845     -3.3649      0.0000
 -26  10   1      5.2062      0.3605      4.9461      0.0000
 -24  10   1      6.8908      0.3073      8.9547      0.0000
 -22  10   1      3.2908      0.2340      2.9499      0.0000
 -20  10   1      5.9329      0.2937      2.2171      0.0000
 -18  10   1      6.5189      0.3075     -4.0873      0.0000
 -14  10   1     16.1284      0.9511     -8.0224      0.0000
   4  10   1      5.5314      0.4078     14.4865      0.0000
   6  10   1      8.1582      0.4645      3.7295      0.0000
   8  10   1     10.2091      0.5000     -6.8706      0.0000
  10  10   1     17.0136      0.7029    -15.0882      0.0000
  12  10   1     19.8190      0.8081    -16.9774      0.0000
  14  10   1      9.5897      0.4423     -8.7630      0.0000
  16  10   1      7.3904      0.3679     -8.6508      0.0000
  18  10   1      5.8118      0.3305     -6.3748      0.0000
  20  10   1      2.8379      0.3471     -1.8247      0.0000
  22  10   1      6.3966      0.3275      2.8827      0.0000
  24  10   1      5.4138      0.4298      4.6840      0.0000
  26  10   1      5.1756      0.4430      4.1286      0.0000
  28  10   1      4.6594      0.4931      2.4557      0.0000
 -27  11   1      5.3925      0.3938      2.8425      0.0000
 -25  11   1      6.3952      0.4145     -4.2954      0.0000
 -23  11   1      8.0659      0.3566     -6.7456      0.0000
 -21  11   1      7.1601      0.3257     -4.0790      0.0000
 -19  11   1     10.0179      0.4290     -7.9560      0.0000
 -17  11   1     10.1310      0.4477    -10.7276      0.0000
 -15  11   1      8.7769      0.5855    -16.5350      0.0000
   5  11   1      6.4820      0.5326     -8.3495      0.0000
   7  11   1      7.4431      0.5216     -7.2667      0.0000
   9  11   1      6.1912      0.3751     -6.4267      0.0000
  11  11   1      9.9800      0.4641     -6.6035      0.0000
  13  11   1     11.0613      0.5876    -11.6872      0.0000
  15  11   1     11.5722      0.5035     -9.7123      0.0000
  17  11   1     10.7155      0.8704     -6.5063      0.0000
  19  11   1      7.0917      0.3578     -5.5172      0.0000
  21  11   1      7.1207      0.3600     -5.7839      0.0000
  23  11   1      6.7133      0.4830     -5.6816      0.0000
  25  11   1      5.9478      0.4584     -5.5789      0.0000
 -26  12   1      5.2813      0.3971     -0.7423      0.0000
 -24  12   1      5.0564      0.3907      3.7439      0.0000
 -22  12   1      4.6160      0.6023      2.9382      0.0000
 -20  12   1      3.8657      0.2859     -1.8614      0.0000
 -18  12   1      4.4378      0.3305     -3.1080      0.0000
 -16  12   1      4.7314      0.5119     -5.0754      0.0000
   6  12   1      4.3159      0.6668      3.5080      0.0000
   8  12   1      4.2961      0.5828     -3.4443      0.0000
  10  12   1      8.2766      0.5994     -7.6588      0.0000
  12  12   1      7.3685      0.5949     -6.3859      0.0000
  14  12   1      6.9680      0.3845     -6.7004      0.0000
  16  12   1      6.2013      0.3594     -6.6966      0.0000
  18  12   1      4.7380      0.6372     -5.3056      0.0000
  20  12   1      4.7665      0.3450     -2.5370      0.0000
  22  12   1      4.7087      0.4439      0.2670      0.0000
  24  12   1      5.6928      0.4613      3.4910      0.0000
 -25  13   1      3.0356      0.3732     -0.8123      0.0000
 -23  13   1      2.6540      0.3654     -3.2593      0.0000
 -21  13   1      3.4652      0.3862     -1.9814      0.0000
 -19  13   1      3.8547      0.2972      1.7938      0.0000
 -17  13   1      5.2953      0.4830      3.5591      0.0000
   7  13   1      3.3879      0.7339      2.8615      0.0000
   9  13   1      5.9988      0.6282      7.4872      0.0000
  11  13   1      7.3511      0.6256      7.4768      0.0000
  13  13   1      7.4454      0.3843      7.3008      0.0000
  15  13   1      7.8122      0.3991      6.5713      0.0000
  17  13   1      5.8311      0.4418      5.4700      0.0000
  19  13   1      4.7937      0.4418      3.3563      0.0000
  21  13   1      2.6525      0.4812      0.5266      0.0000
  23  13   1      3.2124      0.4616     -3.0957      0.0000
 -22  14   1      2.2000      0.4131     -1.5027      0.0000
 -20  14   1      2.7330      0.3741     -1.9463      0.0000
 -18  14   1      3.0080      0.4247     -2.7987      0.0000
   6  14   1      1.6220      1.1820     -2.8914      0.0000
   8  14   1      3.6352      0.5134     -4.5088      0.0000
  10  14   1      4.2524      0.4739     -4.1444      0.0000
  12  14   1      3.9771      0.3814     -3.9623      0.0000
  14  14   1      5.2937      0.4919     -4.3402      0.0000
  16  14   1      5.6361      0.4902     -5.0631      0.0000
  18  14   1      4.4365      0.4566     -5.0142      0.0000
  20  14   1      2.2700      0.5222     -3.3571      0.0000
 -21  15   1      2.0321      0.4325     -2.5003      0.0000
 -19  15   1      2.5504      0.3688     -0.7202      0.0000
   7  15   1      1.5719      1.0315     -2.1125      0.0000
   9  15   1      3.5569      0.5391      1.6573      0.0000
  11  15   1      4.2834      0.4945      4.1486      0.0000
  13  15   1      5.2484      0.4755      5.5280      0.0000
  15  15   1      5.7876      0.4830      5.9670      0.0000
  17  15   1      5.3649      0.4813      5.1356      0.0000
   8  16   1      2.0418      0.7256     -1.8425      0.0000
  10  16   1      2.8735      0.5355     -3.0885      0.0000
  12  16   1      3.0475      0.4510     -3.5342      0.0000
  14  16   1      2.5022      0.4798     -3.4291      0.0000
 -10   0   2     25.7199      1.1036     23.3207      0.0000
  -8   0   2     61.8550      2.4645     44.5641      0.0000
  -6   0   2     65.7061      3.7023     24.1749      0.0000
  -4   0   2     69.4787      2.7691    -21.1246      0.0000
  -2   0   2     74.4744      2.9671    -53.2035      0.0000
   0   0   2     53.0830      2.1160    -61.4760      0.0000
 -11   1   2     14.1235      0.8005     -8.0318      0.0000
  -9   1   2     23.5655      0.9436    -26.2714      0.0000
  -7   1   2     27.9320      0.9126    -40.1125      0.0000
  -5   1   2     19.6762      0.6486    -26.4540      0.0000
  -1   1   2     15.4535      0.4496     -8.4572      0.0000
   1   1   2     26.2823      0.7473     -8.7470      0.0000
   3   1   2     31.7169      1.0354     16.3340      0.0000
   5   1   2     20.2563      2.1464     25.9560      0.0000
   7   1   2     11.2298      0.4918     14.0967      0.0000
   9   1   2      1.9918      0.8028      4.1050      0.0000
 -10   2   2     14.1157      0.5702     18.2699      0.0000
  -8   2   2     20.6451      0.8099     29.4004      0.0000
  -6   2   2     26.3189      1.3596     29.5209      0.0000
  -4   2   2     15.1907      0.7720     22.5877      0.0000
  -2   2   2      8.5235      0.4090      5.5696      0.0000
   0   2   2     23.4563      0.7736     -6.6447      0.0000
   2   2   2     31.6987      1.3753     -6.6269      0.0000
   4   2   2     24.5945      1.3152    -17.6732      0.0000
   6   2   2     15.7525      0.7067    -18.3224      0.0000
   8   2   2      4.0199      0.4726     -4.4845      0.0000
  10   2   2      8.4544      0.3949      7.4202      0.0000
  12   2   2     11.6042      0.5063     17.0327      0.0000
  14   2   2     16.2150      0.9525     18.2781      0.0000
 -11   3   2     11.9243      0.4839    -19.1283      0.0000
  -9   3   2     19.5773      0.9794    -31.7916      0.0000
  -7   3   2     20.6212      0.8467    -32.2430      0.0000
  -5   3   2     24.2580      0.9007    -31.4696      0.0000
  -3   3   2      9.2959      0.4303     -9.6690      0.0000
  -1   3   2      7.7003      0.3885      7.7175      0.0000
   1   3   2     27.8745      1.6497     14.0880      0.0000
   3   3   2     29.7672      1.3568      4.8788      0.0000
   5   3   2     24.4967      0.9858      2.6612      0.0000
   7   3   2     16.3687      0.7584      3.0749      0.0000
   9   3   2      5.7189      0.4688    -12.0343      0.0000
  11   3   2     14.8292      0.8686    -17.8563      0.0000
  13   3   2     15.1045      0.8890    -25.6886      0.0000
  15   3   2     18.3875      1.0701    -19.3398      0.0000
  17   3   2     13.2249      0.7992    -10.9689      0.0000
  19   3   2      1.0954      0.9949     -3.8169      0.0000
 -14   4   2     15.3781      0.6190    -18.1269      0.0000
 -12   4   2     21.4721      0.8596    -24.3961      0.0000
 -10   4   2     10.1968      0.4178     -7.8419      0.0000
  -8   4   2     10.9260      0.8952     -1.3171      0.0000
  -6   4   2     15.4378      1.5592     13.3978      0.0000
  -4   4   2      9.9176      0.4295      6.6373      0.0000
  -2   4   2      5.7976      0.4091     -4.8069      0.0000
   0   4   2      8.1609      0.3821    -11.4054      0.0000
   2   4   2     14.5408      0.6042    -13.2143      0.0000
   4   4   2      8.9674      0.4227      6.2678      0.0000
   6   4   2      9.5685      0.4550     -6.3727      0.0000
  10   4   2     21.9621      1.2584     -1.4345      0.0000
  12   4   2     16.9869      0.9264      7.1451      0.0000
  14   4   2     18.2968      0.8218      9.9175      0.0000
  16   4   2     14.9405      0.6192      3.0022      0.0000
  18   4   2      5.7709      0.3394     -4.0975      0.0000
  20   4   2      5.3938      0.7477     -6.5671      0.0000
  22   4   2      4.7557      0.3692     -4.6343      0.0000
 -15   5   2      7.8153      0.3245     10.2053      0.0000
 -13   5   2      7.3316      0.3060      4.8085      0.0000
 -11   5   2      9.0664      0.3946      6.3977      0.0000
  -7   5   2     10.4297      0.6635    -15.5297      0.0000
  -5   5   2     14.2286      0.8110    -14.4978      0.0000
  -3   5   2      5.8125      0.3400     -4.6892      0.0000
  -1   5   2      5.2914      0.3401     10.8698      0.0000
   1   5   2     16.4220      1.1748     22.0868      0.0000
   3   5   2     15.1005      0.7218      6.8438      0.0000
   5   5   2      7.1463      0.5272      4.0414      0.0000
   9   5   2      9.2628      0.5882      7.7378      0.0000
  11   5   2      8.8057      0.5587     -7.9363      0.0000
  13   5   2     12.9392      0.6022    -16.9696      0.0000
  15   5   2     13.4925      0.5649    -15.6060      0.0000
  17   5   2      9.0378      0.4035     -7.6651      0.0000
  21   5   2      2.0383      1.3298     -1.3421      0.0000
  23   5   2      4.3459      0.4515      1.6930      0.0000
  25   5   2      7.4435      0.6280      3.9816      0.0000
 -16   6   2      7.2636      0.3022     -6.7748      0.0000
 -14   6   2      4.1368      0.3731     -3.1357      0.0000
  -6   6   2     10.3624      0.4777     13.2176      0.0000
  -4   6   2     11.1687      0.7341     11.9781      0.0000
  -2   6   2      2.8313      0.7196     -1.5623      0.0000
   0   6   2     16.0844      0.6648    -18.7238      0.0000
   2   6   2     12.9844      0.9077    -10.8456      0.0000
   4   6   2     12.8583      0.7712     -9.0241      0.0000
   8   6   2     10.8913      1.2558    -14.7722      0.0000
  10   6   2      4.3757      0.4682     -2.9323      0.0000
  12   6   2      8.0611      0.3777      9.1396      0.0000
  14   6   2     12.2029      0.5196     11.6817      0.0000
  16   6   2     12.1212      0.5149      9.0942      0.0000
  18   6   2      6.3112      0.5375     -0.0172      0.0000
  20   6   2      3.5824      0.3450      1.4854      0.0000
  22   6   2      2.6888      0.5547     -0.7321      0.0000
  24   6   2      5.8267      0.3746     -2.0778      0.0000
  26   6   2      5.0270      0.4816     -5.1748      0.0000
  28   6   2      4.8348      0.4909     -4.8344      0.0000
  -5   7   2      7.1020      0.4090     -9.5532      0.0000
  -3   7   2     12.8776      0.7980      1.2693      0.0000
  -1   7   2     18.8479      0.8968     19.3918      0.0000
   1   7   2     21.5928      0.8748     22.2513      0.0000
   3   7   2     22.6497      1.1296     24.2947      0.0000
   7   7   2     13.9080      0.5850     18.1293      0.0000
   9   7   2      8.6717      0.4049     10.0537      0.0000
  11   7   2      2.5763      0.5447     -2.7521      0.0000
  13   7   2      9.4182      0.4234     -9.7514      0.0000
  15   7   2     13.5925      0.6860    -12.4098      0.0000
  17   7   2      6.2044      0.3579     -4.1546      0.0000
  19   7   2      5.8133      0.3234     -5.5561      0.0000
  21   7   2      4.6709      0.3365     -2.8042      0.0000
  23   7   2      1.7189      0.5298     -1.7405      0.0000
  25   7   2      2.9326      0.5708      2.1160      0.0000
  27   7   2      4.6541      0.5377      3.7076      0.0000
  -4   8   2      6.4106      0.5315     11.7335      0.0000
  -2   8   2      6.1655      0.6142      5.7784      0.0000
   0   8   2      4.9908      0.5187      4.0028      0.0000
   2   8   2      8.1658      1.0414     -3.5672      0.0000
   6   8   2      4.9676      0.4761     -6.0169      0.0000
   8   8   2      4.3763      0.7330     -2.0310      0.0000
  10   8   2      1.3778      0.7723      2.9431      0.0000
  12   8   2      5.0352      0.3391      7.9641      0.0000
  14   8   2     11.5007      1.0373     12.2440      0.0000
  16   8   2      4.2571      0.3443      3.8730      0.0000
  18   8   2      4.2886      0.5085      5.7135      0.0000
  20   8   2      2.9007      0.3702      2.8046      0.0000
  22   8   2      3.0656      0.3463      2.1298      0.0000
  24   8   2      3.3179      0.4855     -1.1587      0.0000
  26   8   2      3.8695      0.5239     -3.2096      0.0000
 -23   9   2      3.8169      0.2766      2.2725      0.0000
 -21   9   2      4.4865      0.2003      4.7650      0.0000
 -19   9   2      5.0857      0.3537      5.6923      0.0000
  -3   9   2      3.7209      0.5297     -1.8406      0.0000
  -1   9   2      4.6275      0.7852     -1.8766      0.0000
   1   9   2      3.7386      0.6363      3.4954      0.0000
   5   9   2      5.1947      0.5410      7.4101      0.0000
   7   9   2      3.7370      0.3615      2.3350      0.0000
   9   9   2      1.9117      0.5933     -3.2595      0.0000
  11   9   2      4.1201      0.4587     -5.9476      0.0000
  13   9   2      9.6041      0.4391    -10.8706      0.0000
  15   9   2      3.4377      0.4715     -3.2891      0.0000
  17   9   2      4.2643      0.3408     -5.4110      0.0000
  19   9   2      3.6763      0.3351     -2.9899      0.0000
  21   9   2      2.3532      0.3851     -2.0598      0.0000
  23   9   2      1.7604      0.6383      0.8456      0.0000
  25   9   2      2.7636      0.5639      3.0691      0.0000
 -26  10   2      1.5672      0.3735      1.7591      0.0000
 -24  10   2      1.4783      0.2076      1.6357      0.0000
 -22  10   2      4.0153      0.2324     -3.0024      0.0000
 -20  10   2      4.0340      0.3577     -5.3723      0.0000
  -2  10   2      2.1061      0.7784     -0.9479      0.0000
   0  10   2      2.3135      1.2732     -3.3616      0.0000
   2  10   2      3.1515      0.5503     -6.1521      0.0000
   6  10   2      4.7635      0.4122     -4.1443      0.0000
   8  10   2      4.8542      0.4767      3.0954      0.0000
  10  10   2      5.5251      0.3581      6.3983      0.0000
  14  10   2      3.6086      0.4061      4.5346      0.0000
  16  10   2      3.7584      0.3712      6.2055      0.0000
  18  10   2      3.8861      0.3444      3.9889      0.0000
  20  10   2      1.1973      0.6637      1.9673      0.0000
  22  10   2      1.0247      0.8361     -1.2555      0.0000
  24  10   2      2.5008      0.5248     -4.2633      0.0000
 -27  11   2      3.4391      0.2943     -0.2069      0.0000
 -25  11   2      1.6750      0.3111     -2.0552      0.0000
 -23  11   2      1.5466      0.2837     -1.6760      0.0000
 -21  11   2      3.2364      0.3645      3.7586      0.0000
  -1  11   2      3.2223      0.8585      2.7446      0.0000
   1  11   2      3.8624      1.3879      2.7686      0.0000
   3  11   2      3.2653      0.8425      3.9549      0.0000
   5  11   2      4.2547      0.4434      2.5445      0.0000
   7  11   2      5.4892      0.4311     -2.6560      0.0000
   9  11   2      6.4680      0.3862     -5.4966      0.0000
  11  11   2      8.2655      0.4193     -7.2395      0.0000
  13  11   2      9.1193      0.8441     -1.8320      0.0000
  15  11   2      6.6893      0.5454     -2.2001      0.0000
  17  11   2      3.1720      0.4500     -0.7158      0.0000
  19  11   2      1.5055      0.7827      1.1489      0.0000
  21  11   2      1.2097      0.9097      3.1920      0.0000
  23  11   2      2.7023      0.5664      5.9182      0.0000
 -26  12   2      1.1440      0.4472     -0.3636      0.0000
 -24  12   2      0.3729      0.6393      1.3073      0.0000
 -22  12   2      1.4667      0.4264      1.6795      0.0000
   0  12   2      1.4335      1.3946     -2.9536      0.0000
   2  12   2      2.6099      1.5444     -4.9323      0.0000
   4  12   2      3.5145      1.1005     -5.1493      0.0000
   6  12   2      2.9222      0.4936     -1.9668      0.0000
   8  12   2      1.3832      0.9974      1.4915      0.0000
  10  12   2      3.6048      0.4434      4.3725      0.0000
  12  12   2      1.5583      0.7994      2.1028      0.0000
  14  12   2      2.5016      0.4735      2.6610      0.0000
  16  12   2      3.1912      0.7873      2.7409      0.0000
  18  12   2      1.9009      0.7450      1.7322      0.0000
  20  12   2      1.7254      0.7107      0.4178      0.0000
  22  12   2      1.5959      0.7625     -2.6907      0.0000
 -25  13   2      0.7425      0.6176      0.2112      0.0000
 -23  13   2      1.0186      0.4746     -0.9367      0.0000
   1  13   2      1.4907      1.4312      3.1088      0.0000
   5  13   2      3.4206      0.6993      2.3751      0.0000
   7  13   2      1.4671      0.8520     -0.1066      0.0000
   9  13   2      3.1830      0.4556     -2.5827      0.0000
  11  13   2      1.5081      0.8789     -1.8137      0.0000
  13  13   2      1.2680      1.0191     -1.6252      0.0000
  15  13   2      1.3775      0.9486     -1.7449      0.0000
  17  13   2      1.2044      0.8736     -1.4390      0.0000
  19  13   2      1.6711      0.7310     -0.6996      0.0000
   2  14   2      0.0000      1.2887     -1.8661      0.0000
   4  14   2      0.0000      1.2697     -1.1434      0.0000
   6  14   2      1.4160      0.9401      0.7536      0.0000
   8  14   2      0.0000      1.0199      2.6299      0.0000
  10  14   2      1.9035      0.8475      2.4418      0.0000
  12  14   2      1.1908      0.9634      1.7368      0.0000
  14  14   2      1.4862      0.8713      1.3759      0.0000
  16  14   2      1.2792      0.9128      1.4358      0.0000
  18  14   2      1.6462      0.6900      1.2877      0.0000
   1  15   2      1.0107      1.0992     -0.3331      0.0000
   7  15   2      0.9322      0.8979     -0.7838      0.0000
   9  15   2      1.0585      0.9347     -0.8928      0.0000
  11  15   2      1.0384      0.9941     -0.5374      0.0000
  13  15   2      0.0000      0.9071     -0.5429      0.0000
   2  16   2      0.5659      0.9659     -1.7016      0.0000
   4  16   2      1.2500      0.9761     -1.4020      0.0000
   6  16   2      0.0000      0.9061      0.0435      0.0000
   8  16   2      0.0000      0.7476      1.1512      0.0000
 -17   1   3      2.5329      0.5887      3.6606      0.0000
 -15   1   3      3.3478      0.3686      2.7409      0.0000
 -13   1   3      5.6886      0.3307      4.0072      0.0000
 -11   1   3      7.8459      0.3699     -8.8568      0.0000
  -9   1   3      5.4788      0.5064      7.6572      0.0000
  -7   1   3      4.3424      0.4978     -4.0595      0.0000
  -5   1   3      7.6779      0.5445     -8.8000      0.0000
  -3   1   3      2.2029      0.4365     -2.6562      0.0000
  -1   1   3      6.4795      0.3947     -6.1793      0.0000
   1   1   3      6.6340      0.3590     -5.4729      0.0000
   3   1   3      6.3888      0.3610     -5.0296      0.0000
   5   1   3      9.8297      0.6947      4.4388      0.0000
   7   1   3      5.3448      0.3953      5.1092      0.0000
   9   1   3      2.9788      0.4997      3.0136      0.0000
  11   1   3      3.0469      0.4740      2.5435      0.0000
  13   1   3      0.4761      0.9058     -0.4111      0.0000
  15   1   3      0.6029      0.8634      0.7882      0.0000
 -18   2   3      2.9800      0.6208     -3.1444      0.0000
 -16   2   3      5.8737      0.3170     -6.3810      0.0000
 -14   2   3      4.5942      0.6640     -5.0979      0.0000
 -12   2   3      7.3802      0.4125      5.3583      0.0000
 -10   2   3      3.0004      0.3193      3.4258      0.0000
  -8   2   3      2.4908      0.3297     -2.9966      0.0000
  -6   2   3      7.6810      0.3770     10.8353      0.0000
  -4   2   3      4.9541      0.2600      5.9099      0.0000
  -2   2   3      2.6487      0.5053      3.5227      0.0000
   0   2   3      7.6394      0.4821      4.1165      0.0000
   2   2   3      3.5378      0.3453      3.1267      0.0000
   4   2   3      2.2568      0.4678     -1.5656      0.0000
   8   2   3      4.4641      0.3834     -4.0861      0.0000
  10   2   3      8.5169      0.4070     -3.5646      0.0000
  14   2   3      1.5700      0.6962      0.0270      0.0000
  16   2   3      0.8491      0.8643      0.8299      0.0000
  20   2   3      3.3559      0.6342      4.0025      0.0000
 -19   3   3      3.1048      0.5860      3.7423      0.0000
 -17   3   3      7.1447      0.3334      6.1818      0.0000
 -15   3   3      8.0491      0.4061      8.5319      0.0000
 -13   3   3      5.2089      0.3491     -3.4428      0.0000
 -11   3   3      5.2119      0.4592     -1.7995      0.0000
  -9   3   3      4.7094      0.3680     -5.1160      0.0000
  -7   3   3      4.6165      0.2465     -3.8304      0.0000
  -5   3   3      8.3839      0.6096    -10.5132      0.0000
  -3   3   3     12.5884      0.4419    -11.1001      0.0000
  -1   3   3      9.2273      0.3674     -8.0234      0.0000
   1   3   3      5.0306      0.2928     -5.8156      0.0000
   5   3   3      5.7052      0.3520      6.6400      0.0000
   7   3   3      5.7968      0.7319      6.3284      0.0000
   9   3   3      8.5235      0.4035      4.8453      0.0000
  11   3   3      7.8399      0.5174      2.9590      0.0000
  13   3   3      4.1786      0.3531      3.3669      0.0000
  15   3   3      3.4422      0.5867      2.7237      0.0000
  17   3   3      5.6478      0.6996      0.0842      0.0000
  19   3   3      2.4873      0.9394     -1.7340      0.0000
  21   3   3      1.1913      1.1662     -2.1175      0.0000
 -20   4   3      3.7641      0.5521     -2.9205      0.0000
 -18   4   3      8.3452      0.6838     -7.6821      0.0000
 -16   4   3     11.9058      0.9546    -13.0486      0.0000
 -14   4   3      5.5304      0.2836     -8.6938      0.0000
 -12   4   3      5.8784      0.2723     -6.2805      0.0000
 -10   4   3      5.4223      0.2860     -5.6581      0.0000
  -6   4   3      3.8125      0.4278     -3.2644      0.0000
  -4   4   3     10.7892      0.3863     10.2181      0.0000
  -2   4   3     11.0795      0.3444     10.5193      0.0000
   0   4   3      4.5178      0.4730      4.9583      0.0000
   2   4   3      6.6209      0.3870      5.8099      0.0000
   4   4   3      4.4428      0.3753     -4.4762      0.0000
   6   4   3      5.7663      0.7500     -3.7468      0.0000
   8   4   3      7.1001      0.3684     -6.7302      0.0000
  10   4   3     13.9690      0.5870     -4.5167      0.0000
  12   4   3     10.3099      0.4615     -6.3672      0.0000
  14   4   3      4.7000      0.3209     -5.5550      0.0000
  16   4   3      5.3194      0.3440     -1.1693      0.0000
  18   4   3      1.6154      0.9965      0.8117      0.0000
  22   4   3      2.4054      0.8330      0.3842      0.0000
 -21   5   3      5.0270      0.6003     -2.5716      0.0000
 -19   5   3      7.4075      0.3320      6.2948      0.0000
 -17   5   3     10.2549      0.4236      9.6715      0.0000
 -15   5   3      6.8317      0.7260      6.9812      0.0000
 -13   5   3      4.3165      0.2440      3.0862      0.0000
 -11   5   3      3.9243      0.5197     -2.4700      0.0000
  -9   5   3      6.5876      0.3088     -5.3775      0.0000
  -7   5   3      4.3045      0.4278     -5.2020      0.0000
  -5   5   3      9.1677      0.4431     -7.9582      0.0000
  -3   5   3     12.4539      0.5340    -16.8885      0.0000
  -1   5   3      8.9804      0.4298     -8.6378      0.0000
   1   5   3      5.6694      0.3971     -4.9854      0.0000
   3   5   3      6.0855      0.3733      6.8075      0.0000
   5   5   3      4.3324      0.5411      3.5452      0.0000
   7   5   3      4.0537      0.3772      4.1449      0.0000
   9   5   3      7.0349      0.4979      3.7830      0.0000
  11   5   3     10.8363      0.4754      4.1485      0.0000
  13   5   3      8.1133      0.3947      5.3810      0.0000
  15   5   3      1.6041      0.8698     -0.6756      0.0000
  17   5   3      1.9382      0.7541     -2.6531      0.0000
  19   5   3      3.3476      0.6034     -3.6802      0.0000
  21   5   3      1.9888      0.6210     -0.3175      0.0000
  23   5   3      2.6253      0.7681      0.2495      0.0000
  25   5   3      3.2897      0.5843     -0.0267      0.0000
 -22   6   3      2.6769      0.6963     -2.2247      0.0000
 -20   6   3      2.5949      0.3827     -2.2651      0.0000
 -18   6   3     10.1348      0.4158     -9.6417      0.0000
 -16   6   3      8.7776      0.4056     -7.5209      0.0000
 -14   6   3      5.3710      0.3555     -4.2243      0.0000
 -10   6   3      7.1433      0.4855      5.5062      0.0000
  -8   6   3      5.9713      0.6457      5.7755      0.0000
  -6   6   3     10.3837      0.4742      7.0960      0.0000
  -4   6   3     12.0341      0.5299     10.8734      0.0000
  -2   6   3     12.1959      0.5311     13.2802      0.0000
   0   6   3      9.5320      0.4463      7.3480      0.0000
   2   6   3      9.0071      0.5687     -7.6018      0.0000
   4   6   3      7.8761      0.4016     -6.3892      0.0000
   6   6   3      4.9447      0.3751     -4.1117      0.0000
   8   6   3      4.9878      0.3516     -4.6530      0.0000
  10   6   3      8.9396      0.4183     -6.2742      0.0000
  12   6   3     11.7771      0.7286     -8.4738      0.0000
  16   6   3      2.0439      0.5410      2.9926      0.0000
  18   6   3      5.6719      0.3520      6.6248      0.0000
  20   6   3      1.5388      0.6326      2.7161      0.0000
  22   6   3      2.5215      0.6208      1.1774      0.0000
  24   6   3      2.6947      0.6376      0.9478      0.0000
 -23   7   3      3.6401      0.4403      6.6354      0.0000
 -21   7   3      4.3891      0.2308      3.6375      0.0000
 -19   7   3      5.8578      0.2596      7.0451      0.0000
 -17   7   3     10.8914      0.4422     10.6157      0.0000
 -15   7   3      7.7520      0.4886      7.5005      0.0000
 -11   7   3      2.7399      1.1908     -3.3465      0.0000
  -9   7   3      7.3637      1.0757     -5.5036      0.0000
  -7   7   3      8.6262      0.4958     -8.4642      0.0000
  -5   7   3      9.4872      0.4511     -9.0410      0.0000
  -3   7   3      9.8274      0.4573     -9.5848      0.0000
  -1   7   3      7.8336      0.3969     -8.0698      0.0000
   1   7   3      9.8845      0.4701     10.0577      0.0000
   3   7   3     14.4242      0.9535     14.9784      0.0000
   5   7   3     10.6621      0.4786     12.0490      0.0000
   7   7   3      8.1418      0.4051      8.9538      0.0000
   9   7   3      9.4587      0.4492      8.4272      0.0000
  13   7   3      5.9505      0.5023      3.9619      0.0000
  15   7   3      4.6637      0.6248     -1.2560      0.0000
  17   7   3      6.8203      0.3610     -8.0510      0.0000
  19   7   3      3.1631      0.3958     -4.5548      0.0000
  21   7   3      1.7707      0.7709     -1.9342      0.0000
  23   7   3      2.1334      0.6720     -0.5557      0.0000
  25   7   3      1.8974      0.7765     -0.8554      0.0000
 -24   8   3      1.8685      0.5486      1.8413      0.0000
 -22   8   3      5.9296      0.3499     -3.1282      0.0000
 -20   8   3      4.8772      0.2230     -2.9188      0.0000
 -18   8   3      5.3470      0.2345     -7.4509      0.0000
 -16   8   3      6.3551      0.3824     -8.6955      0.0000
 -10   8   3      4.6185      0.8119      5.1413      0.0000
  -8   8   3      6.7297      1.2038      8.6458      0.0000
  -6   8   3     10.4696      1.2809     13.2068      0.0000
  -4   8   3     15.2756      0.6828     15.7393      0.0000
  -2   8   3     19.1003      0.7910     17.0827      0.0000
   0   8   3     10.0138      0.4638      7.3385      0.0000
   2   8   3      5.8418      0.4130     -3.0833      0.0000
   4   8   3      5.2388      0.3795     -6.2653      0.0000
   6   8   3      2.9802      0.4640     -5.2414      0.0000
   8   8   3      4.7678      0.5305     -4.5438      0.0000
  12   8   3      5.8687      0.3604     -5.0422      0.0000
  14   8   3      4.6600      0.3668     -0.6563      0.0000
  16   8   3      6.7646      0.3727      8.2444      0.0000
  18   8   3      4.1746      0.3885      6.8919      0.0000
  20   8   3      3.5353      0.5315      4.7377      0.0000
  22   8   3      3.6201      0.5139      2.5134      0.0000
  24   8   3      3.0878      0.5576      2.7909      0.0000
 -25   9   3      2.3135      0.3761     -2.0273      0.0000
 -21   9   3      6.0996      0.5418      4.3586      0.0000
 -19   9   3      5.4684      0.3413      4.3863      0.0000
  -9   9   3      4.6168      0.9170     -5.8899      0.0000
  -7   9   3      6.8156      0.9167     -8.5976      0.0000
  -5   9   3     10.5748      0.5365    -14.2832      0.0000
  -3   9   3     14.2451      0.8608    -15.5237      0.0000
  -1   9   3     10.8507      0.7263    -11.0586      0.0000
   1   9   3      5.8229      0.3935     -4.2214      0.0000
   3   9   3      4.4316      0.3928      2.4633      0.0000
   5   9   3      4.1145      0.4118      3.5490      0.0000
   7   9   3      2.5101      0.6422      2.2785      0.0000
  11   9   3      5.5197      0.3703      5.7223      0.0000
  13   9   3      5.3577      0.3653      3.9427      0.0000
  15   9   3      5.7881      0.3672     -4.7982      0.0000
  17   9   3      5.9074      0.5130     -5.1277      0.0000
  19   9   3      3.5070      0.4932     -4.4985      0.0000
  21   9   3      3.6815      0.5082     -2.0707      0.0000
  23   9   3      3.9631      0.5235     -2.2739      0.0000
  -8  10   3      6.8723      1.0114      4.4019      0.0000
  -4  10   3     12.2651      0.6419     11.4762      0.0000
  -2  10   3     10.0724      0.5102      8.5001      0.0000
   0  10   3      6.8190      0.7889      4.0133      0.0000
   2  10   3      4.8240      0.4455     -1.2079      0.0000
   4  10   3      4.9288      0.4080     -4.0422      0.0000
   6  10   3      2.3065      0.6252     -2.7965      0.0000
  10  10   3      4.8968      0.4044     -4.3151      0.0000
  12  10   3      6.3314      0.3959     -4.5561      0.0000
  14  10   3      5.4264      0.3651      2.3049      0.0000
  16  10   3      4.6388      0.4272      3.0159      0.0000
  18  10   3      3.5945      0.5351      3.4341      0.0000
  20  10   3      2.6171      0.5701      1.0671      0.0000
  22  10   3      3.0154      0.5841      0.9521      0.0000
  -7  11   3      1.9319      1.5601      3.8396      0.0000
  -5  11   3      6.4298      0.9427     -1.7947      0.0000
  -3  11   3      7.0821      0.6492     -5.2151      0.0000
  -1  11   3      5.3511      0.5075     -3.9340      0.0000
   1  11   3      2.6145      0.6359     -1.0642      0.0000
   3  11   3      6.0675      0.4272      1.9840      0.0000
   5  11   3      8.6512      0.4437      3.6986      0.0000
   9  11   3     13.3726      0.5808      7.4415      0.0000
  11  11   3     13.4119      0.5793      9.3037      0.0000
  13  11   3      8.2636      0.4262      4.9445      0.0000
  15  11   3      4.1326      0.5557      3.7061      0.0000
  17  11   3      1.3225      0.9770      1.5011      0.0000
  19  11   3      2.8912      0.6043      2.2689      0.0000
  -6  12   3      4.1474      0.9457      5.2285      0.0000
  -4  12   3      4.7968      0.9444      7.0150      0.0000
  -2  12   3      6.0206      0.5771      6.0007      0.0000
   0  12   3      3.5069      0.5686      2.4328      0.0000
   2  12   3      3.1983      0.5495     -0.4772      0.0000
   4  12   3      3.8959      0.4904     -2.0372      0.0000
   8  12   3      4.2757      0.6044     -3.5625      0.0000
  10  12   3      5.7066      0.4012     -4.1777      0.0000
  12  12   3      4.6788      0.5304     -1.1340      0.0000
  14  12   3      3.6369      0.5448     -0.0070      0.0000
  16  12   3      3.0934      0.6067      2.1797      0.0000
  18  12   3      1.9644      0.7257      1.5222      0.0000
  -5  13   3      4.7707      1.1088     -6.8802      0.0000
  -3  13   3      4.3700      1.3889     -7.0410      0.0000
  -1  13   3      5.1772      0.7340     -4.8985      0.0000
   1  13   3      3.3330      0.8243     -1.7399      0.0000
   3  13   3      3.3843      0.4433      0.2572      0.0000
   5  13   3      3.7523      0.6589      1.9232      0.0000
   9  13   3      4.5375      0.5798      3.0591      0.0000
  11  13   3      3.9240      0.5614      1.3905      0.0000
  13  13   3      3.9919      0.5463      0.4829      0.0000
  15  13   3      2.9580      0.5820     -1.4916      0.0000
  -4  14   3      5.2586      0.4865      6.8991      0.0000
  -2  14   3      4.4024      1.4116      6.7272      0.0000
   0  14   3      4.4680      0.7028      4.7158      0.0000
   4  14   3      1.9459      0.7428      0.1386      0.0000
   8  14   3      3.0948      0.6177     -2.4595      0.0000
  10  14   3      3.9013      0.5303     -1.9326      0.0000
  12  14   3      3.1484      0.5598     -1.1174      0.0000
  -3  15   3      2.4906      0.7015     -3.2132      0.0000
  -1  15   3      2.3271      0.9197     -1.3966      0.0000
   1  15   3      3.3522      0.5998      1.0832      0.0000
   5  15   3      2.9872      0.6212      4.1662      0.0000
   7  15   3      3.0889      0.6359      4.4700      0.0000
  -2  16   3      2.0462      0.6790      2.6419      0.0000
   0  16   3      2.1272      0.7211      1.6037      0.0000
 -22   0   4     10.5832      0.8415     10.5042      0.0000
 -20   0   4     12.5811      0.8821     14.9397      0.0000
 -18   0   4     17.0573      1.0114     18.7769      0.0000
 -16   0   4     26.5464      1.5184     23.5990      0.0000
 -14   0   4     27.9106      1.1235     24.0342      0.0000
 -12   0   4     18.6911      1.3625     21.1151      0.0000
 -10   0   4     14.0453      0.6013     -9.2170      0.0000
  -8   0   4     16.6170      0.6951    -18.4138      0.0000
  -6   0   4     11.8018      0.5252    -23.4524      0.0000
  -4   0   4     25.7146      1.0395    -26.3502      0.0000
  -2   0   4     20.9843      0.8566    -18.9424      0.0000
   0   0   4     18.2908      0.7553     -9.3356      0.0000
   2   0   4     18.1825      0.7534      4.0813      0.0000
   4   0   4     17.1764      1.6354     19.2755      0.0000
   6   0   4     29.5078      1.1903     30.3578      0.0000
   8   0   4     24.6315      1.2540     31.4411      0.0000
  12   0   4     14.5291      0.6190     13.7397      0.0000
  14   0   4     12.6113      0.5507      6.2002      0.0000
 -23   1   4      1.9156      1.6028     -2.5554      0.0000
 -21   1   4      3.5119      1.1314     -6.0421      0.0000
 -19   1   4      6.4642      0.6391    -10.2625      0.0000
 -17   1   4     11.6138      0.5264    -13.9966      0.0000
 -15   1   4     20.5502      0.6842    -19.0958      0.0000
 -13   1   4     14.7069      1.1929    -18.8994      0.0000
 -11   1   4      4.3261      0.2906     -3.3781      0.0000
  -9   1   4     16.9136      0.4962     16.3201      0.0000
  -7   1   4     24.8438      0.7110     23.4768      0.0000
  -5   1   4     26.1249      1.1414     27.4341      0.0000
  -3   1   4     28.0916      1.1835     29.1508      0.0000
  -1   1   4     22.3839      0.6765     24.8008      0.0000
   1   1   4     16.6115      0.4893     17.1979      0.0000
   3   1   4      3.7264      0.3826      2.5500      0.0000
   5   1   4     18.6554      0.5442    -12.5196      0.0000
   7   1   4     19.0608      0.9772    -21.9602      0.0000
   9   1   4     14.1590      0.6488    -19.2349      0.0000
  11   1   4      8.1634      0.5426    -12.5312      0.0000
  13   1   4      2.8937      0.3386     -6.2318      0.0000
  15   1   4      1.7658      0.7158     -1.3340      0.0000
  17   1   4      1.7770      1.2818      3.1544      0.0000
  21   1   4      4.3616      0.6342      7.7164      0.0000
 -24   2   4      2.5861      0.9993     -2.6298      0.0000
 -22   2   4      2.6695      1.0663      1.3018      0.0000
 -20   2   4      2.2526      1.1620      4.4876      0.0000
 -18   2   4      7.3629      0.4725      7.5908      0.0000
 -16   2   4     13.2793      0.5518     12.5275      0.0000
 -14   2   4     14.1687      0.4208     19.9724      0.0000
 -12   2   4      4.7748      0.3820      8.3235      0.0000
 -10   2   4      7.1032      0.4972     -0.1762      0.0000
  -8   2   4     19.5434      0.5650    -20.2681      0.0000
  -6   2   4     24.1433      0.6921    -23.7820      0.0000
  -4   2   4     26.5768      0.7604    -24.1491      0.0000
  -2   2   4     23.4299      0.7780    -24.5001      0.0000
   0   2   4     21.1858      0.6113    -19.3097      0.0000
   2   2   4      7.3728      0.3998     -7.9978      0.0000
   4   2   4      8.0460      0.2922      6.1992      0.0000
   6   2   4     17.5348      0.5947     17.2871      0.0000
   8   2   4     13.1444      0.4028     17.2079      0.0000
  10   2   4      6.1581      0.5669     12.2708      0.0000
  12   2   4      2.3609      0.6329      5.9759      0.0000
  14   2   4      3.4397      0.4014      2.2950      0.0000
  16   2   4      3.2310      0.7706     -1.6234      0.0000
  20   2   4      7.7914      0.4502     -7.1221      0.0000
  22   2   4      5.1501      0.5821     -5.4661      0.0000
 -25   3   4      5.7990      0.5749      8.7271      0.0000
 -23   3   4      4.4736      0.8761     -0.1547      0.0000
 -21   3   4      0.1132      0.8532     -2.0477      0.0000
 -19   3   4      3.3471      0.3641     -3.2402      0.0000
 -17   3   4      7.3469      0.5931     -6.2082      0.0000
 -15   3   4     10.4634      0.4735    -12.3703      0.0000
 -13   3   4      8.7292      0.3465    -10.6983      0.0000
 -11   3   4      4.1271      0.3730     -3.8825      0.0000
  -7   3   4     20.6345      0.7037     22.3136      0.0000
  -5   3   4     23.1609      0.7654     21.4249      0.0000
  -3   3   4     23.9442      0.8411     19.7246      0.0000
  -1   3   4     21.4940      0.6213     20.5206      0.0000
   1   3   4     10.9832      0.3495     12.0923      0.0000
   3   3   4      4.1395      0.3470      1.5245      0.0000
   5   3   4      7.8339      0.3462    -11.0797      0.0000
   7   3   4     11.5065      0.8450    -12.5384      0.0000
   9   3   4      7.9514      1.0526     -9.8824      0.0000
  11   3   4      3.2776      0.3873     -4.8625      0.0000
  13   3   4      1.0880      0.8372     -1.8134      0.0000
  15   3   4      2.9539      0.4422      0.5389      0.0000
  17   3   4      9.3523      0.4530      4.6774      0.0000
  19   3   4      8.2771      0.5450      6.7259      0.0000
  21   3   4      6.1077      0.5840      5.9814      0.0000
  23   3   4      3.2562      0.6114      2.7260      0.0000
 -26   4   4      5.0548      0.5474     -8.1178      0.0000
 -24   4   4      7.4990      0.4095     -5.5500      0.0000
 -22   4   4      3.6287      0.3286      4.0130      0.0000
 -20   4   4      3.8800      0.4254      3.4674      0.0000
 -18   4   4      8.1856      0.3607      6.5189      0.0000
 -16   4   4     12.0716      0.5050     11.6778      0.0000
 -14   4   4     11.4408      0.5788     12.9728      0.0000
 -12   4   4     15.1029      0.6442     15.2354      0.0000
 -10   4   4      9.4077      0.4106      4.0294      0.0000
  -8   4   4      7.0434      0.4008     -5.4441      0.0000
  -6   4   4     12.2626      0.3738    -15.8766      0.0000
  -4   4   4     11.6331      0.3644    -12.6673      0.0000
  -2   4   4     11.5466      0.5222    -13.7166      0.0000
   0   4   4      7.7170      0.3828    -11.3882      0.0000
   2   4   4     11.8517      0.5315     -3.5215      0.0000
   4   4   4     16.0224      0.6698      9.2456      0.0000
   6   4   4     15.2371      0.6410     13.6637      0.0000
   8   4   4     14.8678      0.6253     12.5175      0.0000
  10   4   4      8.9100      0.4211      8.6923      0.0000
  12   4   4      3.2056      0.4449      5.4042      0.0000
  14   4   4      4.5726      0.3525      3.4471      0.0000
  16   4   4      9.0280      0.5603     -0.9732      0.0000
  18   4   4      7.8707      0.5711     -4.2913      0.0000
  20   4   4      5.8104      0.5495     -5.1107      0.0000
  22   4   4      2.8855      0.6758     -2.6181      0.0000
  24   4   4      1.7665      0.9330      0.0495      0.0000
 -27   5   4      2.7429      0.6672      4.5327      0.0000
 -25   5   4      5.1967      0.6538      7.1735      0.0000
 -23   5   4      3.4235      0.3440      2.4762      0.0000
 -21   5   4      7.3725      0.3509     -5.6797      0.0000
 -19   5   4      6.2278      0.5531     -4.6342      0.0000
 -17   5   4      8.3580      0.3241     -8.8408      0.0000
 -15   5   4      8.9491      0.3547     -9.0756      0.0000
 -13   5   4      8.5919      0.2945    -11.0118      0.0000
 -11   5   4      7.1223      0.4274     -5.8282      0.0000
  -9   5   4      4.6221      0.4842      3.6708      0.0000
  -7   5   4     11.3982      0.5235     13.1531      0.0000
  -5   5   4     15.7351      0.5806     17.5545      0.0000
  -3   5   4     17.1896      0.5049     14.7039      0.0000
  -1   5   4     12.1456      0.5751     11.9866      0.0000
   1   5   4      6.8649      0.8873      8.3385      0.0000
   3   5   4      5.6852      0.3789     -4.8479      0.0000
   5   5   4      8.9842      0.4393    -11.6512      0.0000
   7   5   4     10.0673      0.4647    -13.4547      0.0000
   9   5   4      8.9283      0.4239    -10.3932      0.0000
  11   5   4      6.2474      0.3568     -6.5506      0.0000
  13   5   4      8.1885      0.4107     -4.2776      0.0000
  15   5   4      3.5214      0.3927      0.5931      0.0000
  17   5   4      7.0152      0.3838      4.3531      0.0000
  19   5   4      4.8467      0.5298      6.6484      0.0000
  21   5   4      2.7519      0.6515      4.9007      0.0000
  23   5   4      1.1021      1.0044      2.1987      0.0000
 -28   6   4      1.7947      0.5990     -2.0658      0.0000
 -26   6   4      2.8746      0.3951     -2.0006      0.0000
 -24   6   4      2.8432      0.3880     -2.9290      0.0000
 -22   6   4      3.4086      0.6150      2.4488      0.0000
 -20   6   4      9.3342      0.4595      9.1885      0.0000
 -18   6   4      7.4095      0.4004      8.0621      0.0000
 -16   6   4      9.6827      0.5593      9.4837      0.0000
 -14   6   4      9.1973      0.3661      9.7433      0.0000
 -12   6   4      5.9123      0.2908      5.8772      0.0000
 -10   6   4      3.0038      0.7373      0.9495      0.0000
  -8   6   4     10.6325      0.4489     -8.8923      0.0000
  -6   6   4     15.2400      0.5214    -14.6890      0.0000
  -4   6   4     16.9979      0.5968    -18.0212      0.0000
  -2   6   4     14.9185      0.6358    -13.2706      0.0000
   0   6   4     10.1886      0.4829    -11.5380      0.0000
   2   6   4      1.4431      0.9393     -2.0940      0.0000
   4   6   4      6.7172      0.4061      6.1260      0.0000
   6   6   4      8.1249      0.4165     11.3370      0.0000
   8   6   4      9.8005      0.5060     11.8649      0.0000
  10   6   4      7.9005      0.4602      9.0439      0.0000
  12   6   4     11.4838      0.5076      7.6624      0.0000
  14   6   4      4.1346      0.5403      2.6212      0.0000
  16   6   4      3.0587      0.5455     -1.1746      0.0000
  18   6   4      4.4509      0.5658     -4.8751      0.0000
  20   6   4      3.7001      0.5497     -4.6308      0.0000
  22   6   4      1.9766      0.7714     -2.9550      0.0000
 -29   7   4      0.8984      0.7469      0.5279      0.0000
 -27   7   4      1.5707      0.7890      1.6204      0.0000
 -25   7   4      1.7109      0.4069      0.7210      0.0000
 -23   7   4      2.3462      0.5790      1.1763      0.0000
 -21   7   4      6.9323      0.3312     -4.3027      0.0000
 -19   7   4     10.2480      0.6029     -9.7648      0.0000
 -17   7   4     10.1668      0.4232     -7.5978      0.0000
 -15   7   4     11.7929      0.4834     -9.1457      0.0000
 -13   7   4     10.9834      0.7579     -5.7567      0.0000
 -11   7   4      6.8028      0.6228     -2.3049      0.0000
  -9   7   4      5.2127      0.3976      4.8225      0.0000
  -7   7   4     10.1205      0.5011     10.8045      0.0000
  -5   7   4     13.5317      0.8183     15.6906      0.0000
  -3   7   4     12.6958      0.5565     14.7482      0.0000
  -1   7   4      8.3811      0.4304     10.4398      0.0000
   1   7   4      4.5429      0.4140      3.1629      0.0000
   3   7   4      5.5982      0.3849     -2.9149      0.0000
   5   7   4     10.4149      0.4832     -9.1641      0.0000
   7   7   4     10.6046      0.4871    -11.9605      0.0000
   9   7   4      8.8529      0.4324    -10.4240      0.0000
  11   7   4     11.1892      0.5017     -9.6795      0.0000
  13   7   4      6.7593      0.4182     -4.7443      0.0000
  15   7   4      2.6637      0.6514     -1.2614      0.0000
  17   7   4      1.7494      0.7554      3.0899      0.0000
  19   7   4      1.1655      1.0097      3.6984      0.0000
 -28   8   4      1.4152      0.3422     -1.7734      0.0000
 -26   8   4      2.7655      0.2437     -2.6766      0.0000
 -24   8   4      2.7827      0.2412     -2.2058      0.0000
 -22   8   4      2.3158      0.2527     -2.2968      0.0000
 -20   8   4      4.4976      0.2437      3.3218      0.0000
 -18   8   4      5.6800      0.2658      7.3043      0.0000
 -16   8   4      5.5169      0.7796      5.9110      0.0000
 -14   8   4      5.1480      0.7067      5.2121      0.0000
 -12   8   4      2.0893      2.0781      3.0047      0.0000
 -10   8   4      2.9460      1.1617     -2.1539      0.0000
  -8   8   4      6.3295      0.6363     -6.7241      0.0000
  -6   8   4     12.4930      0.8129    -11.6376      0.0000
  -4   8   4     15.0031      0.6507    -14.3249      0.0000
  -2   8   4     12.3124      0.5481    -13.6599      0.0000
   0   8   4      7.9080      0.8512     -7.1897      0.0000
   2   8   4      4.0928      0.7305     -3.2983      0.0000
   4   8   4      2.7490      0.5088      1.5823      0.0000
   6   8   4      4.9723      0.4923      6.0615      0.0000
   8   8   4      5.2386      0.3916      6.7105      0.0000
  10   8   4      6.3070      0.3874      7.8276      0.0000
  12   8   4      4.3725      0.5185      4.0739      0.0000
  14   8   4      2.4452      0.6753      1.8756      0.0000
  16   8   4      2.7879      0.6464     -2.1271      0.0000
 -29   9   4      0.4611      0.5406      1.4718      0.0000
 -27   9   4      1.4991      0.5530      1.3668      0.0000
 -25   9   4      2.6730      0.2280      1.9234      0.0000
 -23   9   4      1.8089      0.2546      1.5842      0.0000
 -21   9   4      2.0275      0.2402      1.1274      0.0000
 -19   9   4      3.8808      0.3469     -3.6623      0.0000
 -15   9   4      3.8873      1.0104     -3.6378      0.0000
 -13   9   4      3.1893      1.3683     -3.3396      0.0000
 -11   9   4      4.6753      2.0751     -0.2135      0.0000
  -9   9   4      4.0547      0.8968      2.6780      0.0000
  -7   9   4      5.8620      0.9286      6.0512      0.0000
  -5   9   4      8.6618      0.5610      8.6485      0.0000
  -3   9   4      9.7202      0.4988     10.2091      0.0000
  -1   9   4      7.0354      0.9386      6.6870      0.0000
   1   9   4      4.4237      0.4302      2.8375      0.0000
   3   9   4      1.2611      0.9599      0.1439      0.0000
   5   9   4      3.2819      0.4629     -2.7506      0.0000
   7   9   4      4.1454      0.4294     -3.7877      0.0000
   9   9   4      4.6716      0.3926     -5.6997      0.0000
  11   9   4      2.9227      0.6218     -3.0058      0.0000
  13   9   4      1.3751      0.7699     -1.6867      0.0000
  19   9   4      2.3737      0.6575      1.8221      0.0000
 -28  10   4      0.8104      0.6278     -0.8362      0.0000
 -26  10   4      1.8016      0.3819     -0.5836      0.0000
 -24  10   4      2.0301      0.2192     -1.1597      0.0000
 -22  10   4      2.0501      0.2364     -0.9410      0.0000
 -20  10   4      1.3795      0.5367     -0.3447      0.0000
 -18  10   4      1.8166      0.5184      3.2055      0.0000
 -14  10   4      0.7461      1.7702      1.6184      0.0000
 -12  10   4      1.6531      1.6022      0.1578      0.0000
 -10  10   4      3.5463      1.9419     -1.2673      0.0000
  -8  10   4      3.4807      0.8190     -3.2884      0.0000
  -6  10   4      4.9724      0.7267     -5.1348      0.0000
  -4  10   4      5.0338      0.4793     -6.2710      0.0000
  -2  10   4      4.3502      0.6664     -5.0402      0.0000
   0  10   4      3.3108      0.5297     -2.0238      0.0000
   2  10   4      1.5202      1.1841      0.8061      0.0000
   4  10   4      1.7800      0.7604      2.1168      0.0000
   6  10   4      1.7222      0.7561      2.2534      0.0000
   8  10   4      3.2885      0.4619      3.9010      0.0000
  10  10   4      2.1422      0.5908      1.9249      0.0000
  12  10   4      1.4152      1.0419      0.9545      0.0000
  16  10   4      1.6286      1.0435     -2.3817      0.0000
  18  10   4      1.5845      0.7746     -2.4552      0.0000
 -27  11   4      1.0799      0.4675      0.3841      0.0000
 -25  11   4      1.0795      0.4598      0.4163      0.0000
 -23  11   4      1.0204      0.5326      0.8257      0.0000
 -13  11   4      3.1281      1.3415     -1.7595      0.0000
 -11  11   4      4.8177      1.0667     -1.6228      0.0000
  -9  11   4      5.3062      1.2671     -0.8595      0.0000
  -7  11   4      3.4928      0.7406      0.6408      0.0000
  -5  11   4      0.5917      1.3200      1.8847      0.0000
  -3  11   4      1.6321      1.2143      1.7766      0.0000
  -1  11   4      2.3173      0.7583      0.5800      0.0000
   1  11   4      3.2397      0.5622     -1.6164      0.0000
   3  11   4      3.8591      0.6530     -2.7669      0.0000
   5  11   4      4.4218      0.4454     -2.1426      0.0000
   7  11   4      5.8334      0.4040     -2.9143      0.0000
   9  11   4      4.1126      0.5567     -1.7011      0.0000
  11  11   4      2.3471      0.8110     -1.2777      0.0000
  15  11   4      1.5709      0.9639      1.7097      0.0000
 -12  12   4      0.0000      1.6240      0.1806      0.0000
 -10  12   4      0.0000      1.5348     -0.1019      0.0000
  -8  12   4      0.0000      1.6057     -0.9864      0.0000
  -6  12   4      1.7960      1.1122     -2.2396      0.0000
  -4  12   4      1.9143      1.0638     -2.5987      0.0000
  -2  12   4      2.0672      0.7170     -1.8092      0.0000
   0  12   4      0.8623      1.0143     -0.1525      0.0000
   2  12   4      0.0000      0.9998      1.5408      0.0000
   4  12   4      0.0000      0.9685      1.8231      0.0000
   6  12   4      2.2190      0.8725      2.2670      0.0000
   8  12   4      3.0078      0.6739      1.6684      0.0000
  10  12   4      2.5810      0.6711      1.7985      0.0000
  -9  13   4      0.0000      1.2858     -0.0338      0.0000
  -7  13   4      0.0000      1.4762      0.7803      0.0000
  -5  13   4      0.0000      1.0934      1.6767      0.0000
  -3  13   4      1.4738      0.8751      1.5734      0.0000
  -1  13   4      1.0102      0.9445      0.6014      0.0000
   1  13   4      1.2897      1.1694     -0.5791      0.0000
   3  13   4      0.0000      1.0442     -1.1914      0.0000
   5  13   4      0.8401      1.0142     -1.4992      0.0000
   7  13   4      1.2308      1.0638     -1.0204      0.0000
   9  13   4      1.7637      0.7871     -1.3567      0.0000
  -8  14   4      0.8004      1.0486     -0.5821      0.0000
  -4  14   4      1.6980      0.9700     -1.8062      0.0000
  -2  14   4      1.3262      1.0024     -1.4277      0.0000
   0  14   4      0.0000      0.9343     -0.6798      0.0000
   2  14   4      1.4779      1.0715     -0.2118      0.0000
   4  14   4      0.9102      1.0462      0.0525      0.0000
   6  14   4      0.9859      0.9795     -0.2169      0.0000
  -9  15   4      0.0000      1.0311      0.2217      0.0000
  -7  15   4      0.6376      1.0845      0.6155      0.0000
  -5  15   4      1.1489      1.0746      1.2928      0.0000
  -3  15   4      1.3557      0.8916      1.5423      0.0000
  -1  15   4      0.5912      0.9223      1.1622      0.0000
   1  15   4      1.0717      0.8973      0.7570      0.0000
  -8  16   4      1.3200      0.9474      0.1570      0.0000
  -6  16   4      0.4709      0.9119      0.0150      0.0000
 -29   1   5      0.0000      1.1328      0.2273      0.0000
 -27   1   5      1.3095      1.0773      1.3844      0.0000
 -25   1   5      0.0000      0.9814      1.2922      0.0000
 -23   1   5      1.1802      0.8959      0.5466      0.0000
 -21   1   5      0.8902      0.9321      0.1448      0.0000
 -19   1   5      2.2161      0.5683      1.6400      0.0000
 -17   1   5      0.9798      0.7841     -1.1840      0.0000
 -15   1   5      1.3252      0.6317      0.0895      0.0000
 -13   1   5      1.8235      0.5232     -0.7412      0.0000
 -11   1   5      2.1714      0.4482     -1.8732      0.0000
  -9   1   5      2.5821      0.3790      1.0936      0.0000
  -7   1   5      2.2738      0.4101      2.2468      0.0000
  -5   1   5      1.6225      0.5610      1.3448      0.0000
  -3   1   5      2.6395      0.3671      2.3187      0.0000
  -1   1   5      2.1419      0.4440      2.3205      0.0000
   1   1   5      2.9393      0.3361      1.7136      0.0000
   3   1   5      1.7695      0.5509      1.4078      0.0000
   5   1   5      1.4915      0.6126      0.4078      0.0000
   7   1   5      1.8085      0.6354     -0.4156      0.0000
   9   1   5      1.3869      0.8216     -1.6968      0.0000
  11   1   5      1.4757      0.7599     -1.7306      0.0000
  13   1   5      2.2662      0.6185     -1.2180      0.0000
  15   1   5      1.1452      0.9455     -0.4085      0.0000
  17   1   5      2.0357      0.5307      0.0806      0.0000
  19   1   5      0.5004      1.0955      0.2094      0.0000
  21   1   5      1.1290      1.0822      0.5166      0.0000
  23   1   5      0.0000      1.0319      0.7956      0.0000
 -30   2   5      1.2808      0.9638     -0.2677      0.0000
 -28   2   5      0.0000      1.1711     -0.8079      0.0000
 -26   2   5      2.7008      0.5491     -2.3799      0.0000
 -24   2   5      0.0000      0.9738     -0.9546      0.0000
 -22   2   5      1.2413      0.9299     -0.1917      0.0000
 -20   2   5      1.9672      0.5037     -0.6833      0.0000
 -18   2   5      2.1877      0.4248      0.2224      0.0000
 -16   2   5      0.6079      0.8702      0.9543      0.0000
 -14   2   5      1.1965      0.8270      1.4006      0.0000
 -12   2   5      2.3797      0.4130      2.9904      0.0000
 -10   2   5      2.8161      0.4541      1.5793      0.0000
  -8   2   5      3.3583      0.3061     -2.4948      0.0000
  -6   2   5      1.6685      0.7671     -2.8599      0.0000
  -4   2   5      2.4196      0.3965     -2.1485      0.0000
  -2   2   5      3.8633      0.2947     -3.0196      0.0000
   0   2   5      2.1542      0.4275     -1.9509      0.0000
   2   2   5      4.2429      0.5058     -1.5497      0.0000
   4   2   5      0.8057      0.9158     -0.6466      0.0000
   6   2   5      1.5432      0.6136      0.3466      0.0000
   8   2   5      1.0045      0.8341      2.1321      0.0000
  10   2   5      2.1847      0.4622      3.0388      0.0000
  12   2   5      1.0190      0.9602      2.4593      0.0000
  14   2   5      1.9839      0.5807      1.3024      0.0000
  16   2   5      3.2537      0.5007      0.2437      0.0000
  18   2   5      1.3746      0.8962     -0.0164      0.0000
  20   2   5      0.0000      1.0367     -0.3613      0.0000
 -29   3   5      0.9442      0.7881      0.0914      0.0000
 -27   3   5      1.7115      0.6169      1.4419      0.0000
 -25   3   5      2.7240      0.4462      2.4836      0.0000
 -23   3   5      1.7600      0.6172      0.2041      0.0000
 -21   3   5      1.3603      0.9541      0.4158      0.0000
 -19   3   5      1.8752      0.9235     -1.3230      0.0000
 -17   3   5      1.1510      0.6980     -0.0365      0.0000
 -15   3   5      1.1713      0.7482     -1.7040      0.0000
 -13   3   5      2.4579      0.4423     -3.3118      0.0000
 -11   3   5      2.7737      0.3218     -3.1257      0.0000
  -9   3   5      3.2970      0.3543     -0.9351      0.0000
  -7   3   5      3.8059      0.3345      3.1017      0.0000
  -5   3   5      1.8434      0.4941      3.1937      0.0000
  -3   3   5      5.4441      0.2730      3.1856      0.0000
  -1   3   5      2.3480      0.3908      3.2236      0.0000
   1   3   5      4.1264      0.5747      2.7548      0.0000
   3   3   5      3.1510      0.3614      1.8506      0.0000
   5   3   5      0.8022      0.8198      0.9207      0.0000
   7   3   5      0.7119      0.7975     -1.3357      0.0000
   9   3   5      1.9866      0.4850     -3.0650      0.0000
  11   3   5      1.8527      0.5654     -3.2612      0.0000
  13   3   5      2.0320      0.5760     -2.2188      0.0000
  15   3   5      3.9602      0.4214     -0.9686      0.0000
  17   3   5      3.1377      0.4627     -0.5720      0.0000
  19   3   5      1.8342      0.8420     -0.2984      0.0000
  21   3   5      1.2273      1.0665      0.2589      0.0000
 -30   4   5      0.3641      0.7198      0.1155      0.0000
 -28   4   5      1.2701      0.6305     -0.4384      0.0000
 -26   4   5      2.3697      0.3897     -2.1590      0.0000
 -24   4   5      3.2318      0.3428     -2.6416      0.0000
 -22   4   5      2.0973      0.4703      0.2125      0.0000
 -20   4   5      2.5427      0.3823      1.5367      0.0000
 -18   4   5      1.5542      0.5627      1.9751      0.0000
 -16   4   5      1.8194      0.5352      1.7141      0.0000
 -14   4   5      3.0244      0.6594      3.4661      0.0000
 -12   4   5      2.8290      0.3749      4.4529      0.0000
 -10   4   5      2.9227      0.4413      4.0554      0.0000
  -8   4   5      2.6058      0.3299      0.7984      0.0000
  -6   4   5      2.3848      0.3712     -2.5824      0.0000
  -4   4   5      2.3066      0.3977     -3.0257      0.0000
  -2   4   5      4.1897      0.6195     -2.0932      0.0000
   0   4   5      4.5338      0.4409     -2.5926      0.0000
   2   4   5      4.8744      0.4579     -1.7055      0.0000
   4   4   5      4.0078      0.3113     -1.2835      0.0000
   6   4   5      1.4023      0.6733      0.7226      0.0000
   8   4   5      0.9763      0.8662      2.7357      0.0000
  10   4   5      2.4142      0.5849      3.3279      0.0000
  12   4   5      2.1400      0.5792      2.5771      0.0000
  14   4   5      3.2373      0.4357      1.0501      0.0000
  16   4   5      3.2173      0.4459      0.5097      0.0000
  18   4   5      1.4801      1.0595      0.2044      0.0000
  20   4   5      0.0000      1.0375     -0.2013      0.0000
 -29   5   5      0.4338      0.6724     -0.1306      0.0000
 -27   5   5      1.1563      0.9508      0.6292      0.0000
 -25   5   5      2.0579      0.4452      2.4114      0.0000
 -23   5   5      3.3509      0.3018      2.0883      0.0000
 -21   5   5      3.4724      0.5512     -2.6020      0.0000
 -19   5   5      2.3987      0.4182     -2.2846      0.0000
 -17   5   5      1.7979      0.4112     -2.8698      0.0000
 -15   5   5      1.7395      0.5430     -1.6417      0.0000
 -13   5   5      2.2924      0.9352     -2.0444      0.0000
 -11   5   5      2.1613      0.3471     -3.0885      0.0000
  -9   5   5      2.8142      0.5766     -0.9702      0.0000
  -7   5   5      3.1574      0.5508      2.3125      0.0000
  -5   5   5      6.2362      0.2632      5.8720      0.0000
  -3   5   5      2.9436      0.9318      4.4609      0.0000
  -1   5   5      2.3836      0.6075      3.4239      0.0000
   1   5   5      2.3874      0.4496      2.4803      0.0000
   3   5   5      2.9025      0.4912      1.6954      0.0000
   5   5   5      2.2508      0.5899     -0.2757      0.0000
   7   5   5      1.9332      0.6762     -2.5119      0.0000
   9   5   5      2.1120      0.5845     -3.4953      0.0000
  11   5   5      3.4122      0.4248     -3.0259      0.0000
  13   5   5      3.9604      0.5735     -1.2583      0.0000
  15   5   5      2.1044      0.5736     -0.3786      0.0000
  17   5   5      1.6362      0.9874      0.1307      0.0000
  19   5   5      0.8816      1.0727      0.4949      0.0000
 -30   6   5      0.0000      0.6917     -0.0613      0.0000
 -28   6   5      0.7035      0.6563      0.0422      0.0000
 -26   6   5      1.4269      0.4960     -1.0017      0.0000
 -24   6   5      2.4218      0.3524     -2.4647      0.0000
 -22   6   5      3.5647      0.3571     -0.1859      0.0000
 -20   6   5      5.0845      0.5846      4.2960      0.0000
 -18   6   5      3.7576      0.3131      3.8440      0.0000
 -16   6   5      3.5624      0.2740      3.2855      0.0000
 -14   6   5      2.3444      0.4225      1.6148      0.0000
 -12   6   5      1.8387      0.9055      2.3620      0.0000
 -10   6   5      2.8126      0.2819      1.8656      0.0000
  -8   6   5      4.5614      0.6256     -0.4283      0.0000
  -6   6   5      7.3150      0.5833     -4.8817      0.0000
  -4   6   5      7.2135      0.4487     -6.3781      0.0000
  -2   6   5      4.2791      0.5709     -4.5179      0.0000
   0   6   5      2.8715      0.4200     -2.3262      0.0000
   2   6   5      1.9903      0.7712     -1.6815      0.0000
   4   6   5      3.0061      0.4926      0.4332      0.0000
   6   6   5      3.2110      0.4593      2.8470      0.0000
   8   6   5      3.6046      0.4338      4.4887      0.0000
  10   6   5      4.5764      0.3928      4.7042      0.0000
  12   6   5      3.4815      0.4443      2.8535      0.0000
  14   6   5      2.2456      0.7132      1.4551      0.0000
  16   6   5      1.5000      0.9224      0.1816      0.0000
  18   6   5      1.3900      1.0355     -0.5990      0.0000
 -29   7   5      0.9786      0.7115      0.0415      0.0000
 -27   7   5      1.4375      0.4037      0.5560      0.0000
 -25   7   5      1.8470      0.3904      1.9202      0.0000
 -23   7   5      3.0613      0.3149      2.2283      0.0000
 -21   7   5      5.7848      0.3005     -0.9308      0.0000
 -19   7   5      6.8943      0.7077     -5.5342      0.0000
 -17   7   5      5.2966      0.4285     -3.7959      0.0000
 -15   7   5      4.6400      0.3833     -2.8372      0.0000
 -13   7   5      2.6098      0.3943     -2.0187      0.0000
 -11   7   5      2.7743      0.2918     -1.5272      0.0000
  -9   7   5      3.3187      0.7337     -0.6887      0.0000
  -7   7   5      6.3031      0.5100      3.3919      0.0000
  -5   7   5      8.4562      0.4054      6.7467      0.0000
  -3   7   5      6.9349      0.4520      7.0965      0.0000
  -1   7   5      4.4049      0.4814      3.6902      0.0000
   1   7   5      1.6053      0.8806      1.8133      0.0000
   3   7   5      2.9866      0.5387     -0.3573      0.0000
   5   7   5      4.2187      0.4310     -2.9722      0.0000
   7   7   5      5.2439      0.4095     -5.1526      0.0000
   9   7   5      7.1161      0.4105     -6.3052      0.0000
  11   7   5      4.5037      1.0170     -4.8688      0.0000
  13   7   5      2.4641      0.5174     -3.3302      0.0000
  15   7   5      1.7154      0.8385     -1.3148      0.0000
  17   7   5      1.6858      0.7813     -0.0755      0.0000
 -28   8   5      1.1634      0.7080     -0.8183      0.0000
 -26   8   5      1.3205      0.4476     -1.9720      0.0000
 -24   8   5      2.6155      0.6912     -2.9115      0.0000
 -22   8   5      3.2033      0.4711     -2.2387      0.0000
 -20   8   5      4.8094      0.7841      1.8191      0.0000
 -18   8   5      4.7894      0.6376      4.9958      0.0000
 -16   8   5      2.5511      0.8447      2.8416      0.0000
 -14   8   5      2.3588      0.3338      2.2908      0.0000
 -12   8   5      2.0774      0.6197      1.0931      0.0000
 -10   8   5      4.6308      0.4115      0.7870      0.0000
  -8   8   5      5.4739      0.5399     -1.8263      0.0000
  -6   8   5      8.1170      0.4935     -5.4583      0.0000
  -4   8   5      8.4455      0.4865     -8.0982      0.0000
  -2   8   5      7.6772      0.4586     -6.8061      0.0000
   0   8   5      4.4011      0.4571     -4.3494      0.0000
   2   8   5      2.1405      0.6806     -2.0159      0.0000
   4   8   5      1.6087      0.9135      0.1864      0.0000
   6   8   5      2.9875      0.5275      2.7991      0.0000
   8   8   5      4.4666      0.4012      5.1655      0.0000
  10   8   5      3.9166      0.4425      5.0277      0.0000
  12   8   5      4.5157      0.5885      4.3432      0.0000
  14   8   5      3.4122      0.6473      2.1857      0.0000
  16   8   5      2.3982      0.6435      0.7997      0.0000
 -27   9   5      1.2846      0.6515      0.8977      0.0000
 -25   9   5      1.7245      0.3472      2.2028      0.0000
 -23   9   5      2.7247      0.2758      2.6226      0.0000
 -21   9   5      2.8362      0.2907      1.1459      0.0000
 -19   9   5      4.0298      0.6378     -2.2144      0.0000
 -17   9   5      3.1257      0.7362     -4.1338      0.0000
 -15   9   5      1.4074      0.9976     -2.2730      0.0000
 -13   9   5      1.3706      0.6729     -1.6370      0.0000
 -11   9   5      2.2850      0.9874     -1.4613      0.0000
  -9   9   5      3.4415      0.6767      0.0403      0.0000
  -7   9   5      5.5427      0.5347      2.7366      0.0000
  -5   9   5      6.1478      0.4951      5.9911      0.0000
  -3   9   5      7.0242      0.4561      6.9384      0.0000
  -1   9   5      5.4239      1.0036      5.7267      0.0000
   1   9   5      2.5407      0.6011      3.1855      0.0000
   3   9   5      1.5116      0.8231      1.4398      0.0000
   5   9   5      1.8274      0.7094     -0.5438      0.0000
   7   9   5      3.7185      0.4234     -3.2223      0.0000
   9   9   5      3.0576      0.4756     -4.1048      0.0000
  11   9   5      3.1463      0.6813     -4.6246      0.0000
  13   9   5      3.9685      0.5968     -2.9029      0.0000
  15   9   5      2.9371      0.6064     -1.7847      0.0000
 -26  10   5      1.2508      0.6642     -0.7660      0.0000
 -24  10   5      2.0047      0.4861     -1.8858      0.0000
 -22  10   5      2.4846      0.2603     -1.5647      0.0000
 -20  10   5      2.3638      0.4169      0.0158      0.0000
 -18  10   5      2.0877      0.6750      2.7575      0.0000
 -16  10   5      2.0330      1.4786      3.7540      0.0000
 -14  10   5      1.2858      0.8568      2.0321      0.0000
 -12  10   5      1.2748      1.2580      2.2249      0.0000
 -10  10   5      1.6089      1.1622      1.4347      0.0000
  -8  10   5      2.6347      0.7400     -0.2521      0.0000
  -6  10   5      4.5539      0.5518     -2.8930      0.0000
  -4  10   5      5.2709      0.5032     -4.6831      0.0000
  -2  10   5      4.6471      0.4749     -4.9940      0.0000
   0  10   5      2.7429      0.5924     -3.2909      0.0000
   2  10   5      2.0695      1.1564     -1.5997      0.0000
   4  10   5      1.0974      0.9376     -0.3166      0.0000
   6  10   5      3.0235      0.5841      1.6747      0.0000
   8  10   5      2.5994      0.7632      2.7758      0.0000
  10  10   5      2.0121      0.9732      4.0409      0.0000
  12  10   5      3.3246      0.6276      2.8863      0.0000
 -23  11   5      2.5857      0.4428      0.9884      0.0000
 -19  11   5      0.8982      1.0207     -1.5314      0.0000
 -17  11   5      2.6268      0.4309     -3.6621      0.0000
 -15  11   5      4.6753      1.1863     -4.0267      0.0000
 -13  11   5      4.4717      1.0046     -3.3813      0.0000
 -11  11   5      6.0003      0.5403     -3.2712      0.0000
  -9  11   5      5.5081      0.4833     -2.3629      0.0000
  -7  11   5      4.2902      0.5040     -0.3412      0.0000
  -5  11   5      1.9311      0.9066      1.6176      0.0000
  -3  11   5      3.0567      0.6204      2.8162      0.0000
  -1  11   5      4.8882      0.4905      2.4159      0.0000
   1  11   5      5.2648      0.6365      1.1658      0.0000
   3  11   5      4.6829      0.4302     -0.0456      0.0000
   5  11   5      4.0187      0.5749     -1.4656      0.0000
   7  11   5      3.8299      0.6391     -2.4057      0.0000
   9  11   5      2.6926      0.7632     -3.9910      0.0000
  11  11   5      3.4093      0.6305     -3.3924      0.0000
 -22  12   5      2.2071      0.5398     -0.6936      0.0000
 -18  12   5      1.2865      1.3405      1.2356      0.0000
 -16  12   5      1.2506      1.3222      2.1622      0.0000
 -14  12   5      2.2142      1.4019      2.0319      0.0000
 -12  12   5      2.2631      1.0641      1.0762      0.0000
 -10  12   5      1.6016      1.1637      0.6148      0.0000
  -8  12   5      1.6855      0.9131     -0.7085      0.0000
  -6  12   5      1.9157      0.7488     -2.2910      0.0000
  -4  12   5      3.1036      0.5652     -3.3877      0.0000
  -2  12   5      2.8072      0.5434     -3.3331      0.0000
   0  12   5      2.1981      0.8395     -2.3672      0.0000
   2  12   5      1.9548      1.0250     -0.9419      0.0000
   4  12   5      2.2227      0.8092      0.5596      0.0000
   6  12   5      2.4657      0.7436      1.4501      0.0000
   8  12   5      2.5074      0.6755      2.9447      0.0000
 -17  13   5      0.5772      1.0834     -1.1677      0.0000
 -15  13   5      1.8721      0.8848     -1.6849      0.0000
 -13  13   5      1.4745      1.2619     -1.1428      0.0000
 -11  13   5      1.7534      1.1634     -0.3066      0.0000
  -9  13   5      1.6706      1.0306      0.5964      0.0000
  -7  13   5      2.2459      0.8755      1.9644      0.0000
  -5  13   5      3.6949      0.6552      3.2168      0.0000
  -3  13   5      4.2018      0.6908      3.5699      0.0000
  -1  13   5      2.1785      0.8984      3.0239      0.0000
   1  13   5      1.3708      1.0576      1.8053      0.0000
   3  13   5      1.7966      0.8629      0.2089      0.0000
   5  13   5      1.8870      0.8043     -0.9790      0.0000
 -16  14   5      0.0000      1.1989      0.9646      0.0000
 -14  14   5      0.8801      0.9526      1.0587      0.0000
 -12  14   5      1.1528      1.0533      0.4918      0.0000
 -10  14   5      0.7591      1.0106     -0.4424      0.0000
  -8  14   5      1.5110      0.9643     -1.4942      0.0000
  -6  14   5      2.9460      0.6524     -2.7572      0.0000
  -4  14   5      3.7733      0.5573     -3.5399      0.0000
  -2  14   5      3.4211      0.6600     -3.4612      0.0000
   0  14   5      2.8132      0.7346     -2.6264      0.0000
  -9  15   5      1.7091      0.9043      0.3668      0.0000
  -7  15   5      1.1897      0.9676      1.3721      0.0000
  -5  15   5      2.4627      0.7005      2.2648      0.0000
 -28   0   6      1.4543      1.1562      1.0144      0.0000
 -26   0   6      1.7288      0.6813      1.9535      0.0000
 -24   0   6      3.3693      0.5425      3.3972      0.0000
 -22   0   6      4.9141      0.4507      3.2022      0.0000
 -20   0   6      5.8037      0.4095      2.3752      0.0000
 -18   0   6      4.1671      0.4552      1.4616      0.0000
 -16   0   6      4.0118      0.4512     -3.3030      0.0000
 -14   0   6      4.0932      0.4499     -5.5754      0.0000
 -12   0   6      6.0446      0.4319     -7.9179      0.0000
 -10   0   6      3.4828      0.4669     -7.7943      0.0000
  -8   0   6      2.5807      0.5213     -5.2281      0.0000
  -6   0   6      5.8635      0.4100     -0.8891      0.0000
  -4   0   6      3.1094      0.5281      2.3757      0.0000
  -2   0   6      5.1122      0.5085      4.9731      0.0000
   0   0   6      8.5377      0.4847      6.0110      0.0000
   2   0   6      6.7528      0.4378      4.6222      0.0000
   4   0   6      4.6804      0.4628      1.7528      0.0000
   6   0   6      4.7273      0.4913     -1.5358      0.0000
   8   0   6      7.9535      0.7093     -3.9693      0.0000
  10   0   6      6.3592      0.4859     -5.4333      0.0000
  12   0   6      6.4194      0.4995     -5.6845      0.0000
  14   0   6      3.7222      0.5489     -4.5342      0.0000
  16   0   6      2.4590      1.1448     -2.3521      0.0000
  18   0   6      2.1861      1.0771     -0.0819      0.0000
  20   0   6      3.1925      0.9982      1.3365      0.0000
 -29   1   6      1.1621      1.2187     -0.6988      0.0000
 -27   1   6      1.8255      0.4454     -1.9996      0.0000
 -25   1   6      3.7008      0.3702     -3.3140      0.0000
 -23   1   6      5.0565      0.4290     -4.2422      0.0000
 -21   1   6      3.9512      0.3925     -4.0157      0.0000
 -19   1   6      3.8971      0.3739     -3.1833      0.0000
 -17   1   6      2.3581      0.4301     -0.1892      0.0000
 -15   1   6      3.0400      0.3696      3.0883      0.0000
 -13   1   6      6.1127      0.3149      5.4820      0.0000
 -11   1   6      5.1543      0.4276      6.5072      0.0000
  -9   1   6      3.9634      0.5112      5.5164      0.0000
  -7   1   6      4.5207      0.2935      2.3789      0.0000
  -5   1   6      2.9943      0.3700     -1.2745      0.0000
  -3   1   6      5.7652      0.3382     -4.2246      0.0000
  -1   1   6      6.5343      0.3051     -6.3677      0.0000
   1   1   6      6.0361      0.3015     -6.4012      0.0000
   3   1   6      3.0409      0.4157     -4.3286      0.0000
   5   1   6      3.7699      0.4165     -1.1259      0.0000
   7   1   6      4.0280      0.3531      1.8563      0.0000
   9   1   6      4.4209      0.3797      3.9329      0.0000
  11   1   6      6.0802      0.3417      4.9272      0.0000
  13   1   6      5.3255      0.4445      4.5713      0.0000
  15   1   6      2.9557      0.4366      2.9505      0.0000
  17   1   6      0.0000      0.9994      0.7296      0.0000
  19   1   6      1.3926      1.3728     -1.0397      0.0000
 -28   2   6      1.0115      0.7986      1.3368      0.0000
 -26   2   6      3.3838      0.4125      2.8133      0.0000
 -24   2   6      4.6963      0.2999      3.8749      0.0000
 -22   2   6      4.4401      0.3144      5.0838      0.0000
 -20   2   6      5.1355      0.4243      4.9799      0.0000
 -18   2   6      3.4311      0.4217      2.0096      0.0000
 -16   2   6      2.5285      0.4211     -0.1769      0.0000
 -14   2   6      4.6372      0.4595     -3.8501      0.0000
 -12   2   6      5.0640      0.3035     -5.1557      0.0000
 -10   2   6      5.3788      0.3294     -5.4698      0.0000
  -8   2   6      1.5323      0.7458     -3.9864      0.0000
  -6   2   6      1.5901      0.5735     -1.1748      0.0000
  -4   2   6      2.4671      0.4129      2.3449      0.0000
  -2   2   6      5.8385      0.3368      4.9749      0.0000
   0   2   6      5.9557      0.3518      5.9790      0.0000
   2   2   6      3.9080      0.3521      4.9448      0.0000
   4   2   6      3.4290      0.3758      2.2497      0.0000
   6   2   6      4.2359      0.3493     -0.5913      0.0000
   8   2   6      6.9963      0.3814     -2.8390      0.0000
  10   2   6      5.9196      0.6294     -4.0876      0.0000
  12   2   6      4.9622      1.0349     -4.2185      0.0000
  14   2   6      4.7576      0.3584     -3.2002      0.0000
  16   2   6      0.3297      0.9959     -1.3279      0.0000
  18   2   6      2.0913      1.0156      0.5086      0.0000
 -29   3   6      0.6176      1.1241     -0.5142      0.0000
 -27   3   6      1.7811      0.5421     -1.7763      0.0000
 -25   3   6      3.4609      0.3737     -2.9731      0.0000
 -23   3   6      3.8760      0.3102     -4.5663      0.0000
 -21   3   6      5.1734      0.2846     -5.8329      0.0000
 -19   3   6      4.4397      0.5609     -3.8986      0.0000
 -17   3   6      2.8937      0.4473     -1.6314      0.0000
 -15   3   6      2.7829      0.3771      1.6137      0.0000
 -13   3   6      4.4056      0.4657      3.6102      0.0000
 -11   3   6      4.2149      0.3107      4.2062      0.0000
  -9   3   6      2.8321      0.3773      3.9234      0.0000
  -7   3   6      4.1158      0.3392      2.7043      0.0000
  -5   3   6      2.0690      0.6709     -0.0733      0.0000
  -3   3   6      3.1020      0.4877     -3.4282      0.0000
  -1   3   6      4.6437      0.3028     -5.0308      0.0000
   1   3   6      3.9951      0.3436     -4.9444      0.0000
   3   3   6      2.6620      0.6805     -2.9834      0.0000
   5   3   6      3.8054      0.3649     -0.3993      0.0000
   7   3   6      7.1209      0.6629      1.8459      0.0000
   9   3   6      6.8828      0.5074      3.3119      0.0000
  11   3   6      5.4856      0.4187      3.7416      0.0000
  13   3   6      4.0357      0.5392      3.2017      0.0000
  15   3   6      3.2749      0.5351      1.7324      0.0000
  17   3   6      1.1577      1.1753     -0.0141      0.0000
 -28   4   6      0.6498      0.9490      0.7170      0.0000
 -26   4   6      1.9899      0.4138      1.4681      0.0000
 -24   4   6      3.0254      0.3317      2.9732      0.0000
 -22   4   6      5.1311      0.3987      4.8062      0.0000
 -20   4   6      5.5990      0.2789      4.3480      0.0000
 -18   4   6      3.5850      0.5984      2.6306      0.0000
 -16   4   6      1.3177      0.9182     -0.9963      0.0000
 -14   4   6      3.7806      0.3162     -3.0789      0.0000
 -12   4   6      4.1684      0.3694     -4.1568      0.0000
 -10   4   6      4.0170      0.3301     -4.0543      0.0000
  -8   4   6      5.8436      0.3305     -3.6849      0.0000
  -6   4   6      9.8985      0.6472     -2.2266      0.0000
  -4   4   6      5.1774      0.4011      1.0330      0.0000
  -2   4   6      6.3393      0.3582      3.7053      0.0000
   0   4   6      6.8817      0.3077      4.3380      0.0000
   2   4   6      4.9132      0.3367      3.0165      0.0000
   4   4   6      1.1441      0.8896      0.6760      0.0000
   6   4   6      3.5826      0.5032     -1.6604      0.0000
   8   4   6      7.3211      0.3827     -3.3034      0.0000
  10   4   6      7.9393      0.7452     -3.9913      0.0000
  12   4   6      4.0818      0.4426     -3.7621      0.0000
  14   4   6      3.3955      0.6224     -2.5898      0.0000
  16   4   6      0.7785      1.0407     -0.9182      0.0000
  18   4   6      0.5916      1.0677      0.6890      0.0000
 -29   5   6      1.6799      0.9894     -0.0414      0.0000
 -27   5   6      1.1049      0.7784     -1.0033      0.0000
 -25   5   6      1.5315      0.7070     -1.6744      0.0000
 -23   5   6      2.9783      0.3329     -3.2774      0.0000
 -21   5   6      4.2635      0.4686     -4.1634      0.0000
 -19   5   6      4.2275      0.4824     -3.3917      0.0000
 -17   5   6      1.5459      0.5650     -0.1176      0.0000
 -15   5   6      2.7870      0.4268      2.3072      0.0000
 -13   5   6      4.1089      0.5602      3.7466      0.0000
 -11   5   6      4.0208      0.3048      3.6167      0.0000
  -9   5   6      1.7960      0.5181      3.0771      0.0000
  -7   5   6      4.5787      0.3792      2.3180      0.0000
  -5   5   6      5.4777      0.2861      0.0571      0.0000
  -3   5   6      2.7073      0.4032     -2.9483      0.0000
  -1   5   6      4.0393      0.4751     -4.7046      0.0000
   1   5   6      4.6277      0.5284     -3.9268      0.0000
   3   5   6      3.4392      0.5062     -1.8295      0.0000
   5   5   6      2.1008      0.5616      0.6934      0.0000
   7   5   6      4.0381      0.5968      2.7000      0.0000
   9   5   6      6.4212      0.4216      3.7667      0.0000
  11   5   6      3.9358      0.4343      3.9744      0.0000
  13   5   6      2.5173      0.6793      3.1799      0.0000
  15   5   6      1.7449      0.8658      1.7109      0.0000
  17   5   6      0.7351      0.9866     -0.0262      0.0000
 -28   6   6      1.0920      1.0162      0.5921      0.0000
 -26   6   6      0.9710      0.7890      1.2958      0.0000
 -24   6   6      1.6954      0.7462      1.7950      0.0000
 -22   6   6      2.6798      0.3369      2.8425      0.0000
 -20   6   6      2.9818      0.5789      3.6094      0.0000
 -18   6   6      2.0367      0.5636      1.0839      0.0000
 -16   6   6      2.3381      0.4249     -1.3862      0.0000
 -14   6   6      3.4158      0.3815     -3.4168      0.0000
 -12   6   6      4.9104      0.5778     -3.8883      0.0000
 -10   6   6      3.2272      0.3321     -3.1586      0.0000
  -8   6   6      2.1484      0.9872     -2.3190      0.0000
  -6   6   6      2.2171      0.4231     -0.7037      0.0000
  -4   6   6      2.4106      0.4496      1.7426      0.0000
  -2   6   6      2.8620      0.4550      4.3170      0.0000
   0   6   6      4.0956      0.5404      4.7524      0.0000
   2   6   6      4.7524      1.0328      3.2010      0.0000
   4   6   6      2.3577      0.4983      0.7514      0.0000
   6   6   6      2.3658      0.6140     -1.5515      0.0000
   8   6   6      3.9308      0.4531     -3.0884      0.0000
  10   6   6      3.0486      0.5875     -3.8545      0.0000
  12   6   6      2.5055      0.7974     -3.6451      0.0000
  14   6   6      1.5907      1.0427     -2.6415      0.0000
 -27   7   6      0.6835      0.9321     -1.1030      0.0000
 -25   7   6      1.5247      0.6111     -1.5780      0.0000
 -23   7   6      2.6384      0.4685     -1.7414      0.0000
 -21   7   6      2.8149      0.5203     -2.7249      0.0000
 -19   7   6      1.9784      0.4306     -2.1942      0.0000
 -17   7   6      2.7235      0.5863      0.0733      0.0000
 -15   7   6      3.0306      0.5839      2.5663      0.0000
 -13   7   6      3.3001      0.4418      3.7628      0.0000
 -11   7   6      4.1264      0.6687      3.7168      0.0000
  -9   7   6      2.8295      0.3499      2.7435      0.0000
  -7   7   6      1.5078      0.6199      1.2460      0.0000
  -5   7   6      0.0000      0.9753     -0.5883      0.0000
  -3   7   6      2.5429      0.4740     -2.8921      0.0000
  -1   7   6      2.1616      0.8830     -4.2592      0.0000
   1   7   6      3.1881      0.4406     -3.7655      0.0000
   3   7   6      3.5887      0.4975     -1.7339      0.0000
   5   7   6      2.7745      0.5469      0.4684      0.0000
   7   7   6      1.7827      0.7306      2.1724      0.0000
   9   7   6      3.4078      0.4844      3.2703      0.0000
  11   7   6      2.5905      0.8144      3.5042      0.0000
  13   7   6      2.7525      0.7153      3.0616      0.0000
 -26   8   6      0.9904      0.9698      1.6598      0.0000
 -24   8   6      1.3490      0.7505      1.9426      0.0000
 -22   8   6      2.0900      0.3480      2.1122      0.0000
 -20   8   6      1.6465      0.3941      2.2899      0.0000
 -18   8   6      1.3444      0.7615      1.9006      0.0000
 -16   8   6      1.0384      0.6309     -0.6489      0.0000
 -14   8   6      2.0199      0.5450     -2.3574      0.0000
 -12   8   6      4.4682      0.4638     -2.9848      0.0000
 -10   8   6      3.8201      0.4214     -2.7053      0.0000
  -8   8   6      2.0487      0.5567     -1.3794      0.0000
  -6   8   6      1.4721      0.8695      0.0815      0.0000
  -4   8   6      1.7763      0.6667      1.7681      0.0000
  -2   8   6      3.0505      0.4269      3.1436      0.0000
   0   8   6      2.7410      0.5979      3.6478      0.0000
   2   8   6      2.2803      0.6705      2.4929      0.0000
   4   8   6      1.4955      0.9109      0.6475      0.0000
   6   8   6      1.7787      0.6961     -1.0033      0.0000
   8   8   6      2.5978      0.7498     -2.2431      0.0000
  10   8   6      2.9357      0.6730     -2.7077      0.0000
  12   8   6      2.4909      0.7670     -2.7102      0.0000
 -25   9   6      1.1791      0.9987     -1.7177      0.0000
 -23   9   6      0.9748      1.0940     -1.8731      0.0000
 -21   9   6      1.5726      0.5470     -1.6164      0.0000
 -19   9   6      0.9867      0.5453     -1.9360      0.0000
 -17   9   6      1.2387      0.4764     -1.0844      0.0000
 -15   9   6      1.1069      0.5886      0.8801      0.0000
 -13   9   6      2.1740      0.4184      2.0464      0.0000
 -11   9   6      2.7103      0.5537      2.3614      0.0000
  -9   9   6      2.5331      0.5509      1.7057      0.0000
  -7   9   6      0.7969      0.8975      0.4532      0.0000
  -5   9   6      1.0023      1.0703     -0.8544      0.0000
  -3   9   6      2.1929      0.7274     -1.7947      0.0000
  -1   9   6      2.1590      0.7232     -2.4454      0.0000
   1   9   6      1.4369      0.9340     -2.0872      0.0000
   3   9   6      1.1757      0.9328     -0.8632      0.0000
   5   9   6      1.8281      0.6936      0.5566      0.0000
   7   9   6      1.4181      1.0734      1.7237      0.0000
   9   9   6      1.4751      1.0525      2.1548      0.0000
  11   9   6      2.2164      0.9198      2.3014      0.0000
 -22  10   6      1.1598      1.1101      1.3662      0.0000
 -20  10   6      1.1412      1.2271      1.3174      0.0000
 -18  10   6      1.1166      0.7787      1.3075      0.0000
 -16  10   6      1.4672      0.5698      0.6955      0.0000
 -14  10   6      0.4537      0.8194     -0.7787      0.0000
 -12  10   6      0.0000      0.7527     -1.4666      0.0000
 -10  10   6      1.2499      0.8223     -1.2798      0.0000
  -8  10   6      1.1779      1.0805     -0.4816      0.0000
  -6  10   6      0.3323      1.0309      0.6697      0.0000
  -4  10   6      0.4169      1.0565      1.3652      0.0000
  -2  10   6      1.2253      1.0047      1.7030      0.0000
   0  10   6      0.2614      0.9337      1.4950      0.0000
   2  10   6      0.8718      0.9061      0.7657      0.0000
   4  10   6      0.8608      1.0339     -0.4016      0.0000
   6  10   6      1.0902      1.1215     -1.5660      0.0000
   8  10   6      2.3422      0.8092     -2.0137      0.0000
 -21  11   6      1.1805      1.1339     -0.8681      0.0000
 -19  11   6      0.0000      1.1175     -0.5976      0.0000
 -17  11   6      1.3804      1.2441     -0.6192      0.0000
 -13  11   6      1.5240      1.2609      1.1338      0.0000
 -11  11   6      1.7697      0.8210      1.3397      0.0000
  -9  11   6      3.0005      0.5866      0.8852      0.0000
  -7  11   6      2.4539      0.6296     -0.0392      0.0000
  -5  11   6      2.2297      0.7066     -0.8456      0.0000
  -3  11   6      2.3324      0.7893     -1.1880      0.0000
  -1  11   6      2.9650      0.8720     -0.9659      0.0000
   1  11   6      2.5287      0.8297     -0.4692      0.0000
   3  11   6      0.0000      1.0657      0.3814      0.0000
   5  11   6      0.0000      0.9949      1.4888      0.0000
   7  11   6      0.9925      0.9608      2.0804      0.0000
 -18  12   6      0.5915      1.0959      0.2748      0.0000
 -12  12   6      0.0000      1.0556     -1.0520      0.0000
 -10  12   6      1.2891      1.1277     -0.8873      0.0000
  -8  12   6      1.7860      1.1069     -0.1602      0.0000
  -6  12   6      0.0000      1.1405      0.6773      0.0000
  -4  12   6      1.4006      1.1386      1.2565      0.0000
  -2  12   6      2.5810      0.7253      1.2147      0.0000
   0  12   6      1.0029      1.0545      0.8114      0.0000
   2  12   6      1.6377      0.9082      0.1623      0.0000
   4  12   6      0.7253      0.9483     -0.7988      0.0000
 -11  13   6      0.0000      1.0387      0.9710      0.0000
  -9  13   6      0.0000      1.0584      0.5473      0.0000
  -7  13   6      0.0000      1.1063     -0.1887      0.0000
  -5  13   6      0.0000      1.0646     -0.8849      0.0000
  -3  13   6      1.4012      1.1086     -1.1668      0.0000
  -1  13   6      0.2766      1.0587     -1.0113      0.0000
 -25   1   7      0.0000      0.7900     -0.0615      0.0000
 -23   1   7      1.2537      0.6172     -0.9107      0.0000
 -21   1   7      1.1661      0.6895     -0.3411      0.0000
 -19   1   7      0.3905      0.7626     -0.4210      0.0000
 -17   1   7      0.4285      0.7664     -0.5311      0.0000
 -15   1   7      0.0785      0.7891     -0.2757      0.0000
 -13   1   7      0.6579      0.7826     -0.1029      0.0000
 -11   1   7      1.6071      0.6122      0.4651      0.0000
  -9   1   7      1.0096      0.8056      0.8367      0.0000
  -7   1   7      2.6354      0.4734      0.7889      0.0000
  -5   1   7      1.5550      0.8490      0.3381      0.0000
  -3   1   7      1.3691      0.7699      0.0078      0.0000
  -1   1   7      1.0757      0.8633     -0.1852      0.0000
   1   1   7      0.9154      0.8678     -0.4757      0.0000
   3   1   7      1.1819      0.8336     -0.7261      0.0000
   5   1   7      1.2481      0.8251     -0.8185      0.0000
   7   1   7      2.0817      0.5058     -0.6258      0.0000
   9   1   7      1.4115      0.6418     -0.3025      0.0000
  11   1   7      1.0484      1.0210     -0.0144      0.0000
  13   1   7      1.5310      1.1213      0.1982      0.0000
 -26   2   7      1.2027      1.0093      0.2773      0.0000
 -24   2   7      1.4461      0.6337      0.8353      0.0000
 -22   2   7      1.8588      0.4677      1.0964      0.0000
 -20   2   7      0.2290      0.7359      0.7254      0.0000
 -18   2   7      1.0893      0.7857      0.8217      0.0000
 -16   2   7      1.2271      0.6681      0.6406      0.0000
 -14   2   7      1.1424      0.7928      0.2478      0.0000
 -12   2   7      0.6596      0.7718     -0.5316      0.0000
 -10   2   7      1.6000      0.6217     -1.4808      0.0000
  -8   2   7      2.9311      0.3904     -1.8187      0.0000
  -6   2   7      2.2334      0.4804     -1.3360      0.0000
  -4   2   7      1.5808      0.8019     -0.5723      0.0000
  -2   2   7      0.4959      0.8523     -0.1343      0.0000
   0   2   7      1.5161      0.7109      0.3356      0.0000
   2   2   7      1.5880      0.6335      0.9117      0.0000
   4   2   7      1.7594      0.5963      1.3361      0.0000
   6   2   7      1.6686      0.6036      1.3026      0.0000
   8   2   7      3.2552      0.3674      0.8404      0.0000
  10   2   7      1.0915      0.8962      0.2907      0.0000
  12   2   7      0.7092      1.0136     -0.1614      0.0000
  14   2   7      0.7332      0.9662     -0.4720      0.0000
 -25   3   7      0.2841      0.8251     -0.9624      0.0000
 -23   3   7      1.8510      0.5071     -1.0580      0.0000
 -21   3   7      1.3854      0.6941     -1.4710      0.0000
 -19   3   7      1.2282      0.6790     -1.1232      0.0000
 -17   3   7      1.0818      0.7017     -0.9912      0.0000
 -15   3   7      0.9732      0.7769     -0.7039      0.0000
 -13   3   7      0.5966      0.7487      0.2408      0.0000
 -11   3   7      1.2894      0.6952      1.4261      0.0000
  -9   3   7      2.7273      0.6912      2.4018      0.0000
  -7   3   7      3.8771      0.3277      2.3708      0.0000
  -5   3   7      3.3080      0.3619      1.5708      0.0000
  -3   3   7      1.2007      0.8321      0.7484      0.0000
  -1   3   7      1.4940      0.6864      0.0716      0.0000
   1   3   7      1.5053      0.8437     -0.7340      0.0000
   3   3   7      0.8589      0.8343     -1.5426      0.0000
   5   3   7      1.3078      0.7663     -1.8636      0.0000
   7   3   7      2.5368      0.4250     -1.5226      0.0000
   9   3   7      2.8984      0.5124     -0.8260      0.0000
  11   3   7      1.7100      0.9549     -0.1503      0.0000
  13   3   7      0.8987      0.9866      0.3525      0.0000
 -24   4   7      1.9706      0.5464      1.1489      0.0000
 -22   4   7      1.9786      0.4974      1.4861      0.0000
 -20   4   7      1.7707      0.5431      1.6530      0.0000
 -18   4   7      0.9092      0.7346      1.1675      0.0000
 -16   4   7      1.3416      0.5873      0.9863      0.0000
 -14   4   7      0.8505      0.7500      0.1151      0.0000
 -12   4   7      0.2489      0.7792     -1.1594      0.0000
 -10   4   7      3.1794      0.3723     -2.3886      0.0000
  -8   4   7      3.4341      0.9195     -2.9806      0.0000
  -6   4   7      5.6647      0.4197     -2.5779      0.0000
  -4   4   7      3.7781      0.3351     -1.7096      0.0000
  -2   4   7      0.6039      0.8985     -0.7529      0.0000
   0   4   7      0.9868      0.8363      0.2068      0.0000
   2   4   7      1.6988      0.5673      1.2873      0.0000
   4   4   7      1.7328      0.5531      2.0268      0.0000
   6   4   7      2.4597      0.4383      2.0134      0.0000
   8   4   7      2.3777      0.4665      1.3924      0.0000
  10   4   7      3.0271      0.5788      0.5928      0.0000
  12   4   7      0.3084      0.9702     -0.0556      0.0000
 -25   5   7      0.7345      0.9702     -0.6916      0.0000
 -23   5   7      1.2818      0.7778     -1.5951      0.0000
 -21   5   7      1.6154      0.5662     -1.7621      0.0000
 -19   5   7      1.6135      0.4947     -1.7132      0.0000
 -17   5   7      1.5073      0.6354     -1.3143      0.0000
 -15   5   7      0.0000      0.7472     -0.6347      0.0000
 -13   5   7      0.6890      0.7378      0.5649      0.0000
 -11   5   7      2.2192      0.4419      1.8860      0.0000
  -9   5   7      3.1504      0.6479      2.7483      0.0000
  -7   5   7      2.5802      0.3848      2.8596      0.0000
  -5   5   7      4.9123      0.3041      2.2743      0.0000
  -3   5   7      2.1211      0.4407      1.2663      0.0000
  -1   5   7      1.1957      0.7021      0.1291      0.0000
   1   5   7      0.9980      0.8096     -1.0540      0.0000
   3   5   7      1.2526      0.9081     -2.0318      0.0000
   5   5   7      2.1182      0.5068     -2.3234      0.0000
   7   5   7      1.9531      0.7929     -1.8582      0.0000
   9   5   7      2.8050      0.7738     -1.0109      0.0000
  11   5   7      1.2926      1.0098     -0.2243      0.0000
  13   5   7      0.0000      1.0591      0.3561      0.0000
 -24   6   7      0.9844      0.9904      1.1276      0.0000
 -22   6   7      1.0250      1.0335      1.7240      0.0000
 -20   6   7      1.1794      0.7858      1.8148      0.0000
 -18   6   7      1.7620      0.4110      1.6733      0.0000
 -16   6   7      1.2824      0.7257      0.8336      0.0000
 -14   6   7      1.1646      0.6038     -0.1785      0.0000
 -12   6   7      1.5022      0.5984     -1.5700      0.0000
 -10   6   7      2.3861      0.5682     -2.5762      0.0000
  -8   6   7      1.9094      0.4087     -2.9233      0.0000
  -6   6   7      2.0519      0.4176     -2.6991      0.0000
  -4   6   7      3.3579      0.4985     -1.8861      0.0000
  -2   6   7      1.5683      0.5920     -0.6929      0.0000
   0   6   7      0.9363      0.8041      0.6555      0.0000
   2   6   7      1.2068      0.7573      1.8059      0.0000
   4   6   7      1.7572      0.5893      2.3809      0.0000
   6   6   7      1.5118      0.7559      2.1404      0.0000
   8   6   7      2.3348      0.9226      1.3261      0.0000
  10   6   7      2.7516      0.8023      0.4223      0.0000
 -23   7   7      1.3721      0.9175     -1.4026      0.0000
 -21   7   7      1.3011      0.9647     -1.8923      0.0000
 -19   7   7      0.9583      0.9733     -2.0041      0.0000
 -17   7   7      1.8046      0.5426     -1.3861      0.0000
 -15   7   7      1.4470      0.5941     -0.3042      0.0000
 -13   7   7      1.5921      0.5178      1.0277      0.0000
 -11   7   7      2.2042      0.7726      2.2859      0.0000
  -9   7   7      2.1430      0.3772      2.8497      0.0000
  -7   7   7      1.7224      0.4884      2.8178      0.0000
  -5   7   7      2.0143      0.4805      2.2687      0.0000
  -3   7   7      2.4854      0.5404      1.2155      0.0000
  -1   7   7      1.7688      0.5716     -0.2218      0.0000
   1   7   7      1.4481      0.6351     -1.5802      0.0000
   3   7   7      1.2877      0.7376     -2.4154      0.0000
   5   7   7      1.4471      0.9352     -2.4389      0.0000
   7   7   7      0.0000      1.0746     -1.7441      0.0000
   9   7   7      2.0901      0.9269     -0.7749      0.0000
 -22   8   7      0.6097      1.0097      1.7104      0.0000
 -20   8   7      1.6337      0.8955      2.1367      0.0000
 -18   8   7      1.7730      1.1262      1.9290      0.0000
 -16   8   7      1.9809      1.0407      1.0604      0.0000
 -14   8   7      1.7583      0.5869     -0.3416      0.0000
 -12   8   7      1.7542      0.4780     -1.7011      0.0000
 -10   8   7      1.1887      0.6547     -2.6653      0.0000
  -8   8   7      1.8667      0.5011     -2.8945      0.0000
  -6   8   7      1.9571      0.6252     -2.5636      0.0000
  -4   8   7      2.0306      0.6031     -1.7762      0.0000
  -2   8   7      2.7583      0.6469     -0.4460      0.0000
   0   8   7      0.9877      0.9125      1.0936      0.0000
   2   8   7      2.0453      0.9241      2.3041      0.0000
   4   8   7      3.1987      0.8174      2.7248      0.0000
   6   8   7      2.6140      0.8571      2.3248      0.0000
   8   8   7      2.6834      0.8744      1.4410      0.0000
 -19   9   7      1.2493      1.0906     -2.0961      0.0000
 -17   9   7      2.9739      0.8164     -1.7455      0.0000
 -15   9   7      1.6681      1.2781     -0.5160      0.0000
 -13   9   7      2.1770      1.2031      0.9665      0.0000
 -11   9   7      1.8495      1.2693      2.1998      0.0000
  -9   9   7      1.7844      0.6663      2.8782      0.0000
  -7   9   7      2.2795      0.5810      2.8219      0.0000
  -5   9   7      1.9588      0.6308      2.2863      0.0000
  -3   9   7      1.8001      0.9533      1.2517      0.0000
  -1   9   7      1.2017      0.9435     -0.1870      0.0000
   1   9   7      1.5044      1.2739     -1.6460      0.0000
   3   9   7      3.0023      0.7846     -2.5126      0.0000
   5   9   7      2.2751      0.9217     -2.5578      0.0000
 -18  10   7      1.3447      1.1708      1.8784      0.0000
 -16  10   7      0.8002      1.1982      1.1997      0.0000
 -14  10   7      0.8594      1.1609     -0.1398      0.0000
 -12  10   7      1.7009      1.2095     -1.5243      0.0000
 -10  10   7      2.0595      0.9554     -2.5113      0.0000
  -8  10   7      1.7777      1.0249     -2.8773      0.0000
  -6  10   7      2.1453      0.8943     -2.6272      0.0000
  -4  10   7      2.4680      0.8076     -1.9081      0.0000
  -2  10   7      1.9736      0.9231     -0.7912      0.0000
   0  10   7      0.9853      1.1093      0.6079      0.0000
   2  10   7      2.0822      1.0989      1.7628      0.0000
 -13  11   7      1.4945      1.1955      0.8200      0.0000
 -11  11   7      3.4257      0.7397      1.9594      0.0000
  -9  11   7      3.8550      0.6900      2.6099      0.0000
  -7  11   7      4.4956      0.6817      2.6916      0.0000
  -5  11   7      4.4253      0.7006      2.2346      0.0000
  -3  11   7      3.3623      0.7415      1.4284      0.0000
  -1  11   7      1.9207      1.0420      0.3078      0.0000
 -20   0   8      1.8285      0.7542     -3.3540      0.0000
 -18   0   8      1.8606      0.7598     -2.9524      0.0000
 -16   0   8      2.4421      0.6210     -1.6026      0.0000
 -14   0   8      2.3541      0.5809      0.3193      0.0000
 -12   0   8      2.9257      0.6964      2.4468      0.0000
 -10   0   8      5.3407      0.4591      4.4470      0.0000
  -8   0   8      6.5119      0.4627      5.6389      0.0000
  -6   0   8      5.0355      0.4735      5.2953      0.0000
  -4   0   8      3.0140      0.7278      3.4064      0.0000
  -2   0   8      3.5991      0.5111      0.7905      0.0000
   0   0   8      3.3615      0.5231     -1.5651      0.0000
   2   0   8      3.0889      0.9294     -3.1873      0.0000
   4   0   8      3.0315      1.1078     -3.9038      0.0000
   6   0   8      1.8157      1.4228     -3.6494      0.0000
 -21   1   8      1.7254      1.3125      3.2108      0.0000
 -19   1   8      2.9542      0.3751      3.3459      0.0000
 -17   1   8      2.1277      0.4626      2.4427      0.0000
 -15   1   8      2.3195      0.4297      0.8018      0.0000
 -13   1   8      1.6962      0.5151     -1.2345      0.0000
 -11   1   8      4.3147      0.3164     -3.3273      0.0000
  -9   1   8      5.5750      0.3199     -4.9946      0.0000
  -7   1   8      5.7247      0.3234     -5.4767      0.0000
  -5   1   8      3.7365      0.3665     -4.3565      0.0000
  -3   1   8      2.0908      0.4985     -2.0485      0.0000
  -1   1   8      2.7486      0.4504      0.4794      0.0000
   1   1   8      2.5265      0.5094      2.4853      0.0000
   3   1   8      5.2824      0.5142      3.6651      0.0000
   5   1   8      5.4087      0.8135      3.8981      0.0000
   7   1   8      2.6908      0.8491      3.1737      0.0000
 -20   2   8      2.9601      1.3083     -3.3623      0.0000
 -18   2   8      3.1904      0.4505     -2.9928      0.0000
 -16   2   8      1.9329      0.4928     -1.7376      0.0000
 -14   2   8      0.9797      0.7506      0.0856      0.0000
 -12   2   8      2.4552      0.3917      2.1713      0.0000
 -10   2   8      4.7713      0.3147      4.0575      0.0000
  -8   2   8      5.6775      0.3229      5.1342      0.0000
  -6   2   8      4.2592      0.3436      4.8325      0.0000
  -4   2   8      2.0128      0.4758      3.1504      0.0000
  -2   2   8      1.6111      0.5807      0.7763      0.0000
   0   2   8      2.9553      0.4293     -1.4639      0.0000
   2   2   8      5.1419      0.5193     -3.0352      0.0000
   4   2   8      6.3113      0.5476     -3.7302      0.0000
   6   2   8      4.5927      0.5540     -3.4695      0.0000
 -21   3   8      2.7683      0.7638      2.8475      0.0000
 -19   3   8      2.6374      1.1031      3.1361      0.0000
 -17   3   8      2.2728      0.4915      2.3945      0.0000
 -15   3   8      1.2174      0.6240      0.8959      0.0000
 -13   3   8      1.7990      0.5195     -1.0161      0.0000
 -11   3   8      3.3021      0.3651     -2.9702      0.0000
  -9   3   8      5.4099      0.3744     -4.3736      0.0000
  -7   3   8      4.1810      0.3349     -4.7217      0.0000
  -5   3   8      2.9177      0.3741     -3.7766      0.0000
  -3   3   8      1.6783      0.5278     -1.8711      0.0000
  -1   3   8      1.6910      0.5705      0.3317      0.0000
   1   3   8      4.4228      0.7008      2.1751      0.0000
   3   3   8      5.3228      0.5341      3.2676      0.0000
   5   3   8      4.8272      0.8666      3.4507      0.0000
 -20   4   8      3.1184      0.6519     -2.7147      0.0000
 -18   4   8      3.0710      0.6733     -2.6019      0.0000
 -16   4   8      1.4458      0.7052     -1.5432      0.0000
 -14   4   8      1.4427      0.5899      0.1055      0.0000
 -12   4   8      3.5687      0.3468      1.9657      0.0000
 -10   4   8      5.4861      0.3337      3.5542      0.0000
  -8   4   8      6.3499      0.3267      4.3165      0.0000
  -6   4   8      5.0404      0.3369      3.9840      0.0000
  -4   4   8      3.3729      0.3959      2.6455      0.0000
  -2   4   8      1.6896      0.7549      0.7237      0.0000
   0   4   8      2.7681      0.7005     -1.1990      0.0000
   2   4   8      3.7451      0.5091     -2.5982      0.0000
   4   4   8      4.0884      1.3152     -3.1722      0.0000
   6   4   8      2.7492      0.9489     -2.8577      0.0000
 -19   5   8      2.2227      0.7206      2.4029      0.0000
 -17   5   8      1.9156      0.8209      1.9050      0.0000
 -15   5   8      1.5598      1.0081      0.6288      0.0000
 -13   5   8      2.1902      0.6053     -1.0287      0.0000
 -11   5   8      3.4220      0.4113     -2.6309      0.0000
  -9   5   8      4.5653      0.4759     -3.6860      0.0000
  -7   5   8      5.0891      0.4744     -3.8044      0.0000
  -5   5   8      3.5022      0.4276     -2.9877      0.0000
  -3   5   8      1.4969      0.7630     -1.4696      0.0000
  -1   5   8      1.8040      0.7467      0.3209      0.0000
   1   5   8      3.1526      0.5611      1.8820      0.0000
   3   5   8      3.6249      0.7544      2.7875      0.0000
 -18   6   8      1.1693      1.0992     -1.9099      0.0000
 -16   6   8      1.1548      1.0834     -1.1329      0.0000
 -14   6   8      0.0798      1.1101      0.2272      0.0000
 -12   6   8      1.7818      1.1651      1.7260      0.0000
 -10   6   8      3.1628      0.5456      2.9273      0.0000
  -8   6   8      3.0879      0.4965      3.4291      0.0000
  -6   6   8      3.3227      0.4182      3.0594      0.0000
  -4   6   8      2.3482      0.6231      1.9658      0.0000
  -2   6   8      0.1582      0.9326      0.4446      0.0000
   0   6   8      1.6511      0.8665     -1.0996      0.0000
   2   6   8      2.1943      0.9301     -2.2343      0.0000
 -15   7   8      0.0000      1.1071      0.3890      0.0000
 -11   7   8      2.5822      1.0621     -2.1122      0.0000
  -9   7   8      3.1726      0.9303     -2.8676      0.0000
  -7   7   8      3.4090      0.8805     -2.9176      0.0000
  -5   7   8      2.6127      1.0484     -2.2402      0.0000
  -3   7   8      0.6489      1.1732     -1.0627      0.0000
  -1   7   8      0.7989      1.0603      0.3052      0.0000
 -12   8   8      1.4532      1.1541      1.2281      0.0000
 -10   8   8      1.8504      1.1188      2.0642      0.0000
  -8   8   8      1.5284      1.1644      2.4241      0.0000
  -6   8   8      1.7632      1.0293      2.1709      0.0000
  -4   8   8      0.3492      1.0906      1.3804      0.0000
                                                    
