# Supplementary material for: How to get maximum structure information from anisotropic displacement parameters obtained by three-dimensional electron diffraction: an experimental study on metal–organic frameworks
Source: IUCrJ. 2022 Jun 8;9(Pt 4):480–91. doi: 10.1107/S2052252522005632 (PMC9252158; doi:10.1107/S2052252522005632)
Supplement: Supplementary file 3 [file m-09-00480-sup3.zip › vq5001MIL-140C_7sup18.hkl]

#
# Unique observed reflections after correcting
# for dispersion and merging Friedel opposites
#
data_3_2
_shelx_title ' merging_a.res in C2/c'
_shelx_refln_list_code          3
_shelx_F_calc_maximum       62.14
_exptl_crystal_F_000       483.64
_reflns_d_resolution_high  0.7970

loop_
 _space_group_symop_operation_xyz
 'x, y, z'
 '-x, y, -z+1/2'
 'x+1/2, y+1/2, z'
 '-x+1/2, y+1/2, -z+1/2'
 '-x, -y, -z'
 'x, -y, z-1/2'
 '-x+1/2, -y+1/2, -z'
 'x+1/2, -y+1/2, z-1/2'

_cell_length_a    32.3600
_cell_length_b    15.8000
_cell_length_c     7.9100
_cell_angle_alpha  90.000
_cell_angle_beta  103.000
_cell_angle_gamma  90.000

loop_
 _refln_index_h
 _refln_index_k
 _refln_index_l
 _refln_F_meas
 _refln_F_sigma
 _refln_A_calc
 _refln_B_calc
   1   1   0     39.6355      3.1262    -47.6994      0.0000
   0   2   0     39.5670      4.4953     20.0791      0.0000
   2   2   0     35.5254      2.8237     45.2365      0.0000
   4   2   0     14.5665      2.4991    -11.2826      0.0000
   1   3   0     53.7104      6.0906    -36.6952      0.0000
   3   3   0     50.1711      4.6374    -41.7199      0.0000
   5   3   0     41.2668      4.6835     18.0613      0.0000
   7   3   0     20.8473      2.4156     21.9452      0.0000
   0   4   0     20.7521      3.4089     13.0377      0.0000
   2   4   0     30.6068      3.4948     21.4436      0.0000
   4   4   0     28.7154      3.2121     26.8080      0.0000
   6   4   0     17.7973      5.5837     -9.0812      0.0000
   8   4   0     10.6862      1.4130      4.8627      0.0000
  10   4   0      1.1491      2.6849      4.0759      0.0000
   1   5   0     42.1455      4.8024    -21.9188      0.0000
   3   5   0     41.1452      5.7843    -32.3220      0.0000
   5   5   0     19.7199      1.8802    -19.7205      0.0000
   7   5   0     13.8011      2.3427     14.7079      0.0000
   9   5   0     17.8109      2.9622     11.0256      0.0000
   0   6   0     26.9583      3.1067     24.7978      0.0000
   2   6   0     27.6647      2.5495     31.9786      0.0000
   4   6   0     42.6340      3.9484     34.5322      0.0000
   6   6   0     18.3378      2.1842     15.7646      0.0000
   8   6   0     12.4786      1.5762    -11.4177      0.0000
  10   6   0     48.5177      7.8068    -29.4988      0.0000
  12   6   0     18.4420      5.9619    -21.4441      0.0000
  14   6   0     10.6518      1.5159    -15.5677      0.0000
   1   7   0     65.9384      5.2571    -62.1396      0.0000
   3   7   0     63.9287      5.1025    -54.4755      0.0000
   5   7   0     48.1406      9.1923    -44.0373      0.0000
   7   7   0     18.1864      1.7612    -15.4551      0.0000
   9   7   0     34.9338      3.9732     24.8585      0.0000
  11   7   0     28.4662      4.8975     19.0826      0.0000
  13   7   0     19.9957      3.7375     17.3071      0.0000
  17   7   0      3.5908      1.7235      9.2560      0.0000
   0   8   0     15.7510      1.9225     18.3620      0.0000
   2   8   0     10.0666      0.9685     10.2539      0.0000
   4   8   0     14.2912      1.4602     11.3562      0.0000
   6   8   0     10.1159      0.9775      9.8559      0.0000
   8   8   0     31.8790      2.9676    -18.2067      0.0000
  10   8   0     25.0882      2.3884    -21.6704      0.0000
  12   8   0     23.9256      3.9650    -14.4080      0.0000
  14   8   0     11.6436      2.2214    -12.1586      0.0000
  18   8   0      5.1705      3.8121     -2.3703      0.0000
  20   8   0      1.5785      3.2257     -3.3890      0.0000
   1   9   0     14.7329      2.4810    -15.1933      0.0000
   3   9   0      7.8615      1.2078     -9.5732      0.0000
   5   9   0      9.7058      0.9509     -8.3180      0.0000
   7   9   0      9.3880      1.0992      7.2684      0.0000
   9   9   0     15.6665      1.5791     14.6785      0.0000
  11   9   0     18.1613      1.7974     13.9472      0.0000
  13   9   0     14.3164      2.5889     13.3437      0.0000
  15   9   0     14.6816      2.7335     16.0295      0.0000
  17   9   0      7.0033      2.1549      5.9364      0.0000
  19   9   0      4.3615      1.8912      6.5791      0.0000
  21   9   0      1.1723      1.6429      0.6603      0.0000
   0  10   0     17.5435      2.1137     17.9628      0.0000
   2  10   0     15.2547      1.3415     16.8150      0.0000
   4  10   0      7.0655      0.8557      7.9993      0.0000
   6  10   0      9.5535      0.9757     -6.9297      0.0000
   8  10   0     13.6019      1.2194    -11.0603      0.0000
  10  10   0     10.3961      1.4118    -12.5705      0.0000
  12  10   0     17.5972      1.5442    -14.0601      0.0000
  14  10   0     14.8608      1.9245    -14.4375      0.0000
  16  10   0     10.8029      2.2426     -6.9180      0.0000
  18  10   0      3.2274      2.7380     -4.8033      0.0000
  20  10   0      1.4915      2.9314      1.7729      0.0000
  22  10   0      0.0000      2.7537      0.4569      0.0000
  24  10   0      0.0000      1.5047      3.1407      0.0000
   1  11   0      5.8157      0.9827     -4.2480      0.0000
   3  11   0      3.8200      1.0321     -4.9670      0.0000
   5  11   0      5.6808      1.4353      2.7984      0.0000
   7  11   0      3.7081      1.1345     -0.8376      0.0000
   9  11   0      8.5863      0.9615     -8.5665      0.0000
  11  11   0     21.0874      2.0467     -9.4056      0.0000
  13  11   0      6.3027      1.3176     -6.5319      0.0000
  15  11   0      9.3691      1.4474     -8.6171      0.0000
  17  11   0     10.7330      2.1866     -7.1434      0.0000
  19  11   0      7.4451      2.0451     -7.2517      0.0000
  21  11   0      3.2254      2.5494     -2.5862      0.0000
  23  11   0      0.8268      2.4279     -2.4366      0.0000
  25  11   0      0.8725      2.5144      0.8352      0.0000
   0  12   0     13.3143      1.6925      9.5138      0.0000
   2  12   0      9.5411      1.0399      8.2789      0.0000
   4  12   0      5.1963      1.0094     -0.2952      0.0000
   6  12   0      5.6043      0.9221     -6.4504      0.0000
   8  12   0      4.3360      1.2404     -4.4516      0.0000
  10  12   0      4.3119      1.2401     -3.8138      0.0000
  12  12   0      8.9203      1.7753     -7.9334      0.0000
  14  12   0      6.8232      1.1143     -5.5396      0.0000
  16  12   0      2.4834      2.3101     -3.2510      0.0000
  18  12   0      2.8142      1.6581     -2.0115      0.0000
  20  12   0      3.0044      2.0761     -1.8192      0.0000
  22  12   0      3.8156      2.5617     -0.0821      0.0000
  24  12   0      1.7739      2.4727     -1.9977      0.0000
   1  13   0      9.0166      1.3190     -7.2290      0.0000
   3  13   0      3.8693      1.2019     -2.5226      0.0000
   5  13   0      3.7009      1.2209      2.1850      0.0000
   7  13   0      3.2382      1.4056      3.1521      0.0000
   9  13   0      4.0289      1.1374      2.7507      0.0000
  11  13   0      7.7022      0.9876      6.3527      0.0000
  13  13   0      5.5534      1.2269      5.0251      0.0000
  15  13   0      3.5156      1.2959      2.7233      0.0000
  17  13   0      3.9094      1.4472      2.4813      0.0000
  19  13   0      1.4940      2.2913      2.0324      0.0000
  21  13   0      3.0216      1.9763      1.1342      0.0000
  23  13   0      2.8932      1.7618      1.9978      0.0000
  25  13   0      2.3655      2.5078      0.8660      0.0000
  27  13   0      2.1753      2.5289      1.4116      0.0000
   0  14   0      9.4989      1.4137      6.3136      0.0000
   2  14   0      8.0254      0.9962      4.5693      0.0000
   4  14   0      2.9348      1.3051      3.5896      0.0000
   6  14   0      6.9954      1.4207      4.9683      0.0000
   8  14   0      3.1219      1.5011      5.2174      0.0000
  10  14   0      5.6801      0.9642      1.9362      0.0000
  12  14   0      3.9398      1.1002      2.8706      0.0000
  14  14   0      3.4307      1.3442      4.4620      0.0000
  16  14   0      1.4996      1.6084      3.2506      0.0000
  18  14   0      2.1584      1.7350      1.4595      0.0000
  20  14   0      0.7589      1.8046     -0.4502      0.0000
  22  14   0      2.4691      2.1347     -1.8298      0.0000
   1  15   0      4.3655      1.1781     -3.3438      0.0000
   3  15   0      3.1786      1.2695     -2.3099      0.0000
   5  15   0      4.1859      1.1586     -3.6203      0.0000
   7  15   0      4.1103      1.1473     -2.9187      0.0000
   9  15   0      3.2103      1.2448      2.5061      0.0000
  11  15   0      4.2653      1.1737      2.9710      0.0000
  13  15   0      3.0641      1.5476      0.0226      0.0000
  15  15   0      4.1474      1.1933     -1.5919      0.0000
  17  15   0      1.8320      1.5996     -2.1042      0.0000
  19  15   0      3.3564      1.3447     -1.0869      0.0000
  21  15   0      0.0000      1.7711     -0.3010      0.0000
  23  15   0      2.2326      1.8404     -1.6003      0.0000
  25  15   0      0.9544      2.0521     -2.2600      0.0000
   0  16   0      5.2170      1.2762     -5.4949      0.0000
   2  16   0      6.3997      1.3699     -4.8519      0.0000
   4  16   0      1.6310      1.5454     -1.3888      0.0000
   6  16   0      3.7076      1.3962      1.7594      0.0000
   8  16   0      1.6143      1.4249     -1.0844      0.0000
  10  16   0      3.0960      1.3675     -2.7329      0.0000
  12  16   0      1.6855      1.4854     -0.8781      0.0000
  14  16   0      4.6306      1.5042      1.0927      0.0000
  16  16   0      3.6203      1.7845      2.0752      0.0000
  18  16   0      2.2300      1.8885      0.6083      0.0000
  20  16   0      2.4199      1.9061     -1.6340      0.0000
  22  16   0      1.2426      1.6892     -1.2194      0.0000
   1  17   0      6.7030      1.5394      5.6270      0.0000
   3  17   0      3.1719      1.2302      2.8831      0.0000
   5  17   0      2.6707      1.1543     -0.6384      0.0000
   7  17   0      2.6737      1.1510     -0.1379      0.0000
   9  17   0      2.6743      1.4866      1.4977      0.0000
  11  17   0      1.4736      1.8288      1.1517      0.0000
  17  17   0      4.2929      1.5997     -3.1101      0.0000
  19  17   0      1.8569      1.7665     -0.6672      0.0000
   0  18   0      5.6386      1.8419     -4.2455      0.0000
   2  18   0      3.6875      1.4698     -2.7196      0.0000
   4  18   0      2.0551      1.8328     -0.0317      0.0000
   6  18   0      4.5443      1.8600      0.5143      0.0000
   8  18   0      2.2286      2.2166     -0.1377      0.0000
  10  18   0      2.6708      2.3646     -0.8503      0.0000
  12  18   0      3.2329      2.4785     -1.0233      0.0000
  14  18   0      2.5888      1.8721      0.4764      0.0000
   1  19   0      6.2908      2.0682      4.8648      0.0000
   3  19   0      3.5077      2.5030      2.7899      0.0000
   5  19   0      0.0000      2.1274      1.3417      0.0000
   7  19   0      2.2430      1.7481     -0.0075      0.0000
   9  19   0      2.0055      1.7520     -1.1559      0.0000
  11  19   0      1.8609      2.2685     -0.9420      0.0000
   1   1   1     12.6601      2.4622    -19.5100      0.0000
   3   1   1      6.8834      0.9594     -9.9772      0.0000
  -2   2   1     40.4008      6.4944    -15.2766      0.0000
   2   2   1     30.8607      2.4248     33.4556      0.0000
   4   2   1      8.8270      1.6178      3.6716      0.0000
  -5   3   1      4.9749      2.4132     -7.8607      0.0000
  -3   3   1     20.1257      3.2924     10.2685      0.0000
  -1   3   1      2.0583      1.7693      3.9451      0.0000
   1   3   1     14.8555      1.5216    -13.2162      0.0000
   3   3   1     21.1453      2.7824    -36.3979      0.0000
   5   3   1      8.6511      0.8300      3.1540      0.0000
   7   3   1     19.1729      2.5809     19.7545      0.0000
   9   3   1      0.0000      2.2231      7.3620      0.0000
  -8   4   1      8.7193      2.1138      6.8112      0.0000
  -6   4   1     24.6372      4.0437     13.3396      0.0000
  -4   4   1     10.9474      1.3812     -6.3550      0.0000
  -2   4   1     10.3149      1.6963    -12.0432      0.0000
   0   4   1      8.1654      0.9605      6.4410      0.0000
   2   4   1     23.5604      1.8827     18.5962      0.0000
   4   4   1     34.4840      2.7663     23.8236      0.0000
   6   4   1     12.8843      1.4027    -10.9055      0.0000
   8   4   1     18.7947      2.1785    -17.1861      0.0000
 -11   5   1      9.5442      2.2357     14.9764      0.0000
  -7   5   1     18.3190      2.1523    -11.4267      0.0000
  -5   5   1     13.1083      1.6148     -7.6478      0.0000
  -3   5   1      9.7104      2.0951     10.1000      0.0000
  -1   5   1     12.7348      1.1162    -11.7853      0.0000
   1   5   1     18.5854      3.5485    -16.9919      0.0000
   3   5   1     21.2244      2.0082    -19.8994      0.0000
   5   5   1     26.3105      2.4588    -23.1248      0.0000
   7   5   1     13.4496      2.5334     11.4002      0.0000
   9   5   1     23.8232      3.1167     17.6531      0.0000
  11   5   1      5.6318      1.1839      6.3742      0.0000
 -10   6   1     27.7226      4.6616    -26.9498      0.0000
  -8   6   1     13.4103      2.3455     -9.9272      0.0000
  -6   6   1     18.1437      2.1484      9.5387      0.0000
  -4   6   1     13.8662      1.3845     -0.3817      0.0000
  -2   6   1     15.6321      1.5478     13.3808      0.0000
   0   6   1     21.0018      1.8526     18.9308      0.0000
   2   6   1     14.6623      1.2475     15.6025      0.0000
   4   6   1     21.4443      3.6704     25.7302      0.0000
   6   6   1     18.7464      1.5346     13.9067      0.0000
   8   6   1     23.2320      2.5902    -15.3211      0.0000
  10   6   1     12.6380      1.6037    -12.4172      0.0000
  12   6   1     11.6703      2.4483    -12.8324      0.0000
  16   6   1      4.3182      3.1776     -6.6331      0.0000
 -15   7   1      6.9272      1.3254      5.6496      0.0000
 -11   7   1     20.1983      3.3597     22.6260      0.0000
  -9   7   1     24.1468      3.9624     25.7401      0.0000
  -7   7   1     26.5399      2.5099      1.8392      0.0000
  -5   7   1     27.4831      2.2331    -12.7037      0.0000
  -3   7   1     36.1031      2.8866    -32.1010      0.0000
  -1   7   1     42.6774      6.2118    -41.6191      0.0000
   1   7   1     41.5560      3.3336    -40.4099      0.0000
   3   7   1     42.0816      3.3835    -44.2012      0.0000
   5   7   1     30.9001      3.1696    -37.7293      0.0000
   7   7   1     23.4834      1.9146    -16.3145      0.0000
   9   7   1     17.1109      2.4365      5.5632      0.0000
  11   7   1     17.1732      1.7538     18.2469      0.0000
  13   7   1     17.4505      3.3662     19.7144      0.0000
  15   7   1     15.7142      3.7142     14.0132      0.0000
  17   7   1      1.1450      2.7781      5.2685      0.0000
  19   7   1      1.9644      2.9499      5.4445      0.0000
 -18   8   1      2.2088      1.7749     -2.0934      0.0000
 -16   8   1      2.0738      2.9272     -4.9773      0.0000
 -14   8   1     14.3597      2.4763     -4.8887      0.0000
 -12   8   1     16.7856      3.7711    -10.3155      0.0000
 -10   8   1     15.4363      3.6106    -17.6369      0.0000
  -8   8   1     25.1812      2.0603    -18.4440      0.0000
  -6   8   1     15.4231      1.3153     -6.9292      0.0000
  -4   8   1      9.5472      0.9513      9.6176      0.0000
  -2   8   1     12.7975      1.3163      9.8046      0.0000
   0   8   1      9.2626      1.0700      4.8865      0.0000
   2   8   1     16.2069      1.5997      9.6834      0.0000
   4   8   1     12.6554      1.1312     11.2473      0.0000
   6   8   1     22.1114      1.8282     13.0378      0.0000
   8   8   1     12.9051      1.1585      4.5036      0.0000
  10   8   1     17.3025      1.6028    -15.2437      0.0000
  12   8   1     16.7942      2.2513    -17.2582      0.0000
  14   8   1     15.0731      2.5938    -15.0007      0.0000
  16   8   1      7.4356      3.3372     -4.2473      0.0000
  20   8   1      3.2536      2.3790     -4.0241      0.0000
 -21   9   1      1.1345      3.3836      2.8477      0.0000
 -19   9   1      3.9520      1.7310      6.7739      0.0000
 -17   9   1      3.9022      2.9574      4.7224      0.0000
 -15   9   1     14.5687      3.4257      7.7568      0.0000
 -13   9   1     17.8661      4.7715     11.2144      0.0000
 -11   9   1     15.4864      2.6602     13.8982      0.0000
  -9   9   1     19.7461      1.6604     16.2227      0.0000
  -7   9   1     15.7272      2.2676     15.6089      0.0000
  -5   9   1      8.8690      1.4281     -7.6307      0.0000
  -3   9   1     18.7813      2.3781    -18.2836      0.0000
  -1   9   1     11.3076      1.0422    -12.2120      0.0000
   1   9   1     14.9938      1.2984    -14.1283      0.0000
   3   9   1     13.7905      1.4184    -11.9365      0.0000
   5   9   1     15.6563      1.3433    -11.3505      0.0000
   7   9   1     15.5321      1.3433     -9.0066      0.0000
   9   9   1     16.0484      1.3822      7.8153      0.0000
  11   9   1     17.0146      2.0793     21.1844      0.0000
  13   9   1     24.0876      2.5279     21.8279      0.0000
  15   9   1      9.0559      2.0743      6.8234      0.0000
  17   9   1      9.3336      1.4893     10.4073      0.0000
  19   9   1      6.2587      3.5765      4.1803      0.0000
  21   9   1      4.5322      3.2646      3.2364      0.0000
  23   9   1      2.4322      1.8206     -1.1572      0.0000
 -22  10   1      1.1431      2.8513     -6.2492      0.0000
 -20  10   1      6.7429      4.2190     -5.0425      0.0000
 -18  10   1      9.2016      1.9959     -7.3574      0.0000
 -16  10   1      9.3248      1.4791     -7.9866      0.0000
 -14  10   1     22.5480      6.9312    -12.9423      0.0000
 -12  10   1     19.0462      2.2799    -16.8365      0.0000
 -10  10   1     20.5007      1.7330    -16.8594      0.0000
  -8  10   1     16.2538      1.5302    -19.4644      0.0000
  -6  10   1     13.2768      1.3645     -9.2977      0.0000
  -4  10   1     16.0372      1.7911     10.9539      0.0000
  -2  10   1     15.2093      1.2990     14.5373      0.0000
   0  10   1     14.2273      1.2732     15.0411      0.0000
   2  10   1     10.3644      1.0184     15.1583      0.0000
   4  10   1     13.5174      1.2605     12.1376      0.0000
   6  10   1     15.9292      1.5837      8.5816      0.0000
   8  10   1     17.0187      1.4572     -2.0566      0.0000
  10  10   1     23.3977      1.9376    -19.0792      0.0000
  12  10   1     18.7821      2.1757    -25.9854      0.0000
  14  10   1     12.2750      2.2542    -12.7509      0.0000
  16  10   1     10.3719      2.0129    -15.1575      0.0000
  18  10   1      9.6559      1.4830     -7.2035      0.0000
  20  10   1      4.5404      1.7733     -5.2808      0.0000
  22  10   1      5.2027      4.3708     -0.1826      0.0000
  24  10   1      3.5421      2.9939      1.1993      0.0000
  26  10   1      1.1361      2.3058      1.5142      0.0000
 -25  11   1      1.4955      1.6670      2.4540      0.0000
 -19  11   1     10.2667      2.3381    -11.1520      0.0000
 -17  11   1     21.2218      2.5793    -17.0513      0.0000
 -13  11   1     19.2180      3.3077    -19.3063      0.0000
 -11  11   1     17.2443      2.0134    -18.2922      0.0000
  -9  11   1     18.4962      1.6715    -14.1264      0.0000
  -7  11   1      7.5466      0.9070     -8.4378      0.0000
  -5  11   1      8.2627      1.1264     -8.3782      0.0000
  -3  11   1      8.9119      1.2999    -10.6351      0.0000
  -1  11   1      4.4332      0.9866     -8.3113      0.0000
   1  11   1      7.0414      0.9892     -6.6053      0.0000
   3  11   1      7.5473      0.8862     -8.6173      0.0000
   5  11   1      9.1454      1.4017    -10.8743      0.0000
   7  11   1     11.9265      1.2733    -11.0050      0.0000
   9  11   1     11.8273      1.3470     -5.7255      0.0000
  11  11   1     17.8174      1.9778     -2.9046      0.0000
  13  11   1     26.1014      2.9764    -12.0873      0.0000
  15  11   1     17.6060      1.7275    -10.0667      0.0000
  17  11   1     10.7537      1.6141    -12.4694      0.0000
  19  11   1      9.5867      3.2418     -9.0774      0.0000
  25  11   1     13.0367      2.7059     -5.3758      0.0000
  27  11   1      0.9364      1.5961     -2.8534      0.0000
 -26  12   1      2.2740      1.8407      3.2849      0.0000
 -24  12   1      4.8320      3.2661      2.6313      0.0000
 -20  12   1      4.9578      1.6259      4.1576      0.0000
 -18  12   1      8.7267      1.4738      2.5024      0.0000
 -16  12   1     10.6873      2.2613     -1.0514      0.0000
 -14  12   1      7.4729      1.8373     -6.2817      0.0000
 -12  12   1     15.6446      1.9632    -11.0264      0.0000
 -10  12   1     13.5271      1.3261    -11.3963      0.0000
  -8  12   1      9.1830      0.9729     -8.6360      0.0000
  -6  12   1      9.4984      1.0008     -5.2693      0.0000
  -4  12   1     11.5976      1.2434      1.4439      0.0000
  -2  12   1     13.1271      1.3594     12.1141      0.0000
   0  12   1     17.2209      1.5125     16.4669      0.0000
   2  12   1     10.3292      1.0185     16.6424      0.0000
   4  12   1     16.8212      1.7430     14.1466      0.0000
   6  12   1      8.9823      2.4721      5.5253      0.0000
   8  12   1      9.4724      1.0252     -7.6197      0.0000
  10  12   1     20.1494      1.9804    -15.8399      0.0000
  12  12   1     11.0834      1.5928    -12.3880      0.0000
  14  12   1     11.8718      1.9959    -13.1797      0.0000
  16  12   1     12.3355      1.6545     -9.7857      0.0000
  18  12   1      6.2529      1.1238     -6.6652      0.0000
  20  12   1      6.0371      1.5090      1.6474      0.0000
  22  12   1      6.4417      1.8257      5.0247      0.0000
  26  12   1     13.6770      2.9777      5.9527      0.0000
  28  12   1      4.2381      2.3603      3.9448      0.0000
 -27  13   1      3.9698      2.4827     -2.2953      0.0000
 -25  13   1      5.6142      2.3382     -3.0757      0.0000
 -23  13   1      3.6472      2.4543     -2.3935      0.0000
 -21  13   1      5.3826      3.0211     -2.7542      0.0000
 -19  13   1      7.5948      1.7734     -1.8118      0.0000
 -17  13   1      7.6011      1.3796      2.0038      0.0000
 -15  13   1     11.9979      2.3500      6.7215      0.0000
 -13  13   1     13.5300      1.5651     11.1374      0.0000
 -11  13   1     14.0793      2.4797     14.2864      0.0000
  -9  13   1      9.3471      1.8115     11.9832      0.0000
  -7  13   1     10.0964      1.2395      8.0731      0.0000
  -5  13   1     12.8273      1.6836      5.0864      0.0000
  -3  13   1     13.5113      2.1019     -3.6797      0.0000
  -1  13   1     17.2083      1.6878    -14.9549      0.0000
   1  13   1     20.6263      2.0004    -19.0680      0.0000
   3  13   1     18.1641      2.1903    -18.3275      0.0000
   5  13   1     14.3344      1.4991    -11.6798      0.0000
   7  13   1      7.5649      0.9186      2.8824      0.0000
   9  13   1     17.1161      1.7357     13.4188      0.0000
  11  13   1     13.3847      1.2768     11.5642      0.0000
  13  13   1     14.1413      1.6357     12.8422      0.0000
  15  13   1     11.1124      3.1499     13.1527      0.0000
  17  13   1     10.9205      1.8678     10.6795      0.0000
  19  13   1      7.3371      1.4387      4.1776      0.0000
  21  13   1      3.3449      1.7763     -0.6094      0.0000
  23  13   1      4.4113      2.1633     -4.8592      0.0000
  25  13   1      5.7871      2.0490     -4.7720      0.0000
  27  13   1      5.6770      2.1147     -3.1697      0.0000
 -28  14   1      3.7037      2.4362     -4.4326      0.0000
 -26  14   1      4.6169      2.0975     -4.6331      0.0000
 -24  14   1      3.4388      2.3223     -4.1627      0.0000
 -22  14   1      5.2399      2.2750     -3.5151      0.0000
 -20  14   1      5.4905      1.8510     -2.1137      0.0000
 -18  14   1      6.6844      1.5099     -2.3624      0.0000
 -16  14   1      7.6068      1.1508     -5.0861      0.0000
 -14  14   1      7.0104      1.0391     -7.3076      0.0000
 -12  14   1      7.4605      1.4755     -9.6570      0.0000
 -10  14   1     13.5535      2.6269    -11.3051      0.0000
  -8  14   1     10.5600      1.0661     -9.6570      0.0000
  -6  14   1      9.0718      1.2054     -9.0333      0.0000
  -4  14   1     16.7776      2.0363     -7.2411      0.0000
  -2  14   1      5.5911      1.8106      0.4793      0.0000
   0  14   1     12.1281      1.3493      8.2322      0.0000
   2  14   1     10.5420      1.0612     10.9582      0.0000
   4  14   1     10.3023      1.1084      9.2148      0.0000
   6  14   1      5.3992      1.3686     -0.5680      0.0000
   8  14   1     15.7897      1.3950    -10.6180      0.0000
  10  14   1     10.7232      1.1228     -9.3530      0.0000
  12  14   1      9.3971      1.0288     -9.0186      0.0000
  14  14   1     11.3346      1.3497    -10.5385      0.0000
  16  14   1      8.5486      2.4685    -10.4966      0.0000
  18  14   1      9.2904      1.2742     -8.1434      0.0000
  20  14   1      6.1136      1.9873     -4.6747      0.0000
  24  14   1      3.3115      2.2025     -0.0891      0.0000
  26  14   1      2.0426      2.0645     -1.8393      0.0000
 -25  15   1      3.2452      2.3679     -2.9859      0.0000
 -23  15   1      5.1106      2.1027     -4.0381      0.0000
 -21  15   1      3.3770      2.0020     -3.8412      0.0000
 -19  15   1      7.4511      1.4363     -2.3256      0.0000
 -17  15   1      9.5891      1.2238      1.6707      0.0000
 -15  15   1     10.9509      1.3761      6.6435      0.0000
 -13  15   1      6.5781      1.2598      9.5660      0.0000
 -11  15   1     15.2382      2.1191     11.1109      0.0000
  -9  15   1      9.7609      1.2031      9.7963      0.0000
  -7  15   1     10.2992      1.2408      3.9187      0.0000
  -5  15   1     17.2641      1.7015     -3.5151      0.0000
  -3  15   1     17.0255      1.6936    -12.9580      0.0000
  -1  15   1     21.4731      1.8225    -23.5705      0.0000
   1  15   1     24.0616      2.2840    -30.3680      0.0000
   3  15   1     22.8280      2.6910    -29.8514      0.0000
   5  15   1     17.3233      1.5202    -19.5324      0.0000
   7  15   1      7.7029      1.8980     -4.6647      0.0000
   9  15   1     11.2767      1.1197      2.7821      0.0000
  11  15   1     11.1929      1.2237      7.2368      0.0000
  13  15   1     13.0386      1.2314     10.3560      0.0000
  15  15   1     15.0379      2.1056     10.8199      0.0000
  17  15   1      6.8951      1.7572      8.8267      0.0000
  19  15   1      8.0927      1.8079      4.2729      0.0000
  21  15   1      3.3474      2.5754     -1.7542      0.0000
 -22  16   1      1.0970      1.6393      0.6106      0.0000
 -20  16   1      4.5165      2.0123     -0.8325      0.0000
 -18  16   1      6.4883      1.4730     -2.3800      0.0000
 -16  16   1      5.8142      2.5922     -4.2646      0.0000
 -14  16   1      5.2328      1.2954     -5.8125      0.0000
 -12  16   1      8.8288      1.1900     -6.4289      0.0000
 -10  16   1      7.6921      1.1361     -7.6281      0.0000
  -8  16   1      5.5241      0.9669     -7.4191      0.0000
  -6  16   1      6.5619      0.9236     -3.4794      0.0000
  -4  16   1      7.6517      1.3193      1.3561      0.0000
  -2  16   1      7.3358      1.0152      6.0075      0.0000
   0  16   1     11.4419      1.3093     11.1842      0.0000
   2  16   1     10.3037      1.0366     14.4526      0.0000
   4  16   1     10.0135      2.3684     11.0035      0.0000
   6  16   1      4.2944      1.0722      3.0362      0.0000
   8  16   1      5.8892      1.0168     -1.6173      0.0000
  10  16   1      6.3980      0.9492     -4.8439      0.0000
  12  16   1      7.8250      0.9875     -6.9754      0.0000
  14  16   1     10.2767      1.2817     -7.3034      0.0000
  16  16   1     11.4712      2.4105     -6.8593      0.0000
  18  16   1      4.5320      1.5522     -5.1106      0.0000
  20  16   1      3.2158      1.9174     -1.4121      0.0000
 -19  17   1      6.5516      2.3584      0.9179      0.0000
 -15  17   1      4.1000      2.6553      0.9335      0.0000
 -11  17   1      5.3862      1.9927      3.7549      0.0000
  -9  17   1      5.1515      1.1497      5.9580      0.0000
  -7  17   1      3.6668      1.2670      4.9587      0.0000
  -5  17   1      5.0754      0.8851      0.0013      0.0000
  -3  17   1      4.0618      0.9904     -3.9808      0.0000
  -1  17   1      8.1561      1.3918     -6.7822      0.0000
   1  17   1      7.2850      1.1248    -10.0463      0.0000
   3  17   1      6.7620      1.0924     -9.6941      0.0000
   5  17   1      6.4770      1.0257     -4.8995      0.0000
   7  17   1      3.7968      1.0090     -1.1229      0.0000
   9  17   1      4.9750      1.3511      2.6257      0.0000
  11  17   1      5.9899      1.5129      5.9764      0.0000
  13  17   1      9.7395      2.3713      6.6375      0.0000
  15  17   1      6.1928      2.0747      5.5735      0.0000
  17  17   1      5.7522      1.9912      3.9121      0.0000
 -16  18   1      7.3761      2.3526      6.0786      0.0000
 -14  18   1      4.3439      2.2271      5.6094      0.0000
 -12  18   1      3.8589      2.3512      2.6662      0.0000
 -10  18   1      3.9926      2.6318     -1.0173      0.0000
  -8  18   1      2.6686      1.9979     -2.9806      0.0000
  -6  18   1      3.9000      2.1328     -0.6186      0.0000
  -4  18   1      2.7291      2.1543      3.5912      0.0000
  -2  18   1      3.5504      1.6389      5.7129      0.0000
   0  18   1      5.1149      1.3035      7.4004      0.0000
   2  18   1      4.2294      1.3643      8.2252      0.0000
   4  18   1      4.3899      1.3602      6.1890      0.0000
   6  18   1      3.0259      1.8673      4.1112      0.0000
   8  18   1      2.7477      2.1507      1.6682      0.0000
  10  18   1      3.7753      2.4488     -1.7373      0.0000
  12  18   1      4.7981      2.5811     -3.2987      0.0000
  14  18   1      5.5246      1.5972     -2.1435      0.0000
 -11  19   1      5.3631      2.3366      4.8423      0.0000
  -9  19   1      4.8497      1.4943      6.2846      0.0000
  -7  19   1      4.3387      1.4871      4.4240      0.0000
  -5  19   1      2.4799      2.0991      0.1208      0.0000
  -3  19   1      3.2445      2.6667     -3.5164      0.0000
  -1  19   1      3.1417      1.9205     -5.3151      0.0000
   1  19   1      4.7907      2.0783     -6.0290      0.0000
   3  19   1      3.4515      1.6271     -5.1161      0.0000
   5  19   1      4.4148      2.3851     -3.6242      0.0000
   7  19   1      3.8978      2.5865     -1.5395      0.0000
   9  19   1      3.4568      2.4289      2.1851      0.0000
   1   1   2      6.8652      1.3057     -6.3813      0.0000
   3   1   2     17.4633      2.0022     13.4240      0.0000
   5   1   2     14.4358      1.6701     24.1733      0.0000
   0   2   2      7.0904      1.0217     -5.2759      0.0000
   2   2   2     12.6223      3.5674     -8.6315      0.0000
   4   2   2     17.5294      1.6541    -15.5016      0.0000
   6   2   2     14.3327      1.1874    -15.1397      0.0000
   8   2   2      0.8692      1.7705     -1.8923      0.0000
  -3   3   2      9.6497      1.3755    -17.8925      0.0000
  -1   3   2      4.6544      1.0121      9.4063      0.0000
   1   3   2     19.2444      1.8854     18.5327      0.0000
   3   3   2     14.4241      2.1226     13.9946      0.0000
   5   3   2     12.7089      2.3018      9.0266      0.0000
   7   3   2     16.5651      1.9221      9.7095      0.0000
   9   3   2      9.3354      1.6276    -13.0385      0.0000
  -6   4   2     12.6720      1.7169      9.1039      0.0000
  -4   4   2     11.8024      2.1082      7.2551      0.0000
  -2   4   2      9.1079      1.2495     -1.1134      0.0000
   0   4   2     11.0410      1.4726     -8.0942      0.0000
   2   4   2     12.5841      1.0682     -8.6399      0.0000
   4   4   2     13.4886      1.1338      8.5252      0.0000
   6   4   2      9.7413      1.0980     -6.8223      0.0000
   8   4   2     18.3317      2.8637    -11.4860      0.0000
  10   4   2     12.6575      2.2135     -4.3198      0.0000
  12   4   2     11.1540      2.0661      3.5009      0.0000
  -7   5   2     12.5502      2.3365    -19.4953      0.0000
  -5   5   2     20.3316      3.3545    -18.9940      0.0000
  -3   5   2      7.3451      1.1696     -6.9656      0.0000
  -1   5   2      9.4496      1.3357     11.1093      0.0000
   1   5   2     24.8215      2.3027     23.2863      0.0000
   3   5   2     19.0876      1.8475      5.7842      0.0000
   5   5   2     16.5587      2.0159      4.4079      0.0000
   7   5   2     13.6095      1.1651     11.0537      0.0000
   9   5   2      9.8815      1.3679      9.8263      0.0000
  11   5   2      7.7540      1.5988     -7.2162      0.0000
  13   5   2     19.4403      3.2359    -15.1009      0.0000
  15   5   2     12.5732      2.2647    -14.7109      0.0000
 -12   6   2      6.9493      2.3168      5.9962      0.0000
 -10   6   2      3.8726      2.7649      5.7256      0.0000
  -8   6   2     19.2851      2.2860     14.6209      0.0000
  -6   6   2     20.4160      2.5128     19.2983      0.0000
  -4   6   2     13.6793      2.0933     17.0673      0.0000
  -2   6   2     10.3961      1.4605     -8.1594      0.0000
   0   6   2     16.8534      4.1041    -23.4846      0.0000
   2   6   2     11.1902      1.7280    -13.8535      0.0000
   4   6   2     13.2073      1.1436    -12.7118      0.0000
   6   6   2     12.9253      2.6579    -11.1756      0.0000
   8   6   2     16.6264      1.6545    -16.1767      0.0000
  10   6   2      8.8592      0.9160     -7.8972      0.0000
  12   6   2      8.3971      1.4849      9.5233      0.0000
  14   6   2     17.9008      4.3622     17.4018      0.0000
  16   6   2     22.8263      3.7881     11.7895      0.0000
 -13   7   2      3.4022      2.5806     -5.1029      0.0000
 -11   7   2      6.4969      1.9809     -6.1058      0.0000
  -9   7   2     13.0072      4.2801    -10.0812      0.0000
  -7   7   2     18.9882      5.6402    -10.4877      0.0000
  -5   7   2     15.2134      2.5206    -15.2405      0.0000
  -3   7   2     11.8479      1.5107      9.0083      0.0000
  -1   7   2     27.0688      4.3233     36.7582      0.0000
   1   7   2     30.4583      2.4588     36.4826      0.0000
   3   7   2     34.3759      2.7771     40.0396      0.0000
   5   7   2     29.4508      4.6703     31.0401      0.0000
   7   7   2     21.1778      2.0059     21.5675      0.0000
   9   7   2     17.8567      2.1238     18.3796      0.0000
  11   7   2      8.5982      2.1170     -0.1533      0.0000
  13   7   2     12.7107      1.7291    -14.1509      0.0000
  15   7   2     25.8182      3.0094    -14.7900      0.0000
  17   7   2      4.1670      2.3985     -4.3489      0.0000
  19   7   2      5.4451      1.6081     -4.6730      0.0000
 -16   8   2      4.6812      2.9621     -5.1895      0.0000
 -14   8   2      2.1676      1.9824      2.6756      0.0000
 -12   8   2      5.7401      1.2886      6.3752      0.0000
 -10   8   2     14.0320      2.4917      9.7154      0.0000
  -8   8   2      7.5049      1.2482      6.9180      0.0000
  -6   8   2     16.8741      1.6618     15.9119      0.0000
  -4   8   2     16.3488      2.1322     14.5041      0.0000
  -2   8   2      4.0574      1.6577     -1.5282      0.0000
   0   8   2      8.7571      1.7395     -3.6299      0.0000
   2   8   2      9.4362      0.9754    -10.0236      0.0000
   4   8   2      9.4899      0.9414     -9.4834      0.0000
   6   8   2      6.6053      1.0365     -4.7221      0.0000
   8   8   2      5.3363      0.8810     -5.9113      0.0000
  10   8   2      5.1023      1.0450      3.5083      0.0000
  12   8   2      5.8443      2.1055      9.9907      0.0000
  14   8   2     21.4728      3.1172     16.1099      0.0000
  16   8   2      5.2408      1.5788      6.4729      0.0000
  18   8   2      7.3731      1.7617      7.7033      0.0000
  20   8   2      3.4951      3.0743      3.4057      0.0000
  22   8   2      0.3384      2.3044      0.9815      0.0000
 -19   9   2      2.0544      3.3408      2.3282      0.0000
 -17   9   2      4.7831      3.2724      3.4187      0.0000
 -15   9   2      0.5785      2.5316     -1.3429      0.0000
 -13   9   2      6.3270      1.7465     -6.4495      0.0000
 -11   9   2     10.3698      2.0351    -11.9368      0.0000
  -9   9   2      9.4392      1.4105     -8.5870      0.0000
  -7   9   2      9.3977      1.1249     -9.2449      0.0000
  -5   9   2     14.8972      2.2344    -12.1247      0.0000
  -3   9   2      5.4264      1.0115     -6.9529      0.0000
  -1   9   2      5.9131      0.9686     -3.4250      0.0000
   1   9   2      6.6694      0.9878      6.0878      0.0000
   3   9   2      8.7733      1.1416      8.9881      0.0000
   5   9   2     10.1606      1.1861      8.8724      0.0000
   7   9   2      7.4322      1.3460      6.2650      0.0000
   9   9   2      3.5231      1.0832     -3.6485      0.0000
  11   9   2      4.5070      1.0820     -4.1566      0.0000
  13   9   2     13.1328      1.2068    -12.4828      0.0000
  15   9   2      3.5246      1.1196     -4.0765      0.0000
  17   9   2      6.7316      3.0426     -8.0028      0.0000
  19   9   2      5.7753      2.2215     -6.1172      0.0000
  21   9   2      1.4374      1.8440     -3.2111      0.0000
  23   9   2      1.6782      1.8395     -0.1871      0.0000
  25   9   2      0.0000      2.1920      2.3007      0.0000
 -22  10   2      0.0000      3.2384     -0.7043      0.0000
 -20  10   2      2.8122      1.8950     -1.7757      0.0000
 -18  10   2      5.1304      3.5748     -4.6049      0.0000
 -16  10   2      7.3742      1.4146     -2.5098      0.0000
 -14  10   2      4.5870      2.1057      1.2663      0.0000
 -12  10   2      6.4819      1.7298      7.7028      0.0000
 -10  10   2      9.6619      2.0075      9.1338      0.0000
  -8  10   2      9.9800      1.0199      7.8732      0.0000
  -6  10   2      7.7333      1.1914      6.2539      0.0000
  -4  10   2      3.1486      1.1732      5.0850      0.0000
  -2  10   2      6.6459      0.8983      5.8503      0.0000
   0  10   2      4.5761      1.0214     -4.2494      0.0000
   2  10   2      9.1917      1.0248    -10.7965      0.0000
   4  10   2     10.2924      1.0003    -12.5458      0.0000
   6  10   2      8.3661      1.1681     -8.2883      0.0000
   8  10   2      7.5179      0.8833      3.8894      0.0000
  10  10   2      7.1434      0.9479      8.9911      0.0000
  12  10   2     14.7096      1.7613     15.8376      0.0000
  14  10   2      6.3201      1.0224      4.1199      0.0000
  16  10   2      6.3919      1.0306      8.4604      0.0000
  18  10   2      7.0976      2.0190      6.6290      0.0000
  20  10   2      4.4642      1.6910      3.5357      0.0000
  22  10   2      1.0566      2.1466     -0.4196      0.0000
  24  10   2      3.6596      3.2618     -4.2758      0.0000
  26  10   2      2.2913      1.8416     -3.5099      0.0000
 -25  11   2      2.4655      2.8142     -2.1119      0.0000
 -23  11   2      1.8252      2.6931     -2.9876      0.0000
 -21  11   2      0.0210      2.8945     -0.7625      0.0000
 -19  11   2      0.8193      2.5307      4.7380      0.0000
 -17  11   2     11.8434      4.5974      8.6377      0.0000
 -15  11   2     14.4534      2.6857     10.4089      0.0000
 -11  11   2      9.0356      1.3724      9.9701      0.0000
  -9  11   2      7.7682      0.9667      9.3708      0.0000
  -7  11   2      9.5423      1.0855      9.6154      0.0000
  -5  11   2      8.5744      1.3691      8.3935      0.0000
  -3  11   2      7.1140      1.4810     -1.9403      0.0000
  -1  11   2      8.3574      0.9067     -4.0811      0.0000
   1  11   2      4.2515      1.0723      0.3057      0.0000
   3  11   2      5.6339      1.3219      4.4144      0.0000
   5  11   2      6.2198      0.8727      5.8822      0.0000
   7  11   2      6.1799      0.8946      1.9966      0.0000
   9  11   2     10.4280      1.2242     -3.3939      0.0000
  11  11   2     10.0236      1.7775     -6.6798      0.0000
  13  11   2     14.0844      1.4411      7.5030      0.0000
  15  11   2      8.8593      0.9868      4.1281      0.0000
  17  11   2      3.3883      1.2288      3.8256      0.0000
  19  11   2      2.1746      1.6552      2.2875      0.0000
  21  11   2      2.8660      1.6074      3.0024      0.0000
  23  11   2      3.7294      1.8536      5.1014      0.0000
  25  11   2      6.1140      2.0947      3.8643      0.0000
  29  11   2      0.5434      1.2848      0.7454      0.0000
 -26  12   2      0.0000      1.6842      1.0978      0.0000
 -24  12   2      0.0000      1.6744      0.8537      0.0000
 -22  12   2      2.4691      2.1181      0.8761      0.0000
 -20  12   2      3.8643      1.7005     -0.9885      0.0000
 -18  12   2      3.4495      1.6980     -2.5862      0.0000
 -16  12   2      5.0685      1.5640     -2.0708      0.0000
 -14  12   2      3.9002      1.6387      1.2523      0.0000
 -12  12   2      3.2350      2.0986      3.1582      0.0000
 -10  12   2      7.7142      1.1768      4.8520      0.0000
  -8  12   2      6.0415      0.9546      5.7588      0.0000
  -6  12   2      3.8401      1.0747      2.3075      0.0000
  -4  12   2      4.4184      0.9776      3.6875      0.0000
  -2  12   2      5.8848      0.8997      5.4036      0.0000
   0  12   2      4.0205      1.0297      1.1346      0.0000
   2  12   2      6.4694      0.9186     -5.3471      0.0000
   4  12   2      9.1679      1.1143     -8.6236      0.0000
   6  12   2      6.8633      1.1604     -6.4069      0.0000
   8  12   2      4.6836      0.9381      2.4518      0.0000
  10  12   2      9.3737      0.9895     10.3688      0.0000
  12  12   2      3.9525      1.0387      2.4068      0.0000
  14  12   2      4.1843      0.9944      2.7846      0.0000
  16  12   2      5.2035      1.0054      2.0724      0.0000
  18  12   2      3.9779      1.3470      4.2861      0.0000
  20  12   2      3.4276      1.0906      2.9056      0.0000
  22  12   2      1.3452      1.5309      0.1702      0.0000
  26  12   2      2.5407      2.1154     -1.0764      0.0000
  28  12   2      1.2130      2.0096      0.5838      0.0000
 -27  13   2      0.6439      1.7319     -0.2451      0.0000
 -23  13   2      0.0000      2.3202     -0.3003      0.0000
 -21  13   2      0.0000      2.0211      0.5979      0.0000
 -19  13   2      2.7372      2.2899      1.3094      0.0000
 -17  13   2      1.4977      1.8006      1.5099      0.0000
 -15  13   2      2.2797      1.9924     -0.4229      0.0000
 -13  13   2      5.5878      1.7568     -2.4710      0.0000
 -11  13   2      5.2971      1.0034     -3.3586      0.0000
  -9  13   2      4.4878      1.0570     -5.0028      0.0000
  -7  13   2      4.1485      1.0502     -4.3621      0.0000
  -5  13   2      4.1902      1.2162     -2.7988      0.0000
  -3  13   2      2.2019      1.7048     -2.4915      0.0000
  -1  13   2      2.6220      1.7104     -1.9532      0.0000
   1  13   2      2.6331      1.4693      1.7284      0.0000
   3  13   2      6.2391      1.0543      6.2194      0.0000
   5  13   2      7.5418      1.0776      7.3558      0.0000
   7  13   2      3.4713      1.5800      1.5236      0.0000
   9  13   2      7.4746      0.9018     -6.5306      0.0000
  11  13   2      2.8219      1.2993     -4.1674      0.0000
  13  13   2      3.2241      1.1159     -3.2209      0.0000
  15  13   2      2.6775      1.4176     -2.6007      0.0000
  17  13   2      3.4599      1.1745     -4.4220      0.0000
  19  13   2      3.8101      1.3790     -3.3661      0.0000
  21  13   2      2.3699      1.5890     -1.8843      0.0000
  23  13   2      0.8100      1.2843     -0.4478      0.0000
  25  13   2      2.1393      1.8620      0.4492      0.0000
 -28  14   2      0.9085      1.8131      1.1371      0.0000
 -26  14   2      0.0000      2.2021      1.8796      0.0000
 -24  14   2      0.0000      2.1753      2.4676      0.0000
 -22  14   2      3.4969      2.3052      1.8882      0.0000
 -20  14   2      1.2497      1.9760      1.1810      0.0000
 -18  14   2      2.3978      1.7601      0.4794      0.0000
 -16  14   2      1.9229      1.7082     -0.5389      0.0000
 -14  14   2      3.0211      1.3723     -1.6167      0.0000
 -12  14   2      3.2888      1.5252     -2.7913      0.0000
 -10  14   2      3.6799      1.2183     -3.2863      0.0000
  -8  14   2      4.8163      1.3863     -2.8661      0.0000
  -6  14   2      5.7134      0.9247     -2.6481      0.0000
  -4  14   2      3.0097      1.2127     -3.9131      0.0000
  -2  14   2     10.0302      1.6451     -3.6186      0.0000
   0  14   2      3.1162      1.4489     -2.1250      0.0000
   2  14   2      8.3796      1.4566     -3.4247      0.0000
   4  14   2      6.3840      0.9062     -5.9196      0.0000
   6  14   2      6.2598      0.9870     -3.9556      0.0000
   8  14   2      4.1380      1.1209      0.7880      0.0000
  10  14   2      5.7979      1.2666     -0.4937      0.0000
  12  14   2      2.5660      1.3137     -1.5829      0.0000
  14  14   2      3.1231      1.1300     -1.3514      0.0000
  16  14   2      2.1703      1.4914     -0.6728      0.0000
  18  14   2      3.3331      1.4318     -0.9347      0.0000
  20  14   2      2.2315      1.8646     -0.5390      0.0000
  22  14   2      2.2385      2.1574     -0.7616      0.0000
  24  14   2      0.0000      0.9116     -1.2208      0.0000
 -25  15   2      2.0333      2.3072      0.6657      0.0000
 -23  15   2      2.2690      2.2136      1.4019      0.0000
 -21  15   2      2.1773      2.1961      2.1384      0.0000
 -19  15   2      1.2451      1.7434      1.6861      0.0000
 -17  15   2      1.8975      1.7290      0.7622      0.0000
 -15  15   2      3.0879      1.3908      0.8651      0.0000
 -13  15   2      1.4916      1.7130      0.8325      0.0000
 -11  15   2      2.9163      1.3272     -0.2521      0.0000
  -9  15   2      3.1701      1.7116     -1.4329      0.0000
  -7  15   2      2.5184      1.3259     -2.4859      0.0000
  -5  15   2      2.8729      1.2713     -0.8887      0.0000
  -3  15   2      3.0520      1.1405      2.4212      0.0000
  -1  15   2      2.2581      1.4483      2.7880      0.0000
   1  15   2      2.4786      1.4462      2.3131      0.0000
   3  15   2      3.4995      1.2163      4.2034      0.0000
   5  15   2      4.1353      1.3424      3.7780      0.0000
   7  15   2      2.8964      1.2810      0.2397      0.0000
   9  15   2      2.5242      1.4392      0.4124      0.0000
  11  15   2      2.4505      1.4113      0.3786      0.0000
  13  15   2      2.7918      1.3952     -1.4763      0.0000
  15  15   2      0.5685      1.6811     -1.7065      0.0000
  17  15   2      2.2573      1.6984     -0.5450      0.0000
  19  15   2      2.1595      1.7337      0.2612      0.0000
  21  15   2      0.6959      1.4387      1.4053      0.0000
 -22  16   2      0.0000      2.1206     -0.4258      0.0000
 -18  16   2      2.3627      2.1107      0.6359      0.0000
 -16  16   2      2.7956      2.4443      0.6258      0.0000
 -14  16   2      1.8564      1.7393     -0.7202      0.0000
 -12  16   2      2.8399      1.3463     -0.5652      0.0000
 -10  16   2      3.1205      1.4145      1.0192      0.0000
  -8  16   2      2.0337      1.5885      2.4364      0.0000
  -6  16   2      2.0331      1.4771      2.6534      0.0000
  -4  16   2      1.9327      1.4051      0.9363      0.0000
  -2  16   2      1.9796      1.6872      0.2250      0.0000
   0  16   2      1.4907      1.4727      1.8585      0.0000
   2  16   2      3.5165      1.2459      2.0072      0.0000
   4  16   2      3.4800      1.0071      1.5677      0.0000
   6  16   2      4.1333      1.2027      2.6809      0.0000
   8  16   2      2.1986      1.6193      0.9646      0.0000
  10  16   2      2.1972      1.3540     -0.9325      0.0000
  12  16   2      2.1161      1.7415      0.3380      0.0000
  14  16   2      2.5451      2.2246      1.4071      0.0000
  16  16   2      2.9408      2.2499      1.0867      0.0000
  18  16   2      0.0000      1.4468      0.4482      0.0000
 -17  17   2      1.8645      2.5616      0.1645      0.0000
 -13  17   2      2.5003      2.3935      2.8678      0.0000
 -11  17   2      2.1298      1.7875      1.8743      0.0000
  -9  17   2      0.7264      1.7035      0.4288      0.0000
  -7  17   2      1.9286      1.5274      0.5666      0.0000
  -5  17   2      1.0000      1.4030      1.6267      0.0000
  -3  17   2      2.5675      1.1578      1.9499      0.0000
  -1  17   2      1.4023      1.3972      0.5085      0.0000
   1  17   2      2.6813      1.5847     -1.0643      0.0000
   3  17   2      5.9736      1.1280     -2.2943      0.0000
   5  17   2      5.1794      1.2433     -4.2294      0.0000
   7  17   2      2.4542      1.7844     -3.7899      0.0000
   9  17   2      2.5728      1.6752     -1.6746      0.0000
  11  17   2      3.1106      1.9328     -1.5449      0.0000
  13  17   2      1.4481      1.7740     -2.1936      0.0000
 -14  18   2      2.1865      2.2041     -0.9606      0.0000
 -12  18   2      1.8722      1.9930     -0.5358      0.0000
 -10  18   2      2.2026      2.1368      0.9509      0.0000
  -8  18   2      1.6036      1.7657      0.6699      0.0000
  -6  18   2      2.5994      2.0806     -1.2674      0.0000
  -4  18   2      2.1671      1.7279     -1.8869      0.0000
  -2  18   2      0.7858      1.6465     -0.8950      0.0000
   0  18   2      1.4209      1.7177     -0.2810      0.0000
   2  18   2      2.5182      1.6796      0.2410      0.0000
   4  18   2      3.3316      1.3932      2.0031      0.0000
   6  18   2      3.3728      1.4472      2.7150      0.0000
   8  18   2      2.0251      1.8193      1.6152      0.0000
  10  18   2      2.4284      2.1738      1.1017      0.0000
  -9  19   2      2.2116      2.3101     -1.0672      0.0000
  -7  19   2      2.7533      2.3120      0.6392      0.0000
  -5  19   2      2.7549      2.1368      1.3406      0.0000
  -3  19   2      2.3259      2.1378     -0.5216      0.0000
  -1  19   2      0.7686      1.7570     -1.7937      0.0000
   1  19   2      1.4752      2.0532     -1.4114      0.0000
   3  19   2      4.5640      1.5088     -1.8073      0.0000
   5  19   2      4.1987      2.0855     -2.3591      0.0000
   3   1   3      2.8067      1.5951     -5.8774      0.0000
   5   1   3      3.1240      0.7098      4.9122      0.0000
   7   1   3      5.2584      1.0313      7.2627      0.0000
   0   2   3      2.9003      1.4489      2.8372      0.0000
   2   2   3      3.7666      0.8447      5.3466      0.0000
   4   2   3      5.6806      0.8268     -2.7485      0.0000
   6   2   3     11.8443      2.2697    -14.7086      0.0000
   8   2   3      3.7690      1.5664     -4.4001      0.0000
  -1   3   3      5.4195      1.0683     -6.8132      0.0000
   1   3   3      3.4439      1.0242     -4.8486      0.0000
   3   3   3      7.9671      1.3806     -5.4273      0.0000
   5   3   3      9.9961      1.4551     10.1955      0.0000
   7   3   3      8.8480      1.4629      9.7937      0.0000
   9   3   3      3.4462      2.2191     -1.2021      0.0000
  11   3   3      4.4551      1.9145     -3.6371      0.0000
  -4   4   3      5.0434      1.9611      4.5658      0.0000
  -2   4   3     10.6775      1.3768     11.8724      0.0000
   0   4   3      4.8999      1.0162      5.8656      0.0000
   2   4   3      9.4351      1.9387      6.6734      0.0000
   4   4   3      5.9116      0.7296     -5.9654      0.0000
   6   4   3      7.8138      0.7589    -10.1969      0.0000
   8   4   3      7.2212      1.7707     -4.3774      0.0000
  10   4   3      3.6504      1.0557      1.3705      0.0000
  12   4   3      5.3172      1.0544      2.4758      0.0000
  14   4   3      2.1489      1.7655     -1.3009      0.0000
  -7   5   3      1.5635      1.9418     -4.2312      0.0000
  -5   5   3      7.6642      1.2258     -6.2955      0.0000
  -3   5   3     16.4572      2.7471    -11.8123      0.0000
  -1   5   3      7.1814      1.1262     -6.9251      0.0000
   1   5   3      8.5499      1.3738     -6.6451      0.0000
   3   5   3      9.1203      1.5994      7.5531      0.0000
   5   5   3      6.7412      0.8766     10.6367      0.0000
   7   5   3      8.9377      1.2228      7.1345      0.0000
   9   5   3      6.8289      0.9969      5.0873      0.0000
  11   5   3      5.1321      2.7256     -0.6220      0.0000
  13   5   3      4.2487      1.1208     -1.4224      0.0000
  15   5   3      2.5731      1.5766     -1.9858      0.0000
  17   5   3      0.0000      2.0848     -4.8374      0.0000
 -10   6   3      2.3697      3.0814      2.3395      0.0000
  -8   6   3      4.5235      3.4632      6.0180      0.0000
  -6   6   3     13.5274      2.8753     11.2338      0.0000
  -4   6   3     10.8111      1.9740     14.6374      0.0000
  -2   6   3     11.9795      2.1301      9.0590      0.0000
   0   6   3      9.7975      0.9903      8.5547      0.0000
   2   6   3      9.9485      1.6841     -7.6186      0.0000
   4   6   3      8.0583      2.0776    -13.7588      0.0000
   6   6   3      6.4809      0.8909     -6.7848      0.0000
   8   6   3      6.5670      1.4385     -8.3416      0.0000
  10   6   3      8.9204      0.9044     -5.9197      0.0000
  12   6   3      6.0919      2.1001     -3.6506      0.0000
  14   6   3      3.6989      1.0070     -1.0374      0.0000
  16   6   3      3.4423      2.0573      2.4245      0.0000
  20   6   3      1.3037      2.3206      1.6576      0.0000
 -13   7   3      3.6214      2.8126     -0.9249      0.0000
 -11   7   3      3.0387      1.5125     -6.1651      0.0000
  -9   7   3      7.8517      2.5576     -8.7567      0.0000
  -7   7   3     13.4754      2.7607    -13.3436      0.0000
  -5   7   3     13.4479      3.1859    -17.5111      0.0000
  -3   7   3     10.6642      1.4093    -11.8993      0.0000
  -1   7   3     10.0704      1.0238     -5.6074      0.0000
   1   7   3     12.0539      2.6865     13.8324      0.0000
   3   7   3     20.6449      1.9907     26.7127      0.0000
   5   7   3     21.6025      2.0969     18.7086      0.0000
   7   7   3     18.2053      2.6935     17.0203      0.0000
   9   7   3     14.5533      1.7112     12.3362      0.0000
  11   7   3     12.7575      1.1516     10.2683      0.0000
  13   7   3      5.2949      1.3007      4.1132      0.0000
  15   7   3      3.8634      1.4866     -2.4247      0.0000
  17   7   3     14.3203      2.1823     -7.7163      0.0000
  19   7   3      3.8274      3.3402     -4.2302      0.0000
  21   7   3      1.6298      1.4614     -0.0796      0.0000
 -14   8   3      0.0000      1.4412     -2.4780      0.0000
 -12   8   3      1.4826      1.8112      3.2819      0.0000
 -10   8   3      6.9068      1.2467      7.0575      0.0000
  -8   8   3     12.6809      1.6221     10.0225      0.0000
  -6   8   3     17.4123      2.9365     16.9753      0.0000
  -4   8   3     23.2372      2.7219     21.5871      0.0000
  -2   8   3     22.1453      2.0448     22.9474      0.0000
   0   8   3     10.6664      1.0207      8.0623      0.0000
   2   8   3      5.6335      0.9918     -5.7349      0.0000
   4   8   3      6.3588      1.1226     -4.7085      0.0000
   6   8   3      6.1146      0.9245     -9.1491      0.0000
   8   8   3      6.1379      0.8487     -4.6719      0.0000
  10   8   3      8.8055      1.1003    -10.0106      0.0000
  12   8   3      7.0593      1.0141     -7.7910      0.0000
  14   8   3      8.9530      1.0948     -1.1166      0.0000
  16   8   3      5.2909      1.5241      7.6768      0.0000
  18   8   3     10.1276      1.4205      6.8385      0.0000
  20   8   3      2.5354      1.9490      2.8558      0.0000
  22   8   3      2.2252      1.6935      2.1890      0.0000
  24   8   3      0.5265      1.5575      1.6537      0.0000
 -17   9   3      2.5417      2.6283      1.3334      0.0000
 -15   9   3      0.0000      2.7319      2.4377      0.0000
 -13   9   3      2.2482      1.9718     -0.9168      0.0000
 -11   9   3      6.2878      2.0626     -6.0255      0.0000
  -9   9   3     10.1189      2.8020     -7.8366      0.0000
  -7   9   3      9.6069      1.8817     -9.7791      0.0000
  -5   9   3     17.1921      2.0751    -12.7337      0.0000
  -3   9   3     23.3518      2.2619    -18.2027      0.0000
  -1   9   3     11.5798      1.2959     -8.1251      0.0000
   1   9   3      5.3569      1.4189      3.9161      0.0000
   3   9   3      5.9602      0.8783      5.8000      0.0000
   5   9   3      7.7422      0.9415     10.4758      0.0000
   7   9   3      8.0159      0.9546      1.5906      0.0000
   9   9   3      6.4912      0.9695      6.6923      0.0000
  11   9   3      5.2744      1.0319      5.7918      0.0000
  13   9   3      9.5179      1.3759      3.2247      0.0000
  15   9   3      9.1610      1.5211     -6.7528      0.0000
  17   9   3      4.5570      1.9188     -8.2426      0.0000
  19   9   3      4.5335      1.3700     -4.2088      0.0000
  21   9   3      1.5892      1.4600     -2.6392      0.0000
  23   9   3      3.4184      2.2851     -0.9714      0.0000
  25   9   3      1.0055      1.1699     -2.0137      0.0000
 -20  10   3      3.2846      3.4520      0.9943      0.0000
 -18  10   3      2.3936      1.9515      0.2312      0.0000
 -16  10   3      5.0283      4.1637     -1.6782      0.0000
 -14  10   3      6.8660      2.0255     -1.2774      0.0000
 -12  10   3      4.6668      1.5957      3.2793      0.0000
 -10  10   3      9.6304      4.2632      7.9428      0.0000
  -8  10   3     10.6426      1.4384     10.5880      0.0000
  -6  10   3     13.6074      1.7000     10.4089      0.0000
  -4  10   3     17.9536      3.2064     16.4130      0.0000
  -2  10   3     16.0289      1.4599     13.1207      0.0000
   0  10   3      7.4489      1.1154      2.8807      0.0000
   2  10   3      6.8012      0.8548     -3.7535      0.0000
   4  10   3      9.0038      1.0043    -10.0349      0.0000
   6  10   3      5.9510      0.8444     -3.9965      0.0000
   8  10   3      6.4430      1.1187     -6.6446      0.0000
  10  10   3      5.3784      0.8892     -2.7289      0.0000
  12  10   3      7.9759      0.9758     -4.5451      0.0000
  14  10   3      8.2225      0.9648      4.9943      0.0000
  16  10   3      9.4141      2.9601      8.3328      0.0000
  20  10   3      1.6309      1.4223      3.8458      0.0000
  22  10   3      2.5797      2.0804      0.8996      0.0000
  24  10   3      2.7773      2.1211      0.8953      0.0000
  26  10   3      2.6799      2.1486      0.4487      0.0000
 -23  11   3      0.0000      3.0734     -1.3147      0.0000
 -21  11   3      0.9926      1.5649      1.7683      0.0000
 -15  11   3     24.9588      4.1511     19.2507      0.0000
 -13  11   3     24.9317      2.9245     20.3237      0.0000
 -11  11   3     20.7597      3.5148     17.2894      0.0000
  -9  11   3     14.2683      2.5009     11.4292      0.0000
  -7  11   3      8.4431      0.9664      8.5905      0.0000
  -5  11   3     10.3193      1.2878      0.7029      0.0000
  -3  11   3     10.3372      1.4608     -5.8647      0.0000
  -1  11   3      9.1402      0.9880     -6.1299      0.0000
   1  11   3      6.5584      0.9844     -2.0610      0.0000
   3  11   3      6.7924      0.9416      5.2187      0.0000
   5  11   3      8.3188      2.1715      5.9294      0.0000
   7  11   3     11.4960      1.0930      9.5573      0.0000
   9  11   3     11.9008      1.0866      7.5691      0.0000
  11  11   3     15.4645      1.5652     13.6215      0.0000
  13  11   3      7.6437      1.3077      6.9114      0.0000
  15  11   3      5.7585      1.0553      4.6498      0.0000
  17  11   3      6.2417      0.9121      4.8669      0.0000
  19  11   3      3.3823      1.1011      3.7395      0.0000
  21  11   3      4.0649      2.6844      4.5652      0.0000
  23  11   3      5.3792      1.7857      3.6468      0.0000
  25  11   3      3.0864      1.9987      3.0173      0.0000
  27  11   3      3.1292      2.3387      2.2085      0.0000
 -24  12   3      0.8579      1.5042     -1.3704      0.0000
 -22  12   3      2.1474      1.9803     -2.9551      0.0000
 -20  12   3      4.4021      3.8966     -3.8991      0.0000
 -18  12   3      9.0691      4.4595     -6.5085      0.0000
 -16  12   3     11.0414      4.1766     -8.8002      0.0000
 -14  12   3      9.4017      2.1563     -7.1287      0.0000
 -12  12   3      2.4973      1.8400     -2.5745      0.0000
 -10  12   3      4.8900      1.2918      3.8546      0.0000
  -8  12   3      6.5693      1.1515      6.2358      0.0000
  -6  12   3     10.2888      1.2631      7.9611      0.0000
  -4  12   3      9.7834      1.0285      8.8761      0.0000
  -2  12   3      8.8693      1.3880      8.4738      0.0000
   0  12   3      5.9020      1.0068      4.7308      0.0000
   2  12   3      5.3564      0.9261     -4.1105      0.0000
   4  12   3     10.1592      1.2633     -8.1824      0.0000
   6  12   3      6.7544      0.8998     -9.1166      0.0000
   8  12   3      7.1046      0.9663     -5.4057      0.0000
  10  12   3      6.4957      0.9154     -5.9164      0.0000
  12  12   3      5.2136      0.9491      2.8282      0.0000
  14  12   3      5.6635      0.9160      4.6152      0.0000
  16  12   3      4.6592      0.9367      4.8032      0.0000
  18  12   3      4.2824      1.0078      4.9026      0.0000
  20  12   3      1.9763      1.5477      2.7957      0.0000
  22  12   3      2.2044      1.9379      0.9130      0.0000
  24  12   3      1.5400      1.6594     -1.0405      0.0000
  26  12   3      1.5144      1.6826     -2.2405      0.0000
 -25  13   3      1.0075      1.6911      1.4621      0.0000
 -23  13   3      2.8899      2.3893      2.9096      0.0000
 -21  13   3      5.6723      2.1960      3.4207      0.0000
 -17  13   3     10.6958      2.3357      7.0039      0.0000
 -15  13   3      6.0363      1.8176      6.8997      0.0000
 -13  13   3      2.6930      1.7655      3.0347      0.0000
 -11  13   3      5.3293      1.3061     -3.3589      0.0000
  -9  13   3     10.3368      1.7503     -7.3139      0.0000
  -7  13   3     12.2747      1.4133    -10.0322      0.0000
  -5  13   3     11.7274      1.1139    -10.6074      0.0000
  -3  13   3     11.4911      1.1228    -10.0652      0.0000
  -1  13   3      9.7432      1.1391     -8.4235      0.0000
   1  13   3      5.4005      1.4366     -0.5958      0.0000
   3  13   3      9.1500      1.0561      6.8455      0.0000
   5  13   3     10.9155      1.2463     10.2066      0.0000
   7  13   3      9.9776      0.9960      9.4194      0.0000
   9  13   3      8.8877      1.0593      8.1535      0.0000
  11  13   3      5.9814      0.8816     -0.0687      0.0000
  13  13   3      5.9464      0.9567     -3.2404      0.0000
  15  13   3      4.8940      1.1528     -4.4281      0.0000
  17  13   3      5.7128      1.0587     -4.6296      0.0000
  19  13   3      4.4274      1.1638     -4.2322      0.0000
  21  13   3      3.5395      1.5626     -3.1402      0.0000
  23  13   3      2.6417      1.9960     -1.3137      0.0000
 -26  14   3      3.1150      2.4339      4.4749      0.0000
 -24  14   3      3.2019      2.4821      3.3915      0.0000
 -22  14   3      2.7509      2.3758      2.2046      0.0000
 -20  14   3      2.0524      1.8731      0.5560      0.0000
 -18  14   3      8.7390      1.5144     -2.3031      0.0000
 -16  14   3      5.5973      4.0887     -4.5448      0.0000
 -14  14   3      4.4998      1.3754     -3.4962      0.0000
 -12  14   3      3.7085      1.2769      1.5292      0.0000
 -10  14   3      5.2788      1.2317      5.7810      0.0000
  -8  14   3      9.7917      1.2398      9.3998      0.0000
  -6  14   3     12.3609      1.1601     12.2829      0.0000
  -4  14   3     15.7027      1.3824     13.3038      0.0000
  -2  14   3     14.9261      1.3499     13.1651      0.0000
   0  14   3     12.1139      1.1319      8.2776      0.0000
   2  14   3      4.9403      1.1395      0.8791      0.0000
   4  14   3      7.6065      1.1290     -4.8645      0.0000
   6  14   3      6.5391      0.8948     -7.5107      0.0000
   8  14   3      8.2793      1.1301     -8.1995      0.0000
  10  14   3      5.9852      0.8641     -2.9698      0.0000
  12  14   3      6.6649      1.2956      1.8127      0.0000
  14  14   3      3.2450      1.3329      3.5267      0.0000
  16  14   3      3.9192      1.8306      3.6443      0.0000
  18  14   3      4.2266      1.2915      4.4059      0.0000
  20  14   3      3.5542      2.0286      4.6051      0.0000
 -25  15   3      2.5917      2.6791      1.3335      0.0000
 -19  15   3      6.2569      2.1686      5.1748      0.0000
 -17  15   3      2.1445      2.0917      5.6973      0.0000
 -15  15   3      4.6899      1.5752      4.2668      0.0000
 -11  15   3      7.9213      1.5776     -5.0327      0.0000
  -9  15   3      9.0677      1.1749     -7.7145      0.0000
  -7  15   3     10.5218      1.1003     -9.3853      0.0000
  -5  15   3      9.3680      1.0074     -9.5308      0.0000
  -3  15   3      7.6967      1.1287     -7.2112      0.0000
  -1  15   3      5.7732      1.4437     -0.9948      0.0000
   1  15   3      5.7549      0.9218      6.6311      0.0000
   3  15   3     11.5224      1.3569     12.5573      0.0000
   5  15   3     13.3360      1.7183     15.5055      0.0000
   7  15   3     12.4632      1.4792     15.9902      0.0000
   9  15   3     10.6612      1.1236     11.0310      0.0000
  11  15   3      5.0278      1.1401      3.3166      0.0000
  13  15   3      5.7964      1.3541     -1.1535      0.0000
  15  15   3      4.0714      1.3957     -3.1093      0.0000
  17  15   3      4.3717      1.3756     -4.1425      0.0000
  19  15   3      5.1144      1.3887     -3.9374      0.0000
 -22  16   3      2.3221      2.4096     -1.0380      0.0000
 -20  16   3      3.4613      2.3045     -1.4950      0.0000
 -14  16   3      5.2119      2.2535     -0.0574      0.0000
 -12  16   3      3.1850      1.5967      2.2561      0.0000
 -10  16   3      8.2590      1.2121      3.9712      0.0000
  -8  16   3      5.5583      1.2171      5.7672      0.0000
  -6  16   3      8.6071      0.9809      8.3840      0.0000
  -4  16   3      7.9315      0.9548      9.9073      0.0000
  -2  16   3      6.2316      0.8933      6.9650      0.0000
   0  16   3      4.4429      1.1358      1.6610      0.0000
   2  16   3      4.6891      1.0501     -2.5077      0.0000
   4  16   3      5.7886      0.9574     -5.4504      0.0000
   6  16   3      5.7312      1.1779     -8.2822      0.0000
  10  16   3      7.1659      2.4531     -3.9672      0.0000
  12  16   3      3.8806      1.4660     -0.9288      0.0000
  14  16   3      2.7709      1.5892      1.3431      0.0000
  16  16   3      3.3731      1.5833      2.6214      0.0000
 -17  17   3      7.1412      2.0286      2.5325      0.0000
 -15  17   3      7.2954      1.5276      2.3732      0.0000
 -13  17   3      3.8624      2.1941      1.7795      0.0000
 -11  17   3      9.1300      1.5482      1.0620      0.0000
  -9  17   3      2.1190      1.7644     -0.6658      0.0000
  -7  17   3      5.4852      1.3021     -3.9940      0.0000
  -5  17   3      6.8530      1.7770     -7.4772      0.0000
  -3  17   3      5.8100      1.3396     -6.8880      0.0000
  -1  17   3      4.5271      1.2259     -2.3818      0.0000
   1  17   3      3.0220      1.7224      1.3460      0.0000
   3  17   3      5.5391      2.4479      3.1351      0.0000
   5  17   3      5.5698      1.3521      5.3616      0.0000
   7  17   3      5.8001      1.7031      6.3772      0.0000
   9  17   3      5.0077      2.0570      4.3708      0.0000
  11  17   3      3.4714      1.5108      1.9865      0.0000
  13  17   3      2.3683      1.8182     -0.8409      0.0000
 -12  18   3     10.0334      1.6499     -5.9833      0.0000
 -10  18   3      4.2800      1.5186     -4.7085      0.0000
  -8  18   3      1.8401      1.6837     -0.9398      0.0000
  -6  18   3      3.9400      1.4246      3.7834      0.0000
  -4  18   3      4.7942      1.3412      5.4933      0.0000
  -2  18   3      3.2052      1.6010      2.6413      0.0000
   0  18   3      2.6828      1.7330     -0.9843      0.0000
   2  18   3      3.1530      1.6905     -2.4866      0.0000
   4  18   3      4.5149      1.2839     -3.8949      0.0000
   6  18   3      4.1794      1.3095     -5.3768      0.0000
   8  18   3      4.9865      1.6338     -5.0524      0.0000
   5   1   4      5.6159      0.8438     -5.0974      0.0000
   7   1   4     18.2341      2.6243    -21.4622      0.0000
   9   1   4     11.7815      1.4666    -22.3574      0.0000
   2   2   4      5.5182      2.1485    -11.7008      0.0000
   4   2   4      6.5384      1.3277     -0.2063      0.0000
   6   2   4     12.4806      1.2193     13.3828      0.0000
   8   2   4     12.4501      1.0151     17.8906      0.0000
  10   2   4     11.2846      1.9787     12.6406      0.0000
  -1   3   4     24.3022      3.9641     18.9691      0.0000
   1   3   4     11.3247      1.4086     14.7085      0.0000
   3   3   4     10.3086      1.2897      5.0858      0.0000
   5   3   4      8.2989      0.9949     -8.5938      0.0000
   7   3   4     12.6259      2.3196    -12.1036      0.0000
   9   3   4      7.9130      0.8623     -9.5577      0.0000
  11   3   4      5.2427      0.6832     -5.4084      0.0000
  13   3   4      2.5945      2.0367      0.5762      0.0000
  -2   4   4      7.2457      1.1589    -12.0545      0.0000
   0   4   4     13.6331      2.3463    -11.9927      0.0000
   2   4   4     15.6341      1.8390    -10.1204      0.0000
   4   4   4      4.8772      0.8643      3.9134      0.0000
   6   4   4      9.6505      1.4901      9.8668      0.0000
   8   4   4      7.4011      1.0719      8.5693      0.0000
  10   4   4      8.4876      0.9229     10.1264      0.0000
  12   4   4      6.6297      0.8049      8.8681      0.0000
  14   4   4      4.0341      0.9509      5.5294      0.0000
  16   4   4      0.0000      1.8211      2.2136      0.0000
  -5   5   4      8.7524      1.9777     13.0174      0.0000
  -3   5   4     14.9799      1.8052     16.0884      0.0000
  -1   5   4     12.4599      2.6891     13.0436      0.0000
   1   5   4     14.7763      1.7682     11.0946      0.0000
   3   5   4      4.4004      1.2567     -2.9409      0.0000
   5   5   4      9.1627      0.9069    -12.2468      0.0000
   7   5   4     11.4303      1.0757    -10.3016      0.0000
   9   5   4      8.8413      1.2945     -9.9705      0.0000
  11   5   4      8.4966      0.8863     -9.0218      0.0000
  13   5   4      6.9619      0.8788     -6.0200      0.0000
  15   5   4      4.4453      1.0553     -1.5052      0.0000
  19   5   4      0.0000      1.8482      4.8768      0.0000
  -8   6   4     13.7045      2.5329     -9.2288      0.0000
  -4   6   4     18.6589      3.1062    -16.2743      0.0000
  -2   6   4     13.2536      5.1200    -15.5745      0.0000
   0   6   4     14.8137      1.7856    -13.9933      0.0000
   2   6   4      3.0952      1.9418     -2.3644      0.0000
   4   6   4      7.7836      0.8817      8.8080      0.0000
   6   6   4      8.6291      1.9793     10.1663      0.0000
   8   6   4     10.4499      1.8101     11.3129      0.0000
  10   6   4      7.4361      2.5119     10.2762      0.0000
  12   6   4     11.0061      1.0085      8.8364      0.0000
  14   6   4      6.5511      0.8786      5.3701      0.0000
  16   6   4      3.3471      0.9987     -0.8259      0.0000
  18   6   4      6.3298      2.2602     -5.1298      0.0000
  20   6   4      2.6743      2.3436     -4.3969      0.0000
 -11   7   4      4.0203      3.0734     -3.3299      0.0000
  -9   7   4      0.0000      2.2410      5.2934      0.0000
  -7   7   4     13.1929      1.6556     11.3411      0.0000
  -5   7   4     17.2871      2.9377     14.2488      0.0000
  -3   7   4     14.7523      2.5462     13.4710      0.0000
  -1   7   4      9.1435      1.8513     11.0304      0.0000
   1   7   4      5.4972      1.3364      1.0681      0.0000
   3   7   4      9.3428      1.1291    -12.2278      0.0000
   5   7   4     14.2985      1.9848    -14.3036      0.0000
   7   7   4     17.2697      2.3084    -16.8312      0.0000
   9   7   4     14.9762      1.3448    -13.8439      0.0000
  11   7   4     12.5309      1.1121    -10.3117      0.0000
  13   7   4      9.9308      1.1008     -7.3976      0.0000
  15   7   4      6.0922      1.4720     -1.8582      0.0000
  17   7   4      3.6665      0.9300      3.7608      0.0000
  19   7   4      4.3963      1.1046      4.8312      0.0000
  21   7   4      3.3142      3.1269      2.9382      0.0000
  23   7   4      0.0000      1.3531      1.5236      0.0000
 -14   8   4      2.6741      2.8788      2.7937      0.0000
 -12   8   4      0.0000      1.5641      2.4554      0.0000
 -10   8   4      3.7435      1.8972     -2.1094      0.0000
  -8   8   4      6.6553      2.1933     -8.2004      0.0000
  -6   8   4     15.8805      2.7127    -11.9214      0.0000
  -4   8   4     15.4646      1.8666    -12.2215      0.0000
  -2   8   4     15.1820      2.5402    -13.3298      0.0000
   0   8   4      8.5998      1.2457    -10.9907      0.0000
   2   8   4      5.4001      2.0967      0.6696      0.0000
   4   8   4      4.7862      0.9726      1.8236      0.0000
   6   8   4      6.8991      1.1494      8.5041      0.0000
   8   8   4      7.6261      0.8310      8.8198      0.0000
  10   8   4      5.9161      0.8382      6.8108      0.0000
  12   8   4      5.3981      0.8623      4.9670      0.0000
  14   8   4      5.4992      1.7152      1.6569      0.0000
  16   8   4      3.3249      1.4249     -3.0552      0.0000
  18   8   4      3.6515      0.8690     -4.9397      0.0000
  20   8   4      5.5343      1.1117     -3.9059      0.0000
  22   8   4      2.3367      1.7644     -2.9878      0.0000
  24   8   4      0.9304      1.1957     -1.6935      0.0000
 -15   9   4      2.4763      2.8130     -1.9736      0.0000
 -13   9   4      3.9419      1.7804     -1.9750      0.0000
 -11   9   4      1.4587      1.8981      0.1498      0.0000
  -9   9   4      4.6398      1.7313      3.9200      0.0000
  -7   9   4      7.4270      1.7645      8.2398      0.0000
  -5   9   4     10.3867      1.9687      9.3791      0.0000
  -3   9   4     13.4532      1.4312     10.4679      0.0000
  -1   9   4      9.4537      1.0362     11.0910      0.0000
   1   9   4      5.5505      0.9322      3.4894      0.0000
   3   9   4      3.3508      1.2598      3.9485      0.0000
   5   9   4      4.4003      1.2086     -4.8865      0.0000
   7   9   4      6.3937      0.9345     -5.7900      0.0000
   9   9   4      7.9076      0.9456     -6.4136      0.0000
  11   9   4      4.5301      0.9944     -4.6958      0.0000
  13   9   4      4.8829      0.8937     -2.3147      0.0000
  15   9   4      2.2059      1.2381      1.0945      0.0000
  17   9   4      2.9573      0.9819      2.8066      0.0000
  19   9   4      3.0090      1.0488      2.3772      0.0000
  21   9   4      3.4962      1.1660      2.6601      0.0000
  23   9   4      1.7576      1.4240      2.0617      0.0000
  25   9   4      1.6221      1.6806      1.0040      0.0000
  27   9   4      0.0000      1.1966      0.3208      0.0000
 -18  10   4      1.4205      1.4778      1.4258      0.0000
 -16  10   4      2.3269      2.2236      1.9492      0.0000
 -14  10   4      2.5155      2.4940      2.8647      0.0000
 -12  10   4      2.4227      1.9249      1.5351      0.0000
 -10  10   4      6.2082      1.9974     -0.4410      0.0000
  -8  10   4      4.1589      1.4817     -3.6845      0.0000
  -6  10   4      6.0279      1.5582     -5.8090      0.0000
  -4  10   4      5.7676      1.1293     -6.9630      0.0000
  -2  10   4      5.7136      0.9176     -7.1134      0.0000
   0  10   4      3.5356      1.2895     -3.2065      0.0000
   2  10   4      3.7951      1.0251     -4.0308      0.0000
   4  10   4      3.2102      0.9948      4.3570      0.0000
   6  10   4      4.4774      1.1408      3.4435      0.0000
   8  10   4      6.1627      1.6081      5.9995      0.0000
  10  10   4      3.2423      1.3565      3.2184      0.0000
  12  10   4      2.6467      1.0835      0.5443      0.0000
  14  10   4      2.9783      0.9762     -2.9124      0.0000
  16  10   4      3.4708      1.0037     -3.8977      0.0000
  18  10   4      2.4326      1.1062     -2.3087      0.0000
  20  10   4      1.3963      1.2411     -2.1853      0.0000
  22  10   4      0.8201      1.1572     -1.7139      0.0000
  24  10   4      0.9785      1.4246     -0.4633      0.0000
  26  10   4      0.0000      1.8488      0.5798      0.0000
 -21  11   4      0.0000      2.9894      0.8580      0.0000
 -19  11   4      0.5654      1.5261     -0.3696      0.0000
 -17  11   4      3.9689      3.1863     -1.8962      0.0000
 -13  11   4      7.3176      2.2101     -5.7294      0.0000
 -11  11   4      9.4510      1.4692     -5.8481      0.0000
  -9  11   4      6.7124      3.2444     -5.1560      0.0000
  -7  11   4      5.2618      1.1507     -4.1199      0.0000
  -5  11   4      2.4678      1.6984     -1.6666      0.0000
  -3  11   4      3.6721      1.2331      0.7657      0.0000
  -1  11   4      2.9730      1.0935      0.8224      0.0000
   1  11   4      3.9362      0.9008      3.1435      0.0000
   3  11   4      4.2407      1.0323     -1.0475      0.0000
   5  11   4      3.5432      1.1251     -0.1540      0.0000
   7  11   4      5.5466      1.3138     -4.9220      0.0000
   9  11   4      4.6996      0.9340     -3.0567      0.0000
  11  11   4      3.7756      1.1127     -3.5825      0.0000
  13  11   4      3.1814      1.5485     -0.5719      0.0000
  15  11   4      2.3456      1.1744      0.4178      0.0000
  17  11   4      1.5313      1.3334     -1.4828      0.0000
  19  11   4      2.4029      1.4707     -1.5307      0.0000
  21  11   4      1.4154      1.3873     -0.9254      0.0000
  23  11   4      0.6443      1.1123     -0.9623      0.0000
 -22  12   4      0.0000      2.4334      0.3507      0.0000
 -20  12   4      0.0000      2.6725      1.0298      0.0000
 -18  12   4      0.0000      2.2026      1.5275      0.0000
 -16  12   4      3.1185      2.3240      2.6481      0.0000
 -14  12   4      4.0280      1.9896      2.2709      0.0000
 -12  12   4      2.2657      1.9173      0.8833      0.0000
 -10  12   4      2.2226      2.0233     -0.8055      0.0000
  -8  12   4      2.2009      1.6168     -1.2341      0.0000
  -6  12   4      2.1414      1.5841     -2.4278      0.0000
  -4  12   4      3.9618      1.0467     -4.7722      0.0000
  -2  12   4      3.8874      1.4928     -4.3055      0.0000
   0  12   4      3.8842      0.9809     -3.8812      0.0000
   2  12   4      2.5746      1.1679     -0.6277      0.0000
   4  12   4      2.3198      1.2774      0.5699      0.0000
   6  12   4      4.2657      1.1436      4.1974      0.0000
   8  12   4      4.7139      0.8918      1.8295      0.0000
  10  12   4      4.3904      0.9742      3.9305      0.0000
  12  12   4      3.1103      1.0215      0.0532      0.0000
  14  12   4      2.6664      1.2976     -1.9495      0.0000
  16  12   4      2.0807      1.4723     -0.9265      0.0000
  18  12   4      1.2821      1.3614     -0.4762      0.0000
  20  12   4      0.0000      1.5596     -0.7026      0.0000
  22  12   4      0.0000      9.9722     -0.4884      0.0000
 -25  13   4      0.0000      1.4374     -1.2089      0.0000
 -23  13   4      1.4736      1.7383     -0.8361      0.0000
 -21  13   4      2.4816      2.2435     -0.9634      0.0000
 -19  13   4      1.2694      1.9192     -1.3859      0.0000
 -17  13   4      2.5434      2.2734     -2.3370      0.0000
 -15  13   4      4.5677      2.2867     -1.8149      0.0000
 -13  13   4      2.1939      1.7446     -0.3691      0.0000
 -11  13   4      2.1755      1.6913      1.4065      0.0000
  -9  13   4      1.7963      1.7058      1.6592      0.0000
  -7  13   4      2.0007      1.5615      1.4041      0.0000
  -5  13   4      2.3490      1.6135      3.4703      0.0000
  -3  13   4      3.4286      1.0143      4.5149      0.0000
  -1  13   4      3.3408      1.0721      4.1184      0.0000
   1  13   4      2.0080      1.3404      1.1815      0.0000
   3  13   4      2.6298      1.1441     -1.1042      0.0000
   5  13   4      2.1189      1.3618     -2.5516      0.0000
   7  13   4      4.4115      1.1675     -0.9439      0.0000
   9  13   4      3.5079      0.9440     -3.3380      0.0000
  11  13   4      2.0600      1.4618     -0.1002      0.0000
  13  13   4      2.6833      1.2557      1.4402      0.0000
  15  13   4      2.6490      1.3407      1.7535      0.0000
  17  13   4      1.2833      2.0784      1.6228      0.0000
  19  13   4      0.7653      1.2867      1.6239      0.0000
  21  13   4      2.5477      2.0173      0.9303      0.0000
 -26  14   4      1.0461      1.6037      0.1687      0.0000
 -22  14   4      1.4556      2.5144     -1.5864      0.0000
 -20  14   4      1.4781      2.3029     -1.8367      0.0000
 -18  14   4      2.3249      2.3048     -0.6680      0.0000
 -16  14   4      3.4364      1.7595     -0.1483      0.0000
 -14  14   4      1.2701      1.6809     -0.5107      0.0000
 -12  14   4      1.8056      1.6934     -0.8922      0.0000
 -10  14   4      2.4495      1.7964      0.0892      0.0000
  -8  14   4      2.0040      1.5075      1.9837      0.0000
  -6  14   4      3.0291      1.5468      1.4353      0.0000
  -4  14   4      3.9765      1.1218     -0.5030      0.0000
  -2  14   4      4.4531      1.2692     -2.0124      0.0000
   0  14   4      1.5624      1.5575     -0.3235      0.0000
   2  14   4      4.9184      0.8526      1.8832      0.0000
   4  14   4      0.6892      1.3924      1.6809      0.0000
   6  14   4      4.9325      1.0064      0.2881      0.0000
   8  14   4      3.3093      0.9642      1.5544      0.0000
  10  14   4      3.5924      1.4437      0.4618      0.0000
  12  14   4      2.1379      1.4479      0.7083      0.0000
  14  14   4      2.5712      1.6229      0.3831      0.0000
  16  14   4      0.7749      1.4082      0.2511      0.0000
  18  14   4      1.6978      1.4466     -0.0877      0.0000
 -23  15   4      0.6391      2.1471      0.3724      0.0000
 -21  15   4      0.0000      2.1133      0.4486      0.0000
 -13  15   4      1.4495      2.0101      0.9383      0.0000
 -11  15   4      2.5504      1.5694      0.9290      0.0000
  -9  15   4      1.9940      1.5341     -0.6708      0.0000
  -7  15   4      3.3340      1.4121     -0.8240      0.0000
  -5  15   4      2.4665      1.2886      0.6131      0.0000
  -3  15   4      2.8120      1.1262      2.4379      0.0000
  -1  15   4      2.0487      1.6304      1.2050      0.0000
   1  15   4      2.5751      1.1614     -1.9216      0.0000
   3  15   4      1.8205      1.3590     -2.4439      0.0000
   5  15   4      2.3644      1.3516     -1.0012      0.0000
   7  15   4      3.1254      1.6933     -0.5233      0.0000
   9  15   4      2.8358      1.4129     -0.1251      0.0000
  11  15   4      1.5836      1.6156     -0.3433      0.0000
  13  15   4      1.7181      1.6328     -0.2397      0.0000
  15  15   4      1.5832      1.5490     -0.0574      0.0000
 -20  16   4      1.5244      2.1107     -0.7320      0.0000
 -18  16   4      0.8147      1.8076      0.0981      0.0000
 -16  16   4      0.0000      1.8033      0.0418      0.0000
 -14  16   4      2.7909      2.1870     -1.0903      0.0000
 -12  16   4      3.0592      1.7431     -1.3661      0.0000
 -10  16   4      1.7836      1.7999      0.3510      0.0000
  -8  16   4      2.8090      1.7611      1.2252      0.0000
  -6  16   4      2.3108      1.6764      0.1770      0.0000
  -4  16   4      1.7676      1.6778     -1.8725      0.0000
  -2  16   4      0.0000      1.6133     -1.9254      0.0000
   0  16   4      1.4755      1.9514      0.3404      0.0000
   2  16   4      0.6888      1.7885      1.1269      0.0000
   4  16   4      1.4865      1.5955     -0.2702      0.0000
   6  16   4      2.7688      1.5713     -1.4763      0.0000
   8  16   4      2.8711      1.4299     -1.5153      0.0000
  10  16   4      3.1445      1.6301     -1.2097      0.0000
  12  16   4      1.6792      1.6087     -0.3192      0.0000
 -15  17   4      2.0874      1.9813      0.2639      0.0000
 -13  17   4      1.5505      1.7487      0.4674      0.0000
 -11  17   4      1.9653      1.7704     -1.2251      0.0000
  -9  17   4      2.8731      1.8083     -2.9487      0.0000
  -7  17   4      1.8869      1.6474     -2.7264      0.0000
  -5  17   4      2.0254      1.6181     -1.0870      0.0000
  -3  17   4      1.1434      1.6161     -0.6852      0.0000
  -1  17   4      1.4450      1.6452     -2.0756      0.0000
   1  17   4      2.2611      1.6654     -2.3523      0.0000
   3  17   4      1.3237      1.8667     -0.4959      0.0000
   5  17   4      2.2484      2.0244      1.6331      0.0000
  -6  18   4      1.7858      1.6675      0.1759      0.0000
  -4  18   4      1.7321      1.6441      0.1534      0.0000
  -2  18   4      1.8388      1.6822      1.9712      0.0000
   0  18   4      2.0284      1.9996      2.7731      0.0000
   7   1   5      2.0773      0.9126      1.1150      0.0000
   9   1   5      3.9025      1.2993     -1.7469      0.0000
  11   1   5      3.0416      1.2154     -2.3581      0.0000
   4   2   5      1.9228      1.1046     -0.3108      0.0000
   6   2   5      2.7992      0.8894     -0.9567      0.0000
   8   2   5      2.5540      0.7467      2.0912      0.0000
  10   2   5      5.0381      0.5185      4.7170      0.0000
  12   2   5      2.6728      0.6121      2.9131      0.0000
   1   3   5      1.2945      1.3562      2.0432      0.0000
   3   3   5      3.2102      1.7928      1.2654      0.0000
   5   3   5      2.1081      1.0517      2.3720      0.0000
   7   3   5      2.6017      0.7869      0.3369      0.0000
   9   3   5      4.2333      0.7451     -4.0115      0.0000
  11   3   5      5.3008      0.6495     -4.6852      0.0000
  13   3   5      3.4721      0.6111     -2.0910      0.0000
  15   3   5      1.0799      1.4323      0.0985      0.0000
  -2   4   5      5.6699      1.8311     -4.5393      0.0000
   0   4   5      2.3393      1.5391     -3.0181      0.0000
   2   4   5      3.7353      0.9827     -0.9802      0.0000
   4   4   5      2.2826      1.8661     -1.6185      0.0000
   6   4   5      2.8150      1.1214     -0.2315      0.0000
   8   4   5      3.2553      0.7077      3.2744      0.0000
  10   4   5      3.9283      0.6569      4.9242      0.0000
  12   4   5      5.6648      1.1203      3.6063      0.0000
  14   4   5      3.0973      0.6409      0.7387      0.0000
  16   4   5      2.6906      0.9551     -1.1816      0.0000
  18   4   5      1.0566      1.4155     -1.1476      0.0000
  -3   5   5      2.1331      1.6496      4.8667      0.0000
  -1   5   5      5.6014      1.1433      4.6923      0.0000
   1   5   5      3.1512      1.0696      1.4621      0.0000
   3   5   5      2.7493      1.1600      1.8820      0.0000
   5   5   5      2.6301      0.9342      0.1480      0.0000
   7   5   5      3.9479      1.0325     -3.3705      0.0000
   9   5   5      4.3419      0.9574     -4.8951      0.0000
  11   5   5      6.0083      0.7340     -5.0186      0.0000
  13   5   5      5.4858      0.7270     -3.0718      0.0000
  15   5   5      2.1636      0.8639      0.0601      0.0000
  17   5   5      2.5640      0.9517      1.7901      0.0000
  19   5   5      1.4344      1.1907      2.2082      0.0000
  -6   6   5      3.2636      2.5267     -1.7228      0.0000
  -4   6   5      7.6127      1.7939     -6.4041      0.0000
  -2   6   5      8.6223      1.7096     -7.7221      0.0000
   0   6   5      4.5847      1.0993     -4.0774      0.0000
   2   6   5      2.5810      1.1931     -2.9841      0.0000
   4   6   5      2.8010      1.0955     -0.2987      0.0000
   6   6   5      5.3747      0.8314      4.0033      0.0000
   8   6   5      4.7175      0.8537      5.4287      0.0000
  10   6   5      4.5959      0.8347      6.2040      0.0000
  12   6   5      7.3751      1.6308      6.0337      0.0000
  14   6   5      4.6244      0.8447      3.8373      0.0000
  16   6   5      1.8734      1.1773      1.2659      0.0000
  18   6   5      1.9187      1.0371     -0.3902      0.0000
  20   6   5      1.2547      1.2193     -1.5203      0.0000
  22   6   5      0.5759      1.4016     -1.7185      0.0000
  -9   7   5      1.6980      1.9119     -0.0879      0.0000
  -7   7   5      2.3271      1.7490      3.2074      0.0000
  -5   7   5      9.4690      1.4344      7.9556      0.0000
  -3   7   5     13.7142      2.3895      9.7081      0.0000
  -1   7   5      8.6530      1.2146      7.8405      0.0000
   1   7   5      2.8929      1.1736      4.3364      0.0000
   3   7   5      4.8582      0.8807     -0.4224      0.0000
   5   7   5      6.9206      0.8884     -6.1356      0.0000
   7   7   5      8.1638      0.9910     -7.8445      0.0000
   9   7   5     10.0385      0.9922     -8.3159      0.0000
  11   7   5     10.1156      0.9958     -7.9413      0.0000
  13   7   5      7.0118      1.5232     -6.1099      0.0000
  15   7   5      4.0348      0.7846     -3.2497      0.0000
  17   7   5      1.9385      0.9717     -0.4879      0.0000
  19   7   5      1.3211      1.1078      1.8038      0.0000
  21   7   5      2.2963      1.9570      2.5674      0.0000
  23   7   5      2.3361      2.1361      1.6559      0.0000
 -12   8   5      5.5203      2.9205     -1.2667      0.0000
 -10   8   5      0.4992      1.5757     -1.0820      0.0000
  -8   8   5      1.5069      2.0538     -2.9099      0.0000
  -6   8   5      7.2351      2.8369     -7.3693      0.0000
  -4   8   5     13.7600      3.1796    -10.1857      0.0000
  -2   8   5     15.0143      2.5895    -12.7852      0.0000
   0   8   5      9.2259      1.4109    -10.1153      0.0000
   2   8   5      4.2378      0.8779     -6.9557      0.0000
   4   8   5      3.3764      1.2464     -0.3085      0.0000
   6   8   5      3.8603      0.9272      2.7036      0.0000
   8   8   5      6.4605      0.9525      5.1116      0.0000
  10   8   5      4.8044      0.9338      6.3654      0.0000
  12   8   5      6.0060      0.8589      5.9617      0.0000
  14   8   5      4.5586      0.8375      4.2144      0.0000
  16   8   5      2.7132      0.8863      1.6575      0.0000
  18   8   5      1.9976      0.9394     -1.5157      0.0000
  20   8   5      2.5269      0.8090     -3.5584      0.0000
  22   8   5      4.1273      1.0853     -3.3424      0.0000
 -15   9   5      4.1183      3.0810      0.2176      0.0000
 -13   9   5      0.6276      1.4863      1.1191      0.0000
 -11   9   5      1.9601      1.9029      0.7799      0.0000
  -9   9   5      3.4869      1.4502      0.6832      0.0000
  -7   9   5      4.3672      1.4567      3.4303      0.0000
  -5   9   5      6.3626      3.1828      6.6062      0.0000
  -3   9   5     11.1479      1.4708     10.3075      0.0000
  -1   9   5      8.0157      2.7540      7.6524      0.0000
   1   9   5      4.7381      1.2465      7.8010      0.0000
   3   9   5      3.3781      0.9267      1.0765      0.0000
   5   9   5      2.4464      1.1010     -1.1224      0.0000
   7   9   5      4.0926      0.9763     -3.7628      0.0000
   9   9   5      6.5809      0.8556     -5.4865      0.0000
  11   9   5      5.4327      0.8827     -5.5515      0.0000
  13   9   5      4.3071      0.8414     -4.2583      0.0000
  15   9   5      2.9297      0.8289     -2.4073      0.0000
  17   9   5      2.4517      0.9149      0.5046      0.0000
  19   9   5      2.5559      0.9057      3.1846      0.0000
  21   9   5      3.6184      1.0815      3.7140      0.0000
  23   9   5      3.5485      1.4894      2.8913      0.0000
 -16  10   5      2.7937      2.9585     -0.2068      0.0000
 -14  10   5      0.0000      2.4892     -0.6110      0.0000
 -12  10   5      0.0000      2.0816     -0.2708      0.0000
 -10  10   5      2.3944      2.1414      0.5886      0.0000
  -8  10   5      4.9002      1.3542     -0.6333      0.0000
  -6  10   5      4.3249      1.3126     -4.1762      0.0000
  -4  10   5      9.2703      1.2837     -8.2029      0.0000
  -2  10   5      9.0148      2.1645     -6.9113      0.0000
   0  10   5      6.5929      0.9715     -8.9472      0.0000
   2  10   5      3.2295      1.4180     -2.3167      0.0000
   4  10   5      3.0338      1.6862     -1.4810      0.0000
   6  10   5      3.6066      0.9769      2.4236      0.0000
   8  10   5      5.5329      1.0013      4.7969      0.0000
  10  10   5      4.2403      0.8221      5.9447      0.0000
  12  10   5      5.0821      0.8922      4.8859      0.0000
  14  10   5      3.6645      0.8939      3.1738      0.0000
  16  10   5      2.3234      0.9703      0.6788      0.0000
  18  10   5      2.8049      0.9364     -2.0533      0.0000
  20  10   5      3.7527      1.3888     -3.1027      0.0000
  22  10   5      3.0469      1.1826     -2.7104      0.0000
 -19  11   5      0.0000      2.7440     -1.4227      0.0000
 -17  11   5      0.7274      1.6664     -3.0349      0.0000
 -13  11   5      9.1683      3.5948     -6.1418      0.0000
 -11  11   5     12.7405      3.1315     -8.0645      0.0000
  -9  11   5     16.7508      2.9064     -8.1376      0.0000
  -7  11   5      7.8925      1.7569     -4.9906      0.0000
  -5  11   5      3.2820      1.1775     -0.0342      0.0000
  -3  11   5      3.8448      2.5559      2.2081      0.0000
  -1  11   5      5.9264      1.1906      5.2323      0.0000
   1  11   5      5.8944      1.8938      1.4969      0.0000
   3  11   5      4.5572      0.9146      3.2345      0.0000
   5  11   5      3.7784      1.0253     -1.6463      0.0000
   7  11   5      4.6823      1.3308     -3.8940      0.0000
   9  11   5      6.6823      1.0801     -7.1993      0.0000
  11  11   5      7.6432      0.9127     -7.4137      0.0000
  13  11   5      6.5750      0.8585     -6.2768      0.0000
  15  11   5      4.5647      0.9823     -4.1692      0.0000
  17  11   5      2.5149      1.2808     -1.5610      0.0000
  19  11   5      1.6855      1.4082     -0.0802      0.0000
  21  11   5      1.6336      1.2376      0.3370      0.0000
 -20  12   5      1.6387      1.6075      1.0655      0.0000
 -18  12   5      0.7128      2.0323      1.9778      0.0000
 -16  12   5      1.3942      2.2773      2.3030      0.0000
 -14  12   5      3.1334      1.7243      2.7118      0.0000
 -12  12   5      4.1733      2.6012      3.5439      0.0000
 -10  12   5      2.2106      2.0516      3.3784      0.0000
  -8  12   5      1.7837      1.5986      1.1535      0.0000
  -6  12   5      3.6921      1.2572     -2.6347      0.0000
  -4  12   5      5.1025      1.0279     -5.0748      0.0000
  -2  12   5      5.3791      0.9326     -6.2392      0.0000
   0  12   5      2.8487      1.2945     -3.7436      0.0000
   2  12   5      3.5135      1.0102     -4.7397      0.0000
   4  12   5      2.8434      1.1416      0.1641      0.0000
   6  12   5      3.1649      1.0851      1.3447      0.0000
   8  12   5      4.2409      1.5477      6.1477      0.0000
  10  12   5      5.2220      1.0134      6.4103      0.0000
  12  12   5      5.0755      1.3971      5.1710      0.0000
  14  12   5      3.0335      1.8145      2.4588      0.0000
  16  12   5      1.2852      1.4726     -0.5757      0.0000
  18  12   5      2.4628      1.4575     -2.1225      0.0000
 -23  13   5      0.0000      1.5047     -0.4917      0.0000
 -21  13   5      0.8268      1.8241     -1.0036      0.0000
 -19  13   5      1.0015      2.3505     -1.9194      0.0000
 -17  13   5      2.2116      1.8945     -2.4715      0.0000
 -15  13   5      3.5905      1.5706     -2.8293      0.0000
 -13  13   5      5.0333      1.4614     -3.5373      0.0000
 -11  13   5      2.0245      1.6988     -3.4294      0.0000
  -9  13   5      2.7182      1.5355     -1.4159      0.0000
  -7  13   5      5.3283      1.7081      2.2549      0.0000
  -5  13   5      9.7229      1.6277      5.2609      0.0000
  -3  13   5      7.5439      0.9909      6.7287      0.0000
  -1  13   5      4.8770      0.9875      5.9238      0.0000
   1  13   5      4.8778      0.9459      5.6074      0.0000
   3  13   5      3.0604      0.9511      2.1453      0.0000
   5  13   5      3.2488      1.0478      0.6829      0.0000
   7  13   5      4.3671      1.0171     -5.7194      0.0000
   9  13   5      7.2343      1.0732     -6.6151      0.0000
  11  13   5      6.0574      1.2279     -6.7612      0.0000
  13  13   5      4.2784      1.4633     -4.2751      0.0000
  15  13   5      2.8474      1.6974     -0.8280      0.0000
  17  13   5      1.8558      1.6541      1.3871      0.0000
 -24  14   5      0.0000      1.5773     -1.9531      0.0000
 -22  14   5      2.6906      2.3249     -1.4984      0.0000
 -16  14   5      1.6523      2.5416      1.0841      0.0000
 -14  14   5      4.2963      2.3357      2.0504      0.0000
 -12  14   5      2.7155      1.7299      2.3729      0.0000
 -10  14   5      1.4914      1.8458      0.9324      0.0000
  -8  14   5      4.9795      1.2223     -2.4796      0.0000
  -6  14   5      5.2308      2.5341     -5.6379      0.0000
  -4  14   5      6.7968      1.0277     -7.5630      0.0000
  -2  14   5      6.3946      1.7016     -8.0524      0.0000
   0  14   5      7.0909      2.1800     -7.6449      0.0000
   2  14   5      5.6134      1.0127     -5.7451      0.0000
   4  14   5      5.0710      0.9413     -3.2604      0.0000
   6  14   5      3.3389      1.3205      3.1123      0.0000
   8  14   5      4.8231      1.3914      4.9709      0.0000
  10  14   5      5.5122      1.2008      6.8901      0.0000
  12  14   5      5.0146      1.4130      5.3445      0.0000
  14  14   5      3.9005      1.5041      2.2436      0.0000
 -19  15   5      1.9641      2.2186     -1.8429      0.0000
 -17  15   5      3.0167      2.6278     -2.0413      0.0000
 -15  15   5      3.4401      2.4892     -2.4210      0.0000
 -13  15   5      1.5225      1.9774     -2.3983      0.0000
 -11  15   5      2.6155      2.1584     -1.2157      0.0000
  -9  15   5      4.4912      1.4835      1.6245      0.0000
  -7  15   5      6.9535      1.4453      4.3139      0.0000
  -5  15   5      7.2642      1.8092      5.7178      0.0000
  -3  15   5      4.9207      1.7795      6.1811      0.0000
  -1  15   5      4.5954      1.4299      5.9769      0.0000
   1  15   5      3.6789      1.6619      4.8390      0.0000
   3  15   5      2.8460      1.6549      1.7587      0.0000
   5  15   5      3.8485      1.4022     -3.5725      0.0000
   7  15   5      7.6660      1.4414     -6.2445      0.0000
  11  15   5      6.3043      1.2880     -7.3512      0.0000
 -16  16   5      1.6523      2.0052      0.6939      0.0000
 -14  16   5      0.6975      1.8458      1.2604      0.0000
 -12  16   5      4.7255      1.8617      1.1335      0.0000
 -10  16   5      2.3464      1.8195     -0.4482      0.0000
  -8  16   5      4.1172      1.5226     -2.3809      0.0000
  -6  16   5      6.0698      1.4161     -3.6100      0.0000
  -4  16   5      4.5686      1.7603     -4.5738      0.0000
  -2  16   5      4.8689      1.4460     -5.7589      0.0000
   0  16   5      4.5261      1.4182     -6.5545      0.0000
   2  16   5      3.4741      1.5013     -4.7586      0.0000
   4  16   5      1.8384      1.6778     -0.6155      0.0000
   6  16   5      3.8771      1.4820      2.7644      0.0000
  -7  17   5      3.8919      1.7637      0.6828      0.0000
  -5  17   5      2.1699      1.7918      1.6743      0.0000
  -3  17   5      2.8830      2.1107      3.3881      0.0000
  10   0   6     17.9176      2.9166    -10.1461      0.0000
   7   1   6      4.2522      1.1914      1.0389      0.0000
   9   1   6      6.5054      1.1672      4.8649      0.0000
  11   1   6      9.0402      1.7622      7.5750      0.0000
  13   1   6      6.9875      1.3496      7.3479      0.0000
   6   2   6      2.9840      1.0824      0.9462      0.0000
   8   2   6      4.5341      0.9594     -2.7053      0.0000
  10   2   6      5.4836      0.7292     -5.3469      0.0000
  12   2   6      5.7777      0.5765     -6.0401      0.0000
  14   2   6      5.9733      1.1245     -4.6172      0.0000
   3   3   6      2.1938      1.1728     -6.3699      0.0000
   5   3   6      3.3142      1.1063     -2.9621      0.0000
   7   3   6      4.1569      0.8338      0.8978      0.0000
   9   3   6      5.3566      0.7698      3.7139      0.0000
  11   3   6      5.3852      0.6575      4.5994      0.0000
  13   3   6      4.0545      0.6203      4.1835      0.0000
  15   3   6      4.2445      0.8591      2.7136      0.0000
  17   3   6      0.0000      1.1472      0.4740      0.0000
   2   4   6      6.2299      1.9658      5.9750      0.0000
   4   4   6      4.8796      1.0657      3.8490      0.0000
   6   4   6      2.7719      0.9051      0.2331      0.0000
   8   4   6      5.2033      0.7207     -3.2174      0.0000
  10   4   6      5.6934      0.9006     -4.6686      0.0000
  12   4   6      4.1428      0.7315     -4.8393      0.0000
  14   4   6      4.3079      0.6460     -4.5045      0.0000
  16   4   6      2.7826      0.7079     -3.1712      0.0000
  18   4   6      1.4227      1.1118     -1.1263      0.0000
  -3   5   6      8.0484      2.0724     -2.8379      0.0000
  -1   5   6      2.5643      1.7225     -5.8428      0.0000
   1   5   6      8.4274      1.2679     -6.5860      0.0000
   3   5   6      4.9556      1.0842     -5.0491      0.0000
   5   5   6      3.6797      1.5428     -1.3591      0.0000
   7   5   6      3.8548      0.7941      2.6070      0.0000
   9   5   6      4.7929      0.7120      4.6293      0.0000
  11   5   6      4.8484      0.7458      4.8535      0.0000
  13   5   6      4.4858      0.6908      4.4914      0.0000
  15   5   6      3.4454      0.6724      3.5273      0.0000
  17   5   6      2.2912      0.7285      1.7359      0.0000
  19   5   6      1.5084      1.0734     -0.3598      0.0000
  21   5   6      0.0000      1.2133     -1.8735      0.0000
  -4   6   6      0.4844      1.4262      2.6347      0.0000
  -2   6   6      5.1350      1.3299      5.4193      0.0000
   0   6   6      9.9310      2.1297      6.8146      0.0000
   2   6   6      6.2870      1.3583      6.6956      0.0000
   4   6   6      5.3263      0.9779      3.5159      0.0000
   6   6   6      3.3732      0.9309     -0.6381      0.0000
   8   6   6      3.8113      1.0868     -3.4473      0.0000
  10   6   6      5.0259      0.8154     -4.6922      0.0000
  12   6   6      4.9288      0.7065     -4.8236      0.0000
  14   6   6      4.3496      0.7518     -4.1628      0.0000
  16   6   6      3.7639      0.6882     -2.7096      0.0000
  18   6   6      1.4550      0.9444     -0.6764      0.0000
  20   6   6      1.6725      1.2750      1.3454      0.0000
  22   6   6      3.4626      1.4478      2.2928      0.0000
  -7   7   6      3.7871      2.6233      0.8974      0.0000
  -5   7   6      0.8681      2.2096     -2.5547      0.0000
  -3   7   6      2.5738      1.7852     -4.8267      0.0000
  -1   7   6      7.5971      1.2490     -6.0689      0.0000
   1   7   6      6.0412      1.0951     -6.3734      0.0000
   3   7   6      6.1662      0.9484     -3.6175      0.0000
   5   7   6      5.1787      1.0871      0.2254      0.0000
   7   7   6      4.4101      0.8783      2.9970      0.0000
   9   7   6      5.4570      0.8197      4.8428      0.0000
  11   7   6      6.8263      1.3630      5.4310      0.0000
  13   7   6      5.6378      0.8185      4.8825      0.0000
  15   7   6      4.3971      0.7446      3.4280      0.0000
  17   7   6      3.2076      0.8545      1.5567      0.0000
  19   7   6      1.4980      0.9494     -0.4741      0.0000
  21   7   6      2.2759      0.8045     -1.8421      0.0000
 -10   8   6      2.2516      3.3411     -0.9705      0.0000
  -8   8   6      0.6326      1.6957     -1.0595      0.0000
  -6   8   6      1.9989      1.8279      1.9712      0.0000
  -4   8   6      3.5159      1.6280      3.0259      0.0000
  -2   8   6      6.4133      1.2062      5.2355      0.0000
   0   8   6      7.2304      1.7154      5.9623      0.0000
   2   8   6      5.4399      1.0684      4.5477      0.0000
   4   8   6      3.0745      1.0545      2.0645      0.0000
   6   8   6      2.9316      1.0815     -0.0129      0.0000
   8   8   6      3.1334      0.8718     -2.3851      0.0000
  10   8   6      4.1006      0.8830     -3.9632      0.0000
  12   8   6      3.5423      0.7915     -4.3805      0.0000
  14   8   6      3.3798      0.8752     -3.3223      0.0000
  16   8   6      1.7162      1.0660     -1.6107      0.0000
  18   8   6      2.6001      0.8222      0.2332      0.0000
  20   8   6      1.3990      1.0098      1.6003      0.0000
 -13   9   6      2.7372      2.8189     -0.0172      0.0000
 -11   9   6      0.0000      1.3812      0.7552      0.0000
  -9   9   6      1.9996      1.6437      1.5070      0.0000
  -7   9   6      3.3637      1.3120     -0.5258      0.0000
  -5   9   6      2.2661      2.2081     -0.4193      0.0000
  -3   9   6      3.8585      1.1909     -4.1001      0.0000
  -1   9   6      5.0771      1.5951     -4.1126      0.0000
   1   9   6      4.6736      1.1242     -4.0183      0.0000
   3   9   6      2.4443      1.1993     -2.5875      0.0000
   5   9   6      2.9708      0.9861     -1.6803      0.0000
   7   9   6      1.7225      1.2692      0.3472      0.0000
   9   9   6      2.9044      0.9896      2.2694      0.0000
  11   9   6      3.5381      0.9014      3.6190      0.0000
  13   9   6      3.9374      0.8745      3.3433      0.0000
  15   9   6      2.4895      0.9528      1.9537      0.0000
  17   9   6      0.8415      1.0477      0.2649      0.0000
  19   9   6      1.6018      1.2224     -0.9982      0.0000
 -16  10   6      2.3401      2.8039      0.9063      0.0000
 -14  10   6      0.9233      2.3837      0.4445      0.0000
 -12  10   6      0.0000      1.7918     -0.5216      0.0000
 -10  10   6      3.3927      2.3547     -1.5915      0.0000
  -8  10   6      1.8500      1.5778     -0.8546      0.0000
  -6  10   6      2.4796      1.7038     -1.0026      0.0000
  -4  10   6      1.6153      1.6347      3.0133      0.0000
  -2  10   6      2.7718      1.2725      1.7060      0.0000
   0  10   6      2.3665      3.0207      3.2278      0.0000
   2  10   6      2.2025      1.2259      1.4939      0.0000
   4  10   6      2.4110      1.1062      1.5291      0.0000
   6  10   6      1.9251      1.2779      0.2627      0.0000
   8  10   6      1.8618      1.2984     -1.2432      0.0000
  10  10   6      2.0311      1.4565     -2.7658      0.0000
  12  10   6      2.4759      1.0473     -2.9349      0.0000
  14  10   6      2.2450      1.1829     -1.8031      0.0000
  16  10   6      2.2499      1.3360     -0.1230      0.0000
  18  10   6      1.5004      1.2057      1.1574      0.0000
 -17  11   6      0.7233      1.2594     -0.3931      0.0000
 -15  11   6      0.9486      1.6181     -0.0167      0.0000
 -13  11   6      2.4655      1.7957      0.8885      0.0000
 -11  11   6      6.3235      1.8341      2.2178      0.0000
  -9  11   6      7.7523      1.4104      2.6556      0.0000
  -7  11   6      7.1007      1.9493      2.4666      0.0000
  -5  11   6      2.7945      1.4067     -0.4021      0.0000
  -3  11   6      3.9533      1.1259      0.9007      0.0000
  -1  11   6      4.8990      2.0783     -2.1778      0.0000
   1  11   6      4.4334      1.0782      0.1842      0.0000
   3  11   6      0.9638      1.7209     -1.2525      0.0000
   5  11   6      2.2327      1.1817     -0.4360      0.0000
   7  11   6      2.2115      1.0386      0.5003      0.0000
   9  11   6      2.1459      1.4686      2.1942      0.0000
  11  11   6      3.5116      1.2624      2.9957      0.0000
  13  11   6      2.7010      1.3749      2.5926      0.0000
  15  11   6      1.9180      1.5880      1.3226      0.0000
 -18  12   6      0.9590      1.5446     -0.5738      0.0000
 -16  12   6      0.6946      2.1070     -0.4628      0.0000
 -14  12   6      2.0776      2.3130     -0.6101      0.0000
 -12  12   6      2.7453      2.3716     -1.2401      0.0000
 -10  12   6      4.3322      2.2867     -1.5923      0.0000
  -8  12   6      2.6574      1.5989     -0.9740      0.0000
  -6  12   6      1.6925      1.5496      0.8924      0.0000
  -4  12   6      2.9884      1.3846      0.6451      0.0000
  -2  12   6      2.7462      1.2343      2.9848      0.0000
   0  12   6      2.9344      1.0994      0.1025      0.0000
   2  12   6      1.0833      1.5656      2.2975      0.0000
   4  12   6      1.8834      1.4030      0.5483      0.0000
   6  12   6      1.5872      2.1814      0.2061      0.0000
   8  12   6      1.5866      1.4247     -1.5352      0.0000
  12  12   6      2.4568      1.3840     -2.2839      0.0000
  14  12   6      1.3861      1.4351     -1.3558      0.0000
 -19  13   6      0.0000      1.9891      1.1330      0.0000
 -17  13   6      1.6356      2.3130      0.8950      0.0000
 -15  13   6      3.0943      2.3837      0.6714      0.0000
 -13  13   6      2.3458      2.3730      0.8530      0.0000
 -11  13   6      2.5607      2.3034      1.0438      0.0000
  -9  13   6      1.7772      1.6163      0.5142      0.0000
  -7  13   6      1.0712      1.4926     -0.7667      0.0000
  -5  13   6      1.8964      1.6755     -1.3358      0.0000
  -3  13   6      1.5848      1.5070     -2.3042      0.0000
  -1  13   6      2.5948      1.2187     -0.4979      0.0000
   1  13   6      0.7176      1.3157     -2.6766      0.0000
   3  13   6      2.0429      1.6136     -0.3691      0.0000
   5  13   6      1.8259      1.5517     -0.9279      0.0000
   7  13   6      1.1587      1.5043      1.1332      0.0000
   9  13   6      1.1866      2.0211      1.7918      0.0000
  11  13   6      1.9530      2.1920      1.7451      0.0000
 -18  14   6      0.8586      2.2121      0.2557      0.0000
  -6  14   6      2.8953      1.7817      0.8714      0.0000
  -4  14   6      1.4771      1.7795      0.9745      0.0000
  -2  14   6      1.0635      1.6249      0.3022      0.0000
   0  14   6      1.5613      1.5113      1.6205      0.0000
   2  14   6      0.0000      2.1860      0.2697      0.0000
   4  14   6      1.1840      1.4815      1.4710      0.0000
   6  14   6      1.9392      1.4656     -0.9125      0.0000
   8  14   6      0.8529      1.6048     -1.1720      0.0000
 -11  15   6      0.9967      1.7978     -0.0031      0.0000
  -9  15   6      0.9627      1.8265     -0.4658      0.0000
  -7  15   6      1.5624      1.6776     -0.8119      0.0000
  -5  15   6      1.2200      1.7142     -0.6112      0.0000
  -3  15   6      1.7246      1.7250     -0.2101      0.0000
  -1  15   6      1.0061      1.4591     -0.5915      0.0000
   1  15   6      1.6741      1.5401     -0.3078      0.0000
   3  15   6      0.7518      1.6271     -1.0431      0.0000
   9   1   7      1.9008      0.9930     -0.4680      0.0000
  11   1   7      1.6676      1.0752     -0.0253      0.0000
  13   1   7      2.1536      0.6483      0.4215      0.0000
  15   1   7      1.4918      1.2263      0.4749      0.0000
   6   2   7      2.2236      1.6093      0.9672      0.0000
   8   2   7      1.8102      1.1791      0.5621      0.0000
  10   2   7      3.8265      0.7585      0.0347      0.0000
  12   2   7      1.7366      1.0661     -0.7103      0.0000
  14   2   7      2.1045      0.3817     -1.0905      0.0000
  16   2   7      0.5920      0.8579     -0.7924      0.0000
   5   3   7      1.5909      1.1837     -1.5946      0.0000
   7   3   7      2.1658      1.2044     -1.2377      0.0000
   9   3   7      2.9087      0.8565     -0.5710      0.0000
  11   3   7      2.7940      0.8025      0.4315      0.0000
  13   3   7      1.8012      0.7086      1.2648      0.0000
  15   3   7      1.5542      0.6089      1.3176      0.0000
  17   3   7      1.3091      0.7422      0.7883      0.0000
  19   3   7      0.5398      0.9949      0.2789      0.0000
   2   4   7      0.0000      1.4290      1.4074      0.0000
   4   4   7      2.2213      1.1594      1.7462      0.0000
   6   4   7      3.8429      0.9609      1.5224      0.0000
   8   4   7      3.7487      0.8925      0.8334      0.0000
  10   4   7      3.3648      0.7956     -0.2015      0.0000
  12   4   7      2.6882      0.6429     -1.1106      0.0000
  14   4   7      1.7888      0.6701     -1.3703      0.0000
  16   4   7      1.4401      0.7298     -0.9992      0.0000
  18   4   7      1.4707      0.7044     -0.3966      0.0000
  20   4   7      0.0000      1.1128      0.0490      0.0000
  -1   5   7      2.1238      2.2011      0.1728      0.0000
   1   5   7      2.2968      1.3606     -1.0762      0.0000
   3   5   7      2.5573      2.0112     -1.9455      0.0000
   5   5   7      3.7816      0.9753     -2.0722      0.0000
   7   5   7      3.7054      0.9204     -1.4045      0.0000
   9   5   7      2.6616      0.8422     -0.1346      0.0000
  11   5   7      2.7615      0.7088      1.0389      0.0000
  13   5   7      2.0518      0.8602      1.5129      0.0000
  15   5   7      2.1271      0.7257      1.3692      0.0000
  17   5   7      1.7388      0.7835      0.8780      0.0000
  19   5   7      1.0504      1.1398      0.2698      0.0000
  -4   6   7      4.1000      2.5453     -0.8863      0.0000
  -2   6   7      0.1397      1.4270      0.0502      0.0000
   0   6   7      1.1361      1.4924      1.2574      0.0000
   2   6   7      2.2540      1.5242      2.3127      0.0000
   4   6   7      3.1510      1.6634      2.7058      0.0000
   6   6   7      4.2496      1.4730      2.0423      0.0000
   8   6   7      1.9893      1.0568      0.5155      0.0000
  10   6   7      2.7792      0.8082     -1.0618      0.0000
  12   6   7      2.1669      0.9797     -1.8789      0.0000
  14   6   7      1.6798      0.9685     -2.0011      0.0000
  16   6   7      1.8933      0.9377     -1.8052      0.0000
  18   6   7      1.9200      0.7975     -1.3415      0.0000
  -7   7   7      4.7161      2.5303      1.4726      0.0000
  -5   7   7      0.0000      1.1284      0.5704      0.0000
  -3   7   7      1.6985      1.5813     -0.5425      0.0000
  -1   7   7      3.7577      1.2717     -1.6866      0.0000
   1   7   7      3.4496      1.4229     -2.6874      0.0000
   3   7   7      3.9009      1.1580     -3.3354      0.0000
   5   7   7      4.3938      1.0759     -2.7063      0.0000
   7   7   7      1.3824      1.3362     -0.9962      0.0000
   9   7   7      2.2744      0.9828      0.8936      0.0000
  11   7   7      2.9722      0.7469      2.0596      0.0000
  13   7   7      2.9163      0.9266      2.3059      0.0000
  15   7   7      2.7811      0.7466      2.1802      0.0000
  17   7   7      2.1212      0.9082      1.8329      0.0000
  -8   8   7      1.0615      1.2446     -0.6532      0.0000
  -6   8   7      0.0000      2.2051     -0.5983      0.0000
  -4   8   7      1.7064      1.5474      0.6817      0.0000
  -2   8   7      3.7305      2.1424      1.8497      0.0000
   0   8   7      4.4814      1.1231      3.0623      0.0000
   2   8   7      5.7834      1.1319      4.4000      0.0000
   4   8   7      6.0809      1.1201      4.3444      0.0000
   6   8   7      3.8259      0.8704      2.8785      0.0000
   8   8   7      2.2198      1.1955      0.8579      0.0000
  10   8   7      2.3243      1.0983     -0.9335      0.0000
  12   8   7      2.3665      1.1497     -1.7499      0.0000
  14   8   7      1.9383      0.9239     -1.9885      0.0000
  16   8   7      2.1742      1.0070     -1.8816      0.0000
 -11   9   7      5.2916      2.3682      1.4533      0.0000
  -9   9   7      1.5364      1.4687      0.6124      0.0000
  -7   9   7      1.5188      1.6606      1.8882      0.0000
  -5   9   7      2.6299      2.0370      0.1914      0.0000
  -3   9   7      3.2485      1.4592     -0.4371      0.0000
  -1   9   7      3.1095      1.3523     -1.8470      0.0000
   1   9   7      3.7394      1.1104     -3.5673      0.0000
   3   9   7      6.1715      1.1047     -4.0990      0.0000
   5   9   7      3.4258      1.4944     -3.3090      0.0000
   7   9   7      2.3318      1.2830     -1.8380      0.0000
   9   9   7      2.3892      1.2183      0.0560      0.0000
  11   9   7      2.3132      1.1836      1.2134      0.0000
  13   9   7      2.7310      1.0431      1.8052      0.0000
  15   9   7      2.2196      1.7904      1.9375      0.0000
 -14  10   7      4.1075      3.1877      0.4712      0.0000
 -12  10   7      0.0000      1.3334     -0.7806      0.0000
 -10  10   7      1.9827      1.8264     -0.6270      0.0000
  -8  10   7      3.8465      1.4640     -2.7813      0.0000
  -6  10   7      4.1489      1.3361     -0.6550      0.0000
  -4  10   7      4.4438      1.4174     -1.3245      0.0000
  -2  10   7      3.6640      1.8059      0.7596      0.0000
   0  10   7      3.1653      1.2001      2.4598      0.0000
   2  10   7      5.2462      1.5905      3.5142      0.0000
   4  10   7      3.8800      1.2076      3.3576      0.0000
   6  10   7      3.1633      1.0963      2.5454      0.0000
   8  10   7      2.2557      1.6092      0.7756      0.0000
  10  10   7      2.8375      1.2504     -0.6276      0.0000
  12  10   7      2.5772      1.4643     -1.6548      0.0000
 -15  11   7      0.0000      1.3697      0.0433      0.0000
 -13  11   7      1.2252      1.9008      1.1556      0.0000
  -9  11   7      7.6730      4.6919      3.9612      0.0000
  -5  11   7     10.0347      3.9431      4.1608      0.0000
  -3  11   7      7.2019      1.3096      0.9114      0.0000
   1  11   7      0.9760      2.9916     -2.1587      0.0000
   3  11   7      3.0821      1.5141     -2.6087      0.0000
   5  11   7      2.7362      1.3824     -2.5234      0.0000
   7  11   7      3.2479      1.5043     -1.2286      0.0000
   9  11   7      3.2038      1.2391      0.1386      0.0000
 -18  12   7      0.0000      1.1991      0.7731      0.0000
 -16  12   7      0.3799      1.4377      0.4439      0.0000
 -14  12   7      0.0000      2.0167     -0.2658      0.0000
 -12  12   7      3.4836      2.5131     -1.0814      0.0000
 -10  12   7      4.5531      2.0869     -2.3247      0.0000
  -8  12   7      5.8291      2.0794     -1.9304      0.0000
  -6  12   7      3.0071      2.1471     -3.6212      0.0000
  -4  12   7      3.3744      1.9237     -0.2678      0.0000
   0  12   7      2.7640      1.9400      2.3786      0.0000
   2  12   7      2.8114      2.7865      2.6138      0.0000
   4  12   7      2.0097      2.0489      2.9304      0.0000
   6  12   7      2.7820      1.4170      2.0200      0.0000
 -15  13   7      2.8350      2.4691      0.1977      0.0000
 -13  13   7      2.2016      2.2415      0.9484      0.0000
 -11  13   7      3.6208      2.4080      1.7965      0.0000
  -9  13   7      4.3790      2.1155      2.1898      0.0000
  -7  13   7      1.5572      1.8614      3.0122      0.0000
  -5  13   7      3.1043      2.1718      0.6854      0.0000
  -3  13   7      3.2780      1.7829      1.0951      0.0000
  -1  13   7      3.3459      1.6409     -2.6375      0.0000
   1  13   7      3.5700      1.4789     -2.3101      0.0000
   3  13   7      0.3370      2.0424     -3.3020      0.0000
  -4  14   7      1.9850      2.6163     -0.5389      0.0000
  12   0   8      2.1013      0.9892      1.3583      0.0000
  14   0   8      5.7023      1.0247      2.5419      0.0000
  11   1   8      1.9842      1.1057     -0.0669      0.0000
  13   1   8      2.6375      0.6609     -1.6200      0.0000
  15   1   8      2.9342      0.7377     -2.4589      0.0000
   8   2   8      3.3836      1.2241     -2.3946      0.0000
  10   2   8      2.2369      1.3484     -0.8609      0.0000
  12   2   8      1.3326      1.0025      0.7481      0.0000
  14   2   8      2.6911      0.7002      1.8585      0.0000
   5   3   8      6.0061      1.6081      3.3043      0.0000
   7   3   8      3.1934      2.6375      2.8323      0.0000
   9   3   8      4.5837      1.8970      1.5812      0.0000
  11   3   8      2.2386      0.9364     -0.0130      0.0000
  13   3   8      1.7280      0.8820     -1.3117      0.0000
  15   3   8      2.0379      1.1725     -1.8929      0.0000
   4   4   8      0.8423      1.0677     -2.8069      0.0000
   6   4   8      5.1243      1.6847     -2.8613      0.0000
   8   4   8      4.3410      1.7040     -1.9947      0.0000
  10   4   8      2.7381      0.9565     -0.5099      0.0000
  12   4   8      2.0300      1.1379      0.9439      0.0000
  14   4   8      2.1671      0.8901      1.7911      0.0000
   3   5   8      2.2396      1.3202      2.5168      0.0000
   5   5   8      5.4973      1.1218      2.9017      0.0000
   7   5   8      2.6683      1.9194      2.3750      0.0000
   9   5   8      2.1538      1.6970      1.0853      0.0000
  11   5   8      1.6953      1.3443     -0.4052      0.0000
  13   5   8      2.0203      0.9606     -1.4364      0.0000
  -2   6   8      3.3980      2.4027      0.3933      0.0000
   0   6   8      0.0000      1.3604     -0.9657      0.0000
   2   6   8      2.1269      1.9802     -2.1958      0.0000
   4   6   8      4.5609      1.7351     -2.8810      0.0000
   6   6   8      3.1376      1.6225     -2.7196      0.0000
   8   6   8      2.5407      1.5980     -1.7043      0.0000
  10   6   8      1.1745      1.1443     -0.2585      0.0000
  12   6   8      1.4775      1.2305      0.9538      0.0000
  -5   7   8      4.8179      2.8052     -1.4437      0.0000
  -3   7   8      0.0000      1.2465     -0.6324      0.0000
  -1   7   8      1.4767      1.9263      0.5224      0.0000
   1   7   8      1.8194      1.9852      1.6886      0.0000
   5   7   8      3.7648      1.5903      2.5706      0.0000
   7   7   8      1.7848      1.5837      1.8866      0.0000
   9   7   8      1.3141      1.1402      0.6751      0.0000
  11   7   8      0.5451      1.1630     -0.5258      0.0000
  -6   8   8      0.0000      1.2099      1.1760      0.0000
  -4   8   8      1.1879      1.6872      0.8209      0.0000
  -2   8   8      1.0128      2.0162      0.0621      0.0000
   0   8   8      0.0000      2.0943     -0.9539      0.0000
   2   8   8      2.1352      1.8332     -1.9064      0.0000
   4   8   8      3.7812      1.6612     -2.2815      0.0000
   6   8   8      4.0318      1.3555     -2.0147      0.0000
   8   8   8      1.3302      1.2777     -1.1781      0.0000
  -9   9   8      0.0000      1.0601     -0.3281      0.0000
  -7   9   8      0.0000      1.5230     -1.0535      0.0000
  -3   9   8      1.6112      2.0736     -0.6140      0.0000
  -1   9   8      1.4346      1.8732      0.1629      0.0000
   1   9   8      0.0000      1.6898      1.1700      0.0000
   3   9   8      3.0130      1.6127      1.7032      0.0000
   5   9   8      3.6254      1.5484      1.7815      0.0000
   7   9   8      2.1478      1.7384      1.3737      0.0000
 -10  10   8      1.0764      1.3557     -0.4399      0.0000
  -8  10   8      2.0290      1.9136      1.1579      0.0000
  -6  10   8      2.8350      2.2705      0.7620      0.0000
   0  10   8      0.3093      1.6944     -0.5262      0.0000
   2  10   8      0.0000      1.5730     -1.0279      0.0000
   4  10   8      1.6687      1.8193     -1.2814      0.0000
  -7  11   8      4.1456      2.4493     -0.3505      0.0000
  -5  11   8      3.9249      2.5303     -1.3304      0.0000
   6   4   9      1.0130      2.8872     -0.7207      0.0000
   3   5   9      0.6312      1.2766      0.2951      0.0000
   2   6   9      0.0000      1.4553     -0.1872      0.0000
  -1   7   9      0.0000      1.3426     -0.4444      0.0000
                                                    
