# Supplementary material for: How to get maximum structure information from anisotropic displacement parameters obtained by three-dimensional electron diffraction: an experimental study on metal–organic frameworks
Source: IUCrJ. 2022 Jun 8;9(Pt 4):480–91. doi: 10.1107/S2052252522005632 (PMC9252158; doi:10.1107/S2052252522005632)
Supplement: Supplementary file 3 [file m-09-00480-sup3.zip › vq5001MIL-140C_8sup19.hkl]

#
# Unique observed reflections after correcting
# for dispersion and merging Friedel opposites
#
data_10_1
_shelx_title ' merging_a.res in C2/c'
_shelx_refln_list_code          3
_shelx_F_calc_maximum       75.84
_exptl_crystal_F_000       483.64
_reflns_d_resolution_high  0.7981

loop_
 _space_group_symop_operation_xyz
 'x, y, z'
 '-x, y, -z+1/2'
 'x+1/2, y+1/2, z'
 '-x+1/2, y+1/2, -z+1/2'
 '-x, -y, -z'
 'x, -y, z-1/2'
 '-x+1/2, -y+1/2, -z'
 'x+1/2, -y+1/2, z-1/2'

_cell_length_a    32.3600
_cell_length_b    15.8000
_cell_length_c     7.9100
_cell_angle_alpha  90.000
_cell_angle_beta  103.000
_cell_angle_gamma  90.000

loop_
 _refln_index_h
 _refln_index_k
 _refln_index_l
 _refln_F_meas
 _refln_F_sigma
 _refln_A_calc
 _refln_B_calc
   1   1   0     49.7625      4.2844    -75.8382      0.0000
   3   1   0     36.9491      3.2214     15.1592      0.0000
   5   1   0     21.0037      1.8797      5.5504      0.0000
   2   2   0     38.4798      3.3281     70.0295      0.0000
   4   2   0     13.3058      1.3017    -11.1449      0.0000
   6   2   0     34.8348      3.0882    -26.0930      0.0000
   8   2   0     35.6723      2.2098    -12.3841      0.0000
  10   2   0     46.5430      2.8610    -28.0674      0.0000
   5   3   0     41.8344      3.6884     29.6553      0.0000
   7   3   0     38.5826      2.3779     28.8893      0.0000
   9   3   0     43.2943      2.9414     39.7337      0.0000
  11   3   0     58.9845      5.1093     53.7447      0.0000
  13   3   0     65.2570      5.6852     67.9609      0.0000
  15   3   0     39.2117      2.4467     31.2776      0.0000
   6   4   0     19.0254      1.2174    -14.3660      0.0000
   8   4   0     12.7226      1.2899     -6.8363      0.0000
  10   4   0      4.8132      0.7855     -4.3653      0.0000
  12   4   0     27.8134      1.8319    -26.2299      0.0000
  16   4   0     11.7910      1.0420     10.9834      0.0000
  18   4   0     13.5759      1.5844     15.2628      0.0000
  20   4   0     22.0446      2.1010     18.2275      0.0000
   5   5   0     20.9068      1.9020    -26.4784      0.0000
   7   5   0     12.8977      0.9688     12.0738      0.0000
   9   5   0     18.9685      1.5078     19.6708      0.0000
  11   5   0     51.5720      3.1749     44.7870      0.0000
  13   5   0     22.7322      1.4787     19.6314      0.0000
  15   5   0     15.7899      1.2745     13.8457      0.0000
  19   5   0      8.3181      1.3279     -3.2836      0.0000
  21   5   0      6.9356      2.0316     -2.7002      0.0000
  23   5   0     10.1580      1.8780     -8.0373      0.0000
  25   5   0     10.6368      1.4169    -10.0977      0.0000
   4   6   0     38.7967      6.5979     45.3284      0.0000
   6   6   0     16.3030      1.5657     22.9149      0.0000
   8   6   0     12.8481      1.3343     -7.5042      0.0000
  10   6   0     46.6021      2.9334    -33.1922      0.0000
  12   6   0     26.1172      2.3593    -18.5617      0.0000
  14   6   0     26.6021      2.4167    -17.6060      0.0000
  16   6   0     22.9352      1.5017     -8.8551      0.0000
  18   6   0      6.3981      1.2400     -3.8934      0.0000
  22   6   0      5.6798      2.4461      3.2750      0.0000
  24   6   0     13.1023      1.5543      9.3007      0.0000
  26   6   0      3.8837      2.0257      6.1989      0.0000
  28   6   0      3.5092      1.0049      4.8531      0.0000
  30   6   0      1.5043      1.5961      0.5264      0.0000
   5   7   0     50.8707      3.7398    -50.6663      0.0000
   7   7   0     20.5812      1.9107    -14.6954      0.0000
   9   7   0     36.1032      2.3372     26.7682      0.0000
  11   7   0     32.5188      5.7794     24.9663      0.0000
  13   7   0     24.7370      1.7634     22.4178      0.0000
  15   7   0     21.3348      2.0213     13.4169      0.0000
  17   7   0     12.4165      1.4156      9.6379      0.0000
  19   7   0      9.6935      0.8914      6.6083      0.0000
  21   7   0      2.3174      1.7209     -0.0804      0.0000
  23   7   0     10.0686      1.3642     -8.2783      0.0000
  27   7   0     13.0579      1.6980     -8.2895      0.0000
  29   7   0      3.5679      1.3029     -3.8244      0.0000
  31   7   0      0.5115      1.2393     -1.7884      0.0000
  33   7   0      0.5883      0.8580     -1.6566      0.0000
  35   7   0      0.6011      1.0740     -1.2263      0.0000
   6   8   0      8.2021      1.0017      8.7637      0.0000
   8   8   0     31.6566      2.8175    -16.8027      0.0000
  10   8   0     27.4419      2.6496    -24.5068      0.0000
  12   8   0     21.2905      1.3919    -19.1952      0.0000
  14   8   0      9.9451      1.8505    -10.5897      0.0000
  16   8   0     15.1909      1.5786    -11.1940      0.0000
  18   8   0     11.1673      0.9723     -8.9927      0.0000
  20   8   0      3.7910      0.9130     -3.4197      0.0000
  22   8   0      4.4517      1.2204      3.4432      0.0000
  24   8   0      1.9701      1.5984      0.2197      0.0000
  26   8   0      2.1794      2.2382      3.3585      0.0000
  28   8   0      0.0000      0.7801     -0.3699      0.0000
  30   8   0      3.0086      2.1148     -2.5540      0.0000
  32   8   0      2.4419      1.4323     -1.5779      0.0000
  34   8   0      1.9190      1.8415     -1.0006      0.0000
  36   8   0      0.7801      1.2761     -1.0059      0.0000
   5   9   0      0.5204      1.8040     -1.3289      0.0000
   7   9   0      9.0319      0.7939      6.0452      0.0000
   9   9   0     14.7329      1.5078     19.0229      0.0000
  11   9   0     19.3140      1.5370     18.7583      0.0000
  13   9   0     15.6460      1.1243     10.7175      0.0000
  15   9   0     14.1527      2.6159     11.3115      0.0000
  17   9   0     10.3950      1.3609      9.2455      0.0000
  19   9   0      5.7923      1.2500      3.2917      0.0000
  21   9   0      4.1081      1.2549     -3.7891      0.0000
  23   9   0      2.5345      1.2169     -0.4363      0.0000
  25   9   0      7.4658      1.0447     -4.0254      0.0000
  27   9   0      1.0534      1.4528     -1.1056      0.0000
  29   9   0      0.5902      1.1037      1.7153      0.0000
  31   9   0      0.5697      1.3193      1.2404      0.0000
  33   9   0      2.5100      1.8599      1.3179      0.0000
   6  10   0      3.3798      3.2461     -4.1869      0.0000
   8  10   0     14.6860      1.5171     -9.7422      0.0000
  10  10   0      7.7162      1.1785    -12.4755      0.0000
  12  10   0     16.0696      1.7818    -11.8322      0.0000
  14  10   0     15.7747      1.2466    -13.4016      0.0000
  16  10   0     10.7180      1.1735     -9.9847      0.0000
  18  10   0      4.2281      1.3924     -3.7640      0.0000
  20  10   0      4.2215      1.0133      3.2350      0.0000
  22  10   0      2.9995      1.1152      2.3702      0.0000
  24  10   0      8.5451      1.4096      6.0918      0.0000
  26  10   0      3.9821      0.9872      2.9477      0.0000
  28  10   0      1.2781      1.3493     -0.3111      0.0000
  30  10   0      2.0494      1.4750      0.2342      0.0000
  32  10   0      0.0000      0.8807     -1.0984      0.0000
  34  10   0      3.5750      1.8802     -0.8190      0.0000
   7  11   0      2.4625      1.4649      0.6704      0.0000
   9  11   0      8.9513      0.8718     -8.3934      0.0000
  11  11   0     19.5646      1.8743     -9.8739      0.0000
  13  11   0      7.7138      1.1646     -4.3019      0.0000
  15  11   0     10.2757      1.4657     -5.8180      0.0000
  17  11   0     11.6002      1.3143     -8.6586      0.0000
  21  11   0      8.1320      1.3589     -6.2181      0.0000
  23  11   0     10.4146      1.0624     -7.9517      0.0000
  25  11   0      4.9427      0.9566     -2.9977      0.0000
  27  11   0      0.7060      1.3625      1.6350      0.0000
  29  11   0      2.0452      1.4654      0.1506      0.0000
  31  11   0      3.1040      1.1495      1.9234      0.0000
   8  12   0      4.5205      1.2075     -3.2415      0.0000
  10  12   0      4.9185      0.9424      0.6455      0.0000
  12  12   0      8.7944      0.9622     -6.6630      0.0000
  14  12   0      8.6382      1.1246     -7.7567      0.0000
  16  12   0      3.0869      1.6927     -3.0530      0.0000
  18  12   0      2.5653      1.9747     -1.0323      0.0000
  20  12   0      1.6747      1.8613     -0.8674      0.0000
  22  12   0      4.3785      1.3101      3.8500      0.0000
  24  12   0      3.8503      1.0712      2.3914      0.0000
  26  12   0      4.3864      1.0354     -1.1657      0.0000
  28  12   0      1.3918      1.2631      1.2217      0.0000
  30  12   0      1.5736      1.4756     -0.8114      0.0000
   9  13   0      1.7859      1.3213     -1.9041      0.0000
  11  13   0      7.3817      1.8792      0.8358      0.0000
  13  13   0      4.6097      1.0531      3.3123      0.0000
  15  13   0      5.7822      1.7486      1.4807      0.0000
  17  13   0      1.1218      2.1236      0.0580      0.0000
  19  13   0      2.1399      1.4477      0.1671      0.0000
  21  13   0      3.5020      1.5081     -2.5656      0.0000
  23  13   0      2.4685      1.7926     -2.0301      0.0000
  25  13   0      1.8191      1.6021      0.7142      0.0000
  27  13   0      2.8122      1.8037     -0.9896      0.0000
  29  13   0      1.0423      1.4101      1.5458      0.0000
   8  14   0      0.0000      1.8961     -2.0342      0.0000
  10  14   0      3.6841      1.5778     -4.2820      0.0000
  12  14   0      3.6772      1.6757     -4.0240      0.0000
  14  14   0      3.6081      1.1337     -2.8126      0.0000
  16  14   0      3.7667      1.4159     -2.2123      0.0000
  18  14   0      1.4399      1.9228     -1.1653      0.0000
  20  14   0      2.4615      1.4750      0.8833      0.0000
  22  14   0      2.5143      1.4813      0.8579      0.0000
  24  14   0      0.0000      1.0814      0.0802      0.0000
  26  14   0      0.5715      1.3343      2.0131      0.0000
   9  15   0      1.4954      1.4870      2.4141      0.0000
  11  15   0      3.1816      0.9836      1.6512      0.0000
  13  15   0      2.7904      1.4476     -1.7133      0.0000
  15  15   0      3.2258      1.1452     -1.5422      0.0000
  17  15   0      3.3287      1.2788     -0.8782      0.0000
  19  15   0      4.4476      2.3910     -1.4139      0.0000
  21  15   0      3.2205      1.8343     -0.3110      0.0000
  23  15   0      2.5756      1.4123      0.5940      0.0000
  25  15   0      2.3053      1.8961     -1.3152      0.0000
  10  16   0      2.2731      1.6836     -5.1821      0.0000
  12  16   0      2.6489      1.0971     -1.2114      0.0000
  14  16   0      3.1119      1.3382      1.2705      0.0000
  16  16   0      3.3052      1.0971      0.5487      0.0000
  18  16   0      1.9686      1.5109      0.0973      0.0000
  20  16   0      2.2963      1.8059     -0.8336      0.0000
  11  17   0      1.2195      1.3701      0.9870      0.0000
  13  17   0      3.0500      1.4405     -1.0072      0.0000
  15  17   0      2.5160      1.7802     -1.3713      0.0000
  17  17   0      1.3929      1.3391     -0.4085      0.0000
  19  17   0      2.6085      1.5906      0.4294      0.0000
  10  18   0      0.8443      2.1567      1.6683      0.0000
  12  18   0      1.5233      1.4094      2.9850      0.0000
  16  18   0      0.0000      1.6530      3.8382      0.0000
  -7   1   1      4.2634      1.2004      2.1442      0.0000
  -3   1   1     18.4496      1.2089    -11.2689      0.0000
   1   1   1     41.4128      2.8518    -50.8044      0.0000
 -14   2   1     14.9724      1.5457    -10.3177      0.0000
 -12   2   1     16.1435      2.2743     -8.2692      0.0000
  -8   2   1      9.5278      0.7558      7.2804      0.0000
  -6   2   1      2.8011      0.9276      2.6654      0.0000
  -4   2   1     28.7346      2.5465     19.5899      0.0000
   0   2   1     10.3282      0.6982     -9.8443      0.0000
   2   2   1     62.5074      3.8064     58.7605      0.0000
   4   2   1      4.5803      2.0387     -1.6540      0.0000
   6   2   1     11.8995      1.2147    -12.5134      0.0000
 -19   3   1     13.2758      1.4884     -0.5791      0.0000
 -17   3   1      9.0345      1.5193     -0.9118      0.0000
 -15   3   1      8.3231      0.8979     -6.3489      0.0000
 -11   3   1     26.5812      1.6903     24.0484      0.0000
  -9   3   1     21.1139      1.3565     10.7528      0.0000
  -7   3   1      7.4109      1.1838     -4.4209      0.0000
  -5   3   1     14.6860      1.4724     -5.8665      0.0000
  -3   3   1      0.0000      1.9720      5.5942      0.0000
   1   3   1     12.2306      0.8351    -15.2702      0.0000
   3   3   1     55.9604      3.4314    -63.4409      0.0000
   5   3   1      8.8865      0.7459     12.6932      0.0000
   9   3   1     24.1120      2.3149     21.0963      0.0000
  11   3   1     18.4219      1.2379     19.2497      0.0000
 -24   4   1      7.2815      1.4330      7.6613      0.0000
 -22   4   1      4.9415      1.0232      4.5667      0.0000
 -20   4   1      6.7213      1.9649      8.0440      0.0000
 -18   4   1      9.4244      1.7589     10.1522      0.0000
 -16   4   1     13.4038      1.5140     15.1275      0.0000
 -14   4   1     23.3609      2.1530     22.7185      0.0000
 -12   4   1     20.5829      1.9020    -19.7084      0.0000
 -10   4   1     15.9881      1.0974     -0.0053      0.0000
  -8   4   1      6.9285      1.0330      6.8561      0.0000
  -6   4   1     18.0691      1.6869     12.3401      0.0000
  -4   4   1      8.2390      0.9951     -9.7844      0.0000
   2   4   1     22.2147      1.4076     20.3721      0.0000
   4   4   1     30.6543      2.6885     35.8696      0.0000
   6   4   1     15.3622      1.0663    -16.1061      0.0000
   8   4   1     20.1064      1.8539    -19.4844      0.0000
  10   4   1     13.1576      1.3862     -7.0290      0.0000
  12   4   1     21.7794      1.4481     11.8125      0.0000
  14   4   1     18.6029      1.4031      1.0495      0.0000
  16   4   1      8.8444      1.7911     -2.7115      0.0000
 -29   5   1      3.8762      1.6228      3.0130      0.0000
 -27   5   1      3.5617      2.2185      0.6296      0.0000
 -23   5   1      8.5687      1.0599     -9.6268      0.0000
 -21   5   1      5.7114      1.4799     -3.7346      0.0000
 -19   5   1      8.1568      0.9697     -5.7322      0.0000
 -17   5   1      9.2516      0.9068     -5.5372      0.0000
 -15   5   1      8.7906      0.8762     -8.6603      0.0000
 -13   5   1      5.3929      1.2607     -5.5611      0.0000
 -11   5   1     28.5662      1.9248     27.7973      0.0000
  -9   5   1     12.8279      1.3250      3.2002      0.0000
  -7   5   1     15.8764      1.4231     -6.4975      0.0000
  -5   5   1      8.3085      1.0834    -10.1675      0.0000
   3   5   1     25.1454      2.2667    -21.6367      0.0000
   5   5   1     22.6282      2.1948    -25.6905      0.0000
   7   5   1     12.1128      1.0748     16.3821      0.0000
   9   5   1     31.5647      2.7932     16.9499      0.0000
  11   5   1      4.6118      1.0789     -3.1128      0.0000
  13   5   1      7.3301      1.2764      5.9240      0.0000
  17   5   1     14.4743      1.5375      9.0531      0.0000
  19   5   1      5.2724      1.5924      1.9991      0.0000
 -34   6   1      1.4034      1.4268      1.1426      0.0000
 -32   6   1      0.0000      1.0337     -0.7256      0.0000
 -30   6   1      2.1106      1.8330     -3.4130      0.0000
 -28   6   1      5.6528      1.2029      0.1115      0.0000
 -26   6   1      6.3685      1.3876      0.5025      0.0000
 -22   6   1      3.9833      1.0090      4.4523      0.0000
 -20   6   1      7.0975      1.9349     -7.3159      0.0000
 -18   6   1     13.8198      1.0435     -5.7240      0.0000
 -16   6   1     11.0585      0.9240     -6.7021      0.0000
 -14   6   1     11.4489      1.3119    -10.7079      0.0000
 -12   6   1     12.9582      2.9344    -14.0919      0.0000
 -10   6   1     29.5606      1.9670    -36.9043      0.0000
  -8   6   1     10.7160      0.8527     -6.9837      0.0000
  -6   6   1     12.5057      1.8641      9.8122      0.0000
   4   6   1     29.8861      1.8989     30.9232      0.0000
   6   6   1     17.2095      1.3343     17.8829      0.0000
   8   6   1     21.6054      2.2189    -14.8323      0.0000
  10   6   1     13.5446      1.2398    -13.0427      0.0000
  12   6   1     12.1805      0.9531    -15.4695      0.0000
  14   6   1     12.4838      1.6865    -14.1103      0.0000
  16   6   1     14.2290      1.6485    -21.1614      0.0000
  20   6   1      6.8435      1.0183     -6.0476      0.0000
  22   6   1      9.4472      1.8160      2.5865      0.0000
  24   6   1      5.2727      1.3917      4.6410      0.0000
  26   6   1      6.5992      1.2528      3.5335      0.0000
 -35   7   1      1.4581      1.2126     -0.4156      0.0000
 -33   7   1      2.9655      1.9601     -1.0946      0.0000
 -31   7   1      5.9493      1.4811      1.4439      0.0000
 -29   7   1      4.0984      1.3769      2.1436      0.0000
 -27   7   1      0.0000      0.8100     -2.1990      0.0000
 -25   7   1      3.0419      2.0562     -2.3386      0.0000
 -23   7   1      9.7039      1.0116    -10.0213      0.0000
 -21   7   1      8.3833      1.2171     -0.2891      0.0000
 -19   7   1     10.1457      0.9128      9.3634      0.0000
 -17   7   1     14.7965      1.1149      2.8389      0.0000
 -13   7   1     18.0711      1.3378     12.4293      0.0000
 -11   7   1     19.1064      2.0997     20.7462      0.0000
  -9   7   1     26.2063      2.5551     34.9462      0.0000
  -5   7   1      0.4907      1.8203     -6.1220      0.0000
   5   7   1     38.9581      3.4204    -37.8685      0.0000
   7   7   1     20.1767      2.0848    -17.1154      0.0000
   9   7   1     15.9668      2.1001     10.2494      0.0000
  11   7   1     18.1117      1.2803     16.3399      0.0000
  13   7   1     20.0684      1.5032     12.3191      0.0000
  15   7   1     16.4715      2.5782     22.4430      0.0000
  17   7   1     10.8896      1.3580     11.0710      0.0000
  19   7   1      8.7260      1.4078     10.1347      0.0000
  23   7   1      7.2826      2.3807     -1.4242      0.0000
  25   7   1     13.4455      1.2851     -3.5148      0.0000
  27   7   1      3.3775      2.1193     -2.2139      0.0000
  29   7   1      1.4555      1.2152     -2.4149      0.0000
  31   7   1      3.8291      1.1687     -3.0443      0.0000
  33   7   1      1.5294      1.3901     -1.9067      0.0000
 -36   8   1      1.6794      1.5493     -0.5737      0.0000
 -34   8   1      0.9588      1.4681      0.0228      0.0000
 -32   8   1      6.4411      1.6016     -1.2208      0.0000
 -28   8   1      2.9421      1.6430     -3.8704      0.0000
 -26   8   1      6.9293      1.4768      1.8913      0.0000
 -24   8   1      3.3696      1.0414      1.4929      0.0000
 -22   8   1      5.9488      0.9066      6.6519      0.0000
 -20   8   1     11.3598      1.3850     -4.4494      0.0000
 -18   8   1      6.7874      1.1900     -8.1506      0.0000
 -16   8   1     12.8477      2.0907     -1.4653      0.0000
 -14   8   1     16.1784      2.4011     -4.7837      0.0000
 -12   8   1     17.8314      1.4551     -7.9290      0.0000
 -10   8   1     19.3088      1.3106    -16.6103      0.0000
  -8   8   1     23.5336      1.5362    -20.4731      0.0000
  -6   8   1      0.7562      1.6726     -1.8238      0.0000
   4   8   1     12.1415      1.2819     10.0200      0.0000
   6   8   1     18.8692      1.7931     15.7845      0.0000
   8   8   1     12.1624      1.6584     -0.1560      0.0000
  10   8   1     21.2751      1.9615    -13.9888      0.0000
  12   8   1      9.4049      1.7750    -12.9387      0.0000
  14   8   1     20.9348      1.4081    -19.5953      0.0000
  16   8   1      9.0446      0.8514     -7.2381      0.0000
  18   8   1     11.7832      1.0008     -8.8780      0.0000
  20   8   1      7.5135      0.9042     -3.8151      0.0000
  22   8   1      3.2783      1.2598      0.6361      0.0000
  26   8   1      5.9487      1.3803      3.1359      0.0000
  28   8   1      7.3871      1.0761      2.3885      0.0000
  30   8   1      3.1767      1.1189      2.1250      0.0000
  32   8   1      0.0000      1.0499      1.4857      0.0000
  34   8   1      0.0000      0.8596     -0.4326      0.0000
 -35   9   1      4.7032      1.8495      0.5901      0.0000
 -33   9   1      1.8006      2.5612      0.6434      0.0000
 -31   9   1      2.5860      1.7531      1.1735      0.0000
 -29   9   1      7.8036      1.5744      3.3713      0.0000
 -27   9   1      6.3834      0.9492      0.2506      0.0000
 -25   9   1      9.3621      1.3542     -6.7959      0.0000
 -23   9   1      3.3942      1.0514     -3.0715      0.0000
 -21   9   1      6.1303      1.2774     -5.7831      0.0000
 -19   9   1     10.2450      2.2931      2.0483      0.0000
 -17   9   1      8.2330      1.5337      4.7417      0.0000
 -15   9   1     18.3799      1.2666      1.5400      0.0000
 -13   9   1     19.8648      2.2253      4.5597      0.0000
 -11   9   1     18.5608      1.7900      8.2807      0.0000
  -9   9   1     19.6922      1.8816     16.2474      0.0000
  -7   9   1      9.4511      2.0467     13.4289      0.0000
   5   9   1     14.3371      1.0377    -14.3954      0.0000
   7   9   1     14.3609      1.4782     -9.3696      0.0000
   9   9   1     15.8760      3.3233      4.0229      0.0000
  11   9   1     22.4591      2.1521     16.6579      0.0000
  13   9   1     24.9565      3.6223     23.3378      0.0000
  15   9   1      8.9579      1.2978      7.5763      0.0000
  17   9   1     11.0295      1.0014      9.2978      0.0000
  19   9   1      8.8090      1.4048      5.3302      0.0000
  21   9   1      3.2428      1.0238     -0.7141      0.0000
  23   9   1      8.2131      0.9556     -5.6794      0.0000
  25   9   1      7.1240      1.0650     -5.4700      0.0000
  31   9   1      4.2107      1.0229     -2.6145      0.0000
  33   9   1      1.1117      1.4854     -0.9729      0.0000
 -34  10   1      1.5360      1.4785     -3.1340      0.0000
 -32  10   1      6.3964      1.5250     -3.3618      0.0000
 -30  10   1      8.0349      1.0578     -2.7736      0.0000
 -28  10   1      7.9591      0.9780     -3.3838      0.0000
 -26  10   1      7.7872      0.9424      3.2647      0.0000
 -24  10   1      9.9542      0.9943      9.1875      0.0000
 -22  10   1      4.6044      1.0290      3.7696      0.0000
 -20  10   1      9.5194      1.3221      7.0336      0.0000
 -18  10   1      8.7070      1.7268      1.2886      0.0000
 -16  10   1     13.4551      1.8498     -4.4570      0.0000
 -12  10   1     22.5059      2.0952    -11.3447      0.0000
 -10  10   1     20.5864      1.9695    -18.5140      0.0000
  -8  10   1     19.5237      1.8724    -25.9737      0.0000
   4  10   1      0.0000      1.6972      3.5667      0.0000
   6  10   1     12.6553      1.6880     -3.1078      0.0000
   8  10   1     13.3873      1.4180     -6.7747      0.0000
  10  10   1     23.4354      1.6327    -20.9976      0.0000
  12  10   1     27.5739      2.5363    -31.7997      0.0000
  14  10   1     15.8182      1.2854    -15.1450      0.0000
  16  10   1      8.8311      1.8060    -12.0388      0.0000
  18  10   1     10.8588      1.2933     -8.4794      0.0000
  20  10   1      6.8720      1.7516     -0.2998      0.0000
  22  10   1      8.4115      1.3772      6.5789      0.0000
  24  10   1      7.4467      1.3950      7.3335      0.0000
  26  10   1      8.7645      1.0320      7.7111      0.0000
  28  10   1      5.4089      1.2099      6.6708      0.0000
  30  10   1      3.8053      1.4736      3.5983      0.0000
 -33  11   1      5.6017      1.3704      3.3889      0.0000
 -31  11   1      6.2547      1.9749      5.3316      0.0000
 -29  11   1      7.0074      2.4394      5.1048      0.0000
 -27  11   1      8.2942      1.4109      5.2578      0.0000
 -25  11   1      9.9378      1.5217     -1.8227      0.0000
 -23  11   1     11.9182      1.4985     -7.1956      0.0000
 -19  11   1     19.0715      2.8243    -15.8732      0.0000
 -17  11   1     18.1955      1.4687    -17.3072      0.0000
 -15  11   1     20.6316      1.6372    -17.5543      0.0000
 -13  11   1     21.0986      1.9985    -18.8101      0.0000
 -11  11   1     15.1401      1.1585    -15.1310      0.0000
  -7  11   1      0.0000      1.6382     -2.2408      0.0000
   5  11   1      0.7840      1.8305      2.6315      0.0000
   7  11   1      8.1856      1.0702      0.0213      0.0000
  11  11   1     14.6316      1.8074      8.4362      0.0000
  13  11   1     18.2629      1.5008     -2.3701      0.0000
  15  11   1     16.7780      1.2929     -5.4164      0.0000
  19  11   1     10.4507      1.4450     -8.5435      0.0000
  21  11   1     10.3476      1.0348    -11.0648      0.0000
  23  11   1      8.9144      1.9768     -9.4375      0.0000
  27  11   1      7.2385      1.5316     -5.7823      0.0000
  29  11   1      4.6554      3.4570     -1.6901      0.0000
  31  11   1      0.9776      1.2560     -1.3867      0.0000
 -30  12   1      5.5352      1.2839     -2.4826      0.0000
 -28  12   1      6.2746      1.0083      0.0081      0.0000
 -26  12   1      8.3759      1.0172     -0.0480      0.0000
 -24  12   1      6.3601      1.9736      4.1601      0.0000
 -22  12   1      7.6083      1.6603      6.0285      0.0000
 -20  12   1      7.0486      1.0622      3.0558      0.0000
 -18  12   1      9.9637      1.3157      3.1245      0.0000
 -16  12   1     10.2295      1.5591     -1.0580      0.0000
 -14  12   1     11.2923      1.3592     -5.6681      0.0000
 -12  12   1     16.3885      1.2339     -8.8131      0.0000
 -10  12   1      9.9633      1.3792     -8.6631      0.0000
  -8  12   1      0.0000      1.7637     -5.1589      0.0000
   8  12   1      9.2104      1.4685     -6.5352      0.0000
  10  12   1     13.5155      2.4696    -14.4025      0.0000
  12  12   1     11.4501      2.3140    -11.5661      0.0000
  14  12   1     11.3566      1.8353    -12.3180      0.0000
  16  12   1     13.1860      1.3533    -11.4463      0.0000
  18  12   1      4.5464      3.4886     -4.9647      0.0000
  20  12   1      7.9451      1.2026      0.6019      0.0000
  22  12   1      6.5380      0.9417      4.1822      0.0000
  24  12   1      8.4689      0.9862      7.5435      0.0000
  26  12   1      6.5785      2.0229      7.3708      0.0000
  28  12   1      4.7911      0.9995      3.5286      0.0000
  30  12   1      3.8565      1.5472      4.4105      0.0000
 -29  13   1      3.9047      1.2466      0.6268      0.0000
 -27  13   1      5.6648      1.4576     -1.7797      0.0000
 -25  13   1      4.1678      2.0218     -0.3302      0.0000
 -23  13   1      5.2476      2.1557     -2.9988      0.0000
 -21  13   1      8.9998      0.9571     -3.8381      0.0000
 -19  13   1      8.8763      1.4831      0.5112      0.0000
 -17  13   1     11.1768      1.2819      3.3309      0.0000
 -15  13   1      9.2997      0.9264      7.3673      0.0000
 -13  13   1     15.0764      1.6689     12.9512      0.0000
 -11  13   1     16.2688      1.1711     14.3520      0.0000
  -9  13   1      7.1114      1.8889      6.7785      0.0000
   7  13   1      9.0225      1.1729      0.4758      0.0000
   9  13   1     17.1327      1.7503     10.7372      0.0000
  11  13   1     11.9279      2.3462      9.3885      0.0000
  13  13   1     13.3530      1.3903     12.6299      0.0000
  15  13   1     12.9009      1.6067     15.7451      0.0000
  17  13   1     10.9349      1.0472     10.7730      0.0000
  19  13   1      6.3904      1.1974      5.6434      0.0000
  21  13   1      4.1582      1.5449      1.2297      0.0000
  23  13   1      4.3644      1.5519     -4.3586      0.0000
  25  13   1      5.6081      1.6161     -5.7113      0.0000
  27  13   1      3.2446      1.8581     -2.3244      0.0000
 -28  14   1      3.2706      2.6120     -2.7689      0.0000
 -26  14   1      1.6752      1.5153     -2.3803      0.0000
 -24  14   1      2.5065      1.3904     -4.0746      0.0000
 -22  14   1      4.9340      1.0669     -1.2030      0.0000
 -20  14   1      6.7794      2.1132     -0.2386      0.0000
 -18  14   1      5.8581      2.5881     -2.7623      0.0000
 -16  14   1      8.6793      0.9193     -3.8019      0.0000
 -14  14   1      8.4554      1.3974     -6.8552      0.0000
 -12  14   1      9.6486      1.1703    -11.3544      0.0000
 -10  14   1      1.9097      2.8134     -9.3077      0.0000
   6  14   1      0.0000      1.9131      1.4071      0.0000
  10  14   1     11.2177      0.9902     -6.3259      0.0000
  14  14   1     10.8429      1.5156    -10.2102      0.0000
  16  14   1     10.9496      2.0184     -9.9234      0.0000
  18  14   1      8.5896      1.8430     -7.3627      0.0000
  20  14   1      5.0127      1.0561     -4.5327      0.0000
  22  14   1      1.0569      1.4499     -0.1158      0.0000
  24  14   1      3.7687      1.7195      1.3392      0.0000
  26  14   1      2.3536      1.6879     -1.2062      0.0000
 -25  15   1      5.3517      1.1840     -2.9942      0.0000
 -23  15   1      4.4362      2.0812     -1.8415      0.0000
 -21  15   1      5.2952      1.7536     -2.2140      0.0000
 -19  15   1      9.2019      1.7662      0.0076      0.0000
 -17  15   1      6.9611      0.9234      4.2767      0.0000
 -15  15   1     11.2068      2.2062      7.9882      0.0000
 -13  15   1     12.0363      1.3831     11.4652      0.0000
  -9  15   1      0.0000      1.5298      4.4855      0.0000
   7  15   1      0.8657      2.1176     -1.7821      0.0000
   9  15   1      8.2630      0.9253      4.0441      0.0000
  11  15   1     12.4307      1.0533      6.2385      0.0000
  13  15   1      9.9400      1.4180     10.2651      0.0000
  15  15   1     13.0485      1.4817     12.3000      0.0000
  17  15   1     11.3392      1.4480     10.6795      0.0000
  19  15   1      7.4665      1.3232      5.9287      0.0000
  21  15   1      3.9682      1.1495     -0.2825      0.0000
  23  15   1      4.1660      1.7811     -3.3431      0.0000
 -22  16   1      4.0975      2.6430      1.9885      0.0000
 -20  16   1      6.5117      1.8263      2.3485      0.0000
 -18  16   1      6.0818      0.9064      1.3623      0.0000
 -16  16   1      6.9814      1.0106     -1.8117      0.0000
 -14  16   1      6.3616      1.3698     -4.9330      0.0000
 -12  16   1      6.6703      2.3191     -5.8813      0.0000
 -10  16   1      0.0000      2.3283     -4.7375      0.0000
   8  16   1      5.1176      3.0584     -2.8668      0.0000
  10  16   1      5.8250      1.3166     -5.3307      0.0000
  12  16   1      8.2206      0.9717     -7.5247      0.0000
  14  16   1      9.2532      2.7145     -8.3599      0.0000
  16  16   1      8.2804      1.4028     -8.0512      0.0000
  18  16   1      5.3184      1.3287     -4.8817      0.0000
  20  16   1      3.6087      1.3657      0.4871      0.0000
 -19  17   1      5.8422      1.2920     -4.0396      0.0000
 -17  17   1      5.1982      1.0637     -3.7357      0.0000
 -15  17   1      5.4432      1.4198     -1.0215      0.0000
 -13  17   1      4.5277      1.2815      0.3798      0.0000
 -11  17   1      1.5800      1.5846      0.8683      0.0000
   9  17   1      2.7244      2.4981      4.5359      0.0000
  11  17   1      4.7882      0.9335      6.5612      0.0000
  13  17   1      6.1048      1.0215      6.4835      0.0000
  15  17   1      7.4026      1.2611      5.1832      0.0000
  17  17   1      4.6760      1.0615      3.1624      0.0000
 -16  18   1      5.6808      1.5276      5.1343      0.0000
 -14  18   1      2.6399      1.9065      4.2362      0.0000
 -12  18   1      3.8281      2.3742      4.4430      0.0000
   8  18   1      0.0000      2.4373     -2.1877      0.0000
  10  18   1      2.7072      1.8784     -3.7392      0.0000
  12  18   1      5.1382      0.9450     -4.7035      0.0000
  -6   0   2     34.3113      2.1101     24.6292      0.0000
  -4   0   2     32.2925      2.8273    -33.1901      0.0000
 -11   1   2     10.9297      1.4329      2.3198      0.0000
  -7   1   2     44.5398      4.7902    -43.6480      0.0000
  -5   1   2     32.2521      1.9809    -33.5554      0.0000
 -18   2   2     27.7576      2.5622    -21.6865      0.0000
 -14   2   2     10.7185      0.9155     -7.3933      0.0000
 -12   2   2      5.1269      1.3987     -8.1980      0.0000
 -10   2   2     25.6636      1.6298     25.9665      0.0000
  -8   2   2     34.0014      2.9706     32.2363      0.0000
  -6   2   2     41.9284      2.6134     43.0173      0.0000
  -4   2   2     32.7946      2.8747     40.5917      0.0000
   0   2   2      7.4388      0.6410     -6.2720      0.0000
   2   2   2     14.8017      1.4463     11.3881      0.0000
 -23   3   2     11.2505      1.5098     -0.4289      0.0000
 -21   3   2     19.3531      1.3748     20.7922      0.0000
 -19   3   2     26.3562      1.8119     19.4733      0.0000
 -17   3   2     23.4167      2.2082     11.9097      0.0000
 -13   3   2      6.3118      0.7680      5.3547      0.0000
 -11   3   2     21.9797      3.0733    -26.5161      0.0000
  -9   3   2     31.8168      2.9744    -38.2089      0.0000
  -7   3   2     43.4370      3.2627    -43.2113      0.0000
  -5   3   2     42.5487      3.6869    -47.2875      0.0000
   1   3   2     18.9702      1.2925     21.3647      0.0000
   3   3   2     16.5505      1.5528     14.4240      0.0000
   5   3   2     14.7522      1.1539      6.4994      0.0000
   7   3   2     12.6052      1.3072      9.0478      0.0000
 -28   4   2     15.4686      1.7819     14.1907      0.0000
 -26   4   2      5.9175      1.2982      7.3509      0.0000
 -22   4   2     10.8698      1.0521     -6.3622      0.0000
 -18   4   2     26.7029      2.4903    -29.5493      0.0000
 -16   4   2     27.1299      1.7377    -29.3971      0.0000
 -14   4   2     32.9161      2.9281    -32.8311      0.0000
 -12   4   2     31.7086      1.9892    -37.4893      0.0000
 -10   4   2     14.3002      1.4866    -18.7150      0.0000
  -8   4   2      8.4854      0.8840     -2.3393      0.0000
  -6   4   2     21.9232      1.8575     25.6913      0.0000
   0   4   2      8.1732      1.0366     -5.7758      0.0000
   2   4   2     10.1153      1.4808    -15.3775      0.0000
   4   4   2     17.8914      1.6695     23.7953      0.0000
   6   4   2      8.0603      0.7693     -3.3925      0.0000
   8   4   2      7.4001      1.0048     -6.2008      0.0000
  10   4   2     16.9843      1.2975      8.8976      0.0000
  12   4   2     14.3926      2.9113      9.8320      0.0000
 -33   5   2      6.2126      1.3828     -5.7833      0.0000
 -31   5   2      5.3143      1.2175     -7.4790      0.0000
 -29   5   2      7.2695      1.9354     -8.6759      0.0000
 -27   5   2      8.3596      1.2572     -6.6281      0.0000
 -25   5   2      2.9643      1.3512     -2.2529      0.0000
 -23   5   2      0.3303      1.0074      2.3706      0.0000
 -21   5   2     14.4417      1.7913     12.3113      0.0000
 -19   5   2     21.5393      2.4078     18.6863      0.0000
 -17   5   2     15.0050      1.1045     10.4256      0.0000
 -15   5   2     14.2061      1.0751     11.7864      0.0000
 -13   5   2      4.7770      1.2147     -1.9434      0.0000
 -11   5   2      6.1356      0.9725      5.8500      0.0000
  -9   5   2     11.6182      0.9700    -10.6410      0.0000
  -7   5   2     26.2898      3.1573    -32.6817      0.0000
   1   5   2     25.5877      2.2838     32.2546      0.0000
   3   5   2      9.5162      1.5682      5.3728      0.0000
   5   5   2      3.9290      1.1068     -1.6778      0.0000
   7   5   2     14.5507      1.0292     14.4719      0.0000
   9   5   2     10.8956      0.8918      6.8226      0.0000
  13   5   2     19.7641      1.9535    -20.2998      0.0000
  15   5   2     19.6902      1.5438    -15.2342      0.0000
 -38   6   2      1.0314      1.2736     -1.6546      0.0000
 -36   6   2      0.3567      0.8136     -0.3882      0.0000
 -34   6   2      3.0610      2.3416      1.3485      0.0000
 -32   6   2      5.8670      2.0760      3.8406      0.0000
 -30   6   2      9.8387      1.5339      4.9212      0.0000
 -26   6   2      0.8298      1.4298      1.6174      0.0000
 -24   6   2      5.0831      1.2935     -1.6543      0.0000
 -22   6   2     11.6282      1.0125     -8.4423      0.0000
 -20   6   2     17.8955      1.8120    -10.7510      0.0000
 -18   6   2     12.6049      1.0632     -9.0638      0.0000
 -16   6   2      8.4218      1.2085     -9.1270      0.0000
 -14   6   2      7.7294      1.5280     -1.7186      0.0000
 -12   6   2      7.2627      0.8568      6.8853      0.0000
 -10   6   2      5.6885      1.2917     -4.9740      0.0000
  -8   6   2     21.5865      2.0803     18.8485      0.0000
  -6   6   2      1.6339      1.9949     16.1090      0.0000
   2   6   2     16.0921      1.5460    -19.0807      0.0000
   4   6   2     12.1674      1.1277    -11.7817      0.0000
   6   6   2     19.2121      1.3813     -9.4056      0.0000
   8   6   2     17.6558      2.2802    -18.7637      0.0000
  10   6   2      6.4250      1.6377     -7.2726      0.0000
  12   6   2      9.0517      1.2179     10.1257      0.0000
  14   6   2      3.6979      1.4303     11.0084      0.0000
  18   6   2      4.9610      1.2502      1.9856      0.0000
  20   6   2      4.8377      2.5910      1.6378      0.0000
  22   6   2      3.1054      1.1654     -1.3795      0.0000
 -37   7   2      2.1494      1.8998      1.5415      0.0000
 -35   7   2      4.1091      2.0694      1.3110      0.0000
 -33   7   2      5.2855      1.4281     -0.1054      0.0000
 -31   7   2     10.2436      1.6713     -1.6887      0.0000
 -29   7   2      1.3742      2.0222      0.2755      0.0000
 -27   7   2      2.6416      1.3741      1.6275      0.0000
 -25   7   2      8.0274      0.9577      5.8594      0.0000
 -23   7   2      9.4746      1.7769      8.1935      0.0000
 -21   7   2     14.2786      1.1167     11.9387      0.0000
 -19   7   2     12.8933      2.1845      9.9943      0.0000
 -17   7   2     10.8575      1.2297     10.5468      0.0000
 -15   7   2      6.8259      1.5700      5.9927      0.0000
 -13   7   2      4.0922      1.7015     -7.3479      0.0000
 -11   7   2     13.2871      1.0934    -10.6209      0.0000
  -9   7   2     11.9162      0.9659    -11.4208      0.0000
   3   7   2     34.0547      2.9976     39.7221      0.0000
   5   7   2     25.5302      1.7179     30.8969      0.0000
   7   7   2     20.6630      2.0440     22.6650      0.0000
   9   7   2     14.4393      1.2447     16.1201      0.0000
  11   7   2      2.8491      1.0070      1.7353      0.0000
  15   7   2     24.6186      2.3715    -19.1310      0.0000
  21   7   2      7.1542      1.2919     -1.4957      0.0000
  23   7   2      4.6261      1.8370      1.9938      0.0000
  25   7   2      2.4276      1.3557      3.5874      0.0000
  27   7   2      5.5945      1.1693      5.0829      0.0000
  29   7   2      5.7790      1.2262      4.2705      0.0000
 -36   8   2      0.6751      1.0512     -0.5370      0.0000
 -34   8   2      1.0629      2.0099      1.5891      0.0000
 -32   8   2      1.1969      1.9231      4.9007      0.0000
 -30   8   2      5.6344      1.1751      6.0458      0.0000
 -28   8   2      5.7301      1.0094      5.5590      0.0000
 -26   8   2      5.7639      1.2196      4.9908      0.0000
 -24   8   2      4.7416      1.2649     -1.7406      0.0000
 -22   8   2      5.8898      0.9324     -0.0050      0.0000
 -20   8   2      5.5108      1.3101     -2.8083      0.0000
 -18   8   2     11.5908      2.0773     -6.7966      0.0000
 -16   8   2      6.9521      0.9405     -5.7508      0.0000
 -14   8   2      3.3937      2.2651      1.1193      0.0000
 -12   8   2      7.3371      1.2318      8.7231      0.0000
 -10   8   2     12.1523      1.0627     12.1140      0.0000
  -8   8   2      9.5199      1.1942     10.5740      0.0000
   2   8   2      4.3893      1.8964      0.7390      0.0000
   4   8   2      8.3108      1.0219     -5.4810      0.0000
   6   8   2      5.4843      1.4007     -1.3044      0.0000
  10   8   2      0.8087      1.4833     -1.0398      0.0000
  12   8   2      6.4411      1.2923      3.9479      0.0000
  14   8   2     19.3632      1.8574     18.2404      0.0000
  16   8   2      4.9643      0.8984      3.1297      0.0000
  18   8   2      8.2814      1.6208      7.2424      0.0000
  20   8   2      0.0974      1.5223      3.5079      0.0000
  22   8   2      0.3953      0.8028     -0.4295      0.0000
  24   8   2      4.5467      1.0904     -1.9135      0.0000
  26   8   2      3.1156      1.7661     -2.7369      0.0000
  28   8   2      2.8844      2.3473     -2.0388      0.0000
  30   8   2      0.9833      1.2336     -1.1432      0.0000
  32   8   2      0.8049      0.9848     -0.3230      0.0000
 -35   9   2      1.3119      1.4162     -1.2602      0.0000
 -33   9   2      3.1566      1.2740     -3.9489      0.0000
 -31   9   2      6.0554      1.1288     -5.7429      0.0000
 -29   9   2      5.4319      1.3528     -5.2317      0.0000
 -27   9   2      2.5165      1.0476     -4.6260      0.0000
 -25   9   2      4.4579      0.9369     -2.3196      0.0000
 -23   9   2      6.8878      1.3278      3.1628      0.0000
 -21   9   2      7.1267      1.0447     -1.3827      0.0000
 -19   9   2      7.5149      1.6064      4.9519      0.0000
 -17   9   2     10.0072      1.2556      9.9006      0.0000
 -15   9   2      7.6737      1.3701      4.3890      0.0000
 -13   9   2      5.1371      1.2275     -0.7452      0.0000
 -11   9   2      9.1861      1.3265     -9.8766      0.0000
  -9   9   2      8.7308      1.0280    -10.2835      0.0000
   3   9   2      2.0650      1.6931      5.3487      0.0000
   5   9   2      6.8775      0.8493      6.6684      0.0000
   7   9   2      5.7593      0.9864     -4.7251      0.0000
   9   9   2      3.1543      1.2405     -4.1612      0.0000
  11   9   2      6.6009      1.8911     -3.9654      0.0000
  13   9   2     15.6993      1.6511    -15.9616      0.0000
  15   9   2      3.1588      1.5086     -3.8456      0.0000
  17   9   2      8.1077      1.3704     -8.3572      0.0000
  19   9   2      6.4944      1.3568     -5.4807      0.0000
  21   9   2      3.1054      2.1595     -1.0565      0.0000
  23   9   2      1.3317      1.5826      1.7720      0.0000
  25   9   2      1.5842      2.2215      3.0618      0.0000
  27   9   2      3.8815      2.6393      2.3159      0.0000
  29   9   2      3.1324      1.3626      1.6279      0.0000
  31   9   2      0.0000      1.0653      0.8523      0.0000
 -34  10   2      3.7842      1.2483      2.0946      0.0000
 -32  10   2      5.9639      1.0379      3.9677      0.0000
 -30  10   2      5.7025      1.4101      4.7041      0.0000
 -28  10   2      3.0192      1.1046      3.0042      0.0000
 -26  10   2      3.4323      1.9782      1.3920      0.0000
 -24  10   2      3.0141      1.5936      0.0435      0.0000
 -22  10   2      5.7395      1.5333     -2.6926      0.0000
 -20  10   2      7.6852      1.7773     -0.6542      0.0000
 -18  10   2      5.8088      0.9181     -6.1780      0.0000
 -16  10   2      7.8760      1.8933     -6.1742      0.0000
 -14  10   2      6.3310      2.2552     -0.4663      0.0000
 -12  10   2      8.6945      1.3601      6.1936      0.0000
 -10  10   2     12.7084      1.4562     12.1931      0.0000
   4  10   2      6.8920      1.0669    -10.4371      0.0000
   6  10   2      4.5669      1.2301     -3.4334      0.0000
   8  10   2      6.0438      1.4061      3.5173      0.0000
  10  10   2      7.7024      1.4580      7.5252      0.0000
  12  10   2     15.5212      1.2315     13.3325      0.0000
  14  10   2      3.8728      1.3282      2.7711      0.0000
  16  10   2      9.4339      1.4006      8.1852      0.0000
  18  10   2      6.8603      1.3675      6.4914      0.0000
  20  10   2      1.7677      1.3330      1.4437      0.0000
  22  10   2      2.1533      1.3328     -2.1115      0.0000
  24  10   2      8.4648      2.0704     -4.5010      0.0000
  26  10   2      2.4830      1.5223     -4.1952      0.0000
  30  10   2      4.2111      1.6388     -1.4436      0.0000
 -33  11   2      2.2227      1.7465     -1.9092      0.0000
 -31  11   2      3.7851      1.0178     -3.8478      0.0000
 -29  11   2      4.2939      1.0969     -4.8517      0.0000
 -27  11   2      4.9857      1.5439     -2.1204      0.0000
 -25  11   2      2.7692      1.6958     -1.1038      0.0000
 -23  11   2      2.3986      1.8085     -0.6763      0.0000
 -21  11   2      5.7575      1.1145      5.3454      0.0000
 -19  11   2      9.9039      1.0793      9.5478      0.0000
 -17  11   2     16.0908      2.9343     15.0402      0.0000
 -15  11   2     14.9754      1.3064     18.0392      0.0000
 -13  11   2     14.3000      1.1378     15.4490      0.0000
 -11  11   2     10.2168      1.2012      8.7867      0.0000
  -9  11   2      2.6665      2.1313      5.8288      0.0000
   5  11   2      4.8491      1.2580      5.8487      0.0000
   7  11   2      6.7018      1.3569      3.7454      0.0000
   9  11   2      6.6354      1.5439     -2.5601      0.0000
  11  11   2      9.7163      1.8994     -4.9708      0.0000
  13  11   2     15.0427      1.1801      7.9419      0.0000
  15  11   2      6.6435      1.5575      3.8512      0.0000
  17  11   2      3.7457      1.5628      1.0793      0.0000
  19  11   2      3.3169      1.3941      3.5565      0.0000
  21  11   2      3.2861      1.3760      4.4698      0.0000
  23  11   2      5.9670      1.2521      5.4787      0.0000
  25  11   2      6.3055      1.2289      5.1460      0.0000
  27  11   2      4.6698      2.7435      3.2148      0.0000
  29  11   2      0.0000      1.0541      0.4832      0.0000
 -32  12   2      2.9667      1.5527      1.4465      0.0000
 -30  12   2      3.1659      1.2482      2.5110      0.0000
 -28  12   2      2.4743      1.3519      2.0449      0.0000
 -26  12   2      1.8334      1.5976     -0.6237      0.0000
 -24  12   2      3.1403      1.9148      1.0415      0.0000
 -22  12   2      2.4657      1.3779      1.7892      0.0000
 -20  12   2      3.2684      1.6355     -2.6842      0.0000
 -18  12   2      5.4936      1.4144     -2.9539      0.0000
 -16  12   2      4.3381      1.0765     -3.1646      0.0000
 -14  12   2      3.9508      1.1187     -3.0200      0.0000
 -12  12   2      3.2304      1.2944      1.9923      0.0000
 -10  12   2      4.4210      3.2382      7.3628      0.0000
   4  12   2      1.1150      2.2074     -5.3196      0.0000
   6  12   2      6.8189      1.0746     -5.0473      0.0000
   8  12   2      5.0653      1.2074      2.0892      0.0000
  10  12   2      8.3534      2.4826      9.3617      0.0000
  12  12   2      2.7280      2.0489      0.6227      0.0000
  14  12   2      2.9889      1.1933      0.7842      0.0000
  18  12   2      3.3293      1.3857      2.8861      0.0000
  20  12   2      4.2245      1.0016      1.5626      0.0000
  22  12   2      2.6969      1.1730     -1.0643      0.0000
  24  12   2      2.3719      1.1824     -3.1900      0.0000
  26  12   2      2.6207      1.2403     -2.6194      0.0000
  28  12   2      1.8555      1.4902     -0.0138      0.0000
 -29  13   2      1.4684      1.5875     -1.9203      0.0000
 -27  13   2      1.6550      1.7462     -1.0759      0.0000
 -25  13   2      1.5927      2.0646      0.2483      0.0000
 -23  13   2      2.7992      1.9206     -1.1524      0.0000
 -21  13   2      2.6508      1.6779     -0.4403      0.0000
 -19  13   2      3.5582      1.6409      2.6399      0.0000
 -17  13   2      3.6539      2.7531      2.8398      0.0000
 -15  13   2      2.3490      1.4238      3.0715      0.0000
 -13  13   2      4.6685      0.9040      2.1121      0.0000
 -11  13   2      3.3593      2.4497     -1.1785      0.0000
   5  13   2      4.7668      2.0467      4.5752      0.0000
   7  13   2      3.4960      1.3642      0.8574      0.0000
   9  13   2      7.1474      0.9423     -5.1793      0.0000
  11  13   2      3.9961      1.2424     -1.6044      0.0000
  13  13   2      3.3224      2.4201      0.3871      0.0000
  15  13   2      4.0542      1.1448     -1.1078      0.0000
  17  13   2      5.2059      1.1436     -1.0775      0.0000
  19  13   2      0.0000      1.1777     -1.6996      0.0000
  21  13   2      0.0000      1.5572      0.5744      0.0000
  23  13   2      2.5826      1.9150      3.2123      0.0000
  25  13   2      2.5609      1.6496      2.3353      0.0000
 -28  14   2      2.6130      2.0664      0.9216      0.0000
 -26  14   2      1.3647      1.4706      0.3183      0.0000
 -24  14   2      1.4482      1.4024     -0.8357      0.0000
 -22  14   2      0.9297      1.6147     -0.5126      0.0000
 -20  14   2      3.4500      1.9200     -0.3022      0.0000
 -18  14   2      5.0400      1.4478     -1.5170      0.0000
 -16  14   2      1.4486      1.4692     -1.5401      0.0000
 -14  14   2      2.6095      1.7507      0.3355      0.0000
 -12  14   2      1.7993      1.5141      2.3718      0.0000
   6  14   2      2.1178      2.1768     -0.6017      0.0000
   8  14   2      4.5036      1.2679      3.0367      0.0000
  10  14   2      2.5500      1.4657      1.8613      0.0000
  12  14   2      3.2795      1.3691      1.3573      0.0000
  14  14   2      2.8693      1.7482      1.9197      0.0000
  16  14   2      2.9342      1.4904      1.4237      0.0000
  18  14   2      5.0748      1.3210      2.9660      0.0000
  20  14   2      1.6722      1.3834      1.2949      0.0000
  22  14   2      1.1078      1.3690     -2.1530      0.0000
  24  14   2      2.4040      1.6142     -1.5655      0.0000
 -25  15   2      1.1098      1.9637     -1.1837      0.0000
 -23  15   2      1.5360      1.9141      0.5457      0.0000
 -21  15   2      1.0472      1.7234      0.2949      0.0000
 -19  15   2      2.5082      1.8674      0.0444      0.0000
 -17  15   2      1.6479      1.4780      2.3279      0.0000
 -15  15   2      2.1243      1.4092      2.8299      0.0000
 -13  15   2      2.1200      1.3359      1.1780      0.0000
 -11  15   2      0.0000      2.1516      1.5430      0.0000
   7  15   2      1.9871      1.4495     -2.7463      0.0000
   9  15   2      1.7683      1.6869     -0.5909      0.0000
  11  15   2      2.3418      2.0432      0.6863      0.0000
  13  15   2      2.5738      1.4983     -0.3838      0.0000
  15  15   2      1.9968      1.7178      0.1399      0.0000
  17  15   2      2.4671      1.5745     -0.9403      0.0000
  19  15   2      1.5480      1.9263     -0.5643      0.0000
  21  15   2      1.4629      1.7567      1.9198      0.0000
 -22  16   2      2.2360      1.9432      0.7289      0.0000
 -20  16   2      2.4607      1.8812      1.7298      0.0000
 -18  16   2      1.7000      1.4237      1.4953      0.0000
 -16  16   2      2.0503      1.4485     -0.4198      0.0000
 -14  16   2      0.0000      1.4129     -0.0101      0.0000
 -12  16   2      0.0000      1.8845      0.6183      0.0000
   8  16   2      1.2126      1.3752      3.2354      0.0000
  10  16   2      1.9915      1.4287      0.5919      0.0000
  12  16   2      2.6797      1.9948      1.1386      0.0000
  14  16   2      2.1270      1.6610      1.5580      0.0000
  16  16   2      2.1817      1.6052      1.6212      0.0000
  18  16   2      0.0000      1.7323      0.8251      0.0000
 -19  17   2      2.7901      1.9912     -0.8361      0.0000
 -17  17   2      2.8703      1.2354     -1.3575      0.0000
 -15  17   2      0.3697      1.2646     -0.8820      0.0000
 -13  17   2      0.0000      2.2344     -0.8431      0.0000
   7  17   2      1.5353      2.1651      2.6940      0.0000
   9  17   2      1.8626      1.3882      3.2940      0.0000
  11  17   2      2.7811      1.1189      2.3115      0.0000
  13  17   2      2.5262      1.1988      0.2128      0.0000
 -14  18   2      0.0000      1.3235     -1.4511      0.0000
   8  18   2      0.0000      3.0062     -2.7669      0.0000
  10  18   2      1.9542      1.5953     -3.2840      0.0000
  12  18   2      1.2791      1.6456     -2.7938      0.0000
 -15   1   3      8.2316      1.2127      4.3613      0.0000
 -13   1   3      3.9985      1.0298      3.0075      0.0000
  -9   1   3     12.6260      1.4011     17.0756      0.0000
  -7   1   3     10.4090      1.0439    -10.0773      0.0000
  -5   1   3      7.4140      0.6648     -7.8558      0.0000
 -22   2   3      4.1843      1.7794     -2.8871      0.0000
 -20   2   3      3.6044      1.3863      1.4957      0.0000
 -18   2   3      6.0126      1.1174     -3.6955      0.0000
 -14   2   3     10.6606      1.4103    -11.3497      0.0000
 -12   2   3     13.4308      1.3301     13.4694      0.0000
 -10   2   3      2.7155      1.0309      0.8038      0.0000
  -8   2   3      5.0191      1.0328     -5.6516      0.0000
  -6   2   3     13.3452      0.9123     12.9471      0.0000
  -2   2   3      6.5028      0.5721      6.2012      0.0000
 -27   3   3      4.7775      1.7229      3.8431      0.0000
 -25   3   3      2.0023      1.7505      2.6150      0.0000
 -23   3   3      9.4539      2.5177     -8.4656      0.0000
 -21   3   3      3.9401      1.1993      3.3201      0.0000
 -19   3   3      1.7175      1.2795      3.3260      0.0000
 -17   3   3      9.6861      1.3683      9.5821      0.0000
 -15   3   3     16.2678      1.1303     14.1728      0.0000
 -13   3   3      7.9045      1.1667     -4.8223      0.0000
 -11   3   3      2.5443      2.0247     -6.5949      0.0000
  -9   3   3      6.8830      1.0830     -7.1021      0.0000
  -7   3   3      7.7125      0.8754     -6.4110      0.0000
  -1   3   3      7.9814      1.2813     -0.3353      0.0000
   1   3   3      4.0941      0.8190      4.7957      0.0000
   3   3   3     11.3771      0.8990     -7.9817      0.0000
 -32   4   3      8.2110      1.4696      7.0948      0.0000
 -30   4   3      2.3868      1.5092      5.5095      0.0000
 -28   4   3      1.4997      1.6835      4.0586      0.0000
 -26   4   3      3.7493      1.5558     -1.2309      0.0000
 -24   4   3      2.7449      1.3139     -3.3016      0.0000
 -20   4   3      6.4826      1.4052     -9.5403      0.0000
 -18   4   3     16.8975      1.1865    -14.1137      0.0000
 -16   4   3     22.9300      1.5048    -24.5687      0.0000
 -14   4   3     11.1386      0.8957    -11.7158      0.0000
 -12   4   3      8.7191      1.4246     -8.4318      0.0000
 -10   4   3      5.3449      1.4526     -4.3801      0.0000
  -8   4   3      4.8934      0.8728      5.1232      0.0000
   0   4   3      6.3369      0.7657      5.0428      0.0000
   2   4   3     12.2742      0.8707     12.3526      0.0000
   4   4   3      8.0323      1.3044     -6.2757      0.0000
   6   4   3      7.9743      1.5220     -4.7168      0.0000
   8   4   3      4.6939      1.4407     -5.9248      0.0000
 -37   5   3      3.4730      1.5036      1.4200      0.0000
 -35   5   3      0.3270      0.8982      1.1409      0.0000
 -33   5   3      1.2631      1.3254     -3.5531      0.0000
 -31   5   3      4.6776      2.0682     -8.8015      0.0000
 -29   5   3      5.3629      1.1572     -3.8859      0.0000
 -27   5   3      4.3586      1.7966     -5.4198      0.0000
 -25   5   3      1.2571      1.1317      2.4754      0.0000
 -23   5   3      2.6775      1.7891      3.1442      0.0000
 -21   5   3      5.9047      0.8581     -5.8156      0.0000
 -19   5   3     11.6283      1.3270     14.3789      0.0000
 -17   5   3     18.8239      1.5945     21.0705      0.0000
 -15   5   3      9.9657      2.4888     13.2209      0.0000
 -13   5   3      5.0136      0.7763      3.8047      0.0000
 -11   5   3      4.3511      1.6357      4.4402      0.0000
  -9   5   3      8.7112      1.2461     -6.7457      0.0000
  -7   5   3      4.2436      2.4526     -0.6656      0.0000
  -1   5   3      7.3595      1.1136    -10.4094      0.0000
   1   5   3      9.6562      1.4877     -8.5057      0.0000
   3   5   3      9.3050      0.9922     10.5858      0.0000
   5   5   3      6.7068      0.7146      4.9035      0.0000
   7   5   3      6.4568      1.0140      5.0900      0.0000
   9   5   3      4.6054      1.0821      6.3176      0.0000
  11   5   3      6.3162      0.9946      4.8577      0.0000
  13   5   3      4.0806      1.7051      3.6553      0.0000
 -38   6   3      0.7919      1.3867      0.4384      0.0000
 -36   6   3      1.3168      1.3524     -1.5642      0.0000
 -34   6   3      2.3642      1.5545      0.0737      0.0000
 -28   6   3      2.1359      1.8162      1.7413      0.0000
 -26   6   3      1.8921      1.7342      0.8865      0.0000
 -24   6   3      5.1597      1.3654     -4.3472      0.0000
 -22   6   3      4.0674      1.2808     -3.1019      0.0000
 -20   6   3      3.4594      1.4303      2.5468      0.0000
 -18   6   3     18.6286      1.9833    -16.4636      0.0000
 -14   6   3      4.5874      0.8879      2.2992      0.0000
 -12   6   3      3.8448      1.1804      4.2561      0.0000
 -10   6   3     10.4243      0.9292     12.1563      0.0000
  -8   6   3     10.5512      1.1967      9.6731      0.0000
   2   6   3     13.2623      1.0112    -12.8198      0.0000
   4   6   3     12.3070      1.0112    -12.1366      0.0000
   8   6   3      7.8972      1.0748     -5.4942      0.0000
  10   6   3      9.5807      1.2059     -8.2121      0.0000
  12   6   3      1.5842      1.3889     -3.9540      0.0000
  14   6   3      2.7462      1.3268      3.2791      0.0000
  16   6   3      4.3854      2.7043      2.9341      0.0000
  18   6   3      4.8983      1.6364      9.8792      0.0000
  20   6   3      2.5762      1.9160      2.8722      0.0000
 -37   7   3      1.3395      1.7453     -0.2331      0.0000
 -35   7   3      0.6115      0.9770      0.2852      0.0000
 -33   7   3      0.3985      0.8659     -1.6548      0.0000
 -31   7   3      1.6500      1.6737     -3.3178      0.0000
 -29   7   3      2.0917      1.5904     -4.6294      0.0000
 -27   7   3      3.9764      1.0309      0.3103      0.0000
 -25   7   3      4.5511      0.9658      3.6961      0.0000
 -23   7   3      9.4932      1.3869      5.9834      0.0000
 -21   7   3      8.9417      1.2044      8.0680      0.0000
 -19   7   3      8.5338      2.0064      9.3874      0.0000
 -17   7   3     17.7201      1.9667     18.1535      0.0000
 -15   7   3     10.0340      1.0521      8.3102      0.0000
 -13   7   3      3.4532      1.2819      0.7866      0.0000
 -11   7   3      9.8602      1.9008    -10.8351      0.0000
  -9   7   3     10.0210      0.8611    -13.6326      0.0000
   1   7   3     17.2680      1.1499     11.4779      0.0000
   3   7   3     25.3019      1.6349     24.6299      0.0000
   7   7   3     12.1353      1.1636     12.0766      0.0000
   9   7   3     12.3336      1.2719     15.9873      0.0000
  11   7   3     12.4662      0.9766     12.3447      0.0000
  13   7   3      4.4116      1.2187      3.1404      0.0000
  17   7   3     11.8510      1.6513    -10.4838      0.0000
  19   7   3      4.0181      1.4725     -4.6577      0.0000
  21   7   3      2.1891      1.7067     -2.4310      0.0000
  23   7   3      0.6747      1.1228     -1.8426      0.0000
  25   7   3      0.9861      1.4578     -2.0790      0.0000
 -36   8   3      0.6077      1.1723     -0.7697      0.0000
 -34   8   3      1.0674      1.1408      0.1519      0.0000
 -32   8   3      3.9663      1.8604      2.1428      0.0000
 -30   8   3      5.6651      1.1665      5.6376      0.0000
 -28   8   3      5.4783      1.8718      6.9133      0.0000
 -26   8   3      5.2540      1.6312      1.8087      0.0000
 -24   8   3      2.1782      1.4630     -0.3662      0.0000
 -22   8   3      5.7734      1.4079     -1.6594      0.0000
 -20   8   3      4.6504      1.8286     -7.3975      0.0000
 -18   8   3      9.8902      1.2975     -7.3398      0.0000
 -16   8   3     11.5605      1.3058     -9.7074      0.0000
 -14   8   3      5.3340      1.4556     -7.9965      0.0000
 -12   8   3      5.3666      1.1692      3.8116      0.0000
 -10   8   3      9.1167      0.8202      6.6352      0.0000
  -8   8   3      2.0456      2.7495      7.7310      0.0000
   2   8   3      5.5207      1.1068     -4.6779      0.0000
   4   8   3      6.7413      1.0024     -6.1422      0.0000
   6   8   3      4.1486      1.4556     -3.1857      0.0000
   8   8   3      2.9045      1.3394     -5.9163      0.0000
  10   8   3      6.5517      1.7028     -8.5687      0.0000
  12   8   3      6.8276      0.8290     -6.8508      0.0000
  14   8   3      7.0451      1.3586     -5.2969      0.0000
  16   8   3     14.2773      1.5552      9.1596      0.0000
  18   8   3      0.0000      1.0007      3.9660      0.0000
  20   8   3      3.5848      1.6034      2.4286      0.0000
  22   8   3      4.0619      1.4058      0.2649      0.0000
  24   8   3      3.0512      1.8697      0.5187      0.0000
  26   8   3      1.7659      1.2847      1.2022      0.0000
  28   8   3      0.8122      1.0710     -0.5824      0.0000
  30   8   3      2.6124      1.3138     -1.7752      0.0000
 -35   9   3      2.0295      1.6433     -0.0636      0.0000
 -33   9   3      3.4601      1.1973     -0.6911      0.0000
 -31   9   3      5.9137      1.7697     -3.0416      0.0000
 -29   9   3      3.9292      1.3461     -5.4734      0.0000
 -27   9   3      4.9079      1.3214     -3.9913      0.0000
 -25   9   3      3.6693      1.6192      0.2135      0.0000
 -23   9   3      3.0997      1.3225      3.2956      0.0000
 -21   9   3      4.9550      2.6043      6.3547      0.0000
 -19   9   3     10.0895      1.6998      9.2772      0.0000
 -17   9   3     10.7149      1.9217      7.4319      0.0000
 -15   9   3     10.5819      1.0597     11.9630      0.0000
 -13   9   3      4.6954      1.2150      5.1321      0.0000
 -11   9   3      5.6230      0.9899     -4.8969      0.0000
  -9   9   3      1.1165      1.7715     -4.2752      0.0000
   3   9   3      8.6611      1.1662      7.7857      0.0000
   5   9   3      6.8825      1.0259      8.9060      0.0000
   9   9   3      3.6633      2.1180      4.2244      0.0000
  11   9   3      4.8055      1.3731      7.2978      0.0000
  13   9   3      8.4709      0.8996      7.1146      0.0000
  15   9   3      8.8314      1.3989     -8.9254      0.0000
  17   9   3      9.5199      1.5804     -5.2972      0.0000
  19   9   3      3.8442      1.4546     -4.2311      0.0000
  21   9   3      4.4769      1.3087     -0.7352      0.0000
  23   9   3      2.6476      2.5276      0.3891      0.0000
  25   9   3      3.3314      1.1512     -0.1316      0.0000
  27   9   3      0.1751      1.3066      1.0550      0.0000
  29   9   3      0.1669      1.1196      2.2326      0.0000
 -32  10   3      5.0630      1.4503      5.1763      0.0000
 -30  10   3      7.3785      1.3772      7.6855      0.0000
 -28  10   3      7.9276      1.0190      7.3686      0.0000
 -26  10   3      4.2300      1.4591      4.6662      0.0000
 -24  10   3      1.9125      2.4808      0.1999      0.0000
 -22  10   3      8.2483      1.8614     -6.1215      0.0000
 -20  10   3      9.4450      0.9113     -8.6889      0.0000
 -18  10   3      8.2912      1.7223     -8.9077      0.0000
 -16  10   3      9.2166      1.0204    -11.3334      0.0000
 -14  10   3      6.4921      1.2117     -9.8111      0.0000
   2  10   3      0.6375      1.7821      0.2239      0.0000
   4  10   3      7.9220      0.9348     -3.4216      0.0000
   6  10   3      4.9204      1.0994     -2.9923      0.0000
   8  10   3      4.4202      1.4026      2.5721      0.0000
  10  10   3      4.4471      1.0813     -0.0100      0.0000
  12  10   3      5.4201      1.3250     -3.1458      0.0000
  14  10   3      6.9394      0.9284      9.3827      0.0000
  16  10   3      8.8683      1.4834      7.6379      0.0000
  18  10   3      7.3311      1.3343      6.8883      0.0000
  20  10   3      4.0520      1.0575      2.5484      0.0000
  22  10   3      2.5678      1.7477     -0.0967      0.0000
  24  10   3      1.1663      1.4178     -0.6515      0.0000
  26  10   3      1.2178      2.3383     -1.7847      0.0000
  28  10   3      3.9338      1.4972     -2.6534      0.0000
 -33  11   3      3.4657      1.6550     -2.6769      0.0000
 -31  11   3      4.8192      1.0288     -6.2472      0.0000
 -29  11   3      7.2332      1.0324     -8.7106      0.0000
 -27  11   3      8.1518      1.0638     -8.3509      0.0000
 -25  11   3      3.2155      2.2317     -6.1760      0.0000
 -23  11   3      4.1790      1.1670     -0.6271      0.0000
 -21  11   3      6.9456      1.7485      6.8994      0.0000
 -19  11   3     14.8947      2.0378     11.4100      0.0000
 -17  11   3     23.1126      1.5958     18.7970      0.0000
 -15  11   3     25.1656      2.3262     25.2794      0.0000
 -13  11   3     28.2375      2.6022     24.3753      0.0000
   5  11   3      6.1775      1.3782     -0.7318      0.0000
   7  11   3      7.3022      0.9945     -1.0017      0.0000
   9  11   3      8.4031      1.4904      2.4406      0.0000
  11  11   3     18.1094      1.9146      7.0639      0.0000
  13  11   3      4.1804      2.8028      1.2549      0.0000
  15  11   3      4.2821      1.6513      2.2836      0.0000
  17  11   3      1.9903      1.7984      0.6303      0.0000
  19  11   3      3.1035      1.1051      2.5070      0.0000
  21  11   3      4.2852      1.0413      4.0814      0.0000
  23  11   3      5.7499      1.0591      3.2874      0.0000
  25  11   3      3.7462      1.3789      2.8658      0.0000
 -30  12   3      6.1269      1.0629      5.5905      0.0000
 -28  12   3      3.3942      1.7385      5.3231      0.0000
 -26  12   3      2.6807      1.5611      3.1032      0.0000
 -24  12   3      2.4468      1.6338     -0.2274      0.0000
 -22  12   3      3.6893      1.3335     -3.5487      0.0000
 -20  12   3      9.0698      1.4812     -6.6477      0.0000
 -18  12   3     11.6372      1.0916     -9.3334      0.0000
 -16  12   3     12.8731      1.4452    -10.8178      0.0000
 -14  12   3      7.3604      1.0740     -8.4582      0.0000
 -12  12   3      0.6219      1.5431     -3.8485      0.0000
 -10  12   3      0.0000      2.2627      3.5074      0.0000
   4  12   3      5.4645      1.6045     -4.0792      0.0000
   6  12   3      8.3056      1.5036     -4.6147      0.0000
   8  12   3      6.0636      1.5938     -5.7781      0.0000
  10  12   3      7.2766      1.3864     -4.7870      0.0000
  12  12   3      4.5924      0.9766      1.2676      0.0000
  14  12   3      2.9198      2.5215      1.4169      0.0000
  16  12   3      3.3267      1.7457      4.1554      0.0000
  18  12   3      4.5160      0.9954      3.8997      0.0000
  20  12   3      1.9481      1.4042      0.9735      0.0000
  22  12   3      2.2019      1.1919      0.1282      0.0000
  24  12   3      2.9643      1.1680     -0.6819      0.0000
  26  12   3      2.6632      1.6242     -1.6662      0.0000
 -27  13   3      2.4739      2.2165     -2.2844      0.0000
 -25  13   3      3.2293      1.8446      1.0326      0.0000
 -23  13   3      2.0060      1.8102      3.5786      0.0000
 -21  13   3      4.3143      1.5796      4.4738      0.0000
 -19  13   3      9.0428      1.1786      7.7498      0.0000
 -17  13   3     11.6408      1.3851      9.6535      0.0000
 -15  13   3      6.6615      1.2675      6.2969      0.0000
 -13  13   3      1.7338      1.3627      2.0205      0.0000
 -11  13   3      0.0000      1.6918     -3.2653      0.0000
   5  13   3      5.3340      1.3612      7.2570      0.0000
   7  13   3      8.5474      1.0282      9.1455      0.0000
   9  13   3      8.3694      1.4731      7.8092      0.0000
  11  13   3      3.5452      1.8839      1.4332      0.0000
  15  13   3      6.0038      1.1123     -2.8652      0.0000
  17  13   3      2.6686      2.8155     -4.4667      0.0000
  19  13   3      4.2171      1.6328     -2.7039      0.0000
  21  13   3      3.7311      1.4960     -2.2614      0.0000
  23  13   3      2.7849      1.7026     -1.6687      0.0000
 -26  14   3      2.7359      1.2922      3.4823      0.0000
 -24  14   3      3.6249      1.6035      0.9003      0.0000
 -22  14   3      1.8886      1.7624     -0.3191      0.0000
 -20  14   3      4.5906      1.3378     -2.5962      0.0000
 -18  14   3      9.5693      1.2959     -7.6225      0.0000
 -16  14   3      8.4196      0.9458     -8.3035      0.0000
 -14  14   3      3.6979      1.5941     -4.5170      0.0000
 -12  14   3      1.3107      1.6055     -0.4105      0.0000
   4  14   3      1.9535      2.4387     -1.3751      0.0000
   8  14   3      7.9448      1.2978     -7.9100      0.0000
  10  14   3      6.3873      1.5130     -5.2732      0.0000
  12  14   3      3.1553      2.4705     -2.9757      0.0000
  14  14   3      3.3474      1.5243     -0.9891      0.0000
  16  14   3      5.3963      1.2028      0.7803      0.0000
  18  14   3      1.7714      1.8299      0.7948      0.0000
  20  14   3      5.0859      2.2444      2.3802      0.0000
  22  14   3      3.6415      1.4144      3.1436      0.0000
 -25  15   3      3.3311      2.3929      2.5658      0.0000
 -23  15   3      3.7361      1.5672      4.1824      0.0000
 -21  15   3      5.7000      1.3936      4.9650      0.0000
 -19  15   3      8.2430      1.3238      6.5461      0.0000
 -17  15   3      8.2010      1.4014      7.6103      0.0000
 -15  15   3      3.8115      1.4595      4.7112      0.0000
 -13  15   3      2.0912      1.9907     -0.2320      0.0000
   5  15   3     12.4369      1.9083      9.8537      0.0000
   7  15   3     10.9758      0.9869     10.3662      0.0000
   9  15   3      9.8461      1.5447      7.8435      0.0000
  11  15   3      4.6167      1.5994      3.9113      0.0000
  13  15   3      3.9652      1.4595      0.2534      0.0000
  15  15   3      2.9126      1.4855     -1.6037      0.0000
  17  15   3      4.4337      1.3481     -1.3307      0.0000
 -22  16   3      2.4944      1.8856     -3.0236      0.0000
 -20  16   3      6.5639      1.4355     -5.3518      0.0000
 -18  16   3      6.2395      1.4723     -6.8747      0.0000
 -16  16   3      5.9005      1.1609     -7.4096      0.0000
 -14  16   3      4.0072      3.3200     -5.2225      0.0000
 -12  16   3      0.2300      2.6894     -0.8486      0.0000
   6  16   3      7.7703      1.5219     -5.9978      0.0000
   8  16   3      7.1362      1.2707     -5.2114      0.0000
  10  16   3      5.1178      1.0813     -3.2387      0.0000
  12  16   3      3.7076      1.6463     -0.7797      0.0000
  14  16   3      1.5762      1.7000      0.8411      0.0000
  16  16   3      3.2617      2.2324      0.4324      0.0000
 -17  17   3      5.5815      1.4527      7.7878      0.0000
 -15  17   3      5.0530      2.0207      8.6694      0.0000
 -13  17   3      1.1363      2.8728      6.4435      0.0000
  11  17   3      3.3114      1.6267      0.4392      0.0000
  13  17   3      3.6024      1.5053     -0.4215      0.0000
 -14   0   4     25.5288      3.9323     30.7514      0.0000
 -12   0   4     18.6700      1.8240     20.3120      0.0000
 -10   0   4     31.9074      1.9829    -25.8269      0.0000
  -8   0   4     22.6536      2.4084    -23.3982      0.0000
  -6   0   4     28.9411      2.6348    -38.7082      0.0000
 -19   1   4      7.2519      1.1690     -7.5927      0.0000
 -17   1   4     17.5077      1.3171    -11.7226      0.0000
 -15   1   4     11.1793      1.1919    -20.9993      0.0000
 -13   1   4     29.2878      1.8477    -26.0551      0.0000
 -11   1   4      3.7909      1.2815     -4.0735      0.0000
  -9   1   4     20.6024      0.9491     17.7031      0.0000
  -7   1   4     24.6933      1.0893     24.7722      0.0000
  -5   1   4     31.9271      1.9577     32.0133      0.0000
 -26   2   4     19.2277      2.0544    -13.6451      0.0000
 -24   2   4      3.3712      1.5932     -3.4364      0.0000
 -22   2   4      3.8135      3.2096      0.2374      0.0000
 -20   2   4      3.5249      1.5704      3.1450      0.0000
 -16   2   4     18.3977      1.7595     15.1203      0.0000
 -14   2   4     22.3282      1.4537     22.5506      0.0000
 -12   2   4     12.7712      1.2782     13.6476      0.0000
 -10   2   4      5.2438      0.7408      2.9164      0.0000
  -8   2   4     29.3472      2.6246    -27.1185      0.0000
 -31   3   4      6.4731      1.5493      4.4175      0.0000
 -29   3   4      5.0414      2.3233      7.4466      0.0000
 -27   3   4      3.6653      2.0216      7.5147      0.0000
 -25   3   4     18.9423      3.3642     15.8349      0.0000
 -21   3   4      2.1258      1.8573     -1.1178      0.0000
 -19   3   4      8.1251      1.2924     -6.9211      0.0000
 -17   3   4     10.9164      1.3500    -10.5544      0.0000
 -15   3   4     14.8874      1.5276    -14.1779      0.0000
 -13   3   4      6.4433      1.9907     -9.0181      0.0000
 -11   3   4      3.6747      1.0543     -2.8952      0.0000
  -7   3   4     15.2845      1.6647     32.6910      0.0000
  -3   3   4     24.3814      1.5082     27.7718      0.0000
  -1   3   4     20.5836      2.1666     21.8592      0.0000
 -36   4   4      6.3918      1.3737      1.8051      0.0000
 -34   4   4      0.8949      1.0070     -0.8828      0.0000
 -32   4   4      1.6967      1.5079     -0.0829      0.0000
 -30   4   4      4.2992      1.3906     -5.8704      0.0000
 -28   4   4      9.6372      1.4014     -5.8882      0.0000
 -24   4   4      8.9534      1.9540    -15.0655      0.0000
 -22   4   4      8.2088      1.0391      6.3574      0.0000
 -20   4   4      4.0786      0.9289      4.6353      0.0000
 -18   4   4     12.0027      0.9708     14.1133      0.0000
 -16   4   4     23.3600      1.8333     23.4093      0.0000
 -14   4   4     23.7631      2.2754     26.2593      0.0000
 -12   4   4     16.4603      2.0134     24.9241      0.0000
 -10   4   4     23.5202      1.5293     21.1648      0.0000
  -8   4   4      6.6926      1.5380      4.0779      0.0000
  -2   4   4     17.0517      1.0979    -14.0567      0.0000
   0   4   4     15.1669      0.9961    -15.9107      0.0000
   4   4   4      7.3989      0.9276      5.0792      0.0000
 -37   5   4      0.9763      1.1119     -0.7221      0.0000
 -35   5   4      2.3959      1.8415      0.3257      0.0000
 -33   5   4      1.9079      1.6099      2.2975      0.0000
 -31   5   4      0.5066      1.3413      1.1517      0.0000
 -29   5   4      0.5878      0.8844      3.2261      0.0000
 -27   5   4      3.6318      1.1189      6.5398      0.0000
 -25   5   4     12.3919      2.8054     10.5957      0.0000
 -23   5   4      7.6675      1.1646      6.8192      0.0000
 -21   5   4     18.1075      1.3427    -13.3020      0.0000
 -19   5   4      8.9416      0.9127     -6.9819      0.0000
 -17   5   4      7.7441      1.9992    -12.4724      0.0000
 -15   5   4     13.1488      1.0858    -13.0919      0.0000
 -13   5   4     12.2873      1.6265     -7.9096      0.0000
 -11   5   4     12.5233      1.7529     -9.6243      0.0000
  -1   5   4     15.5671      1.0394     15.8199      0.0000
   1   5   4     12.5881      0.9922     14.9287      0.0000
   3   5   4      3.9554      0.7697     -3.1059      0.0000
   7   5   4     12.0227      1.0133    -15.2387      0.0000
   9   5   4     10.9930      1.6442    -11.8326      0.0000
 -36   6   4      1.8228      1.6246     -0.0487      0.0000
 -34   6   4      0.2351      1.0753     -0.1504      0.0000
 -32   6   4      1.2303      1.2711     -1.3623      0.0000
 -30   6   4      1.9260      1.5574      2.4505      0.0000
 -28   6   4      4.4166      1.2841     -3.1799      0.0000
 -26   6   4      6.5818      0.9065     -4.4737      0.0000
 -24   6   4      3.3625      1.4159     -5.0451      0.0000
 -22   6   4      2.9812      1.1464     -0.1176      0.0000
 -20   6   4     20.2316      2.1713     16.0753      0.0000
 -16   6   4      9.8054      0.8776     10.1201      0.0000
 -14   6   4      8.3035      1.2154      5.8495      0.0000
 -10   6   4      4.5291      1.0555      2.9245      0.0000
  -2   6   4      5.2150      1.3982    -15.2452      0.0000
   2   6   4      3.0858      0.8296     -0.1709      0.0000
   4   6   4      9.3102      2.0652      9.6084      0.0000
   6   6   4     15.9746      1.1072     14.9514      0.0000
   8   6   4     13.3365      2.3872     14.7155      0.0000
  10   6   4     12.2868      1.1745     13.7664      0.0000
  12   6   4     12.1952      1.4754     10.4483      0.0000
  14   6   4      5.0828      1.1614      5.6337      0.0000
  16   6   4      3.5740      1.4178      1.8474      0.0000
 -37   7   4      5.4198      1.9451     -2.2197      0.0000
 -35   7   4      0.4518      0.7963      0.0174      0.0000
 -33   7   4      1.0475      1.5744      0.0163      0.0000
 -31   7   4      1.9329      1.6748     -1.9437      0.0000
 -29   7   4      3.7727      1.4945     -3.6389      0.0000
 -27   7   4      2.4678      1.8091      1.0553      0.0000
 -25   7   4      3.5413      1.0495     -1.2056      0.0000
 -23   7   4      2.6672      1.8702     -2.6080      0.0000
 -21   7   4      7.5748      1.7130     -7.9581      0.0000
 -19   7   4     20.4841      2.3187    -19.9485      0.0000
 -17   7   4      8.1625      1.8086    -12.0567      0.0000
 -15   7   4      8.9051      1.5621     -6.6877      0.0000
 -13   7   4      8.2308      0.8636    -10.4885      0.0000
 -11   7   4      3.9852      1.0217     -3.9957      0.0000
  -9   7   4      0.0000      2.1659      7.8432      0.0000
   3   7   4     12.1141      1.7082     -9.8726      0.0000
   5   7   4     17.7368      1.2617    -16.2252      0.0000
   7   7   4     19.2100      1.2987    -19.7232      0.0000
   9   7   4     16.7956      1.2046    -17.9354      0.0000
  11   7   4     13.0663      1.5948    -12.8401      0.0000
  15   7   4      7.6577      1.2432     -5.4148      0.0000
  17   7   4      5.0314      1.7125      3.8835      0.0000
  19   7   4      2.4772      1.9395      3.8422      0.0000
 -36   8   4      0.0000      1.2836      1.5294      0.0000
 -34   8   4      2.6917      1.8323     -1.5609      0.0000
 -32   8   4      2.5542      1.3096     -1.5174      0.0000
 -30   8   4      1.9193      1.4009     -1.6259      0.0000
 -28   8   4      4.3022      1.0140     -2.7761      0.0000
 -26   8   4      6.7012      1.4146     -5.4519      0.0000
 -24   8   4      4.5557      1.4022     -3.4860      0.0000
 -22   8   4      1.9496      1.8837     -1.4183      0.0000
 -20   8   4      4.7439      1.0927      4.0394      0.0000
 -18   8   4      9.4894      1.3333     11.9871      0.0000
 -16   8   4      4.4764      1.2900      1.8906      0.0000
 -14   8   4      6.6655      1.2781      4.3980      0.0000
 -12   8   4      6.0312      0.8084      4.9303      0.0000
 -10   8   4      1.1494      1.7218     -5.6351      0.0000
   2   8   4      6.6279      1.7460     -4.7955      0.0000
   4   8   4      2.5745      1.2066     -1.1405      0.0000
   8   8   4      9.9184      0.8960      9.1499      0.0000
  10   8   4      7.4213      1.0849      6.9168      0.0000
  12   8   4      6.8088      0.9193      6.3884      0.0000
  14   8   4      5.7847      1.0341      5.6421      0.0000
  16   8   4      1.5667      1.3575     -2.7928      0.0000
  18   8   4      6.3472      2.1228     -2.6894      0.0000
  22   8   4      3.3245      1.9585     -2.5977      0.0000
  24   8   4      0.0000      0.9669     -2.0497      0.0000
  26   8   4      0.4057      1.2733     -1.4456      0.0000
 -35   9   4      0.8452      1.5055     -0.5902      0.0000
 -33   9   4      1.7351      1.3218      2.0994      0.0000
 -31   9   4      1.5021      1.4048      2.6805      0.0000
 -29   9   4      3.3729      1.1077      3.6195      0.0000
 -27   9   4      4.2197      1.0549      3.2999      0.0000
 -25   9   4      4.0269      1.1185      4.2979      0.0000
 -23   9   4      1.5895      1.5515      3.1765      0.0000
 -21   9   4      2.1912      1.5052      0.8625      0.0000
 -19   9   4      4.6766      1.3083     -4.2267      0.0000
 -17   9   4      8.1500      1.1598     -6.4007      0.0000
 -15   9   4      5.7057      1.3670     -4.8263      0.0000
 -13   9   4      7.6930      1.2362     -6.4381      0.0000
 -11   9   4      1.8541      3.2248     -1.6336      0.0000
   1   9   4      6.5787      0.7285      7.4715      0.0000
   3   9   4      4.7923      1.7315      3.4965      0.0000
   5   9   4      4.6223      1.6925     -2.6296      0.0000
   7   9   4      8.4777      1.9497     -5.8343      0.0000
   9   9   4      6.8375      1.3323     -5.1084      0.0000
  11   9   4      4.7716      0.9472     -5.2481      0.0000
  13   9   4      5.2309      1.1564     -4.1564      0.0000
  15   9   4      2.7939      1.0203      2.6376      0.0000
  17   9   4      3.8974      1.6268      2.0886      0.0000
  19   9   4      1.4648      1.8294      4.6234      0.0000
  21   9   4      1.0094      1.4286      2.5336      0.0000
  23   9   4      1.5845      1.4872      2.2693      0.0000
  25   9   4      1.7385      1.5022      1.7684      0.0000
  27   9   4      0.0000      1.1826      0.6040      0.0000
 -32  10   4      3.2728      1.5155     -1.9712      0.0000
 -30  10   4      3.1576      1.5675     -3.1541      0.0000
 -28  10   4      3.4161      1.5528     -2.6009      0.0000
 -26  10   4      1.3851      2.3899     -1.2836      0.0000
 -24  10   4      4.0751      1.5584     -1.7931      0.0000
 -22  10   4      3.0094      1.1627     -1.5800      0.0000
 -20  10   4      0.7767      1.8246      0.1740      0.0000
 -18  10   4      3.6225      1.9363      2.0643      0.0000
 -16  10   4      5.7583      1.4116      5.7360      0.0000
 -14  10   4      4.1492      1.2091      4.5356      0.0000
 -12  10   4      2.3291      1.6237      0.1183      0.0000
   2  10   4      3.0159      0.9266     -1.3622      0.0000
   6  10   4      2.5658      1.7350      4.6867      0.0000
   8  10   4      4.2386      1.0770      4.4124      0.0000
  12  10   4      3.8596      0.9853      3.4566      0.0000
  14  10   4      3.7135      1.1304     -2.3752      0.0000
  16  10   4      3.1493      1.0070     -1.3325      0.0000
  18  10   4      3.8412      0.9952     -4.1837      0.0000
  20  10   4      2.0614      1.3798     -2.0054      0.0000
  22  10   4      0.3540      0.7710     -1.5562      0.0000
  24  10   4      2.9236      2.0163     -1.0891      0.0000
  26  10   4      1.6675      1.6677     -0.1257      0.0000
 -31  11   4      3.4818      1.1598      1.8087      0.0000
 -29  11   4      2.2227      1.5674      2.4591      0.0000
 -27  11   4      0.8987      1.5140      1.3947      0.0000
 -25  11   4      4.0442      1.2045      0.6877      0.0000
 -23  11   4      2.9840      1.2230      0.7901      0.0000
 -21  11   4      1.6749      1.9284      0.3872      0.0000
 -19  11   4      2.9607      1.4827     -1.3810      0.0000
 -17  11   4      5.3170      1.4650     -8.0334      0.0000
 -15  11   4     13.5431      1.6379    -13.5261      0.0000
 -13  11   4      9.4176      0.9671     -9.5774      0.0000
   1  11   4      2.1239      1.8302      1.6758      0.0000
   3  11   4      3.1334      1.2669     -2.6293      0.0000
   5  11   4      3.8561      1.0507     -3.0064      0.0000
   7  11   4      3.7135      1.7616     -2.6719      0.0000
   9  11   4      6.1071      1.1788     -6.2465      0.0000
  11  11   4      3.2679      2.3969     -5.2380      0.0000
  13  11   4      2.0274      1.8602     -1.1252      0.0000
  15  11   4      2.3307      1.7585     -2.1654      0.0000
  17  11   4      1.3950      1.2138      0.6385      0.0000
  19  11   4      2.2341      1.2416     -0.6936      0.0000
  21  11   4      1.7859      5.2555     -0.5796      0.0000
  23  11   4      1.2340      1.5060     -0.2799      0.0000
  25  11   4      0.0000      1.2828     -0.3873      0.0000
 -30  12   4      2.6573      2.4757     -2.0415      0.0000
 -28  12   4      1.1310      1.3688     -0.9505      0.0000
 -26  12   4      2.2270      1.3861      0.1252      0.0000
 -24  12   4      0.7619      2.1090      0.1308      0.0000
 -22  12   4      0.9063      1.9912     -0.7609      0.0000
 -20  12   4      2.4983      1.4049     -2.6925      0.0000
 -18  12   4      5.0429      1.4449     -0.3986      0.0000
 -16  12   4      6.5992      1.3158      5.3920      0.0000
 -14  12   4      2.9086      1.7596      3.9496      0.0000
 -12  12   4      0.0000      1.3087     -0.6932      0.0000
   2  12   4      0.0000      0.6740     -0.7071      0.0000
   4  12   4      2.1260      1.5531      1.3765      0.0000
   6  12   4      3.1194      1.2184      1.6324      0.0000
   8  12   4      3.2737      1.2922      4.1016      0.0000
  10  12   4      3.9617      1.3246      3.5606      0.0000
  12  12   4      2.1271      1.5826      0.8988      0.0000
  14  12   4      0.3867      1.5268      0.6851      0.0000
  16  12   4      2.7722      1.0324     -2.3537      0.0000
  18  12   4      2.1310      1.1544     -1.2541      0.0000
  22  12   4      1.9711      1.6145     -0.9763      0.0000
 -27  13   4      1.4469      2.1508     -0.3406      0.0000
 -25  13   4      1.1789      1.5510     -0.6444      0.0000
 -23  13   4      3.4636      1.8301      0.1366      0.0000
 -21  13   4      2.9377      1.2771      1.6641      0.0000
 -19  13   4      3.5598      1.5319      1.8839      0.0000
 -17  13   4      1.8473      1.7551     -1.9828      0.0000
 -15  13   4      2.4229      1.1382     -4.0518      0.0000
 -13  13   4      1.8394      2.0708     -1.5434      0.0000
   3  13   4      0.0000      0.8511     -0.8118      0.0000
   5  13   4      2.2223      1.3374     -1.4398      0.0000
   7  13   4      2.2856      1.1115     -2.6825      0.0000
   9  13   4      0.9408      1.4215     -1.9036      0.0000
  11  13   4      2.4973      1.9005     -1.3228      0.0000
  13  13   4      1.7772      1.3759     -1.4272      0.0000
  15  13   4      1.7276      1.3639      1.6460      0.0000
 -26  14   4      1.6902      2.0900      0.6576      0.0000
 -24  14   4      1.7872      1.6688      0.2626      0.0000
 -22  14   4      3.5638      2.6881     -1.0642      0.0000
 -20  14   4      2.2378      1.7470     -1.0496      0.0000
 -18  14   4      1.8833      1.8440      0.4971      0.0000
 -16  14   4      2.2377      1.1798      1.6446      0.0000
 -14  14   4      0.0000      2.1984      1.2443      0.0000
   4  14   4      1.2868      1.2566     -0.0658      0.0000
   6  14   4      2.3844      1.1338      1.2275      0.0000
   8  14   4      2.0947      1.0740      0.5498      0.0000
  10  14   4      0.5214      1.3217      0.6116      0.0000
  12  14   4      1.1899      1.0974      1.3653      0.0000
  16  14   4      0.5255      1.7368     -1.3105      0.0000
 -23  15   4      3.0008      1.4716      1.4414      0.0000
 -21  15   4      2.2370      1.4568      1.5536      0.0000
 -19  15   4      2.1376      1.5255     -0.6293      0.0000
 -17  15   4      1.5352      1.3409     -1.3760      0.0000
 -15  15   4      1.8976      1.5900     -1.1954      0.0000
   3  15   4      0.0000      2.5193      0.2388      0.0000
   5  15   4      0.6028      1.2381      0.1122      0.0000
   7  15   4      1.4030      1.2780      0.3778      0.0000
   9  15   4      1.6654      1.1644      0.1469      0.0000
  13  15   4      1.4698      1.4892      0.2723      0.0000
  15  15   4      0.0000      1.1852      0.4457      0.0000
 -20  16   4      1.9600      1.7875     -1.8364      0.0000
 -18  16   4      1.5417      1.6347     -0.3711      0.0000
 -16  16   4      1.0630      1.4522     -1.2491      0.0000
 -14  16   4      0.0000      2.2124     -1.3121      0.0000
   4  16   4      1.4305      1.8338     -1.8534      0.0000
   6  16   4      1.4021      1.2180     -2.5184      0.0000
  10  16   4      1.2263      1.1846     -1.4137      0.0000
  12  16   4      1.1506      1.3300     -1.5200      0.0000
 -15  17   4      0.0000      1.8698      1.7160      0.0000
   7  17   4      1.4219      1.3800     -0.9485      0.0000
 -23   1   5      1.0205      1.6970     -2.6230      0.0000
 -21   1   5      1.9992      1.8650      1.3563      0.0000
 -19   1   5      2.5014      1.4379      1.7034      0.0000
 -17   1   5      1.3753      1.3429      2.4580      0.0000
 -15   1   5      1.4381      1.7412      1.0768      0.0000
 -13   1   5      4.8058      0.7813     -3.0885      0.0000
 -11   1   5      5.5456      0.5155     -5.9172      0.0000
  -9   1   5      3.8444      0.5825      3.6505      0.0000
  -7   1   5      4.8509      1.5053     -2.5927      0.0000
 -30   2   5      1.5639      1.7471     -1.6776      0.0000
 -28   2   5      1.9528      1.4169      0.6581      0.0000
 -24   2   5      3.2197      2.1473      3.4311      0.0000
 -20   2   5      2.2977      1.6779      0.1348      0.0000
 -18   2   5      4.2259      1.3962     -1.9223      0.0000
 -16   2   5      2.9135      0.9851     -0.4504      0.0000
 -14   2   5      2.2670      1.4186      2.2663      0.0000
 -12   2   5      6.3725      1.1064      5.2744      0.0000
 -10   2   5      5.8176      1.5010      2.3882      0.0000
  -8   2   5      5.1833      0.6237     -4.8108      0.0000
  -6   2   5      4.6673      0.4320     -5.3339      0.0000
 -35   3   5      1.6285      1.6401     -1.2836      0.0000
 -33   3   5      1.3177      1.5214     -1.7448      0.0000
 -31   3   5      0.3866      1.0891     -0.9473      0.0000
 -29   3   5      1.9294      1.5835      0.4184      0.0000
 -27   3   5      3.9431      1.5914      4.7050      0.0000
 -25   3   5      2.0392      1.2266      3.9112      0.0000
 -23   3   5      2.9834      1.2598     -3.2988      0.0000
 -21   3   5      3.1140      2.1471      0.9017      0.0000
 -19   3   5      3.8167      1.2104      2.4082      0.0000
 -17   3   5      2.2035      1.2209      2.4004      0.0000
 -15   3   5      1.7041      1.5004     -2.7922      0.0000
 -13   3   5      4.7446      0.9490     -4.0838      0.0000
 -11   3   5      7.1545      1.0988     -5.6599      0.0000
  -9   3   5      2.6735      1.4338     -2.0328      0.0000
 -36   4   5      0.4255      1.0607      2.2589      0.0000
 -34   4   5      2.5784      2.0408      1.6814      0.0000
 -32   4   5      1.7246      1.6544     -0.4240      0.0000
 -30   4   5      0.9496      1.3072      0.4915      0.0000
 -28   4   5      1.6933      1.8243     -4.6050      0.0000
 -26   4   5      3.5059      1.1339     -3.6588      0.0000
 -24   4   5      6.5151      0.9075     -4.1410      0.0000
 -22   4   5      2.6158      1.2368      2.4014      0.0000
 -20   4   5      3.1306      1.1187     -2.1628      0.0000
 -18   4   5      3.1634      1.4298     -0.3912      0.0000
 -16   4   5      5.0638      1.6336      2.8312      0.0000
 -14   4   5      6.6901      1.0346      6.0194      0.0000
 -12   4   5      8.5258      1.9616      9.0044      0.0000
 -10   4   5      7.7683      0.6946      5.9320      0.0000
  -4   4   5      4.4066      0.6070     -5.0700      0.0000
   0   4   5      4.4716      0.6455     -5.0025      0.0000
 -37   5   5      1.7215      1.6030     -1.2021      0.0000
 -35   5   5      2.0473      2.0076     -3.0136      0.0000
 -33   5   5      0.7507      1.2536      0.7501      0.0000
 -31   5   5      1.2668      1.3793      0.3571      0.0000
 -29   5   5      1.3387      1.4314      3.2309      0.0000
 -27   5   5      3.4306      1.1230      2.9558      0.0000
 -25   5   5      3.6466      0.9681      3.4959      0.0000
 -23   5   5      9.3690      1.1372      6.0463      0.0000
 -21   5   5      4.1921      1.3964     -1.9201      0.0000
 -19   5   5      3.9255      2.4736      1.4595      0.0000
 -17   5   5      2.9927      1.2422     -3.6185      0.0000
 -15   5   5      2.7029      2.4073     -3.7493      0.0000
 -13   5   5      7.1612      1.0426     -8.4382      0.0000
 -11   5   5      4.8805      0.9854     -4.7874      0.0000
  -3   5   5      8.2993      0.6219      8.6453      0.0000
   1   5   5      3.1288      0.6788      2.8467      0.0000
   3   5   5      1.9258      1.1700      0.7704      0.0000
   5   5   5      2.0826      1.4983     -1.2452      0.0000
   7   5   5      3.1299      1.1747     -3.8144      0.0000
 -36   6   5      2.6151      2.3064      2.0468      0.0000
 -34   6   5      0.9123      0.9886      1.3485      0.0000
 -32   6   5      1.0408      1.4135     -0.0721      0.0000
 -30   6   5      2.0367      1.5194     -0.6124      0.0000
 -28   6   5      2.0187      1.3530     -0.3365      0.0000
 -26   6   5      2.5666      1.1484      1.1224      0.0000
 -24   6   5      6.0021      0.9297     -3.5317      0.0000
 -22   6   5      5.8349      1.0163     -4.8160      0.0000
 -20   6   5      3.9571      1.4547      3.3027      0.0000
 -18   6   5      4.7797      1.2817      2.9610      0.0000
 -16   6   5      4.9602      1.8220      3.5309      0.0000
 -14   6   5      5.8504      0.9510      5.0287      0.0000
 -12   6   5      5.8221      1.3080      1.0291      0.0000
 -10   6   5      1.2469      1.8544     -3.2207      0.0000
  -2   6   5      9.7194      0.7284     -9.5672      0.0000
   0   6   5      6.1304      0.6981     -5.3708      0.0000
   2   6   5      3.0914      0.8788     -2.9471      0.0000
   4   6   5      3.2250      1.1232      0.0118      0.0000
  10   6   5      8.2677      1.2366      7.1354      0.0000
  12   6   5      9.2058      1.1725      6.8827      0.0000
 -35   7   5      1.4290      1.4190     -0.3221      0.0000
 -33   7   5      2.3074      1.6233      0.3520      0.0000
 -31   7   5      1.6786      1.6963      1.6986      0.0000
 -29   7   5      2.6961      1.5263     -0.2493      0.0000
 -27   7   5      2.1558      1.6660     -2.4776      0.0000
 -25   7   5      2.5352      1.3119     -1.1836      0.0000
 -23   7   5      3.2741      1.3516      2.5353      0.0000
 -21   7   5      4.0450      1.5491      1.0325      0.0000
 -19   7   5     11.3289      0.9957    -10.5147      0.0000
 -17   7   5      8.3097      1.2413     -8.7419      0.0000
 -15   7   5      6.3337      1.8874     -9.6445      0.0000
 -13   7   5      5.2150      0.9453     -4.0929      0.0000
 -11   7   5      1.7529      2.5380      1.9557      0.0000
  -1   7   5      8.6752      0.9719     10.7462      0.0000
   3   7   5      4.0741      0.8513     -1.9642      0.0000
   5   7   5      8.3093      0.7639     -6.2322      0.0000
   7   7   5      8.9688      0.8623     -8.5027      0.0000
  11   7   5     12.9958      1.0847    -10.9967      0.0000
  13   7   5      7.5540      0.9989     -6.8558      0.0000
  15   7   5      3.3441      1.3290     -2.0607      0.0000
  17   7   5      1.6627      1.3780     -0.2452      0.0000
 -34   8   5      1.8287      1.8305      0.3295      0.0000
 -32   8   5      1.4600      1.3689     -1.2181      0.0000
 -30   8   5      2.7677      1.2141     -1.5053      0.0000
 -28   8   5      1.6991      1.4235      1.1927      0.0000
 -26   8   5      2.7521      1.7768     -0.6659      0.0000
 -24   8   5      3.3647      1.6497     -4.1724      0.0000
 -22   8   5      7.9157      1.0559     -7.3894      0.0000
 -20   8   5      3.7814      1.2869     -1.4118      0.0000
 -18   8   5      8.1501      1.2539      7.5148      0.0000
 -16   8   5      5.7950      1.5352      6.9076      0.0000
 -14   8   5      5.1747      0.8869      2.3052      0.0000
 -12   8   5      4.6038      1.0851     -2.5211      0.0000
  -2   8   5     13.5223      1.6963    -13.4083      0.0000
   0   8   5     10.1596      0.8159     -8.9617      0.0000
   2   8   5      2.7642      1.0516     -2.1958      0.0000
   4   8   5      2.3742      2.1477      1.1820      0.0000
   6   8   5      2.7316      0.9809      2.4939      0.0000
   8   8   5      8.0822      0.9003      6.8145      0.0000
  10   8   5      9.5599      0.9398      9.1439      0.0000
  12   8   5      5.5095      1.6087      7.0176      0.0000
  14   8   5      3.3183      2.4383      3.6163      0.0000
  16   8   5      3.2739      1.2329      1.4132      0.0000
  18   8   5      1.2524      1.8605     -1.6255      0.0000
  20   8   5      1.2789      1.0989     -1.8289      0.0000
  22   8   5      4.9484      1.1051     -3.6012      0.0000
 -33   9   5      1.9036      1.7078      0.6220      0.0000
 -31   9   5      1.8452      1.4138      1.2348      0.0000
 -29   9   5      1.6739      1.3899     -0.8681      0.0000
 -27   9   5      2.2899      1.3937     -1.6877      0.0000
 -25   9   5      2.2936      2.1749      1.6088      0.0000
 -23   9   5      9.1067      1.2692      5.1788      0.0000
 -21   9   5      5.6254      1.2463      4.2219      0.0000
 -19   9   5      2.1280      2.0256     -2.3977      0.0000
 -15   9   5      3.3873      1.4843     -4.4184      0.0000
 -13   9   5      4.3270      0.9598      2.2904      0.0000
 -11   9   5      0.0000      1.5721     -1.2120      0.0000
   1   9   5      5.9725      1.0567      2.4269      0.0000
   3   9   5      1.8864      1.4053     -2.3097      0.0000
   5   9   5      2.0791      1.1105     -2.2498      0.0000
   7   9   5      5.4854      0.9207     -6.4124      0.0000
   9   9   5      7.8648      0.8570     -9.0457      0.0000
  11   9   5      7.0190      0.8432     -7.3250      0.0000
  13   9   5      4.2874      1.2198     -4.7199      0.0000
  17   9   5      0.2805      1.2173      1.7664      0.0000
  19   9   5      3.0956      1.1489      1.9620      0.0000
  21   9   5      4.3984      1.1791      3.8902      0.0000
  23   9   5      2.2178      1.7295      3.5292      0.0000
 -32  10   5      1.6463      1.7237     -2.9950      0.0000
 -30  10   5      2.7256      1.6848     -2.4292      0.0000
 -28  10   5      1.4262      2.0076     -1.4015      0.0000
 -26  10   5      2.8395      1.6916     -2.4093      0.0000
 -24  10   5      7.0211      1.4196     -5.6269      0.0000
 -22  10   5      5.9600      1.2826     -6.0871      0.0000
 -20  10   5      4.3234      1.8089     -2.6651      0.0000
 -18  10   5      5.7465      1.3310      4.6725      0.0000
 -16  10   5      7.5957      0.9621      7.0742      0.0000
 -14  10   5      2.3311      1.8564     -0.5963      0.0000
 -12  10   5      0.0000      2.0121     -0.8582      0.0000
   2  10   5      7.0530      1.2894     -0.3677      0.0000
   4  10   5      1.9011      1.2690      0.4089      0.0000
   6  10   5      3.8949      2.1107      3.7880      0.0000
  10  10   5      5.1445      0.8624      5.4492      0.0000
  12  10   5      4.1861      0.8619      4.2243      0.0000
  14  10   5      3.2784      1.2369      1.4942      0.0000
  16  10   5      1.4704      1.3528     -2.2685      0.0000
  18  10   5      1.4932      1.2273     -2.3430      0.0000
  20  10   5      5.1618      1.4017     -4.3669      0.0000
  22  10   5      4.0512      1.3613     -3.8846      0.0000
 -29  11   5      1.6110      1.5103      1.2814      0.0000
 -27  11   5      2.4910      1.6190      2.5804      0.0000
 -25  11   5      6.7043      0.9520      5.0104      0.0000
 -23  11   5      7.4376      1.5298      6.4533      0.0000
 -21  11   5      6.1638      1.3794      4.8472      0.0000
 -19  11   5      4.8017      0.9253     -0.5626      0.0000
 -17  11   5      8.0645      1.0114     -7.0411      0.0000
 -15  11   5      9.1714      0.8838     -7.4652      0.0000
 -13  11   5      6.5854      1.9065     -7.4784      0.0000
   1  11   5      3.1995      1.6046      1.7652      0.0000
   3  11   5      4.6325      1.8206      1.2536      0.0000
   5  11   5      2.6587      1.2110     -1.9387      0.0000
   7  11   5      5.3449      1.3215     -4.2287      0.0000
  13  11   5      5.5639      1.1536     -4.2298      0.0000
  15  11   5      4.3125      1.1582     -0.7994      0.0000
  17  11   5      1.9342      1.4212     -0.6723      0.0000
  19  11   5      2.5067      1.2457      1.8285      0.0000
  21  11   5      2.2691      1.4551      2.0712      0.0000
 -28  12   5      2.2485      1.6192     -1.6955      0.0000
 -26  12   5      2.8779      1.4279     -2.6308      0.0000
 -24  12   5      4.6472      2.4430     -3.2315      0.0000
 -22  12   5      4.0646      2.2121     -2.6130      0.0000
 -20  12   5      4.0541      0.9764     -0.7198      0.0000
 -18  12   5      3.4033      1.7155      1.9751      0.0000
 -16  12   5      3.9441      0.9045      2.9656      0.0000
 -14  12   5      2.4466      3.0440      3.4760      0.0000
   0  12   5      0.9528      1.7991     -3.2385      0.0000
   2  12   5      3.0664      1.2113     -1.8823      0.0000
   6  12   5      3.0161      1.2010      4.7268      0.0000
  10  12   5      5.9846      1.0525      7.7433      0.0000
  12  12   5      4.0170      2.0990      5.2968      0.0000
  14  12   5      2.0579      1.4412      1.3301      0.0000
  16  12   5      1.9983      1.5037      0.4786      0.0000
 -25  13   5      2.7269      2.4632      1.3053      0.0000
 -23  13   5      3.2385      1.4610      0.4145      0.0000
 -21  13   5      2.8480      1.1778     -1.1355      0.0000
 -19  13   5      3.6494      1.5970     -1.9365      0.0000
 -17  13   5      3.4394      1.3468     -1.6303      0.0000
 -15  13   5      4.7574      1.8570     -3.2765      0.0000
 -13  13   5      0.0000      2.3531     -4.0295      0.0000
   1  13   5      4.5573      1.9560      3.3323      0.0000
   3  13   5      2.2952      1.3643      0.1217      0.0000
   9  13   5      7.1592      1.0558     -8.0698      0.0000
  11  13   5      7.4936      1.0930     -6.4975      0.0000
  13  13   5      3.3202      1.7059     -3.1560      0.0000
  17  13   5      2.4076      1.3716      1.2224      0.0000
 -24  14   5      1.6496      1.9273     -2.1822      0.0000
 -22  14   5      2.7763      1.1822     -0.7053      0.0000
 -20  14   5      3.6816      1.2063      0.6394      0.0000
 -18  14   5      3.3285      1.2479      0.1716      0.0000
 -16  14   5      2.4158      1.5882      1.4327      0.0000
 -14  14   5      2.0309      3.0267      4.6046      0.0000
   2  14   5      5.7229      1.4841     -5.1870      0.0000
   4  14   5      2.1848      1.1025     -1.5266      0.0000
   8  14   5      5.5220      1.0067      6.6880      0.0000
  10  14   5      5.6725      1.7027      6.7735      0.0000
  12  14   5      5.2184      1.1788      5.1083      0.0000
  14  14   5      2.5233      1.6333      4.2159      0.0000
 -19  15   5      3.7967      1.5540     -1.7844      0.0000
 -17  15   5      2.8506      1.5792     -0.9535      0.0000
 -15  15   5      0.4126      2.6988     -2.4194      0.0000
   3  15   5      0.4551      0.7889     -0.2574      0.0000
   5  15   5      4.4510      0.9066     -3.5161      0.0000
   9  15   5      6.7100      1.1908     -7.3128      0.0000
  11  15   5      4.2591      2.2630     -5.8032      0.0000
   4  16   5      0.0000      0.8642      1.1160      0.0000
   6  16   5      3.2293      1.3090      4.3262      0.0000
 -22   0   6      7.7637      1.7018     -2.9013      0.0000
 -20   0   6     12.2368      1.7566     -6.8942      0.0000
 -18   0   6      7.5986      2.6640     -3.2187      0.0000
 -16   0   6      5.5236      1.0432     -3.9291      0.0000
 -14   0   6     10.1643      0.8244     -9.6474      0.0000
 -10   0   6      9.0852      0.9736    -15.6454      0.0000
  -8   0   6      4.7904      0.8002     -4.8420      0.0000
 -23   1   6     13.6558      1.2691     -9.3275      0.0000
 -19   1   6      5.4432      1.3990     -4.8013      0.0000
 -17   1   6      6.8974      0.6652     -5.9751      0.0000
 -15   1   6      3.1192      0.7537      0.3033      0.0000
 -13   1   6      8.5425      0.9339      8.7916      0.0000
 -11   1   6     11.3656      0.6867     12.6001      0.0000
  -9   1   6      9.4063      0.5404     10.0021      0.0000
 -34   2   6      7.0879      1.4888     -4.3534      0.0000
 -32   2   6      3.7369      1.6132     -4.3899      0.0000
 -30   2   6      0.0000      1.6604     -1.4849      0.0000
 -28   2   6      2.8762      1.5173      1.7397      0.0000
 -26   2   6      9.1742      1.3411      8.8911      0.0000
 -22   2   6     10.2033      2.0256      8.0553      0.0000
 -20   2   6     13.1718      1.0395      8.8137      0.0000
 -18   2   6      8.6359      1.3747      7.3452      0.0000
 -16   2   6      4.8454      1.5441      4.4431      0.0000
 -14   2   6      6.2720      0.8730     -5.0694      0.0000
 -12   2   6      8.0875      0.7846     -9.0552      0.0000
 -10   2   6      9.6131      0.5334     -9.4252      0.0000
  -8   2   6      7.0005      1.3940     -7.7071      0.0000
 -35   3   6      1.0261      1.1937      2.3586      0.0000
 -33   3   6      6.6507      1.7797      6.9135      0.0000
 -31   3   6      3.6468      1.5563      1.4367      0.0000
 -29   3   6      2.1759      1.5093      0.8678      0.0000
 -27   3   6      1.6297      2.2447     -4.4727      0.0000
 -25   3   6      9.1477      3.0894     -6.5901      0.0000
 -21   3   6     12.4684      1.0038     -9.6481      0.0000
 -19   3   6     11.9488      1.0052    -10.8775      0.0000
 -17   3   6      4.8641      1.1202     -5.6519      0.0000
 -15   3   6      2.6928      1.8652      0.0133      0.0000
 -13   3   6      4.4313      1.0910      5.0564      0.0000
 -11   3   6      7.6330      0.7587      6.4864      0.0000
 -32   4   6      9.2137      1.8436     -5.8900      0.0000
 -30   4   6      0.0000      0.8820     -1.8691      0.0000
 -28   4   6      3.7407      1.8181      1.8940      0.0000
 -26   4   6      8.3796      1.4660      3.9253      0.0000
 -24   4   6      7.2572      1.5965      4.5875      0.0000
 -22   4   6     15.3319      1.5745     10.4637      0.0000
 -20   4   6     14.7796      1.5478     11.1692      0.0000
 -18   4   6      6.6001      2.3609      7.9403      0.0000
 -16   4   6      2.9716      1.5244     -2.8632      0.0000
 -14   4   6      6.8859      0.8283     -7.1971      0.0000
 -12   4   6     13.2576      1.3033    -12.5386      0.0000
 -10   4   6      3.2661      2.5925    -10.1608      0.0000
  -4   4   6      9.1848      0.6361     -4.3422      0.0000
  -2   4   6      3.8724      1.0501      2.9380      0.0000
 -33   5   6      1.0818      1.0280      3.8674      0.0000
 -31   5   6      4.2002      2.9023      2.8251      0.0000
 -29   5   6      3.1320      1.1733     -1.8108      0.0000
 -27   5   6      3.4743      1.0157     -3.0836      0.0000
 -25   5   6      4.7070      1.4520     -1.2037      0.0000
 -23   5   6      8.0788      0.9359     -4.8736      0.0000
 -21   5   6     10.4731      1.9976    -10.6507      0.0000
 -19   5   6     11.2247      1.5961     -8.9124      0.0000
 -17   5   6      1.3992      1.7548     -1.8157      0.0000
 -15   5   6      5.1531      0.8609      5.1326      0.0000
 -13   5   6      9.3090      1.9279      7.5983      0.0000
 -11   5   6      2.6314      2.2906      5.4974      0.0000
  -5   5   6      6.8429      0.8067      4.5570      0.0000
  -3   5   6      3.4051      0.6076     -2.6689      0.0000
   1   5   6      8.7530      0.8017     -8.0857      0.0000
   3   5   6      4.5867      1.0782     -3.0413      0.0000
 -34   6   6      4.1935      2.7508     -3.8406      0.0000
 -32   6   6      4.5678      1.0685     -3.1161      0.0000
 -30   6   6      2.2768      1.2509     -1.2634      0.0000
 -28   6   6      3.2271      1.0448      1.8109      0.0000
 -26   6   6      2.7314      1.2460      0.2918      0.0000
 -24   6   6      3.1919      1.9385      1.3322      0.0000
 -22   6   6      4.6587      1.9531      5.2890      0.0000
 -20   6   6      9.9305      1.5869     10.0846      0.0000
 -18   6   6      3.4852      1.7129      3.7625      0.0000
 -16   6   6      5.3801      1.4355     -2.6452      0.0000
 -14   6   6      7.4956      1.2448     -8.2485      0.0000
 -12   6   6      5.5554      1.0870     -5.3450      0.0000
  -2   6   6      4.7303      1.1539      3.8797      0.0000
   0   6   6      9.9619      0.7684      7.5685      0.0000
   2   6   6      5.4828      1.7219      4.3870      0.0000
   4   6   6      3.8131      0.9283      0.4974      0.0000
   6   6   6      4.6234      1.0818     -2.7355      0.0000
   8   6   6      3.4741      1.0845     -3.6193      0.0000
 -33   7   6      3.7288      1.1568      3.3449      0.0000
 -31   7   6      1.9151      1.2764      2.5111      0.0000
 -29   7   6      2.4765      1.2083      0.7936      0.0000
 -27   7   6      2.1995      1.3431      1.1253      0.0000
 -25   7   6      2.6895      1.4699      0.4024      0.0000
 -23   7   6      2.3327      2.1219     -0.6533      0.0000
 -21   7   6      3.3489      1.1168     -4.2453      0.0000
 -19   7   6      3.3420      2.4246     -4.4575      0.0000
 -17   7   6      3.6673      1.4674      2.1043      0.0000
 -15   7   6      8.8478      1.3563      7.6690      0.0000
 -13   7   6      5.7254      1.0547      7.4890      0.0000
  -3   7   6      4.2219      0.6027     -3.1196      0.0000
  -1   7   6      6.7768      0.7806     -7.6746      0.0000
   1   7   6      4.9593      0.8386     -6.6272      0.0000
   3   7   6      3.1049      0.8042     -2.0504      0.0000
   5   7   6      4.7872      1.3311      1.8981      0.0000
   7   7   6      3.1801      1.3891      2.8667      0.0000
  13   7   6      5.3170      0.9938      4.7637      0.0000
 -32   8   6      3.6434      1.6349     -1.9658      0.0000
 -30   8   6      1.2119      1.3791     -0.1593      0.0000
 -28   8   6      2.6655      1.7841      0.2740      0.0000
 -26   8   6      2.1045      1.7678      1.9474      0.0000
 -24   8   6      4.5007      1.1968      3.5906      0.0000
 -22   8   6      5.0377      1.0654      4.9994      0.0000
 -20   8   6      5.3854      1.3908      5.3343      0.0000
 -18   8   6      4.0498      1.1179      3.9224      0.0000
 -16   8   6      2.7654      1.2344     -1.5986      0.0000
 -14   8   6      4.2969      0.8849     -3.6484      0.0000
 -12   8   6      1.0040      2.5193     -0.6568      0.0000
  -2   8   6      7.4081      0.7146      5.9060      0.0000
   0   8   6      6.0674      0.9034      7.0532      0.0000
   2   8   6      3.2562      1.9595      4.5056      0.0000
   4   8   6      2.1687      0.9777      1.7434      0.0000
   6   8   6      1.8732      1.1628      1.1807      0.0000
   8   8   6      2.9551      1.0374     -1.5686      0.0000
  10   8   6      1.7524      2.0036     -3.3335      0.0000
  12   8   6      3.7499      1.0729     -3.3791      0.0000
  14   8   6      4.0406      0.9364     -2.7026      0.0000
  16   8   6      0.8541      1.0343     -0.8935      0.0000
  18   8   6      0.0000      0.9780      0.7445      0.0000
 -31   9   6      1.8163      1.6305      1.1265      0.0000
 -29   9   6      1.1548      1.3394      0.4592      0.0000
 -27   9   6      0.8206      1.3227     -1.4169      0.0000
 -25   9   6      4.4644      1.0929     -3.7331      0.0000
 -23   9   6      4.1117      1.3987     -5.6548      0.0000
 -21   9   6      5.2010      1.3167     -4.8836      0.0000
 -19   9   6      3.1588      1.7492     -3.9123      0.0000
 -17   9   6      2.8844      1.1434     -2.8671      0.0000
 -15   9   6      1.9155      1.2330      0.6274      0.0000
 -13   9   6      1.2841      1.6835      0.7019      0.0000
  -3   9   6      2.7797      1.6485     -4.1135      0.0000
  -1   9   6      6.0428      0.7086     -5.2027      0.0000
   1   9   6      3.2061      0.9266     -3.6790      0.0000
   3   9   6      2.1103      1.0023     -2.6688      0.0000
   5   9   6      2.6202      1.1057     -2.5574      0.0000
   7   9   6      0.6535      1.0993      0.3160      0.0000
   9   9   6      2.8743      0.9635      1.8728      0.0000
  11   9   6      2.8022      1.0582      2.5629      0.0000
  13   9   6      1.0652      1.2823      2.4599      0.0000
  15   9   6      1.7409      1.5179      0.7257      0.0000
  17   9   6      0.0000      1.1450     -0.7357      0.0000
 -28  10   6      2.8772      2.1202     -0.5643      0.0000
 -26  10   6      3.2595      2.0716      2.0017      0.0000
 -24  10   6      3.7542      1.3384      4.1933      0.0000
 -22  10   6      4.1637      1.4174      4.0108      0.0000
 -20  10   6      3.0044      1.6799      1.7960      0.0000
 -18  10   6      2.7472      1.1266      1.9514      0.0000
 -16  10   6      2.1276      1.1711      2.2384      0.0000
 -14  10   6      2.6307      3.0446      1.6103      0.0000
  -2  10   6      3.8253      1.5827      2.7694      0.0000
   0  10   6      2.9052      0.8687      0.4928      0.0000
   2  10   6      0.1897      1.1432      0.5091      0.0000
   4  10   6      2.1885      1.0409      1.5979      0.0000
   6  10   6      1.4146      1.2660     -0.6158      0.0000
   8  10   6      1.8383      1.1444     -1.5866      0.0000
  10  10   6      1.6198      1.0617     -2.4186      0.0000
  12  10   6      2.0939      1.1423     -2.8427      0.0000
  14  10   6      1.5571      1.2996     -1.0484      0.0000
  16  10   6      0.9824      1.2571      0.5081      0.0000
 -27  11   6      1.8849      1.4599      0.3176      0.0000
 -25  11   6      3.6383      1.3755     -2.5893      0.0000
 -23  11   6      4.0985      1.5213     -3.3863      0.0000
 -21  11   6      3.0129      1.6984     -1.2529      0.0000
 -19  11   6      1.5016      1.3883      0.3641      0.0000
 -17  11   6      1.0589      1.4006     -0.2667      0.0000
 -15  11   6      1.8048      1.6946     -1.5229      0.0000
  -1  11   6      1.0546      1.9908      1.8648      0.0000
   1  11   6      3.1005      0.8664      1.8318      0.0000
   3  11   6      1.0757      1.1829     -0.1944      0.0000
   5  11   6      1.5449      1.2496      0.4610      0.0000
   7  11   6      0.7501      0.8342      0.7825      0.0000
   9  11   6      1.0504      1.1638      1.8563      0.0000
  11  11   6      1.8053      1.0721      3.0067      0.0000
  13  11   6      2.2120      1.2747      1.5923      0.0000
 -24  12   6      3.8480      1.8989      2.9408      0.0000
 -22  12   6      2.8862      1.1741      2.0479      0.0000
 -20  12   6      1.4258      1.4200      0.4644      0.0000
 -18  12   6      2.0425      1.6791      0.2741      0.0000
 -16  12   6      2.0348      1.5286      2.9255      0.0000
   0  12   6      1.2474      1.2609     -0.0007      0.0000
   2  12   6      1.5138      1.0784      0.7883      0.0000
   4  12   6      2.1625      1.0595      0.6666      0.0000
   6  12   6      0.5989      1.1319      0.7373      0.0000
   8  12   6      0.8303      0.9815     -0.7534      0.0000
  10  12   6      0.9610      1.1373     -2.5109      0.0000
  12  12   6      2.4723      1.0678     -1.2993      0.0000
  14  12   6      0.5171      1.2309     -0.2708      0.0000
 -23  13   6      1.7082      1.7473     -1.5131      0.0000
 -21  13   6      2.0761      1.5003     -0.6959      0.0000
 -19  13   6      1.6925      1.3803      0.0675      0.0000
 -17  13   6      1.1537      1.4755     -1.2524      0.0000
 -15  13   6      0.0000      1.8333     -2.6703      0.0000
   1  13   6      0.4878      1.0093      0.2932      0.0000
   3  13   6      1.3175      1.3409      0.0978      0.0000
   5  13   6      1.2072      0.9683     -0.8039      0.0000
   7  13   6      1.1262      1.0956      0.1539      0.0000
   9  13   6      1.2070      1.2203      1.9946      0.0000
  11  13   6      1.1625      1.3406      0.9886      0.0000
 -18  14   6      1.8582      1.7400      0.8243      0.0000
 -16  14   6      0.0000      1.6295      1.5489      0.0000
   0  14   6      1.3836      1.3822      0.4953      0.0000
   2  14   6      1.0489      0.9797      0.6029      0.0000
   4  14   6      1.4075      0.9981      1.2527      0.0000
   6  14   6      0.9225      1.0144      0.6434      0.0000
   8  14   6      0.0000      1.1153     -1.0017      0.0000
   3  15   6      0.9656      1.1537     -0.8386      0.0000
 -33   1   7      1.6299      1.7351     -0.3152      0.0000
 -29   1   7      0.0000      1.0005      1.3353      0.0000
 -27   1   7      1.3459      1.3979     -0.3196      0.0000
 -25   1   7      1.5193      1.4565     -0.3451      0.0000
 -23   1   7      0.4400      1.3728     -2.2456      0.0000
 -21   1   7      3.8571      0.8777     -3.0804      0.0000
 -19   1   7      3.6080      0.6476      0.7593      0.0000
 -17   1   7      1.5430      1.0251      0.7644      0.0000
 -15   1   7      1.6751      0.9968     -0.3188      0.0000
 -13   1   7      1.7292      0.8022     -1.6883      0.0000
 -11   1   7      2.3487      0.5994      1.1745      0.0000
  -9   1   7      2.6916      0.7517      3.0704      0.0000
 -34   2   7      0.0000      1.1281     -1.5504      0.0000
 -32   2   7      1.0613      1.5103      1.5392      0.0000
 -30   2   7      2.5173      2.4343     -1.0683      0.0000
 -28   2   7      1.3680      1.3840     -2.3437      0.0000
 -26   2   7      0.2915      0.9225     -0.6876      0.0000
 -24   2   7      2.4461      1.8700      1.4220      0.0000
 -22   2   7      6.1845      1.2969      4.0051      0.0000
 -20   2   7      3.7262      1.3960      0.8093      0.0000
 -18   2   7      2.6548      1.6771     -3.4419      0.0000
 -16   2   7      3.2802      0.7680     -0.7173      0.0000
 -14   2   7      3.6043      0.6386      1.6887      0.0000
 -12   2   7      2.1827      0.6191      1.0985      0.0000
 -10   2   7      3.1880      0.5769     -1.9372      0.0000
  -8   2   7      4.1860      0.6655     -4.1298      0.0000
 -33   3   7      2.4546      1.9442      0.5188      0.0000
 -29   3   7      1.2562      1.2644      2.3742      0.0000
 -27   3   7      3.4479      2.7096      2.5949      0.0000
 -25   3   7      2.6974      1.0848     -1.1562      0.0000
 -23   3   7      5.8721      0.8795     -5.5583      0.0000
 -21   3   7      4.4315      0.9074     -4.4266      0.0000
 -19   3   7      2.7849      2.1942     -0.3161      0.0000
 -17   3   7      2.3416      1.1404      1.4554      0.0000
 -15   3   7      3.4189      2.1602     -2.2729      0.0000
 -13   3   7      2.5919      0.9551     -1.5884      0.0000
 -11   3   7      1.8999      1.2444      0.2248      0.0000
  -9   3   7      4.8784      0.4705      4.9824      0.0000
 -26   4   7      1.8547      1.5319     -0.1789      0.0000
 -24   4   7      6.3868      0.9027      5.2454      0.0000
 -22   4   7      5.5721      1.0503      6.1774      0.0000
 -20   4   7      2.7744      1.7678      3.0288      0.0000
 -18   4   7      1.9027      1.4962      0.3829      0.0000
 -16   4   7      2.8836      1.5452      0.3464      0.0000
 -14   4   7      2.6988      1.3811      2.2240      0.0000
 -12   4   7      0.9564      1.1322      0.5028      0.0000
 -31   5   7      2.9789      1.8582      1.5051      0.0000
 -29   5   7      2.4654      1.2521      0.3462      0.0000
 -27   5   7      2.0324      1.7318      0.3227      0.0000
 -25   5   7      3.9456      1.0080     -3.1825      0.0000
 -23   5   7      3.8874      1.4305     -5.6594      0.0000
 -21   5   7      4.6025      1.0448     -5.0969      0.0000
 -19   5   7      3.2306      1.1816     -2.3609      0.0000
 -17   5   7      2.8703      1.1467     -1.1877      0.0000
 -15   5   7      1.8619      1.2583     -0.6690      0.0000
 -13   5   7      2.5840      1.2338     -1.1490      0.0000
  -5   5   7      2.8379      0.7030      2.5297      0.0000
  -3   5   7      6.6325      1.4761     -0.1306      0.0000
  -1   5   7      2.2440      1.2481     -0.2199      0.0000
 -30   6   7      2.8263      1.6295     -1.9345      0.0000
 -28   6   7      2.1069      1.3047     -0.9727      0.0000
 -24   6   7      2.6298      1.5695      3.1287      0.0000
 -22   6   7      4.9828      1.1454      4.1108      0.0000
 -20   6   7      2.5019      1.8822      3.5782      0.0000
 -18   6   7      3.1511      1.1336      2.3009      0.0000
 -16   6   7      2.8681      0.9600      1.4438      0.0000
 -14   6   7      2.0979      1.0634      0.3125      0.0000
  -6   6   7      2.2261      0.9713     -2.8566      0.0000
  -4   6   7      2.3260      0.8984     -0.9129      0.0000
  -2   6   7      4.8749      1.4036      0.1572      0.0000
   0   6   7      1.8370      0.8346      1.1682      0.0000
   2   6   7      3.0168      1.4069      3.3450      0.0000
   4   6   7      3.8329      1.1396      4.0326      0.0000
 -29   7   7      2.2243      1.6716      1.6421      0.0000
 -27   7   7      1.7388      1.4926     -0.8958      0.0000
 -25   7   7      1.5825      1.6877     -1.9899      0.0000
 -23   7   7      4.0282      1.0144     -1.8114      0.0000
 -21   7   7      2.1854      1.8639     -1.7619      0.0000
 -19   7   7      2.0517      1.4298     -1.9551      0.0000
 -17   7   7      3.4573      1.2604     -1.1142      0.0000
 -15   7   7      2.2948      1.2944      0.9347      0.0000
 -13   7   7      1.4341      2.1150      4.6945      0.0000
  -5   7   7      2.2026      0.9880      1.4955      0.0000
  -3   7   7      2.4307      1.0209      0.3608      0.0000
  -1   7   7      3.7065      0.8243     -0.8309      0.0000
   1   7   7      3.2616      0.6910     -3.0968      0.0000
   5   7   7      4.0896      1.6232     -3.7771      0.0000
   7   7   7      0.9139      1.1868     -0.5997      0.0000
   9   7   7      1.4054      1.2670      0.8569      0.0000
 -26   8   7      3.7898      1.2369      2.6035      0.0000
 -24   8   7      3.9670      1.0408      3.4778      0.0000
 -22   8   7      3.6325      2.6210      3.2000      0.0000
 -20   8   7      4.5967      0.9791      4.0717      0.0000
 -18   8   7      4.8861      0.9437      5.2160      0.0000
 -16   8   7      4.5830      1.5389      3.0063      0.0000
 -14   8   7      2.6243      1.9178     -1.4751      0.0000
  -4   8   7      2.0172      1.6500     -1.8243      0.0000
  -2   8   7      2.6091      1.2802     -1.0821      0.0000
   0   8   7      3.2016      0.9175      1.8202      0.0000
   2   8   7      5.0067      0.7108      4.5983      0.0000
   4   8   7      7.4103      0.8070      5.0214      0.0000
   6   8   7      2.5939      1.9432      2.3914      0.0000
   8   8   7      2.1003      1.2052      0.8811      0.0000
  10   8   7      1.9955      1.0157     -0.7103      0.0000
  12   8   7      1.0828      1.1265     -1.1405      0.0000
  14   8   7      1.7458      1.2177     -1.0988      0.0000
 -27   9   7      2.0193      1.5969     -0.9666      0.0000
 -25   9   7      3.6762      2.6238     -2.5367      0.0000
 -23   9   7      5.0827      1.4522     -3.0816      0.0000
 -21   9   7      4.8832      1.0053     -3.1534      0.0000
 -19   9   7      6.2701      1.5078     -4.9715      0.0000
 -17   9   7      7.0076      1.4194     -4.7477      0.0000
 -15   9   7      3.2185      1.4416     -0.9405      0.0000
  -3   9   7      1.5642      1.0826      2.3303      0.0000
  -1   9   7      2.6608      1.2752      0.0191      0.0000
   1   9   7      2.5704      0.9435     -3.3842      0.0000
   3   9   7      6.1643      0.9179     -4.5598      0.0000
   5   9   7      4.2884      0.7913     -2.8484      0.0000
   7   9   7      3.8144      0.8906     -1.5517      0.0000
   9   9   7      2.3254      0.9683      0.4014      0.0000
  11   9   7      2.1393      1.0795      0.9261      0.0000
  13   9   7      2.9384      1.1680      0.9635      0.0000
  15   9   7      1.6465      1.2609      1.4592      0.0000
 -24  10   7      5.2828      1.3594      4.0243      0.0000
 -22  10   7      5.8116      1.0227      4.5665      0.0000
 -20  10   7      6.1939      0.9036      5.4439      0.0000
 -18  10   7      5.8059      0.9246      5.7888      0.0000
 -16  10   7      3.8489      1.1637      3.9515      0.0000
 -14  10   7      0.0000      2.5833     -0.6535      0.0000
  -4  10   7      0.7410      1.5108     -2.3533      0.0000
  -2  10   7      3.0225      0.7925     -0.5709      0.0000
   0  10   7      2.2488      0.9176      2.3467      0.0000
   2  10   7      3.9726      1.8497      3.7688      0.0000
   4  10   7      3.2344      0.9478      3.3002      0.0000
   6  10   7      3.4609      1.0435      2.4732      0.0000
   8  10   7      3.3571      1.0135      0.4309      0.0000
  10  10   7      2.6278      1.2778     -0.1015      0.0000
  12  10   7      2.4130      1.0759     -0.3227      0.0000
 -23  11   7      6.1951      1.4240     -4.4916      0.0000
 -21  11   7      6.5941      1.4033     -5.6269      0.0000
 -19  11   7      5.8491      1.1860     -5.2365      0.0000
 -17  11   7      4.0547      1.2615     -3.9435      0.0000
 -15  11   7      0.2295      1.9000     -0.6231      0.0000
  -3  11   7      6.2592      1.7064      3.8270      0.0000
  -1  11   7      5.7736      1.3367      0.4944      0.0000
   1  11   7      1.6620      1.1354     -1.5183      0.0000
   3  11   7      2.3282      1.1615     -2.6346      0.0000
   5  11   7      1.8878      1.4882     -2.8513      0.0000
   7  11   7      3.0381      1.0612     -1.0520      0.0000
   9  11   7      2.9136      1.1293     -0.4092      0.0000
 -20  12   7      5.0198      1.3595      4.8604      0.0000
 -18  12   7      3.2894      1.9529      3.5430      0.0000
 -16  12   7      2.4766      2.2562      1.8846      0.0000
  -2  12   7      2.8722      1.5972     -0.3098      0.0000
   0  12   7      1.8737      1.0063      1.2098      0.0000
   2  12   7      2.3960      0.9040      2.3018      0.0000
   4  12   7      2.5009      1.8172      2.7948      0.0000
   6  12   7      2.1088      1.3633      1.3908      0.0000
  -1  13   7      0.7598      1.5631     -1.0264      0.0000
   1  13   7      2.8806      0.8579     -2.2351      0.0000
   3  13   7      2.5865      0.9299     -2.7787      0.0000
 -30   0   8      2.9643      1.8691      2.1896      0.0000
 -28   0   8      0.8178      1.2156      2.3151      0.0000
 -26   0   8      4.9376      1.0645      2.4260      0.0000
 -24   0   8      3.6541      1.0042      2.0519      0.0000
 -22   0   8      1.8367      1.1538     -1.7740      0.0000
 -20   0   8      5.3035      1.0839     -5.6869      0.0000
 -18   0   8      3.6467      0.8012     -3.4090      0.0000
 -16   0   8      4.9287      1.0971      1.1978      0.0000
 -14   0   8      7.4703      0.8144      4.3415      0.0000
 -12   0   8      5.5538      1.1118      4.2357      0.0000
 -29   1   8      8.0896      1.6326     -0.9280      0.0000
 -27   1   8      3.0972      2.2586     -0.6557      0.0000
 -25   1   8      1.4717      1.1042      0.0161      0.0000
 -23   1   8      3.8414      0.7817      2.5812      0.0000
 -21   1   8      9.9026      1.1040      7.1994      0.0000
 -19   1   8      4.9764      0.7668      8.1619      0.0000
 -17   1   8      5.3798      0.7923      4.1341      0.0000
 -15   1   8      4.5200      0.5359     -0.0063      0.0000
 -13   1   8      4.4565      0.5313     -2.1303      0.0000
 -11   1   8      4.9498      0.7602     -3.4468      0.0000
 -30   2   8      3.5821      1.8133      1.3545      0.0000
 -28   2   8      0.0000      1.1891      0.3405      0.0000
 -26   2   8      0.2524      1.3864      0.0507      0.0000
 -24   2   8      3.3021      0.9928     -1.8286      0.0000
 -22   2   8      8.2229      0.8821     -5.3441      0.0000
 -20   2   8      7.8574      0.7611     -7.7493      0.0000
 -18   2   8     10.2889      0.8380     -6.9629      0.0000
 -16   2   8      3.8977      0.6277     -3.2308      0.0000
 -14   2   8      3.9016      0.6580     -0.3101      0.0000
 -12   2   8      2.3423      0.5987      2.4255      0.0000
 -10   2   8      5.6635      0.6307      3.9997      0.0000
 -29   3   8      0.7846      1.4139     -1.9089      0.0000
 -27   3   8      0.6498      1.3954     -0.7056      0.0000
 -25   3   8      2.0905      1.3781      0.4451      0.0000
 -23   3   8      5.7286      1.2953      3.4693      0.0000
 -21   3   8      6.9368      1.0929      5.6236      0.0000
 -19   3   8      9.2731      1.2428      6.8419      0.0000
 -17   3   8      8.2322      1.0829      6.0134      0.0000
 -15   3   8      3.6036      0.6364      2.7317      0.0000
 -13   3   8      2.3923      0.7483     -0.0335      0.0000
 -11   3   8      3.6586      0.7544     -2.5297      0.0000
  -9   3   8      6.1149      0.8198     -5.5014      0.0000
 -28   4   8      1.2983      1.4471      2.3002      0.0000
 -26   4   8      1.5184      1.3943      0.5676      0.0000
 -24   4   8      3.9879      1.6572     -1.8158      0.0000
 -22   4   8      4.9913      1.4711     -3.7582      0.0000
 -20   4   8      7.5835      1.6434     -4.9816      0.0000
 -18   4   8      8.4343      1.2610     -5.7503      0.0000
 -16   4   8      6.4496      2.1621     -4.2111      0.0000
 -14   4   8      1.5130      1.0563     -0.6708      0.0000
 -10   4   8      7.0427      0.7648      6.4776      0.0000
 -25   5   8      0.9615      1.7800      1.4787      0.0000
 -23   5   8      3.5931      1.1491      2.6066      0.0000
 -21   5   8      6.0137      1.1195      3.3636      0.0000
 -19   5   8      6.4882      2.1020      4.0664      0.0000
 -17   5   8      6.1202      1.3214      4.2488      0.0000
 -15   5   8      2.4466      1.4060      2.8607      0.0000
 -13   5   8      0.0000      0.9304     -0.4892      0.0000
  -5   5   8      8.3668      0.8678     -5.0639      0.0000
 -22   6   8      1.6262      1.4711     -2.4244      0.0000
 -20   6   8      5.3347      1.5064     -2.8924      0.0000
 -18   6   8      4.9806      1.3258     -3.2457      0.0000
 -16   6   8      3.8928      0.9380     -3.4989      0.0000
 -14   6   8      2.0132      1.7377     -1.3872      0.0000
  -6   6   8      5.0131      0.4947      5.4246      0.0000
  -4   6   8      5.2031      0.5544      3.4252      0.0000
  -2   6   8      2.9231      0.6856      2.2261      0.0000
   0   6   8      1.6540      1.3706     -0.3980      0.0000
 -25   7   8      2.6241      1.6549      0.3878      0.0000
 -23   7   8      0.0000      1.9169      1.6023      0.0000
 -21   7   8      2.3275      2.1793      1.9195      0.0000
 -19   7   8      3.7563      1.5447      2.0005      0.0000
 -17   7   8      3.0624      1.0513      2.6070      0.0000
 -15   7   8      2.0671      1.4709      1.8993      0.0000
  -5   7   8      3.8187      0.5419     -3.3741      0.0000
  -3   7   8      3.6007      0.6139     -2.2174      0.0000
  -1   7   8      2.2817      0.7277     -0.2738      0.0000
   1   7   8      3.1054      1.1977      2.0738      0.0000
   3   7   8      3.5588      1.2227      3.9182      0.0000
   5   7   8      5.3266      1.2552      4.5172      0.0000
 -24   8   8      1.0510      2.2659     -1.3692      0.0000
 -22   8   8      3.7389      1.4640     -2.5730      0.0000
 -18   8   8      3.5321      1.4727     -2.9933      0.0000
 -16   8   8      3.0092      1.4363     -2.7284      0.0000
  -6   8   8      2.2482      1.1486      2.9030      0.0000
  -4   8   8      2.4785      0.6864      2.1616      0.0000
  -2   8   8      1.0465      0.9014      0.8705      0.0000
   0   8   8      1.9613      0.7275     -1.0974      0.0000
   2   8   8      3.2252      1.4339     -3.0603      0.0000
   8   8   8      1.3287      1.1932     -2.5534      0.0000
 -19   9   8      3.9952      1.3958      3.3366      0.0000
 -17   9   8      2.4754      2.4440      2.9211      0.0000
 -15   9   8      1.3838      2.5981      1.6407      0.0000
  -5   9   8      3.4605      0.8424     -2.8266      0.0000
  -3   9   8      1.3708      0.8938     -1.8954      0.0000
  -1   9   8      1.1722      0.9621      0.1050      0.0000
   1   9   8      1.9637      1.1468      2.0423      0.0000
   3   9   8      2.9356      0.7699      3.1038      0.0000
   5   9   8      1.3940      1.4914      3.0375      0.0000
   7   9   8      0.5711      1.2874      2.7314      0.0000
 -18  10   8      2.8974      2.1951     -2.2957      0.0000
  -4  10   8      1.3065      0.8499      2.5027      0.0000
  -2  10   8      1.0750      0.9097      0.8389      0.0000
   0  10   8      1.3069      1.1440     -0.8451      0.0000
   2  10   8      1.4184      1.0001     -1.6416      0.0000
   4  10   8      1.8706      1.1300     -1.9839      0.0000
  -3  11   8      1.6919      0.8304     -1.9202      0.0000
  -1  11   8      0.8100      0.9432     -0.4531      0.0000
 -23   1   9      1.1923      1.1790     -0.1712      0.0000
 -21   1   9      0.0000      1.1057     -0.0927      0.0000
 -19   1   9      0.8493      0.9468      0.3865      0.0000
 -17   1   9      1.4227      0.8459      0.6400      0.0000
 -15   1   9      1.4481      0.9840      0.1579      0.0000
 -13   1   9      1.4540      0.7159     -0.5506      0.0000
 -11   1   9      0.0000      1.1296     -0.3987      0.0000
 -24   2   9      0.8071      1.0983      0.1461      0.0000
 -22   2   9      0.4800      1.1284      0.6357      0.0000
 -20   2   9      1.6086      1.0117     -0.0528      0.0000
 -18   2   9      1.3817      0.8808     -0.7182      0.0000
 -16   2   9      1.6946      0.6984     -0.5882      0.0000
 -14   2   9      1.7614      0.6423      0.2121      0.0000
 -12   2   9      1.1377      0.9432      0.8127      0.0000
 -23   3   9      0.0000      1.4744     -0.1762      0.0000
 -21   3   9      1.5851      1.4906      0.1245      0.0000
 -19   3   9      0.9087      1.0135      1.2135      0.0000
 -17   3   9      1.8105      0.8800      1.6777      0.0000
 -15   3   9      1.0671      0.8419      1.1459      0.0000
 -13   3   9      1.3855      0.6218     -0.1123      0.0000
 -11   3   9      1.5772      0.6632     -0.9732      0.0000
 -22   4   9      1.1518      1.5989     -0.5980      0.0000
 -20   4   9      1.2706      1.5144     -0.8835      0.0000
 -18   4   9      2.7574      1.2956     -1.8867      0.0000
 -16   4   9      2.2236      0.9332     -2.1011      0.0000
 -14   4   9      1.5003      1.0098     -0.8026      0.0000
 -12   4   9      1.8703      0.6985      0.5162      0.0000
 -21   5   9      1.5006      1.5919      0.7502      0.0000
 -19   5   9      1.6533      1.4662      1.2193      0.0000
 -17   5   9      2.5298      1.3740      2.2090      0.0000
 -18   6   9      2.5325      1.3690     -1.5806      0.0000
 -16   6   9      2.0964      2.4298     -1.7070      0.0000
  -8   6   9      1.7900      1.6603      2.0573      0.0000
  -6   6   9      2.1847      1.1060      1.9967      0.0000
  -4   6   9      2.2732      0.8080      2.0408      0.0000
 -17   7   9      1.4814      2.5207      0.7713      0.0000
  -7   7   9      2.2217      1.0287     -2.6593      0.0000
  -5   7   9      2.1395      0.5433     -2.4313      0.0000
  -3   7   9      1.0940      0.9633     -1.4260      0.0000
  -1   7   9      1.0002      0.8871     -0.5935      0.0000
  -6   8   9      1.7399      0.6738      2.6287      0.0000
  -4   8   9      0.7747      0.7534      1.7918      0.0000
                                                    
