# Supplementary material for: How to get maximum structure information from anisotropic displacement parameters obtained by three-dimensional electron diffraction: an experimental study on metal–organic frameworks
Source: IUCrJ. 2022 Jun 8;9(Pt 4):480–91. doi: 10.1107/S2052252522005632 (PMC9252158; doi:10.1107/S2052252522005632)
Supplement: Supplementary file 3 [file m-09-00480-sup3.zip › vq5001MIL-140C_9sup20.hkl]

#
# Unique observed reflections after correcting
# for dispersion and merging Friedel opposites
#
data_13_1
_shelx_title ' merging_a.res in C2/c'
_shelx_refln_list_code          3
_shelx_F_calc_maximum      108.06
_exptl_crystal_F_000       483.64
_reflns_d_resolution_high  0.8018

loop_
 _space_group_symop_operation_xyz
 'x, y, z'
 '-x, y, -z+1/2'
 'x+1/2, y+1/2, z'
 '-x+1/2, y+1/2, -z+1/2'
 '-x, -y, -z'
 'x, -y, z-1/2'
 '-x+1/2, -y+1/2, -z'
 'x+1/2, -y+1/2, z-1/2'

_cell_length_a    32.3600
_cell_length_b    15.8000
_cell_length_c     7.9100
_cell_angle_alpha  90.000
_cell_angle_beta  103.000
_cell_angle_gamma  90.000

loop_
 _refln_index_h
 _refln_index_k
 _refln_index_l
 _refln_F_meas
 _refln_F_sigma
 _refln_A_calc
 _refln_B_calc
   1   1   0     63.4447      4.4503   -108.0584      0.0000
   3   1   0     31.0371      2.1800     18.2126      0.0000
   5   1   0     12.0114      0.8673     10.0235      0.0000
   7   1   0     18.1572      1.3158     18.9544      0.0000
   9   1   0     15.2819      0.7809     12.0768      0.0000
  11   1   0     27.3890      1.3663     23.1602      0.0000
   2   2   0     46.3354      2.2981     97.8442      0.0000
   4   2   0      4.0031      0.7338     -6.7747      0.0000
   6   2   0     36.2660      2.5485    -33.1815      0.0000
   8   2   0     26.8782      1.3388    -15.7793      0.0000
  10   2   0     29.3330      3.0287    -20.8330      0.0000
  12   2   0     46.2429      3.2614    -34.1713      0.0000
  14   2   0     10.8293      0.9191    -40.6725      0.0000
  18   2   0      2.7814      0.8120     -2.0013      0.0000
  20   2   0      8.8875      1.0090      9.0421      0.0000
  24   2   0      3.1211      0.7211      5.9524      0.0000
   1   3   0     43.2723      3.0412    -59.3381      0.0000
   3   3   0     40.2933      2.8338    -73.6142      0.0000
   5   3   0     30.0507      2.1146     23.3151      0.0000
   7   3   0     36.1591      1.7980     27.7900      0.0000
   9   3   0     37.3525      1.8555     32.4933      0.0000
  11   3   0     42.4603      2.9824     41.8159      0.0000
  13   3   0     64.0407      3.1737     56.7493      0.0000
  21   3   0      0.0000      1.5690     -5.6222      0.0000
  23   3   0      7.9305      0.7546     -7.8195      0.0000
  25   3   0      3.0519      0.9550     -4.1128      0.0000
  27   3   0      3.5229      0.5708     -2.8921      0.0000
  29   3   0      0.8614      1.0422     -1.2744      0.0000
  31   3   0      2.0136      1.4391      1.4750      0.0000
  35   3   0      1.1944      1.0168      2.6144      0.0000
  37   3   0      0.0000      1.0414      1.3825      0.0000
   2   4   0     47.5436      3.3440     24.0216      0.0000
   4   4   0     36.8535      1.8345     27.9903      0.0000
   6   4   0     14.1970      0.7319    -10.7472      0.0000
   8   4   0     14.5213      1.6851     -7.6299      0.0000
  10   4   0      9.5976      0.5231     -4.8445      0.0000
  12   4   0     30.3825      1.5157    -19.1429      0.0000
  14   4   0      5.5432      0.4017      3.5442      0.0000
  16   4   0      4.5095      0.4373      5.8989      0.0000
  18   4   0      9.3147      0.7684     11.3489      0.0000
  20   4   0     11.8113      1.5456     11.7234      0.0000
  24   4   0      7.0586      0.6008      6.7365      0.0000
  26   4   0      3.6802      0.9858      3.4424      0.0000
  28   4   0      2.3529      1.0496      1.2695      0.0000
  30   4   0      0.0000      1.1307     -0.9747      0.0000
  34   4   0      0.1986      1.1663     -3.3996      0.0000
  36   4   0      2.5067      0.8392     -1.9040      0.0000
  38   4   0      0.8291      1.1334     -0.7540      0.0000
   1   5   0     37.3271      1.8544    -27.4470      0.0000
   3   5   0     46.8558      2.3296    -34.2539      0.0000
   5   5   0     20.4890      1.0342    -20.6726      0.0000
   7   5   0      7.6489      0.4599      9.0167      0.0000
   9   5   0     17.5765      1.3663     17.5793      0.0000
  11   5   0     46.4354      3.2696     32.0354      0.0000
  13   5   0     16.9556      0.8608     10.3570      0.0000
  15   5   0     12.0804      0.6381     10.1640      0.0000
  17   5   0      5.0693      0.4899      3.3645      0.0000
  19   5   0      6.1691      0.6106     -3.9465      0.0000
  21   5   0      5.7760      0.4696     -5.0428      0.0000
  23   5   0      8.3233      0.5393     -5.6900      0.0000
  25   5   0      5.3926      0.6571     -3.9194      0.0000
  27   5   0      2.1149      1.1864     -1.5920      0.0000
  29   5   0      1.8637      0.8061     -0.2851      0.0000
  31   5   0      0.0000      1.5076      2.1269      0.0000
  35   5   0      0.7188      1.5393      1.9118      0.0000
  37   5   0      1.7781      1.0670      0.8480      0.0000
   2   6   0     40.7301      2.8709     36.7731      0.0000
   4   6   0     47.2154      2.3495     30.2683      0.0000
   6   6   0     14.9934      0.7807     17.5256      0.0000
   8   6   0     10.6908      0.8331     -9.4730      0.0000
  10   6   0     37.9353      1.8873    -32.0070      0.0000
  12   6   0     25.9670      1.8601    -14.8685      0.0000
  14   6   0     19.8451      1.0091    -16.6558      0.0000
  16   6   0     12.7293      0.9378    -14.1845      0.0000
  18   6   0      5.0370      0.4330     -3.4732      0.0000
  20   6   0      3.0056      0.6751     -2.1675      0.0000
  22   6   0      4.0938      0.5760      3.3879      0.0000
  24   6   0      6.3560      0.5855      5.6227      0.0000
  26   6   0      3.9533      0.5716      3.4796      0.0000
  28   6   0      4.3093      0.5289      3.0376      0.0000
  30   6   0      1.7692      1.2136      0.5523      0.0000
  32   6   0      2.3551      0.8994     -1.1394      0.0000
  34   6   0      2.0338      0.6959     -1.0779      0.0000
  36   6   0      0.0000      1.0368     -0.7043      0.0000
   1   7   0     59.5587      3.6293    -59.1532      0.0000
   5   7   0     42.3448      2.1066    -36.3947      0.0000
   7   7   0     19.4393      0.9914    -10.2396      0.0000
   9   7   0     32.5820      1.6296     27.7052      0.0000
  11   7   0     27.0268      1.9195     19.9680      0.0000
  13   7   0     18.8992      1.3594     18.5553      0.0000
  15   7   0     14.7193      0.7822     15.0233      0.0000
  17   7   0      7.8416      0.6858      5.7909      0.0000
  19   7   0      3.9756      0.4196      4.3369      0.0000
  21   7   0      2.5171      0.6245     -3.1100      0.0000
  23   7   0      7.3643      0.6671     -6.8550      0.0000
  25   7   0      3.5851      0.8084     -3.8785      0.0000
  27   7   0      6.5910      0.6948     -4.1513      0.0000
  29   7   0      1.5299      0.8701     -1.1689      0.0000
  31   7   0      3.9122      0.7048      0.8342      0.0000
  33   7   0      0.9136      1.0969      0.9909      0.0000
  35   7   0      1.9168      1.0299      1.0060      0.0000
   0   8   0      1.0879      1.2274      9.7168      0.0000
   2   8   0     11.0539      0.8621      6.2087      0.0000
   4   8   0      8.9401      0.5505      8.2749      0.0000
   6   8   0      4.7123      0.5080      4.1535      0.0000
   8   8   0     23.8617      1.6384    -15.6441      0.0000
  10   8   0     22.6030      1.1443    -14.9205      0.0000
  12   8   0     17.6341      1.2845    -12.9026      0.0000
  14   8   0      9.8869      0.8411     -8.8272      0.0000
  16   8   0      8.9707      0.7997     -5.2833      0.0000
  18   8   0      5.8227      0.6654     -6.4316      0.0000
  20   8   0      2.4950      0.6065     -0.3364      0.0000
  22   8   0      3.2709      0.4988      3.8630      0.0000
  24   8   0      0.6483      1.1345      0.3938      0.0000
  26   8   0      3.4449      0.7094      2.5864      0.0000
  28   8   0      0.0000      1.2351      0.0129      0.0000
  30   8   0      2.0292      0.6132     -1.6752      0.0000
  32   8   0      2.2379      0.6694     -1.2226      0.0000
  34   8   0      0.8101      0.9562     -1.1250      0.0000
   1   9   0     11.8890      0.6278    -10.2471      0.0000
   3   9   0      6.3059      1.0399     -7.9764      0.0000
   5   9   0      5.0747      0.5138     -5.3671      0.0000
   9   9   0     10.3021      0.6536     10.1434      0.0000
  11   9   0     15.7278      1.1583     12.3329      0.0000
  13   9   0     10.6605      0.8462      8.5849      0.0000
  15   9   0      9.8884      0.5418      6.1758      0.0000
  17   9   0      5.9172      0.4795      6.5602      0.0000
  19   9   0      2.4424      0.7980      1.6936      0.0000
  21   9   0      3.0753      0.7681     -2.4110      0.0000
  23   9   0      1.8036      1.0970     -0.0929      0.0000
  25   9   0      3.4090      0.6562     -2.9517      0.0000
  27   9   0      1.9320      0.8777     -0.7149      0.0000
  29   9   0      1.3692      0.9691      1.3489      0.0000
  31   9   0      1.1297      0.9147      0.7796      0.0000
  33   9   0      1.6474      0.7525      0.9033      0.0000
   0  10   0      1.2434      1.2196      7.0493      0.0000
   2  10   0      8.1508      0.6672      6.3872      0.0000
   4  10   0      3.7922      0.7506      2.5630      0.0000
   6  10   0      7.6509      0.7200     -5.0794      0.0000
   8  10   0     11.3448      0.6257     -8.1051      0.0000
  10  10   0      5.8212      0.5161    -10.1490      0.0000
  12  10   0     10.4189      1.3451     -8.1343      0.0000
  14  10   0     10.6291      0.6077     -5.6056      0.0000
  16  10   0      4.6877      0.4488     -3.2925      0.0000
  18  10   0      1.2093      0.9544      0.7408      0.0000
  20  10   0      3.0553      0.9810      2.8972      0.0000
  22  10   0      2.5045      0.7211      1.9613      0.0000
  24  10   0      4.0429      0.4812      3.5220      0.0000
  26  10   0      0.6982      0.9308      1.2626      0.0000
  28  10   0      0.9593      0.9141     -1.4950      0.0000
  30  10   0      0.9203      1.0484     -1.0103      0.0000
  32  10   0      1.7609      1.0973     -1.4491      0.0000
   1  11   0      4.3763      0.6107     -1.9062      0.0000
   3  11   0      3.1734      0.6819     -2.5761      0.0000
   5  11   0      0.0000      1.0529     -1.6195      0.0000
   7  11   0      3.4010      1.0482     -3.2238      0.0000
   9  11   0      5.2999      0.6951     -4.7618      0.0000
  11  11   0     14.5052      1.0196     -6.2979      0.0000
  13  11   0      5.3995      0.4922     -5.8824      0.0000
  15  11   0      6.5865      0.9203     -6.5452      0.0000
  17  11   0      7.2712      0.4986     -7.2931      0.0000
  19  11   0      5.4207      0.4221     -5.2050      0.0000
  21  11   0      3.8009      0.5970     -3.5928      0.0000
  23  11   0      3.5561      0.8719     -2.9450      0.0000
  25  11   0      2.2845      0.9227     -0.9457      0.0000
  27  11   0      0.2515      1.1715      1.6541      0.0000
  29  11   0      1.1352      0.9107      1.1218      0.0000
  31  11   0      1.5951      0.8022      1.6529      0.0000
   0  12   0      0.8530      1.3336      4.3506      0.0000
   2  12   0      5.4167      0.5461      3.7867      0.0000
   4  12   0      1.7638      0.9927      1.6367      0.0000
   6  12   0      2.2845      1.6276     -0.5225      0.0000
   8  12   0      2.4827      0.7847     -2.2427      0.0000
  10  12   0      3.1182      0.6492     -3.2980      0.0000
  12  12   0      5.9740      0.7663     -4.8592      0.0000
  14  12   0      4.7571      0.7270     -3.6191      0.0000
  16  12   0      1.5738      1.0802     -1.1024      0.0000
  18  12   0      0.4211      1.2234     -1.2169      0.0000
  20  12   0      1.2721      0.9554     -0.2827      0.0000
  22  12   0      2.4709      0.7357     -0.0953      0.0000
  24  12   0      1.6189      1.1483     -0.1767      0.0000
  26  12   0      2.7328      0.8504     -1.1015      0.0000
  28  12   0      1.3440      1.1319     -0.5817      0.0000
  30  12   0      1.8110      0.8151     -1.0845      0.0000
   1  13   0      5.2849      0.8405     -3.1335      0.0000
   3  13   0      3.3572      0.5575     -2.6410      0.0000
   5  13   0      0.9724      1.0916     -1.8320      0.0000
   7  13   0      1.8824      0.9653     -0.3663      0.0000
   9  13   0      1.0767      1.2702      1.2931      0.0000
  11  13   0      4.5482      0.5480      3.1347      0.0000
  13  13   0      3.4151      0.9146      2.5380      0.0000
  15  13   0      3.0246      0.6429      0.4529      0.0000
  17  13   0      1.0604      1.2443      0.1624      0.0000
  19  13   0      1.6102      0.9469     -0.7453      0.0000
  21  13   0      1.6007      0.8319     -0.3133      0.0000
  23  13   0      1.8291      1.0345     -0.4375      0.0000
  25  13   0      0.9326      1.0441     -0.3421      0.0000
  27  13   0      1.7227      0.9945     -0.2591      0.0000
  29  13   0      1.6132      1.2328      0.3760      0.0000
   2  14   0      3.1064      0.5151      2.1809      0.0000
   4  14   0      2.4327      1.6339      2.1100      0.0000
   6  14   0      3.0396      0.6924      1.0477      0.0000
   8  14   0      2.1076      0.9341     -1.1225      0.0000
  10  14   0      3.4657      0.8798     -3.2897      0.0000
  12  14   0      2.4023      0.8032     -3.0799      0.0000
  14  14   0      2.0179      1.3162     -1.1122      0.0000
  16  14   0      1.0775      1.0949     -0.1457      0.0000
  18  14   0      1.8389      1.2778      0.6543      0.0000
  20  14   0      1.3322      1.1402     -0.0380      0.0000
  22  14   0      0.8451      0.9529     -0.0076      0.0000
  24  14   0      0.4510      0.8948      0.3488      0.0000
  26  14   0      1.2389      0.9558      0.1391      0.0000
   1  15   0      2.9300      1.0886     -0.2929      0.0000
   3  15   0      2.3439      1.1181     -1.4525      0.0000
   5  15   0      0.7976      1.3388     -2.2807      0.0000
   7  15   0      0.5914      1.1559     -1.4630      0.0000
   9  15   0      0.0000      1.2225      0.3124      0.0000
  11  15   0      2.8104      0.7603      0.6730      0.0000
  13  15   0      2.1323      0.8716     -0.6072      0.0000
  15  15   0      1.4446      1.2896     -1.4726      0.0000
  17  15   0      0.0000      1.0783     -1.6118      0.0000
  19  15   0      2.5290      0.8273     -0.4666      0.0000
  21  15   0      0.0000      1.1415     -0.0507      0.0000
  23  15   0      0.0000      1.1107     -0.3130      0.0000
   2  16   0      3.0891      0.8384     -2.6610      0.0000
   4  16   0      1.5813      1.3753     -1.0516      0.0000
   6  16   0      1.5464      1.1492     -0.6197      0.0000
   8  16   0      0.5154      1.1062     -1.5421      0.0000
  10  16   0      2.0041      1.3593     -1.9019      0.0000
  12  16   0      0.7675      1.0830     -0.7272      0.0000
  14  16   0      1.6539      1.2268      0.6543      0.0000
  16  16   0      2.8666      0.9763      1.0953      0.0000
  18  16   0      0.0000      1.0189      0.2047      0.0000
  20  16   0      1.2555      1.0243     -0.3708      0.0000
  22  16   0      0.0000      1.1081     -0.3190      0.0000
   1  17   0      1.1286      1.1155      2.5321      0.0000
   3  17   0      0.4615      0.9348      1.0942      0.0000
   5  17   0      1.2297      1.2011     -0.0674      0.0000
   7  17   0      0.0000      1.0641      0.0563      0.0000
   9  17   0      2.0121      1.2768      0.4179      0.0000
  11  17   0      2.3260      0.8098     -0.2498      0.0000
  13  17   0      2.0878      0.8157     -1.4790      0.0000
  15  17   0      2.5154      0.9259     -1.9889      0.0000
  17  17   0      0.7549      1.2771     -1.2158      0.0000
  19  17   0      2.1101      1.1215     -0.3163      0.0000
   2  18   0      1.2103      0.9916     -1.9789      0.0000
   4  18   0      1.2028      0.9987     -0.7564      0.0000
   6  18   0      0.0000      1.0831     -0.2651      0.0000
   8  18   0      1.0248      1.2632     -0.3740      0.0000
  10  18   0      0.0000      1.1833     -0.0543      0.0000
  12  18   0      1.0566      1.0982      0.8492      0.0000
  14  18   0      1.4955      1.3369      1.4117      0.0000
   1  19   0      1.1196      1.3805     -0.3316      0.0000
   3  19   0      1.3941      1.0231     -0.9055      0.0000
   5  19   0      1.5299      1.0613     -1.2159      0.0000
   9  19   0      1.0401      1.2603     -0.6438      0.0000
 -19   1   1      3.9215      0.7743      1.9022      0.0000
 -17   1   1      6.5843      0.7207     -6.6053      0.0000
 -15   1   1      4.1687      0.5585      3.5303      0.0000
 -13   1   1      2.6147      0.8965      3.8522      0.0000
 -11   1   1      4.6247      0.6445      2.8708      0.0000
  -9   1   1      3.5502      0.7740     -3.2775      0.0000
  -7   1   1      2.0187      0.9359      3.7188      0.0000
  -5   1   1      9.2098      0.8613    -10.3833      0.0000
  -3   1   1     23.2321      1.1574    -17.9766      0.0000
  -1   1   1      7.5664      0.5946     68.6987      0.0000
   1   1   1     39.0364      2.0295    -63.2443      0.0000
   3   1   1     10.9581      0.7088     -8.7601      0.0000
 -34   2   1      0.4790      0.9717     -1.4599      0.0000
 -32   2   1      0.9263      1.0378     -0.6523      0.0000
 -30   2   1      0.0000      1.1235     -0.2815      0.0000
 -28   2   1      1.8109      1.4693     -1.8681      0.0000
 -26   2   1      0.7938      1.0577     -0.8313      0.0000
 -24   2   1      3.1851      0.6032      4.1246      0.0000
 -22   2   1      1.7601      1.3527      0.8501      0.0000
 -18   2   1      8.2612      0.8300      4.4206      0.0000
 -16   2   1      8.8869      0.8194      6.6940      0.0000
 -14   2   1     11.1002      0.8220    -10.9935      0.0000
 -12   2   1     17.1222      0.9145    -11.9841      0.0000
 -10   2   1     12.5556      0.6439    -12.3505      0.0000
  -8   2   1      6.9130      0.4014     -5.1266      0.0000
  -6   2   1      2.2041      0.7563     -2.8117      0.0000
  -4   2   1     30.8196      2.1706     15.1992      0.0000
   0   2   1     10.3160      0.5346     -7.3743      0.0000
   2   2   1     53.8123      3.7774     60.4169      0.0000
   4   2   1      3.0772      0.3912     -2.1353      0.0000
   6   2   1      8.5687      0.7508    -12.2613      0.0000
   8   2   1     13.5331      1.2908    -11.3375      0.0000
  10   2   1      3.2815      1.0338     -4.5027      0.0000
  12   2   1      9.2538      0.5363     -2.8814      0.0000
  14   2   1      5.6623      0.6736      2.6694      0.0000
  16   2   1      7.1672      0.6915     -7.5358      0.0000
 -37   3   1      1.6053      0.9197      0.6738      0.0000
 -35   3   1      1.3261      1.0162      1.6144      0.0000
 -33   3   1      1.7129      1.2112      1.6110      0.0000
 -31   3   1      0.0000      1.2621      0.6610      0.0000
 -29   3   1      1.4944      1.1660      1.3111      0.0000
 -27   3   1      2.2289      0.8544      0.8110      0.0000
 -25   3   1      2.9330      1.6804     -0.9689      0.0000
 -23   3   1      4.7355      1.2792     -4.8818      0.0000
 -21   3   1      2.5687      0.7360      0.6970      0.0000
 -19   3   1      7.6831      0.6599     -2.7600      0.0000
 -17   3   1      8.5346      0.7290     -2.8283      0.0000
 -15   3   1      5.6551      0.4124     -5.6852      0.0000
 -13   3   1     18.8007      0.9452     19.9079      0.0000
 -11   3   1     20.7158      1.4688     20.3456      0.0000
  -9   3   1     20.4242      1.0317     13.7136      0.0000
  -7   3   1      6.0516      0.6460     -5.5314      0.0000
  -5   3   1     36.9215      2.5996     -6.7364      0.0000
  -3   3   1     17.2805      0.8817     15.0239      0.0000
  -1   3   1      1.2919      1.2004      1.9264      0.0000
   1   3   1     20.6302      1.5191    -17.2238      0.0000
   3   3   1     44.0572      2.1854    -53.1935      0.0000
   7   3   1     17.7884      0.8938     20.7118      0.0000
   9   3   1     17.0565      1.2334     14.8420      0.0000
  11   3   1     15.9856      2.2004      7.6094      0.0000
  13   3   1      4.3857      0.5915      3.1252      0.0000
  21   3   1      3.5913      0.5598     -3.9540      0.0000
  23   3   1      4.2735      0.4716     -2.7511      0.0000
  25   3   1      1.8213      1.4593     -2.7707      0.0000
  27   3   1      1.5779      1.1260     -2.3786      0.0000
  29   3   1      0.8547      1.0572     -1.4134      0.0000
  31   3   1      0.0000      1.0601     -0.4170      0.0000
 -38   4   1      0.6625      0.9508     -0.3916      0.0000
 -36   4   1      1.4078      1.0798     -1.1537      0.0000
 -34   4   1      1.4922      1.2504     -1.9422      0.0000
 -32   4   1      2.2404      1.2448     -1.9618      0.0000
 -30   4   1      1.0251      1.2760     -1.5086      0.0000
 -28   4   1      2.3381      0.8607     -1.0465      0.0000
 -26   4   1      2.7922      1.1412      0.9980      0.0000
 -24   4   1      4.0557      0.6554      2.8716      0.0000
 -22   4   1      4.3242      0.5212      3.7191      0.0000
 -20   4   1      5.7960      0.4560      4.3945      0.0000
 -18   4   1      6.9432      0.8283      6.1351      0.0000
 -16   4   1      9.2632      0.9490      7.9852      0.0000
 -14   4   1     12.4910      1.7090     14.5865      0.0000
 -12   4   1     21.4171      1.5260    -18.9800      0.0000
 -10   4   1     16.0694      0.8366    -10.8702      0.0000
  -8   4   1      5.6057      0.4310      5.9625      0.0000
  -6   4   1     21.8129      1.0983     15.5604      0.0000
  -2   4   1      5.7238      0.5612     -6.6835      0.0000
   2   4   1     25.2190      1.2583     27.3508      0.0000
   4   4   1     27.5415      1.9422     22.9125      0.0000
   6   4   1      8.4224      0.7297     -8.8364      0.0000
   8   4   1     15.7307      1.1322    -16.2288      0.0000
  10   4   1     16.5966      1.1901     -6.0298      0.0000
  16   4   1      6.8224      0.4421     -6.9670      0.0000
  18   4   1      4.6385      1.1969     -4.4308      0.0000
  20   4   1      3.9073      1.1048      2.5245      0.0000
  24   4   1      3.8955      1.5524      4.4324      0.0000
  26   4   1      2.2853      1.0794      3.3326      0.0000
  28   4   1      0.0000      1.2879      2.1629      0.0000
  30   4   1      0.0000      1.1887      1.1183      0.0000
  32   4   1      0.9745      0.9976      0.4850      0.0000
  34   4   1      1.5699      0.8913     -0.1101      0.0000
  36   4   1      0.9567      1.3380     -0.6916      0.0000
 -37   5   1      0.4842      1.3254      0.7255      0.0000
 -35   5   1      0.0000      1.3613      1.3759      0.0000
 -33   5   1      1.5054      0.8811      2.3371      0.0000
 -31   5   1      3.4378      0.8532      2.6879      0.0000
 -29   5   1      2.3263      1.0074      1.1025      0.0000
 -27   5   1      3.2904      0.6330     -0.4416      0.0000
 -25   5   1      4.0144      0.5661     -3.4456      0.0000
 -23   5   1      4.6116      0.4280     -3.8840      0.0000
 -21   5   1      2.5168      0.5465     -2.6442      0.0000
 -19   5   1      7.4579      0.4594     -6.7696      0.0000
 -17   5   1      7.5759      0.6463     -4.2951      0.0000
 -15   5   1      7.0262      0.4446     -4.8951      0.0000
 -13   5   1      3.8077      0.5606     -3.2156      0.0000
 -11   5   1     29.3762      2.5596     28.1952      0.0000
  -9   5   1     11.4729      1.2233     10.2980      0.0000
  -7   5   1     14.5167      0.7516    -12.9062      0.0000
  -5   5   1     14.0501      1.8366     -4.4297      0.0000
  -3   5   1      5.0989      0.4346     -4.5904      0.0000
  -1   5   1      0.0000      1.2106     -1.9235      0.0000
   1   5   1     19.5085      0.9855    -23.8445      0.0000
   3   5   1     23.5491      1.3659    -16.8688      0.0000
   5   5   1     18.3574      0.9330    -19.8729      0.0000
   7   5   1     10.1639      1.2181      8.5395      0.0000
   9   5   1     25.4435      1.8040     14.1027      0.0000
  11   5   1      3.6854      0.4038      4.2044      0.0000
  13   5   1      7.7704      0.6466      6.3848      0.0000
  15   5   1      8.9431      0.5980      8.5583      0.0000
  17   5   1      9.0294      0.7081      5.8013      0.0000
  19   5   1      3.0947      0.7620     -0.9747      0.0000
  21   5   1      3.3139      0.5330     -2.2888      0.0000
  23   5   1      4.5471      0.6924     -5.2029      0.0000
  25   5   1      2.8052      0.8989     -4.8455      0.0000
  27   5   1      2.4130      1.9111     -3.3964      0.0000
  29   5   1      2.4466      1.7790     -1.8694      0.0000
  31   5   1      0.0000      1.3298     -1.0983      0.0000
  33   5   1      1.3080      1.1054     -0.1598      0.0000
  35   5   1      1.5463      1.1225      0.6863      0.0000
 -38   6   1      0.0000      0.8724      0.0591      0.0000
 -36   6   1      0.9656      0.8862     -0.8165      0.0000
 -34   6   1      0.5442      1.0388     -1.3648      0.0000
 -32   6   1      3.0198      0.6593     -2.5483      0.0000
 -30   6   1      2.3693      0.9665     -1.9725      0.0000
 -28   6   1      2.4592      0.6541      1.1575      0.0000
 -26   6   1      1.5647      1.2936      2.3078      0.0000
 -24   6   1      4.2841      0.7054      4.7678      0.0000
 -22   6   1      4.0666      0.5150      3.8855      0.0000
 -20   6   1      3.3564      0.6872     -2.6966      0.0000
 -18   6   1      8.4132      0.6146      5.8374      0.0000
 -16   6   1      8.0079      0.4971     -0.6330      0.0000
 -14   6   1      9.6460      0.5982     -4.3787      0.0000
 -12   6   1     11.9393      0.6252     -9.6006      0.0000
 -10   6   1     28.8944      2.0496    -28.4942      0.0000
  -6   6   1     11.9895      0.9044      6.1798      0.0000
   0   6   1     20.0573      1.0050     20.5788      0.0000
   2   6   1     21.3645      1.0770     13.1725      0.0000
   4   6   1     24.0547      1.7095     26.7876      0.0000
   6   6   1     14.4886      1.0615     16.7588      0.0000
   8   6   1     19.2899      1.3726     -7.6778      0.0000
  10   6   1     12.5999      0.9934     -8.5992      0.0000
  12   6   1     10.0593      0.6692    -10.7880      0.0000
  14   6   1     10.1788      0.5504    -11.6676      0.0000
  16   6   1     10.7711      0.5936    -11.4687      0.0000
  18   6   1      4.2031      0.6181     -4.1609      0.0000
  20   6   1      3.3855      0.7393     -2.6324      0.0000
  22   6   1      6.0712      0.7475      1.6837      0.0000
  24   6   1      3.9277      0.8132      3.8667      0.0000
  26   6   1      3.1703      0.6694      4.3693      0.0000
  28   6   1      2.1258      0.6281      2.7148      0.0000
  30   6   1      1.4672      0.8422      1.9921      0.0000
  32   6   1      0.7217      1.1122      1.0231      0.0000
  34   6   1      2.0252      1.2042     -0.2191      0.0000
  36   6   1      0.7716      1.3048     -0.6146      0.0000
 -37   7   1      1.7832      1.2516      0.0389      0.0000
 -35   7   1      0.8324      1.0101      0.8288      0.0000
 -33   7   1      2.3789      0.7065      1.5683      0.0000
 -31   7   1      2.7462      0.6753      2.4748      0.0000
 -29   7   1      1.8368      0.7111      0.3972      0.0000
 -27   7   1      5.2804      0.5192     -3.8390      0.0000
 -25   7   1      3.9301      0.6916     -3.2540      0.0000
 -23   7   1      5.8353      0.6296     -6.4940      0.0000
 -21   7   1      4.2194      0.6133     -3.4650      0.0000
 -19   7   1      5.1637      0.4501      4.7201      0.0000
 -17   7   1     10.6387      0.6204     -5.5174      0.0000
 -15   7   1      9.9479      0.7789      5.8792      0.0000
 -13   7   1     12.2492      1.7386     13.6828      0.0000
 -11   7   1     18.2418      1.0489     19.3552      0.0000
  -9   7   1     22.9301      1.1611     25.0176      0.0000
  -7   7   1     18.9686      0.9673      4.7728      0.0000
  -5   7   1     22.3851      1.1366    -16.2303      0.0000
  -3   7   1     31.4205      1.8862    -26.1312      0.0000
  -1   7   1      2.2169      1.1523    -39.1710      0.0000
   1   7   1     38.3988      1.9149    -30.8908      0.0000
   3   7   1     39.0772      1.9455    -39.3867      0.0000
   5   7   1     28.8082      2.0436    -35.4636      0.0000
   7   7   1     19.8431      1.4281    -13.9279      0.0000
   9   7   1     12.5414      1.5067      2.0867      0.0000
  11   7   1     15.4216      1.1266     13.6357      0.0000
  13   7   1     15.4974      1.1598     12.2128      0.0000
  15   7   1     12.8537      0.6799     12.6446      0.0000
  17   7   1      5.1886      0.4298      5.0492      0.0000
  19   7   1      5.1032      0.4358      4.6412      0.0000
  21   7   1      4.3813      0.4181      0.3259      0.0000
  23   7   1      3.6986      0.4843     -2.5874      0.0000
  25   7   1      5.8102      0.5896     -5.4391      0.0000
  27   7   1      2.4850      0.7232     -3.8856      0.0000
  29   7   1      2.3566      0.7467     -3.0269      0.0000
  31   7   1      2.4381      0.9087     -1.9712      0.0000
  33   7   1      0.8747      0.9601     -0.4938      0.0000
  35   7   1      0.0000      0.8489      0.1739      0.0000
 -36   8   1      0.0000      0.9782     -0.4037      0.0000
 -34   8   1      1.9030      1.0870     -1.4532      0.0000
 -32   8   1      2.5322      0.6907     -2.6771      0.0000
 -30   8   1      3.8238      0.4782     -3.5223      0.0000
 -28   8   1      2.4172      0.7907     -0.8154      0.0000
 -26   8   1      4.3542      0.6708      2.9710      0.0000
 -24   8   1      0.9810      1.1835      0.0426      0.0000
 -22   8   1      4.2670      0.6981      3.7100      0.0000
 -20   8   1      7.0733      0.5101      0.1503      0.0000
 -18   8   1      5.1274      0.7653     -4.9088      0.0000
 -16   8   1      9.5932      0.5320      3.6612      0.0000
 -12   8   1     13.1904      0.7049    -11.9416      0.0000
 -10   8   1     15.9696      1.1749    -15.0240      0.0000
  -8   8   1     18.3611      0.9441    -19.3573      0.0000
  -4   8   1      6.7398      0.5080      5.0966      0.0000
  -2   8   1      6.9403      0.4544      7.0093      0.0000
   0   8   1      9.4224      0.7266      0.0915      0.0000
   4   8   1     11.8188      0.9153     11.6729      0.0000
   6   8   1     15.5952      1.1477      9.6336      0.0000
   8   8   1     10.4401      1.2105      2.7217      0.0000
  10   8   1     15.0071      0.7843    -12.8325      0.0000
  12   8   1     13.8010      1.0133    -13.2321      0.0000
  14   8   1     16.6906      1.2480    -12.9995      0.0000
  16   8   1      6.1059      0.7385     -4.8943      0.0000
  18   8   1      6.5710      0.6406     -6.7384      0.0000
  20   8   1      4.1484      0.4296     -4.0343      0.0000
  22   8   1      2.3685      0.6381     -0.9101      0.0000
  24   8   1      4.2513      0.4376      3.4109      0.0000
  26   8   1      2.8466      0.6282      2.6867      0.0000
  28   8   1      3.7779      0.7523      2.4236      0.0000
  30   8   1      2.3052      0.6926      1.5876      0.0000
  32   8   1      1.5218      1.1713      0.2240      0.0000
  34   8   1      0.0000      1.1286     -0.2021      0.0000
 -35   9   1      1.7138      0.9512      1.0484      0.0000
 -33   9   1      2.8339      0.5538      1.7211      0.0000
 -31   9   1      3.3420      0.5293      2.6452      0.0000
 -29   9   1      3.9256      0.6787      2.5892      0.0000
 -27   9   1      2.6501      0.5515     -1.3814      0.0000
 -25   9   1      5.0128      0.7038     -4.9998      0.0000
 -23   9   1      2.0421      0.7234     -1.1126      0.0000
 -21   9   1      4.8015      0.7897     -4.6362      0.0000
 -19   9   1      5.5296      0.7197     -0.8632      0.0000
 -17   9   1      5.8061      0.4293      3.7621      0.0000
 -15   9   1     12.2780      0.9384      1.9575      0.0000
 -13   9   1     15.5774      0.8207     11.2044      0.0000
 -11   9   1     15.1605      0.8019     16.2469      0.0000
  -9   9   1     16.2489      0.8448     20.3646      0.0000
  -7   9   1     14.0642      0.7504     16.8944      0.0000
  -5   9   1      5.0821      0.7898      1.6730      0.0000
  -3   9   1      8.0459      1.2431     -6.7364      0.0000
  -1   9   1      0.0000      0.9638     -3.4085      0.0000
   1   9   1     11.0870      0.8892     -5.4880      0.0000
   3   9   1      9.0804      0.9226     -7.6588      0.0000
   5   9   1     11.8490      0.6487     -8.2602      0.0000
   9   9   1     13.2670      1.0306     10.8302      0.0000
  11   9   1     17.4242      1.0263     16.6923      0.0000
  15   9   1      7.7082      0.5246      7.2363      0.0000
  17   9   1      7.4098      0.5304      7.8232      0.0000
  19   9   1      5.9240      0.4854      6.2892      0.0000
  21   9   1      1.0076      0.9622      1.9298      0.0000
  23   9   1      3.8718      0.4612     -2.9237      0.0000
  25   9   1      4.5021      0.4688     -3.2470      0.0000
  27   9   1      3.9875      0.4872     -3.5228      0.0000
  29   9   1      2.7846      0.5262     -2.5958      0.0000
  31   9   1      1.7902      0.6637     -0.6492      0.0000
  33   9   1      1.2102      0.9905     -0.2559      0.0000
 -34  10   1      2.2851      0.8893     -2.1037      0.0000
 -32  10   1      2.5707      0.8546     -2.1628      0.0000
 -30  10   1      3.7647      0.6472     -2.7816      0.0000
 -28  10   1      3.9243      0.4862     -2.1118      0.0000
 -26  10   1      3.7275      0.5445      2.7501      0.0000
 -24  10   1      5.9533      0.5347      5.5454      0.0000
 -22  10   1      4.0445      0.8311      2.7435      0.0000
 -20  10   1      4.8011      0.8780      5.5346      0.0000
 -18  10   1      5.3685      0.4450      2.2697      0.0000
 -16  10   1      7.3742      0.5083     -2.5054      0.0000
 -14  10   1     12.9240      0.7080     -4.9511      0.0000
 -12  10   1     16.4020      0.8595    -11.7307      0.0000
 -10  10   1     15.7891      1.1651    -15.9418      0.0000
  -8  10   1     14.6456      0.7823    -15.4331      0.0000
  -6  10   1      7.3712      0.5767     -6.6794      0.0000
  -4  10   1      8.5939      0.5553      6.4553      0.0000
   0  10   1     10.0110      0.7717     11.2244      0.0000
   2  10   1     17.5676      1.2823     11.7539      0.0000
   4  10   1      8.5439      0.5518     11.0206      0.0000
   6  10   1     11.0968      1.2750      6.3739      0.0000
   8  10   1     11.5180      0.9066     -6.4529      0.0000
  10  10   1     17.0856      1.2531    -14.9205      0.0000
  12  10   1     19.0569      0.9862    -18.9816      0.0000
  14  10   1      9.0451      1.1229     -9.4207      0.0000
  16  10   1      6.5080      0.9631     -7.5078      0.0000
  18  10   1      6.4917      1.2602     -6.2500      0.0000
  20  10   1      4.6213      0.5144     -1.4155      0.0000
  22  10   1      5.2320      0.4803      2.6749      0.0000
  24  10   1      4.0059      0.4643      3.9768      0.0000
  26  10   1      4.2521      0.4670      4.5419      0.0000
  28  10   1      3.7716      0.5105      3.4418      0.0000
  30  10   1      3.1584      0.7591      0.7729      0.0000
  32  10   1      2.2697      0.7882      0.4721      0.0000
 -33  11   1      2.0913      0.8951      2.7825      0.0000
 -31  11   1      3.2969      0.6233      2.3480      0.0000
 -29  11   1      3.8095      0.5153      2.9501      0.0000
 -27  11   1      3.4257      0.5986      2.0643      0.0000
 -25  11   1      3.6137      0.6918     -2.8373      0.0000
 -23  11   1      6.5508      0.5418     -5.5252      0.0000
 -21  11   1      5.5346      0.4444     -6.4141      0.0000
 -19  11   1     10.0721      0.8471    -10.8540      0.0000
 -17  11   1     11.9567      0.9550    -12.4582      0.0000
 -15  11   1     12.6382      0.9876    -12.8569      0.0000
 -13  11   1     12.0925      0.6838    -13.1702      0.0000
 -11  11   1      9.7249      0.8136    -10.2125      0.0000
  -9  11   1      6.0663      0.6642     -7.1096      0.0000
  -7  11   1      5.7647      0.7708     -5.0763      0.0000
  -5  11   1      3.5195      0.6392     -5.2075      0.0000
  -3  11   1      3.2479      0.4630     -4.2308      0.0000
  -1  11   1      0.0707      1.0002     -1.9879      0.0000
   1  11   1      4.2678      0.4149     -1.6939      0.0000
   3  11   1      5.3584      0.4774     -5.1175      0.0000
   5  11   1      5.6708      0.5222     -7.6712      0.0000
   7  11   1      5.5424      0.5462     -4.9600      0.0000
   9  11   1     12.3561      0.9656     -2.4852      0.0000
  11  11   1      8.4709      0.5441      0.2273      0.0000
  13  11   1     10.1400      0.5955     -5.6615      0.0000
  15  11   1      9.7583      0.5747     -5.6766      0.0000
  17  11   1      5.9421      0.4330     -3.7675      0.0000
  19  11   1      5.3814      0.7132     -4.7952      0.0000
  21  11   1      5.0207      0.7758     -5.0627      0.0000
  23  11   1      4.4813      0.7325     -5.4855      0.0000
  25  11   1      4.5911      0.7515     -5.5875      0.0000
  27  11   1      2.9461      0.7744     -3.9248      0.0000
  29  11   1      2.8974      0.5134     -0.8778      0.0000
  31  11   1      1.2122      1.1297     -0.7567      0.0000
 -30  12   1      3.5594      0.8537     -0.9856      0.0000
 -28  12   1      3.3638      0.8910     -1.0928      0.0000
 -26  12   1      2.7328      1.0468      0.2216      0.0000
 -24  12   1      3.7968      0.6167      3.6214      0.0000
 -22  12   1      4.0265      0.4415      4.3627      0.0000
 -20  12   1      3.9141      0.7425      3.6758      0.0000
 -18  12   1      5.1685      0.6636      2.7130      0.0000
 -16  12   1      5.4311      0.8670     -0.0917      0.0000
 -14  12   1      6.8064      0.5272     -3.8985      0.0000
 -12  12   1      8.6891      0.7730     -6.9129      0.0000
 -10  12   1      8.2936      0.5486     -7.9463      0.0000
  -8  12   1      4.5628      0.7630     -5.9245      0.0000
  -6  12   1      4.7978      0.7183     -1.6935      0.0000
  -4  12   1      6.0204      0.6164      3.3361      0.0000
  -2  12   1      7.5471      0.6877      7.9745      0.0000
   0  12   1      9.0842      0.7371     10.7046      0.0000
   2  12   1      9.2907      0.5594     12.1880      0.0000
   4  12   1      9.4007      0.8100     10.6264      0.0000
   8  12   1      5.3574      0.5281     -3.0977      0.0000
  10  12   1      7.9268      0.7732     -8.7695      0.0000
  12  12   1      7.0737      0.5144     -6.5841      0.0000
  14  12   1      6.5655      0.7782     -6.1730      0.0000
  16  12   1      6.1974      0.4962     -5.7501      0.0000
  18  12   1      3.7639      0.4536     -2.7415      0.0000
  20  12   1      2.9590      0.6721     -0.6615      0.0000
  22  12   1      2.3290      0.8057      2.3352      0.0000
  24  12   1      3.4901      0.6066      4.3931      0.0000
  26  12   1      2.9289      0.9933      3.6311      0.0000
  28  12   1      2.3921      0.9140      1.3324      0.0000
 -29  13   1      1.4617      1.1336      0.3125      0.0000
 -27  13   1      1.9180      0.8614      0.2836      0.0000
 -25  13   1      2.3456      0.5712     -1.2515      0.0000
 -23  13   1      2.1755      0.6355     -3.1552      0.0000
 -21  13   1      3.7455      0.5353     -3.1502      0.0000
 -19  13   1      4.4351      0.7546     -2.0518      0.0000
 -15  13   1      5.9648      0.7577      3.4769      0.0000
 -13  13   1      8.0514      0.5430      7.1112      0.0000
 -11  13   1      9.7083      0.5974      9.1289      0.0000
  -9  13   1      6.9365      0.5382      8.4325      0.0000
  -7  13   1      5.1131      0.7626      6.1547      0.0000
  -5  13   1      6.1896      1.0428      3.5501      0.0000
  -3  13   1      5.0014      0.9246      0.0567      0.0000
  -1  13   1      0.0000      1.2280     -3.9646      0.0000
   1  13   1      7.8847      1.2133     -7.1637      0.0000
   5  13   1      6.7941      0.5452     -3.8162      0.0000
   7  13   1      4.7086      0.7956      1.9714      0.0000
   9  13   1      9.2599      0.5737      6.9810      0.0000
  11  13   1      6.7532      0.7388      6.7749      0.0000
  13  13   1      8.2027      0.5437      7.2975      0.0000
  15  13   1      7.6890      0.7597      7.5148      0.0000
  17  13   1      4.9213      0.5268      5.5462      0.0000
  19  13   1      3.0502      0.5178      3.5090      0.0000
  21  13   1      2.4700      1.0108     -0.1390      0.0000
  23  13   1      2.4305      0.8535     -2.8539      0.0000
  25  13   1      1.1079      1.2481     -2.8482      0.0000
  27  13   1      1.8059      0.8663     -1.4658      0.0000
 -28  14   1      0.0000      1.0731     -0.4517      0.0000
 -26  14   1      1.5173      0.7596     -0.4341      0.0000
 -24  14   1      0.9925      0.9062      1.0720      0.0000
 -22  14   1      1.3259      1.0413      2.1007      0.0000
 -20  14   1      4.6357      0.5226      2.0560      0.0000
 -18  14   1      4.3659      0.7547      1.1016      0.0000
 -16  14   1      4.2300      0.5700     -1.1827      0.0000
 -14  14   1      5.0641      0.5425     -3.9717      0.0000
 -12  14   1      6.5821      0.5164     -6.6461      0.0000
 -10  14   1      7.4465      0.5613     -7.5194      0.0000
  -8  14   1      4.3996      0.8143     -6.5914      0.0000
  -6  14   1      4.7515      0.7965     -5.3725      0.0000
  -4  14   1      3.3376      0.8342     -3.7901      0.0000
  -2  14   1      0.6362      1.3955     -0.8307      0.0000
   0  14   1      3.5810      0.5681      2.8484      0.0000
   2  14   1      5.0507      1.1052      4.8355      0.0000
   4  14   1      5.0736      0.6845      3.3616      0.0000
   6  14   1      3.9399      0.6372     -0.4392      0.0000
   8  14   1      5.4454      0.5570     -3.9667      0.0000
  10  14   1      5.4248      0.7252     -4.2023      0.0000
  12  14   1      5.8852      0.7508     -4.6675      0.0000
  14  14   1      5.5676      0.7947     -5.3469      0.0000
  16  14   1      5.7969      0.5171     -4.9763      0.0000
  18  14   1      3.9674      0.5370     -3.8795      0.0000
  20  14   1      0.8086      1.1957     -0.9023      0.0000
  22  14   1      0.0000      0.9909      1.2748      0.0000
  24  14   1      2.1308      0.6834      1.5942      0.0000
  26  14   1      2.1648      1.2250      0.8343      0.0000
 -25  15   1      2.3982      0.9807     -0.8182      0.0000
 -23  15   1      2.2732      0.6968     -1.6465      0.0000
 -21  15   1      2.6147      0.9826     -1.4115      0.0000
 -19  15   1      3.1135      1.0148     -0.2537      0.0000
 -17  15   1      3.8502      1.1505      1.7182      0.0000
 -15  15   1      6.0131      0.7496      4.3353      0.0000
 -13  15   1      7.1807      0.8066      6.3407      0.0000
 -11  15   1      7.6623      0.8085      6.6788      0.0000
  -9  15   1      4.8429      0.5994      4.5733      0.0000
  -7  15   1      4.3448      0.8022      0.8887      0.0000
  -5  15   1      7.2178      0.6334     -3.1883      0.0000
  -3  15   1     10.1575      0.8211     -7.6953      0.0000
   1  15   1     10.1828      0.8644    -15.5718      0.0000
   3  15   1     11.3788      0.6716    -14.7089      0.0000
   5  15   1      6.9214      1.1327    -10.2488      0.0000
   7  15   1      3.5816      0.8334     -4.8535      0.0000
   9  15   1      5.1391      0.6392     -1.3246      0.0000
  11  15   1      6.9392      0.5196      1.5791      0.0000
  13  15   1      4.3599      0.8284      4.0733      0.0000
  15  15   1      6.1961      0.5460      5.4828      0.0000
  17  15   1      5.6817      0.5150      5.1866      0.0000
  19  15   1      3.3515      0.6008      2.5150      0.0000
  21  15   1      2.7124      0.8213      0.2144      0.0000
  23  15   1      1.3458      1.1161     -0.9595      0.0000
 -22  16   1      2.2722      0.7894      2.3559      0.0000
 -20  16   1      2.4640      0.7317      2.3053      0.0000
 -18  16   1      3.3707      0.6235      1.4853      0.0000
 -16  16   1      3.6563      0.8384     -0.0809      0.0000
 -14  16   1      3.7880      0.7798     -2.0978      0.0000
 -12  16   1      3.4277      0.6242     -3.7195      0.0000
 -10  16   1      4.3450      0.5920     -4.4194      0.0000
  -8  16   1      2.6782      0.7251     -4.1294      0.0000
  -6  16   1      2.9663      0.7576     -3.2816      0.0000
  -4  16   1      2.9042      0.5412     -1.9250      0.0000
  -2  16   1      2.9634      0.9807      0.3163      0.0000
   2  16   1      4.4328      0.4393      3.7153      0.0000
   4  16   1      2.4349      0.8521      2.3482      0.0000
   6  16   1      2.4176      1.2749      0.1022      0.0000
   8  16   1      4.4314      0.5851     -1.2080      0.0000
  10  16   1      3.4581      0.9266     -2.1296      0.0000
  12  16   1      3.6116      0.5839     -3.2164      0.0000
  14  16   1      4.6712      0.8290     -4.2116      0.0000
  16  16   1      3.6161      0.8477     -4.0388      0.0000
  18  16   1      2.1254      0.7423     -1.9590      0.0000
  20  16   1      1.6678      0.9027     -0.0135      0.0000
 -19  17   1      3.0298      0.9736     -2.5344      0.0000
 -17  17   1      1.6828      1.0797     -1.7500      0.0000
 -15  17   1      1.9095      0.9247     -0.3234      0.0000
 -13  17   1      2.0345      0.8321      1.2719      0.0000
 -11  17   1      2.1627      0.8660      2.4180      0.0000
  -9  17   1      2.4121      1.1620      2.7856      0.0000
  -7  17   1      2.0333      0.8700      2.2912      0.0000
  -5  17   1      1.8418      1.3626      1.0156      0.0000
  -3  17   1      1.9898      0.7830     -0.9001      0.0000
   1  17   1      3.5555      0.6565     -3.6935      0.0000
   3  17   1      2.5658      0.6660     -2.5629      0.0000
   5  17   1      2.6486      1.0786     -0.3903      0.0000
   7  17   1      2.3386      1.1610      1.1979      0.0000
   9  17   1      2.6164      0.8058      1.9985      0.0000
  11  17   1      3.4853      0.6032      2.5622      0.0000
  13  17   1      2.4824      0.7452      3.0564      0.0000
  15  17   1      2.9909      1.0450      2.7151      0.0000
  17  17   1      0.3887      1.3149      1.0167      0.0000
 -16  18   1      2.2594      1.1728      3.2448      0.0000
 -14  18   1      1.8946      1.4437      3.3059      0.0000
 -12  18   1      2.3717      0.7982      3.1347      0.0000
 -10  18   1      1.4476      1.0700      2.6406      0.0000
  -8  18   1      1.2763      1.1321      1.8673      0.0000
  -6  18   1      1.2938      1.0925      1.1839      0.0000
  -4  18   1      1.3053      0.9626      1.0343      0.0000
  -2  18   1      1.7206      1.3672      1.4741      0.0000
   2  18   1      1.6390      0.7481      1.9492      0.0000
   4  18   1      1.4880      1.2014      1.6118      0.0000
   6  18   1      1.9543      0.8269      1.6703      0.0000
   8  18   1      1.0924      1.0937      2.0919      0.0000
  10  18   1      2.5661      0.9996      2.1546      0.0000
  12  18   1      1.8907      1.1223      1.5074      0.0000
  14  18   1      3.2975      0.9943      0.8701      0.0000
  -9  19   1      1.1149      1.2522      1.9004      0.0000
  -7  19   1      0.8293      1.2673      1.8842      0.0000
  -5  19   1      0.0000      1.2759      1.1282      0.0000
  -3  19   1      0.8656      1.0442     -0.2179      0.0000
   1  19   1      1.8558      1.1378     -1.5663      0.0000
   3  19   1      2.5501      1.1251     -0.8254      0.0000
   5  19   1      1.8208      0.9033      0.0929      0.0000
   7  19   1      0.5184      1.2753      0.7015      0.0000
 -12   0   2     22.6517      1.6117     21.4360      0.0000
 -10   0   2     39.1493      3.2415     30.6411      0.0000
  -8   0   2     65.9051      3.2657     56.9834      0.0000
  -6   0   2     47.0947      5.0445     23.5955      0.0000
  -4   0   2     29.3315      2.0600    -23.8441      0.0000
  -2   0   2     30.6387      2.1523    -79.0704      0.0000
 -29   1   2      1.7434      1.0419     -5.0817      0.0000
 -27   1   2      4.6737      0.6422     -5.7851      0.0000
 -23   1   2      6.4960      0.4975      6.7963      0.0000
 -21   1   2     14.3599      1.4117     18.6490      0.0000
 -15   1   2     13.2020      1.9163     10.9427      0.0000
 -13   1   2      3.7009      0.8775      3.8160      0.0000
 -11   1   2     11.6943      0.8864     -4.1670      0.0000
  -9   1   2     30.5728      2.2294    -26.8972      0.0000
  -7   1   2     44.0695      3.0951    -50.3583      0.0000
  -5   1   2     37.6164      1.8693    -35.2181      0.0000
  -3   1   2     19.7957      0.9922    -26.2798      0.0000
 -40   2   2      1.5032      1.0540     -1.8372      0.0000
 -38   2   2      1.4325      0.9289     -0.7338      0.0000
 -36   2   2      2.3261      1.0747      1.6997      0.0000
 -34   2   2      6.7900      0.7634      4.8661      0.0000
 -32   2   2      7.3427      0.9537      7.2924      0.0000
 -30   2   2      6.6374      0.6784      7.5627      0.0000
 -28   2   2      2.9855      0.9236      8.3083      0.0000
 -24   2   2      0.0000      1.5455      3.4794      0.0000
 -18   2   2     17.4844      1.6012    -18.1756      0.0000
 -16   2   2     14.6343      1.0783    -14.5049      0.0000
 -14   2   2     10.3789      0.9805     -9.2018      0.0000
 -12   2   2      5.1414      0.3869     -5.8307      0.0000
 -10   2   2     21.8162      1.5465     16.7966      0.0000
  -8   2   2     38.0145      2.6804     31.7233      0.0000
  -6   2   2     43.5488      2.1636     38.7962      0.0000
  -4   2   2     32.2532      2.0619     22.5564      0.0000
  -2   2   2      3.8447      0.6413      6.1250      0.0000
   0   2   2      8.7618      0.4550     -6.4397      0.0000
   2   2   2     20.4171      1.4427     -4.1789      0.0000
   4   2   2     30.2012      2.1308    -16.5715      0.0000
   8   2   2      3.9070      0.5087      2.7988      0.0000
 -39   3   2      1.4833      1.1328      1.1290      0.0000
 -37   3   2      1.3100      1.0833     -0.6291      0.0000
 -33   3   2      5.9273      0.7800     -5.4803      0.0000
 -31   3   2      0.0000      1.3811     -7.5096      0.0000
 -29   3   2      8.9985      0.8903     -8.8461      0.0000
 -27   3   2      5.2091      0.9459     -6.9967      0.0000
 -21   3   2     15.3771      1.8469     13.5615      0.0000
 -19   3   2     19.6333      0.9980     17.0452      0.0000
 -17   3   2     17.6507      1.2622     10.8000      0.0000
 -15   3   2     14.6572      1.0687      3.4021      0.0000
 -13   3   2      8.4322      0.4738      5.2424      0.0000
 -11   3   2     16.0135      1.1669    -13.0226      0.0000
  -9   3   2     28.5532      2.0110    -34.9890      0.0000
  -7   3   2     41.9194      2.9483    -39.7370      0.0000
  -5   3   2     43.1708      3.0383    -39.5318      0.0000
  -3   3   2     12.2012      0.9150    -17.4588      0.0000
  -1   3   2      7.4539      0.4134      7.2069      0.0000
   1   3   2     18.0317      1.3422     16.9876      0.0000
   3   3   2     21.3897      1.5096     11.8562      0.0000
   5   3   2     18.1492      1.2845      6.7582      0.0000
   9   3   2      9.1930      0.5441     -9.3283      0.0000
  15   3   2     18.4479      0.9979    -21.0911      0.0000
  19   3   2      3.0143      0.8530     -4.5808      0.0000
  21   3   2      1.7559      1.1815      1.8515      0.0000
 -38   4   2      0.0000      1.1036     -0.3771      0.0000
 -36   4   2      1.2918      1.1507      1.6463      0.0000
 -34   4   2      2.6823      1.7994      3.8074      0.0000
 -32   4   2      4.9998      0.5643      6.2187      0.0000
 -28   4   2      8.1090      0.4997      9.8842      0.0000
 -26   4   2      6.2674      0.5179      5.8715      0.0000
 -22   4   2      5.2294      0.4105     -5.5947      0.0000
 -18   4   2     23.7794      1.6928    -22.5933      0.0000
 -16   4   2     20.9762      1.0542    -22.9916      0.0000
 -14   4   2     23.7856      1.6923    -24.5082      0.0000
 -12   4   2     25.6555      1.2963    -26.4415      0.0000
 -10   4   2      8.1921      0.5998     -8.2127      0.0000
  -8   4   2      9.2987      0.5183      9.6520      0.0000
  -6   4   2     20.7727      1.0469     18.6551      0.0000
  -4   4   2     15.3822      0.7970     17.7464      0.0000
  -2   4   2      1.9153      1.2193      2.1105      0.0000
   0   4   2      7.9876      0.6433     -8.6614      0.0000
   4   4   2     10.5114      0.8119     10.2291      0.0000
   6   4   2      5.7363      0.5784     -5.3476      0.0000
   8   4   2     15.0096      1.6724     -8.1022      0.0000
  14   4   2     19.5685      1.4323      9.0784      0.0000
  20   4   2      5.2237      0.6953     -6.7980      0.0000
  22   4   2      3.6381      0.6537     -5.4137      0.0000
  26   4   2      7.5617      0.5243     -6.8023      0.0000
  28   4   2      5.4678      0.8357     -5.3582      0.0000
  30   4   2      2.7081      0.7551     -3.0095      0.0000
  32   4   2      1.6531      0.9317     -1.1310      0.0000
  34   4   2      1.6357      1.1081      0.3496      0.0000
 -39   5   2      0.0000      1.1397      0.6273      0.0000
 -37   5   2      0.9411      1.0310     -0.3106      0.0000
 -35   5   2      0.9310      1.3281     -1.8697      0.0000
 -33   5   2      3.2256      0.5590     -3.5207      0.0000
 -31   5   2      5.9789      0.7068     -6.2017      0.0000
 -29   5   2      8.6554      0.7863     -8.8678      0.0000
 -27   5   2      5.9534      0.4716     -6.7450      0.0000
 -25   5   2      1.3687      0.9523     -0.9011      0.0000
 -23   5   2      4.7239      0.4164      4.3776      0.0000
 -21   5   2     10.5883      0.5867      8.6817      0.0000
 -19   5   2     15.4643      1.1235     14.1586      0.0000
 -17   5   2     16.0566      0.8947     12.6976      0.0000
 -15   5   2     12.3329      0.6803     13.1325      0.0000
 -13   5   2      5.7687      0.4080      5.0426      0.0000
 -11   5   2      5.5518      0.4324      4.4223      0.0000
  -9   5   2     10.5198      0.8141     -9.1064      0.0000
  -7   5   2     21.4431      1.0835    -20.5140      0.0000
  -5   5   2     18.3734      1.3318    -19.7610      0.0000
  -3   5   2      6.8543      0.5990     -5.9979      0.0000
  -1   5   2      7.4514      0.6143      7.3047      0.0000
   1   5   2     18.9842      1.3555     24.0769      0.0000
   3   5   2      9.6853      1.3764     -2.2290      0.0000
   5   5   2      4.8347      0.3594     -2.9297      0.0000
   7   5   2      9.1837      0.5123      7.7804      0.0000
   9   5   2      5.4159      0.7031      5.5427      0.0000
  11   5   2      8.4826      0.4776     -9.1175      0.0000
  13   5   2     15.2864      1.1120    -13.3155      0.0000
  15   5   2     14.4869      1.3451    -12.4358      0.0000
  19   5   2      4.6752      0.6690      2.0256      0.0000
  21   5   2      1.7761      1.0982      1.7135      0.0000
  23   5   2      4.8675      0.7811      2.8261      0.0000
  31   5   2      0.2594      1.1768      1.6554      0.0000
  33   5   2      0.0000      1.1732      0.2331      0.0000
  35   5   2      0.4953      1.1510     -0.7552      0.0000
 -38   6   2      0.0000      1.1293      0.2320      0.0000
 -36   6   2      1.4946      1.2214      0.6873      0.0000
 -34   6   2      2.7872      0.6480      1.5863      0.0000
 -32   6   2      4.6454      0.5081      2.8700      0.0000
 -30   6   2      4.3416      0.4697      4.4725      0.0000
 -28   6   2      5.5995      0.4447      5.3292      0.0000
 -26   6   2      0.0000      1.1478      0.7749      0.0000
 -24   6   2      3.0777      0.5249     -4.3774      0.0000
 -22   6   2      6.8641      0.4472     -7.5053      0.0000
 -20   6   2     11.8565      0.6461    -10.8959      0.0000
 -18   6   2     13.9831      1.0544     -9.4662      0.0000
 -16   6   2      9.7998      0.7261     -9.1228      0.0000
 -14   6   2      7.2605      0.4729     -4.3856      0.0000
 -12   6   2      6.4897      0.4560      5.1954      0.0000
 -10   6   2      9.9860      1.5110      6.8529      0.0000
  -8   6   2     17.6529      0.9036     16.2996      0.0000
  -6   6   2     20.2371      1.4627     25.4919      0.0000
  -4   6   2     11.1865      0.6408     15.6016      0.0000
  -2   6   2      1.2940      1.3635      0.4184      0.0000
   0   6   2     19.2783      0.9806    -21.0979      0.0000
   2   6   2     14.1592      0.7326    -10.8757      0.0000
   4   6   2     11.2116      0.8437     -9.8157      0.0000
   6   6   2     14.2751      1.0326    -12.7585      0.0000
   8   6   2     10.3702      0.5987    -14.9404      0.0000
  10   6   2      2.8594      0.7012     -3.5202      0.0000
  12   6   2      8.7644      0.6479      8.5918      0.0000
  14   6   2     12.4375      0.9313     14.3672      0.0000
  16   6   2     11.6867      1.3806     12.8952      0.0000
  18   6   2      5.4966      0.4559      2.5312      0.0000
  20   6   2      2.7924      0.6861      2.8413      0.0000
  22   6   2      2.7401      1.1281      0.3017      0.0000
  26   6   2      3.4676      1.0648     -4.0660      0.0000
  28   6   2      1.1528      1.5159     -3.9500      0.0000
  30   6   2      2.5056      0.9686     -2.7108      0.0000
  32   6   2      0.0000      1.4001     -1.2219      0.0000
  34   6   2      2.2896      1.3416     -0.0342      0.0000
 -37   7   2      0.8204      1.1822     -0.8000      0.0000
 -35   7   2      1.0341      0.9181     -1.0448      0.0000
 -33   7   2      1.9131      0.7283     -2.0102      0.0000
 -29   7   2      3.6578      0.4777     -3.4782      0.0000
 -27   7   2      3.6177      0.4975     -2.9626      0.0000
 -25   7   2      3.4697      0.4749      2.7801      0.0000
 -23   7   2      5.0024      0.4419      6.8981      0.0000
 -21   7   2      9.4086      0.7954      7.6692      0.0000
 -19   7   2     12.1462      0.7003     11.4242      0.0000
 -17   7   2     10.1071      0.7945      6.8965      0.0000
 -13   7   2      3.6242      0.5004     -4.3480      0.0000
 -11   7   2     11.9224      0.9227    -12.3457      0.0000
  -9   7   2     10.9643      0.7197    -11.1524      0.0000
  -7   7   2     16.2697      0.8479    -16.6208      0.0000
  -5   7   2     11.7570      0.7662    -11.7052      0.0000
  -3   7   2      7.3701      0.4479      7.4730      0.0000
   1   7   2     25.5238      1.8161     28.1822      0.0000
   3   7   2     24.6839      1.2395     28.7541      0.0000
   5   7   2     18.4422      0.9390     21.9970      0.0000
   7   7   2     14.0215      0.7330     15.7047      0.0000
   9   7   2      7.2377      0.4704      8.2346      0.0000
  11   7   2      3.2292      0.5302     -3.0348      0.0000
  15   7   2     13.1917      0.6966    -14.2598      0.0000
  17   7   2      5.8605      0.4350     -2.6067      0.0000
  21   7   2      3.5547      0.4768     -1.1254      0.0000
  23   7   2      2.0116      0.9249      1.2863      0.0000
  25   7   2      2.6505      0.7348      3.4098      0.0000
  27   7   2      3.1454      1.2531      3.7725      0.0000
  29   7   2      1.7023      0.7728      2.9769      0.0000
  31   7   2      0.5489      0.8323      1.5597      0.0000
  33   7   2      0.0000      0.9776      0.2594      0.0000
 -36   8   2      0.0000      0.8783      0.8535      0.0000
 -34   8   2      0.9634      1.1790      1.3233      0.0000
 -32   8   2      2.5009      0.8379      2.3742      0.0000
 -30   8   2      3.9384      0.4876      3.0349      0.0000
 -28   8   2      3.5311      0.4637      3.5626      0.0000
 -26   8   2      3.3802      0.4879      3.5780      0.0000
 -24   8   2      1.9022      0.7958     -2.3263      0.0000
 -22   8   2      3.3746      0.6140     -3.4135      0.0000
 -20   8   2      4.7349      0.5813     -4.3117      0.0000
 -18   8   2      8.9567      0.7216     -9.1343      0.0000
 -16   8   2      6.3850      0.4624     -4.6602      0.0000
 -14   8   2      3.1208      0.8911     -1.6184      0.0000
 -12   8   2      4.1575      0.5128      5.3774      0.0000
 -10   8   2      7.6321      0.4877      8.3500      0.0000
  -8   8   2     11.1693      0.6401     10.7542      0.0000
  -6   8   2     12.5180      0.9948     15.9235      0.0000
  -4   8   2      9.3550      0.5738     13.7889      0.0000
  -2   8   2      0.0000      1.4125      3.9849      0.0000
   0   8   2      7.8840      0.9485      3.7463      0.0000
   2   8   2     10.2578      0.8017     -2.7687      0.0000
   4   8   2      8.0058      0.6756     -3.9293      0.0000
   6   8   2      6.6231      0.4672     -4.0766      0.0000
   8   8   2      3.2339      0.6639     -2.0028      0.0000
  10   8   2      1.5152      0.7054      1.6450      0.0000
  12   8   2      6.3098      0.7274      7.1915      0.0000
  14   8   2     11.1293      0.6270     12.0945      0.0000
  16   8   2      3.2912      0.4966      2.4924      0.0000
  18   8   2      3.6338      0.5627      4.3010      0.0000
  20   8   2      3.1588      0.7256      2.8934      0.0000
  22   8   2      2.4676      0.5963      0.5760      0.0000
  24   8   2      2.3136      0.5975     -1.5778      0.0000
  26   8   2      3.0229      0.5656     -2.4976      0.0000
  28   8   2      2.4490      0.7797     -2.2684      0.0000
  30   8   2      1.1601      1.0685     -1.3483      0.0000
  32   8   2      0.0000      1.1162     -0.1912      0.0000
 -35   9   2      1.5879      1.0369     -0.8732      0.0000
 -33   9   2      2.5049      0.5894     -1.6450      0.0000
 -31   9   2      3.2593      0.4926     -2.1118      0.0000
 -29   9   2      2.4465      0.8268     -2.0369      0.0000
 -27   9   2      2.5386      0.8311     -2.6442      0.0000
 -25   9   2      2.3963      0.9392     -2.8002      0.0000
 -23   9   2      3.5081      0.8597      2.7049      0.0000
 -21   9   2      3.1774      0.6002      1.8891      0.0000
 -19   9   2      5.7075      0.9608      3.9614      0.0000
 -17   9   2      8.2791      0.5274      7.1234      0.0000
 -15   9   2      5.1693      0.8155      2.5472      0.0000
 -13   9   2      2.6661      0.7502     -1.6584      0.0000
 -11   9   2      4.8356      0.4744     -5.9672      0.0000
  -9   9   2      6.6297      0.4925     -7.5648      0.0000
  -7   9   2      5.8919      0.8889     -7.0196      0.0000
  -5   9   2      8.0835      0.5976     -7.2885      0.0000
  -3   9   2      3.5079      0.4834     -4.1203      0.0000
  -1   9   2      3.8396      0.4271     -2.7034      0.0000
   1   9   2      5.9075      0.4635      3.0854      0.0000
   3   9   2      6.5717      0.4816      5.5807      0.0000
   5   9   2      5.3785      0.8201      7.4131      0.0000
   7   9   2      3.6471      0.9707      2.9032      0.0000
   9   9   2      2.8255      0.8280     -2.0309      0.0000
  11   9   2      7.3445      0.6227     -5.1449      0.0000
  13   9   2      9.6931      0.5916     -9.4641      0.0000
  15   9   2      4.6195      0.7899     -2.5299      0.0000
  17   9   2      3.7449      0.4895     -4.1486      0.0000
  19   9   2      3.0557      0.7650     -3.5991      0.0000
  21   9   2      2.7395      0.5898     -0.9428      0.0000
  23   9   2      2.1897      0.8566      0.9404      0.0000
  25   9   2      2.2020      0.6335      2.4495      0.0000
  27   9   2      2.3807      0.7038      2.4603      0.0000
  29   9   2      1.6891      0.8315      1.7281      0.0000
  31   9   2      1.6206      0.8063      0.4827      0.0000
 -34  10   2      1.7207      0.7752      1.1333      0.0000
 -32  10   2      2.8291      0.7210      2.4434      0.0000
 -30  10   2      2.5085      0.8914      2.2833      0.0000
 -28  10   2      2.9525      0.8673      1.5133      0.0000
 -26  10   2      2.4206      1.0989      2.2694      0.0000
 -24  10   2      2.2254      1.1981      2.0443      0.0000
 -22  10   2      2.6754      0.5532     -2.9008      0.0000
 -20  10   2      4.5148      0.4572     -2.5450      0.0000
 -18  10   2      4.2909      0.7144     -4.9917      0.0000
 -16  10   2      8.2032      0.6883     -5.8488      0.0000
 -14  10   2      4.1397      0.5637     -1.2847      0.0000
 -12  10   2      4.5711      0.5420      2.9352      0.0000
 -10  10   2      9.8430      0.8261      6.4272      0.0000
  -8  10   2      5.3562      0.5157      5.0600      0.0000
  -6  10   2      3.8837      0.7574      2.5069      0.0000
  -4  10   2      2.7853      0.5172      2.7736      0.0000
  -2  10   2      0.0000      1.0956      4.5215      0.0000
   0  10   2      2.8216      0.5526      1.3899      0.0000
   2  10   2      4.9010      0.9585     -1.2624      0.0000
   4  10   2      5.5802      0.4796     -5.0569      0.0000
   6  10   2      4.5653      0.8425     -1.6925      0.0000
   8  10   2      4.5643      0.5769      4.2019      0.0000
  10  10   2      5.4891      0.6557      6.7543      0.0000
  12  10   2      7.1935      0.7172      8.3955      0.0000
  14  10   2      3.4393      0.6655      1.6433      0.0000
  18  10   2      3.3126      1.0584      2.4296      0.0000
  20  10   2      0.0000      1.1473     -0.1269      0.0000
  22  10   2      0.1052      1.1282     -1.3003      0.0000
  24  10   2      2.9096      0.7856     -2.7894      0.0000
  26  10   2      2.8472      0.6568     -2.8271      0.0000
  28  10   2      1.6852      0.8463     -1.8722      0.0000
  30  10   2      0.0000      0.9340     -0.3738      0.0000
 -33  11   2      1.7684      1.1103     -0.9055      0.0000
 -31  11   2      1.8740      0.8156     -2.6373      0.0000
 -29  11   2      2.1847      0.7620     -2.2227      0.0000
 -27  11   2      1.8935      1.0068     -1.2922      0.0000
 -25  11   2      1.3920      1.0585     -2.5412      0.0000
 -23  11   2      1.9791      0.6106     -1.7445      0.0000
 -21  11   2      2.7816      0.8909      2.8666      0.0000
 -19  11   2      6.3236      0.5741      4.9440      0.0000
 -17  11   2      9.3779      0.5768      8.7970      0.0000
 -15  11   2     10.3429      0.6256     10.4137      0.0000
 -13  11   2      9.1117      0.8241      8.4783      0.0000
 -11  11   2      7.2118      0.5141      5.3104      0.0000
  -9  11   2      5.8427      0.5291      3.9561      0.0000
  -7  11   2      5.4890      0.5125      5.4605      0.0000
  -5  11   2      3.2993      0.6440      4.4352      0.0000
  -3  11   2      1.7742      1.2091     -1.1737      0.0000
  -1  11   2      3.5245      0.4265     -3.5675      0.0000
   1  11   2      5.2841      0.6753     -1.7667      0.0000
   3  11   2      4.4835      1.2053      3.9491      0.0000
   5  11   2      4.5958      0.6519      5.0285      0.0000
   9  11   2      7.7231      0.7797     -0.3250      0.0000
  11  11   2      6.3812      0.6966     -1.4489      0.0000
  13  11   2      7.9067      0.7228      4.3343      0.0000
  15  11   2      4.4364      0.4153      3.4583      0.0000
  17  11   2      2.3523      0.8012      1.4884      0.0000
  19  11   2      1.6173      1.0908      1.8749      0.0000
  21  11   2      0.9952      1.2008      1.7855      0.0000
  23  11   2      2.6230      0.8462      2.6489      0.0000
  25  11   2      2.3258      0.6581      2.8645      0.0000
  27  11   2      1.7792      0.8185      1.6765      0.0000
  29  11   2      1.4888      1.1431      0.1658      0.0000
 -30  12   2      0.9979      1.2679      1.8351      0.0000
 -28  12   2      0.8995      1.2725      0.9904      0.0000
 -26  12   2      1.8003      0.9535      0.2521      0.0000
 -24  12   2      1.7955      0.9574      1.8368      0.0000
 -22  12   2      1.4670      0.9509      1.5586      0.0000
 -20  12   2      2.3608      0.7330     -0.7163      0.0000
 -18  12   2      2.4015      0.7857     -1.6862      0.0000
 -16  12   2      3.8867      0.8398     -2.6095      0.0000
 -14  12   2      3.1542      0.9811     -1.3870      0.0000
 -12  12   2      1.3540      1.1144      1.7931      0.0000
 -10  12   2      3.3495      0.6977      3.8308      0.0000
  -8  12   2      2.2854      0.8407      2.2234      0.0000
  -6  12   2      1.4730      1.1962     -0.7179      0.0000
  -4  12   2      2.9262      0.7543      0.3148      0.0000
  -2  12   2      2.5512      0.8700      3.0837      0.0000
   2  12   2      0.1619      1.3522     -1.5650      0.0000
   4  12   2      4.0155      0.9149     -3.5085      0.0000
   6  12   2      3.7151      0.8731     -1.1706      0.0000
   8  12   2      3.5158      0.6614      2.9095      0.0000
  10  12   2      3.4729      0.8726      5.7441      0.0000
  12  12   2      2.8517      0.9255      1.7306      0.0000
  14  12   2      1.7258      0.8911      1.3294      0.0000
  16  12   2      2.5207      0.7106      2.3302      0.0000
  18  12   2      0.0000      1.0507      2.3000      0.0000
  20  12   2      1.7587      0.9115      1.7673      0.0000
  22  12   2      1.2995      1.0489      0.0939      0.0000
  24  12   2      0.0000      0.9787     -1.3257      0.0000
  26  12   2      1.6839      0.7974     -0.6850      0.0000
  28  12   2      1.6595      1.1417      0.2627      0.0000
 -29  13   2      0.3378      1.0288     -1.0050      0.0000
 -27  13   2      0.8926      1.1445      0.2106      0.0000
 -25  13   2      0.0000      0.8830      0.7329      0.0000
 -23  13   2      0.0000      0.9787     -0.2231      0.0000
 -21  13   2      1.6412      0.9150      0.2669      0.0000
 -19  13   2      2.7032      0.9335      1.8684      0.0000
 -17  13   2      2.0673      1.2557      2.8540      0.0000
 -15  13   2      0.0000      1.1474      2.6735      0.0000
 -13  13   2      3.2139      0.8438      0.4156      0.0000
 -11  13   2      2.8522      1.0443     -2.2742      0.0000
  -9  13   2      2.6695      0.7309     -2.7924      0.0000
  -7  13   2      1.7526      1.3391     -0.8272      0.0000
  -5  13   2      2.8493      0.6019      0.1701      0.0000
  -3  13   2      1.9196      1.0388     -1.4716      0.0000
   1  13   2      0.5910      1.4305      0.2295      0.0000
   3  13   2      2.7921      1.0505      3.5403      0.0000
   5  13   2      2.8520      0.7761      3.7255      0.0000
   7  13   2      2.4423      0.7481      0.6423      0.0000
   9  13   2      2.4879      0.7875     -2.5223      0.0000
  11  13   2      1.1871      1.2975     -0.6465      0.0000
  13  13   2      1.4447      1.0571     -0.1806      0.0000
  15  13   2      1.5787      1.1906     -0.6557      0.0000
  17  13   2      2.2779      0.5949     -1.5690      0.0000
  19  13   2      1.4949      0.8009     -1.5969      0.0000
  21  13   2      1.0507      1.2256     -0.2000      0.0000
  23  13   2      0.0000      1.1806      1.2945      0.0000
  25  13   2      1.3302      0.9825      0.8294      0.0000
 -28  14   2      1.0817      1.0594      0.7015      0.0000
 -26  14   2      0.0000      0.9069     -0.2675      0.0000
 -24  14   2      1.4695      0.9033     -0.2423      0.0000
 -22  14   2      0.0000      1.1847      0.3606      0.0000
 -20  14   2      1.7585      0.9141     -0.1001      0.0000
 -18  14   2      1.7537      1.1192     -1.2972      0.0000
 -16  14   2      0.0000      1.0656     -1.9071      0.0000
 -14  14   2      1.4206      1.0412     -0.8989      0.0000
 -12  14   2      1.3113      1.4500      1.2198      0.0000
 -10  14   2      0.8746      1.3215      2.3779      0.0000
  -8  14   2      1.8752      1.3715      1.4401      0.0000
  -6  14   2      2.1804      0.9411     -0.1712      0.0000
  -4  14   2      1.9901      0.7669     -0.2709      0.0000
   0  14   2      3.5620      0.9283      0.0702      0.0000
   2  14   2      1.4288      1.2055     -2.1859      0.0000
   4  14   2      1.7804      1.1800     -3.1637      0.0000
   6  14   2      2.1049      1.0175     -1.0534      0.0000
   8  14   2      0.0000      1.2339      1.8674      0.0000
  10  14   2      1.4660      1.1492      1.4493      0.0000
  12  14   2      1.8326      1.0625      0.9553      0.0000
  14  14   2      1.5324      0.9641      0.5561      0.0000
  16  14   2      1.1049      1.1880      1.3421      0.0000
  18  14   2      2.1863      0.9471      1.5241      0.0000
  20  14   2      0.7123      1.0828      0.4433      0.0000
  22  14   2      0.0000      0.9110     -0.8104      0.0000
  24  14   2      0.0000      1.2890     -0.7051      0.0000
 -25  15   2      0.2236      1.1277      0.2387      0.0000
 -23  15   2      1.4794      1.1560     -0.1569      0.0000
 -21  15   2      0.0000      1.0400     -0.4823      0.0000
 -19  15   2      1.5257      1.2236      0.1451      0.0000
 -17  15   2      0.0000      1.1407      1.3001      0.0000
 -15  15   2      2.2254      1.1470      1.7376      0.0000
 -13  15   2      1.1883      1.0748      0.9426      0.0000
 -11  15   2      0.9958      1.2828      0.0307      0.0000
  -9  15   2      0.0000      1.1530      0.2272      0.0000
  -7  15   2      2.3743      1.2467      1.1133      0.0000
  -5  15   2      1.7559      1.2039      1.2899      0.0000
  -3  15   2      0.0000      1.1498      0.3308      0.0000
  -1  15   2      0.0000      1.0620     -0.2150      0.0000
   1  15   2      2.1661      1.3207      0.7429      0.0000
   3  15   2      1.6633      1.1978      2.0181      0.0000
   5  15   2      0.7722      1.1233      1.5004      0.0000
   7  15   2      0.0000      1.1585     -0.1302      0.0000
   9  15   2      1.2932      1.2661     -0.1464      0.0000
  11  15   2      0.8613      1.3007      0.2735      0.0000
  13  15   2      0.9636      1.3193      0.9084      0.0000
  15  15   2      2.1418      0.7234      0.1844      0.0000
  17  15   2      0.8346      0.9653     -0.2950      0.0000
  19  15   2      0.4822      0.9439      0.1606      0.0000
 -20  16   2      1.0350      1.0775      0.8856      0.0000
 -18  16   2      1.4377      1.2589      0.1956      0.0000
 -16  16   2      1.1113      1.0833     -0.5565      0.0000
 -14  16   2      1.4706      1.2673     -0.4959      0.0000
 -12  16   2      1.7939      0.9763      0.1961      0.0000
 -10  16   2      1.3024      1.2440      0.5078      0.0000
  -8  16   2      1.0219      1.1697      0.2235      0.0000
  -6  16   2      0.0000      1.1802      0.1821      0.0000
  -4  16   2      0.0000      1.0266      0.9130      0.0000
   0  16   2      2.5911      0.8494      1.6015      0.0000
   2  16   2      1.8689      0.9929      0.8227      0.0000
   4  16   2      1.3617      1.0935      0.7703      0.0000
   6  16   2      0.0000      1.1334      1.5804      0.0000
   8  16   2      1.6272      1.0437      1.7384      0.0000
  10  16   2      0.0000      1.2719      1.2847      0.0000
  12  16   2      1.2283      1.0774      0.3518      0.0000
  14  16   2      0.0000      1.2725      0.4522      0.0000
  16  16   2      1.2417      1.0273      0.5620      0.0000
  18  16   2      0.0000      1.1109      0.1807      0.0000
 -19  17   2      0.9575      1.3137     -0.6084      0.0000
 -17  17   2      1.6853      0.9036      0.1474      0.0000
 -15  17   2      0.0000      1.1650      0.7373      0.0000
 -13  17   2      1.4095      1.2487      0.8459      0.0000
 -11  17   2      1.1108      1.2450      0.9093      0.0000
  -9  17   2      0.0000      1.1557      1.2895      0.0000
  -7  17   2      0.9966      1.1250      1.5102      0.0000
  -5  17   2      0.0000      0.9264      0.9703      0.0000
  -3  17   2      0.5233      1.3204     -0.0231      0.0000
  -1  17   2      1.5946      1.2190     -0.6264      0.0000
   1  17   2      1.6153      0.7603     -0.6351      0.0000
   3  17   2      1.7913      0.9991     -0.7526      0.0000
   5  17   2      0.0000      1.0314     -1.2818      0.0000
   7  17   2      0.0000      1.2625     -1.5013      0.0000
   9  17   2      1.8120      0.9032     -1.0969      0.0000
  11  17   2      2.1296      0.7318     -0.1397      0.0000
  13  17   2      1.1916      1.0539      0.1734      0.0000
 -14  18   2      0.0000      1.2907     -0.3401      0.0000
 -12  18   2      0.0000      1.1085     -0.3777      0.0000
 -10  18   2      1.7113      0.9073     -0.5207      0.0000
  -8  18   2      1.0075      1.2788     -0.6505      0.0000
  -6  18   2      1.1409      1.2516     -0.3017      0.0000
  -4  18   2      0.0000      0.9990      0.5025      0.0000
   0  18   2      1.1850      0.9616      1.1695      0.0000
   2  18   2      0.0000      0.9557      1.0557      0.0000
   4  18   2      1.3189      1.0677      1.1809      0.0000
   6  18   2      0.0000      1.1603      1.2824      0.0000
   8  18   2      1.9939      1.2999      0.9905      0.0000
  10  18   2      1.1770      1.3505      0.2668      0.0000
  -7  19   2      0.0000      1.2054      1.0240      0.0000
  -5  19   2      1.1192      1.1305      0.7848      0.0000
   1  19   2      1.6032      0.8908      0.3908      0.0000
 -37   1   3      0.6651      0.9420      0.3551      0.0000
 -35   1   3      0.0000      0.9600      0.2948      0.0000
 -33   1   3      0.0000      0.9954     -0.7671      0.0000
 -31   1   3      2.2947      1.2629     -1.8652      0.0000
 -29   1   3      1.9203      0.8680     -1.6252      0.0000
 -27   1   3      3.4001      0.7367      2.3985      0.0000
 -25   1   3      1.7703      1.1248     -2.0112      0.0000
 -23   1   3      0.0000      1.2825     -1.3087      0.0000
 -21   1   3      1.6171      1.2263     -1.0331      0.0000
 -19   1   3      0.0000      1.6086      2.0144      0.0000
 -17   1   3      3.3115      0.4872      4.4583      0.0000
 -15   1   3      5.9495      0.7346      3.8117      0.0000
 -13   1   3      4.3654      0.3925      3.4923      0.0000
 -11   1   3      8.9476      0.5034     -8.3435      0.0000
  -9   1   3      7.6935      0.6397     10.4506      0.0000
  -7   1   3      7.0303      0.3469     -5.6332      0.0000
  -5   1   3      5.4694      0.2626     -3.6812      0.0000
  -3   1   3      5.9248      0.4469      4.5488      0.0000
 -40   2   3      1.3140      1.0610     -0.1343      0.0000
 -38   2   3      0.5353      0.9768     -0.3497      0.0000
 -36   2   3      0.0000      1.0918     -0.5078      0.0000
 -34   2   3      0.8028      1.0964      0.5312      0.0000
 -32   2   3      1.2937      1.0032      2.8586      0.0000
 -30   2   3      2.6443      1.2276      3.8705      0.0000
 -28   2   3      1.0394      1.1895      0.0398      0.0000
 -22   2   3      2.8244      0.5049      1.7942      0.0000
 -18   2   3      4.1915      0.5399     -4.2731      0.0000
 -16   2   3      7.9367      0.4507     -8.5944      0.0000
 -14   2   3      7.0518      0.6128     -6.7784      0.0000
 -12   2   3     10.4808      0.7928      7.2072      0.0000
 -10   2   3      2.6369      0.9452      4.2926      0.0000
  -8   2   3      2.8610      0.6319     -2.9240      0.0000
  -6   2   3      9.7516      1.2802     13.0881      0.0000
  -4   2   3      3.3718      0.5309      2.2384      0.0000
  -2   2   3      5.0775      0.2729      5.9298      0.0000
 -39   3   3      0.0000      0.9949      0.2927      0.0000
 -37   3   3      0.0000      1.1876      0.6447      0.0000
 -35   3   3      1.1490      1.0881      0.2252      0.0000
 -33   3   3      2.1756      1.2921     -2.0030      0.0000
 -31   3   3      4.0508      0.6437     -4.5860      0.0000
 -29   3   3      2.4195      0.8541     -3.0518      0.0000
 -27   3   3      2.2705      0.6673      0.5380      0.0000
 -25   3   3      3.1258      0.9093      2.3788      0.0000
 -23   3   3      6.6820      0.5758     -6.7211      0.0000
 -21   3   3      1.7913      0.7796      1.7437      0.0000
 -19   3   3      7.0532      0.4389      6.2458      0.0000
 -17   3   3      8.2222      0.6717      6.4787      0.0000
 -15   3   3     10.0714      0.5441     11.5192      0.0000
 -13   3   3      4.2265      0.4927     -2.9953      0.0000
 -11   3   3      5.3192      0.5468     -4.7687      0.0000
  -9   3   3      5.9426      0.5639     -7.1733      0.0000
  -7   3   3      4.2226      0.4451     -3.9687      0.0000
  -5   3   3      8.4092      0.4975     -8.6121      0.0000
  -3   3   3      3.9331      0.7815     -7.1974      0.0000
  -1   3   3      5.6504      0.5294     -3.4873      0.0000
   1   3   3      3.2610      0.3185     -3.3423      0.0000
   3   3   3      7.7553      0.4412     -7.2474      0.0000
   5   3   3      9.0024      0.5550     11.0961      0.0000
   7   3   3      5.6494      0.7330      6.3606      0.0000
  11   3   3      6.3848      0.4767     -4.9284      0.0000
  13   3   3      2.0659      1.0002     -2.0852      0.0000
 -38   4   3      1.3265      1.3602     -0.5216      0.0000
 -36   4   3      1.0003      0.9389     -0.6213      0.0000
 -34   4   3      0.0000      1.3342      0.7683      0.0000
 -32   4   3      3.3411      0.5287      3.5582      0.0000
 -30   4   3      3.9881      0.6971      4.3201      0.0000
 -28   4   3      4.2450      0.6890      2.5216      0.0000
 -26   4   3      1.8557      0.7984     -0.9559      0.0000
 -24   4   3      1.6472      0.8819     -1.3716      0.0000
 -22   4   3      7.2383      0.6830      5.3912      0.0000
 -20   4   3      5.1165      0.5995     -6.0493      0.0000
 -18   4   3     10.1187      0.7697    -10.6636      0.0000
 -16   4   3     14.1103      1.1896    -12.7417      0.0000
 -14   4   3      8.3069      0.5371     -7.4637      0.0000
 -12   4   3      4.6982      0.3960     -4.0288      0.0000
  -8   4   3      3.4784      0.6232      2.9764      0.0000
  -6   4   3      2.5689      0.9099      2.0593      0.0000
  -4   4   3      8.1632      0.6530      8.7102      0.0000
  -2   4   3      8.4872      0.4603      9.1226      0.0000
   0   4   3      4.5291      0.6529      5.1112      0.0000
   2   4   3      6.9234      0.4337      7.5526      0.0000
   4   4   3      6.0036      0.3772     -6.2770      0.0000
   6   4   3      4.6874      0.3691     -7.4750      0.0000
   8   4   3      5.9322      0.6022     -4.2137      0.0000
  14   4   3      0.0000      1.4099     -0.5226      0.0000
  16   4   3      4.2719      0.7445     -0.0991      0.0000
  20   4   3      2.2654      0.7489      3.0109      0.0000
  22   4   3      1.7829      1.0048      0.6719      0.0000
  24   4   3      1.9267      0.9895     -0.8440      0.0000
  26   4   3      1.7409      1.0465     -0.9544      0.0000
  28   4   3      0.8731      1.1644     -0.5970      0.0000
 -37   5   3      1.0103      1.0525      0.5916      0.0000
 -35   5   3      0.0000      1.1494      0.0765      0.0000
 -33   5   3      2.4119      0.7590     -2.0166      0.0000
 -31   5   3      3.9325      0.7054     -3.7497      0.0000
 -29   5   3      3.5313      0.4602     -3.6510      0.0000
 -27   5   3      1.7963      0.8723     -2.0205      0.0000
 -25   5   3      2.8722      0.7792      1.3170      0.0000
 -23   5   3      1.7922      1.0244      2.7575      0.0000
 -21   5   3      2.6853      0.6582     -3.0301      0.0000
 -19   5   3      9.0743      1.2606     10.6331      0.0000
 -17   5   3     12.5408      0.6973     12.5713      0.0000
 -15   5   3      9.1055      0.7008      6.9669      0.0000
 -13   5   3      3.0829      0.7159      2.8141      0.0000
 -11   5   3      3.5519      0.4876     -1.8471      0.0000
  -9   5   3      6.3036      0.4509     -4.8496      0.0000
  -7   5   3      5.7084      0.9519     -6.2815      0.0000
  -5   5   3      8.4836      0.5262     -5.5003      0.0000
  -3   5   3      3.8481      0.9246     -7.4665      0.0000
  -1   5   3      7.4853      0.4435     -6.1016      0.0000
   1   5   3      5.4901      0.4047     -4.3481      0.0000
   5   5   3      5.5145      0.3871      5.8595      0.0000
   7   5   3      4.1734      0.5110      4.1522      0.0000
   9   5   3      5.2339      0.5869      1.4770      0.0000
  11   5   3      9.1253      1.0008     -0.7804      0.0000
  13   5   3      5.0303      0.6102      0.2237      0.0000
  15   5   3      2.8625      0.8332      0.3704      0.0000
  17   5   3      0.4239      1.5178     -0.9176      0.0000
  19   5   3      2.6687      1.4925     -3.4877      0.0000
  21   5   3      2.4036      1.2823     -0.7143      0.0000
  23   5   3      1.9735      0.9660      0.9432      0.0000
  25   5   3      2.0291      1.7372      1.1941      0.0000
  27   5   3      2.4018      0.9913      0.9997      0.0000
  29   5   3      0.0000      1.0149      0.7601      0.0000
  31   5   3      1.8630      0.8062      0.5147      0.0000
 -38   6   3      1.2457      1.1802     -0.0023      0.0000
 -36   6   3      0.9203      1.2039     -0.2156      0.0000
 -34   6   3      1.6571      1.0869      0.7607      0.0000
 -32   6   3      2.5908      0.5239      2.5373      0.0000
 -30   6   3      3.4081      0.4664      3.3208      0.0000
 -28   6   3      2.3492      0.6306      2.6288      0.0000
 -26   6   3      1.5648      1.1301      1.6107      0.0000
 -24   6   3      4.1631      0.7239     -3.3169      0.0000
 -22   6   3      3.1915      0.6394     -3.4127      0.0000
 -20   6   3      1.7680      1.2038     -1.0248      0.0000
 -18   6   3     12.1679      1.5385    -12.3436      0.0000
 -16   6   3      8.8478      0.7056     -8.6647      0.0000
 -14   6   3      3.8901      0.6434     -3.6534      0.0000
 -12   6   3      1.6115      0.9672      2.4551      0.0000
 -10   6   3      5.6674      0.6555      4.5007      0.0000
  -8   6   3      9.0423      0.7968      8.3495      0.0000
  -6   6   3     11.6417      0.9017      9.7865      0.0000
  -4   6   3      8.1912      0.4642      9.0252      0.0000
  -2   6   3      8.7674      0.4837     10.2132      0.0000
   0   6   3      6.4133      0.4191      6.0503      0.0000
   2   6   3      8.6757      0.4939     -8.6644      0.0000
   4   6   3      8.0556      1.0630    -10.9411      0.0000
   6   6   3      5.4113      0.7152     -6.2473      0.0000
   8   6   3      4.6353      0.5444     -5.4257      0.0000
  10   6   3      6.2679      0.8778     -3.6585      0.0000
  14   6   3      1.4070      0.9848      0.1308      0.0000
  16   6   3      3.0504      0.6381      0.7985      0.0000
  18   6   3      4.5529      0.6370      5.2203      0.0000
  20   6   3      1.3074      0.9700      2.3893      0.0000
  22   6   3      0.0000      0.9279      0.2160      0.0000
  24   6   3      0.8858      1.4573     -0.4627      0.0000
  26   6   3      0.0000      1.2290     -0.5661      0.0000
  28   6   3      0.0000      1.3014     -0.6704      0.0000
  30   6   3      2.5441      0.7263     -0.6373      0.0000
  32   6   3      2.0215      1.1593     -0.4978      0.0000
 -37   7   3      0.5035      1.0160     -0.3602      0.0000
 -35   7   3      0.9181      1.0449     -0.2730      0.0000
 -33   7   3      2.0339      0.6312     -1.2306      0.0000
 -31   7   3      2.6327      0.6541     -2.7485      0.0000
 -29   7   3      2.3563      0.8180     -2.7772      0.0000
 -27   7   3      2.3977      0.6455     -1.9133      0.0000
 -25   7   3      2.9678      0.8148     -0.3208      0.0000
 -23   7   3      6.7454      0.4957      4.9830      0.0000
 -21   7   3      4.7927      0.7868      4.8554      0.0000
 -19   7   3      5.6468      0.6242      5.4405      0.0000
 -17   7   3     10.6852      0.5866     10.5441      0.0000
 -15   7   3      8.7864      0.7479      6.3101      0.0000
 -13   7   3      3.3205      0.7301     -1.3454      0.0000
 -11   7   3      6.1150      0.4810     -6.2063      0.0000
  -9   7   3      8.4816      0.5256     -9.3780      0.0000
  -7   7   3     10.0847      0.5947    -10.9290      0.0000
  -5   7   3      8.9098      0.9122    -10.5243      0.0000
  -1   7   3      5.5504      0.4541     -4.7794      0.0000
   1   7   3     11.1224      0.6060      9.4539      0.0000
   3   7   3     14.2561      0.7447     16.6880      0.0000
   5   7   3     10.9956      0.8415     13.3179      0.0000
   7   7   3      7.2746      0.6167      9.0738      0.0000
   9   7   3      6.8225      0.4646      7.8702      0.0000
  11   7   3      8.2888      0.4784      6.6166      0.0000
  13   7   3      4.0608      0.6041      3.0018      0.0000
  15   7   3      3.4799      0.4533      1.3760      0.0000
  17   7   3      7.2322      0.6667     -4.5321      0.0000
  19   7   3      3.1241      0.5575     -2.4182      0.0000
  21   7   3      1.2850      1.0520     -0.4331      0.0000
  23   7   3      1.7170      0.9452      0.3966      0.0000
  25   7   3      1.4631      1.2249      0.6241      0.0000
  27   7   3      0.5937      0.8327      0.7015      0.0000
  29   7   3      0.7060      1.0162      0.8774      0.0000
  31   7   3      0.0000      1.2992      0.8333      0.0000
 -36   8   3      0.8056      0.9453      0.8587      0.0000
 -34   8   3      1.2159      1.1035      0.7090      0.0000
 -32   8   3      2.6951      0.7244      1.9177      0.0000
 -30   8   3      3.0844      0.4846      3.5257      0.0000
 -28   8   3      4.0087      0.4471      3.5208      0.0000
 -26   8   3      4.1800      0.4839      2.8589      0.0000
 -24   8   3      2.5340      0.7856      0.9156      0.0000
 -22   8   3      4.6211      0.5952     -4.0008      0.0000
 -18   8   3      5.6559      0.4685     -5.9843      0.0000
 -16   8   3      8.9422      0.5385     -8.3305      0.0000
 -14   8   3      4.5918      0.5692     -3.9369      0.0000
 -12   8   3      2.8223      0.6344      1.9545      0.0000
 -10   8   3      6.5998      0.6964      6.5174      0.0000
  -8   8   3      7.7365      0.7628      7.3856      0.0000
  -6   8   3     11.4582      0.9102      9.9741      0.0000
  -4   8   3      9.3376      0.5313     15.5950      0.0000
  -2   8   3     11.2978      0.5909     14.3819      0.0000
   0   8   3      7.4247      0.5068      5.2764      0.0000
   2   8   3      5.5738      0.6784     -3.3573      0.0000
   4   8   3      5.0309      0.5945     -6.6613      0.0000
   6   8   3      2.7081      0.6434     -3.7293      0.0000
   8   8   3      3.3512      0.3854     -3.3243      0.0000
  10   8   3      4.9556      0.8678     -4.6753      0.0000
  12   8   3      4.7226      0.4520     -3.6530      0.0000
  14   8   3      3.0763      0.6953     -1.5005      0.0000
  16   8   3      5.8026      0.6655      5.0127      0.0000
  18   8   3      2.9703      0.7890      3.6561      0.0000
  20   8   3      2.2230      0.6046      1.7178      0.0000
  22   8   3      2.5179      0.5833      0.8822      0.0000
  24   8   3      1.9424      0.8463      0.0931      0.0000
  26   8   3      2.4539      0.6609      0.0657      0.0000
  28   8   3      1.5942      1.2890     -0.3683      0.0000
  30   8   3      0.7761      1.1402     -0.6051      0.0000
 -35   9   3      1.0175      1.0670     -1.4644      0.0000
 -33   9   3      1.5627      0.7858     -1.2242      0.0000
 -31   9   3      2.8330      0.5336     -2.4100      0.0000
 -29   9   3      3.8223      0.5661     -3.4715      0.0000
 -27   9   3      3.4536      0.5684     -2.7333      0.0000
 -25   9   3      1.8284      1.0815     -2.0052      0.0000
 -23   9   3      2.5585      0.6742      1.4271      0.0000
 -21   9   3      4.9512      0.6095      5.3489      0.0000
 -19   9   3      6.2399      0.6839      5.8583      0.0000
 -17   9   3      6.5529      0.5107      7.2186      0.0000
 -15   9   3      7.0540      0.4998      6.3148      0.0000
 -13   9   3      2.8863      0.6235      1.2183      0.0000
 -11   9   3      4.1990      0.5074     -5.5581      0.0000
  -9   9   3      6.6857      0.7265     -7.6113      0.0000
  -7   9   3      7.1871      1.0276     -8.1496      0.0000
  -5   9   3      8.6302      0.7037    -13.3720      0.0000
  -1   9   3      8.4918      0.7176     -8.6759      0.0000
   1   9   3      5.3793      0.6629     -0.6761      0.0000
   3   9   3      4.7896      0.6020      5.2908      0.0000
   5   9   3      3.9010      0.5029      3.6276      0.0000
   9   9   3      4.4428      0.4010      2.2484      0.0000
  11   9   3      3.8411      0.5184      2.9731      0.0000
  13   9   3      3.4118      0.5651      1.7038      0.0000
  15   9   3      5.6199      0.4842     -4.5673      0.0000
  17   9   3      3.5458      0.6954     -4.3998      0.0000
  19   9   3      1.4281      1.1931     -2.4722      0.0000
  21   9   3      2.6973      0.6127     -1.6183      0.0000
  23   9   3      2.3946      0.6370     -0.1962      0.0000
  25   9   3      1.2361      0.9866     -0.1852      0.0000
  27   9   3      0.6224      0.9001      0.3762      0.0000
 -34  10   3      1.5279      1.1466      1.9685      0.0000
 -32  10   3      2.3451      0.8909      1.9352      0.0000
 -30  10   3      4.4023      0.7419      3.0930      0.0000
 -28  10   3      4.2653      0.8128      3.3899      0.0000
 -26  10   3      3.2216      0.8520      2.4786      0.0000
 -24  10   3      1.2276      0.9414      1.5204      0.0000
 -22  10   3      2.9603      0.5716     -2.7342      0.0000
 -20  10   3      6.3837      0.5010     -5.7059      0.0000
 -18  10   3      6.0930      0.5190     -6.7008      0.0000
 -16  10   3      6.6380      0.5326     -6.9321      0.0000
 -14  10   3      4.5689      0.5577     -4.4272      0.0000
 -12  10   3      1.9754      1.2387      1.2723      0.0000
 -10  10   3      5.3403      0.7557      5.1502      0.0000
  -8  10   3      5.1849      0.7432      5.5782      0.0000
  -6  10   3      7.6028      0.7553      7.7653      0.0000
   0  10   3      6.1691      0.6837      2.1368      0.0000
   2  10   3      4.1918      0.8125     -4.2064      0.0000
   4  10   3      4.7175      0.6395     -3.8327      0.0000
   6  10   3      2.8394      0.9806     -2.2720      0.0000
   8  10   3      3.0839      0.7003     -0.5107      0.0000
  10  10   3      3.4964      0.6863     -0.6273      0.0000
  12  10   3      4.9677      0.6958     -0.5339      0.0000
  14  10   3      4.2481      0.9171      4.1122      0.0000
  16  10   3      3.1929      0.7807      4.7118      0.0000
  18  10   3      3.0051      0.8728      3.1222      0.0000
  20  10   3      2.4653      0.5929      1.9543      0.0000
  22  10   3      2.2109      0.9325      0.1549      0.0000
  24  10   3      1.5524      1.2516      0.0552      0.0000
  26  10   3      2.2488      0.9298     -0.4759      0.0000
  28  10   3      1.0367      1.0269     -0.9090      0.0000
 -33  11   3      1.5782      1.2142     -2.1300      0.0000
 -31  11   3      3.3546      0.5876     -2.4239      0.0000
 -29  11   3      3.9068      0.6138     -3.5244      0.0000
 -27  11   3      4.2807      0.5519     -3.3024      0.0000
 -25  11   3      2.1485      1.0020     -2.5985      0.0000
 -23  11   3      1.5141      1.4321     -1.0057      0.0000
 -21  11   3      3.1812      0.6003      3.8095      0.0000
 -19  11   3      9.1290      0.5848      7.6986      0.0000
 -17  11   3     13.4815      1.0611     10.4725      0.0000
 -15  11   3     14.1425      0.7768     11.7423      0.0000
 -13  11   3     13.5632      0.7457     10.2615      0.0000
 -11  11   3     10.3295      0.6335      7.6370      0.0000
  -9  11   3      7.1813      0.7731      5.6300      0.0000
  -7  11   3      5.8453      0.7824      3.1801      0.0000
  -5  11   3      2.1715      0.9445     -0.8424      0.0000
  -3  11   3      1.2755      1.1412     -4.2288      0.0000
  -1  11   3      3.7235      0.7508     -3.0265      0.0000
   1  11   3      2.7933      0.6242      1.6205      0.0000
   3  11   3      5.6519      0.6646      3.2189      0.0000
   5  11   3      6.9168      0.4828      4.1487      0.0000
   7  11   3      6.2726      0.7341      3.7485      0.0000
   9  11   3      6.1999      0.7257      4.4393      0.0000
  11  11   3      8.0344      0.5272      5.1307      0.0000
  13  11   3      4.8867      0.4079      2.0220      0.0000
  15  11   3      1.9799      1.3174      0.5098      0.0000
  19  11   3      1.7234      0.9055      0.5094      0.0000
  21  11   3      2.8348      0.5467      1.4218      0.0000
  23  11   3      2.9777      0.4948      1.1263      0.0000
  25  11   3      2.0244      0.9370      1.1027      0.0000
 -30  12   3      2.6755      1.0012      1.9827      0.0000
 -28  12   3      2.4891      0.7344      2.3422      0.0000
 -26  12   3      1.5269      1.0305      1.4244      0.0000
 -24  12   3      1.8849      0.7318      0.7434      0.0000
 -22  12   3      1.4717      1.2357     -0.9022      0.0000
 -20  12   3      5.0491      0.5097     -4.1642      0.0000
 -18  12   3      6.2563      0.7598     -5.8522      0.0000
 -16  12   3      6.9749      0.5682     -5.4798      0.0000
 -14  12   3      4.1605      0.6120     -3.0530      0.0000
 -12  12   3      2.4544      0.8439      0.0132      0.0000
 -10  12   3      2.8308      0.9361      2.4703      0.0000
  -8  12   3      3.7560      0.6551      3.9292      0.0000
  -6  12   3      4.1571      0.5076      4.7481      0.0000
  -4  12   3      4.2773      0.7907      5.3891      0.0000
  -2  12   3      4.4941      0.4344      4.0084      0.0000
   0  12   3      4.6441      1.2422     -0.0090      0.0000
   2  12   3      3.7245      0.5586     -2.7186      0.0000
   4  12   3      3.5722      0.5729     -4.1474      0.0000
   6  12   3      2.8507      0.8961     -3.1420      0.0000
   8  12   3      3.0149      0.8079     -2.6319      0.0000
  10  12   3      4.2852      0.4965     -2.1375      0.0000
  12  12   3      3.9323      0.4961      0.4460      0.0000
  14  12   3      2.8337      0.6256      1.8245      0.0000
  18  12   3      1.0615      1.0245      1.8433      0.0000
  20  12   3      1.5378      0.9633      0.7200      0.0000
  22  12   3      1.4606      0.9360      0.2567      0.0000
  24  12   3      0.0000      1.1424     -0.0973      0.0000
 -29  13   3      1.5805      0.9939     -1.7480      0.0000
 -27  13   3      2.5319      0.8002     -1.5941      0.0000
 -25  13   3      1.6290      0.8369     -0.6077      0.0000
 -23  13   3      1.3369      1.0146      0.1682      0.0000
 -21  13   3      2.2299      0.8216      1.9496      0.0000
 -19  13   3      4.7196      0.5671      4.2698      0.0000
 -17  13   3      5.6959      0.5573      4.8572      0.0000
 -15  13   3      3.5775      0.9188      3.2462      0.0000
 -13  13   3      1.8168      0.9940      0.5076      0.0000
 -11  13   3      4.2533      0.6298     -2.1302      0.0000
  -9  13   3      5.2366      0.7320     -4.3874      0.0000
  -7  13   3      5.5501      0.5886     -6.0136      0.0000
  -5  13   3      4.5070      0.4486     -6.7118      0.0000
  -3  13   3      0.0000      1.1229     -5.8849      0.0000
   1  13   3      5.0123      0.5202     -0.1350      0.0000
   3  13   3      5.0345      0.8546      2.5227      0.0000
   5  13   3      4.0849      0.5814      2.8331      0.0000
   7  13   3      3.6787      0.7850      2.9720      0.0000
   9  13   3      3.4154      0.5902      2.3908      0.0000
  11  13   3      3.0661      0.5542      0.1653      0.0000
  13  13   3      2.4423      0.9588     -1.3838      0.0000
  15  13   3      2.1973      0.9384     -2.4803      0.0000
  17  13   3      0.8318      1.1253     -2.3530      0.0000
  19  13   3      1.9328      1.2094     -1.7226      0.0000
  21  13   3      1.6281      1.0902     -1.1482      0.0000
 -26  14   3      1.0424      0.9857      1.1711      0.0000
 -24  14   3      1.0262      1.1525      0.3397      0.0000
 -22  14   3      0.5256      1.0478     -0.6329      0.0000
 -20  14   3      1.5534      1.1396     -2.3149      0.0000
 -18  14   3      3.9032      0.8315     -3.7014      0.0000
 -16  14   3      4.0479      0.5486     -3.3565      0.0000
 -14  14   3      3.2360      0.6963     -1.4642      0.0000
 -12  14   3      2.0128      0.9596      0.9076      0.0000
 -10  14   3      2.4685      1.1371      3.2345      0.0000
  -8  14   3      4.2537      0.6546      5.4790      0.0000
  -6  14   3      4.4694      0.4842      6.9637      0.0000
  -4  14   3      5.4900      1.4333      6.8276      0.0000
  -2  14   3      5.9887      0.6749      5.1106      0.0000
   0  14   3      5.0412      1.1339      2.6636      0.0000
   2  14   3      3.7490      0.5751      0.0077      0.0000
   4  14   3      1.9341      0.8748     -1.3090      0.0000
   6  14   3      2.7935      0.6807     -2.4147      0.0000
   8  14   3      3.6043      0.8089     -2.5525      0.0000
  10  14   3      3.2859      0.8278     -1.2724      0.0000
  12  14   3      3.2198      0.8274      0.0004      0.0000
  14  14   3      1.8527      1.3758      1.3508      0.0000
  16  14   3      1.9053      1.2973      1.5956      0.0000
  18  14   3      1.0173      0.8468      1.6041      0.0000
  20  14   3      1.8109      0.9393      1.3832      0.0000
 -25  15   3      1.2965      1.1844     -0.0152      0.0000
 -23  15   3      0.0000      1.1993      0.7211      0.0000
 -21  15   3      2.5626      0.8190      1.5650      0.0000
 -19  15   3      3.0060      0.9737      2.4315      0.0000
 -17  15   3      4.0585      0.5469      2.4841      0.0000
 -15  15   3      1.3017      1.3435      1.3313      0.0000
 -13  15   3      1.5203      1.1990     -0.4394      0.0000
 -11  15   3      3.4471      0.7197     -2.1403      0.0000
  -9  15   3      3.3275      0.9356     -3.6345      0.0000
  -7  15   3      3.9970      0.5973     -4.5841      0.0000
  -5  15   3      3.5223      0.7270     -4.1016      0.0000
  -1  15   3      2.9018      0.5288      0.7707      0.0000
   1  15   3      3.5373      0.9660      3.3220      0.0000
   3  15   3      3.9070      0.6302      4.7352      0.0000
   5  15   3      4.1358      0.6077      5.6897      0.0000
   7  15   3      4.1347      0.6221      5.5620      0.0000
  11  15   3      2.9609      0.8809      2.4383      0.0000
  13  15   3      2.0460      1.1434      0.3630      0.0000
  15  15   3      1.1075      0.9941     -0.5863      0.0000
  17  15   3      0.5642      1.1429     -1.2047      0.0000
  19  15   3      0.0000      1.1123     -1.3078      0.0000
 -20  16   3      3.2766      0.8769     -2.0980      0.0000
 -18  16   3      3.1797      0.6272     -2.7482      0.0000
 -16  16   3      3.0980      0.7972     -2.6483      0.0000
 -14  16   3      3.0096      0.7240     -1.8032      0.0000
 -12  16   3      1.1311      1.0967     -0.4751      0.0000
 -10  16   3      1.4474      1.2687      1.2331      0.0000
  -8  16   3      2.5495      1.0937      3.1167      0.0000
  -6  16   3      2.6032      0.5567      4.3551      0.0000
  -4  16   3      3.2429      1.0212      4.1256      0.0000
  -2  16   3      1.7720      1.5954      2.6715      0.0000
   0  16   3      2.4696      0.5908      0.9523      0.0000
   2  16   3      1.9789      1.6387     -0.2669      0.0000
   4  16   3      1.5859      1.0241     -1.3963      0.0000
   6  16   3      1.3081      1.4523     -2.0472      0.0000
   8  16   3      2.7382      0.8257     -1.9565      0.0000
  10  16   3      3.3400      0.6327     -1.2286      0.0000
  12  16   3      2.7685      0.9870      0.1394      0.0000
  16  16   3      1.7667      1.1639      1.3387      0.0000
 -17  17   3      2.7403      0.9549      2.1591      0.0000
 -15  17   3      3.1402      0.7100      2.0037      0.0000
 -13  17   3      1.5663      1.3811      1.4674      0.0000
 -11  17   3      1.7012      0.9573      0.5302      0.0000
  -9  17   3      0.0000      1.0234     -0.7735      0.0000
  -7  17   3      1.7282      1.3358     -1.9536      0.0000
  -5  17   3      1.4086      1.0753     -2.2269      0.0000
  -3  17   3      2.4236      1.3143     -1.4115      0.0000
  -1  17   3      1.3375      1.1721     -0.2697      0.0000
   1  17   3      2.2215      1.1388      0.3634      0.0000
   3  17   3      2.2490      1.0697      0.6712      0.0000
   5  17   3      0.0000      1.1530      0.8109      0.0000
   7  17   3      1.8611      1.3418      0.8140      0.0000
   9  17   3      1.4355      1.3413      0.4882      0.0000
  11  17   3      2.7248      0.8852     -0.3327      0.0000
 -12  18   3      4.0442      0.9636     -2.8834      0.0000
 -10  18   3      3.9427      0.9160     -2.1742      0.0000
  -8  18   3      0.0000      1.0303     -0.9254      0.0000
  -6  18   3      0.0000      1.0835      0.1531      0.0000
  -4  18   3      2.8073      1.1030      0.4375      0.0000
   4  18   3      1.4168      1.2405     -0.9388      0.0000
   6  18   3      0.0000      1.3375     -1.4100      0.0000
 -32   0   4      0.7708      1.0169      0.8953      0.0000
 -30   0   4      0.9979      1.1243     -2.8900      0.0000
 -28   0   4      3.7675      0.6377     -6.3133      0.0000
 -26   0   4      5.3872      0.8063     -0.6387      0.0000
 -24   0   4      7.2367      1.1977      3.2829      0.0000
 -20   0   4      1.5057      1.2998      4.2701      0.0000
 -18   0   4     15.5881      0.8484     12.0496      0.0000
 -16   0   4     20.8108      2.0476     13.1427      0.0000
 -14   0   4     22.6215      1.7968     15.7096      0.0000
 -12   0   4     14.5782      1.0525     11.9709      0.0000
 -10   0   4     15.0281      0.7757    -12.0925      0.0000
  -8   0   4     15.7704      1.5746    -17.7046      0.0000
  -6   0   4     18.4107      0.9242    -17.0682      0.0000
  -4   0   4     16.2637      1.1574    -23.3024      0.0000
 -39   1   4      1.7873      1.0104     -1.3138      0.0000
 -37   1   4      1.7882      0.8492     -1.2508      0.0000
 -35   1   4      1.2121      0.9955     -1.5713      0.0000
 -33   1   4      1.4699      1.1552     -1.3299      0.0000
 -31   1   4      1.7991      0.9666      1.2880      0.0000
 -27   1   4      1.4930      1.3608      6.4968      0.0000
 -25   1   4      1.8681      1.3325      1.0812      0.0000
 -23   1   4      1.6738      1.0787     -1.8527      0.0000
 -21   1   4      2.1926      0.6643     -1.2466      0.0000
 -17   1   4     10.8687      0.6698    -10.9231      0.0000
 -15   1   4     16.4550      0.5949    -13.9852      0.0000
 -13   1   4     16.1073      0.8155    -15.9449      0.0000
 -11   1   4      2.8893      0.4593     -2.5187      0.0000
  -9   1   4     12.8714      0.5406     12.3658      0.0000
  -7   1   4     16.6153      0.5906     16.6497      0.0000
  -5   1   4     21.6402      1.0499     23.3112      0.0000
 -38   2   4      0.0000      0.9389      1.4944      0.0000
 -36   2   4      0.0000      1.1480      1.4699      0.0000
 -34   2   4      1.1868      1.1327      1.4710      0.0000
 -32   2   4      1.1680      1.1476      0.0097      0.0000
 -30   2   4      3.9282      0.9378     -3.3780      0.0000
 -26   2   4      8.2371      0.4937     -7.0900      0.0000
 -24   2   4      1.1777      1.2782     -0.5281      0.0000
 -22   2   4      3.3720      0.8030      0.1130      0.0000
 -20   2   4      2.7614      0.5569      2.7755      0.0000
 -18   2   4      5.1660      0.5658      7.5092      0.0000
 -16   2   4     10.5069      0.9096     11.3239      0.0000
 -14   2   4     13.6809      1.3562     16.2944      0.0000
 -12   2   4      8.3196      0.5127      7.4680      0.0000
 -10   2   4      4.0478      0.6158      1.6625      0.0000
  -8   2   4     16.4843      1.1989    -12.4830      0.0000
  -6   2   4     18.9880      0.9593    -17.5395      0.0000
 -39   3   4      1.3504      1.3795     -1.6619      0.0000
 -37   3   4      1.9122      1.4478     -1.5107      0.0000
 -35   3   4      0.8994      1.0391     -1.1932      0.0000
 -33   3   4      1.1187      0.8972     -0.6410      0.0000
 -31   3   4      1.8708      0.7202      1.6514      0.0000
 -29   3   4      3.9267      0.7048      3.6055      0.0000
 -27   3   4      8.1508      0.7926      6.2797      0.0000
 -25   3   4      8.4912      0.5220      7.2174      0.0000
 -23   3   4      4.7783      1.1283      0.2058      0.0000
 -21   3   4      1.2388      1.2804     -2.2207      0.0000
 -19   3   4      3.2558      0.5073     -2.1156      0.0000
 -17   3   4      6.9049      0.4462     -8.4683      0.0000
 -15   3   4      9.3961      0.7703    -11.5290      0.0000
 -13   3   4      6.5641      0.4031     -8.3999      0.0000
 -11   3   4      3.6127      0.4970     -4.9996      0.0000
  -7   3   4     18.5016      1.3136     16.7046      0.0000
  -5   3   4     13.2821      0.6877     18.9112      0.0000
  -3   3   4     16.2701      0.8134     15.9931      0.0000
  -1   3   4     13.6250      1.5082     15.0641      0.0000
   3   3   4      3.8436      0.7370      3.7458      0.0000
   5   3   4      6.5976      0.6183     -7.1044      0.0000
 -38   4   4      2.3232      1.4050      1.8889      0.0000
 -36   4   4      2.4555      0.5755      1.3819      0.0000
 -34   4   4      0.7319      1.1504      0.5473      0.0000
 -32   4   4      1.3882      1.0432     -0.4216      0.0000
 -30   4   4      2.4671      0.7550     -2.4309      0.0000
 -28   4   4      4.4446      0.6422     -4.2388      0.0000
 -26   4   4      7.7503      0.5833     -6.9710      0.0000
 -24   4   4      8.5055      0.8889     -8.2867      0.0000
 -22   4   4      3.6854      0.6494      3.1512      0.0000
 -20   4   4      2.3645      0.9616      3.0472      0.0000
 -18   4   4      6.6901      0.6410      5.1465      0.0000
 -16   4   4     12.5824      0.9801     13.6912      0.0000
 -14   4   4     12.5679      0.6615     11.4543      0.0000
 -12   4   4     13.8750      1.0267     13.4781      0.0000
 -10   4   4     10.0097      0.7898      7.8225      0.0000
  -8   4   4      3.2917      0.8119     -0.3664      0.0000
  -6   4   4      9.4002      1.0958    -11.3437      0.0000
  -4   4   4      5.0806      0.7955    -10.3299      0.0000
  -2   4   4     10.3447      0.5357     -9.5448      0.0000
   0   4   4      7.7864      0.4372     -8.1900      0.0000
   2   4   4      7.1660      0.4045     -5.6468      0.0000
   4   4   4      8.1931      0.9707      6.7132      0.0000
   6   4   4      9.4230      0.6082      7.5148      0.0000
  12   4   4      2.4962      0.9397      4.4655      0.0000
  14   4   4      1.9058      0.8846      2.4335      0.0000
  16   4   4      4.9680      0.6050      0.6758      0.0000
  18   4   4      2.4685      0.8732     -0.8927      0.0000
 -37   5   4      1.9458      0.8131     -1.7858      0.0000
 -35   5   4      0.0000      1.1916     -0.7708      0.0000
 -33   5   4      1.1447      0.9158      0.1920      0.0000
 -31   5   4      1.1448      0.8741      0.4257      0.0000
 -29   5   4      3.3570      0.4732      2.6014      0.0000
 -27   5   4      4.2263      0.6456      3.6386      0.0000
 -25   5   4      6.1478      0.6389      6.4121      0.0000
 -23   5   4      4.3265      0.4409      5.2590      0.0000
 -21   5   4     10.7073      0.6480     -6.0835      0.0000
 -19   5   4      4.5970      0.7366     -4.1252      0.0000
 -17   5   4      6.7098      0.5163     -6.4263      0.0000
 -15   5   4      7.6822      0.4823     -8.4587      0.0000
 -13   5   4      8.1404      0.4962     -8.7009      0.0000
 -11   5   4      5.6750      0.4703     -5.3099      0.0000
  -9   5   4      2.8604      0.7064     -0.5562      0.0000
  -7   5   4      8.2471      0.7261      8.3588      0.0000
  -5   5   4      8.5482      0.6742     11.5222      0.0000
  -3   5   4     10.9869      0.5770     10.3976      0.0000
  -1   5   4      9.2850      0.5049      9.1180      0.0000
   1   5   4      5.9967      0.8520      8.0574      0.0000
   3   5   4      3.4409      0.4204     -1.1708      0.0000
   5   5   4      6.5090      0.4107     -5.9743      0.0000
   7   5   4      6.5411      0.4291     -5.1563      0.0000
   9   5   4      6.4151      0.8336     -5.4872      0.0000
  11   5   4      3.1042      0.6012     -3.9942      0.0000
  15   5   4      2.1205      1.7528     -0.8406      0.0000
  23   5   4      0.8965      1.0260      0.5309      0.0000
  25   5   4      1.0192      1.0437      0.0565      0.0000
  27   5   4      0.7073      1.1421     -0.1538      0.0000
  29   5   4      0.0000      1.0473     -0.3774      0.0000
 -36   6   4      1.6553      1.2136      1.2719      0.0000
 -34   6   4      0.2426      0.8952     -0.1300      0.0000
 -32   6   4      1.1464      0.9150     -0.2435      0.0000
 -30   6   4      0.9567      0.9592     -0.1558      0.0000
 -28   6   4      2.6269      0.7898     -2.3234      0.0000
 -26   6   4      2.6063      0.7945     -2.3638      0.0000
 -24   6   4      4.0506      0.9269     -3.7082      0.0000
 -22   6   4      0.7602      1.1013     -1.5167      0.0000
 -20   6   4     11.0524      0.9274      8.7650      0.0000
 -18   6   4      4.3414      0.5899      5.9312      0.0000
 -16   6   4      5.2102      0.4651      5.4640      0.0000
 -14   6   4      5.6932      0.6594      7.7987      0.0000
 -12   6   4      5.0130      0.4852      4.7106      0.0000
 -10   6   4      2.9909      0.8126      0.7443      0.0000
  -8   6   4      6.6430      0.5728     -7.2257      0.0000
  -6   6   4      9.4455      0.5724    -10.9592      0.0000
  -2   6   4     10.1516      0.5543    -11.9713      0.0000
   0   6   4      8.1977      0.4770     -8.7584      0.0000
   2   6   4      1.4153      0.6419     -1.7264      0.0000
   4   6   4      4.8358      0.4727      5.1236      0.0000
   6   6   4      6.9185      0.6369      7.4238      0.0000
   8   6   4      7.1265      0.4462      7.7491      0.0000
  10   6   4      4.7123      0.3997      5.0423      0.0000
  12   6   4      7.7704      0.6879      5.2475      0.0000
  16   6   4      1.8802      0.9687     -0.1352      0.0000
  18   6   4      2.9296      0.5534     -2.6554      0.0000
  20   6   4      2.6067      1.7022     -2.2677      0.0000
  22   6   4      0.0000      1.3853     -1.1584      0.0000
  24   6   4      0.0000      1.1856     -0.5251      0.0000
  26   6   4      1.0926      0.9885     -0.1425      0.0000
  28   6   4      1.1510      1.3364      0.1703      0.0000
 -35   7   4      0.3741      0.9206     -0.6197      0.0000
 -33   7   4      0.7838      0.9170      0.7106      0.0000
 -31   7   4      1.5571      1.1610      0.1678      0.0000
 -29   7   4      1.3162      0.9413      0.2142      0.0000
 -27   7   4      2.3226      0.9726      2.3176      0.0000
 -25   7   4      2.4369      0.8483      0.8327      0.0000
 -23   7   4      2.2777      0.8483      2.0948      0.0000
 -21   7   4      3.0124      0.7313     -1.3829      0.0000
 -19   7   4      8.7830      0.7211     -8.4934      0.0000
 -17   7   4      4.8229      0.4715     -4.9873      0.0000
 -15   7   4      4.7900      0.4836     -5.0428      0.0000
 -13   7   4      4.5548      0.5041     -4.3366      0.0000
 -11   7   4      3.3039      0.5587     -1.9558      0.0000
  -9   7   4      4.4903      0.5367      5.2536      0.0000
  -5   7   4      6.5985      0.5126      8.4150      0.0000
  -1   7   4      6.2783      0.4646      6.0524      0.0000
   3   7   4      5.6422      0.6022     -5.1038      0.0000
   5   7   4      7.5985      0.9364     -7.9921      0.0000
   7   7   4      8.0200      0.5193     -8.8751      0.0000
   9   7   4      6.1159      0.4422     -5.8143      0.0000
  11   7   4      7.1200      0.6566     -5.1033      0.0000
  13   7   4      3.4919      0.4662     -3.2778      0.0000
  15   7   4      2.1822      0.6414     -1.2334      0.0000
  17   7   4      3.7060      0.7317      1.8293      0.0000
  19   7   4      1.8619      1.0363      2.0850      0.0000
  21   7   4      0.7826      0.9058      1.1349      0.0000
  23   7   4      0.0000      1.2924      0.7036      0.0000
  25   7   4      1.7329      0.9303      0.2810      0.0000
  27   7   4      1.5847      1.3342     -0.0123      0.0000
  29   7   4      1.6625      1.3995     -0.2498      0.0000
 -34   8   4      1.8318      1.0376      0.2095      0.0000
 -32   8   4      0.0000      1.0351     -0.9768      0.0000
 -30   8   4      1.1446      0.9564     -0.2151      0.0000
 -28   8   4      1.9876      1.1301     -0.8344      0.0000
 -26   8   4      1.4976      1.2856     -2.3185      0.0000
 -24   8   4      2.1949      0.8583     -0.9942      0.0000
 -22   8   4      1.8519      0.7101     -2.0617      0.0000
 -20   8   4      2.4927      0.9452      1.6873      0.0000
 -18   8   4      5.7875      0.4903      5.6501      0.0000
 -16   8   4      2.7922      0.7312      4.2109      0.0000
 -14   8   4      3.7866      0.8453      3.1457      0.0000
 -12   8   4      2.7508      0.6530      2.8412      0.0000
 -10   8   4      2.7054      0.7366     -2.1939      0.0000
  -8   8   4      4.6752      0.7791     -6.0032      0.0000
  -6   8   4      6.1763      0.6313     -7.1432      0.0000
  -2   8   4      9.0673      0.5465     -9.7781      0.0000
   0   8   4      6.1800      0.4602     -7.1611      0.0000
   2   8   4      3.5664      0.4703     -2.6048      0.0000
   4   8   4      1.9122      0.6653      1.0502      0.0000
   6   8   4      3.0999      0.4044      3.5662      0.0000
   8   8   4      3.3952      0.5822      3.3432      0.0000
  10   8   4      3.9204      0.6279      2.9957      0.0000
  12   8   4      1.8532      0.9493      2.2361      0.0000
  14   8   4      2.3660      0.5897      1.2130      0.0000
  16   8   4      1.8173      0.7092     -1.2931      0.0000
  18   8   4      2.1801      0.6388     -2.0959      0.0000
  20   8   4      0.2418      1.4358     -1.3038      0.0000
  22   8   4      0.0000      1.1422     -1.0728      0.0000
  24   8   4      0.6522      1.1421     -0.5557      0.0000
  26   8   4      1.8814      0.9440     -0.2784      0.0000
 -33   9   4      0.8155      0.9214      0.1678      0.0000
 -31   9   4      0.4599      0.9404      1.0561      0.0000
 -29   9   4      0.9679      1.0153      0.2346      0.0000
 -27   9   4      1.8599      0.9858      0.9343      0.0000
 -25   9   4      0.7035      1.0243      1.6825      0.0000
 -23   9   4      1.7409      0.9339      1.1330      0.0000
 -21   9   4      1.8149      1.1198      1.7208      0.0000
 -19   9   4      1.1274      1.4379     -1.5760      0.0000
 -17   9   4      3.8344      0.7445     -4.4133      0.0000
 -15   9   4      2.8778      0.6967     -3.4393      0.0000
 -13   9   4      3.0298      0.6396     -2.6969      0.0000
 -11   9   4      2.2524      0.8020     -0.1547      0.0000
  -9   9   4      3.1502      1.3408      2.2004      0.0000
  -7   9   4      4.0460      0.6380      3.5390      0.0000
  -5   9   4      4.5042      1.1251      5.0458      0.0000
  -3   9   4      5.2778      0.3962      5.3507      0.0000
  -1   9   4      5.6145      0.4874      5.1196      0.0000
   1   9   4      3.4760      0.5250      2.1122      0.0000
   3   9   4      2.9378      0.5715     -1.0686      0.0000
   5   9   4      2.9114      0.9439     -2.8789      0.0000
   7   9   4      3.4271      0.4460     -3.2873      0.0000
   9   9   4      3.2312      0.6786     -3.0794      0.0000
  11   9   4      2.0107      1.0843     -2.3151      0.0000
  13   9   4      0.8927      1.0282     -1.4013      0.0000
  15   9   4      0.6027      0.8780      0.4166      0.0000
  17   9   4      1.8525      0.7054      1.3018      0.0000
  19   9   4      0.6725      0.9110      0.8849      0.0000
  21   9   4      0.0000      1.1216      0.8676      0.0000
  23   9   4      1.5919      1.2208      0.3164      0.0000
  25   9   4      1.4738      1.2074      0.1600      0.0000
  27   9   4      0.0000      1.1640     -0.1427      0.0000
 -32  10   4      0.0000      1.1732     -0.6582      0.0000
 -30  10   4      1.9997      1.2764     -1.2305      0.0000
 -28  10   4      1.4414      1.2580     -0.3793      0.0000
 -26  10   4      1.4506      0.9344     -1.0377      0.0000
 -24  10   4      2.1574      0.8347     -1.2808      0.0000
 -22  10   4      1.1160      0.9928     -1.5643      0.0000
 -20  10   4      0.7864      1.1813     -1.4591      0.0000
 -18  10   4      1.1409      1.0764      1.6047      0.0000
 -16  10   4      1.9724      0.9884      3.4621      0.0000
 -14  10   4      2.9973      0.9793      2.7805      0.0000
 -12  10   4      1.8235      1.0198      0.6301      0.0000
 -10  10   4      2.3561      0.7946     -0.3721      0.0000
  -8  10   4      2.6406      0.7314     -1.0657      0.0000
  -6  10   4      2.4089      0.6414     -2.4625      0.0000
  -4  10   4      0.0000      0.9992     -2.9513      0.0000
  -2  10   4      3.2228      0.5364     -3.9165      0.0000
   0  10   4      2.3130      0.6770     -2.8131      0.0000
   2  10   4      0.2042      0.9754     -0.6788      0.0000
   4  10   4      2.0232      0.7694      0.7803      0.0000
   6  10   4      2.1113      0.7261      1.3069      0.0000
   8  10   4      1.6424      1.1759      1.4208      0.0000
  12  10   4      0.4560      1.0220      0.7483      0.0000
  14  10   4      1.7180      1.2868     -0.3730      0.0000
  16  10   4      0.4802      0.9019     -0.7214      0.0000
  18  10   4      0.8463      1.2086     -0.4530      0.0000
  20  10   4      1.0898      0.9163     -0.4369      0.0000
  22  10   4      1.1057      0.9952      0.0251      0.0000
  24  10   4      1.1649      0.9729      0.0840      0.0000
 -31  11   4      1.1312      1.1042      0.9385      0.0000
 -29  11   4      1.6939      1.1286      1.1500      0.0000
 -27  11   4      0.6910      0.8763      0.5691      0.0000
 -25  11   4      1.1489      0.9238      1.1240      0.0000
 -23  11   4      1.4400      1.2058      1.3388      0.0000
 -21  11   4      1.2367      1.2274      1.6433      0.0000
 -19  11   4      1.0156      1.0671      0.2848      0.0000
 -17  11   4      1.5718      1.1587     -2.8669      0.0000
 -15  11   4      5.6703      0.5141     -4.5325      0.0000
 -13  11   4      4.9377      0.8039     -3.3680      0.0000
 -11  11   4      3.7727      1.0406     -2.4432      0.0000
  -9  11   4      3.9815      0.5752     -2.4295      0.0000
  -7  11   4      2.9875      0.6658     -1.6164      0.0000
  -5  11   4      2.4158      1.1688     -0.4389      0.0000
  -3  11   4      1.5707      0.7928      1.2650      0.0000
  -1  11   4      2.4704      0.7461      1.2894      0.0000
   1  11   4      2.1668      0.6977      0.3736      0.0000
   3  11   4      2.7876      0.6484     -0.8285      0.0000
   5  11   4      2.8362      0.6091     -1.6249      0.0000
   7  11   4      2.8517      0.7275     -1.7797      0.0000
   9  11   4      2.4584      0.8055     -2.0265      0.0000
  11  11   4      1.1600      1.0484     -1.9299      0.0000
  13  11   4      1.2214      1.0202     -1.0489      0.0000
  15  11   4      0.5717      0.9590     -0.6684      0.0000
  17  11   4      1.1652      0.9270     -0.5348      0.0000
  19  11   4      0.0000      0.8855     -0.3939      0.0000
  21  11   4      1.2646      0.9808     -0.4646      0.0000
  23  11   4      0.0000      1.1249     -0.3481      0.0000
 -30  12   4      0.5778      0.9807     -0.8286      0.0000
 -28  12   4      0.0000      0.9961     -0.6443      0.0000
 -26  12   4      0.0000      1.0939     -0.3136      0.0000
 -24  12   4      1.0777      0.9949     -0.7921      0.0000
 -22  12   4      1.4116      1.0400     -1.2666      0.0000
 -20  12   4      0.6293      1.0396     -1.4539      0.0000
 -18  12   4      1.5916      1.1537     -0.1432      0.0000
 -16  12   4      2.1768      0.7996      1.5910      0.0000
 -14  12   4      1.3952      1.1745      1.3181      0.0000
 -12  12   4      0.5742      1.2211      0.0054      0.0000
 -10  12   4      1.9758      1.1537     -0.3524      0.0000
  -8  12   4      1.8775      1.4026     -0.1569      0.0000
  -6  12   4      1.8357      0.8074     -0.6850      0.0000
  -4  12   4      0.0000      1.0169     -2.2623      0.0000
  -2  12   4      2.2655      0.5461     -2.5084      0.0000
   0  12   4      1.9817      0.7494     -1.9737      0.0000
   2  12   4      0.0000      1.0733     -0.9707      0.0000
   4  12   4      1.5637      1.1787     -0.1293      0.0000
   6  12   4      1.9953      1.0241     -0.1933      0.0000
   8  12   4      1.2497      1.0012     -0.0036      0.0000
  10  12   4      0.3005      1.0421      0.0850      0.0000
  12  12   4      1.1131      0.8540     -0.3399      0.0000
  14  12   4      0.4073      0.9011     -0.5770      0.0000
  16  12   4      1.3074      0.9614     -0.7020      0.0000
  18  12   4      0.0000      0.8470     -0.5958      0.0000
 -27  13   4      0.0000      1.0849      0.2020      0.0000
 -25  13   4      0.0000      1.0238      0.0168      0.0000
 -23  13   4      2.3496      0.6914      0.2781      0.0000
 -21  13   4      2.5150      0.8007      0.4503      0.0000
 -19  13   4      1.0885      1.1166      0.0579      0.0000
 -17  13   4      1.4688      1.0406     -1.0597      0.0000
 -15  13   4      2.1017      1.3169     -1.5145      0.0000
 -13  13   4      1.7900      1.0605     -0.7485      0.0000
 -11  13   4      1.2929      1.1511      0.0473      0.0000
  -9  13   4      1.3791      1.1025     -0.0491      0.0000
  -7  13   4      1.6818      1.2742     -0.0455      0.0000
  -5  13   4      2.3832      0.9206      1.1929      0.0000
  -3  13   4      1.5322      0.8844      1.9133      0.0000
  -1  13   4      1.4165      1.0722      1.6818      0.0000
   1  13   4      0.0000      1.2998      0.5847      0.0000
   3  13   4      2.1499      1.0468     -0.4365      0.0000
   5  13   4      1.8540      1.0378     -0.4276      0.0000
   7  13   4      0.0000      1.0243     -0.5618      0.0000
   9  13   4      0.0000      1.0571     -0.5521      0.0000
  11  13   4      0.9024      0.9529     -0.3754      0.0000
  13  13   4      0.4645      0.8482     -0.1600      0.0000
  15  13   4      0.9021      0.8365      0.1647      0.0000
 -26  14   4      1.3207      1.1866     -0.1888      0.0000
 -24  14   4      1.2318      1.0539     -0.2283      0.0000
 -22  14   4      1.4699      1.0737     -0.3814      0.0000
 -20  14   4      1.6699      1.3303     -0.2956      0.0000
 -18  14   4      1.4224      1.2238      0.1620      0.0000
 -16  14   4      1.3096      1.0253      0.5470      0.0000
 -14  14   4      1.7033      1.1055      0.3276      0.0000
 -12  14   4      0.0000      1.1612     -0.1860      0.0000
 -10  14   4      0.0000      1.2328     -0.1581      0.0000
  -8  14   4      1.1380      1.0931      0.2260      0.0000
  -6  14   4      0.7882      1.1808     -0.1696      0.0000
  -4  14   4      0.5066      1.5403     -0.8978      0.0000
  -2  14   4      1.9509      0.8126     -1.1366      0.0000
   0  14   4      0.5835      1.2592     -0.2985      0.0000
   2  14   4      0.0000      1.1521      0.6430      0.0000
   4  14   4      0.0000      0.9959      0.5629      0.0000
   6  14   4      1.5300      0.9126      0.4402      0.0000
   8  14   4      1.3472      1.0215      0.1482      0.0000
  10  14   4      2.4449      0.7150      0.0909      0.0000
  12  14   4      1.8053      0.6737      0.0825      0.0000
  16  14   4      0.0000      0.9177     -0.1955      0.0000
 -23  15   4      1.3747      1.2667      0.3604      0.0000
 -21  15   4      0.0000      1.2632      0.3560      0.0000
 -19  15   4      0.0000      1.1513      0.1351      0.0000
 -17  15   4      0.0000      1.0274     -0.0999      0.0000
 -15  15   4      1.1615      1.2896     -0.1040      0.0000
 -13  15   4      0.0000      1.2748      0.0131      0.0000
 -11  15   4      0.0000      1.0904     -0.1753      0.0000
  -7  15   4      0.9446      0.9574     -0.7818      0.0000
  -5  15   4      1.7355      1.1869     -0.2580      0.0000
  -3  15   4      2.0553      1.2107      0.3695      0.0000
  -1  15   4      1.6589      1.4945      0.1020      0.0000
   1  15   4      1.5273      1.1132     -0.6462      0.0000
   3  15   4      0.0000      1.2504     -0.7637      0.0000
   5  15   4      1.1570      1.0410     -0.6427      0.0000
   7  15   4      0.0000      0.9439     -0.2405      0.0000
   9  15   4      2.0571      0.6710     -0.2464      0.0000
  11  15   4      1.6700      1.0287     -0.3915      0.0000
  13  15   4      0.0000      1.0165     -0.3299      0.0000
  15  15   4      0.0000      0.9726     -0.2534      0.0000
 -18  16   4      1.2990      1.0221     -0.3166      0.0000
 -16  16   4      1.7135      0.9879     -0.3887      0.0000
 -14  16   4      0.6100      1.2250     -0.5309      0.0000
 -12  16   4      0.1641      1.2322     -0.3972      0.0000
 -10  16   4      0.0000      1.0822      0.0686      0.0000
  -8  16   4      1.6936      0.9205      0.4105      0.0000
  -6  16   4      1.3415      1.1916      0.2262      0.0000
  -4  16   4      1.5760      1.4573     -0.3327      0.0000
  -2  16   4      0.7980      0.9493     -0.4524      0.0000
   0  16   4      1.1071      1.2238     -0.0386      0.0000
   2  16   4      0.0000      0.9520      0.1711      0.0000
   4  16   4      0.9588      0.9421      0.0551      0.0000
   6  16   4      0.8704      1.1954     -0.4710      0.0000
   8  16   4      1.2647      1.0762     -0.5785      0.0000
  10  16   4      0.4511      1.0863     -0.4090      0.0000
  12  16   4      0.7516      1.0891     -0.2647      0.0000
 -15  17   4      1.4410      1.3576      0.5721      0.0000
 -13  17   4      0.0000      1.2256      0.4347      0.0000
 -11  17   4      1.2330      1.2539     -0.0957      0.0000
  -9  17   4      0.0000      1.0423     -0.6945      0.0000
  -7  17   4      0.9790      0.9429     -0.8850      0.0000
  -5  17   4      0.0000      1.3554     -0.5773      0.0000
  -3  17   4      0.0000      1.2274     -0.2759      0.0000
  -1  17   4      0.8928      0.9237     -0.2977      0.0000
   1  17   4      1.0069      1.2045     -0.3678      0.0000
   3  17   4      1.5681      1.1736     -0.2157      0.0000
   5  17   4      0.0000      1.0619      0.3355      0.0000
   7  17   4      0.0000      1.0778      0.5827      0.0000
 -37   1   5      0.3161      1.1041     -0.1965      0.0000
 -35   1   5      0.0000      1.0017     -0.0999      0.0000
 -33   1   5      0.7944      1.0369     -0.1254      0.0000
 -31   1   5      0.0000      1.0730     -0.4933      0.0000
 -29   1   5      0.0000      1.2370      0.2270      0.0000
 -27   1   5      0.9072      0.8905      1.6086      0.0000
 -25   1   5      0.4540      0.9899      1.0298      0.0000
 -23   1   5      1.0954      0.9484     -0.3757      0.0000
 -21   1   5      0.3664      0.8964     -0.6655      0.0000
 -19   1   5      1.0888      0.8184      2.0751      0.0000
 -17   1   5      1.5083      0.7458     -0.5178      0.0000
 -15   1   5      1.1774      0.8698     -1.1187      0.0000
 -13   1   5      2.3767      0.6101     -0.9902      0.0000
 -11   1   5      2.5369      0.2673     -2.2146      0.0000
  -9   1   5      2.4545      0.4276     -1.4913      0.0000
  -7   1   5      2.7094      0.3352      2.6737      0.0000
  -5   1   5      1.9176      0.4292     -1.6373      0.0000
 -38   2   5      1.0488      1.0685      0.4433      0.0000
 -36   2   5      0.0000      1.1251      0.1771      0.0000
 -34   2   5      0.0000      1.1333      0.1745      0.0000
 -32   2   5      0.0000      0.9409      0.4499      0.0000
 -30   2   5      0.4929      1.0620      0.4176      0.0000
 -28   2   5      0.0000      1.1905     -1.4796      0.0000
 -26   2   5      2.8500      0.7148     -2.7682      0.0000
 -24   2   5      1.0560      1.0813     -0.7381      0.0000
 -22   2   5      2.1560      0.9901      1.9410      0.0000
 -20   2   5      1.0390      0.9451     -1.6380      0.0000
 -18   2   5      1.6744      0.7289     -0.9894      0.0000
 -16   2   5      1.2917      1.1490      1.2672      0.0000
 -14   2   5      0.8750      0.9579      1.8294      0.0000
 -12   2   5      3.2052      0.4583      3.3164      0.0000
 -10   2   5      1.5163      0.5904      2.4291      0.0000
  -8   2   5      2.5368      0.3670     -1.6708      0.0000
  -6   2   5      2.4386      0.2797     -1.9836      0.0000
 -37   3   5      0.0000      0.9762     -0.4839      0.0000
 -35   3   5      0.9243      0.9334     -0.1314      0.0000
 -33   3   5      2.2096      0.9961     -0.5248      0.0000
 -31   3   5      0.0000      1.0913     -0.5830      0.0000
 -29   3   5      0.0000      0.9554      0.5439      0.0000
 -27   3   5      1.9265      0.7088      2.3958      0.0000
 -25   3   5      3.3493      0.4609      3.1132      0.0000
 -23   3   5      1.0202      0.9528     -0.5013      0.0000
 -21   3   5      0.9329      0.9025     -0.6601      0.0000
 -19   3   5      2.6158      0.7446      1.9708      0.0000
 -17   3   5      1.6700      1.1362     -0.2508      0.0000
 -15   3   5      1.1064      0.8287     -1.1695      0.0000
 -13   3   5      2.7354      0.5068     -3.6872      0.0000
 -11   3   5      2.2673      0.6360     -2.3502      0.0000
  -9   3   5      1.7733      1.2992      0.3718      0.0000
  -7   3   5      3.9182      0.8642      2.7272      0.0000
  -3   3   5      3.6463      0.3866      2.3574      0.0000
 -36   4   5      1.1992      1.0353      0.4386      0.0000
 -34   4   5      1.6051      1.2481      0.1536      0.0000
 -32   4   5      0.8933      0.9947      0.8610      0.0000
 -30   4   5      0.0000      0.9061     -0.0124      0.0000
 -28   4   5      1.6717      1.2638     -1.3885      0.0000
 -26   4   5      2.6874      0.5444     -2.4065      0.0000
 -24   4   5      2.7303      0.5228     -2.5726      0.0000
 -22   4   5      2.1850      0.9599      0.2256      0.0000
 -20   4   5      1.6735      0.8585      1.0532      0.0000
 -18   4   5      2.2761      0.9779     -1.3617      0.0000
 -16   4   5      2.6956      0.5737      1.8273      0.0000
 -14   4   5      3.4089      0.4504      3.6965      0.0000
 -12   4   5      3.9685      0.4651      3.9531      0.0000
 -10   4   5      3.0591      0.4895      1.9122      0.0000
  -8   4   5      1.0976      1.0772     -0.0410      0.0000
  -6   4   5      1.8153      0.7049     -0.4056      0.0000
  -4   4   5      2.3244      0.4552     -2.7753      0.0000
  -2   4   5      2.5034      0.5082     -2.8282      0.0000
   0   4   5      2.7457      0.3420     -2.8235      0.0000
   2   4   5      2.4923      0.7428     -0.4644      0.0000
   4   4   5      1.7220      0.9051      0.0552      0.0000
   6   4   5      0.8722      1.0503      0.4788      0.0000
   8   4   5      1.8453      1.3505      1.7546      0.0000
  10   4   5      2.1695      1.1146      1.8267      0.0000
 -37   5   5      0.0000      1.0775     -1.0075      0.0000
 -35   5   5      1.0845      1.0527     -0.3619      0.0000
 -33   5   5      0.5639      1.0317     -0.1747      0.0000
 -31   5   5      1.5616      0.7902     -0.7012      0.0000
 -29   5   5      0.6060      0.9479      0.6488      0.0000
 -27   5   5      1.1845      0.9334      1.6297      0.0000
 -25   5   5      1.8440      0.7322      1.7681      0.0000
 -23   5   5      3.6023      0.7436      3.0557      0.0000
 -21   5   5      1.8812      0.9624     -1.3240      0.0000
 -19   5   5      1.6380      0.8075     -1.4180      0.0000
 -17   5   5      2.0617      0.9675     -0.2601      0.0000
 -15   5   5      2.0288      0.8660     -3.3581      0.0000
 -13   5   5      2.9565      0.7381     -2.8578      0.0000
 -11   5   5      2.5397      0.6949     -1.7694      0.0000
  -9   5   5      0.1338      1.0639      0.2633      0.0000
  -7   5   5      2.9661      0.6288     -0.2665      0.0000
  -5   5   5      2.6447      1.0926      2.8804      0.0000
  -3   5   5      4.1888      0.4612      4.0617      0.0000
  -1   5   5      2.9926      0.3370      2.8612      0.0000
   1   5   5      1.5321      0.5369      1.3412      0.0000
   3   5   5      1.9222      0.4746      0.4959      0.0000
   5   5   5      1.7693      0.6693     -0.6702      0.0000
   7   5   5      1.4527      0.8275     -2.0096      0.0000
   9   5   5      2.5697      1.1491     -1.3872      0.0000
  11   5   5      2.5231      1.5808     -2.5195      0.0000
  13   5   5      2.1811      0.7537     -1.4088      0.0000
  17   5   5      0.2598      1.0324      0.4434      0.0000
  21   5   5      0.8120      1.0762      0.7524      0.0000
  23   5   5      0.7175      1.0833      0.8361      0.0000
 -34   6   5      1.0412      0.9218      0.1676      0.0000
 -32   6   5      1.3936      0.9114     -0.1130      0.0000
 -30   6   5      0.8351      0.8892      0.4352      0.0000
 -28   6   5      1.7367      0.6708     -0.9576      0.0000
 -26   6   5      1.6565      0.8102     -1.4217      0.0000
 -24   6   5      2.6490      0.7103     -2.0571      0.0000
 -22   6   5      2.4351      1.1434     -2.5302      0.0000
 -20   6   5      2.7699      0.4919      2.0442      0.0000
 -18   6   5      2.0564      0.6806      2.4322      0.0000
 -16   6   5      2.3798      0.7527      2.1514      0.0000
 -14   6   5      2.6351      0.9404      2.7115      0.0000
 -12   6   5      2.5473      0.5898      2.2518      0.0000
 -10   6   5      1.8080      0.9283      0.2286      0.0000
  -8   6   5      1.2772      1.1501      0.8172      0.0000
  -6   6   5      2.4780      0.6381     -1.7983      0.0000
  -4   6   5      5.0822      0.3681     -4.9351      0.0000
  -2   6   5      3.9441      0.3829     -4.6179      0.0000
   0   6   5      2.9001      0.3509     -2.5119      0.0000
   2   6   5      1.9409      0.5818     -0.9864      0.0000
   4   6   5      1.7754      0.5945      0.6501      0.0000
   6   6   5      2.7369      0.4586      2.6367      0.0000
   8   6   5      2.6358      0.6278      2.0461      0.0000
  10   6   5      2.9363      1.0560      2.9158      0.0000
  12   6   5      2.0588      1.0244      2.2335      0.0000
  14   6   5      1.2851      0.9421      1.1276      0.0000
  16   6   5      2.0129      1.1839      0.0304      0.0000
  18   6   5      0.0000      1.0807     -0.4800      0.0000
  20   6   5      0.8876      0.9837     -0.8345      0.0000
  22   6   5      1.2664      0.9448     -1.0676      0.0000
 -35   7   5      0.9867      0.9571     -1.0951      0.0000
 -33   7   5      0.0000      0.9028      0.2790      0.0000
 -31   7   5      0.0000      0.8836      0.3328      0.0000
 -29   7   5      1.7451      1.0750     -0.2775      0.0000
 -27   7   5      1.4664      0.9513      1.0686      0.0000
 -25   7   5      1.0760      1.0944      1.7632      0.0000
 -23   7   5      2.3041      0.6805      2.3022      0.0000
 -21   7   5      2.7124      0.6915      1.6482      0.0000
 -19   7   5      4.5018      0.7186     -3.1604      0.0000
 -17   7   5      3.3522      0.5379     -3.6378      0.0000
 -15   7   5      3.1550      1.0703     -2.3119      0.0000
 -13   7   5      1.9437      0.8483     -2.2372      0.0000
 -11   7   5      1.6525      1.0496     -0.8788      0.0000
  -9   7   5      2.0433      0.8131     -1.2337      0.0000
  -7   7   5      2.6711      0.8867      0.7250      0.0000
  -3   7   5      5.0484      0.4204      5.2874      0.0000
  -1   7   5      3.9149      0.4145      3.9392      0.0000
   1   7   5      2.0007      0.6055      1.5295      0.0000
   3   7   5      1.7849      0.5656     -0.4879      0.0000
   5   7   5      3.2741      0.9499     -2.4094      0.0000
   7   7   5      2.8693      0.4762     -2.8206      0.0000
   9   7   5      4.3409      0.5187     -3.5461      0.0000
  11   7   5      2.9701      0.8517     -3.0730      0.0000
  13   7   5      2.3126      0.6609     -2.2721      0.0000
  15   7   5      1.0442      1.2702     -1.2439      0.0000
  17   7   5      0.3175      1.0755     -0.1470      0.0000
  19   7   5      0.9149      0.8314      0.4396      0.0000
  21   7   5      0.0000      1.0505      0.9326      0.0000
  23   7   5      2.5564      1.0802      0.7998      0.0000
  25   7   5      1.7676      1.3320      0.4979      0.0000
 -34   8   5      1.0788      1.1621      0.8475      0.0000
 -32   8   5      1.4205      1.1346     -0.7623      0.0000
 -30   8   5      1.4206      1.1476     -0.4906      0.0000
 -28   8   5      0.0000      1.1494     -0.0989      0.0000
 -26   8   5      1.0766      1.1310     -1.8459      0.0000
 -24   8   5      2.7353      0.4862     -2.5174      0.0000
 -22   8   5      3.3327      0.4927     -2.8808      0.0000
 -20   8   5      2.0744      1.0680     -0.4730      0.0000
 -18   8   5      2.5961      0.9649      3.5686      0.0000
 -16   8   5      2.6388      0.7595      3.2256      0.0000
 -14   8   5      2.1735      1.5104      1.8895      0.0000
 -12   8   5      1.8619      1.1392      0.9818      0.0000
 -10   8   5      1.8784      1.0893      1.9985      0.0000
  -8   8   5      3.2932      1.2698      0.5183      0.0000
  -6   8   5      3.3795      0.5063     -2.2787      0.0000
  -4   8   5      5.1569      0.3906     -4.7425      0.0000
  -2   8   5      5.8748      0.4701     -5.4574      0.0000
   0   8   5      3.9147      0.4819     -3.8102      0.0000
   2   8   5      0.5522      0.8499     -1.5713      0.0000
   6   8   5      1.8188      0.7858      1.1901      0.0000
   8   8   5      3.2721      0.5330      2.3998      0.0000
  10   8   5      2.4606      0.5367      2.4900      0.0000
  12   8   5      2.1944      0.7213      1.9840      0.0000
  14   8   5      0.0000      0.8663      1.4019      0.0000
  16   8   5      0.8179      1.0281      0.2523      0.0000
  18   8   5      0.0000      1.0369     -0.4622      0.0000
  20   8   5      1.9448      0.7205     -1.1534      0.0000
  22   8   5      0.0000      1.1167     -1.0702      0.0000
 -33   9   5      0.5197      1.1703     -0.3439      0.0000
 -31   9   5      0.0000      1.0046      1.0884      0.0000
 -29   9   5      0.0000      1.0369      0.5014      0.0000
 -27   9   5      1.2787      0.9738      0.6484      0.0000
 -25   9   5      1.6886      0.7161      2.2555      0.0000
 -23   9   5      2.8539      0.5925      2.7051      0.0000
 -21   9   5      2.7161      0.6254      2.0474      0.0000
 -19   9   5      1.0936      1.0585     -1.1145      0.0000
 -17   9   5      3.1756      0.6587     -3.6481      0.0000
 -15   9   5      2.3598      0.7412     -2.8625      0.0000
 -13   9   5      2.1713      0.8276     -1.1131      0.0000
 -11   9   5      2.0465      1.2503     -1.9854      0.0000
  -9   9   5      1.7787      1.5011     -1.4941      0.0000
  -7   9   5      2.5952      0.6086      0.7624      0.0000
  -3   9   5      4.6493      0.6335      4.8837      0.0000
  -1   9   5      3.8010      0.5433      4.2544      0.0000
   1   9   5      2.5529      0.6047      2.4100      0.0000
   3   9   5      0.0000      0.9067      0.6208      0.0000
   5   9   5      0.9351      0.8231     -0.3623      0.0000
   7   9   5      2.0269      0.9289     -1.5700      0.0000
   9   9   5      2.2449      0.6391     -2.1322      0.0000
  11   9   5      2.1042      0.6063     -1.9344      0.0000
  13   9   5      0.7600      0.9066     -1.4918      0.0000
  15   9   5      0.7710      1.1975     -0.5594      0.0000
  17   9   5      1.2467      0.9647      0.2142      0.0000
  19   9   5      0.0000      1.1280      1.0396      0.0000
  21   9   5      1.4453      1.0942      1.0971      0.0000
  23   9   5      0.0000      1.1508      0.8829      0.0000
 -30  10   5      0.2967      1.3309     -1.2572      0.0000
 -28  10   5      1.3414      1.2452     -0.7730      0.0000
 -26  10   5      1.1837      1.0197     -1.3904      0.0000
 -24  10   5      2.8210      0.5900     -2.5663      0.0000
 -22  10   5      3.1001      0.5773     -2.4840      0.0000
 -20  10   5      0.7025      1.2310     -1.0274      0.0000
 -18  10   5      1.7058      1.3895      1.7275      0.0000
 -16  10   5      2.4838      0.7470      3.0203      0.0000
 -14  10   5      2.3341      0.9238      1.8400      0.0000
 -12  10   5      1.5622      1.4010      1.7776      0.0000
 -10  10   5      1.4762      1.3995      1.8795      0.0000
  -8  10   5      1.8720      1.3911      0.8006      0.0000
  -6  10   5      2.2009      0.8810     -1.6740      0.0000
  -4  10   5      3.4836      0.4125     -3.6278      0.0000
  -2  10   5      3.7140      0.5071     -3.7017      0.0000
   0  10   5      2.3767      0.6458     -2.7642      0.0000
   2  10   5      2.1257      0.7226     -1.2444      0.0000
   4  10   5      1.6280      0.7312     -0.3202      0.0000
   6  10   5      2.2055      0.5847      0.6371      0.0000
   8  10   5      1.8062      0.7218      1.3411      0.0000
  10  10   5      1.8004      0.7835      1.5470      0.0000
  12  10   5      1.2453      0.9632      1.2189      0.0000
  14  10   5      1.9252      0.9850      0.5145      0.0000
  16  10   5      0.0000      1.0644     -0.2157      0.0000
  18  10   5      1.4385      0.8276     -0.9255      0.0000
  20  10   5      0.8583      1.0382     -1.1234      0.0000
  22  10   5      1.3827      1.0185     -0.9354      0.0000
 -29  11   5      1.1420      0.8738      1.3612      0.0000
 -27  11   5      0.0000      0.9291      1.1947      0.0000
 -25  11   5      1.0501      1.0885      1.9088      0.0000
 -23  11   5      2.9619      0.8625      2.3713      0.0000
 -21  11   5      2.6328      0.6990      1.6708      0.0000
 -19  11   5      1.1602      1.0858     -0.1718      0.0000
 -17  11   5      2.8311      0.8519     -2.3877      0.0000
 -15  11   5      3.5665      0.6487     -3.1685      0.0000
 -13  11   5      4.5903      0.5934     -3.3408      0.0000
 -11  11   5      4.9860      0.7221     -3.4050      0.0000
  -9  11   5      4.9163      0.8387     -3.2075      0.0000
  -7  11   5      2.6386      0.9141     -1.4120      0.0000
  -5  11   5      1.5026      1.8366      0.8557      0.0000
  -3  11   5      2.2393      0.6518      1.6473      0.0000
  -1  11   5      3.2057      0.5937      1.5263      0.0000
   1  11   5      3.1386      0.5794      0.5712      0.0000
   3  11   5      2.8721      0.5623     -0.1604      0.0000
   5  11   5      2.1408      0.6405     -1.0208      0.0000
   7  11   5      2.2045      0.5988     -1.8198      0.0000
   9  11   5      2.0432      0.5342     -2.3673      0.0000
  11  11   5      1.5470      1.1874     -2.2992      0.0000
  13  11   5      1.4642      1.4278     -1.6930      0.0000
  15  11   5      2.1607      0.8450     -0.8281      0.0000
  17  11   5      1.1311      1.2847     -0.0739      0.0000
  19  11   5      1.2001      1.0700      0.3929      0.0000
 -28  12   5      0.7832      1.1138     -1.3082      0.0000
 -26  12   5      1.4361      1.1352     -1.2667      0.0000
 -24  12   5      1.9145      1.1290     -1.5617      0.0000
 -22  12   5      1.9799      0.8151     -1.4110      0.0000
 -20  12   5      1.3094      1.1087     -0.5966      0.0000
 -18  12   5      0.3659      1.1913      0.6867      0.0000
 -16  12   5      1.7193      0.9251      1.7601      0.0000
 -14  12   5      2.3982      1.1041      2.2233      0.0000
 -12  12   5      0.0000      1.3364      1.9544      0.0000
 -10  12   5      1.9014      1.3661      1.5655      0.0000
  -8  12   5      1.5606      1.2975      0.3965      0.0000
  -6  12   5      1.4903      1.4156     -1.3654      0.0000
  -4  12   5      1.7981      0.7548     -2.2966      0.0000
  -2  12   5      2.3367      0.7486     -2.3516      0.0000
   0  12   5      1.6313      1.0062     -1.4645      0.0000
   2  12   5      1.2836      0.9688     -0.8193      0.0000
   4  12   5      1.1118      0.9832     -0.0539      0.0000
   6  12   5      0.7362      1.1596      0.7762      0.0000
   8  12   5      1.6356      1.3346      1.4690      0.0000
  10  12   5      1.3916      0.7709      1.6997      0.0000
  12  12   5      1.2222      0.8753      1.3473      0.0000
  14  12   5      0.5647      1.1684      0.5725      0.0000
  16  12   5      1.2237      1.1457     -0.1059      0.0000
 -25  13   5      1.5000      1.0576      1.2587      0.0000
 -23  13   5      1.6795      0.9177      1.0736      0.0000
 -21  13   5      1.5151      1.1031      0.5954      0.0000
 -19  13   5      0.0000      1.3336     -0.1170      0.0000
 -17  13   5      2.0886      0.8041     -0.9714      0.0000
 -15  13   5      1.1347      1.3093     -1.8030      0.0000
 -13  13   5      0.0000      1.1102     -2.0217      0.0000
 -11  13   5      1.1277      1.2679     -1.6240      0.0000
  -9  13   5      1.2874      1.3453     -0.5399      0.0000
  -7  13   5      2.5461      0.7901      0.9423      0.0000
  -5  13   5      1.5164      0.9198      2.0743      0.0000
  -3  13   5      2.4710      0.5585      2.5475      0.0000
  -1  13   5      1.1408      1.1131      1.9045      0.0000
   1  13   5      1.7149      0.8080      1.2979      0.0000
   3  13   5      0.0000      1.0673      0.5809      0.0000
   5  13   5      1.9783      0.7322     -0.2846      0.0000
   7  13   5      1.1853      0.9694     -1.1025      0.0000
   9  13   5      0.6958      0.9537     -1.5930      0.0000
  11  13   5      0.8380      0.8725     -1.4854      0.0000
  13  13   5      1.2746      0.9647     -0.8376      0.0000
  15  13   5      0.4342      1.1447     -0.1327      0.0000
 -22  14   5      0.0000      1.0579     -0.6206      0.0000
 -20  14   5      1.7375      1.2890     -0.1396      0.0000
 -18  14   5      1.5082      1.1169      0.3677      0.0000
 -16  14   5      0.9489      1.0826      1.0515      0.0000
 -14  14   5      1.9130      1.0634      1.6291      0.0000
 -12  14   5      1.7076      0.9910      1.6318      0.0000
 -10  14   5      1.9253      1.0936      0.7540      0.0000
  -8  14   5      1.5220      0.9047     -0.6002      0.0000
  -6  14   5      2.6797      0.8290     -1.8117      0.0000
  -4  14   5      2.4329      0.6700     -2.5884      0.0000
  -2  14   5      2.7349      0.6024     -2.3832      0.0000
   0  14   5      2.0303      0.7456     -1.9614      0.0000
   2  14   5      1.3634      1.0432     -1.3303      0.0000
   4  14   5      1.0775      1.2065     -0.5276      0.0000
   6  14   5      1.2761      0.9923      0.3575      0.0000
   8  14   5      1.4908      0.8920      1.1265      0.0000
  10  14   5      1.2571      1.1346      1.3489      0.0000
  12  14   5      2.0085      0.9315      0.9912      0.0000
 -17  15   5      0.0000      1.0545     -0.6286      0.0000
 -15  15   5      0.6923      1.2195     -1.1647      0.0000
 -13  15   5      2.2129      1.1610     -1.5331      0.0000
 -11  15   5      0.9914      1.0900     -1.2000      0.0000
  -9  15   5      0.0000      1.1453     -0.2270      0.0000
  -7  15   5      1.8189      0.8108      0.8258      0.0000
  -5  15   5      0.0000      0.8575      1.5471      0.0000
  -3  15   5      1.8405      0.7263      1.5382      0.0000
  -1  15   5      0.0000      1.0081      1.2667      0.0000
   1  15   5      0.0000      0.9704      0.7446      0.0000
   3  15   5      1.2867      0.9515      0.1108      0.0000
   5  15   5      2.1135      1.0345     -0.6148      0.0000
   7  15   5      2.2825      0.9117     -1.3759      0.0000
   9  15   5      1.3117      1.1804     -1.6964      0.0000
 -14  16   5      1.8744      1.2526      1.2941      0.0000
 -12  16   5      1.3329      1.3522      1.4116      0.0000
 -10  16   5      1.6438      1.0601      0.8519      0.0000
  -8  16   5      0.0000      0.9569     -0.1228      0.0000
  -6  16   5      2.2228      1.3447     -0.9929      0.0000
  -4  16   5      1.2866      1.2142     -1.3356      0.0000
  -2  16   5      0.0000      0.9830     -1.3927      0.0000
   0  16   5      0.8635      1.1935     -1.1669      0.0000
   2  16   5      0.0000      1.0768     -0.7897      0.0000
   4  16   5      0.8281      1.1008     -0.2446      0.0000
 -36   0   6      2.0012      1.0265     -1.7395      0.0000
 -34   0   6      1.8824      0.8116     -1.8261      0.0000
 -32   0   6      1.5013      1.1967     -1.4831      0.0000
 -30   0   6      0.0000      1.1389     -1.4186      0.0000
 -28   0   6      1.3687      1.2992     -0.1053      0.0000
 -26   0   6      2.3435      1.8565      2.1630      0.0000
 -24   0   6      4.6201      1.2646      4.1112      0.0000
 -22   0   6      2.6342      1.4904      3.1483      0.0000
 -20   0   6      3.7817      0.9547      0.7300      0.0000
 -18   0   6      3.3833      0.4463      1.5604      0.0000
 -16   0   6      2.5253      0.5197      0.1840      0.0000
 -14   0   6      3.8105      0.5450     -2.9013      0.0000
 -12   0   6      5.6195      0.4024     -5.6814      0.0000
 -10   0   6      4.5748      0.3837     -4.9449      0.0000
  -8   0   6      2.4391      0.5166     -3.7949      0.0000
  -6   0   6      2.1587      0.5271      0.9632      0.0000
 -35   1   6      0.2997      0.8534      1.9011      0.0000
 -33   1   6      1.1502      0.9987      1.7197      0.0000
 -31   1   6      2.2661      1.6572      1.4080      0.0000
 -29   1   6      1.3735      0.8607      0.7722      0.0000
 -27   1   6      1.9717      0.6670     -1.1899      0.0000
 -25   1   6      2.8041      0.4993     -3.4777      0.0000
 -23   1   6      3.9055      0.5339     -4.2738      0.0000
 -21   1   6      3.4324      0.7502     -2.4454      0.0000
 -19   1   6      2.8911      0.6603     -1.5387      0.0000
 -17   1   6      2.7148      0.3803     -1.5773      0.0000
 -15   1   6      1.6304      0.6046      1.0241      0.0000
 -13   1   6      4.0696      0.2707      3.6121      0.0000
 -11   1   6      5.0600      0.3185      5.2524      0.0000
  -9   1   6      3.9922      0.4869      3.9026      0.0000
  -7   1   6      2.1134      0.3761      1.0736      0.0000
 -36   2   6      0.9851      1.0456     -1.7459      0.0000
 -34   2   6      2.5987      0.6591     -1.9692      0.0000
 -32   2   6      2.2418      0.8521     -1.6707      0.0000
 -30   2   6      1.0627      1.0769     -1.0095      0.0000
 -28   2   6      0.0000      0.9640      0.2021      0.0000
 -26   2   6      2.9321      0.7485      2.3791      0.0000
 -24   2   6      3.9863      1.0521      3.6653      0.0000
 -22   2   6      4.0306      0.4479      4.0048      0.0000
 -20   2   6      4.3794      0.3642      2.8801      0.0000
 -18   2   6      2.9187      0.4835      1.6033      0.0000
 -16   2   6      2.2949      0.5846      0.2573      0.0000
 -14   2   6      2.5715      0.5053     -2.4480      0.0000
 -12   2   6      4.3183      0.2864     -4.3107      0.0000
 -10   2   6      4.2863      0.2475     -4.9584      0.0000
  -8   2   6      2.4709      0.4631     -2.3463      0.0000
  -6   2   6      2.1416      0.5467     -0.4114      0.0000
 -35   3   6      2.2721      0.8130      1.9340      0.0000
 -33   3   6      2.9301      0.6726      1.9471      0.0000
 -31   3   6      1.6895      1.2051      1.2610      0.0000
 -29   3   6      1.0155      0.9387      0.2646      0.0000
 -27   3   6      0.4241      0.9657     -1.2758      0.0000
 -25   3   6      2.8223      0.5700     -2.6368      0.0000
 -23   3   6      3.6499      0.6529     -3.4317      0.0000
 -21   3   6      4.5563      0.5911     -4.8115      0.0000
 -19   3   6      3.8730      1.0431     -2.7151      0.0000
 -17   3   6      2.7181      0.6571     -1.0919      0.0000
 -15   3   6      1.5238      1.2000      0.9079      0.0000
 -13   3   6      2.2431      1.2053      3.1756      0.0000
 -11   3   6      4.0721      1.2702      4.1077      0.0000
  -9   3   6      2.4402      0.4301      3.0690      0.0000
  -7   3   6      1.3667      0.9142      1.3951      0.0000
 -34   4   6      2.4100      0.6448     -2.0970      0.0000
 -32   4   6      2.2056      1.2182     -1.6676      0.0000
 -30   4   6      1.3452      0.9851     -0.4675      0.0000
 -28   4   6      1.3762      0.9334      0.5757      0.0000
 -26   4   6      1.7484      1.0835      1.6712      0.0000
 -24   4   6      3.1732      0.7203      2.5121      0.0000
 -22   4   6      4.9597      0.6752      3.9339      0.0000
 -20   4   6      4.8707      0.5345      4.7087      0.0000
 -18   4   6      3.9746      1.0586      1.5345      0.0000
 -16   4   6      0.0000      0.9047     -0.6001      0.0000
 -14   4   6      3.2511      0.5500     -2.6484      0.0000
 -12   4   6      4.3256      0.4884     -3.7999      0.0000
 -10   4   6      4.6053      0.9055     -3.4307      0.0000
  -8   4   6      3.0026      1.1856     -2.5375      0.0000
  -4   4   6      2.9695      0.2617     -0.5344      0.0000
  -2   4   6      2.8035      0.8282      1.8543      0.0000
   0   4   6      3.7764      0.6803      2.2640      0.0000
   2   4   6      1.9791      1.0870      1.6746      0.0000
 -35   5   6      1.4455      1.1290      1.6337      0.0000
 -33   5   6      2.1823      1.1640      2.0615      0.0000
 -31   5   6      1.8307      0.9057      0.9771      0.0000
 -29   5   6      1.5783      0.9134     -0.4023      0.0000
 -27   5   6      1.8429      0.7732     -0.7274      0.0000
 -25   5   6      2.3969      0.9277     -1.5912      0.0000
 -23   5   6      2.2348      0.8433     -2.5948      0.0000
 -21   5   6      4.2329      1.2376     -3.8383      0.0000
 -19   5   6      3.7659      0.5811     -3.7372      0.0000
 -17   5   6      1.7922      0.7063      0.1563      0.0000
 -15   5   6      1.8683      0.8999      1.9973      0.0000
 -13   5   6      3.5676      0.4921      2.7828      0.0000
 -11   5   6      3.1558      0.6353      2.5420      0.0000
  -9   5   6      2.1146      0.8503      1.9873      0.0000
  -7   5   6      2.9945      0.5032      2.3804      0.0000
  -5   5   6      2.5627      0.3266      1.3143      0.0000
  -3   5   6      1.8426      0.9584     -1.0479      0.0000
  -1   5   6      2.7570      0.7049     -2.4276      0.0000
   1   5   6      2.2033      0.6407     -2.2550      0.0000
   3   5   6      0.0000      0.8767     -1.1442      0.0000
   5   5   6      1.0046      0.9774     -0.4734      0.0000
   7   5   6      1.7608      1.6006      1.0184      0.0000
   9   5   6      2.2227      1.8147      1.2167      0.0000
  11   5   6      0.0000      1.0613      1.3052      0.0000
  13   5   6      0.5232      1.2822      1.0985      0.0000
  15   5   6      0.0000      1.0696      0.6322      0.0000
 -34   6   6      1.4096      1.3114     -1.6097      0.0000
 -32   6   6      1.9438      0.6740     -1.6500      0.0000
 -30   6   6      1.1471      0.9326     -0.1728      0.0000
 -28   6   6      1.9235      0.7203      0.7441      0.0000
 -26   6   6      0.6677      1.1789      0.5236      0.0000
 -24   6   6      2.6728      1.0053      1.5991      0.0000
 -22   6   6      2.0953      0.5795      2.2969      0.0000
 -20   6   6      2.8365      0.5478      3.3521      0.0000
 -18   6   6      2.3988      0.8830      1.7325      0.0000
 -16   6   6      0.6860      1.1907     -1.6204      0.0000
 -14   6   6      2.3432      0.8205     -2.5927      0.0000
 -12   6   6      2.1820      0.8123     -2.1068      0.0000
 -10   6   6      2.7475      1.5876     -1.4973      0.0000
  -8   6   6      2.0453      1.1671     -1.9800      0.0000
  -6   6   6      1.0733      0.9711     -1.2961      0.0000
  -4   6   6      1.5555      1.0181      0.4809      0.0000
  -2   6   6      1.8763      0.5754      2.1086      0.0000
   0   6   6      3.2488      0.6280      2.6632      0.0000
   2   6   6      1.7515      0.9134      1.7437      0.0000
   4   6   6      1.6170      0.5900      0.7046      0.0000
   6   6   6      1.1146      0.8795     -0.5545      0.0000
   8   6   6      1.3060      1.2973     -0.9983      0.0000
  10   6   6      1.3484      1.0952     -1.3989      0.0000
  12   6   6      0.8895      1.3349     -1.3297      0.0000
  14   6   6      1.3186      0.9907     -0.8276      0.0000
  16   6   6      1.5971      0.8895     -0.4241      0.0000
  18   6   6      0.0000      0.8605      0.1148      0.0000
  20   6   6      0.9293      1.2759      0.5152      0.0000
  22   6   6      1.9456      1.2120      0.6867      0.0000
 -33   7   6      1.7997      0.7805      1.4272      0.0000
 -31   7   6      0.8186      0.9328      1.0692      0.0000
 -29   7   6      0.0000      0.9781     -0.2779      0.0000
 -27   7   6      1.5851      0.9860     -0.7157      0.0000
 -25   7   6      1.0092      1.3159     -0.5639      0.0000
 -23   7   6      1.6063      0.9457     -1.5072      0.0000
 -21   7   6      1.0872      0.9716     -2.1437      0.0000
 -19   7   6      1.9430      0.7520     -2.2087      0.0000
 -17   7   6      1.4889      1.0765     -0.1893      0.0000
 -15   7   6      2.4927      0.7798      2.1381      0.0000
 -13   7   6      1.9964      0.7986      2.1660      0.0000
 -11   7   6      1.0779      1.2149      1.2207      0.0000
  -9   7   6      0.5531      1.3176      1.6607      0.0000
  -7   7   6      0.0000      0.9852      1.4182      0.0000
  -5   7   6      1.9209      0.4571      0.1052      0.0000
  -3   7   6      2.1162      0.5480     -1.2453      0.0000
  -1   7   6      2.0828      0.5088     -2.0124      0.0000
   1   7   6      1.7315      0.7431     -1.7730      0.0000
   3   7   6      1.9803      0.5472     -0.7149      0.0000
   5   7   6      1.0066      0.8516      0.3603      0.0000
   7   7   6      1.8066      0.6226      0.7596      0.0000
   9   7   6      2.1926      0.5429      1.1919      0.0000
  11   7   6      0.9727      1.1294      1.4234      0.0000
  13   7   6      0.0000      0.8741      0.9576      0.0000
  15   7   6      0.0000      0.7656      0.6571      0.0000
  17   7   6      0.0000      1.0190      0.1164      0.0000
  19   7   6      2.0489      1.1903     -0.2939      0.0000
 -28   8   6      1.6214      1.3375      0.4681      0.0000
 -26   8   6      0.5661      0.8633      0.7526      0.0000
 -24   8   6      0.0000      0.8998      0.8607      0.0000
 -22   8   6      1.0222      1.2130      1.5879      0.0000
 -20   8   6      1.6773      0.9404      1.7158      0.0000
 -18   8   6      0.4229      1.0813      1.3335      0.0000
 -16   8   6      1.2542      1.2244     -0.4603      0.0000
 -14   8   6      1.5306      1.1508     -1.6575      0.0000
 -12   8   6      2.1410      1.2251     -1.1342      0.0000
 -10   8   6      0.9869      1.1372     -1.1632      0.0000
  -8   8   6      1.7921      0.8163     -1.1489      0.0000
  -6   8   6      0.0000      1.3494     -0.3372      0.0000
  -4   8   6      1.0280      0.9035      0.9841      0.0000
  -2   8   6      2.3074      0.7182      1.8272      0.0000
   0   8   6      1.8095      0.5814      2.0494      0.0000
   2   8   6      1.0022      1.0097      1.4718      0.0000
   4   8   6      0.9964      0.8544      0.5719      0.0000
   6   8   6      1.1756      0.8387      0.0620      0.0000
   8   8   6      0.0000      1.0384     -0.3771      0.0000
  10   8   6      1.5049      0.8200     -0.8421      0.0000
  12   8   6      1.1351      0.8913     -0.7252      0.0000
  14   8   6      0.9447      0.8794     -0.5840      0.0000
  16   8   6      0.0000      0.7910     -0.1042      0.0000
  18   8   6      1.3862      1.0762      0.2221      0.0000
 -31   9   6      2.2418      1.2041      0.9836      0.0000
 -29   9   6      1.7222      0.7419      0.3579      0.0000
 -27   9   6      0.0000      0.8390     -0.5440      0.0000
 -25   9   6      0.0000      1.1474     -0.8128      0.0000
 -23   9   6      1.7962      0.8036     -1.0906      0.0000
 -21   9   6      1.2653      1.0526     -1.2389      0.0000
 -19   9   6      2.1588      0.7956     -1.1846      0.0000
 -17   9   6      2.7584      0.8991     -0.5954      0.0000
 -15   9   6      0.0000      1.1018      0.5519      0.0000
 -13   9   6      1.9922      1.0319      1.0639      0.0000
 -11   9   6      1.2741      1.1154      1.3007      0.0000
  -9   9   6      1.8608      0.9501      1.2250      0.0000
  -7   9   6      0.8324      0.9768      0.9646      0.0000
  -5   9   6      0.9079      0.9109      0.0066      0.0000
  -3   9   6      1.2486      1.0304     -0.8170      0.0000
  -1   9   6      1.7452      0.7167     -1.1090      0.0000
   1   9   6      1.1047      0.8434     -0.8759      0.0000
   3   9   6      0.3641      0.9334     -0.3694      0.0000
   5   9   6      1.2046      0.8215      0.0056      0.0000
   7   9   6      0.6449      0.8967      0.3487      0.0000
   9   9   6      1.6160      0.6494      0.6943      0.0000
  11   9   6      0.0000      0.8907      0.7907      0.0000
  13   9   6      0.0000      0.9720      0.7479      0.0000
  15   9   6      0.0000      0.7562      0.3393      0.0000
  17   9   6      0.0000      0.9560     -0.0040      0.0000
 -28  10   6      0.0000      1.0174     -0.1310      0.0000
 -26  10   6      0.0000      0.9293      0.6659      0.0000
 -24  10   6      2.1657      0.7103      0.9798      0.0000
 -22  10   6      1.8845      1.1108      1.0454      0.0000
 -20  10   6      1.5904      1.0443      0.9274      0.0000
 -18  10   6      1.1831      1.2292      0.7738      0.0000
 -16  10   6      1.2564      1.0068      0.4656      0.0000
 -14  10   6      2.0200      0.9251     -0.1820      0.0000
 -12  10   6      1.1389      1.3554     -1.0070      0.0000
 -10  10   6      0.0000      1.5192     -1.1425      0.0000
  -8  10   6      0.9399      1.1815     -1.0550      0.0000
  -6  10   6      0.0000      0.8711     -0.4346      0.0000
  -4  10   6      0.0000      0.9151      0.3029      0.0000
  -2  10   6      0.0000      0.9308      0.7279      0.0000
   0  10   6      1.0953      0.9188      0.6852      0.0000
   2  10   6      0.1975      0.8774      0.4138      0.0000
   4  10   6      1.1874      0.7505      0.2550      0.0000
   6  10   6      0.0000      0.8521      0.0040      0.0000
   8  10   6      0.4653      0.8876     -0.2673      0.0000
  10  10   6      0.6684      0.8228     -0.4811      0.0000
  12  10   6      0.0000      0.8370     -0.5651      0.0000
  14  10   6      0.0000      0.9104     -0.3652      0.0000
  16  10   6      0.7434      1.1030     -0.0621      0.0000
 -27  11   6      1.5469      0.8788     -0.0936      0.0000
 -25  11   6      0.0000      0.9599     -0.7995      0.0000
 -23  11   6      0.0000      1.1963     -0.9717      0.0000
 -21  11   6      1.7492      1.1028     -0.7755      0.0000
 -19  11   6      0.0000      1.0556     -0.4741      0.0000
 -17  11   6      0.0000      1.0532     -0.4495      0.0000
 -15  11   6      0.0000      1.3435     -0.2821      0.0000
 -13  11   6      1.8963      0.9819      0.5591      0.0000
 -11  11   6      2.4834      0.8603      1.1782      0.0000
  -9  11   6      2.2825      1.2479      1.3657      0.0000
  -7  11   6      0.9886      1.4483      0.9272      0.0000
  -5  11   6      1.7365      0.6413      0.3863      0.0000
  -3  11   6      1.7405      0.8663     -0.0498      0.0000
  -1  11   6      0.5740      0.9512     -0.1747      0.0000
   1  11   6      1.2727      0.9242     -0.0048      0.0000
   3  11   6      0.0000      1.0663      0.0200      0.0000
   5  11   6      1.4776      0.7392      0.1000      0.0000
   7  11   6      0.0000      0.8414      0.2673      0.0000
   9  11   6      0.5203      0.7930      0.4821      0.0000
  11  11   6      0.9743      0.9127      0.6014      0.0000
  13  11   6      0.0000      1.0281      0.5331      0.0000
 -24  12   6      1.3478      1.1944      0.7846      0.0000
 -22  12   6      0.5982      1.0636      0.7694      0.0000
 -20  12   6      0.0000      1.1933      0.4450      0.0000
 -18  12   6      0.0000      1.1714      0.3467      0.0000
 -16  12   6      0.9599      1.0457      0.5291      0.0000
 -14  12   6      0.0000      1.0982      0.3021      0.0000
 -12  12   6      0.0000      1.1112     -0.2801      0.0000
 -10  12   6      1.3599      1.1586     -0.7848      0.0000
  -8  12   6      0.0000      1.0814     -0.5624      0.0000
  -6  12   6      1.5650      0.6476     -0.1191      0.0000
  -4  12   6      0.0000      0.9476      0.2713      0.0000
  -2  12   6      1.2192      0.9855      0.4815      0.0000
   0  12   6      0.0000      0.9071      0.3827      0.0000
   2  12   6      0.0000      1.1376      0.3589      0.0000
   4  12   6      0.0000      0.8571      0.3400      0.0000
   6  12   6      0.4534      0.7990      0.2609      0.0000
   8  12   6      0.0000      0.7483      0.0627      0.0000
  10  12   6      0.0000      0.7858     -0.1083      0.0000
  12  12   6      0.0000      1.0923     -0.1577      0.0000
 -21  13   6      1.2645      1.0280     -0.3715      0.0000
 -19  13   6      0.0000      1.2736     -0.0976      0.0000
 -17  13   6      0.9340      0.9911     -0.1501      0.0000
 -15  13   6      0.0000      1.0527     -0.2754      0.0000
 -13  13   6      1.6637      0.9791     -0.0785      0.0000
 -11  13   6      2.2438      1.3312      0.4612      0.0000
  -9  13   6      0.0000      0.9975      0.5808      0.0000
  -7  13   6      0.0000      1.2117      0.3235      0.0000
  -5  13   6      0.0000      0.8907     -0.0348      0.0000
  -3  13   6      1.5533      0.8205     -0.2531      0.0000
  -1  13   6      0.0000      0.9533     -0.1860      0.0000
   1  13   6      0.0000      0.8530     -0.1471      0.0000
   3  13   6      0.9660      0.8708     -0.1113      0.0000
   5  13   6      0.0000      0.8132     -0.0956      0.0000
   7  13   6      0.0000      0.7724      0.0180      0.0000
  11  13   6      0.6796      0.9443      0.2398      0.0000
 -18  14   6      2.0085      1.2904      0.0441      0.0000
 -16  14   6      0.6346      1.0386      0.1770      0.0000
 -14  14   6      0.0000      1.2428      0.2851      0.0000
 -12  14   6      0.0000      1.0645      0.0187      0.0000
 -10  14   6      0.7273      1.0488     -0.2680      0.0000
  -8  14   6      0.0000      1.1611     -0.3094      0.0000
  -6  14   6      0.0000      0.8143     -0.0721      0.0000
  -4  14   6      0.0000      0.8491      0.1393      0.0000
  -2  14   6      0.0000      0.9303      0.0900      0.0000
   0  14   6      0.3575      0.8897      0.0427      0.0000
   2  14   6      0.0000      0.8580     -0.0095      0.0000
   4  14   6      0.0000      0.9632      0.0134      0.0000
   6  14   6      0.0000      1.0150     -0.0087      0.0000
 -13  15   6      0.2924      1.2702     -0.1980      0.0000
 -11  15   6      0.0000      1.1143      0.0146      0.0000
  -9  15   6      0.0000      0.9257      0.2394      0.0000
  -7  15   6      0.0000      1.3248      0.2020      0.0000
  -3  15   6      0.0000      0.9961      0.0380      0.0000
  -1  15   6      1.4218      1.0348      0.0841      0.0000
   1  15   6      0.5683      0.9599      0.1618      0.0000
 -33   1   7      0.6169      1.0463      0.1697      0.0000
 -31   1   7      0.0000      0.8532     -0.0108      0.0000
 -29   1   7      0.0000      0.7655      0.0794      0.0000
 -27   1   7      1.6970      0.5929      0.1188      0.0000
 -25   1   7      0.0000      0.7966     -0.0804      0.0000
 -23   1   7      0.9668      0.8790     -0.5811      0.0000
 -21   1   7      0.1264      0.7675     -0.6130      0.0000
 -19   1   7      1.2042      0.6811      0.1362      0.0000
 -17   1   7      1.7167      0.5006      0.0508      0.0000
 -15   1   7      0.1687      0.6805     -0.0579      0.0000
 -13   1   7      0.0000      0.6884     -0.2674      0.0000
 -11   1   7      0.0000      0.6542      0.2591      0.0000
  -9   1   7      0.0000      0.7298      0.5828      0.0000
  -7   1   7      1.4539      0.5328      0.5677      0.0000
 -32   2   7      0.0000      0.7790     -0.1576      0.0000
 -30   2   7      0.0000      0.8364      0.0117      0.0000
 -28   2   7      0.0000      0.7825     -0.2364      0.0000
 -26   2   7      0.5834      0.8879     -0.0986      0.0000
 -24   2   7      0.0000      0.7622      0.6017      0.0000
 -22   2   7      1.2777      0.9545      1.2121      0.0000
 -20   2   7      0.0000      0.7784      0.5451      0.0000
 -18   2   7      0.5442      0.7556     -0.3974      0.0000
 -16   2   7      0.0000      0.7910      0.1499      0.0000
 -14   2   7      0.8922      0.7881      0.1704      0.0000
 -12   2   7      0.0000      0.6540      0.0949      0.0000
 -10   2   7      1.1639      0.6256     -0.8330      0.0000
  -8   2   7      1.2937      0.5603     -1.0790      0.0000
 -33   3   7      0.0000      0.9952      0.4750      0.0000
 -31   3   7      0.8330      1.0119      0.0719      0.0000
 -29   3   7      0.9689      1.1897      0.0913      0.0000
 -27   3   7      0.0000      1.1584      0.3546      0.0000
 -25   3   7      0.0000      1.0977     -0.4002      0.0000
 -23   3   7      1.7525      0.8036     -1.1405      0.0000
 -21   3   7      0.0000      1.0214     -1.3488      0.0000
 -19   3   7      0.7990      0.8506     -0.1994      0.0000
 -17   3   7      0.0000      0.8203      0.3146      0.0000
 -15   3   7      0.0000      1.1082     -0.3662      0.0000
 -13   3   7      0.0000      0.7210     -0.1808      0.0000
 -11   3   7      0.8569      0.7691      0.3721      0.0000
  -9   3   7      1.5499      0.7538      1.2499      0.0000
  -7   3   7      2.1528      0.3639      1.2757      0.0000
 -32   4   7      0.0000      1.0583     -0.4294      0.0000
 -30   4   7      0.0000      0.9357     -0.0486      0.0000
 -28   4   7      0.3839      0.8795     -0.2451      0.0000
 -26   4   7      0.0000      1.0645     -0.0561      0.0000
 -24   4   7      1.1486      1.0062      0.9410      0.0000
 -22   4   7      1.2494      0.9876      1.2517      0.0000
 -20   4   7      0.9016      0.9147      1.1472      0.0000
 -18   4   7      1.6029      1.1948     -0.0488      0.0000
 -16   4   7      0.0000      1.2055     -0.1503      0.0000
 -14   4   7      1.9561      1.2087      0.2442      0.0000
 -12   4   7      1.1703      0.9954     -0.2730      0.0000
 -10   4   7      2.2473      0.8224     -1.2079      0.0000
  -8   4   7      2.7202      0.7779     -1.6119      0.0000
 -29   5   7      1.0315      1.1677      0.0904      0.0000
 -27   5   7      1.0255      0.9307      0.0646      0.0000
 -25   5   7      0.0000      1.1082     -0.3679      0.0000
 -21   5   7      1.5813      0.7179     -1.1467      0.0000
 -19   5   7      0.6611      0.9053     -0.8507      0.0000
 -17   5   7      0.7927      0.9355      0.0943      0.0000
 -15   5   7      0.0000      1.0075      0.1407      0.0000
 -13   5   7      0.0000      0.9812      0.1138      0.0000
 -11   5   7      1.8736      1.4633      0.8748      0.0000
  -7   5   7      1.9038      0.4413      0.9765      0.0000
  -5   5   7      0.8795      0.9419      0.2623      0.0000
  -3   5   7      0.5462      0.6719     -0.0982      0.0000
  -1   5   7      1.1743      0.7395     -0.4803      0.0000
   1   5   7      0.4736      1.0583     -0.4274      0.0000
   3   5   7      0.9916      0.9570     -0.6183      0.0000
   5   5   7      1.6898      1.3473     -0.5523      0.0000
   7   5   7      0.0000      1.2434     -0.3913      0.0000
 -30   6   7      1.7467      1.1143     -0.4374      0.0000
 -26   6   7      1.0881      0.9622      0.2261      0.0000
 -24   6   7      0.8669      0.8526      0.6883      0.0000
 -22   6   7      0.0000      1.0513      1.1456      0.0000
 -20   6   7      0.0000      1.0311      1.0190      0.0000
 -18   6   7      1.5049      0.8777      0.6929      0.0000
 -16   6   7      0.8643      0.9689     -0.1299      0.0000
 -14   6   7      0.0000      1.2351     -0.3832      0.0000
 -12   6   7      0.9826      1.0399     -0.7627      0.0000
 -10   6   7      1.9138      1.0555     -1.3696      0.0000
  -8   6   7      1.8430      0.7302     -1.2250      0.0000
  -6   6   7      1.7854      0.4105     -0.6198      0.0000
  -4   6   7      0.5749      0.6519     -0.2030      0.0000
  -2   6   7      0.3704      1.1283      0.2685      0.0000
   0   6   7      1.0635      0.9580      0.5668      0.0000
   2   6   7      1.7160      0.5034      0.6903      0.0000
   4   6   7      1.2666      0.9483      0.6051      0.0000
   6   6   7      0.0000      0.8357      0.4761      0.0000
   8   6   7      0.0000      0.8417      0.1333      0.0000
  10   6   7      0.0000      0.7861     -0.2492      0.0000
  12   6   7      0.0000      0.7818     -0.2390      0.0000
  14   6   7      0.0000      0.9181     -0.2801      0.0000
  16   6   7      0.6981      1.2598     -0.2067      0.0000
 -29   7   7      0.0000      1.2084      0.2961      0.0000
 -27   7   7      0.0000      0.8910     -0.3432      0.0000
 -25   7   7      0.0000      1.0303     -0.5303      0.0000
 -23   7   7      0.9601      0.9315     -0.8450      0.0000
 -21   7   7      1.1426      1.2178     -1.0327      0.0000
 -19   7   7      0.0000      0.9910     -1.0337      0.0000
 -17   7   7      1.0685      1.2013     -0.5292      0.0000
 -15   7   7      1.3133      1.0884      0.2934      0.0000
 -13   7   7      1.0804      1.0908      0.8489      0.0000
 -11   7   7      2.2734      1.0811      1.2321      0.0000
  -9   7   7      2.6420      0.6100      1.2529      0.0000
  -7   7   7      0.2087      0.9804      0.9031      0.0000
  -5   7   7      1.4608      0.5592      0.4801      0.0000
  -3   7   7      0.1441      0.9710      0.0389      0.0000
  -1   7   7      0.0000      0.7167     -0.4401      0.0000
   1   7   7      0.7270      0.7977     -0.7420      0.0000
   3   7   7      0.8848      0.7744     -0.7422      0.0000
   5   7   7      1.2954      0.6778     -0.5615      0.0000
   7   7   7      0.0000      0.7578     -0.2724      0.0000
   9   7   7      0.0000      0.7631      0.1688      0.0000
  11   7   7      0.0000      0.8134      0.2646      0.0000
  13   7   7      0.9024      0.8845      0.3708      0.0000
  15   7   7      0.8190      1.1963      0.2964      0.0000
 -28   8   7      0.3834      0.9177     -0.0164      0.0000
 -26   8   7      1.3113      0.8825      0.6228      0.0000
 -24   8   7      0.9389      0.9477      0.7589      0.0000
 -22   8   7      1.2158      0.9656      0.9101      0.0000
 -20   8   7      1.7825      0.9550      1.0742      0.0000
 -18   8   7      2.3688      0.6748      0.9986      0.0000
 -16   8   7      0.7761      0.9704      0.3654      0.0000
 -14   8   7      0.7474      1.0650     -0.6198      0.0000
 -12   8   7      2.3495      0.7357     -1.1841      0.0000
 -10   8   7      0.0000      1.2702     -1.1882      0.0000
  -8   8   7      1.4190      1.0082     -1.0127      0.0000
  -6   8   7      1.1007      0.7609     -0.7150      0.0000
  -4   8   7      1.2377      0.7591     -0.2937      0.0000
  -2   8   7      0.9578      0.7950      0.2243      0.0000
   0   8   7      1.2178      0.7792      0.6726      0.0000
   2   8   7      1.2438      0.7642      0.8979      0.0000
   4   8   7      1.0130      1.1362      0.7978      0.0000
   6   8   7      0.9090      0.8148      0.5093      0.0000
   8   8   7      0.7401      0.7751      0.1131      0.0000
  10   8   7      1.2936      0.6681     -0.0843      0.0000
  12   8   7      1.0709      0.7244     -0.2742      0.0000
  14   8   7      0.9026      1.1251     -0.2541      0.0000
 -27   9   7      0.0000      1.1134     -0.3135      0.0000
 -25   9   7      0.6023      1.2066     -0.7810      0.0000
 -23   9   7      1.7711      0.8414     -0.8579      0.0000
 -21   9   7      0.0000      1.1711     -0.9526      0.0000
 -19   9   7      2.1111      0.7750     -1.0288      0.0000
 -17   9   7      1.6076      0.9886     -0.8552      0.0000
 -13   9   7      1.3994      1.3742      0.9610      0.0000
 -11   9   7      1.7745      1.0421      1.2159      0.0000
  -9   9   7      1.7179      1.3252      1.0763      0.0000
  -7   9   7      1.5863      0.6755      0.8650      0.0000
  -5   9   7      1.3395      0.8244      0.5524      0.0000
  -3   9   7      0.0000      0.8269      0.0598      0.0000
  -1   9   7      0.1049      0.8292     -0.4110      0.0000
   1   9   7      0.7372      0.8866     -0.7594      0.0000
   3   9   7      0.8630      0.7759     -0.8387      0.0000
   5   9   7      0.0000      0.8214     -0.6158      0.0000
   7   9   7      0.3889      0.7768     -0.2764      0.0000
   9   9   7      0.6803      0.8724     -0.0320      0.0000
  11   9   7      0.0000      0.8296      0.1837      0.0000
  13   9   7      1.1336      0.9823      0.2521      0.0000
 -24  10   7      0.9571      1.0290      0.8703      0.0000
 -22  10   7      1.0597      1.4042      0.9173      0.0000
 -20  10   7      0.8842      1.0823      0.9389      0.0000
 -18  10   7      2.1478      1.1730      0.9757      0.0000
 -16  10   7      0.5013      1.0709      0.5429      0.0000
 -14  10   7      0.0000      1.0765     -0.3539      0.0000
 -12  10   7      0.6002      1.1686     -1.0159      0.0000
 -10  10   7      2.1695      1.4292     -1.1220      0.0000
  -8  10   7      1.9599      0.8499     -0.9284      0.0000
  -6  10   7      1.2515      1.0826     -0.7007      0.0000
  -4  10   7      1.1728      0.9046     -0.2905      0.0000
  -2  10   7      0.4286      0.8345      0.1816      0.0000
   0  10   7      0.9220      0.8659      0.5752      0.0000
   2  10   7      1.0241      0.8161      0.7882      0.0000
   4  10   7      1.0653      0.8078      0.7093      0.0000
   6  10   7      0.5097      0.7821      0.4470      0.0000
   8  10   7      0.4759      0.8086      0.1811      0.0000
  10  10   7      0.8126      0.8044     -0.0367      0.0000
 -21  11   7      1.5751      1.0769     -0.8549      0.0000
 -19  11   7      0.0000      1.1156     -0.8397      0.0000
 -17  11   7      0.0000      1.0251     -0.6497      0.0000
 -13  11   7      1.2387      1.1112      0.6761      0.0000
 -11  11   7      3.3872      0.9637      1.1592      0.0000
  -9  11   7      2.5758      0.8504      1.1442      0.0000
  -7  11   7      0.8635      1.0426      0.9517      0.0000
  -5  11   7      2.6264      0.5431      0.6267      0.0000
  -3  11   7      2.0608      0.6370      0.2221      0.0000
  -1  11   7      0.0000      0.9891     -0.1717      0.0000
   1  11   7      1.3187      0.9268     -0.4463      0.0000
   3  11   7      0.0000      0.8626     -0.4957      0.0000
   5  11   7      0.6357      0.7278     -0.3513      0.0000
   7  11   7      0.9609      0.7360     -0.1140      0.0000
   9  11   7      0.4019      1.1805      0.1052      0.0000
 -18  12   7      0.0000      1.0898      0.6213      0.0000
 -16  12   7      1.1901      1.0859      0.3547      0.0000
 -14  12   7      0.3045      1.1355     -0.1601      0.0000
 -12  12   7      1.3372      1.0894     -0.7324      0.0000
 -10  12   7      1.0032      1.0593     -0.9596      0.0000
  -8  12   7      0.0000      1.5384     -0.8576      0.0000
  -6  12   7      1.5523      0.8409     -0.5463      0.0000
  -4  12   7      1.3866      0.9231     -0.2024      0.0000
  -2  12   7      0.0000      0.9087      0.1463      0.0000
   0  12   7      1.8785      0.5933      0.4343      0.0000
   2  12   7      1.5625      0.6305      0.5543      0.0000
   4  12   7      0.9662      0.7685      0.5045      0.0000
   6  12   7      1.4263      0.9842      0.3198      0.0000
 -15  13   7      0.0000      1.3516     -0.0557      0.0000
 -13  13   7      0.0000      1.1309      0.4039      0.0000
 -11  13   7      0.0000      1.0851      0.7721      0.0000
  -9  13   7      1.1316      0.9879      0.8643      0.0000
  -7  13   7      0.0000      0.7770      0.6216      0.0000
  -5  13   7      0.0000      0.8024      0.2942      0.0000
  -3  13   7      1.0891      0.8864     -0.0213      0.0000
  -1  13   7      0.3691      0.8202     -0.2995      0.0000
   1  13   7      0.4450      0.8751     -0.4664      0.0000
 -28   0   8      0.9472      1.1553      0.3779      0.0000
 -26   0   8      0.6640      0.8948      0.2723      0.0000
 -24   0   8      0.0000      0.8806     -0.0358      0.0000
 -22   0   8      1.3974      0.7885     -0.7634      0.0000
 -20   0   8      1.7074      1.1210     -1.3923      0.0000
 -18   0   8      1.2486      0.9121     -1.0938      0.0000
 -16   0   8      0.0000      0.7816     -0.4465      0.0000
 -14   0   8      1.5768      0.6434      0.0511      0.0000
 -12   0   8      1.5020      0.7598      0.5122      0.0000
 -10   0   8      2.4412      0.6741      0.7505      0.0000
  -8   0   8      3.9360      0.4948      1.4171      0.0000
 -29   1   8      0.6062      0.9524     -0.5338      0.0000
 -27   1   8      0.0000      0.8278     -0.3070      0.0000
 -25   1   8      1.0959      0.7448     -0.1407      0.0000
 -23   1   8      0.9205      0.7848      0.4076      0.0000
 -21   1   8      1.4316      0.9706      1.1108      0.0000
 -19   1   8      1.8917      0.4995      1.3928      0.0000
 -17   1   8      1.2854      0.8482      0.7968      0.0000
 -15   1   8      0.0000      0.6999      0.2628      0.0000
 -13   1   8      0.3664      0.7313     -0.2236      0.0000
 -11   1   8      2.1968      0.3925     -0.5455      0.0000
  -9   1   8      3.1227      0.3942     -1.0390      0.0000
 -30   2   8      0.0000      0.8937      0.6972      0.0000
 -28   2   8      0.6816      0.7990      0.4533      0.0000
 -26   2   8      0.0000      0.7771      0.2233      0.0000
 -24   2   8      0.0000      0.8099     -0.1492      0.0000
 -22   2   8      0.0000      0.8300     -0.7540      0.0000
 -20   2   8      2.5546      0.6041     -1.1881      0.0000
 -18   2   8      2.1774      0.6029     -1.2317      0.0000
 -16   2   8      0.6345      0.7052     -0.5378      0.0000
 -14   2   8      1.1447      0.5597     -0.0663      0.0000
 -12   2   8      0.0000      0.6759      0.3772      0.0000
 -10   2   8      1.7852      0.5151      0.8642      0.0000
  -8   2   8      3.1010      0.3902      1.1794      0.0000
 -29   3   8      0.9916      0.9596     -0.6534      0.0000
 -27   3   8      1.0605      0.7808     -0.3614      0.0000
 -25   3   8      0.0000      0.8034     -0.0017      0.0000
 -23   3   8      0.0000      0.8505      0.4628      0.0000
 -21   3   8      1.0770      0.8832      0.9059      0.0000
 -19   3   8      0.0000      0.8041      1.1317      0.0000
 -17   3   8      1.8591      0.6700      1.0865      0.0000
 -15   3   8      0.9564      0.7393      0.3918      0.0000
 -13   3   8      0.0000      0.6521     -0.0731      0.0000
 -11   3   8      1.2450      0.4798     -0.6113      0.0000
  -9   3   8      2.6953      0.3807     -1.0213      0.0000
 -28   4   8      0.0000      0.9793      0.6102      0.0000
 -24   4   8      0.8877      0.9126     -0.2462      0.0000
 -22   4   8      0.9429      1.1392     -0.6428      0.0000
 -20   4   8      0.0000      1.3059     -0.8663      0.0000
 -18   4   8      2.8426      0.9274     -1.0156      0.0000
 -16   4   8      1.9245      0.7012     -0.8507      0.0000
 -14   4   8      0.0000      0.7331     -0.1688      0.0000
 -12   4   8      0.0000      0.9956      0.3894      0.0000
  -8   4   8      2.7953      0.8754      1.1027      0.0000
 -23   5   8      0.0000      0.8502      0.4092      0.0000
 -21   5   8      1.2893      1.0532      0.6526      0.0000
 -19   5   8      2.4501      1.0612      0.7573      0.0000
 -17   5   8      0.0000      1.0914      0.8721      0.0000
 -15   5   8      1.1450      0.9118      0.5825      0.0000
 -13   5   8      0.7321      1.0569     -0.0982      0.0000
 -11   5   8      1.9623      0.8326     -0.6545      0.0000
  -9   5   8      1.8890      0.7447     -0.9274      0.0000
  -5   5   8      0.7155      0.7951     -0.6353      0.0000
  -3   5   8      0.0000      0.9761     -0.4630      0.0000
  -1   5   8      0.6291      1.1819     -0.0835      0.0000
 -22   6   8      0.0000      0.8919     -0.4488      0.0000
 -20   6   8      0.3320      0.9996     -0.5611      0.0000
 -18   6   8      1.7412      0.8364     -0.6378      0.0000
 -16   6   8      1.2749      1.1186     -0.6832      0.0000
 -14   6   8      0.6468      0.9816     -0.2869      0.0000
 -12   6   8      0.0000      1.4974      0.3733      0.0000
 -10   6   8      1.6949      1.2528      0.7676      0.0000
  -8   6   8      0.0000      0.7502      0.7736      0.0000
  -6   6   8      1.0591      0.9618      0.6233      0.0000
  -4   6   8      0.0000      0.6056      0.4743      0.0000
  -2   6   8      0.0000      0.6498      0.2117      0.0000
   0   6   8      0.5553      0.7361     -0.1270      0.0000
   2   6   8      0.0000      0.7769     -0.4292      0.0000
   4   6   8      0.0000      0.7807     -0.5540      0.0000
   6   6   8      0.0000      0.7413     -0.4173      0.0000
   8   6   8      0.0000      1.3667     -0.2783      0.0000
  10   6   8      1.4472      1.3538     -0.0695      0.0000
 -25   7   8      0.0000      1.0216     -0.0240      0.0000
 -19   7   8      0.0000      0.9999      0.4599      0.0000
 -17   7   8      1.4216      1.2719      0.5162      0.0000
 -15   7   8      0.0000      1.0564      0.4562      0.0000
 -13   7   8      1.0616      1.0411     -0.0086      0.0000
 -11   7   8      1.3940      1.0976     -0.5343      0.0000
  -9   7   8      1.6096      0.8177     -0.6869      0.0000
  -7   7   8      0.9888      0.6906     -0.5958      0.0000
  -5   7   8      0.6208      0.6867     -0.4867      0.0000
  -3   7   8      0.0000      0.8607     -0.2975      0.0000
  -1   7   8      0.6063      0.9998     -0.0181      0.0000
   1   7   8      1.0364      0.7618      0.2450      0.0000
   3   7   8      0.0000      0.7446      0.4314      0.0000
   5   7   8      0.8351      0.7344      0.4015      0.0000
   7   7   8      0.2662      1.0400      0.2983      0.0000
   9   7   8      0.2374      0.7532      0.1091      0.0000
 -22   8   8      0.7702      1.2073     -0.3506      0.0000
 -20   8   8      0.0000      1.2416     -0.3943      0.0000
 -16   8   8      1.2415      1.1722     -0.4010      0.0000
 -14   8   8      0.5976      1.1020     -0.2437      0.0000
 -12   8   8      0.0000      1.0207      0.1641      0.0000
 -10   8   8      0.0000      0.9343      0.4744      0.0000
  -8   8   8      1.5005      0.9939      0.5092      0.0000
  -6   8   8      0.0000      0.7422      0.4334      0.0000
  -4   8   8      1.1223      0.6396      0.3011      0.0000
  -2   8   8      0.9829      0.6496      0.0726      0.0000
   0   8   8      0.5332      0.7141     -0.1579      0.0000
   2   8   8      0.3953      0.7452     -0.3317      0.0000
   4   8   8      0.0000      0.8054     -0.3850      0.0000
   6   8   8      0.1447      0.6703     -0.3386      0.0000
   8   8   8      0.7958      0.7515     -0.1912      0.0000
 -21   9   8      0.0000      1.2998      0.3242      0.0000
 -19   9   8      0.0000      1.2028      0.3293      0.0000
 -17   9   8      0.0000      1.2208      0.2964      0.0000
 -15   9   8      0.0000      1.2902      0.2450      0.0000
 -13   9   8      0.0000      1.5293      0.0701      0.0000
 -11   9   8      0.0000      1.2958     -0.2190      0.0000
  -9   9   8      0.5519      0.9567     -0.4168      0.0000
  -7   9   8      0.0000      0.7941     -0.4426      0.0000
  -5   9   8      0.0000      0.7686     -0.3609      0.0000
  -3   9   8      0.0000      0.8345     -0.1936      0.0000
  -1   9   8      0.0595      0.8064      0.0003      0.0000
   1   9   8      0.0000      0.6517      0.1525      0.0000
   3   9   8      0.8606      1.1043      0.2331      0.0000
   5   9   8      0.5300      0.7612      0.2405      0.0000
 -16  10   8      1.0053      1.3121     -0.2126      0.0000
 -14  10   8      1.5529      1.3298     -0.1523      0.0000
 -12  10   8      1.4846      1.4432     -0.0177      0.0000
  -8  10   8      0.0000      0.8661      0.3463      0.0000
  -6  10   8      0.4846      0.8005      0.3413      0.0000
  -4  10   8      1.8410      0.6152      0.2160      0.0000
  -2  10   8      0.8296      0.7601      0.0588      0.0000
   0  10   8      0.8493      0.7679     -0.0724      0.0000
   2  10   8      0.0000      0.6767     -0.1530      0.0000
 -11  11   8      0.0000      1.2592     -0.0377      0.0000
  -9  11   8      0.0000      1.6104     -0.2151      0.0000
  -7  11   8      0.0000      1.0395     -0.3117      0.0000
  -5  11   8      0.4922      1.0601     -0.2538      0.0000
 -23   1   9      0.0000      0.7333     -0.0117      0.0000
 -21   1   9      0.9019      0.7262     -0.0009      0.0000
 -19   1   9      0.7566      0.6178      0.0895      0.0000
 -17   1   9      0.0000      0.6488      0.0895      0.0000
 -15   1   9      0.0000      0.6120      0.0062      0.0000
 -13   1   9      0.0000      0.6619      0.0348      0.0000
 -11   1   9      0.4087      0.6745     -0.0509      0.0000
  -9   1   9      0.0000      0.8511      0.0102      0.0000
 -22   2   9      0.4678      0.7051      0.0044      0.0000
 -20   2   9      0.4538      0.6943     -0.0625      0.0000
 -18   2   9      0.4701      0.6710     -0.1941      0.0000
 -16   2   9      0.0000      0.6318     -0.1050      0.0000
 -14   2   9      0.8640      0.6266     -0.0223      0.0000
 -12   2   9      0.0000      0.6091      0.0212      0.0000
 -10   2   9      0.4356      0.6367      0.0397      0.0000
 -23   3   9      0.0000      0.9145     -0.0200      0.0000
 -21   3   9      0.0000      0.6947      0.0553      0.0000
 -19   3   9      0.0000      0.8498      0.1507      0.0000
 -17   3   9      0.0000      0.6449      0.2412      0.0000
 -15   3   9      0.0000      0.6364      0.1019      0.0000
 -13   3   9      0.0000      0.5916     -0.0047      0.0000
 -11   3   9      0.0000      0.6026     -0.0324      0.0000
  -9   3   9      0.0000      0.6586     -0.0358      0.0000
 -20   4   9      0.0000      1.0290     -0.1268      0.0000
 -18   4   9      0.8694      0.7351     -0.2157      0.0000
 -16   4   9      0.3685      0.6575     -0.2329      0.0000
 -14   4   9      0.0000      0.8675     -0.0639      0.0000
 -12   4   9      0.0000      0.8585      0.0363      0.0000
 -10   4   9      1.1602      0.6583      0.0543      0.0000
 -19   5   9      0.9215      1.2328      0.1822      0.0000
 -17   5   9      0.0000      1.0683      0.2465      0.0000
 -15   5   9      0.0000      1.0627      0.1908      0.0000
 -13   5   9      0.0000      1.2316      0.0266      0.0000
 -11   5   9      1.3539      1.1398     -0.0570      0.0000
  -7   5   9      0.0000      0.7098     -0.1620      0.0000
 -14   6   9      0.0000      1.1839     -0.1434      0.0000
 -12   6   9      1.0603      1.2673      0.0107      0.0000
 -10   6   9      0.7359      1.2885      0.1108      0.0000
  -8   6   9      0.0000      0.5188      0.1800      0.0000
  -6   6   9      0.0000      0.5039      0.2161      0.0000
  -4   6   9      0.8938      0.5539      0.1694      0.0000
  -2   6   9      0.0000      0.8743      0.0892      0.0000
   0   6   9      0.5046      1.1694      0.0209      0.0000
 -13   7   9      0.0000      1.3570      0.1022      0.0000
 -11   7   9      1.7700      1.0819     -0.0607      0.0000
  -9   7   9      1.1798      0.5654     -0.1779      0.0000
  -7   7   9      0.2041      0.5691     -0.2237      0.0000
  -5   7   9      0.0000      0.6852     -0.1973      0.0000
  -3   7   9      0.0000      0.6611     -0.1297      0.0000
                                                    
