# Supplementary material for: How to get maximum structure information from anisotropic displacement parameters obtained by three-dimensional electron diffraction: an experimental study on metal–organic frameworks
Source: IUCrJ. 2022 Jun 8;9(Pt 4):480–91. doi: 10.1107/S2052252522005632 (PMC9252158; doi:10.1107/S2052252522005632)
Supplement: Supplementary file 3 [file m-09-00480-sup3.zip › vq5001ZIF-EC1_1msup43.hkl]

#
# Unique observed reflections after correcting
# for dispersion and merging Friedel opposites
#
data_test1
_shelx_title ' 14m_a.res in P2(1)/c'
_shelx_refln_list_code          3
_shelx_F_calc_maximum       77.82
_exptl_crystal_F_000       413.19
_reflns_d_resolution_high  0.7659

loop_
 _space_group_symop_operation_xyz
 'x, y, z'
 '-x, y+1/2, -z+1/2'
 '-x, -y, -z'
 'x, -y-1/2, z-1/2'

_cell_length_a    13.4619
_cell_length_b    14.6590
_cell_length_c    14.4487
_cell_angle_alpha  90.000
_cell_angle_beta  118.122
_cell_angle_gamma  90.000

loop_
 _refln_index_h
 _refln_index_k
 _refln_index_l
 _refln_F_meas
 _refln_F_sigma
 _refln_A_calc
 _refln_B_calc
   1   1   0     10.9125      0.9859     14.4097      0.0000
   2   1   0      4.5354      1.1671    -10.3008      0.0000
   0   2   0     26.5903      1.7328    -17.9359      0.0000
   1   2   0      8.2312      0.5199      6.0610      0.0000
   2   2   0     32.4756      1.8554    -40.6712      0.0000
   3   2   0     35.7812      2.5830     45.7652      0.0000
   4   2   0      5.1985      1.8510      3.6877      0.0000
   1   3   0     22.8380      1.0779     28.6600      0.0000
   2   3   0     17.0674      1.5001     19.2557      0.0000
   3   3   0     14.7791      0.8557     12.5273      0.0000
   4   3   0      5.7921      3.3860      5.0748      0.0000
   5   3   0     10.6960      1.0007    -13.8460      0.0000
   6   3   0      1.8724      1.5065      0.1868      0.0000
   7   3   0      7.9157      1.9521     -9.9001      0.0000
   0   4   0     47.6877      3.1409     77.2851      0.0000
   1   4   0     12.1391      0.7458    -13.7912      0.0000
   2   4   0     28.0208      1.5613     28.7550      0.0000
   3   4   0     33.0529      2.3461    -43.1309      0.0000
   4   4   0      6.8336      0.6364      4.0733      0.0000
   5   4   0     14.2194      1.0407     12.9115      0.0000
   6   4   0      6.8351      0.5842      8.5235      0.0000
   7   4   0     11.7748      1.6181    -13.3838      0.0000
   8   4   0      2.6582      1.3294     -2.1734      0.0000
   9   4   0      1.7950      1.5864      1.2620      0.0000
   1   5   0      8.9111      0.4303     -6.0394      0.0000
   2   5   0     25.0570      1.3655    -27.0536      0.0000
   3   5   0      6.5679      0.5880     -6.3237      0.0000
   4   5   0      4.2792      0.3523     -4.2612      0.0000
   5   5   0     10.2849      0.6873      7.5932      0.0000
   6   5   0      3.5564      0.4931      2.3526      0.0000
   7   5   0      2.6050      1.1411      1.0146      0.0000
   8   5   0      5.0269      1.2848      4.3299      0.0000
   9   5   0      4.2542      0.7472      4.9540      0.0000
  10   5   0      2.1683      0.9078     -0.8513      0.0000
  11   5   0      2.4524      1.9605     -3.7726      0.0000
  12   5   0      1.1482      1.2600      1.0271      0.0000
   0   6   0     26.8527      2.2269     20.1499      0.0000
   1   6   0     10.5316      0.4427     11.8379      0.0000
   2   6   0     17.3081      0.8460    -17.3811      0.0000
   3   6   0     20.6844      1.2108     24.7913      0.0000
   4   6   0      3.3003      0.4300      0.4364      0.0000
   5   6   0      3.2984      0.3180     -2.6338      0.0000
   6   6   0     14.7141      0.9547    -12.9662      0.0000
   7   6   0     10.3516      1.4808     12.9978      0.0000
   8   6   0      2.8125      0.4538      1.9440      0.0000
   9   6   0      1.2026      1.0857      1.6496      0.0000
  10   6   0      1.8329      0.6856     -0.7985      0.0000
  11   6   0      4.3071      0.7253     -3.8559      0.0000
  12   6   0      3.9963      0.7436     -4.5948      0.0000
  13   6   0      1.3122      1.0033      0.6419      0.0000
  14   6   0      0.0000      0.9812      1.1130      0.0000
   1   7   0     13.2585      0.8074     10.3908      0.0000
   2   7   0      2.4898      0.4014     -2.4878      0.0000
   3   7   0     16.1545      0.8624    -17.2575      0.0000
   4   7   0     11.1893      0.6603     11.5488      0.0000
   5   7   0      6.3358      0.3824     -5.6689      0.0000
   6   7   0     11.4995      0.7944    -11.6230      0.0000
   7   7   0      2.0938      0.3909     -2.4498      0.0000
   8   7   0      2.2547      0.9585      1.1264      0.0000
   9   7   0      2.4909      0.4421      2.0401      0.0000
  10   7   0      1.3697      0.6990      0.7916      0.0000
  11   7   0      1.8759      0.4729      2.3731      0.0000
  12   7   0      1.0355      1.0947     -1.3383      0.0000
  13   7   0      1.3222      0.9164     -1.7801      0.0000
  14   7   0      0.0000      0.8321      0.4096      0.0000
   0   8   0     15.1009      1.1413     16.2302      0.0000
   1   8   0      2.3147      0.3381     -2.2565      0.0000
   2   8   0     13.5854      0.6933    -13.3494      0.0000
   3   8   0     12.2890      0.8067    -12.2099      0.0000
   4   8   0     13.5596      0.8420     17.2005      0.0000
   5   8   0      5.5132      0.6788     -5.1718      0.0000
   6   8   0      3.7887      0.5784      0.6713      0.0000
   7   8   0      4.8134      0.5331      4.8625      0.0000
   8   8   0      2.5672      0.4050      3.6712      0.0000
   9   8   0      4.5791      0.4212     -4.3421      0.0000
  10   8   0      1.1720      0.5653      1.3645      0.0000
  11   8   0      2.0029      0.4427      2.2860      0.0000
  12   8   0      2.2992      0.4044     -2.6558      0.0000
  13   8   0      0.8542      0.8375     -1.1834      0.0000
   1   9   0     13.4702      0.5979     15.9399      0.0000
   2   9   0      6.4993      0.2967      7.4131      0.0000
   3   9   0     10.5593      0.6477      9.0238      0.0000
   4   9   0      3.2156      0.7011     -2.4373      0.0000
   5   9   0      2.5804      0.2846     -0.7519      0.0000
   6   9   0      2.3434      0.5884      0.9209      0.0000
   7   9   0      3.8663      0.3422     -3.4493      0.0000
   8   9   0      2.6924      0.7150     -1.4618      0.0000
   9   9   0      1.0581      0.5000      0.0655      0.0000
  10   9   0      3.6018      0.3633      4.6038      0.0000
  11   9   0      0.9977      0.7139      0.4656      0.0000
  12   9   0      1.3886      0.5464     -1.2252      0.0000
  13   9   0      1.4631      0.4998      0.6555      0.0000
   0  10   0     16.7426      1.2817    -13.6463      0.0000
   1  10   0      4.0025      0.2184      5.3057      0.0000
   2  10   0      5.8531      0.2720      4.5788      0.0000
   3  10   0      3.7102      0.2912      3.5097      0.0000
   4  10   0      3.5262      0.2671      3.4933      0.0000
   5  10   0      8.3788      0.4415     10.4896      0.0000
   6  10   0      8.7846      0.6264     -8.9467      0.0000
   7  10   0      1.7192      0.3810     -0.3657      0.0000
   8  10   0      1.3421      0.3703      1.2735      0.0000
   9  10   0      2.1903      0.5087     -2.5105      0.0000
  10  10   0      2.3275      0.6008     -1.3364      0.0000
  11  10   0      1.1239      0.4065      0.9568      0.0000
  12  10   0      1.4347      0.3258      0.6287      0.0000
  13  10   0      0.8291      0.6453      0.3623      0.0000
   1  11   0      4.3507      0.2504     -4.6609      0.0000
   2  11   0      3.2362      0.1982      1.4314      0.0000
   3  11   0      3.9526      0.2582     -4.3954      0.0000
   4  11   0      5.1088      0.3822     -4.9255      0.0000
   5  11   0      2.8884      0.6463      3.3242      0.0000
   6  11   0      6.8727      0.3785      7.0018      0.0000
   7  11   0      1.0619      0.3894     -0.0453      0.0000
   8  11   0      2.3980      0.2624     -3.3075      0.0000
   9  11   0      2.2799      0.3702      2.0207      0.0000
  10  11   0      0.8841      0.5084     -1.2634      0.0000
  11  11   0      2.6537      0.6499     -2.4460      0.0000
  12  11   0      1.0823      0.3857      0.4608      0.0000
   0  12   0      8.8723      0.7012     -5.4079      0.0000
   1  12   0      1.9102      0.3159      1.4002      0.0000
   2  12   0      3.5153      0.2206      3.5240      0.0000
   3  12   0      3.0106      0.2136     -2.1478      0.0000
   4  12   0      2.7017      0.3359      3.3467      0.0000
   5  12   0      2.2382      0.2416      2.0695      0.0000
   6  12   0      2.8020      0.7427      1.6547      0.0000
   7  12   0      1.4935      0.2793     -0.8848      0.0000
   8  12   0      1.5500      0.3259      0.0583      0.0000
   9  12   0      1.9348      0.3237     -1.4624      0.0000
  10  12   0      0.5736      0.4908      0.5213      0.0000
  11  12   0      1.7699      0.3271     -1.6576      0.0000
  12  12   0      0.5250      0.5341     -0.4067      0.0000
   1  13   0      7.3058      0.3489      7.2134      0.0000
   2  13   0      1.6331      0.2879      0.6048      0.0000
   3  13   0      5.1234      0.3216     -5.3955      0.0000
   4  13   0      1.6539      0.2815      0.9768      0.0000
   5  13   0      2.7501      0.2692      2.2345      0.0000
   6  13   0      1.2894      0.3018     -0.2219      0.0000
   7  13   0      1.6531      0.5170     -0.6657      0.0000
   8  13   0      1.1974      0.3701      1.1730      0.0000
   9  13   0      1.9564      0.3804     -2.1196      0.0000
  10  13   0      2.1378      0.2981     -2.2572      0.0000
  11  13   0      0.8043      0.4673      0.7226      0.0000
   0  14   0      2.7423      0.8622      0.6212      0.0000
   1  14   0      3.7404      0.2976      4.2877      0.0000
   2  14   0      1.4901      0.3451     -0.6833      0.0000
   3  14   0      0.8158      0.3561     -0.7055      0.0000
   4  14   0      2.7972      0.2379     -2.2489      0.0000
   5  14   0      2.3107      0.3827     -2.6356      0.0000
   6  14   0      1.7635      0.3200     -1.2114      0.0000
   7  14   0      1.5904      0.2753      1.5015      0.0000
   8  14   0      0.6519      0.5018      0.6748      0.0000
   9  14   0      0.6884      0.4971     -0.2629      0.0000
  10  14   0      1.0615      0.3209      0.8653      0.0000
   1  15   0      3.1169      0.2337      3.2946      0.0000
   2  15   0      0.0000      0.5361     -0.5669      0.0000
   3  15   0      0.9756      0.3183     -0.3906      0.0000
   4  15   0      1.2029      0.2823      0.9333      0.0000
   5  15   0      1.4854      0.2517      1.0551      0.0000
   6  15   0      1.7142      0.2094     -1.6695      0.0000
   7  15   0      0.0000      0.4267      0.4145      0.0000
   8  15   0      1.4355      0.3768      0.9771      0.0000
   9  15   0      0.6977      0.5094     -0.4485      0.0000
   0  16   0      1.4797      0.3918     -0.0242      0.0000
   1  16   0      0.9307      0.3026      0.0872      0.0000
   2  16   0      0.6801      0.4469      0.0271      0.0000
   3  16   0      1.1773      0.2614      1.0575      0.0000
   4  16   0      1.5127      0.2189      1.8703      0.0000
   5  16   0      0.7473      0.3834      0.6961      0.0000
   6  16   0      0.9636      0.3193     -0.5463      0.0000
   7  16   0      1.0857      0.2983     -0.1956      0.0000
   8  16   0      0.6927      0.6192     -0.0859      0.0000
   1  17   0      1.8740      0.2201     -2.2787      0.0000
   2  17   0      1.1194      0.2535      1.7495      0.0000
   3  17   0      1.1083      0.2539      0.9386      0.0000
   4  17   0      1.2362      0.2392     -1.2557      0.0000
   5  17   0      0.8194      0.5796     -0.6824      0.0000
   6  17   0      1.6198      0.3310      1.6780      0.0000
   7  17   0      0.3456      0.5529     -0.5361      0.0000
   0  18   0      1.0136      0.4143      1.3388      0.0000
   1  18   0      0.8118      0.3553      0.8918      0.0000
   2  18   0      0.4981      0.4547     -1.0287      0.0000
   3  18   0      0.5102      0.4693     -0.1914      0.0000
   4  18   0      0.6226      0.4887      0.2347      0.0000
   5  18   0      0.5030      0.5091      0.2508      0.0000
   1  19   0      0.0000      0.5401     -0.1895      0.0000
  -1   1   1     12.6348      0.9337     -0.7193      0.0000
   0   1   1      7.9588      0.4666     -8.7330      0.0000
   1   1   1     34.4439      2.7901    -51.2859      0.0000
   2   1   1      2.7397      0.5914     -0.5328      0.0000
  -3   2   1      4.1525      0.4879     -4.5124      0.0000
  -2   2   1     46.4508      3.0659     73.8998      0.0000
  -1   2   1      4.4680      0.3552      4.5099      0.0000
   0   2   1     38.1915      1.9551    -50.8017      0.0000
   1   2   1     16.2818      1.2454     19.2521      0.0000
   2   2   1      5.2533      0.4739      4.4423      0.0000
   3   2   1     10.7384      0.9967     -7.2981      0.0000
   4   2   1      9.4888      1.5584     -8.7255      0.0000
   5   2   1     12.3281      1.7181     14.9770      0.0000
   6   2   1      4.3654      1.8227      5.1135      0.0000
  -5   3   1      2.8900      2.3018     -2.5010      0.0000
  -4   3   1     22.7094      1.6953    -24.2965      0.0000
  -3   3   1      7.5153      0.6582      9.9816      0.0000
  -2   3   1     32.7544      1.9787     42.7239      0.0000
  -1   3   1     24.8023      1.1727     26.8069      0.0000
   0   3   1     22.6027      1.0197     26.2035      0.0000
   1   3   1      6.1898      2.4120     -4.9281      0.0000
   2   3   1     12.0874      0.9074     14.4388      0.0000
   3   3   1     23.9881      1.8694    -30.8187      0.0000
   4   3   1     16.1355      1.1715    -17.5376      0.0000
   5   3   1      3.3994      0.4852     -5.2922      0.0000
   6   3   1     11.3558      1.5396    -11.7840      0.0000
   7   3   1      4.1218      1.0158     -3.6178      0.0000
   8   3   1     12.8165      2.3338     14.5547      0.0000
  -8   4   1      6.3905      1.8286      4.4499      0.0000
  -7   4   1      7.5802      2.6698      8.6639      0.0000
  -6   4   1      5.0561      0.4638      6.4583      0.0000
  -5   4   1     12.2739      0.7090     12.4849      0.0000
  -4   4   1      9.1107      1.2555     10.8986      0.0000
  -3   4   1     11.5135      0.6765     14.9802      0.0000
  -2   4   1     18.3232      1.2286    -20.8305      0.0000
  -1   4   1      1.9786      0.2751     -0.9107      0.0000
   0   4   1     13.6044      0.5847    -18.3216      0.0000
   1   4   1     33.5087      1.7450    -39.6534      0.0000
   2   4   1     12.2355      0.6138     13.1337      0.0000
   3   4   1      9.2081      0.5578    -10.0345      0.0000
   4   4   1     11.0831      0.8152    -10.0097      0.0000
   5   4   1      3.7776      0.4657     -3.8320      0.0000
   6   4   1      4.9601      0.8438      3.3041      0.0000
   7   4   1      2.7223      0.5915      2.6738      0.0000
   8   4   1      1.9308      1.3566     -1.6684      0.0000
   9   4   1      3.0271      0.7696      2.6978      0.0000
  10   4   1      2.5066      1.0992      0.7326      0.0000
  11   4   1      0.5340      1.3190     -2.8002      0.0000
 -10   5   1      1.7813      1.4653      0.7232      0.0000
  -9   5   1      2.2376      1.2981     -1.0487      0.0000
  -8   5   1      3.6604      0.9506     -3.5438      0.0000
  -7   5   1     11.9815      1.1051     12.2683      0.0000
  -6   5   1     15.0957      0.9901     19.2806      0.0000
  -5   5   1      4.6548      0.3851     -5.3469      0.0000
  -4   5   1     18.1508      1.1854    -15.9820      0.0000
  -3   5   1     11.3954      0.7677    -15.0690      0.0000
  -2   5   1     22.2155      1.0867    -24.2120      0.0000
  -1   5   1      2.5220      0.2415     -1.7369      0.0000
   0   5   1      2.7203      0.2930     -1.5101      0.0000
   1   5   1      4.5517      0.4004     -3.4573      0.0000
   2   5   1     11.5627      0.7656    -11.6507      0.0000
   3   5   1     13.4285      0.8100    -15.7050      0.0000
   4   5   1     13.5928      1.0538     16.2973      0.0000
   5   5   1      5.5463      0.6953     -4.4105      0.0000
   6   5   1      2.6631      2.2158      0.7671      0.0000
   7   5   1      3.3327      0.4690      4.8698      0.0000
   8   5   1      3.1308      0.4356     -2.7597      0.0000
   9   5   1      0.6497      1.1809     -1.5627      0.0000
  10   5   1      2.1802      0.8442     -2.0182      0.0000
  11   5   1      3.9838      0.7363      4.9925      0.0000
  12   5   1      1.6253      0.9474     -0.8659      0.0000
  13   5   1      0.9434      1.2114     -0.3162      0.0000
  14   5   1      1.0103      1.0254      0.8202      0.0000
 -13   6   1      1.0489      4.1959     -0.9184      0.0000
 -12   6   1      3.7966      1.3337     -4.5594      0.0000
 -11   6   1      0.9002      1.6368     -0.4528      0.0000
 -10   6   1      1.7995      0.9315      1.4305      0.0000
  -9   6   1      2.0740      0.5867      0.8389      0.0000
  -8   6   1      2.2992      0.7312      2.7025      0.0000
  -7   6   1     11.4591      1.3365     11.3652      0.0000
  -6   6   1      3.9186      0.3675     -4.6855      0.0000
  -5   6   1     15.3073      0.8762    -16.3215      0.0000
  -4   6   1     12.7449      1.3342      9.9120      0.0000
  -3   6   1     12.1018      0.8118    -14.9293      0.0000
  -2   6   1     22.1487      0.9102    -20.6613      0.0000
  -1   6   1      1.8420      0.3063      1.9320      0.0000
   0   6   1     13.4269      0.5376     14.3348      0.0000
   1   6   1     12.6226      0.5892     12.2039      0.0000
   2   6   1      4.2554      0.6261     -6.0824      0.0000
   3   6   1     22.1658      1.2012     22.5275      0.0000
   4   6   1      3.7399      0.9597     -1.5042      0.0000
   5   6   1      8.3017      0.9075     -6.1787      0.0000
   6   6   1      4.8774      1.5800     -2.6595      0.0000
   7   6   1      4.8093      1.0183      4.0642      0.0000
   8   6   1      3.7713      0.5029      3.3310      0.0000
   9   6   1      2.7492      0.5100     -2.0952      0.0000
  10   6   1      2.7760      0.7437      2.5846      0.0000
  11   6   1      0.0000      0.8690      1.5298      0.0000
  12   6   1      1.0066      0.8705     -1.3745      0.0000
  13   6   1      0.7931      0.8805     -0.5655      0.0000
  14   6   1      0.9695      0.9127      0.1774      0.0000
 -14   7   1      1.4261      0.9140      0.6349      0.0000
 -13   7   1      0.5282      1.0676      0.4192      0.0000
 -12   7   1      2.2850      1.0850      2.8035      0.0000
 -11   7   1      2.1622      0.5453      1.8227      0.0000
 -10   7   1      3.2296      0.5468      1.3315      0.0000
  -9   7   1      3.2076      1.0026     -3.3687      0.0000
  -8   7   1      3.7821      1.4490      1.6342      0.0000
  -7   7   1      1.5844      0.9090      1.1341      0.0000
  -6   7   1     13.2000      1.0445    -14.7552      0.0000
  -5   7   1      2.9047      1.8189     -2.7477      0.0000
  -4   7   1     14.4794      0.7343     12.8981      0.0000
  -3   7   1     16.9109      0.8827     19.4047      0.0000
  -2   7   1      2.1372      0.2697     -1.9418      0.0000
  -1   7   1     12.2967      0.5413    -12.1522      0.0000
   0   7   1      3.3992      0.2709     -2.8605      0.0000
   1   7   1      4.9261      0.5556     -2.0813      0.0000
   2   7   1      3.2158      1.6166      2.1112      0.0000
   3   7   1      9.2963      0.5119      6.9937      0.0000
   4   7   1      3.9190      0.4415     -3.2958      0.0000
   5   7   1     10.8094      0.6651    -10.1903      0.0000
   6   7   1      8.3790      1.1527      7.2592      0.0000
   7   7   1      5.7285      0.6830      6.5276      0.0000
   8   7   1      5.1363      0.4503     -5.3384      0.0000
   9   7   1      6.8024      0.5456     -7.2140      0.0000
  10   7   1      3.2324      1.2895      2.8381      0.0000
  11   7   1      1.8664      0.4535     -1.9828      0.0000
  12   7   1      0.1821      0.7271     -0.4601      0.0000
  13   7   1      1.7357      0.7796      2.7770      0.0000
 -14   8   1      0.7731      0.8860     -1.7782      0.0000
 -13   8   1      1.0831      0.8592     -0.3730      0.0000
 -12   8   1      1.5769      0.6373      1.5196      0.0000
 -11   8   1      1.1811      0.4924     -1.1412      0.0000
 -10   8   1      2.2757      0.3464      2.3127      0.0000
  -9   8   1      3.2122      0.6845      1.7466      0.0000
  -8   8   1      4.7975      0.3724     -4.2533      0.0000
  -7   8   1      6.3995      0.6604     -6.0468      0.0000
  -6   8   1      4.1202      0.7198      4.5930      0.0000
  -5   8   1      2.0707      0.5469     -0.0681      0.0000
  -4   8   1      7.8007      0.5756     -7.2307      0.0000
  -3   8   1      9.5739      0.5078     10.7845      0.0000
  -2   8   1     17.4072      0.8934     16.8391      0.0000
  -1   8   1      2.8204      0.2879      3.4495      0.0000
   0   8   1      7.5940      0.3493     -9.3806      0.0000
   1   8   1      3.6001      0.1937     -3.3928      0.0000
   2   8   1      4.2293      0.2431     -2.9980      0.0000
   3   8   1     12.9687      0.5806    -13.0268      0.0000
   4   8   1      3.5833      1.1122      2.9091      0.0000
   5   8   1      4.8259      0.3290      5.2825      0.0000
   6   8   1      4.5001      0.3311      4.2097      0.0000
   7   8   1      5.5211      1.2683      6.5251      0.0000
   8   8   1      3.7368      0.4907      4.4474      0.0000
   9   8   1      4.7899      0.5564     -5.5330      0.0000
  10   8   1      3.5861      0.4531     -3.0975      0.0000
  11   8   1      1.0735      0.6392      0.1344      0.0000
  12   8   1      1.7349      0.6577     -0.4895      0.0000
  13   8   1      1.2013      0.7137     -0.2328      0.0000
 -14   9   1      1.0933      0.9572      0.5250      0.0000
 -13   9   1      2.8806      0.4334     -2.5646      0.0000
 -12   9   1      1.0659      0.5222      0.0633      0.0000
 -11   9   1      2.4527      0.5066      2.9618      0.0000
 -10   9   1      4.9026      0.3684     -4.4186      0.0000
  -9   9   1      1.3610      0.3882     -0.7953      0.0000
  -8   9   1      6.8830      0.4703      6.9649      0.0000
  -7   9   1      6.3935      0.4284      5.8805      0.0000
  -6   9   1      2.0571      0.4542      1.6482      0.0000
  -5   9   1     10.8709      0.7254      9.2670      0.0000
  -4   9   1      5.7183      0.5791     -4.2495      0.0000
  -3   9   1     20.5249      1.0981    -21.4824      0.0000
  -2   9   1      2.8081      0.2232     -2.1309      0.0000
  -1   9   1      7.7694      0.3848      6.7649      0.0000
   0   9   1      4.2252      0.2338      4.8658      0.0000
   1   9   1      6.0391      0.5352      5.4689      0.0000
   2   9   1      4.0722      0.5568      4.1157      0.0000
   3   9   1      2.8342      0.2349     -2.3808      0.0000
   4   9   1      4.7261      0.2848     -4.4721      0.0000
   5   9   1      2.0859      0.5883     -0.1968      0.0000
   6   9   1      3.3205      0.5349     -1.5215      0.0000
   7   9   1      2.6412      0.6078      1.9246      0.0000
   8   9   1      2.9303      0.3081     -2.3076      0.0000
   9   9   1      1.5850      0.5462      0.2342      0.0000
  10   9   1      1.9935      0.3547     -2.1833      0.0000
  11   9   1      1.3211      0.5272     -1.0584      0.0000
  12   9   1      0.8616      0.5879      0.5682      0.0000
  13   9   1      0.0000      0.6068      0.5519      0.0000
 -13  10   1      0.7224      0.5209      0.6024      0.0000
 -12  10   1      0.9145      0.5038      0.4561      0.0000
 -11  10   1      1.4419      0.6620     -0.5188      0.0000
 -10  10   1      2.0005      0.3393      2.0289      0.0000
  -9  10   1      2.0897      0.3070      2.4931      0.0000
  -8  10   1      1.1741      0.4185     -0.2717      0.0000
  -7  10   1      2.1627      0.2761     -2.9374      0.0000
  -6  10   1      2.2804      1.7116      1.0290      0.0000
  -5  10   1      2.6243      0.7357      0.3834      0.0000
  -4  10   1      5.3772      0.4274     -4.6465      0.0000
  -3  10   1      3.9239      0.2375     -3.5640      0.0000
  -2  10   1      6.9615      0.2875      6.4942      0.0000
  -1  10   1      7.6538      0.5142      8.7706      0.0000
   0  10   1      5.9746      0.3705     -4.7799      0.0000
   1  10   1      1.8020      0.3594     -0.7370      0.0000
   2  10   1      6.8860      0.3281      6.5367      0.0000
   3  10   1      3.3751      0.9637     -3.3211      0.0000
   4  10   1      9.5275      0.4781     -9.5856      0.0000
   5  10   1      3.2280      0.4080      3.1061      0.0000
   6  10   1      2.4103      0.2780     -2.0200      0.0000
   7  10   1      4.3340      0.4227     -4.0159      0.0000
   8  10   1      1.0756      0.6038      0.3565      0.0000
   9  10   1      3.8565      0.4511      3.8296      0.0000
  10  10   1      0.7173      0.6025      0.0717      0.0000
  11  10   1      2.5570      0.2894     -2.2830      0.0000
  12  10   1      1.0923      0.6101      0.6099      0.0000
 -13  11   1      0.0000      0.5690      0.3942      0.0000
 -12  11   1      2.0140      0.3622     -1.8159      0.0000
 -11  11   1      1.2457      0.3852     -0.4549      0.0000
 -10  11   1      2.1489      0.2847      1.6329      0.0000
  -9  11   1      2.0104      0.2824      1.2065      0.0000
  -8  11   1      4.5140      0.3006      4.3018      0.0000
  -7  11   1      2.4010      0.2420     -1.5483      0.0000
  -6  11   1      1.0961      0.4008      1.1554      0.0000
  -5  11   1      4.6861      0.2982     -4.4870      0.0000
  -4  11   1      3.5124      0.3155     -3.5259      0.0000
  -3  11   1      1.4665      0.3019      1.1921      0.0000
  -2  11   1      1.7852      0.2892     -1.1488      0.0000
  -1  11   1      4.0445      0.2955     -3.8078      0.0000
   0  11   1      3.4315      0.2207     -3.5252      0.0000
   1  11   1     10.0465      0.4246     10.6673      0.0000
   2  11   1      1.9119      0.2371     -1.9801      0.0000
   3  11   1      5.6494      0.4176     -5.1173      0.0000
   4  11   1      2.3139      0.5694     -1.6057      0.0000
   5  11   1      7.4857      0.5803     -7.2482      0.0000
   6  11   1      1.9365      0.2574     -1.5383      0.0000
   7  11   1      3.6233      0.3066      4.0946      0.0000
   8  11   1      5.7013      0.3761      4.8608      0.0000
   9  11   1      0.9407      0.4100     -1.0282      0.0000
  10  11   1      0.6505      0.5679     -0.5420      0.0000
  11  11   1      0.7039      0.5546      0.1181      0.0000
  12  11   1      0.5784      0.4803      0.0914      0.0000
 -12  12   1      1.1762      0.3701      0.0504      0.0000
 -11  12   1      0.3984      0.5139      0.4009      0.0000
 -10  12   1      0.7368      0.5644     -0.5189      0.0000
  -9  12   1      3.6356      0.3040     -3.9960      0.0000
  -8  12   1      3.9553      0.2985     -3.6634      0.0000
  -7  12   1      2.9496      0.2809      2.5892      0.0000
  -6  12   1      3.9332      0.4160      4.0209      0.0000
  -5  12   1      2.3734      0.3030     -0.3729      0.0000
  -4  12   1      3.6623      0.6334      1.4091      0.0000
  -3  12   1      5.0591      0.2353     -4.5323      0.0000
  -2  12   1      3.7709      0.2163     -3.4865      0.0000
  -1  12   1      1.5206      0.3083      1.4896      0.0000
   0  12   1      1.4898      0.4573      0.0763      0.0000
   1  12   1      1.5720      0.2767     -0.3218      0.0000
   2  12   1      3.8601      0.2250      3.8418      0.0000
   3  12   1      5.2305      0.2953      5.3164      0.0000
   4  12   1      1.7429      0.2578      1.0094      0.0000
   5  12   1      2.9126      0.7269     -1.0547      0.0000
   6  12   1      1.6995      0.2906      0.4438      0.0000
   7  12   1      3.6154      0.3425     -3.5901      0.0000
   8  12   1      1.2561      0.6115     -0.3278      0.0000
   9  12   1      0.7684      0.5806      0.4818      0.0000
  10  12   1      1.3139      0.3485      1.2650      0.0000
  11  12   1      1.1255      0.3684      0.5520      0.0000
 -11  13   1      1.5475      0.4455      0.2538      0.0000
 -10  13   1      1.1272      0.4739      0.9466      0.0000
  -9  13   1      1.1857      0.3336     -0.7546      0.0000
  -8  13   1      3.8428      0.2857     -3.4667      0.0000
  -7  13   1      1.7795      0.2555      1.0370      0.0000
  -6  13   1      4.1929      0.3270      4.2500      0.0000
  -5  13   1      2.7687      0.2278      2.4933      0.0000
  -4  13   1      1.3674      0.3609     -1.1099      0.0000
  -3  13   1      1.4773      0.3712     -0.4832      0.0000
  -2  13   1      1.3708      0.2699      1.1004      0.0000
  -1  13   1      2.3566      0.2578     -1.7864      0.0000
   0  13   1      4.3136      0.3201      4.6367      0.0000
   1  13   1      2.1377      0.3162     -1.2549      0.0000
   2  13   1      6.2290      0.3090     -6.6313      0.0000
   3  13   1      3.4891      0.3205      3.9295      0.0000
   4  13   1      3.2421      0.3530      2.5057      0.0000
   5  13   1      1.4485      0.3673     -0.0602      0.0000
   6  13   1      2.2433      0.2243     -2.2105      0.0000
   7  13   1      2.3531      0.2398      2.0609      0.0000
   8  13   1      2.9471      0.2768     -2.8300      0.0000
   9  13   1      2.0245      0.3470     -2.0311      0.0000
  10  13   1      0.8654      0.4116      0.9924      0.0000
 -10  14   1      0.7874      0.4992      1.2183      0.0000
  -9  14   1      0.8504      0.4503     -0.3032      0.0000
  -8  14   1      1.8285      0.2395     -1.2905      0.0000
  -7  14   1      1.7851      0.3875     -0.8902      0.0000
  -6  14   1      1.5394      0.2185      0.8157      0.0000
  -5  14   1      1.3263      0.3174     -1.0727      0.0000
  -4  14   1      1.4978      0.3171     -0.6949      0.0000
  -3  14   1      2.5676      0.1953      2.4155      0.0000
  -2  14   1      1.5959      0.2163     -1.2290      0.0000
  -1  14   1      2.4191      0.3747     -0.5022      0.0000
   0  14   1      2.9643      0.2033      3.3949      0.0000
   1  14   1      1.2526      0.2674      1.2647      0.0000
   2  14   1      3.1449      0.1998     -3.2928      0.0000
   3  14   1      1.2942      0.2463     -0.1495      0.0000
   4  14   1      2.2338      0.1837      1.9092      0.0000
   5  14   1      1.2729      0.3217     -1.0188      0.0000
   6  14   1      3.2978      0.2384     -3.0735      0.0000
   7  14   1      1.9806      0.2260      2.0153      0.0000
   8  14   1      0.8654      0.3984      0.0961      0.0000
   9  14   1      1.4728      0.2771     -1.8749      0.0000
  10  14   1      0.3520      0.4895      0.4209      0.0000
 -10  15   1      1.6737      0.3607     -1.8637      0.0000
  -9  15   1      0.5302      0.4605     -0.4709      0.0000
  -8  15   1      2.8002      0.3289      2.7190      0.0000
  -7  15   1      1.9860      0.3255     -2.0440      0.0000
  -6  15   1      1.2111      0.3844     -0.1177      0.0000
  -5  15   1      1.7513      0.2350      1.8532      0.0000
  -4  15   1      2.2542      0.2228      2.3303      0.0000
  -3  15   1      2.4101      0.1835     -2.3416      0.0000
  -2  15   1      1.2678      0.2789      0.5021      0.0000
  -1  15   1      3.6021      0.3268      3.6661      0.0000
   0  15   1      2.5064      0.1894     -2.7209      0.0000
   1  15   1      2.9910      0.2295     -3.4258      0.0000
   2  15   1      0.9744      0.2919      0.2606      0.0000
   3  15   1      2.1420      0.2218      2.4533      0.0000
   4  15   1      1.9026      0.2155     -1.9298      0.0000
   5  15   1      2.0383      0.2101     -2.1073      0.0000
   6  15   1      1.0928      0.3028      1.2731      0.0000
   7  15   1      1.0419      0.3072     -0.4091      0.0000
   8  15   1      0.6080      0.4873     -0.0857      0.0000
   9  15   1      0.7918      0.4432      0.6510      0.0000
  -8  16   1      1.1450      0.3813     -0.2531      0.0000
  -7  16   1      1.1402      0.2977     -1.1716      0.0000
  -6  16   1      0.8936      0.3623     -0.0059      0.0000
  -5  16   1      1.3855      0.2844      0.8399      0.0000
  -4  16   1      0.8174      0.3500      0.1904      0.0000
  -3  16   1      0.9753      0.2754     -0.7831      0.0000
  -2  16   1      0.8850      0.3230      0.4601      0.0000
  -1  16   1      1.0797      0.3249      0.9713      0.0000
   0  16   1      1.4726      0.2398      0.9632      0.0000
   1  16   1      0.6987      0.3945     -0.7430      0.0000
   2  16   1      1.5363      0.2447     -1.3467      0.0000
   3  16   1      1.1629      0.2467     -1.1652      0.0000
   4  16   1      0.7055      0.4175      0.4133      0.0000
   5  16   1      0.3966      0.4385      0.3950      0.0000
   6  16   1      1.1560      0.2876      0.8180      0.0000
   7  16   1      1.2952      0.3376     -0.4470      0.0000
  -7  17   1      0.7708      0.5071      0.5537      0.0000
  -6  17   1      0.4772      0.5016     -0.2422      0.0000
  -5  17   1      0.7354      0.3939     -0.1628      0.0000
  -4  17   1      0.8029      0.4941     -0.5762      0.0000
  -3  17   1      1.6068      0.2138     -1.5905      0.0000
  -2  17   1      0.5490      0.3985     -0.1093      0.0000
  -1  17   1      2.1302      0.2038      2.0373      0.0000
   0  17   1      0.9029      0.3148      0.6692      0.0000
   1  17   1      0.9434      0.2684     -0.8815      0.0000
   2  17   1      0.8969      0.3135     -0.7212      0.0000
   3  17   1      0.7613      0.3662      0.2067      0.0000
   4  17   1      1.7434      0.2353     -2.0700      0.0000
   5  17   1      0.6432      0.4949     -0.3083      0.0000
   6  17   1      0.0000      0.4973     -0.1813      0.0000
  -5  18   1      1.2667      0.3239      1.4546      0.0000
  -4  18   1      0.9472      0.4160      0.1945      0.0000
  -3  18   1      0.5853      0.4633     -1.2848      0.0000
  -2  18   1      0.6936      0.3302     -0.4374      0.0000
  -1  18   1      0.3079      0.4137     -0.2593      0.0000
   0  18   1      0.9006      0.2842     -1.0783      0.0000
   1  18   1      0.7296      0.3343      0.4721      0.0000
   2  18   1      1.3037      0.3136      1.4354      0.0000
   3  18   1      0.7396      0.4765      0.9819      0.0000
   4  18   1      0.7049      0.5184     -0.6286      0.0000
  -2  19   1      0.8245      0.5905      0.3168      0.0000
  -1  19   1      0.6655      0.5261     -1.1895      0.0000
   0  19   1      0.5958      0.4955      0.5028      0.0000
   1  19   1      0.3649      0.5055      0.0821      0.0000
  -2   0   2     27.5614      1.8330     30.7577      0.0000
  -1   0   2      4.6984      0.8283     -4.6149      0.0000
   0   0   2      5.3805      0.5004     -0.7482      0.0000
   1   0   2     11.5668      0.8455    -15.1777      0.0000
   2   0   2      9.2182      1.4399     11.0211      0.0000
   3   0   2      0.0000      2.1530      1.4370      0.0000
  -3   1   2     12.5929      0.9751    -14.0723      0.0000
  -2   1   2     10.7341      1.0263     12.7575      0.0000
  -1   1   2     44.2531      1.8990    -57.2539      0.0000
   0   1   2      9.2436      0.5041     -8.9867      0.0000
   1   1   2      4.2770      2.2258     -3.4361      0.0000
   2   1   2     14.8811      2.0050     15.1297      0.0000
   3   1   2      2.6448      0.7589      1.3539      0.0000
   5   1   2      2.1133      2.1793     -0.5654      0.0000
  -4   2   2     13.2071      1.2664    -17.1532      0.0000
  -3   2   2      2.3748      0.4019     -0.8772      0.0000
  -2   2   2     38.5780      2.0610    -59.2728      0.0000
  -1   2   2      2.3453      0.2871      2.5351      0.0000
   0   2   2     26.3283      1.4925    -31.9761      0.0000
   1   2   2      7.3070      0.4398     10.4225      0.0000
   2   2   2     12.7507      0.9605     14.3034      0.0000
   3   2   2      2.9730      0.4187     -3.1874      0.0000
   4   2   2     11.2657      0.8455    -13.4241      0.0000
   5   2   2      4.1641      0.8297     -5.6163      0.0000
   6   2   2     12.4727      1.7185     12.8526      0.0000
   7   2   2      3.3164      1.5127     -1.0620      0.0000
  -5   3   2     16.0042      2.1634     20.1964      0.0000
  -4   3   2     14.1701      0.8837    -15.2235      0.0000
  -3   3   2     18.2377      1.5474    -19.8533      0.0000
  -2   3   2      6.6235      0.3373     -6.8905      0.0000
  -1   3   2     13.4919      0.5417    -14.5567      0.0000
   0   3   2      4.1498      0.4994      1.6281      0.0000
   1   3   2     36.3953      2.0412     45.7817      0.0000
   2   3   2     12.6994      0.6435    -14.1899      0.0000
   3   3   2      6.3051      0.5641     -8.1600      0.0000
   4   3   2     11.4818      1.6976     12.6437      0.0000
   5   3   2      3.6124      0.6300      3.6294      0.0000
   6   3   2      1.7538      0.8540      2.8950      0.0000
   7   3   2      2.8694      1.0916      2.1013      0.0000
   8   3   2      2.3587      1.6474     -4.1748      0.0000
   9   3   2      4.1034      1.5786     -3.9994      0.0000
  10   3   2      0.0000      1.5159      1.5176      0.0000
  -6   4   2     14.3944      1.7178    -13.5356      0.0000
  -5   4   2      5.7170      0.4581      5.3691      0.0000
  -4   4   2     16.7926      1.3425     11.0438      0.0000
  -3   4   2      2.3663      0.4368     -0.0977      0.0000
  -2   4   2     18.5810      0.9874    -17.6761      0.0000
  -1   4   2      3.1325      0.1623      4.5896      0.0000
   0   4   2     17.2884      0.8847      0.0229      0.0000
   1   4   2     29.6683      1.4035    -32.6766      0.0000
   2   4   2      8.6555      0.5112     -6.6720      0.0000
   3   4   2      2.2700      0.5193      2.8441      0.0000
   4   4   2      8.5434      0.9454      6.7247      0.0000
   5   4   2      5.0103      1.0914      2.8437      0.0000
   6   4   2     12.0274      1.1046     14.3255      0.0000
   7   4   2      5.0584      0.6517      4.5394      0.0000
   8   4   2      1.9720      0.7895     -3.0629      0.0000
   9   4   2      5.0793      1.1919     -6.7551      0.0000
  10   4   2      0.7451      1.1510     -1.0225      0.0000
  11   4   2      2.0912      1.1080      2.8392      0.0000
  13   4   2      0.9634      1.1252      0.4349      0.0000
  -9   5   2      1.3119      1.6924     -0.8388      0.0000
  -8   5   2      9.4428      1.3349     12.6931      0.0000
  -7   5   2      7.0621      0.7336     -7.3825      0.0000
  -6   5   2     20.9306      1.2071    -21.4174      0.0000
  -5   5   2      9.4924      0.6886     -8.3511      0.0000
  -4   5   2     22.7769      1.5263     20.7995      0.0000
  -3   5   2     13.4418      0.8202    -14.8704      0.0000
  -2   5   2     11.0253      0.4341     12.3631      0.0000
  -1   5   2      4.8517      0.2301     -1.1773      0.0000
   0   5   2      2.6908      0.4010      1.8663      0.0000
   1   5   2     17.1322      0.8479    -12.6603      0.0000
   2   5   2      3.4025      1.0290      2.1613      0.0000
   3   5   2     17.2175      0.9245     20.0778      0.0000
   4   5   2      2.1785      0.3655     -0.1352      0.0000
   5   5   2      5.5277      1.1563     -6.6551      0.0000
   6   5   2     12.7876      2.4501     12.1412      0.0000
   7   5   2      6.1692      0.7832      6.5441      0.0000
   8   5   2      7.9517      0.7811     -8.6637      0.0000
   9   5   2      2.3600      0.5558     -1.4536      0.0000
  10   5   2      2.1577      0.7685      1.9000      0.0000
  11   5   2      4.4356      1.3043     -6.2372      0.0000
  12   5   2      1.3954      0.9187     -0.1759      0.0000
  13   5   2      2.1925      1.3332      2.6531      0.0000
 -11   6   2      1.6783      1.6421     -3.4579      0.0000
 -10   6   2      1.1898      1.1220      1.1814      0.0000
  -9   6   2      3.9869      0.6628      4.4496      0.0000
  -8   6   2      1.6098      1.2106      0.5260      0.0000
  -7   6   2      5.4344      0.4243      5.2205      0.0000
  -6   6   2      3.9460      0.6282     -2.5713      0.0000
  -5   6   2      8.0702      0.9727     -7.6471      0.0000
  -4   6   2     16.4533      0.7805    -14.4546      0.0000
  -3   6   2      2.4475      0.6641      0.4414      0.0000
  -2   6   2      9.8409      0.4309     -4.9277      0.0000
  -1   6   2      2.9511      0.3717      1.5776      0.0000
   0   6   2     15.1691      0.7405     16.2440      0.0000
   1   6   2     16.7826      0.8058     17.4595      0.0000
   2   6   2      4.1823      0.7040     -3.8303      0.0000
   3   6   2      4.2876      0.3180      3.9281      0.0000
   4   6   2      8.3919      0.5023     -9.0478      0.0000
   5   6   2     10.3170      0.6442    -13.7323      0.0000
   6   6   2      2.7002      0.4974      0.0315      0.0000
   7   6   2      4.3400      0.9411      4.5010      0.0000
   8   6   2      1.7181      0.6403      0.5226      0.0000
   9   6   2      3.0668      0.4063     -2.7909      0.0000
  10   6   2      4.2875      0.4284      4.1851      0.0000
  11   6   2      1.9549      0.4525      0.6314      0.0000
  12   6   2      0.9200      0.8247     -1.6364      0.0000
  13   6   2      0.9971      0.7941      0.2956      0.0000
 -14   7   2      0.3763      0.8987     -0.4212      0.0000
 -12   7   2      2.1026      1.0226      3.2618      0.0000
 -11   7   2      2.3567      0.5378      2.1165      0.0000
 -10   7   2      1.7942      0.6537     -1.2447      0.0000
  -9   7   2      8.8796      1.2214     -2.5777      0.0000
  -8   7   2      3.5840      0.4134      3.5700      0.0000
  -7   7   2      3.7277      0.4241     -5.0610      0.0000
  -6   7   2      3.5859      0.7395     -2.9113      0.0000
  -5   7   2     19.7559      1.3673     19.0693      0.0000
  -4   7   2      3.6335      0.3254     -3.1015      0.0000
  -3   7   2      6.8385      0.3161     -4.9069      0.0000
  -2   7   2      2.0185      0.2828      1.0200      0.0000
  -1   7   2      5.8227      0.3430     -6.4859      0.0000
   0   7   2      2.8119      0.2005     -1.6881      0.0000
   1   7   2      2.4513      0.3516      1.2146      0.0000
   2   7   2      2.8017      0.2759     -3.4173      0.0000
   3   7   2      2.9216      0.3510     -3.1395      0.0000
   4   7   2      1.9346      0.2905      1.9645      0.0000
   5   7   2      3.2444      0.4310     -2.7682      0.0000
   6   7   2      6.4624      0.7617     -5.4045      0.0000
   7   7   2      5.2636      0.9332      5.2745      0.0000
   8   7   2      3.4080      0.4146     -2.4117      0.0000
   9   7   2      1.2655      0.5895     -0.6111      0.0000
  10   7   2      0.7431      0.7039      1.1756      0.0000
  11   7   2      1.0015      0.6821     -0.4223      0.0000
  12   7   2      1.0841      0.7988      0.5441      0.0000
  13   7   2      1.4013      0.8732      0.4777      0.0000
 -14   8   2      0.0000      1.2983     -1.1605      0.0000
 -13   8   2      0.9739      0.9903      0.5341      0.0000
 -12   8   2      2.1297      0.3698      2.0134      0.0000
 -11   8   2      1.9525      0.4718      0.0270      0.0000
 -10   8   2      2.3442      0.3399     -2.1547      0.0000
  -9   8   2      2.3184      0.7967     -0.9629      0.0000
  -8   8   2      3.7015      0.3754      3.8221      0.0000
  -7   8   2      5.8220      0.4871     -5.1925      0.0000
  -6   8   2      3.1166      0.3715      3.6774      0.0000
  -5   8   2      2.5832      0.4902     -1.2494      0.0000
  -4   8   2     18.7267      1.2172    -18.8287      0.0000
  -3   8   2     13.7209      0.6211    -15.4767      0.0000
  -2   8   2      8.8798      0.4132      9.0263      0.0000
  -1   8   2      7.1628      0.3169      7.1119      0.0000
   0   8   2      6.7048      0.2781     -5.6509      0.0000
   1   8   2      2.5958      0.2127      0.5406      0.0000
   2   8   2      4.1195      0.3184      2.2583      0.0000
   3   8   2     13.9156      0.9675    -14.5216      0.0000
   4   8   2      2.5840      0.5132      0.0027      0.0000
   5   8   2      5.5264      0.3922      5.2106      0.0000
   6   8   2      4.4120      0.3954      4.4032      0.0000
   7   8   2      2.2256      0.3715     -1.9878      0.0000
   8   8   2      2.1856      0.4541     -1.3500      0.0000
   9   8   2      3.7375      0.4361      4.2701      0.0000
  10   8   2      1.5267      0.4142      0.4284      0.0000
  11   8   2      1.2452      0.6790     -0.8517      0.0000
  12   8   2      0.9474      0.6617      0.6404      0.0000
  13   8   2      0.0000      0.8226      0.5603      0.0000
 -14   9   2      1.0292      0.6685      0.9964      0.0000
 -13   9   2      1.7666      0.3331      1.8634      0.0000
 -12   9   2      1.3483      0.4315     -1.4358      0.0000
 -11   9   2      2.0330      0.3671     -1.0591      0.0000
 -10   9   2      3.1947      0.4902     -2.3689      0.0000
  -9   9   2      2.0064      0.6138      0.7672      0.0000
  -8   9   2      3.2930      0.2507     -3.5867      0.0000
  -7   9   2      3.3656      0.6116     -1.9168      0.0000
  -6   9   2      8.8181      0.4608      8.9732      0.0000
  -5   9   2      2.6784      1.1005      1.7184      0.0000
  -4   9   2      1.5315      0.6847     -0.1507      0.0000
  -3   9   2      6.3733      0.3888     -6.5348      0.0000
  -2   9   2      6.3988      0.2990      8.3813      0.0000
  -1   9   2     13.1465      0.8840    -12.0322      0.0000
   0   9   2      5.1322      0.2300     -5.7665      0.0000
   1   9   2     11.3022      0.5353     12.1978      0.0000
   2   9   2      2.0118      0.2269     -1.4293      0.0000
   3   9   2      4.2568      0.3166      5.1524      0.0000
   4   9   2      8.9737      0.6831     11.0140      0.0000
   5   9   2      1.7103      0.3779     -1.3233      0.0000
   6   9   2      6.5028      0.4857     -6.5481      0.0000
   7   9   2      1.2501      0.4496     -0.3022      0.0000
   8   9   2      2.6658      0.3139      2.4219      0.0000
   9   9   2      1.9690      0.5310     -2.2194      0.0000
  10   9   2      1.4667      0.3978      0.5191      0.0000
  11   9   2      1.7863      0.3468      1.7043      0.0000
  12   9   2      0.7395      0.6047      0.5366      0.0000
 -13  10   2      0.8400      0.4935     -0.1083      0.0000
 -12  10   2      1.5180      0.4259      1.6621      0.0000
 -11  10   2      3.7197      0.3321      3.9136      0.0000
 -10  10   2      2.0811      0.2976     -1.5104      0.0000
  -9  10   2      2.4898      0.3837     -2.1643      0.0000
  -8  10   2      1.3252      0.5642      0.0537      0.0000
  -7  10   2      4.3346      0.2479     -3.4057      0.0000
  -6  10   2      9.3885      0.5551     -9.2012      0.0000
  -5  10   2      4.2019      0.3199      4.5234      0.0000
  -4  10   2      4.7284      0.2515      5.2309      0.0000
  -3  10   2      3.0126      0.2068     -3.3743      0.0000
  -2  10   2      7.0922      0.3264      7.2570      0.0000
  -1  10   2      2.3909      0.2724      1.1961      0.0000
   0  10   2      4.0518      0.3199     -3.8465      0.0000
   1  10   2      4.0136      0.2571     -3.9070      0.0000
   2  10   2      3.6920      0.2659     -3.7087      0.0000
   3  10   2      2.6216      1.0396     -0.3570      0.0000
   4  10   2      2.5737      0.5094      2.1134      0.0000
   5  10   2      7.5833      0.4979      7.4598      0.0000
   6  10   2      1.6735      0.3590      1.4567      0.0000
   7  10   2      3.3564      0.3018     -3.8686      0.0000
   8  10   2      3.9851      0.3535     -3.0380      0.0000
   9  10   2      1.5303      0.3124     -1.8281      0.0000
  10  10   2      1.6700      0.4514      0.1732      0.0000
  11  10   2      0.8645      0.6026      0.3560      0.0000
  12  10   2      1.2289      0.6732      0.6976      0.0000
 -13  11   2      1.5623      0.3466      0.7466      0.0000
 -12  11   2      1.8818      0.2903     -1.9746      0.0000
 -11  11   2      0.8946      0.4986     -0.5116      0.0000
 -10  11   2      2.0167      0.2885      2.2444      0.0000
  -9  11   2      2.3185      0.4548     -2.1631      0.0000
  -8  11   2      1.9089      0.5727     -0.2271      0.0000
  -7  11   2      1.1599      0.4231      1.0387      0.0000
  -6  11   2      2.4336      0.3196     -0.8941      0.0000
  -5  11   2      1.5945      0.2412     -1.0305      0.0000
  -4  11   2      1.6644      0.2724      1.5098      0.0000
  -3  11   2      2.7818      0.4541      1.0854      0.0000
  -2  11   2      1.0400      0.4601      1.1163      0.0000
  -1  11   2      4.8846      0.2928      4.4891      0.0000
   0  11   2      3.0167      0.2258      2.5205      0.0000
   1  11   2      5.4194      0.3333     -4.9715      0.0000
   2  11   2      3.5081      1.2556     -3.0057      0.0000
   3  11   2      1.5515      0.3219      0.0779      0.0000
   4  11   2      4.0367      0.3950     -3.9872      0.0000
   5  11   2      1.5707      0.3250     -1.1350      0.0000
   6  11   2      1.6620      0.3519      1.1279      0.0000
   7  11   2      3.6148      0.3123      3.6716      0.0000
   8  11   2      1.8847      0.3323     -1.7003      0.0000
   9  11   2      1.3439      0.4195      0.0598      0.0000
  10  11   2      1.0569      0.3809      0.3100      0.0000
  11  11   2      1.1073      0.3892     -0.4989      0.0000
 -12  12   2      1.2074      0.3362     -0.9251      0.0000
 -11  12   2      1.0863      0.4330      0.9984      0.0000
 -10  12   2      1.3041      0.3115      0.3675      0.0000
  -9  12   2      1.9237      0.2615     -1.9330      0.0000
  -8  12   2      1.7491      0.4291      1.3471      0.0000
  -7  12   2      3.1969      0.2750      3.2139      0.0000
  -6  12   2      2.6852      0.4423     -0.9608      0.0000
  -5  12   2      5.3532      0.2994     -5.9778      0.0000
  -4  12   2      3.1830      0.2009      3.2258      0.0000
  -3  12   2      1.5650      0.2534      0.1146      0.0000
  -2  12   2      5.4301      0.3724     -5.0089      0.0000
  -1  12   2      2.0995      0.3324     -2.1543      0.0000
   0  12   2      7.5984      0.3220      7.9520      0.0000
   1  12   2      1.3759      0.3907     -0.3586      0.0000
   2  12   2      7.1468      0.2922     -7.1863      0.0000
   3  12   2      2.8480      0.3233      1.6438      0.0000
   4  12   2      2.7003      0.3592      1.8607      0.0000
   5  12   2      3.8851      0.2764     -4.4741      0.0000
   6  12   2      1.4430      0.3586     -0.4626      0.0000
   7  12   2      5.5750      0.4587      6.0751      0.0000
   8  12   2      1.1825      0.3590     -1.3920      0.0000
   9  12   2      2.7291      0.3077     -2.7701      0.0000
  10  12   2      1.4070      0.2881      1.3961      0.0000
  11  12   2      0.9962      0.5908      1.2017      0.0000
 -12  13   2      1.2342      0.4498      1.0566      0.0000
 -11  13   2      1.2405      0.3812      0.5293      0.0000
 -10  13   2      0.6705      0.4981     -0.8125      0.0000
  -9  13   2      1.2661      0.2954      0.4415      0.0000
  -8  13   2      0.5005      0.4946      0.2908      0.0000
  -7  13   2      1.4419      0.2570      0.3438      0.0000
  -6  13   2      2.0415      0.2894     -1.8243      0.0000
  -5  13   2      1.1868      0.2888      0.1100      0.0000
  -4  13   2      0.9352      0.4543      0.5264      0.0000
  -3  13   2      2.7696      0.2130     -2.8084      0.0000
  -2  13   2      2.1859      0.2502      2.8805      0.0000
  -1  13   2      5.4470      0.8020      6.3886      0.0000
   0  13   2      1.5291      0.3298     -0.0138      0.0000
   1  13   2      6.3877      0.2693     -6.2188      0.0000
   2  13   2      1.7568      0.2134     -2.0519      0.0000
   3  13   2      1.2875      0.3789     -0.3330      0.0000
   4  13   2      2.9296      0.2226     -2.8373      0.0000
   5  13   2      1.5996      0.2489     -1.0005      0.0000
   6  13   2      1.7325      0.2551      1.6251      0.0000
   7  13   2      0.9445      0.4218      0.7812      0.0000
   8  13   2      1.4615      0.3993      1.0105      0.0000
   9  13   2      1.2077      0.3572      0.8200      0.0000
  10  13   2      0.4047      0.4489      0.3738      0.0000
 -11  14   2      0.6913      0.5093     -0.6604      0.0000
 -10  14   2      0.9844      0.3489     -0.9604      0.0000
  -9  14   2      1.5877      0.2657      1.5455      0.0000
  -8  14   2      2.0419      0.2244      1.8237      0.0000
  -7  14   2      1.8563      0.3485     -0.4244      0.0000
  -6  14   2      2.1268      0.3296     -1.7960      0.0000
  -5  14   2      2.1232      0.2871     -1.2108      0.0000
  -4  14   2      1.0324      0.3721     -0.1158      0.0000
  -3  14   2      1.8865      0.2291     -2.1541      0.0000
  -2  14   2      2.2392      0.2719     -2.1575      0.0000
  -1  14   2      1.6578      0.2872     -1.2492      0.0000
   0  14   2      1.8269      0.2075      1.4913      0.0000
   1  14   2      0.9862      0.4039      0.2850      0.0000
   2  14   2      1.2208      0.3180     -0.6127      0.0000
   3  14   2      1.5381      0.2820     -1.3729      0.0000
   4  14   2      1.7835      0.2671     -0.3947      0.0000
   5  14   2      1.4525      0.2482      0.3077      0.0000
   6  14   2      1.1036      0.3666      1.1347      0.0000
   7  14   2      1.9544      0.2331      1.7494      0.0000
   8  14   2      1.0212      0.3369      0.1053      0.0000
   9  14   2      0.4274      0.5000      0.4066      0.0000
 -10  15   2      2.6565      0.3504     -2.3410      0.0000
  -9  15   2      0.7757      0.4505     -0.7484      0.0000
  -8  15   2      1.1756      0.2648      0.8257      0.0000
  -7  15   2      1.3172      0.2650      0.7786      0.0000
  -6  15   2      1.9797      0.2522      1.8248      0.0000
  -5  15   2      1.3932      0.2853     -0.5183      0.0000
  -4  15   2      0.9263      0.3305      0.9450      0.0000
  -3  15   2      1.3616      0.2959     -1.0474      0.0000
  -2  15   2      1.0197      0.3782     -0.7002      0.0000
  -1  15   2      1.4730      0.2714     -0.6532      0.0000
   0  15   2      1.2886      0.2225     -1.4345      0.0000
   1  15   2      1.2186      0.2517      0.8485      0.0000
   2  15   2      2.5574      0.1878      2.8550      0.0000
   3  15   2      2.8446      0.2648      2.9098      0.0000
   4  15   2      1.0871      0.2537     -0.1381      0.0000
   5  15   2      0.9112      0.3635     -0.6383      0.0000
   6  15   2      1.8713      0.2145     -1.7290      0.0000
   7  15   2      0.9196      0.3494     -0.5440      0.0000
   8  15   2      1.0962      0.3315      0.6190      0.0000
  -9  16   2      1.1941      0.3597      1.1111      0.0000
  -8  16   2      1.1398      0.8220      1.1669      0.0000
  -7  16   2      1.3817      0.2328     -1.3770      0.0000
  -6  16   2      1.3416      0.4214     -1.0931      0.0000
  -5  16   2      1.6195      0.2194      1.6353      0.0000
  -4  16   2      1.0363      0.3578      1.4646      0.0000
  -3  16   2      2.0107      0.1909     -2.2018      0.0000
  -2  16   2      1.2701      0.2246      1.5897      0.0000
  -1  16   2      0.8464      0.3575     -0.3898      0.0000
   0  16   2      2.2612      0.1763     -2.5889      0.0000
   1  16   2      0.7923      0.3680      0.4414      0.0000
   2  16   2      1.7591      0.1857      2.2879      0.0000
   3  16   2      1.2358      0.2846     -0.7634      0.0000
   4  16   2      2.2366      0.1970     -2.2549      0.0000
   5  16   2      2.5934      0.1810      2.8584      0.0000
   6  16   2      0.6183      0.4604      0.2647      0.0000
   7  16   2      1.3895      0.2879     -1.4603      0.0000
  -7  17   2      2.3243      0.3476      1.9053      0.0000
  -6  17   2      0.0000      0.4934      0.1111      0.0000
  -5  17   2      1.6253      0.1942     -2.0387      0.0000
  -4  17   2      1.0719      0.2906     -0.8092      0.0000
  -3  17   2      1.3864      0.2090      1.7077      0.0000
  -2  17   2      0.6236      0.3978     -0.5665      0.0000
  -1  17   2      0.9333      0.3168      0.0508      0.0000
   0  17   2      1.3537      0.2294      1.4773      0.0000
   1  17   2      0.6236      0.4476     -0.5806      0.0000
   2  17   2      0.6437      0.3821     -0.3174      0.0000
   3  17   2      0.9446      0.2766     -0.5721      0.0000
   4  17   2      0.6425      0.5161     -0.7204      0.0000
   5  17   2      0.6954      0.4904     -0.2073      0.0000
   6  17   2      0.2590      0.4895      0.0804      0.0000
  -5  18   2      1.0746      0.3655     -0.8987      0.0000
  -4  18   2      1.2201      0.3279      1.0501      0.0000
  -3  18   2      1.0789      0.3598      1.1553      0.0000
  -2  18   2      0.7641      0.3714     -0.7917      0.0000
  -1  18   2      0.9252      0.3319     -1.1441      0.0000
   0  18   2      1.0261      0.2588     -0.2643      0.0000
   1  18   2      1.0615      0.3024     -1.4785      0.0000
   2  18   2      0.3100      0.4890     -0.6541      0.0000
   3  18   2      0.5466      0.5107      0.4773      0.0000
   4  18   2      0.6942      0.5562      0.7906      0.0000
  -1  19   2      0.0000      0.4855      0.1089      0.0000
   0  19   2      0.7269      0.5568      0.2227      0.0000
  -4   1   3      1.7964      0.7654     -2.0009      0.0000
  -3   1   3     11.4357      0.8888    -12.2073      0.0000
  -2   1   3     19.2935      0.9504    -19.8057      0.0000
  -1   1   3     35.7787      1.9591     49.6276      0.0000
   0   1   3      9.2800      0.5566     10.0327      0.0000
   1   1   3      5.4305      0.3093      5.3765      0.0000
   2   1   3     14.7674      0.7426    -14.9954      0.0000
   3   1   3      8.3355      1.1284    -10.3961      0.0000
   4   1   3     13.0891      1.7755     14.3145      0.0000
   5   1   3     12.4972      1.9995     16.6626      0.0000
   6   1   3      6.2304      1.1545      5.5482      0.0000
   7   1   3      3.4321      2.0929      3.2563      0.0000
  -5   2   3     14.2515      1.1075    -17.4958      0.0000
  -4   2   3      6.5742      0.9271      6.0975      0.0000
  -3   2   3      9.9357      0.6018     11.0310      0.0000
  -2   2   3      7.1902      0.3227      6.4699      0.0000
  -1   2   3      4.0297      0.3633      2.3901      0.0000
   0   2   3     30.3224      1.5031     33.9025      0.0000
   1   2   3     12.6905      0.9591     13.8954      0.0000
   2   2   3     19.1830      2.1694    -19.7965      0.0000
   3   2   3      3.1149      0.4836     -0.3763      0.0000
   4   2   3      4.5877      0.5095      4.1145      0.0000
   5   2   3      8.9067      1.4197     -6.9867      0.0000
   6   2   3      2.0249      1.0436      1.8954      0.0000
   7   2   3      9.5969      1.3751     10.7619      0.0000
   8   2   3      2.1686      1.6862      1.5644      0.0000
   9   2   3      1.5630      1.6958     -4.0137      0.0000
  -7   3   3      2.4641      0.8076      2.3476      0.0000
  -6   3   3     19.2862      1.8371    -17.4743      0.0000
  -5   3   3     12.6684      0.9808     12.0202      0.0000
  -4   3   3     10.2639      0.8030      8.5330      0.0000
  -3   3   3     36.9891      2.0738    -55.2473      0.0000
  -2   3   3      7.9421      0.3756     -9.4619      0.0000
  -1   3   3     49.9090      2.9526     77.8158      0.0000
   0   3   3     10.8771      0.6377     14.2178      0.0000
   1   3   3      7.4677      0.3606     10.5885      0.0000
   2   3   3     16.9861      0.8636     15.5555      0.0000
   3   3   3     12.6368      0.7097      9.7287      0.0000
   4   3   3     17.8557      4.4380    -25.9384      0.0000
   5   3   3      1.9672      0.6346      3.1927      0.0000
   6   3   3      5.3983      0.7019      5.5810      0.0000
   7   3   3     10.3517      1.4178     -6.8687      0.0000
   8   3   3      1.6829      0.9034      0.2348      0.0000
   9   3   3      2.4559      1.2965      1.6301      0.0000
  10   3   3      0.0000      1.6869      0.7423      0.0000
  12   3   3      0.2493      5.7823     -0.5545      0.0000
  -7   4   3     12.1084      1.1791     10.0380      0.0000
  -6   4   3      7.1493      0.5934      8.2640      0.0000
  -5   4   3      3.3819      0.4234      4.0192      0.0000
  -4   4   3      8.9617      1.4510    -10.3294      0.0000
  -3   4   3      3.2344      0.2365     -3.0474      0.0000
  -2   4   3     16.6357      0.6902    -14.9890      0.0000
  -1   4   3      6.9593      0.3289     -4.8162      0.0000
   0   4   3     37.9602      1.8612     46.3796      0.0000
   1   4   3     13.7198      0.9439    -14.9615      0.0000
   2   4   3      2.4299      0.5049     -1.7534      0.0000
   3   4   3      5.4158      1.0507      4.3069      0.0000
   4   4   3      5.9348      0.4848     -4.8194      0.0000
   5   4   3     13.8723      1.8740    -12.8531      0.0000
   6   4   3      1.0489      0.9602     -0.9048      0.0000
   7   4   3      2.6397      0.4366     -3.6584      0.0000
   8   4   3      4.8757      0.5354     -4.9935      0.0000
   9   4   3      3.4369      0.6579      3.9053      0.0000
  11   4   3      1.5979      1.1515     -0.5558      0.0000
  12   4   3      0.2893      1.0608      0.9668      0.0000
  13   4   3      0.8533      1.0226      0.2197      0.0000
  -9   5   3      1.5634      1.0603     -0.2369      0.0000
  -8   5   3      8.5867      1.2118      9.3597      0.0000
  -7   5   3      5.1455      0.9337     -4.3461      0.0000
  -6   5   3      6.9739      0.5322     -7.6887      0.0000
  -5   5   3      3.8626      0.4334      3.8988      0.0000
  -4   5   3      5.5760      0.9984      2.8531      0.0000
  -3   5   3      8.7239      0.6112     -6.1476      0.0000
  -2   5   3      4.9478      0.2473     -3.2897      0.0000
  -1   5   3     27.8810      1.1857     31.2205      0.0000
   0   5   3      6.5141      0.3744      4.8790      0.0000
   1   5   3     15.6744      0.8071    -15.6752      0.0000
   2   5   3      1.9531      1.0898     -0.0292      0.0000
   3   5   3      3.4384      0.3550      0.2630      0.0000
   4   5   3      7.1464      0.4301      6.8608      0.0000
   5   5   3      3.9662      0.4004     -3.5179      0.0000
   6   5   3      7.6595      0.7352      4.0182      0.0000
   7   5   3      4.6956      0.5190      4.6164      0.0000
   8   5   3      1.5070      1.4409      0.4351      0.0000
   9   5   3      2.0824      0.5125      2.0641      0.0000
  11   5   3      2.6332      0.5897     -2.6227      0.0000
  12   5   3      0.0000      0.8246     -0.8225      0.0000
  13   5   3      1.3242      1.0585      1.2055      0.0000
 -10   6   3      2.8792      1.5066     -7.4292      0.0000
  -9   6   3      3.4760      0.6486      3.5175      0.0000
  -8   6   3      3.5177      0.4285     -3.3055      0.0000
  -7   6   3      4.5243      0.6374     -4.6618      0.0000
  -6   6   3     11.2263      0.7015     12.4246      0.0000
  -5   6   3      2.7628      1.0799     -0.3691      0.0000
  -4   6   3      4.9570      0.3652     -3.6267      0.0000
  -3   6   3      4.8521      0.2753     -3.4743      0.0000
  -2   6   3      4.6807      0.3297      4.2852      0.0000
  -1   6   3     12.2032      0.5333    -12.8857      0.0000
   0   6   3      4.1073      0.4258      2.0271      0.0000
   1   6   3     10.0393      0.5532      9.6990      0.0000
   2   6   3      4.2132      0.3050      5.3494      0.0000
   3   6   3      8.7124      0.5765      8.1651      0.0000
   4   6   3      2.8232      0.2887     -2.1368      0.0000
   5   6   3      4.0954      0.3606      2.8292      0.0000
   6   6   3      1.3703      0.6333     -0.0657      0.0000
   7   6   3      5.0965      0.5106     -5.4442      0.0000
   8   6   3      3.7530      0.8304     -4.4328      0.0000
   9   6   3      5.8957      0.6021      6.3906      0.0000
  10   6   3      2.1856      1.1285     -1.5247      0.0000
  11   6   3      1.9157      0.4398     -1.6957      0.0000
  12   6   3      2.1066      0.5207      1.1952      0.0000
  13   6   3      0.0000      0.8000      0.1678      0.0000
 -12   7   3      0.0000      0.8760      0.9407      0.0000
 -11   7   3      3.0196      0.4673     -3.6324      0.0000
 -10   7   3      3.2136      0.7728      2.7933      0.0000
  -9   7   3      1.8975      0.4940     -1.8295      0.0000
  -8   7   3     11.0080      1.2161    -11.6658      0.0000
  -7   7   3      8.3993      0.5151     -8.3004      0.0000
  -6   7   3     10.3604      0.6066     11.8629      0.0000
  -5   7   3      7.0464      0.5632      8.2655      0.0000
  -4   7   3      2.3505      0.8097      0.3863      0.0000
  -3   7   3     13.0724      0.5337      9.9309      0.0000
  -2   7   3      8.3993      0.3136      7.7643      0.0000
  -1   7   3      4.2932      5.5079      0.1285      0.0000
   0   7   3      2.5852      0.3826      3.0360      0.0000
   1   7   3      3.3103      0.3797      2.8280      0.0000
   2   7   3     16.5398      1.1683    -18.2855      0.0000
   3   7   3      8.1006      0.4656     10.3990      0.0000
   4   7   3     13.6533      0.7482     14.2479      0.0000
   5   7   3      3.5331      0.8129      2.0659      0.0000
   6   7   3      5.3760      1.5442     -4.9495      0.0000
   7   7   3      2.1264      0.4625      0.5406      0.0000
   8   7   3      2.5413      0.6117     -1.2694      0.0000
   9   7   3      3.6324      0.4476     -4.5553      0.0000
  10   7   3      1.5661      0.5468      0.3471      0.0000
  11   7   3      1.0580      0.6951      0.4600      0.0000
  12   7   3      0.8962      0.6670      0.1404      0.0000
 -15   8   3      0.0000      0.8547      0.4133      0.0000
 -13   8   3      1.7331      0.5750     -1.8538      0.0000
 -12   8   3      2.6742      0.7052      2.6229      0.0000
 -11   8   3      1.6708      0.4835     -0.6369      0.0000
 -10   8   3      2.8086      0.3972     -3.2034      0.0000
  -9   8   3      4.1080      0.3341      3.6435      0.0000
  -8   8   3      4.1468      0.3150      3.7566      0.0000
  -7   8   3      2.9148      0.3724     -2.8450      0.0000
  -6   8   3      1.9814      0.3079      1.2970      0.0000
  -5   8   3      2.4381      0.2529      1.9965      0.0000
  -4   8   3     11.3201      0.4895    -10.4526      0.0000
  -3   8   3      4.0220      0.2368     -3.6162      0.0000
  -2   8   3      3.4619      0.2391      2.6580      0.0000
  -1   8   3      2.3593      0.4613     -1.0393      0.0000
   0   8   3     19.2697      1.1856     23.4668      0.0000
   1   8   3      8.2077      1.3965      5.9226      0.0000
   2   8   3      9.0841      0.6011     -9.1033      0.0000
   3   8   3     16.9612      0.8070    -18.1805      0.0000
   4   8   3      3.8060      0.2837      3.2437      0.0000
   5   8   3      2.9399      0.4452      2.3464      0.0000
   6   8   3      2.4351      0.5305     -0.0465      0.0000
   7   8   3      2.6322      0.6931     -1.7493      0.0000
   8   8   3      1.7757      0.3909      1.1919      0.0000
   9   8   3      2.1839      0.4349      0.4085      0.0000
  10   8   3      0.8459      0.5412     -0.3958      0.0000
  11   8   3      0.6530      0.7026      0.1683      0.0000
  12   8   3      1.1623      0.4754     -0.7582      0.0000
 -14   9   3      1.0240      0.4799      1.2314      0.0000
 -13   9   3      0.8798      0.5490     -0.4885      0.0000
 -12   9   3      1.8583      0.6168     -1.5536      0.0000
 -11   9   3      1.5085      0.3966     -1.1307      0.0000
 -10   9   3      5.9614      1.0451     -5.4851      0.0000
  -9   9   3      3.0077      0.3700      2.9629      0.0000
  -8   9   3      2.6418      0.2650      2.3702      0.0000
  -7   9   3      1.7643      0.3561     -0.4152      0.0000
  -6   9   3      3.4474      0.2800      0.2043      0.0000
  -5   9   3      5.0152      0.5797      4.7474      0.0000
  -4   9   3      1.6414      0.2624     -0.4108      0.0000
  -3   9   3      2.8297      0.4889     -2.4670      0.0000
  -2   9   3      8.4810      0.3631      8.8601      0.0000
  -1   9   3      2.6874      2.4769      0.3272      0.0000
   0   9   3      2.2564      0.6251      2.9824      0.0000
   1   9   3      2.3950      0.3456      0.9170      0.0000
   2   9   3      6.1827      0.4093      6.9772      0.0000
   3   9   3      3.6072      0.2659     -4.5069      0.0000
   4   9   3      5.5912      0.3491     -5.6993      0.0000
   5   9   3      4.3805      0.3593     -4.3106      0.0000
   6   9   3      2.1347      0.3911      1.6659      0.0000
   7   9   3      1.8570      0.5336      0.5409      0.0000
   8   9   3      1.7693      0.4553      0.8520      0.0000
   9   9   3      2.6974      0.3864      2.4425      0.0000
  10   9   3      1.9711      0.4922     -0.1886      0.0000
  11   9   3      1.0659      0.4935     -0.1680      0.0000
  12   9   3      0.2551      0.9918      0.2319      0.0000
 -14  10   3      1.2228      0.5990      0.9629      0.0000
 -13  10   3      0.6818      0.5632     -0.1164      0.0000
 -12  10   3      1.6286      0.4636     -1.2486      0.0000
 -11  10   3      2.4030      0.2958      2.3475      0.0000
 -10  10   3      1.2942      0.4052     -0.0214      0.0000
  -9  10   3      1.6520      0.5219      0.7614      0.0000
  -8  10   3      2.7449      0.2684      2.0247      0.0000
  -7  10   3      5.8181      0.3251      4.8191      0.0000
  -6  10   3     10.0349      0.5135     -9.5736      0.0000
  -5  10   3      5.8943      0.2968     -6.2913      0.0000
  -4  10   3     12.2448      0.5246     11.2807      0.0000
  -3  10   3      5.0988      0.2587      6.7028      0.0000
  -2  10   3      8.6917      0.3458     -7.4147      0.0000
  -1  10   3      6.5767      0.3399     -5.8278      0.0000
   0  10   3      5.4022      0.2813      4.5387      0.0000
   1  10   3      7.3579      0.3865     -8.5143      0.0000
   2  10   3      5.6258      0.3844     -6.1502      0.0000
   3  10   3      7.1850      0.6586      7.7273      0.0000
   4  10   3      3.1784      0.2503     -3.2438      0.0000
   5  10   3      4.3586      0.2559     -4.2430      0.0000
   6  10   3      1.9248      0.3106     -0.0051      0.0000
   7  10   3      8.0279      0.5629      8.3460      0.0000
   8  10   3      1.0686      0.4374     -0.7759      0.0000
   9  10   3      1.0933      0.4942     -1.3376      0.0000
  10  10   3      0.7454      0.5918     -0.0598      0.0000
  11  10   3      0.6345      0.6786      0.1964      0.0000
 -13  11   3      1.4450      0.4402     -1.3671      0.0000
 -12  11   3      1.3239      0.3046      0.2077      0.0000
 -11  11   3      0.7627      0.4971     -0.2742      0.0000
 -10  11   3      3.2789      0.3000     -3.7674      0.0000
  -9  11   3      3.0152      0.3123     -2.6107      0.0000
  -8  11   3      3.9998      0.3583      3.8235      0.0000
  -7  11   3      2.3330      0.3045     -2.0735      0.0000
  -6  11   3      2.0054      0.3494      0.4776      0.0000
  -5  11   3      4.3994      0.2738      4.4533      0.0000
  -4  11   3      3.3769      0.2031     -2.8971      0.0000
  -3  11   3      6.4065      0.2989     -6.8637      0.0000
  -2  11   3      3.5569      0.1944     -3.0653      0.0000
  -1  11   3      7.1794      0.3492      6.8185      0.0000
   0  11   3      2.2385      0.1897      2.2230      0.0000
   1  11   3      2.9830      0.2766     -3.1984      0.0000
   2  11   3      1.9494      0.2216      1.5215      0.0000
   3  11   3      6.1655      0.3480      6.8294      0.0000
   4  11   3      1.5511      0.3775      0.0630      0.0000
   5  11   3      2.2238      0.2917     -1.9507      0.0000
   6  11   3      1.5822      0.2660      0.4903      0.0000
   7  11   3      0.9963      0.4511     -0.3453      0.0000
   8  11   3      1.2987      0.3915     -1.3668      0.0000
   9  11   3      2.5606      0.3294      2.6691      0.0000
  10  11   3      1.4007      0.4065      1.4719      0.0000
  11  11   3      1.0848      0.9029     -1.4028      0.0000
 -13  12   3      1.1391      0.4897      0.8102      0.0000
 -12  12   3      0.0000      0.4675     -0.3651      0.0000
 -11  12   3      1.4944      0.2989     -1.2890      0.0000
 -10  12   3      1.9151      0.2470     -1.7987      0.0000
  -9  12   3      2.0977      0.2390     -1.0627      0.0000
  -8  12   3      2.0279      0.4425      1.0389      0.0000
  -7  12   3      2.5921      0.2748      2.6350      0.0000
  -6  12   3      1.9507      0.6486      1.3649      0.0000
  -5  12   3      2.2584      0.2275      2.0842      0.0000
  -4  12   3      5.7201      0.2715      5.8608      0.0000
  -3  12   3      2.9470      0.2151     -3.0184      0.0000
  -2  12   3      8.9113      0.3562     -8.8961      0.0000
  -1  12   3      2.0791      0.3044     -2.4849      0.0000
   0  12   3      2.8552      0.4300      2.5974      0.0000
   1  12   3      2.1809      0.3698      0.5995      0.0000
   2  12   3      5.1410      0.4131      5.2004      0.0000
   3  12   3      2.1025      0.2600      1.8800      0.0000
   4  12   3      2.8345      0.2513      2.1530      0.0000
   5  12   3      1.6438      0.2731     -0.9456      0.0000
   6  12   3      1.4296      0.3049      1.1918      0.0000
   7  12   3      1.7670      0.2887     -1.9952      0.0000
   8  12   3      1.5338      0.3912     -1.4663      0.0000
   9  12   3      1.0399      0.3996     -0.0709      0.0000
  10  12   3      0.8714      0.4816      0.7615      0.0000
 -12  13   3      1.3616      0.4073      1.4029      0.0000
 -11  13   3      1.3246      0.2762      1.1214      0.0000
 -10  13   3      1.9410      0.2445     -1.6428      0.0000
  -9  13   3      1.5371      0.2608      1.2661      0.0000
  -8  13   3      2.4803      0.4016     -2.1235      0.0000
  -7  13   3      2.2003      0.2371      0.1526      0.0000
  -6  13   3      1.6411      0.2551     -0.9621      0.0000
  -5  13   3      1.6473      0.2462     -0.2745      0.0000
  -4  13   3      1.5915      0.2157      1.4158      0.0000
  -3  13   3      2.5089      0.2082      2.5525      0.0000
  -2  13   3      3.3535      0.1872      2.9662      0.0000
  -1  13   3      2.9514      0.5938     -2.7235      0.0000
   0  13   3      3.4466      0.1993      4.4759      0.0000
   1  13   3      2.4665      0.2274     -2.4426      0.0000
   2  13   3      1.3830      0.4225     -1.1361      0.0000
   3  13   3      3.3393      0.2488      3.0026      0.0000
   4  13   3      2.4755      0.2379      2.5339      0.0000
   5  13   3      2.8426      0.4299     -2.4982      0.0000
   6  13   3      1.1437      0.3565     -0.1361      0.0000
   7  13   3      1.2139      0.3113      0.6052      0.0000
   8  13   3      1.3354      0.3273     -1.3822      0.0000
   9  13   3      0.3469      0.4931     -0.6435      0.0000
 -11  14   3      1.7151      0.3114     -1.1636      0.0000
 -10  14   3      1.0054      0.3335     -0.6867      0.0000
  -9  14   3      3.7857      0.2693      3.6577      0.0000
  -8  14   3      1.1230      0.3123      0.8011      0.0000
  -7  14   3      2.8242      0.2658     -2.5443      0.0000
  -6  14   3      3.0633      0.2161     -2.6479      0.0000
  -5  14   3      1.9738      0.1937      1.9631      0.0000
  -4  14   3      1.2811      0.2995     -0.3129      0.0000
  -3  14   3      1.2522      0.3211      0.7962      0.0000
  -2  14   3      4.3012      0.2236      4.2628      0.0000
  -1  14   3      1.9685      0.2147     -1.9942      0.0000
   0  14   3      4.0326      0.2033     -4.5374      0.0000
   1  14   3      2.1093      0.1888      2.0329      0.0000
   2  14   3      1.9763      0.2376      1.1839      0.0000
   3  14   3      4.5089      0.2370     -4.9417      0.0000
   4  14   3      2.0898      0.1957     -2.2436      0.0000
   5  14   3      4.3977      0.2558      4.8103      0.0000
   6  14   3      1.6333      0.2566     -1.3101      0.0000
   7  14   3      1.2570      0.2747     -0.0818      0.0000
   8  14   3      1.8724      0.2904      1.6122      0.0000
 -10  15   3      0.5522      0.5621     -0.3865      0.0000
  -9  15   3      0.8874      0.3585     -0.8192      0.0000
  -8  15   3      1.0237      0.3669     -0.6637      0.0000
  -7  15   3      1.0507      0.3036     -0.1404      0.0000
  -6  15   3      1.6576      0.2196      1.7988      0.0000
  -5  15   3      1.1903      0.2833      0.0253      0.0000
  -4  15   3      0.9519      0.3272     -0.7951      0.0000
  -3  15   3      1.4184      0.2508      1.2640      0.0000
  -2  15   3      1.0494      0.3522      0.3440      0.0000
  -1  15   3      1.8393      0.3599     -0.7887      0.0000
   0  15   3      0.9494      0.3120     -0.3111      0.0000
   1  15   3      1.3615      0.2168      0.2878      0.0000
   2  15   3      0.7650      0.3552     -0.2912      0.0000
   3  15   3      0.8111      0.5441      0.0291      0.0000
   4  15   3      1.5898      0.2206      1.4543      0.0000
   5  15   3      1.7124      0.2361      1.7519      0.0000
   6  15   3      1.1904      0.3249     -0.1540      0.0000
   7  15   3      0.9610      0.3275     -0.4675      0.0000
  -9  16   3      0.6300      0.5992     -0.4231      0.0000
  -8  16   3      1.0612      0.4552      0.2072      0.0000
  -7  16   3      1.1880      0.3080      0.8702      0.0000
  -6  16   3      0.8992      0.3660     -1.2358      0.0000
  -5  16   3      0.9732      0.2788     -0.9291      0.0000
  -4  16   3      1.6237      0.2274      1.4133      0.0000
  -3  16   3      0.8962      0.3416     -0.5072      0.0000
  -2  16   3      1.4029      0.2717     -0.7654      0.0000
  -1  16   3      0.7178      0.3497      0.7213      0.0000
   0  16   3      1.2915      0.2623      0.7736      0.0000
   1  16   3      1.0892      0.3075     -0.9947      0.0000
   2  16   3      0.8861      0.3062     -0.7734      0.0000
   3  16   3      1.5169      0.2484     -1.6362      0.0000
   4  16   3      1.1968      0.2359      0.7540      0.0000
   5  16   3      0.7847      0.4773      0.5020      0.0000
   6  16   3      0.6717      0.5096      0.5238      0.0000
  -7  17   3      0.7522      0.4564      0.6171      0.0000
  -6  17   3      0.8031      0.3551     -0.2033      0.0000
  -5  17   3      0.9455      0.3053     -0.2388      0.0000
  -4  17   3      1.4333      0.2729     -1.5084      0.0000
  -3  17   3      1.5532      0.2563     -1.7164      0.0000
  -2  17   3      1.1130      0.3053     -0.6153      0.0000
  -1  17   3      1.0336      0.2474     -0.0934      0.0000
   0  17   3      1.6664      0.1831      2.2107      0.0000
   1  17   3      1.3095      0.1965      1.3668      0.0000
   2  17   3      1.5936      0.3327      2.0225      0.0000
   3  17   3      0.8097      0.4149     -0.5761      0.0000
   4  17   3      0.7402      0.4798     -0.7105      0.0000
   5  17   3      0.0000      0.4599     -0.1114      0.0000
  -5  18   3      0.6470      0.4512     -0.7304      0.0000
  -4  18   3      1.6435      0.2787      2.3570      0.0000
  -3  18   3      0.9711      0.3063      0.9592      0.0000
  -2  18   3      1.6180      0.2587     -2.0504      0.0000
  -1  18   3      0.9697      0.3620      0.4172      0.0000
   0  18   3      0.9501      0.3281      1.0479      0.0000
   1  18   3      0.0000      0.5020     -0.4828      0.0000
   2  18   3      0.7042      0.4587     -0.2651      0.0000
   3  18   3      1.2850      0.4009      1.6642      0.0000
  -5   0   4     18.1100      2.4347    -19.9352      0.0000
  -4   0   4     11.1018      1.5020      9.4896      0.0000
  -3   0   4      4.0570      1.4440      4.3140      0.0000
  -2   0   4      4.9489      0.3834      8.8491      0.0000
  -1   0   4      8.8440      0.6242     -7.1856      0.0000
   0   0   4     38.7573      2.9727     45.8038      0.0000
   1   0   4     22.7946      1.2424     26.7358      0.0000
   2   0   4     15.7141      1.4164    -15.2403      0.0000
   3   0   4     14.2814      1.0465     13.6096      0.0000
   4   0   4     11.1879      1.5389    -12.0258      0.0000
   6   0   4      7.1053      1.9126     -9.2498      0.0000
  -6   1   4     11.7023      1.5848    -14.1780      0.0000
  -5   1   4     17.2187      1.1494     16.8635      0.0000
  -4   1   4     10.1111      0.6013     11.0640      0.0000
  -3   1   4     16.1233      0.9882     21.8291      0.0000
  -2   1   4      9.0173      0.4156      9.4419      0.0000
  -1   1   4     18.1631      0.9352    -14.8178      0.0000
   0   1   4     35.7924      1.5049    -43.6953      0.0000
   1   1   4      2.7370      0.2957     -2.8124      0.0000
   2   1   4     10.6767      0.5364      8.3282      0.0000
   3   1   4     10.7370      0.5472     10.2419      0.0000
   4   1   4     12.6190      1.7124    -14.3219      0.0000
   5   1   4      3.3873      1.0116      1.3343      0.0000
   6   1   4      6.4580      1.2001     -7.6604      0.0000
   7   1   4      1.9685      1.6529      0.3415      0.0000
   8   1   4      1.5942      1.6411      0.9923      0.0000
  -6   2   4      3.1632      0.3305      3.9338      0.0000
  -5   2   4      3.0403      0.4133     -2.2178      0.0000
  -4   2   4      7.4216      0.4575     -7.4073      0.0000
  -3   2   4      4.0603      0.2981      4.5584      0.0000
  -2   2   4     20.4728      1.4156     23.7027      0.0000
  -1   2   4     24.1227      1.1716     24.3967      0.0000
   0   2   4     27.9039      1.5883    -30.9342      0.0000
   1   2   4     19.4881      1.0049    -21.1943      0.0000
   2   2   4      3.5111      0.6559     -3.5733      0.0000
   3   2   4     10.4102      1.4918     12.9071      0.0000
   4   2   4      1.8935      0.5234     -1.2532      0.0000
   5   2   4      2.8208      1.8850     -0.3280      0.0000
   6   2   4      5.2260      0.7734      5.8305      0.0000
   7   2   4      2.8190      0.7181     -0.9084      0.0000
   8   2   4      3.4699      0.7081     -3.4656      0.0000
   9   2   4      0.0000      1.2846     -1.1699      0.0000
  10   2   4      3.3209      0.9600      1.5914      0.0000
  11   2   4      0.0000      1.2623     -1.6154      0.0000
  -8   3   4      3.6453      0.7456      4.5227      0.0000
  -7   3   4      6.4511      0.4685      6.1244      0.0000
  -6   3   4      9.0782      0.7138      9.1070      0.0000
  -5   3   4      7.4642      0.7310      7.6460      0.0000
  -4   3   4      4.6284      0.3200     -5.6968      0.0000
  -3   3   4     10.4972      0.4346    -14.5608      0.0000
  -2   3   4      5.7322      0.2364      6.2707      0.0000
  -1   3   4     13.4825      1.0325     10.0759      0.0000
   0   3   4     10.3371      0.5909     13.9765      0.0000
   1   3   4     22.5267      1.4725    -22.0648      0.0000
   2   3   4      3.4198      0.4189      1.3864      0.0000
   3   3   4      4.5296      1.9567      2.1747      0.0000
   4   3   4     13.7138      1.0859     13.7485      0.0000
   5   3   4      3.8288      0.4247     -5.1135      0.0000
   6   3   4      4.3400      0.4256      4.1970      0.0000
   7   3   4      3.5870      0.6134     -4.7948      0.0000
   8   3   4      2.5979      0.8753     -0.7688      0.0000
   9   3   4      2.0116      0.7630      1.6584      0.0000
  10   3   4      1.8613      0.8740     -0.3697      0.0000
  11   3   4      0.7344      1.0253     -0.7998      0.0000
  12   3   4      0.6515      1.0303      0.5547      0.0000
  13   3   4      0.0000      1.0299      1.0801      0.0000
  -9   4   4      2.0660      0.9894      0.1069      0.0000
  -8   4   4      1.8222      0.8048      1.7493      0.0000
  -7   4   4      9.8306      0.7757     -9.1943      0.0000
  -6   4   4      3.5121      0.6177     -3.3283      0.0000
  -5   4   4     13.7388      1.0241     13.7926      0.0000
  -4   4   4      9.4245      1.8301      7.2481      0.0000
  -3   4   4      4.3353      0.4661     -4.1912      0.0000
  -2   4   4     25.9680      1.3718     24.0387      0.0000
  -1   4   4      4.2180      0.7607      1.0643      0.0000
   0   4   4     23.9533      1.3617    -18.3167      0.0000
   1   4   4      4.4937      2.4951     -0.9924      0.0000
   2   4   4     10.3298      0.5846      8.4199      0.0000
   3   4   4      5.1552      0.6335     -5.4473      0.0000
   4   4   4     10.5765      0.5967    -13.4611      0.0000
   5   4   4     16.4205      2.2138     14.0027      0.0000
   6   4   4      5.0767      0.8768      6.5708      0.0000
   7   4   4      5.3193      0.9138     -5.9738      0.0000
   8   4   4      8.2886      1.1020     -7.4192      0.0000
   9   4   4      1.8350      0.6210      1.2743      0.0000
  10   4   4      3.1573      0.6274     -3.3730      0.0000
  11   4   4      0.6282      0.9494     -0.8152      0.0000
  12   4   4      2.9424      0.6389      3.1927      0.0000
 -10   5   4      6.5340      0.6927      7.5028      0.0000
  -8   5   4      4.9013      1.0702     -3.3427      0.0000
  -7   5   4      3.7116      0.6918      3.9292      0.0000
  -6   5   4      7.2806      0.4518     -8.0177      0.0000
  -5   5   4     20.6415      1.0950    -18.8793      0.0000
  -4   5   4      6.1828      0.3493     -5.3391      0.0000
  -3   5   4     39.7685      1.6940     41.2648      0.0000
  -2   5   4     10.8969      0.4566     10.4714      0.0000
  -1   5   4      2.8192      1.2698      1.9774      0.0000
   0   5   4     10.6360      0.4563      8.8443      0.0000
   1   5   4      5.1609      0.3323     -4.0013      0.0000
   2   5   4     15.8287      0.8752    -17.6036      0.0000
   3   5   4      3.5627      0.3246      3.3132      0.0000
   4   5   4      5.3383      0.3589     -5.2157      0.0000
   5   5   4      7.9471      0.8614     -7.3797      0.0000
   6   5   4      2.9983      0.5096      0.8140      0.0000
   7   5   4      8.2712      0.9032      8.7645      0.0000
   8   5   4      0.0000      1.2238      0.7210      0.0000
   9   5   4      1.6506      0.4867      1.6743      0.0000
  10   5   4      1.1742      1.1424     -2.3886      0.0000
  11   5   4      1.9599      0.5632     -1.2348      0.0000
  12   5   4      0.8354      0.7776     -0.2325      0.0000
 -11   6   4      1.6227      1.0777     -2.6703      0.0000
  -9   6   4      6.4267      1.1710      5.7568      0.0000
  -8   6   4      6.3428      0.3697      7.4394      0.0000
  -7   6   4      7.9586      0.6288      9.5646      0.0000
  -6   6   4     11.7379      0.7265     12.7297      0.0000
  -5   6   4      6.4276      0.5098     -7.0235      0.0000
  -4   6   4      8.8877      0.4641     -7.2812      0.0000
  -3   6   4      2.9339      0.1775      2.9278      0.0000
  -2   6   4      3.2567      0.4982      0.9178      0.0000
  -1   6   4      4.8511      0.2759     -4.0298      0.0000
   0   6   4      6.9816      0.3981      5.8163      0.0000
   1   6   4      9.6420      0.5569      8.7909      0.0000
   2   6   4     11.6212      0.5879     -9.7107      0.0000
   3   6   4      5.3180      0.3280     -4.4858      0.0000
   4   6   4      4.2107      0.3818     -3.6051      0.0000
   5   6   4      7.9457      0.4934     -7.9204      0.0000
   6   6   4      1.0256      0.7310      0.3028      0.0000
   7   6   4      2.7575      0.4733      1.7452      0.0000
   8   6   4      1.9773      1.0471      0.6908      0.0000
   9   6   4      1.9837      0.4410     -1.5944      0.0000
  10   6   4      2.6503      0.4282      2.1823      0.0000
  11   6   4      0.8142      0.6654      0.2589      0.0000
  12   6   4      1.5750      0.4598     -1.5252      0.0000
 -13   7   4      1.2910      0.9311      0.0209      0.0000
 -12   7   4      2.5693      0.8598      3.0688      0.0000
 -11   7   4      3.3573      0.7707     -1.1140      0.0000
 -10   7   4      2.2807      1.8323      0.2434      0.0000
  -9   7   4      2.0628      1.1495     -0.1498      0.0000
  -8   7   4      7.8637      0.6026     -6.7487      0.0000
  -7   7   4      1.9082      0.7164     -1.1707      0.0000
  -6   7   4      6.3604      0.6892      6.1847      0.0000
  -5   7   4      2.4237      0.2712      1.7593      0.0000
  -4   7   4     13.5636      0.5674    -13.3090      0.0000
  -3   7   4      8.6247      0.5520      7.0236      0.0000
  -2   7   4     12.4649      0.4732     13.1207      0.0000
  -1   7   4     15.2316      0.6459    -16.2053      0.0000
   0   7   4      2.9830      0.3757     -1.3401      0.0000
   1   7   4      4.5694      0.3821     -4.6617      0.0000
   2   7   4      2.5033      1.0414      0.0743      0.0000
   3   7   4     11.3221      0.6006    -11.7690      0.0000
   4   7   4      4.5900      0.3398      3.6930      0.0000
   5   7   4      1.3223      0.6227     -0.5727      0.0000
   6   7   4      2.5092      0.3606      2.3042      0.0000
   7   7   4      1.0540      0.6466      0.1189      0.0000
   8   7   4      2.8845      0.7932      2.6167      0.0000
   9   7   4      1.7458      0.6830     -1.2877      0.0000
  10   7   4      1.4559      0.4477     -1.4875      0.0000
  11   7   4      1.7643      0.4901      1.8495      0.0000
  12   7   4      1.1714      0.6715      0.9530      0.0000
 -14   8   4      0.9636      0.7579      0.5959      0.0000
 -13   8   4      0.6061      0.8004     -1.6574      0.0000
 -12   8   4      2.3309      0.4726     -2.0333      0.0000
 -11   8   4      3.1854      0.4565     -2.4451      0.0000
 -10   8   4      2.0109      0.3922     -1.0983      0.0000
  -9   8   4      2.8552      0.3041     -0.9736      0.0000
  -8   8   4      7.0278      0.4164      8.3284      0.0000
  -7   8   4      7.2869      0.5281      7.9635      0.0000
  -6   8   4      3.5466      0.2681     -3.7042      0.0000
  -5   8   4      2.7926      0.6355     -0.6105      0.0000
  -4   8   4      1.8581      0.3376      2.1987      0.0000
  -3   8   4      1.9060      0.3441     -1.5683      0.0000
  -2   8   4     11.1143      0.4581    -10.7743      0.0000
  -1   8   4      2.4367      0.2231     -1.4395      0.0000
   0   8   4      4.6194      0.3108      3.7051      0.0000
   1   8   4      5.4106      0.3607     -4.0346      0.0000
   2   8   4      3.8335      0.4217      3.0666      0.0000
   3   8   4      5.2384      0.5010      6.0133      0.0000
   4   8   4      5.1586      0.6861     -4.7307      0.0000
   5   8   4      5.5635      0.5530     -5.2576      0.0000
   6   8   4      3.7492      0.4943      3.4392      0.0000
   7   8   4      6.7120      0.6413      8.2098      0.0000
   8   8   4      1.8988      0.3413     -1.6327      0.0000
   9   8   4      2.4976      0.3865     -2.2161      0.0000
  10   8   4      1.2981      0.6918      0.1300      0.0000
  11   8   4      1.2387      0.4044      0.7214      0.0000
 -14   9   4      1.3174      0.5888      0.2262      0.0000
 -13   9   4      2.0946      0.4982     -1.1021      0.0000
 -12   9   4      1.3604      0.4681      1.4115      0.0000
 -11   9   4      1.9730      0.6862      1.6960      0.0000
 -10   9   4      5.4460      0.4144     -5.8799      0.0000
  -9   9   4      1.8275      0.3136      0.2176      0.0000
  -8   9   4      3.4680      0.2527      3.2993      0.0000
  -7   9   4      2.8906      0.3080      1.1514      0.0000
  -6   9   4      3.6902      0.2534     -3.1252      0.0000
  -5   9   4      7.1361      0.3369      7.3548      0.0000
  -4   9   4      1.5756      0.2507     -1.4724      0.0000
  -3   9   4      2.2909      0.2933     -1.7009      0.0000
  -2   9   4      2.6137      0.2161     -2.6695      0.0000
  -1   9   4      2.9962      0.2049      0.7015      0.0000
   0   9   4      6.6075      0.2848     -6.9479      0.0000
   1   9   4      1.8390      0.3730      1.1861      0.0000
   2   9   4      8.0834      0.4821      8.3813      0.0000
   3   9   4      8.0174      0.4764      7.9546      0.0000
   4   9   4      2.2989      0.4429      1.8118      0.0000
   5   9   4      2.7269      0.4223     -1.0011      0.0000
   6   9   4      2.6532      0.2795     -2.1297      0.0000
   7   9   4      2.3317      0.3554     -1.5257      0.0000
   8   9   4      1.9328      0.4372     -2.6193      0.0000
   9   9   4      0.9237      0.5643      0.9996      0.0000
  10   9   4      1.3327      0.4100     -0.3698      0.0000
  11   9   4      1.1594      0.6182      0.3121      0.0000
 -14  10   4      1.4187      0.3426     -0.2309      0.0000
 -13  10   4      0.2473      0.5022     -0.1015      0.0000
 -12  10   4      1.2614      0.3675      0.9428      0.0000
 -11  10   4      2.1631      0.3174      1.8323      0.0000
 -10  10   4      1.8442      0.3488     -0.9746      0.0000
  -9  10   4      2.7293      0.2784      1.8500      0.0000
  -8  10   4      1.7528      0.2726      1.5328      0.0000
  -7  10   4      1.7207      0.3125      0.9194      0.0000
  -6  10   4      5.7411      0.3552     -5.6544      0.0000
  -5  10   4      2.2709      0.2474      1.3173      0.0000
  -4  10   4      4.1314      0.2353      3.8396      0.0000
  -3  10   4      1.3916      0.3317     -0.5227      0.0000
  -2  10   4      6.9409      0.3660      7.3013      0.0000
  -1  10   4      5.9099      0.2674      6.7379      0.0000
   0  10   4      7.2724      0.3289     -7.6128      0.0000
   1  10   4      7.8084      0.4813     -8.1462      0.0000
   2  10   4      4.9647      0.3531      4.6971      0.0000
   3  10   4      2.2453      0.4725     -0.0677      0.0000
   4  10   4      4.8414      0.2639     -5.0368      0.0000
   5  10   4      1.5044      0.3944      0.1928      0.0000
   6  10   4      3.7984      0.3040      4.5751      0.0000
   7  10   4      1.3535      0.3665     -1.5445      0.0000
   8  10   4      0.8534      0.4656     -0.0298      0.0000
   9  10   4      1.2397      0.4159     -0.7128      0.0000
  10  10   4      2.0495      0.3860     -1.8544      0.0000
 -13  11   4      1.5972      0.4055     -1.4417      0.0000
 -12  11   4      1.2971      0.3011     -0.4610      0.0000
 -11  11   4      2.7348      0.2728      2.4956      0.0000
 -10  11   4      1.8285      0.2761      2.2752      0.0000
  -9  11   4      3.9903      0.3227     -3.7516      0.0000
  -8  11   4      1.9396      0.3636     -0.7912      0.0000
  -7  11   4      3.3747      0.2526      3.2763      0.0000
  -6  11   4      2.4982      0.2495     -2.9636      0.0000
  -5  11   4      1.1996      0.2753     -1.0035      0.0000
  -4  11   4      1.3650      0.2931      0.8743      0.0000
  -3  11   4      4.8364      0.2489     -4.1191      0.0000
  -2  11   4      2.0202      0.2164     -1.5108      0.0000
  -1  11   4      7.6166      0.3079      7.6819      0.0000
   0  11   4      9.9013      0.4151     10.0268      0.0000
   1  11   4      7.7186      0.3889     -8.1335      0.0000
   2  11   4      3.7845      0.3405     -3.3864      0.0000
   3  11   4      2.1599      0.3378     -1.4769      0.0000
   4  11   4      2.2750      0.3286      1.2705      0.0000
   5  11   4      3.0427      0.4886     -2.8616      0.0000
   6  11   4      2.9986      0.3475      2.9010      0.0000
   7  11   4      1.6061      0.4203      1.4572      0.0000
   8  11   4      1.1100      0.4878     -0.6633      0.0000
   9  11   4      0.0000      0.5266      0.2629      0.0000
  10  11   4      0.9146      0.5258      0.1497      0.0000
 -13  12   4      1.4033      0.3509      0.7495      0.0000
 -12  12   4      0.6696      0.4516      0.7255      0.0000
 -11  12   4      3.2238      0.2847     -3.4529      0.0000
 -10  12   4      0.9556      0.3673      0.3918      0.0000
  -9  12   4      3.5368      0.2384      3.3820      0.0000
  -8  12   4      1.3013      0.3522     -0.3463      0.0000
  -7  12   4      1.2416      0.2763     -0.0998      0.0000
  -6  12   4      5.3277      0.3292      4.8796      0.0000
  -5  12   4      2.2603      0.3359      2.1666      0.0000
  -4  12   4      3.3381      0.2577     -3.0684      0.0000
  -3  12   4      1.4293      0.2353      1.1341      0.0000
  -2  12   4      2.4355      0.3020      1.3245      0.0000
  -1  12   4      1.9778      0.2002     -1.9795      0.0000
   0  12   4      2.5254      0.1902     -2.2104      0.0000
   1  12   4      2.6854      0.2480      2.9721      0.0000
   2  12   4      1.3457      0.3100      0.8422      0.0000
   3  12   4      6.5067      0.3388     -6.4681      0.0000
   4  12   4      2.1761      0.2452     -2.2224      0.0000
   5  12   4      3.2741      0.3100      3.1370      0.0000
   6  12   4      1.1505      0.3480      0.7337      0.0000
   7  12   4      1.2684      0.3034     -0.6130      0.0000
   8  12   4      1.2949      0.4268      0.5466      0.0000
   9  12   4      1.0356      0.3390      0.3519      0.0000
 -12  13   4      0.7794      0.4676      0.1755      0.0000
 -11  13   4      1.0172      0.3058      0.6391      0.0000
 -10  13   4      2.0670      0.2674      1.9169      0.0000
  -9  13   4      1.7551      0.2801      1.0236      0.0000
  -8  13   4      2.5136      0.2521     -2.4247      0.0000
  -7  13   4      2.5134      0.2112      2.5281      0.0000
  -6  13   4      1.0352      0.3333     -0.5263      0.0000
  -5  13   4      2.1701      0.2208     -2.0829      0.0000
  -4  13   4      4.4954      0.2587     -4.5941      0.0000
  -3  13   4      1.3838      0.2315      0.6033      0.0000
  -2  13   4      1.4758      0.2582      0.5811      0.0000
  -1  13   4      1.9835      0.2938     -1.7521      0.0000
   0  13   4      1.5396      0.3145     -1.3022      0.0000
   1  13   4      3.6842      0.2278      3.6129      0.0000
   2  13   4      0.9538      0.4352     -0.4611      0.0000
   3  13   4      1.8073      0.3037     -1.5376      0.0000
   4  13   4      1.6937      0.3044      1.9984      0.0000
   5  13   4      1.5033      0.3078      1.3232      0.0000
   6  13   4      1.8097      0.2625     -1.8370      0.0000
   7  13   4      1.3373      0.2511      1.0543      0.0000
   8  13   4      1.6932      0.3075      1.5540      0.0000
   9  13   4      1.3886      0.4066     -0.8006      0.0000
 -11  14   4      0.8749      0.3988     -0.9648      0.0000
 -10  14   4      0.9016      0.3596     -0.1606      0.0000
  -9  14   4      0.9800      0.3493      0.5550      0.0000
  -8  14   4      1.0011      0.3413     -0.7306      0.0000
  -7  14   4      2.4209      0.1953      2.5725      0.0000
  -6  14   4      1.2839      0.2647     -0.1459      0.0000
  -5  14   4      0.9153      0.3307     -0.9991      0.0000
  -4  14   4      2.6401      0.2144     -2.7286      0.0000
  -3  14   4      1.0462      0.3245     -0.9311      0.0000
  -2  14   4      2.0721      0.3367     -0.5081      0.0000
  -1  14   4      1.6491      0.1815      1.3459      0.0000
   0  14   4      3.2734      0.2290      3.2644      0.0000
   1  14   4      1.6298      0.2873      1.4582      0.0000
   2  14   4      2.2382      0.2349      2.3312      0.0000
   3  14   4      1.4301      0.3534     -1.0855      0.0000
   4  14   4      1.2881      0.3248     -0.8201      0.0000
   5  14   4      1.4334      0.2761     -1.6390      0.0000
   6  14   4      1.3747      0.2658     -1.0990      0.0000
   7  14   4      0.6800      0.4355     -0.1627      0.0000
   8  14   4      0.7410      0.4181      0.7652      0.0000
 -10  15   4      0.6114      0.5209     -0.1427      0.0000
  -9  15   4      1.2858      0.2723     -0.9806      0.0000
  -8  15   4      1.3056      0.2598     -1.0251      0.0000
  -7  15   4      0.8236      0.3092     -0.4459      0.0000
  -6  15   4      2.6853      0.1917      2.8967      0.0000
  -5  15   4      2.4856      0.1974      2.8129      0.0000
  -4  15   4      0.6681      0.4112     -0.1669      0.0000
  -3  15   4      1.8060      0.1916     -1.5469      0.0000
  -2  15   4      0.7507      0.3787     -0.0198      0.0000
  -1  15   4      1.6994      0.1739     -1.7369      0.0000
   0  15   4      0.7305      0.3951     -0.5592      0.0000
   1  15   4      2.3849      0.1809      2.7457      0.0000
   2  15   4      2.8392      0.2027      3.0772      0.0000
   3  15   4      1.9856      0.2085     -1.8113      0.0000
   4  15   4      1.5699      0.2952      1.1031      0.0000
   5  15   4      0.9047      0.3065      0.2106      0.0000
   6  15   4      1.1371      0.3495     -1.2561      0.0000
   7  15   4      0.0000      0.4824     -0.3847      0.0000
  -9  16   4      1.3132      0.2781     -1.3131      0.0000
  -8  16   4      1.0076      0.3918      0.2563      0.0000
  -7  16   4      1.2241      0.2235      1.2456      0.0000
  -6  16   4      1.3048      0.2626     -1.1657      0.0000
  -5  16   4      0.7726      0.3068     -0.7732      0.0000
  -4  16   4      1.8059      0.1775      2.0802      0.0000
  -3  16   4      0.7886      0.2938     -0.0114      0.0000
  -2  16   4      0.8328      0.3047      0.1019      0.0000
  -1  16   4      2.4841      0.1687      3.4789      0.0000
   0  16   4      0.8691      0.3413     -0.4371      0.0000
   1  16   4      2.5196      0.1771     -3.2469      0.0000
   2  16   4      1.0063      0.2562     -0.6318      0.0000
   3  16   4      0.6179      0.4887      0.8011      0.0000
   4  16   4      0.8801      0.3575     -0.4065      0.0000
   5  16   4      0.8657      0.4201     -0.6305      0.0000
  -8  17   4      0.7218      0.6190      0.0299      0.0000
  -7  17   4      0.6135      0.4447      0.9776      0.0000
  -6  17   4      0.9230      0.3485     -1.1792      0.0000
  -5  17   4      0.6912      0.4251      0.9388      0.0000
  -4  17   4      0.8879      0.3091      0.6793      0.0000
  -3  17   4      1.2479      0.1919     -1.7306      0.0000
  -2  17   4      1.3056      0.2275     -1.6080      0.0000
  -1  17   4      1.4215      0.2072      1.9476      0.0000
   0  17   4      0.0000      0.4094     -0.0337      0.0000
   1  17   4      1.5690      0.1910     -1.9474      0.0000
   2  17   4      1.0467      0.3772     -0.1109      0.0000
   3  17   4      1.5570      0.3134      1.5024      0.0000
   4  17   4      0.8325      0.4067     -0.7517      0.0000
  -5  18   4      0.7984      0.4726      0.8500      0.0000
  -4  18   4      0.7809      0.4280     -0.0326      0.0000
  -3  18   4      0.7249      0.4270      0.7177      0.0000
  -2  18   4      0.1591      0.4577      0.4526      0.0000
  -1  18   4      0.3194      0.4300     -0.4097      0.0000
   0  18   4      0.8485      0.3407     -0.6090      0.0000
   1  18   4      0.4748      0.4946     -0.2619      0.0000
   2  18   4      0.0000      0.4864      0.6042      0.0000
  -7   1   5      2.7701      0.6825     -2.6783      0.0000
  -6   1   5      4.7259      1.3503     -1.2837      0.0000
  -5   1   5      6.4917      0.9607     -7.7084      0.0000
  -4   1   5      6.0284      0.3798      5.5862      0.0000
  -3   1   5      3.7529      0.2649     -2.3329      0.0000
  -2   1   5      2.7911      0.6261     -0.8113      0.0000
  -1   1   5      5.2367      0.2778      6.3259      0.0000
   0   1   5      2.2095      0.6200      2.0454      0.0000
   1   1   5     18.5482      0.8651    -20.8192      0.0000
   2   1   5      8.3009      0.6040     -8.7048      0.0000
   3   1   5      1.8993      0.5733     -0.2367      0.0000
   4   1   5      3.8954      0.7763     -2.5844      0.0000
   5   1   5      4.4167      0.6969      4.6699      0.0000
   6   1   5      2.9895      0.6043      3.6895      0.0000
   7   1   5      2.4860      0.7102      2.2554      0.0000
   8   1   5      1.4461      1.1624      0.3734      0.0000
   9   1   5      1.1617      1.1826      0.6982      0.0000
  10   1   5      1.3079      1.3576     -0.9042      0.0000
  -8   2   5      3.5667      1.3651      3.2898      0.0000
  -7   2   5     13.7731      1.2717    -13.1841      0.0000
  -6   2   5      9.1194      0.6195      9.3522      0.0000
  -5   2   5     11.5852      0.6371     11.9672      0.0000
  -4   2   5     23.1593      1.0880    -23.1075      0.0000
  -3   2   5      2.0920      0.2896      0.7156      0.0000
  -2   2   5     22.7030      0.9777     17.2179      0.0000
  -1   2   5      6.7225      0.4415      3.0056      0.0000
   0   2   5      6.7037      0.4216     -5.1754      0.0000
   1   2   5     13.3577      0.7232     15.0504      0.0000
   2   2   5      8.3542      0.5299      8.3138      0.0000
   3   2   5     17.5236      1.0851    -19.0447      0.0000
   4   2   5      9.2678      0.6131     -9.4229      0.0000
   5   2   5     10.9394      0.8141     11.6195      0.0000
   6   2   5      3.0526      0.8923      2.6306      0.0000
   7   2   5      5.0487      0.7557     -5.3197      0.0000
   8   2   5      4.1591      0.7201      4.4676      0.0000
   9   2   5      2.5718      1.0870      3.1494      0.0000
  10   2   5      4.7336      1.6200     -5.2294      0.0000
  11   2   5      1.7450      0.9730     -1.4574      0.0000
  12   2   5      1.1845      1.4229      1.5818      0.0000
  -9   3   5      3.0175      0.5269      3.6993      0.0000
  -8   3   5      6.9174      0.9283      7.7216      0.0000
  -7   3   5     11.6934      0.8844     11.7391      0.0000
  -6   3   5      6.1894      0.6162      5.2627      0.0000
  -5   3   5     13.5649      0.9141    -13.3252      0.0000
  -4   3   5      8.9151      0.4565     -8.9865      0.0000
  -3   3   5     15.7008      0.8356    -14.8579      0.0000
  -2   3   5     13.9292      0.5683    -13.7629      0.0000
  -1   3   5      7.9020      0.3948      7.0199      0.0000
   0   3   5      2.7293      0.6833      2.6916      0.0000
   1   3   5      2.5565      0.3076     -1.9041      0.0000
   2   3   5      2.8365      0.4668     -0.0384      0.0000
   3   3   5      4.7500      0.4894     -4.8927      0.0000
   4   3   5     13.8549      2.6471    -14.1739      0.0000
   5   3   5      2.8444      0.6232     -2.3072      0.0000
   6   3   5      3.8172      0.5072     -3.5165      0.0000
   7   3   5      3.6214      0.5160     -3.1072      0.0000
   8   3   5      4.0024      0.9534      2.9711      0.0000
   9   3   5      5.3671      0.7907      5.9024      0.0000
  10   3   5      0.8028      0.8253     -0.8789      0.0000
  11   3   5      2.0577      0.6430      0.3328      0.0000
  12   3   5      0.0000      0.8740      0.9221      0.0000
 -10   4   5      1.4701      0.6322      1.1387      0.0000
  -9   4   5      2.2059      0.6021     -0.0856      0.0000
  -8   4   5      9.4668      0.6462     -9.1337      0.0000
  -7   4   5      3.7803      0.3691      3.6005      0.0000
  -6   4   5      7.5428      0.5210      7.7858      0.0000
  -5   4   5      2.0266      0.3284      1.8447      0.0000
  -4   4   5      7.9986      0.6007      5.1822      0.0000
  -3   4   5     17.5710      0.7609     17.3555      0.0000
  -2   4   5     36.0754      1.6904    -43.4800      0.0000
  -1   4   5     17.6932      0.8494    -16.7766      0.0000
   0   4   5      4.0509      0.2541      4.5654      0.0000
   1   4   5      4.0435      0.5660     -3.4187      0.0000
   2   4   5      3.4925      0.5737     -3.0654      0.0000
   3   4   5      7.7154      0.4473      7.8963      0.0000
   4   4   5      2.6647      0.4070     -3.0084      0.0000
   5   4   5      3.3937      0.3373     -3.0916      0.0000
   6   4   5      7.5171      0.5847      7.7503      0.0000
   7   4   5      2.3125      0.4113     -1.6140      0.0000
   8   4   5      0.7016      1.0586     -0.9595      0.0000
   9   4   5      1.7162      0.5302      1.3158      0.0000
  10   4   5      1.7219      0.9277      1.2194      0.0000
  11   4   5      1.1477      0.8015      0.4657      0.0000
  12   4   5      0.0000      0.7609     -0.1619      0.0000
 -11   5   5      5.5863      0.8987     -4.4155      0.0000
 -10   5   5      3.4941      0.6705      4.8972      0.0000
  -9   5   5      5.8537      0.6156      5.4763      0.0000
  -8   5   5      3.7362      0.4515     -4.2033      0.0000
  -7   5   5      3.1836      0.4718     -1.7962      0.0000
  -6   5   5      3.4067      0.3997      3.5468      0.0000
  -5   5   5     21.1010      1.2280     -7.8034      0.0000
  -4   5   5      9.0986      0.4464    -10.0604      0.0000
  -3   5   5      3.1627      0.3195     -2.6911      0.0000
  -2   5   5      4.7246      0.6268     -2.6233      0.0000
  -1   5   5     18.8957      0.9281    -19.3983      0.0000
   0   5   5      3.1695      0.3671      2.9405      0.0000
   1   5   5      7.1103      0.6413      5.7736      0.0000
   2   5   5      4.9872      0.9930      2.1605      0.0000
   3   5   5      7.4641      0.4806     -8.1173      0.0000
   4   5   5      3.4416      0.8039      2.7065      0.0000
   5   5   5      3.2306      0.3400      3.9585      0.0000
   6   5   5      3.5253      0.5578      2.3866      0.0000
   7   5   5      2.4042      0.4449      1.7526      0.0000
   8   5   5      1.3938      0.8649      1.0245      0.0000
   9   5   5      2.3311      1.0165     -1.8288      0.0000
  10   5   5      0.6643      0.9954     -0.8316      0.0000
  11   5   5      1.5396      0.5783      1.1723      0.0000
 -13   6   5      1.1345      0.7783      0.7899      0.0000
 -12   6   5      1.8118      0.5581     -0.1528      0.0000
 -11   6   5      2.2779      0.5077     -1.1559      0.0000
 -10   6   5      0.9525      0.6415     -0.5971      0.0000
  -9   6   5      3.6556      0.4245     -1.3654      0.0000
  -8   6   5      4.4988      0.5064     -4.8610      0.0000
  -7   6   5      5.6874      0.5789      6.6863      0.0000
  -6   6   5      8.5043      0.7118      8.2706      0.0000
  -5   6   5      2.1528      0.4525     -0.4260      0.0000
  -4   6   5     10.1660      0.4572      8.3042      0.0000
  -3   6   5      9.7427      0.3635      9.2239      0.0000
  -2   6   5     25.2825      0.9760    -27.3039      0.0000
  -1   6   5      8.9416      0.3981     -8.0358      0.0000
   0   6   5      9.3075      0.4565      7.7970      0.0000
   1   6   5      9.2221      0.6047     -8.1119      0.0000
   2   6   5      4.3725      0.2841      4.2310      0.0000
   3   6   5     15.7368      0.9167     18.1977      0.0000
   4   6   5      3.0238      0.3836      2.6010      0.0000
   5   6   5      6.1372      0.3876     -7.0416      0.0000
   6   6   5      2.7868      0.3908      2.3936      0.0000
   7   6   5      1.6313      0.4425     -0.1207      0.0000
   8   6   5      3.3040      0.3766     -3.2537      0.0000
   9   6   5      0.8278      0.7126     -0.7353      0.0000
  10   6   5      1.3661      0.4660      1.0389      0.0000
  11   6   5      0.0000      0.5934      0.8640      0.0000
 -13   7   5      1.6235      0.6976      1.5340      0.0000
 -12   7   5      5.5581      0.6110      6.1479      0.0000
 -11   7   5      2.6691      0.3905      2.2127      0.0000
 -10   7   5      1.8575      0.4432     -1.4079      0.0000
  -9   7   5      1.9608      0.5985      1.4733      0.0000
  -8   7   5      1.8204      0.4285      0.2911      0.0000
  -7   7   5      8.4364      0.4704     -8.9275      0.0000
  -6   7   5      5.8347      0.4296     -5.9838      0.0000
  -5   7   5      2.9052      0.7166     -0.5520      0.0000
  -4   7   5      5.8521      0.3504     -6.3034      0.0000
  -3   7   5      2.1903      0.2129      1.4130      0.0000
  -2   7   5      6.7431      0.2982      5.8440      0.0000
  -1   7   5      6.4607      2.0382      3.8719      0.0000
   0   7   5      8.2274      0.4658     -8.9379      0.0000
   1   7   5      3.8994      0.2309     -4.5147      0.0000
   2   7   5      7.9197      0.4444     -8.2377      0.0000
   3   7   5      3.1033      1.2260      2.5146      0.0000
   4   7   5      4.3230      0.3877      3.3998      0.0000
   5   7   5      4.7689      0.4176      5.2547      0.0000
   6   7   5      1.9952      0.3868      1.3547      0.0000
   7   7   5      1.6045      0.5278     -0.4053      0.0000
   8   7   5      3.7790      0.4609     -4.2085      0.0000
   9   7   5      1.8036      0.4496     -1.4560      0.0000
  10   7   5      0.9185      0.6592      0.7100      0.0000
  11   7   5      0.6953      0.7608     -0.2083      0.0000
 -15   8   5      0.2512      0.5947      0.5194      0.0000
 -13   8   5      3.3196      0.6645     -2.7895      0.0000
 -12   8   5      3.3405      0.6404      2.9557      0.0000
 -11   8   5      3.9897      0.3504     -3.3600      0.0000
 -10   8   5      2.1403      0.4206     -1.1471      0.0000
  -9   8   5      4.5123      0.5616      3.6011      0.0000
  -8   8   5      3.5031      0.4817      2.8524      0.0000
  -7   8   5      3.3171      0.6148     -3.0429      0.0000
  -6   8   5      2.4431      0.2911      2.1748      0.0000
  -5   8   5      4.8747      0.2431      4.7096      0.0000
  -4   8   5     16.2463      0.7274    -16.2033      0.0000
  -3   8   5      4.1195      0.2153      4.5424      0.0000
  -2   8   5      7.8565      0.3844      6.3632      0.0000
  -1   8   5      9.9193      1.0379     13.0488      0.0000
   0   8   5      4.9912      0.2855     -4.4594      0.0000
   1   8   5      2.6019      0.2811     -0.9484      0.0000
   2   8   5      3.0057      0.2699      2.8510      0.0000
   3   8   5      6.4531      0.3439     -6.1360      0.0000
   4   8   5      3.7545      0.3864     -5.4508      0.0000
   5   8   5      2.2586      0.5607     -0.3093      0.0000
   6   8   5      2.8913      0.3939      2.2422      0.0000
   7   8   5      1.5938      0.4197     -1.0154      0.0000
   8   8   5      3.7760      0.4046      4.2657      0.0000
   9   8   5      1.3576      0.5255      1.2570      0.0000
  10   8   5      2.9078      0.4505     -2.6846      0.0000
  11   8   5      0.9219      0.5441     -0.5122      0.0000
 -14   9   5      1.1569      0.7853      1.3268      0.0000
 -13   9   5      2.0307      0.3667     -2.3037      0.0000
 -12   9   5      1.2500      0.5017      0.4050      0.0000
 -11   9   5      3.3449      0.2931      4.1549      0.0000
 -10   9   5      1.6205      0.3693      0.4543      0.0000
  -9   9   5      1.6851      0.3237      1.0184      0.0000
  -8   9   5      5.5359      0.4480      5.0308      0.0000
  -7   9   5      3.9368      0.3409     -4.0041      0.0000
  -6   9   5      5.4134      0.3037     -4.9388      0.0000
  -5   9   5     10.5007      0.4927     10.2420      0.0000
  -4   9   5      4.7201      0.2315      3.9762      0.0000
  -3   9   5     18.1485      0.6830    -18.3625      0.0000
  -2   9   5      9.3697      0.3665    -10.4529      0.0000
  -1   9   5      6.8565      0.3464      5.9159      0.0000
   0   9   5      3.7221      0.2584      4.5881      0.0000
   1   9   5      6.7342      0.2935     -7.4968      0.0000
   2   9   5      2.2265      0.3133      1.1421      0.0000
   3   9   5      4.5833      0.3381     -4.0892      0.0000
   4   9   5      2.5486      0.5246      0.2410      0.0000
   5   9   5      1.6033      0.3008      1.2310      0.0000
   6   9   5      4.1975      0.3567      4.3936      0.0000
   7   9   5      3.0641      0.3079     -2.8999      0.0000
   8   9   5      2.1181      0.3167     -2.0419      0.0000
   9   9   5      1.5726      0.3509      1.9175      0.0000
  10   9   5      1.3082      0.5828      0.9550      0.0000
 -14  10   5      0.0000      0.5223      0.4113      0.0000
 -13  10   5      1.1727      0.4140      1.1025      0.0000
 -12  10   5      0.8908      0.5154      0.7644      0.0000
 -11  10   5      1.7755      0.3046     -1.7266      0.0000
 -10  10   5      1.7583      0.2738     -0.0202      0.0000
  -9  10   5      3.1494      0.2595      2.9187      0.0000
  -8  10   5      3.4680      0.2285     -3.3418      0.0000
  -7  10   5      3.8843      0.3305     -3.7190      0.0000
  -6  10   5      1.9498      0.2105     -0.7609      0.0000
  -5  10   5      1.4287      0.2580     -0.7999      0.0000
  -4  10   5      1.8410      0.2396     -1.1508      0.0000
  -3  10   5      1.6379      0.3519      0.7118      0.0000
  -2  10   5      2.2835      0.3028     -0.5544      0.0000
  -1  10   5      3.9531      0.2177     -3.9658      0.0000
   0  10   5      1.1758      0.6243     -1.6268      0.0000
   1  10   5      4.1619      0.3042      3.4814      0.0000
   2  10   5      2.0380      0.2422      2.1622      0.0000
   3  10   5      4.1196      0.2803     -4.0541      0.0000
   4  10   5      2.0514      0.2844     -1.1008      0.0000
   5  10   5      3.1828      0.2549      3.2300      0.0000
   6  10   5      2.0097      0.2946      2.2196      0.0000
   7  10   5      2.6904      0.2982     -3.1187      0.0000
   8  10   5      1.5479      0.4087      0.2395      0.0000
   9  10   5      2.0752      0.3974      1.5749      0.0000
  10  10   5      0.9359      0.4570     -0.0363      0.0000
 -14  11   5      0.0000      0.4827      0.3894      0.0000
 -13  11   5      1.0092      0.3341      0.9756      0.0000
 -12  11   5      1.9948      0.3331     -1.0559      0.0000
 -11  11   5      2.0080      0.2388     -2.0009      0.0000
 -10  11   5      1.6285      0.3095      0.6276      0.0000
  -9  11   5      1.3234      0.3716     -1.2071      0.0000
  -8  11   5      1.5152      0.3099      0.5739      0.0000
  -7  11   5      2.7491      0.2422      3.0073      0.0000
  -6  11   5      2.4262      0.2673      0.9057      0.0000
  -5  11   5      2.7032      0.3392     -2.3179      0.0000
  -4  11   5      7.2479      0.2972     -7.9574      0.0000
  -3  11   5      1.8792      0.3213     -0.1952      0.0000
  -2  11   5      1.3604      0.2976     -0.2411      0.0000
  -1  11   5      2.2024      0.2574     -1.1936      0.0000
   0  11   5      2.4565      0.2369     -1.2520      0.0000
   1  11   5      6.4562      0.3603      6.9655      0.0000
   2  11   5      1.3598      0.3681     -0.8416      0.0000
   3  11   5      2.9061      0.3890      0.6946      0.0000
   4  11   5      2.2419      0.7086      1.7347      0.0000
   5  11   5      3.0847      0.4634      1.9292      0.0000
   6  11   5      2.0600      0.2764     -2.2864      0.0000
   7  11   5      1.2439      0.3251     -0.1151      0.0000
   8  11   5      0.8183      0.4689      0.5592      0.0000
   9  11   5      0.0000      0.5382     -0.1759      0.0000
 -13  12   5      1.3348      0.3144      0.5874      0.0000
 -12  12   5      1.0028      0.3363      0.3037      0.0000
 -11  12   5      0.9537      0.3939     -0.5178      0.0000
 -10  12   5      0.8828      0.4328      0.5846      0.0000
  -9  12   5      4.3723      0.3029     -4.3752      0.0000
  -8  12   5      1.5655      0.2589     -0.2916      0.0000
  -7  12   5      3.4663      0.2435      3.3594      0.0000
  -6  12   5      1.7749      0.1915      1.7038      0.0000
  -5  12   5      1.5566      0.2178      1.0109      0.0000
  -4  12   5      1.3310      0.2801     -0.9060      0.0000
  -3  12   5      2.9471      0.2040      3.5015      0.0000
  -2  12   5      3.5179      0.2334     -2.9184      0.0000
  -1  12   5      2.4225      0.1589      2.1137      0.0000
   0  12   5      2.6502      0.2191      1.8101      0.0000
   1  12   5      1.4987      0.3375      0.8374      0.0000
   2  12   5      1.4838      0.4239      0.4542      0.0000
   3  12   5      1.9909      0.5471      1.0169      0.0000
   4  12   5      2.0226      0.3180      1.8620      0.0000
   5  12   5      1.9243      0.2926     -1.7580      0.0000
   6  12   5      1.2294      0.2911     -0.9289      0.0000
   7  12   5      1.6261      0.2570     -1.0820      0.0000
   8  12   5      1.7455      0.2666     -1.4115      0.0000
   9  12   5      0.6986      0.5554     -0.4877      0.0000
 -12  13   5      0.8820      0.5440      0.8529      0.0000
 -11  13   5      0.7993      0.4382     -0.4217      0.0000
 -10  13   5      2.9097      0.2452      2.6546      0.0000
  -9  13   5      2.4685      0.2214      2.5371      0.0000
  -8  13   5      3.1235      0.2256     -3.0461      0.0000
  -7  13   5      4.1146      0.2452     -4.2514      0.0000
  -6  13   5      1.0387      0.2876      0.2884      0.0000
  -5  13   5      1.1875      0.2315      0.5689      0.0000
  -4  13   5      1.2127      0.2527     -0.6933      0.0000
  -3  13   5      4.6307      0.2395      4.5234      0.0000
  -2  13   5      3.1836      0.1838      3.0915      0.0000
  -1  13   5      5.3240      0.2578     -5.7800      0.0000
   0  13   5      2.4442      0.1877     -2.5672      0.0000
   1  13   5      1.2318      0.3133      1.1746      0.0000
   2  13   5      1.8423      0.2425     -2.0125      0.0000
   3  13   5      4.8375      0.2823     -5.2233      0.0000
   4  13   5      2.5811      0.2441      2.6548      0.0000
   5  13   5      1.3712      0.2825      0.8112      0.0000
   6  13   5      1.4074      0.4021      1.0045      0.0000
   7  13   5      1.1372      0.3246      1.0991      0.0000
   8  13   5      1.2764      0.3531     -0.5274      0.0000
 -11  14   5      1.1107      0.3686      0.5798      0.0000
 -10  14   5      1.1200      0.2727     -1.0091      0.0000
  -9  14   5      0.7863      0.3861     -0.9570      0.0000
  -8  14   5      1.8029      0.2032      1.4459      0.0000
  -7  14   5      1.3201      0.2607      0.7414      0.0000
  -6  14   5      2.6835      0.2181     -2.3683      0.0000
  -5  14   5      0.7582      0.4076     -0.0667      0.0000
  -4  14   5      1.1372      0.2641     -0.3327      0.0000
  -3  14   5      1.8785      0.1911     -1.6709      0.0000
  -2  14   5      2.4224      0.1797      2.7358      0.0000
  -1  14   5      1.8155      0.1714      2.3314      0.0000
   0  14   5      2.1552      0.2497     -0.9710      0.0000
   1  14   5      1.2969      0.3198     -1.0231      0.0000
   2  14   5      1.1386      0.4145     -0.5198      0.0000
   3  14   5      0.9548      0.3886     -0.5102      0.0000
   4  14   5      1.1668      0.3232      0.8282      0.0000
   5  14   5      0.8674      0.3789     -0.7418      0.0000
   6  14   5      0.5292      0.4735     -0.6769      0.0000
   7  14   5      0.9828      0.3532      0.8059      0.0000
 -10  15   5      1.4849      0.2953     -1.6205      0.0000
  -9  15   5      0.8663      0.3268     -0.2873      0.0000
  -8  15   5      2.3607      0.2268      2.6236      0.0000
  -7  15   5      0.7591      0.3192     -0.5489      0.0000
  -6  15   5      1.7736      0.2219     -2.0709      0.0000
  -5  15   5      2.5693      0.2087      2.6878      0.0000
  -4  15   5      1.1655      0.2875      1.0896      0.0000
  -3  15   5      2.1793      0.1892     -2.2676      0.0000
  -2  15   5      1.3579      0.2042     -1.0797      0.0000
  -1  15   5      2.4076      0.1618      2.6562      0.0000
   0  15   5      2.5829      0.1819     -3.3827      0.0000
   1  15   5      2.1876      0.1865     -2.0602      0.0000
   2  15   5      0.7921      0.3743      0.5735      0.0000
   3  15   5      1.3379      0.4024      1.0487      0.0000
   4  15   5      1.6127      0.2629     -1.8641      0.0000
   5  15   5      0.6522      0.4704      0.4695      0.0000
   6  15   5      1.4848      0.3066      1.5183      0.0000
  -9  16   5      0.7376      0.4051      0.0583      0.0000
  -8  16   5      1.1844      0.3693      1.2176      0.0000
  -7  16   5      0.1313      0.4219     -0.0840      0.0000
  -6  16   5      1.4200      0.2121     -1.4637      0.0000
  -5  16   5      1.2173      0.2112     -1.1373      0.0000
  -4  16   5      1.8399      0.1962     -2.1704      0.0000
  -3  16   5      1.0916      0.2514     -1.1679      0.0000
  -2  16   5      1.6639      0.1699      1.9735      0.0000
  -1  16   5      2.0837      0.1520      2.4934      0.0000
   0  16   5      1.0679      0.2490     -0.6328      0.0000
   1  16   5      1.1501      0.2347      0.4540      0.0000
   2  16   5      0.7412      0.3884     -0.0119      0.0000
   3  16   5      1.2930      0.5175     -1.2422      0.0000
   4  16   5      0.3146      0.4707     -0.3905      0.0000
   5  16   5      0.0000      0.6085      0.2455      0.0000
  -7  17   5      0.5227      0.4678      0.1935      0.0000
  -6  17   5      0.8682      0.2984     -0.9717      0.0000
  -5  17   5      1.0849      0.2439      0.8126      0.0000
  -4  17   5      0.2352      0.4160      0.4779      0.0000
  -3  17   5      1.3055      0.2025     -1.8412      0.0000
  -2  17   5      0.6619      0.3164     -0.7813      0.0000
  -1  17   5      1.1559      0.2259      0.9645      0.0000
   0  17   5      0.5724      0.4174      0.8726      0.0000
   1  17   5      0.4681      0.4383     -0.2160      0.0000
   2  17   5      0.9096      0.3587      1.0537      0.0000
   3  17   5      0.5188      0.5056     -0.2338      0.0000
  -5  18   5      0.0000      0.4574      0.8933      0.0000
  -4  18   5      0.3661      0.4903      0.4000      0.0000
  -3  18   5      0.5323      0.4534      0.3881      0.0000
  -2  18   5      0.0758      0.4347      0.4199      0.0000
  -1  18   5      0.7112      0.3885     -0.9228      0.0000
   0  18   5      0.8319      0.4510     -0.9933      0.0000
  -8   0   6     12.6780      1.2120    -10.9766      0.0000
  -7   0   6      2.9738      0.6656     -0.0400      0.0000
  -6   0   6     11.3877      0.8852     12.0906      0.0000
  -4   0   6     50.5013      3.1255    -45.2588      0.0000
  -3   0   6      5.5221      0.4191     -6.2180      0.0000
  -2   0   6      3.7355      2.8287      2.8464      0.0000
  -1   0   6     14.5570      0.8494    -12.4523      0.0000
   0   0   6      2.9153      0.4635      2.8477      0.0000
   1   0   6     19.6114      1.4136     18.9828      0.0000
   2   0   6      9.2315      0.7597      7.2899      0.0000
   3   0   6     16.1316      2.3150    -19.6803      0.0000
   4   0   6      2.7924      0.5093      3.5345      0.0000
   5   0   6      6.8762      1.0101      7.8765      0.0000
   6   0   6      5.0000      0.7754     -5.1236      0.0000
   7   0   6      1.4036      1.3883     -3.2151      0.0000
   8   0   6      2.5264      0.8906      3.0867      0.0000
   9   0   6      2.1080      1.6462      2.0857      0.0000
  -8   1   6     10.9492      1.4877    -10.0411      0.0000
  -7   1   6      6.3072      0.3964     -6.5360      0.0000
  -6   1   6      5.8673      0.5830      2.9521      0.0000
  -5   1   6      3.3501      0.3193     -3.5774      0.0000
  -4   1   6      4.2488      0.3389     -5.2773      0.0000
  -3   1   6      2.7773      0.3621     -3.1579      0.0000
  -2   1   6      8.0492      0.6034      4.2855      0.0000
  -1   1   6      4.4128      0.2423     -2.3360      0.0000
   0   1   6     16.6735      0.7920    -15.0620      0.0000
   1   1   6      6.4798      0.4112      6.0677      0.0000
   2   1   6      1.5046      0.4056      1.4858      0.0000
   3   1   6      2.7338      0.3194      1.7138      0.0000
   4   1   6      4.1213      0.3324      3.8972      0.0000
   5   1   6      9.3195      0.6769      9.8657      0.0000
   6   1   6      6.3320      0.6490     -8.3137      0.0000
   7   1   6      3.1780      0.6425     -3.8218      0.0000
   8   1   6      1.5440      0.9443      1.8897      0.0000
   9   1   6      2.5208      0.6930      1.9291      0.0000
  10   1   6      1.9913      0.9042     -1.7136      0.0000
  11   1   6      2.0047      1.4773      2.0063      0.0000
  -9   2   6      4.4996      2.6832     -2.3239      0.0000
  -8   2   6      1.7762      0.5916     -1.2508      0.0000
  -7   2   6     10.4039      0.7038    -10.2613      0.0000
  -6   2   6      3.2270      0.2932      3.0498      0.0000
  -5   2   6      8.5250      0.4359     -8.7057      0.0000
  -4   2   6     19.9982      0.8347     21.8555      0.0000
  -3   2   6      7.0764      0.5374      5.5923      0.0000
  -2   2   6     10.8018      1.7896      9.9363      0.0000
  -1   2   6      4.0116      0.3135      3.3646      0.0000
   0   2   6      6.2154      0.3160     -5.5385      0.0000
   1   2   6      2.2834      0.3473     -1.2908      0.0000
   2   2   6      3.2562      0.3193     -2.6501      0.0000
   3   2   6      3.3907      0.5840     -0.4741      0.0000
   4   2   6      2.4233      0.3932      1.3048      0.0000
   5   2   6      8.8710      0.5906     10.1695      0.0000
   6   2   6      8.6711      0.8306      7.5305      0.0000
   7   2   6      2.0570      0.5761     -2.1963      0.0000
   8   2   6      1.8922      0.9481     -0.3514      0.0000
   9   2   6      1.4084      0.7242     -0.6776      0.0000
  10   2   6      1.8134      0.6644     -1.3480      0.0000
  11   2   6      0.0985      0.8693     -1.2320      0.0000
 -10   3   6      6.1469      0.6351      5.9995      0.0000
  -9   3   6      3.9060      0.9452     -3.2430      0.0000
  -8   3   6      2.9358      0.2922     -1.4063      0.0000
  -7   3   6      8.1725      0.6487      7.8760      0.0000
  -6   3   6     11.6406      0.7024     10.4493      0.0000
  -5   3   6      7.6231      0.3678     -6.6815      0.0000
  -4   3   6      8.0702      0.3442     -8.6711      0.0000
  -3   3   6     10.3345      0.4977      0.3385      0.0000
  -2   3   6     11.3059      0.5554    -12.5798      0.0000
  -1   3   6      4.7416      0.3344     -2.5954      0.0000
   0   3   6      4.7283      0.2858     -3.0333      0.0000
   1   3   6      9.2537      0.4346      8.5074      0.0000
   2   3   6      9.7857      0.8081      8.8955      0.0000
   3   3   6      7.1152      0.4628     -7.1486      0.0000
   4   3   6      2.3306      0.3527      1.3008      0.0000
   5   3   6      3.5034      0.7070      2.5405      0.0000
   6   3   6      2.9427      0.4720      2.8956      0.0000
   7   3   6      4.0999      0.4439     -3.7884      0.0000
   9   3   6      3.3875      1.0709     -3.7852      0.0000
  10   3   6      1.2859      0.6743     -0.9439      0.0000
  11   3   6      1.0001      0.7831      0.8287      0.0000
 -11   4   6      5.9433      0.6441      6.0986      0.0000
 -10   4   6      3.3334      0.3861      3.4600      0.0000
  -9   4   6      2.8053      0.3974     -2.0802      0.0000
  -8   4   6     11.0547      1.5025    -10.0876      0.0000
  -7   4   6      3.6532      0.3605      4.4093      0.0000
  -6   4   6     17.1790      1.1527    -15.3083      0.0000
  -5   4   6      3.5295      0.3265     -2.0853      0.0000
  -4   4   6      3.9868      0.2336      1.8722      0.0000
  -3   4   6      4.9713      0.2455      4.7482      0.0000
  -2   4   6      4.3544      4.0453      2.9713      0.0000
  -1   4   6     16.9315      0.9088     19.6246      0.0000
   0   4   6      5.5238      0.3389      7.3898      0.0000
   1   4   6     18.6338      0.9424    -18.6642      0.0000
   2   4   6      4.5393      0.3796     -3.3792      0.0000
   3   4   6      7.5260      0.4361      8.2529      0.0000
   4   4   6      3.3834      0.7985      4.0014      0.0000
   5   4   6      2.5386      0.3806      1.7620      0.0000
   6   4   6      4.7283      0.4564      5.3187      0.0000
   7   4   6      1.9741      0.4728      0.4950      0.0000
   8   4   6      4.5624      0.6014     -3.7168      0.0000
   9   4   6      0.8331      0.6440     -0.8116      0.0000
  10   4   6      1.5496      0.7621     -0.5179      0.0000
  11   4   6      0.9897      0.7483     -0.6391      0.0000
 -13   5   6      0.7144      0.6870     -0.1241      0.0000
 -12   5   6      2.0753      0.5144     -2.0505      0.0000
 -11   5   6      1.6177      0.9643     -0.6065      0.0000
 -10   5   6      5.4499      0.5802      6.3281      0.0000
  -9   5   6      7.2803      0.6482      6.1977      0.0000
  -8   5   6      4.8802      0.4187      4.8797      0.0000
  -7   5   6      5.3912      0.4609      6.5371      0.0000
  -6   5   6      8.0911      0.5002     -7.9430      0.0000
  -5   5   6     14.5166      0.7088    -14.6086      0.0000
  -4   5   6      3.0074      0.5978     -2.9783      0.0000
  -3   5   6      3.3330      1.0865     -3.3440      0.0000
  -2   5   6      5.8594      0.3437     -5.6405      0.0000
  -1   5   6     26.9914      1.1247     27.9375      0.0000
   0   5   6     11.7124      0.5766     12.2688      0.0000
   1   5   6      5.7034      0.4268     -4.6238      0.0000
   2   5   6      7.2823      0.4156     -7.6964      0.0000
   3   5   6      2.6799      0.2746      2.8691      0.0000
   4   5   6     10.5625      0.6344    -11.5942      0.0000
   5   5   6      1.3885      0.4547      0.2867      0.0000
   6   5   6      3.6810      0.3333      3.1324      0.0000
   7   5   6      2.3481      0.3981      2.3868      0.0000
   8   5   6      2.3897      0.3667     -2.2389      0.0000
   9   5   6      1.2177      0.5744      0.6889      0.0000
  10   5   6      1.0131      0.7324      1.3009      0.0000
  11   5   6      2.1863      0.5429     -2.0453      0.0000
 -14   6   6      0.8711      0.7033      0.1692      0.0000
 -13   6   6      2.3607      0.6205      2.7437      0.0000
 -12   6   6      1.2864      0.6641      1.0721      0.0000
 -11   6   6      6.1561      0.6464     -6.0794      0.0000
 -10   6   6      1.5046      0.5622     -1.0068      0.0000
  -9   6   6      0.6238      0.9211     -0.5172      0.0000
  -8   6   6      2.0045      0.6207     -1.7514      0.0000
  -7   6   6      5.9394      0.5002     -6.1087      0.0000
  -6   6   6     17.0085      1.1111     20.3074      0.0000
  -5   6   6      2.1719      0.5022     -2.0017      0.0000
  -4   6   6     17.1649      0.6643    -18.1525      0.0000
  -3   6   6      5.0911      0.2863     -5.3578      0.0000
  -2   6   6     11.6036      2.6667      8.6498      0.0000
  -1   6   6      2.5723      0.4052     -1.4364      0.0000
   0   6   6      6.4463      0.4100     -1.2503      0.0000
   1   6   6      5.7752      0.3951      6.0157      0.0000
   2   6   6      2.4980      0.4286      0.1153      0.0000
   3   6   6      2.0861      0.3588     -2.0334      0.0000
   4   6   6      3.1098      0.3546      2.5685      0.0000
   5   6   6      2.7321      0.3306     -2.6732      0.0000
   6   6   6      4.3300      0.3185     -4.6359      0.0000
   7   6   6      1.1093      0.5916     -0.2238      0.0000
   8   6   6      2.3198      0.4303      2.6336      0.0000
   9   6   6      1.2912      0.6034      0.8267      0.0000
  10   6   6      0.4584      0.5705      0.0494      0.0000
  11   6   6      1.0857      0.5362      0.3700      0.0000
 -15   7   6      0.7683      0.6152      1.2567      0.0000
 -13   7   6      1.1635      0.5895     -0.9599      0.0000
 -12   7   6      4.2645      0.7457      3.6825      0.0000
 -11   7   6      2.7242      0.4201     -1.9281      0.0000
 -10   7   6      1.8066      0.3856     -1.5495      0.0000
  -9   7   6      2.1179      0.3721     -1.3851      0.0000
  -8   7   6      4.7764      0.3618      4.3611      0.0000
  -7   7   6      9.5481      2.7149     -7.8123      0.0000
  -6   7   6      2.5470      0.2206     -2.0145      0.0000
  -5   7   6      7.2541      0.3517      5.8415      0.0000
  -4   7   6      3.2347      0.2771      1.4513      0.0000
  -3   7   6     18.1804      0.7622    -17.6382      0.0000
  -2   7   6     11.0910      0.5612    -11.2698      0.0000
  -1   7   6     15.8839      1.1017     16.3568      0.0000
   0   7   6      2.9655      0.4622     -0.7534      0.0000
   1   7   6      3.5355      1.0551     -1.1128      0.0000
   2   7   6      3.6446      0.3925      3.2893      0.0000
   3   7   6      4.7598      0.4981     -5.0305      0.0000
   4   7   6      2.4808      1.3714     -0.4210      0.0000
   5   7   6      3.4992      0.3428      4.0662      0.0000
   6   7   6      6.3392      0.4731      5.7754      0.0000
   7   7   6      3.8977      0.3794     -3.9885      0.0000
   8   7   6      2.2610      0.4936      0.7395      0.0000
   9   7   6      1.3467      0.9069      0.0698      0.0000
  10   7   6      1.5148      0.5435      0.5178      0.0000
 -15   8   6      1.2591      0.7554      0.5400      0.0000
 -14   8   6      1.1958      0.5011     -0.2189      0.0000
 -13   8   6      0.7650      0.5748      0.2300      0.0000
 -12   8   6      1.5087      0.4055     -0.7288      0.0000
 -11   8   6      4.7364      0.3657     -5.0523      0.0000
 -10   8   6      3.7896      0.2985     -4.2387      0.0000
  -9   8   6      3.2771      0.4213      2.8861      0.0000
  -8   8   6      2.0513      0.5256     -1.4074      0.0000
  -7   8   6      2.4845      0.4474     -1.2113      0.0000
  -6   8   6      3.0629      0.4544      2.1723      0.0000
  -5   8   6      2.8384      0.2018      2.6224      0.0000
  -4   8   6     10.9199      0.4159    -10.4583      0.0000
  -3   8   6      2.4460      0.1586     -1.4957      0.0000
  -2   8   6     10.7010      0.5351     11.4408      0.0000
  -1   8   6      2.9672      0.2874      2.7864      0.0000
   0   8   6      5.3788      0.2840     -1.3261      0.0000
   1   8   6      9.7708      0.4227     10.4762      0.0000
   2   8   6      4.8612      0.3226      5.7703      0.0000
   3   8   6      2.3234      0.6251     -1.1129      0.0000
   4   8   6      1.8072      0.3785     -0.2712      0.0000
   5   8   6      2.8463      0.3220      2.5772      0.0000
   6   8   6      1.9757      0.3514     -1.4005      0.0000
   7   8   6      3.2668      0.3423     -3.6226      0.0000
   8   8   6      1.9111      0.3423      1.2223      0.0000
   9   8   6      2.4171      0.5071      2.1270      0.0000
  10   8   6      1.0889      0.4499     -0.6463      0.0000
 -14   9   6      0.8551      0.7671      0.9464      0.0000
 -13   9   6      1.7926      0.6899      1.8980      0.0000
 -12   9   6      1.0868      0.6981     -0.6951      0.0000
 -11   9   6      2.2538      0.4522     -2.2413      0.0000
 -10   9   6      2.1959      0.4580      1.5803      0.0000
  -9   9   6      3.0681      1.1870     -0.3314      0.0000
  -8   9   6      1.8481      0.3821     -0.6778      0.0000
  -7   9   6      1.4377      0.3685      0.6998      0.0000
  -6   9   6      3.1974      0.1948      2.9637      0.0000
  -5   9   6      4.6987      0.2858      5.2356      0.0000
  -4   9   6      2.1500      0.2570      1.9005      0.0000
  -3   9   6      3.6343      0.2821      3.1926      0.0000
  -2   9   6      2.8393      0.7681     -1.8569      0.0000
  -1   9   6      3.6049      0.4984     -2.1905      0.0000
   0   9   6      6.8740      0.3889     -6.8986      0.0000
   1   9   6      5.9822      0.3982      5.5875      0.0000
   2   9   6      2.1380      0.4321      0.2086      0.0000
   3   9   6      2.0918      0.5401      0.4935      0.0000
   4   9   6      1.7278      0.6432      0.6591      0.0000
   5   9   6      3.9552      0.2804      3.8458      0.0000
   6   9   6      3.1496      0.3118     -3.4564      0.0000
   7   9   6      2.5526      0.3845     -1.7309      0.0000
   8   9   6      1.1596      0.5593      0.4932      0.0000
   9   9   6      1.1144      0.4622     -1.0877      0.0000
 -14  10   6      1.2740      0.3702      1.1665      0.0000
 -13  10   6      1.0900      0.4635      0.0318      0.0000
 -12  10   6      1.0817      0.4944      0.3631      0.0000
 -11  10   6      2.0648      0.2727      2.0125      0.0000
 -10  10   6      1.6654      0.3710      1.0145      0.0000
  -9  10   6      4.8618      0.3173     -4.8235      0.0000
  -8  10   6      0.5602      0.5663      0.5137      0.0000
  -7  10   6      3.6474      0.2541     -2.7123      0.0000
  -6  10   6      3.8776      0.2258     -3.5201      0.0000
  -5  10   6      1.7502      0.2360     -1.2080      0.0000
  -4  10   6      4.0253      0.1928      4.1310      0.0000
  -3  10   6      2.0013      0.2455      0.5095      0.0000
  -2  10   6      3.6204      0.9836      1.3882      0.0000
  -1  10   6      4.0436      0.4238      4.5620      0.0000
   0  10   6      1.5383      0.3253      1.0919      0.0000
   1  10   6      2.7028      0.2425     -2.3046      0.0000
   2  10   6      1.5005      0.3492     -0.4325      0.0000
   3  10   6      1.8168      0.3240      0.5799      0.0000
   4  10   6      1.7922      0.5407     -0.6159      0.0000
   5  10   6      1.3301      0.3922      0.4875      0.0000
   6  10   6      1.8707      0.2970      1.9203      0.0000
   7  10   6      0.6993      0.5671     -0.6032      0.0000
   8  10   6      2.2963      0.2796     -1.7509      0.0000
   9  10   6      0.5492      0.5669     -0.2137      0.0000
 -14  11   6      0.0000      0.4903     -0.0201      0.0000
 -13  11   6      1.1724      0.3653      1.2842      0.0000
 -12  11   6      1.7552      0.2405     -2.1189      0.0000
 -11  11   6      2.5597      0.2586     -2.8901      0.0000
 -10  11   6      3.1396      0.2883      2.9159      0.0000
  -9  11   6      1.0979      0.4083     -0.7869      0.0000
  -8  11   6      2.1676      0.2599      1.0587      0.0000
  -7  11   6      2.6653      0.1981      2.8234      0.0000
  -6  11   6      2.2080      0.2314      2.1410      0.0000
  -5  11   6      6.1568      0.2953     -7.0320      0.0000
  -4  11   6      2.6985      0.1931     -1.6505      0.0000
  -3  11   6      6.4357      0.2709      6.0195      0.0000
  -2  11   6      2.7506      0.4236      1.8974      0.0000
  -1  11   6      2.3332      0.3391     -1.4974      0.0000
   0  11   6      1.5290      0.3190      1.0478      0.0000
   1  11   6      2.3861      0.2768      1.8677      0.0000
   2  11   6      3.5639      0.3968     -2.6367      0.0000
   3  11   6      3.3204      0.2383     -3.3764      0.0000
   4  11   6      1.5320      0.2963     -1.0532      0.0000
   5  11   6      3.0920      0.2671     -3.1459      0.0000
   6  11   6      1.6816      0.2653      1.4397      0.0000
   7  11   6      1.9876      0.2805      2.4348      0.0000
   8  11   6      0.9894      0.4967      0.3056      0.0000
 -13  12   6      1.2473      0.3910      0.3927      0.0000
 -12  12   6      1.2168      0.3413     -0.1542      0.0000
 -11  12   6      0.4560      0.5504     -0.1193      0.0000
 -10  12   6      1.2694      0.3399     -0.1281      0.0000
  -9  12   6      1.6633      0.2768     -1.8437      0.0000
  -8  12   6      1.1577      0.3598     -0.8783      0.0000
  -7  12   6      2.3610      0.1823      1.9889      0.0000
  -6  12   6      3.1575      0.1810      3.5077      0.0000
  -5  12   6      1.6221      0.2854     -0.8772      0.0000
  -4  12   6      4.3851      0.2109     -4.3801      0.0000
  -3  12   6      1.4207      0.2587     -0.2397      0.0000
  -2  12   6      2.2842      0.5200      0.8715      0.0000
  -1  12   6      2.6139      0.2371      2.1467      0.0000
   0  12   6      1.2730      0.4116     -0.5460      0.0000
   1  12   6      1.9879      0.2628     -1.5452      0.0000
   2  12   6      2.7032      0.2665     -2.4266      0.0000
   3  12   6      2.9416      0.2977      3.4434      0.0000
   4  12   6      2.6671      0.2813      2.8008      0.0000
   5  12   6      2.3602      0.2538     -2.7385      0.0000
   6  12   6      1.5754      0.2771     -1.5976      0.0000
   7  12   6      1.6454      0.2890      2.0310      0.0000
   8  12   6      0.7864      0.5671      0.5858      0.0000
 -12  13   6      0.9879      0.6108      0.6739      0.0000
 -11  13   6      0.5712      0.4683     -0.5347      0.0000
 -10  13   6      1.7466      0.2185     -1.1727      0.0000
  -9  13   6      2.4169      0.2553      1.9745      0.0000
  -8  13   6      3.1917      0.2240      2.7431      0.0000
  -7  13   6      4.2073      0.2176     -4.2056      0.0000
  -6  13   6      3.7880      0.2152     -3.8484      0.0000
  -5  13   6      3.2144      0.2038      3.2379      0.0000
  -4  13   6      1.3591      0.2197      1.0443      0.0000
  -3  13   6      2.3757      0.2101     -2.4333      0.0000
  -2  13   6      1.4382      0.3475     -0.2134      0.0000
  -1  13   6      2.7759      0.3850      2.7405      0.0000
   0  13   6      2.7222      0.2156     -3.3204      0.0000
   1  13   6      1.1825      0.3229      0.5994      0.0000
   2  13   6      1.2965      0.3226     -0.0482      0.0000
   3  13   6      1.0669      0.4091      0.1570      0.0000
   4  13   6      2.1178      0.2578     -1.7347      0.0000
   5  13   6      0.9035      0.3539      0.0181      0.0000
   6  13   6      1.5880      0.2684      1.5977      0.0000
   7  13   6      1.3010      0.3550      0.1595      0.0000
 -11  14   6      1.9064      0.4122     -2.1110      0.0000
 -10  14   6      1.0252      0.2763     -0.9028      0.0000
  -9  14   6      0.9765      0.3155      0.5786      0.0000
  -8  14   6      1.3651      0.2960      0.1796      0.0000
  -7  14   6      0.8234      0.3054      0.1505      0.0000
  -6  14   6      2.4724      0.1907      2.3200      0.0000
  -5  14   6      1.2947      0.2298      1.2485      0.0000
  -4  14   6      2.7912      0.2197     -3.2198      0.0000
  -3  14   6      3.6462      0.2236     -3.9433      0.0000
  -2  14   6      1.4789      0.2422      1.1061      0.0000
  -1  14   6      0.9935      0.2562      0.9368      0.0000
   0  14   6      1.1753      0.2583      0.8289      0.0000
   1  14   6      3.0186      0.2537      3.1087      0.0000
   2  14   6      2.4656      0.2376      2.3863      0.0000
   3  14   6      1.0359      0.3180      0.6728      0.0000
   4  14   6      1.0464      0.3033     -0.5449      0.0000
   5  14   6      0.9145      0.3468     -0.1967      0.0000
   6  14   6      0.9660      0.3321     -0.3831      0.0000
 -10  15   6      1.7584      0.2839     -1.6917      0.0000
  -9  15   6      0.6147      0.4519     -0.6783      0.0000
  -8  15   6      1.7424      0.2292      1.8461      0.0000
  -7  15   6      1.6246      0.2082     -2.0968      0.0000
  -6  15   6      0.8797      0.3338     -0.3298      0.0000
  -5  15   6      3.5015      0.3262      4.5875      0.0000
  -4  15   6      1.6256      0.2182      2.1517      0.0000
  -3  15   6      1.7181      0.2159     -1.8288      0.0000
  -2  15   6      0.9448      0.2526      0.8051      0.0000
  -1  15   6      0.9134      0.3048     -0.0426      0.0000
   0  15   6      0.8891      0.3932     -1.0218      0.0000
   1  15   6      0.8965      0.3577     -0.8135      0.0000
   2  15   6      0.5076      0.5404      0.8590      0.0000
   3  15   6      0.5875      0.5079      0.2123      0.0000
   4  15   6      0.1653      0.4414      0.1682      0.0000
   5  15   6      0.7141      0.4616      0.2119      0.0000
  -9  16   6      0.4364      0.5019      0.3443      0.0000
  -8  16   6      0.9672      0.3183      0.5587      0.0000
  -7  16   6      0.8868      0.3071     -1.1496      0.0000
  -6  16   6      0.9212      0.2443     -0.6784      0.0000
  -5  16   6      0.4419      0.3986      0.3328      0.0000
  -4  16   6      0.7908      0.2759      0.0901      0.0000
  -3  16   6      0.9952      0.2944     -0.0570      0.0000
  -2  16   6      1.0995      0.2419      0.8339      0.0000
  -1  16   6      1.1425      0.3007      1.0165      0.0000
   0  16   6      2.3398      0.1787     -2.6163      0.0000
   1  16   6      1.1866      0.2711     -0.9523      0.0000
   2  16   6      1.4207      0.3089      0.9095      0.0000
   3  16   6      0.9303      0.3815     -0.6905      0.0000
   4  16   6      1.0659      0.4306     -0.8338      0.0000
  -7  17   6      0.6773      0.4196      0.5238      0.0000
  -6  17   6      0.7961      0.3551      0.8912      0.0000
  -5  17   6      0.2955      0.4461     -0.8446      0.0000
  -4  17   6      0.5526      0.3984     -0.4056      0.0000
  -3  17   6      1.4428      0.1861      1.5019      0.0000
  -2  17   6      0.9815      0.2606     -1.0775      0.0000
  -1  17   6      1.0431      0.2864     -1.5777      0.0000
   0  17   6      0.8624      0.3952      0.5556      0.0000
   1  17   6      0.9994      0.4377      1.1904      0.0000
   2  17   6      0.8525      0.3833     -1.3433      0.0000
  -4  18   6      0.2634      0.5118      0.3288      0.0000
  -3  18   6      0.0000      0.5861      0.1444      0.0000
  -2  18   6      0.4281      0.5361     -0.1509      0.0000
 -10   1   7      5.0426      0.7856      4.8793      0.0000
  -9   1   7      2.2859      0.3849      2.0368      0.0000
  -8   1   7     13.3286      0.8009    -13.4064      0.0000
  -7   1   7      7.8119      0.5328      7.7202      0.0000
  -6   1   7     14.3883      1.1148     15.0306      0.0000
  -5   1   7     14.3329      0.7574    -13.4746      0.0000
  -4   1   7      4.8407      0.3470     -4.4594      0.0000
  -3   1   7     20.2427      0.8049     19.3296      0.0000
  -2   1   7     16.1477      0.6665     17.3406      0.0000
  -1   1   7      8.1439      0.3817     -8.2525      0.0000
   0   1   7      9.2759      0.5564     -9.7198      0.0000
   1   1   7      7.3167      0.3661      6.0768      0.0000
   2   1   7      3.2803      0.3060      3.1080      0.0000
   3   1   7      6.5279      0.3834     -7.7737      0.0000
   4   1   7      4.1692      0.3004      3.9104      0.0000
   5   1   7      7.8282      0.4940      7.9922      0.0000
   6   1   7      2.3770      0.4705     -1.4764      0.0000
   7   1   7      3.6738      0.5672     -3.7975      0.0000
   8   1   7      1.1071      0.8471      1.2138      0.0000
   9   1   7      2.7303      0.6000     -3.1664      0.0000
  10   1   7      1.2174      0.9315     -1.5490      0.0000
 -10   2   7      1.8547      0.9447     -0.0544      0.0000
  -9   2   7      0.5131      0.6192     -0.1970      0.0000
  -8   2   7     12.6847      0.7648     13.5629      0.0000
  -7   2   7      5.5619      0.3950      5.7743      0.0000
  -6   2   7      9.4995      0.4839     -8.1727      0.0000
  -5   2   7      8.9367      0.5301     -9.1559      0.0000
  -4   2   7      2.4868      0.3274     -0.5445      0.0000
  -3   2   7     14.0983      0.5535    -15.7610      0.0000
  -2   2   7     12.7516      0.5450     11.9365      0.0000
  -1   2   7     17.2972      0.6957     15.9913      0.0000
   0   2   7      3.6580      0.3007      3.7140      0.0000
   1   2   7      7.4578      0.4154     -7.7155      0.0000
   2   2   7      2.0587      0.3060     -1.5549      0.0000
   3   2   7      3.1180      0.4212      2.8811      0.0000
   4   2   7      7.2461      0.5266     -6.9402      0.0000
   5   2   7      2.0733      0.3765     -2.2604      0.0000
   6   2   7      1.6675      0.4455     -0.8635      0.0000
   7   2   7      0.4971      0.7277      0.9042      0.0000
   8   2   7      3.8947      0.9117      0.7596      0.0000
   9   2   7      0.7100      0.7692     -0.0269      0.0000
  10   2   7      1.3881      0.6386      0.6066      0.0000
 -11   3   7      1.4029      0.4838     -1.2317      0.0000
 -10   3   7      4.6901      0.5276     -1.4769      0.0000
  -9   3   7      5.7505      0.4121     -5.9315      0.0000
  -8   3   7     11.2199      0.8785     10.8006      0.0000
  -7   3   7     12.8487      0.7740     13.6631      0.0000
  -6   3   7      3.9464      0.2316     -4.0265      0.0000
  -5   3   7      5.7895      0.3942     -5.0669      0.0000
  -4   3   7      2.4459      0.3050     -0.8684      0.0000
  -3   3   7     13.8279      0.6968    -12.2494      0.0000
  -2   3   7     12.0609      0.5572    -11.4433      0.0000
  -1   3   7      9.9498      0.4828      9.5222      0.0000
   0   3   7      2.4443      0.3909     -0.6641      0.0000
   1   3   7      4.5021      0.3035     -3.4344      0.0000
   2   3   7     16.6595      0.8178     18.0970      0.0000
   3   3   7      4.0076      0.2865      4.3095      0.0000
   4   3   7     12.4062      0.6377    -15.2246      0.0000
   5   3   7      2.5169      0.5089     -1.7417      0.0000
   6   3   7      3.8179      1.1429      2.8977      0.0000
   7   3   7      2.9136      0.4166     -3.6376      0.0000
   8   3   7      3.3217      0.4597     -3.0495      0.0000
   9   3   7      2.6910      0.6831      2.6857      0.0000
  10   3   7      2.1279      1.1597      2.3075      0.0000
 -12   4   7      1.7710      0.5754      0.1701      0.0000
 -11   4   7      1.3990      0.4727      0.4600      0.0000
 -10   4   7      0.5899      0.8532      1.0338      0.0000
  -9   4   7      8.8365      0.8593     -8.2510      0.0000
  -8   4   7     12.8958      1.0018    -14.7960      0.0000
  -7   4   7      8.0147      0.5545     -8.5270      0.0000
  -6   4   7      5.0176      0.2727      4.4809      0.0000
  -5   4   7      2.9233      0.2179     -3.2773      0.0000
  -4   4   7      2.5396      0.2052      0.8964      0.0000
  -3   4   7     11.6785      0.7243     13.1746      0.0000
  -2   4   7      3.1596      0.4287     -1.2063      0.0000
  -1   4   7      8.4226      0.5362      8.6977      0.0000
   0   4   7      6.2929      0.4268     -5.0189      0.0000
   1   4   7      5.9477      0.3384     -4.8619      0.0000
   2   4   7      3.4152      0.4153     -2.7706      0.0000
   3   4   7      5.5521      0.3548      5.8789      0.0000
   4   4   7      3.9841      0.3908      4.0884      0.0000
   5   4   7      2.4312      0.5362     -2.8799      0.0000
   6   4   7      2.2043      0.3621      0.1051      0.0000
   7   4   7      1.4361      0.4237      1.1444      0.0000
   8   4   7      0.7898      0.7083     -1.1105      0.0000
   9   4   7      1.5974      0.4969     -0.9122      0.0000
  10   4   7      0.6490      0.6938      0.8600      0.0000
 -14   5   7      1.5082      0.5898     -1.5128      0.0000
 -13   5   7      1.5129      0.5314     -0.9351      0.0000
 -12   5   7      1.6925      0.3428     -1.8288      0.0000
 -11   5   7      4.0507      0.3985     -3.6623      0.0000
 -10   5   7      4.9043      0.3937     -5.6268      0.0000
  -9   5   7      5.5962      0.4018      5.9867      0.0000
  -8   5   7      2.8004      0.3289      2.3474      0.0000
  -7   5   7      1.1099      0.4950      0.3060      0.0000
  -6   5   7      5.0812      0.3034      4.9468      0.0000
  -5   5   7      8.7679      0.3524     10.0129      0.0000
  -4   5   7     10.5155      0.4124     10.8715      0.0000
  -3   5   7      3.1665      0.4015     -0.8532      0.0000
  -2   5   7      4.5221      0.4871      4.5915      0.0000
  -1   5   7      3.0901      0.3037      2.4223      0.0000
   0   5   7      4.6085      0.6931     -3.9533      0.0000
   1   5   7      3.2276      0.8985      0.1750      0.0000
   2   5   7      3.0711      0.5904      3.2206      0.0000
   3   5   7      2.2964      0.4282     -2.2361      0.0000
   4   5   7      1.8749      0.3366     -1.1381      0.0000
   5   5   7      3.2310      0.3356      2.5397      0.0000
   6   5   7      3.7281      0.3990      4.3303      0.0000
   7   5   7      2.0775      0.4017     -2.2583      0.0000
   8   5   7      1.4207      0.5199     -1.6239      0.0000
   9   5   7      1.0292      0.6995     -0.5008      0.0000
  10   5   7      1.1999      0.5254      0.3022      0.0000
 -15   6   7      0.8815      0.6784     -0.5287      0.0000
 -13   6   7      3.5237      0.4181      3.8928      0.0000
 -12   6   7      3.7419      0.3749      3.6972      0.0000
 -11   6   7      3.2397      0.3534     -3.9317      0.0000
 -10   6   7      3.6597      2.1309     -2.0442      0.0000
  -9   6   7      1.4881      0.4305      0.9627      0.0000
  -8   6   7      1.6443      0.6642      2.4117      0.0000
  -7   6   7      2.5070      0.4076     -0.2619      0.0000
  -6   6   7      9.9799      0.5242     10.0019      0.0000
  -5   6   7      7.1707      0.2969     -7.4838      0.0000
  -4   6   7      2.9598      0.2581      1.3033      0.0000
  -3   6   7      2.4093      0.2988     -2.3776      0.0000
  -2   6   7     12.9009      0.5789     11.8872      0.0000
  -1   6   7      7.3012      0.5952     -8.5350      0.0000
   0   6   7     11.5903      0.5993    -10.3076      0.0000
   1   6   7      2.7217      0.6420     -0.0699      0.0000
   2   6   7      4.3008      0.3754      4.3826      0.0000
   3   6   7      9.2415      0.5203      8.4589      0.0000
   4   6   7      2.7553      0.3533      1.5659      0.0000
   5   6   7      1.8068      0.3488      1.7981      0.0000
   6   6   7      4.1823      0.3508     -4.6687      0.0000
   7   6   7      3.1325      0.5133     -3.2004      0.0000
   8   6   7      2.1425      0.7401     -0.2122      0.0000
   9   6   7      1.0897      0.4814     -0.1884      0.0000
  10   6   7      0.5664      0.6180     -0.4771      0.0000
 -15   7   7      2.2613      0.6010     -1.7851      0.0000
 -14   7   7      1.1759      0.5477     -1.3238      0.0000
 -13   7   7      1.5984      0.5953      1.2728      0.0000
 -12   7   7      2.0908      0.3584      0.6524      0.0000
 -11   7   7      3.8705      0.4627     -2.2265      0.0000
 -10   7   7      5.1545      0.3808      4.7824      0.0000
  -9   7   7      5.3467      0.5489      3.7147      0.0000
  -8   7   7      2.4559      0.7367     -1.5692      0.0000
  -7   7   7      9.2744      0.6215     -7.1980      0.0000
  -6   7   7      2.0916      0.9024      2.2375      0.0000
  -5   7   7      7.5760      0.3112     -6.1876      0.0000
  -4   7   7      5.0942      0.2754     -5.2345      0.0000
  -3   7   7     17.5363      0.6806     18.4552      0.0000
  -2   7   7     14.1888      0.7433     15.1865      0.0000
  -1   7   7      8.6685      0.4755     -7.4046      0.0000
   0   7   7      2.6685      0.3047     -2.9702      0.0000
   1   7   7      8.4114      0.4519      9.0414      0.0000
   2   7   7      7.0256      0.4292     -8.3486      0.0000
   3   7   7      7.2946      0.4065     -7.0035      0.0000
   4   7   7      1.5706      0.7274      1.0533      0.0000
   5   7   7      2.9385      0.3076      3.4953      0.0000
   6   7   7      1.7199      0.3886     -1.9314      0.0000
   7   7   7      1.8673      0.3387      1.5473      0.0000
   8   7   7      1.1557      0.4691      1.1226      0.0000
   9   7   7      2.9641      0.4232     -2.5502      0.0000
 -15   8   7      1.3917      0.4046      1.5472      0.0000
 -14   8   7      1.3033      0.5159     -0.8978      0.0000
 -13   8   7      2.0180      0.5429     -2.1077      0.0000
 -12   8   7      0.5563      0.6537      0.1911      0.0000
 -11   8   7      2.6279      0.4181      2.2217      0.0000
 -10   8   7      2.3739      0.3904     -1.2765      0.0000
  -9   8   7      1.0723      0.6640      0.8405      0.0000
  -8   8   7      5.8615      0.4091      5.4286      0.0000
  -7   8   7      3.3584      0.2189     -3.4331      0.0000
  -6   8   7      6.5135      0.3458     -6.6778      0.0000
  -5   8   7      3.5348      0.2145      3.3775      0.0000
  -4   8   7      1.9306      0.2677      1.0733      0.0000
  -3   8   7      1.8867      0.4143      0.3833      0.0000
  -2   8   7      3.0335      0.2609      2.3005      0.0000
  -1   8   7      9.3863      0.5174      8.3904      0.0000
   0   8   7      2.5904      0.2704     -2.0122      0.0000
   1   8   7      2.5084      0.2865      2.1616      0.0000
   2   8   7      2.5836      1.3589     -1.1330      0.0000
   3   8   7      4.7888      0.2963     -5.1025      0.0000
   4   8   7      5.6968      0.3808     -6.3260      0.0000
   5   8   7      1.1861      0.4240      0.8835      0.0000
   6   8   7      2.4785      0.3448      2.2486      0.0000
   7   8   7      1.5733      0.4379      1.2490      0.0000
   8   8   7      1.3351      0.5118      0.9669      0.0000
   9   8   7      0.9982      0.5373     -0.5301      0.0000
 -15   9   7      0.6317      0.5243     -0.2802      0.0000
 -14   9   7      1.7301      0.6788      1.9931      0.0000
 -13   9   7      1.1331      0.3665      0.2989      0.0000
 -12   9   7      2.8355      0.2919     -3.3328      0.0000
 -11   9   7      1.1050      0.7178     -0.0803      0.0000
 -10   9   7      1.8561      0.3116     -1.6771      0.0000
  -9   9   7      1.5579      0.4961     -1.7289      0.0000
  -8   9   7      3.7804      0.2761      3.4940      0.0000
  -7   9   7      7.6075      0.3960      7.5435      0.0000
  -6   9   7      3.7760      0.3011      2.6583      0.0000
  -5   9   7      4.1939      0.3005     -3.7265      0.0000
  -4   9   7      2.3337      0.1822     -2.2583      0.0000
  -3   9   7      7.3014      0.2921      7.9345      0.0000
  -2   9   7      3.6335      0.2379      3.0078      0.0000
  -1   9   7      7.4432      0.4733     -7.7263      0.0000
   0   9   7      4.5618      0.7253     -3.3650      0.0000
   1   9   7      2.4899      0.2729     -1.5012      0.0000
   2   9   7      2.0550      0.4427      1.0435      0.0000
   3   9   7      1.9557      0.2696     -1.3531      0.0000
   4   9   7      1.5320      0.3675     -1.1789      0.0000
   5   9   7      2.2595      0.3225     -1.8875      0.0000
   6   9   7      0.7518      0.5527      1.0301      0.0000
   7   9   7      1.7683      0.3802      1.0770      0.0000
   8   9   7      1.1514      0.3452     -0.6056      0.0000
   9   9   7      0.7145      0.5493      0.8264      0.0000
 -14  10   7      0.8285      0.7399      0.3149      0.0000
 -13  10   7      1.1133      0.3754     -0.8316      0.0000
 -12  10   7      1.6784      0.3104     -1.8015      0.0000
 -11  10   7      2.1483      0.3018      2.4075      0.0000
 -10  10   7      2.8150      0.2661      1.8014      0.0000
  -9  10   7      3.6963      0.2847     -3.8776      0.0000
  -8  10   7      1.9454      0.3461      1.2996      0.0000
  -7  10   7      1.6209      0.2374      1.5671      0.0000
  -6  10   7      4.1500      0.2357      3.7519      0.0000
  -5  10   7      8.3461      0.5646     -9.1148      0.0000
  -4  10   7      2.5234      1.0445     -0.8744      0.0000
  -3  10   7      4.7678      0.2301     -4.7202      0.0000
  -2  10   7      2.1037      0.9544      0.3147      0.0000
  -1  10   7      3.1752      0.2804      3.4767      0.0000
   0  10   7      1.8602      0.2835      1.6237      0.0000
   1  10   7      4.7441      0.3020     -5.1324      0.0000
   2  10   7      2.8083      0.2712     -2.8051      0.0000
   3  10   7      7.3140      0.3745      8.1302      0.0000
   4  10   7      2.4284      0.2721      2.8407      0.0000
   5  10   7      3.4354      0.3113     -3.4982      0.0000
   6  10   7      0.9634      0.3844      0.0062      0.0000
   7  10   7      2.1792      0.3369      2.9124      0.0000
   8  10   7      1.0113      0.4580     -0.7547      0.0000
 -14  11   7      0.7615      0.8353      0.0049      0.0000
 -13  11   7      1.4287      0.3933     -1.0612      0.0000
 -12  11   7      1.3188      0.3061     -0.8152      0.0000
 -11  11   7      1.4047      0.3339     -1.4368      0.0000
 -10  11   7      2.2916      0.2935     -2.3537      0.0000
  -9  11   7      1.5051      0.3026      1.2101      0.0000
  -8  11   7      5.5081      0.2992      5.4462      0.0000
  -7  11   7      2.2066      0.1962     -1.9319      0.0000
  -6  11   7      1.2777      0.2335     -0.4271      0.0000
  -5  11   7      2.0102      0.2276      1.5208      0.0000
  -4  11   7      1.6282      0.1950      1.4696      0.0000
  -3  11   7      2.4711      0.1844     -2.0503      0.0000
  -2  11   7      2.4394      0.2192      2.1887      0.0000
  -1  11   7      3.3753      0.2450      3.1653      0.0000
   0  11   7      1.4177      0.3418      0.8747      0.0000
   1  11   7      4.4595      0.2992      4.4964      0.0000
   2  11   7      1.3818      0.2925     -0.4261      0.0000
   3  11   7      1.6202      0.3037      1.2962      0.0000
   4  11   7      3.1682      0.3887     -3.0231      0.0000
   5  11   7      1.2920      0.3500     -1.3225      0.0000
   6  11   7      1.2233      0.3887      0.9836      0.0000
   7  11   7      1.1983      0.4900     -0.5493      0.0000
   8  11   7      0.1035      0.7244     -0.8947      0.0000
 -13  12   7      0.9605      0.4621      1.1759      0.0000
 -12  12   7      1.0368      0.3720      0.5777      0.0000
 -11  12   7      0.0000      0.5241     -0.0954      0.0000
 -10  12   7      1.0403      0.3578      0.7272      0.0000
  -9  12   7      0.7252      0.4496     -0.5553      0.0000
  -8  12   7      3.4402      0.2375     -3.4530      0.0000
  -7  12   7      1.5195      0.2084     -0.0011      0.0000
  -6  12   7      4.5427      0.3369      4.4594      0.0000
  -5  12   7      5.2902      0.2337      5.7410      0.0000
  -4  12   7      1.4818      0.2114     -0.4013      0.0000
  -3  12   7      1.4634      0.2349      0.0828      0.0000
  -2  12   7      2.1613      0.2457     -1.9296      0.0000
  -1  12   7      2.4213      0.3118     -2.6350      0.0000
   0  12   7      1.5335      0.3437     -1.1720      0.0000
   1  12   7      1.2898      0.3031      0.5730      0.0000
   2  12   7      2.2187      0.2671     -1.3591      0.0000
   3  12   7      2.0055      0.2512      1.7865      0.0000
   4  12   7      1.4068      0.3669     -0.1628      0.0000
   5  12   7      1.0766      0.3495      0.1060      0.0000
   6  12   7      1.0846      0.3162      0.8937      0.0000
   7  12   7      0.4461      0.5870      0.1539      0.0000
 -12  13   7      1.0806      0.4471      0.8903      0.0000
 -11  13   7      1.2318      0.2606      0.1715      0.0000
 -10  13   7      0.8980      0.4385     -0.3120      0.0000
  -9  13   7      2.5502      0.2013      2.7639      0.0000
  -8  13   7      1.5756      0.2317      1.5975      0.0000
  -7  13   7      3.7692      0.2407     -4.0387      0.0000
  -6  13   7      2.4594      0.2105     -2.3845      0.0000
  -5  13   7      2.0763      0.2010      2.3811      0.0000
  -4  13   7      1.1676      0.2526     -1.0239      0.0000
  -3  13   7      2.0002      0.3339      1.3486      0.0000
  -2  13   7      3.4402      0.2325      3.7528      0.0000
  -1  13   7      1.4450      0.2768     -1.0994      0.0000
   0  13   7      1.3490      0.3180     -0.1417      0.0000
   1  13   7      1.5910      0.2707     -0.9518      0.0000
   2  13   7      1.5571      0.3387     -1.8007      0.0000
   3  13   7      2.2219      0.2841     -2.2035      0.0000
   4  13   7      1.6646      0.2521      1.2972      0.0000
   5  13   7      1.1594      0.2904      0.7759      0.0000
   6  13   7      1.4251      0.3452     -0.3288      0.0000
 -11  14   7      1.4067      0.3003     -0.9504      0.0000
 -10  14   7      1.3885      0.3013     -1.7209      0.0000
  -9  14   7      1.3067      0.2249      1.3587      0.0000
  -8  14   7      2.8546      0.1965      3.1422      0.0000
  -7  14   7      2.1160      0.1674     -1.8420      0.0000
  -6  14   7      1.5059      0.2320      1.2145      0.0000
  -5  14   7      0.8568      0.2642      0.0512      0.0000
  -4  14   7      2.4458      0.2431     -2.6488      0.0000
  -3  14   7      2.7032      0.2256     -2.8956      0.0000
  -2  14   7      3.2901      0.4068      3.6745      0.0000
  -1  14   7      1.2079      0.3693      0.1145      0.0000
   0  14   7      2.4340      0.2137     -2.6727      0.0000
   1  14   7      1.0789      0.3395      1.0389      0.0000
   2  14   7      1.7964      0.2659      1.8670      0.0000
   3  14   7      1.6624      0.2515     -2.1149      0.0000
   4  14   7      1.5684      0.2721     -1.5053      0.0000
   5  14   7      1.5063      0.2702      1.4644      0.0000
 -10  15   7      1.1657      0.3042      0.9684      0.0000
  -9  15   7      1.2660      0.2601     -1.1554      0.0000
  -8  15   7      0.7964      0.2551     -0.4966      0.0000
  -7  15   7      0.9073      0.2677      0.4834      0.0000
  -6  15   7      1.0144      0.2406      0.7043      0.0000
  -5  15   7      1.1480      0.2422     -1.1957      0.0000
  -4  15   7      0.6521      0.3891      0.3014      0.0000
  -3  15   7      1.3397      0.2347      1.1469      0.0000
  -2  15   7      0.8976      0.2324      0.0587      0.0000
  -1  15   7      1.0909      0.2393     -0.3480      0.0000
   0  15   7      0.9110      0.3737      0.4000      0.0000
   1  15   7      1.3584      0.2927      0.9987      0.0000
   2  15   7      1.7967      0.2497     -1.6735      0.0000
   3  15   7      0.9584      0.3348     -0.2260      0.0000
   4  15   7      1.2324      0.3695      0.8532      0.0000
  -9  16   7      0.7440      0.6095      0.0799      0.0000
  -8  16   7      0.9914      0.6036      0.2548      0.0000
  -7  16   7      0.8016      0.2872      0.6613      0.0000
  -6  16   7      0.5562      0.3939     -0.8507      0.0000
  -5  16   7      0.4934      0.3873     -0.7322      0.0000
  -4  16   7      0.9187      0.2553     -0.4396      0.0000
  -3  16   7      0.7470      0.2865     -0.1402      0.0000
  -2  16   7      1.0847      0.1990     -1.0744      0.0000
  -1  16   7      0.6791      0.3138      0.8076      0.0000
   0  16   7      1.1643      0.2573      1.2432      0.0000
   1  16   7      0.5753      0.5272      0.6642      0.0000
   2  16   7      0.7001      0.4959     -0.5314      0.0000
  -7  17   7      1.5343      0.4615      1.7016      0.0000
  -6  17   7      0.6111      0.4356      0.6497      0.0000
  -5  17   7      0.7693      0.3279     -0.7940      0.0000
  -4  17   7      0.4795      0.4514     -0.5023      0.0000
  -3  17   7      0.4011      0.4297     -0.0514      0.0000
  -2  17   7      0.4992      0.4170     -0.0206      0.0000
  -1  17   7      0.5581      0.4647     -0.4803      0.0000
   0  17   7      0.9083      0.2881      1.0688      0.0000
 -11   0   8      3.6896      0.6606     -4.3889      0.0000
 -10   0   8      2.2964      0.7311      1.8750      0.0000
  -9   0   8      3.3025      0.4503      2.3920      0.0000
  -8   0   8      2.6642      0.6453     -0.7836      0.0000
  -7   0   8      4.1087      0.9078      1.8198      0.0000
  -6   0   8     15.9049      1.5181    -20.4777      0.0000
  -5   0   8      2.1942      0.3925     -2.3024      0.0000
  -4   0   8     11.4420      0.7890    -10.8427      0.0000
  -3   0   8      7.7954      0.5751     -7.1415      0.0000
  -2   0   8     11.3031      0.7509     11.2087      0.0000
  -1   0   8      2.3698      0.3911      1.4665      0.0000
   0   0   8      5.0755      0.8541     -1.9554      0.0000
   1   0   8      3.3082      0.5043     -3.7683      0.0000
   2   0   8      3.3420      0.5098      1.7557      0.0000
   3   0   8      4.2689      0.5670     -4.8074      0.0000
   4   0   8      1.8155      1.2959      1.1841      0.0000
   5   0   8      2.2732      0.7157     -2.3002      0.0000
   6   0   8      8.2416      1.1265     -8.0888      0.0000
   7   0   8      2.3234      0.5283      2.5471      0.0000
   8   0   8      1.6716      0.6480      1.9984      0.0000
   9   0   8      1.0338      1.1091     -0.9462      0.0000
  10   0   8      1.5840      1.0389      2.3771      0.0000
 -11   1   8      2.1516      0.8692      1.1075      0.0000
 -10   1   8     16.8584      1.1175    -17.1800      0.0000
  -9   1   8      5.5928      0.5671     -4.3476      0.0000
  -8   1   8      3.2545      0.4993      2.8453      0.0000
  -7   1   8      4.2452      0.3241     -3.7229      0.0000
  -6   1   8     11.7295      1.4126    -13.4251      0.0000
  -5   1   8     25.0134      1.5190     22.4362      0.0000
  -4   1   8     12.9328      0.6131     11.6816      0.0000
  -3   1   8      9.0195      0.3961      9.9290      0.0000
  -2   1   8      4.3779      0.3329     -2.9596      0.0000
  -1   1   8      4.4200      0.3940      5.6187      0.0000
   0   1   8     22.6697      1.0546    -25.2232      0.0000
   1   1   8     10.0991      0.4961    -10.3844      0.0000
   2   1   8     12.8112      0.7411     12.4521      0.0000
   3   1   8      8.4412      0.5142      8.7144      0.0000
   4   1   8      4.2643      0.6888     -4.0161      0.0000
   5   1   8      3.0422      0.4729      3.3118      0.0000
   6   1   8      1.6170      0.3932      0.2968      0.0000
   7   1   8      1.4533      0.4393      0.0042      0.0000
   8   1   8      1.3311      0.7597     -1.7454      0.0000
   9   1   8      1.2917      0.9040      1.8772      0.0000
  10   1   8      1.5917      0.8172     -0.9928      0.0000
 -12   2   8      6.2743      0.9069     -5.6662      0.0000
 -11   2   8      2.3108      0.7328      1.8005      0.0000
 -10   2   8      4.7354      0.4189      5.4339      0.0000
  -9   2   8      3.3055      0.2702     -2.5393      0.0000
  -8   2   8      3.4706      0.3984      3.0189      0.0000
  -7   2   8      3.8179      0.2246      2.7130      0.0000
  -6   2   8      7.5040      0.8736     10.0187      0.0000
  -5   2   8      2.7655      0.2491     -2.9447      0.0000
  -4   2   8      3.4345      0.3316      4.0986      0.0000
  -3   2   8     18.2650      0.7299    -23.5065      0.0000
  -2   2   8      2.7574      0.1944     -2.2841      0.0000
  -1   2   8     12.6373      0.5456     12.7109      0.0000
   0   2   8      6.7485      0.3220     -3.7468      0.0000
   1   2   8      2.5923      0.3036     -2.1888      0.0000
   2   2   8      4.5870      0.3236     -4.0191      0.0000
   3   2   8      2.8240      0.3883     -1.5485      0.0000
   4   2   8      2.3522      0.2937      2.2520      0.0000
   5   2   8      2.2599      0.5810      1.5429      0.0000
   6   2   8      1.8633      0.7186     -0.3171      0.0000
   7   2   8      1.0267      0.6419     -0.1566      0.0000
   8   2   8      0.7952      0.7574      0.3491      0.0000
   9   2   8      1.7483      0.5445     -1.2220      0.0000
  10   2   8      0.9217      0.7262     -0.0615      0.0000
 -12   3   8      2.7254      0.3721      2.3753      0.0000
 -11   3   8      2.7460      0.3706     -2.1209      0.0000
 -10   3   8      3.0321      0.3315      1.5662      0.0000
  -9   3   8      2.0681      0.7964      0.1382      0.0000
  -8   3   8      7.6758      0.5303      6.3520      0.0000
  -7   3   8      9.8619      0.5038     -9.2773      0.0000
  -6   3   8      2.4092      0.4198      1.7229      0.0000
  -5   3   8      6.8692      0.3449      4.6705      0.0000
  -4   3   8     14.6666      0.7350     16.3167      0.0000
  -3   3   8     22.7868      0.7832    -24.0383      0.0000
  -2   3   8      6.3955      0.3763     -5.8693      0.0000
  -1   3   8      2.9301      0.3034      2.6861      0.0000
   0   3   8      7.7253      0.3907      9.9004      0.0000
   1   3   8      2.2046      0.3357     -0.0392      0.0000
   2   3   8      4.0969      0.3131      4.2782      0.0000
   3   3   8      3.4660      0.2706     -3.6697      0.0000
   4   3   8      3.0513      0.3257     -3.5383      0.0000
   5   3   8      1.5423      0.3637     -0.0006      0.0000
   6   3   8      3.2848      0.4782      3.5932      0.0000
   7   3   8      2.1816      0.3574     -1.7400      0.0000
   8   3   8      0.6505      0.8007     -0.6591      0.0000
   9   3   8      0.9816      0.7927     -0.2793      0.0000
  10   3   8      0.5969      0.7753      0.7023      0.0000
 -13   4   8      2.7496      0.3642      3.3942      0.0000
 -12   4   8      2.1821      0.7356     -0.7512      0.0000
 -11   4   8      1.7664      0.8315      0.0023      0.0000
 -10   4   8      4.8888      0.5019      4.5529      0.0000
  -9   4   8      6.6155      0.4606      7.4537      0.0000
  -8   4   8      3.6704      0.2812     -3.5625      0.0000
  -7   4   8      4.7286      0.3192     -5.3579      0.0000
  -6   4   8     14.9716      0.6929    -15.7608      0.0000
  -5   4   8      5.1181      0.6038     -4.5577      0.0000
  -4   4   8      4.8946      0.2540      1.8445      0.0000
  -3   4   8      7.9490      0.3541      9.2539      0.0000
  -2   4   8     14.0368      0.6671     14.6651      0.0000
  -1   4   8      4.1509      0.2590      4.4144      0.0000
   0   4   8      9.5332      0.5273     -9.1990      0.0000
   1   4   8      7.7770      0.4219     -9.0596      0.0000
   2   4   8      3.8792      0.3116     -3.2300      0.0000
   3   4   8      2.6845      0.3459     -2.8282      0.0000
   4   4   8      1.2724      0.4492      0.7569      0.0000
   5   4   8      3.1584      0.3340      3.7218      0.0000
   6   4   8      1.9035      0.4073     -0.1256      0.0000
   7   4   8      0.6824      0.6035     -0.5806      0.0000
   8   4   8      1.2173      0.4285      1.1707      0.0000
   9   4   8      0.9837      0.6535      0.5328      0.0000
 -15   5   8      0.9416      0.6841     -0.6499      0.0000
 -14   5   8      1.8906      0.6927     -0.0419      0.0000
 -13   5   8      4.8489      0.4308      4.0946      0.0000
 -12   5   8     10.0750      0.7980     -9.0762      0.0000
 -11   5   8      4.2931      0.4842     -5.0468      0.0000
 -10   5   8      2.4212      0.2920      1.1489      0.0000
  -9   5   8      8.8352      0.8529      8.9774      0.0000
  -8   5   8      4.8539      0.3684     -4.0958      0.0000
  -7   5   8     14.7084      0.7203     14.4903      0.0000
  -6   5   8      2.3495      0.2179      1.5664      0.0000
  -5   5   8     10.8035      0.6279    -11.0413      0.0000
  -4   5   8      3.3380      0.3261     -2.3539      0.0000
  -3   5   8     12.9918      0.5873     12.8683      0.0000
  -2   5   8      3.3475      0.4093     -1.9794      0.0000
  -1   5   8      7.6282      0.3812     -8.0567      0.0000
   0   5   8      6.0226      0.3336      7.2994      0.0000
   1   5   8      6.6679      0.3831      7.6409      0.0000
   2   5   8      9.7385      0.4765    -10.9193      0.0000
   3   5   8      2.1411      0.3637     -1.0192      0.0000
   4   5   8      2.4570      0.3019     -1.7203      0.0000
   5   5   8      2.1205      0.4196     -2.0223      0.0000
   6   5   8      4.8235      0.5094     -5.1734      0.0000
   7   5   8      4.6394      0.4214      5.0337      0.0000
   8   5   8      2.1906      0.3273      2.7453      0.0000
   9   5   8      0.9741      0.6015     -0.1511      0.0000
 -16   6   8      0.0000      0.5067      0.4467      0.0000
 -15   6   8      2.0120      0.6004      1.6484      0.0000
 -14   6   8      1.2738      0.3833     -0.4275      0.0000
 -13   6   8      0.7484      0.9413      1.0395      0.0000
 -12   6   8      1.9021      0.3430      2.1039      0.0000
 -11   6   8      1.5077      0.8435     -1.8071      0.0000
 -10   6   8      1.1390      0.5651     -0.8732      0.0000
  -9   6   8      3.7443      0.6337      3.2410      0.0000
  -8   6   8      2.5541      0.2560      2.6179      0.0000
  -7   6   8      2.0256      0.2252     -1.6869      0.0000
  -6   6   8      9.6901      0.4666     10.0013      0.0000
  -5   6   8      3.3495      0.1921      2.7736      0.0000
  -4   6   8      8.3876      0.8855    -10.3197      0.0000
  -3   6   8      9.0279      0.4194    -11.0284      0.0000
  -2   6   8      6.2367      0.4933     -6.0734      0.0000
  -1   6   8     10.8158      0.5871    -10.5718      0.0000
   0   6   8      3.1669      0.2810      2.4932      0.0000
   1   6   8      4.2409      0.3044      5.2464      0.0000
   2   6   8      2.3270      0.3598     -1.3143      0.0000
   3   6   8      3.8975      0.2954     -2.9889      0.0000
   4   6   8      1.8367      0.3464      1.5889      0.0000
   5   6   8      1.9616      0.3581      1.7284      0.0000
   6   6   8      2.1173      0.3397     -2.6842      0.0000
   7   6   8      0.5787      0.6068      0.1065      0.0000
   8   6   8      1.5850      0.3901      1.1121      0.0000
   9   6   8      0.6971      0.6479     -0.2729      0.0000
 -16   7   8      0.3562      0.5943     -0.0906      0.0000
 -15   7   8      1.0840      0.7053      0.1681      0.0000
 -14   7   8      0.7980      0.5819      0.3058      0.0000
 -13   7   8      2.1133      0.5761      0.1500      0.0000
 -12   7   8      1.0776      0.7713     -0.5339      0.0000
 -11   7   8      1.4817      0.3694     -0.1669      0.0000
 -10   7   8      4.0302      0.7283      1.1989      0.0000
  -9   7   8      8.1970      0.6564     -7.6047      0.0000
  -8   7   8      2.5840      0.4528      0.4940      0.0000
  -7   7   8      3.3195      0.3680     -3.6464      0.0000
  -6   7   8      5.3759      0.2742      5.7307      0.0000
  -5   7   8      5.6116      0.2565     -5.4473      0.0000
  -4   7   8      2.4250      0.2317      2.3962      0.0000
  -3   7   8      3.1807      0.3471     -1.9531      0.0000
  -2   7   8      2.2475      0.2665      1.9955      0.0000
  -1   7   8      2.9711      0.8767     -2.0322      0.0000
   0   7   8      3.5042      0.2512      3.5834      0.0000
   1   7   8      1.7298      0.5545      1.0305      0.0000
   2   7   8      2.4855      0.5304      2.1474      0.0000
   3   7   8      4.0365      0.3231     -4.7981      0.0000
   4   7   8      2.5924      0.3537      2.7407      0.0000
   5   7   8      1.8033      0.3328      1.3037      0.0000
   6   7   8      0.9922      0.6229     -0.9528      0.0000
   7   7   8      1.3387      0.4288     -0.3427      0.0000
   8   7   8      0.9975      0.5307      1.1821      0.0000
   9   7   8      0.7035      0.6994      0.5458      0.0000
 -15   8   8      1.0020      0.4037      1.3445      0.0000
 -14   8   8      2.1112      0.3158      2.1161      0.0000
 -13   8   8      2.7514      0.3856     -2.2361      0.0000
 -12   8   8      3.4515      0.3522     -3.8560      0.0000
 -11   8   8      2.2622      0.4024      2.1206      0.0000
 -10   8   8      1.6317      0.4280     -0.0034      0.0000
  -9   8   8      2.4062      0.3321      2.3566      0.0000
  -8   8   8      3.5300      0.8117     -0.6422      0.0000
  -7   8   8      2.1742      0.2403      2.3366      0.0000
  -6   8   8      3.9352      0.2182      3.9780      0.0000
  -5   8   8      2.1352      0.2260      1.1697      0.0000
  -4   8   8      3.0700      0.2195      3.0882      0.0000
  -3   8   8      2.0206      0.2833     -0.6862      0.0000
  -2   8   8      7.7147      0.4530     -8.6407      0.0000
  -1   8   8      2.7546      0.2854     -1.1482      0.0000
   0   8   8      2.0293      0.3184      1.7462      0.0000
   1   8   8      2.2920      0.3039     -1.2882      0.0000
   2   8   8      3.8972      0.3845     -3.5165      0.0000
   3   8   8      5.7287      0.3712      5.2711      0.0000
   4   8   8      1.9441      0.2901      1.8027      0.0000
   5   8   8      2.3180      0.2655     -2.3264      0.0000
   6   8   8      1.4764      0.4542      0.9631      0.0000
   7   8   8      0.8694      0.5187      0.3217      0.0000
   8   8   8      1.8268      0.3396     -1.5100      0.0000
 -14   9   8      1.3896      1.0208      0.3584      0.0000
 -13   9   8      1.3544      0.3614      0.8867      0.0000
 -12   9   8      1.5875      0.4256      1.0705      0.0000
 -11   9   8      2.2350      0.4378      2.2939      0.0000
 -10   9   8      6.5097      0.5186     -5.9528      0.0000
  -9   9   8      3.2783      0.4890      2.4962      0.0000
  -8   9   8      1.9064      0.2154      2.0499      0.0000
  -7   9   8      2.6951      0.4889      2.0938      0.0000
  -6   9   8      5.4081      0.2789     -4.9263      0.0000
  -5   9   8      5.6548      0.2436      5.4969      0.0000
  -4   9   8      5.4203      0.2967      5.0073      0.0000
  -3   9   8      5.7309      0.5377     -6.0607      0.0000
  -2   9   8      2.6376      0.3985     -0.8634      0.0000
  -1   9   8      1.9148      0.3721      0.3394      0.0000
   0   9   8      4.6447      0.3015     -4.0934      0.0000
   1   9   8      1.3366      0.4073     -0.4772      0.0000
   2   9   8      2.1732      0.2378      1.6530      0.0000
   3   9   8      4.9223      0.3136      4.7622      0.0000
   4   9   8      2.2868      0.2468     -2.5765      0.0000
   5   9   8      1.8200      0.4535      1.5242      0.0000
   6   9   8      1.2738      0.3666     -0.6097      0.0000
   7   9   8      1.5258      0.3744     -1.8126      0.0000
   8   9   8      0.9247      0.6271     -1.2794      0.0000
 -14  10   8      1.0213      0.5206     -0.2068      0.0000
 -13  10   8      0.6808      0.6886     -0.1851      0.0000
 -12  10   8      1.3045      0.4915      0.5169      0.0000
 -11  10   8      3.0628      0.3098      3.1794      0.0000
 -10  10   8      4.5120      0.3844      4.7325      0.0000
  -9  10   8      0.8720      0.3908     -0.0151      0.0000
  -8  10   8      4.8579      0.2585     -5.3320      0.0000
  -7  10   8      3.5027      0.2203     -3.7789      0.0000
  -6  10   8      2.9152      0.3056      0.9150      0.0000
  -5  10   8      1.5349      0.2125     -1.0539      0.0000
  -4  10   8      2.0174      0.1600     -1.2987      0.0000
  -3  10   8      2.0597      0.3688      0.1735      0.0000
  -2  10   8      1.5172      0.3548      0.2041      0.0000
  -1  10   8      2.2443      0.4992      0.1614      0.0000
   0  10   8      4.9938      0.4902      3.4588      0.0000
   1  10   8      6.2653      0.3126     -6.0794      0.0000
   2  10   8      4.5356      0.3119     -4.9927      0.0000
   3  10   8      1.3515      0.3712     -0.2096      0.0000
   4  10   8      1.4877      0.4958     -0.5348      0.0000
   5  10   8      1.8812      0.4501      1.8676      0.0000
   6  10   8      2.8891      0.3113      2.9216      0.0000
   7  10   8      1.0304      0.7642     -0.6700      0.0000
 -14  11   8      0.6825      0.6201     -0.2614      0.0000
 -13  11   8      0.8780      0.4486      0.6684      0.0000
 -12  11   8      1.3281      0.2972     -1.0254      0.0000
 -11  11   8      2.2172      0.2554     -2.5527      0.0000
 -10  11   8      1.6407      0.3709      0.7692      0.0000
  -9  11   8      1.6600      0.4939      1.2637      0.0000
  -8  11   8      2.5127      0.2404      2.3715      0.0000
  -7  11   8      3.1872      0.2334     -3.1976      0.0000
  -6  11   8      1.4726      0.2303      0.7780      0.0000
  -5  11   8      2.3248      0.2016     -1.7624      0.0000
  -4  11   8      1.8063      0.1516      1.4713      0.0000
  -3  11   8      1.8104      0.3434     -1.7992      0.0000
  -2  11   8      1.9710      0.3637     -0.4791      0.0000
  -1  11   8      1.7292      0.3275      0.2666      0.0000
   0  11   8      6.7671      0.4050      6.2773      0.0000
   1  11   8      1.3918      0.3702     -1.4426      0.0000
   2  11   8      2.5255      0.2703     -2.4466      0.0000
   3  11   8      1.8825      0.4856     -0.9754      0.0000
   4  11   8      1.3731      0.2710      0.8609      0.0000
   5  11   8      0.9721      0.3858     -0.8695      0.0000
   6  11   8      1.0391      0.4201      0.3731      0.0000
   7  11   8      1.6490      0.7360      1.2267      0.0000
 -13  12   8      1.0485      0.4535      1.2944      0.0000
 -12  12   8      1.4427      0.3123      1.5017      0.0000
 -11  12   8      2.3820      0.2219     -2.4019      0.0000
 -10  12   8      1.8084      0.2825     -1.7655      0.0000
  -9  12   8      4.1288      0.2799      4.3851      0.0000
  -8  12   8      1.1752      0.3081      0.0411      0.0000
  -7  12   8      2.7856      0.1822     -3.0489      0.0000
  -6  12   8      3.7721      0.2157      3.5717      0.0000
  -5  12   8      1.9687      0.2164      1.5446      0.0000
  -4  12   8      3.0393      0.2120     -3.4642      0.0000
  -3  12   8      2.4935      0.1875      2.4062      0.0000
  -2  12   8      1.6935      0.3169     -0.2994      0.0000
  -1  12   8      5.9870      0.3569     -6.9271      0.0000
   0  12   8      3.4664      0.2208     -3.2275      0.0000
   1  12   8      3.8867      0.5405      3.4676      0.0000
   2  12   8      1.0409      0.3418      0.5909      0.0000
   3  12   8      1.7663      0.2465     -1.9718      0.0000
   4  12   8      1.0055      0.3571      0.3689      0.0000
   5  12   8      1.9987      0.2920      1.9993      0.0000
   6  12   8      0.7403      0.5557     -0.6216      0.0000
 -12  13   8      0.7442      0.6376     -0.7831      0.0000
 -11  13   8      1.3474      0.2704      1.0777      0.0000
 -10  13   8      0.8087      0.3823      0.7452      0.0000
  -9  13   8      1.2784      0.2419      1.4621      0.0000
  -8  13   8      0.9187      0.2802     -0.8676      0.0000
  -7  13   8      1.0684      0.2255      0.5232      0.0000
  -6  13   8      1.1320      0.2109     -0.9876      0.0000
  -5  13   8      3.2777      0.2185     -3.4037      0.0000
  -4  13   8      3.7622      0.2096     -3.8294      0.0000
  -3  13   8      1.2196      0.2397      0.9711      0.0000
  -2  13   8      0.9929      0.3508      0.5895      0.0000
  -1  13   8      1.2236      0.3285      0.6637      0.0000
   0  13   8      1.9299      0.2378      1.7678      0.0000
   1  13   8      2.6604      0.2329      3.0435      0.0000
   2  13   8      1.6598      0.2355     -1.2269      0.0000
   3  13   8      0.9536      0.4060     -0.5267      0.0000
   4  13   8      0.7314      0.3867      1.1134      0.0000
   5  13   8      1.1645      0.3626      0.5484      0.0000
 -11  14   8      1.1615      0.5138     -0.2209      0.0000
 -10  14   8      1.5563      0.2243     -1.5315      0.0000
  -9  14   8      0.5466      0.3858     -0.4023      0.0000
  -8  14   8      0.8276      0.3133      0.2013      0.0000
  -7  14   8      0.7642      0.3395      0.6660      0.0000
  -6  14   8      1.3654      0.2593      1.3341      0.0000
  -5  14   8      0.8220      0.2522     -0.5332      0.0000
  -4  14   8      0.4826      0.4521      0.1858      0.0000
  -3  14   8      0.7835      0.2964      0.1184      0.0000
  -2  14   8      0.9063      0.3455     -0.1493      0.0000
  -1  14   8      1.1880      0.3592     -0.4822      0.0000
   0  14   8      1.7130      0.2285      1.7877      0.0000
   1  14   8      1.1671      0.3249      0.9541      0.0000
   2  14   8      0.7586      0.4370     -0.3953      0.0000
   3  14   8      0.6938      0.4456     -0.0777      0.0000
   4  14   8      0.9238      0.4761      0.3229      0.0000
 -10  15   8      0.8084      0.4290     -0.3252      0.0000
  -9  15   8      1.3615      0.2361     -1.3894      0.0000
  -8  15   8      0.4207      0.3880     -0.1906      0.0000
  -7  15   8      0.8497      0.2412      0.4043      0.0000
  -6  15   8      1.0924      0.1832      1.0486      0.0000
  -5  15   8      0.7249      0.2899      0.3468      0.0000
  -4  15   8      1.4470      0.2022      1.3076      0.0000
  -3  15   8      0.0779      0.4345      0.4597      0.0000
  -2  15   8      1.3688      0.2370      1.4864      0.0000
  -1  15   8      1.5258      0.2435     -2.1177      0.0000
   0  15   8      1.4359      0.3021     -1.2544      0.0000
   1  15   8      1.2704      0.3205     -0.9961      0.0000
   2  15   8      0.3990      0.4939     -0.0989      0.0000
   3  15   8      0.7195      0.5358      0.2164      0.0000
  -8  16   8      0.9729      0.2818      0.1928      0.0000
  -7  16   8      1.2406      0.2579      1.3899      0.0000
  -6  16   8      1.6494      0.2184     -1.6309      0.0000
  -5  16   8      1.3137      0.1998     -1.5881      0.0000
  -4  16   8      1.0373      0.2552      0.9539      0.0000
  -3  16   8      0.5315      0.3715      0.5864      0.0000
  -2  16   8      1.5339      0.2151     -1.8977      0.0000
  -1  16   8      0.4760      0.4824      0.5623      0.0000
   0  16   8      0.6570      0.4656      1.0686      0.0000
   1  16   8      1.4765      0.3396     -1.9161      0.0000
  -5  17   8      0.3912      0.4272      0.3474      0.0000
  -4  17   8      0.0000      0.4055     -0.4345      0.0000
  -3  17   8      0.4435      0.4076     -0.0488      0.0000
  -2  17   8      0.8935      0.3207     -0.9662      0.0000
 -13   1   9      2.2023      0.7274     -2.5759      0.0000
 -12   1   9      0.4210      0.8088     -0.0585      0.0000
 -11   1   9      3.0535      0.3692      2.2570      0.0000
 -10   1   9      3.6842      0.3244     -3.3046      0.0000
  -9   1   9      4.1770      0.3155      3.1089      0.0000
  -8   1   9      4.8098      0.3182      4.4844      0.0000
  -7   1   9     10.4474      1.0042    -10.1906      0.0000
  -6   1   9     13.6032      0.8262    -12.6613      0.0000
  -5   1   9      7.3688      0.4558      7.4380      0.0000
  -4   1   9      7.1010      0.3808      7.3575      0.0000
  -3   1   9      4.1871      1.8856      2.0339      0.0000
  -2   1   9     10.5733      0.4767     11.1160      0.0000
  -1   1   9      2.2739      0.2540      1.4731      0.0000
   0   1   9      8.5438      0.4637     -8.9550      0.0000
   1   1   9      3.4194      0.5913     -1.8104      0.0000
   2   1   9      3.2358      0.3501      0.7224      0.0000
   3   1   9      2.0698      0.3325     -1.9899      0.0000
   4   1   9      2.0818      0.2966      1.9151      0.0000
   5   1   9      1.3504      0.3423      1.7880      0.0000
   6   1   9      1.5219      0.4760      0.8100      0.0000
   7   1   9      2.5245      0.6349      1.4452      0.0000
   8   1   9      0.8511      0.6699     -0.0967      0.0000
   9   1   9      1.0379      0.7294     -0.8168      0.0000
 -13   2   9      2.4893      0.8011     -2.9100      0.0000
 -12   2   9      1.1973      0.6226     -0.1642      0.0000
 -11   2   9      2.7315      0.4468      2.2882      0.0000
 -10   2   9      1.7204      0.4098     -1.3131      0.0000
  -9   2   9     10.9932      0.6650     12.0249      0.0000
  -8   2   9      7.1168      0.9478      8.1383      0.0000
  -7   2   9      1.9645      0.3881      0.8972      0.0000
  -6   2   9      4.8320      0.5747     -4.5836      0.0000
  -5   2   9      3.4027      0.3544     -3.8208      0.0000
  -4   2   9      8.3296      0.4818     -6.8612      0.0000
  -3   2   9     12.3353      0.5847    -12.7852      0.0000
  -2   2   9     11.9697      0.5041     12.5984      0.0000
  -1   2   9      6.5771      0.3867      5.8647      0.0000
   0   2   9      3.2118      0.2089     -2.0337      0.0000
   1   2   9      2.8728      0.2743      2.0552      0.0000
   2   2   9      1.6240      0.3806      1.0262      0.0000
   3   2   9      4.6118      0.3621     -5.5780      0.0000
   4   2   9      4.6531      0.3286     -5.0964      0.0000
   5   2   9      2.6969      0.2887      2.8714      0.0000
   6   2   9      1.4016      0.4999      0.2435      0.0000
   7   2   9      1.5486      0.3475     -1.8541      0.0000
   8   2   9      2.8624      0.4263      2.9693      0.0000
   9   2   9      1.8752      1.0663      2.2973      0.0000
 -14   3   9      4.7057      0.7227      5.3920      0.0000
 -13   3   9      1.5073      0.6657      0.9633      0.0000
 -12   3   9      4.3072      0.3997     -3.9866      0.0000
 -11   3   9      1.4515      0.3636     -1.1091      0.0000
 -10   3   9      4.2109      0.3601      3.8411      0.0000
  -9   3   9     12.1706      0.8233    -12.3999      0.0000
  -8   3   9     10.0985      0.4843     -9.1718      0.0000
  -7   3   9      9.6649      0.5825     10.1626      0.0000
  -6   3   9      2.6365      0.2956     -2.1689      0.0000
  -5   3   9      3.9929      0.3456     -3.0104      0.0000
  -4   3   9      6.2492      0.3222      5.8950      0.0000
  -3   3   9      3.2408      0.8463     -0.4802      0.0000
  -2   3   9     10.5617      0.4156     -9.9258      0.0000
  -1   3   9     11.3445      0.6234    -11.6517      0.0000
   0   3   9     10.2322      0.4663     11.2663      0.0000
   1   3   9      2.3424      0.2429      1.8571      0.0000
   2   3   9      4.0455      0.3036     -3.8680      0.0000
   3   3   9      3.6070      0.2790      3.5630      0.0000
   4   3   9      3.1860      0.3081      2.7874      0.0000
   5   3   9      1.8623      0.3098      0.1755      0.0000
   6   3   9      2.9272      0.2770     -3.1935      0.0000
   7   3   9      0.8801      0.6343      0.5776      0.0000
   8   3   9      1.1708      0.4598     -0.0906      0.0000
   9   3   9      1.0495      0.6996      0.0888      0.0000
 -15   4   9      0.7671      0.6245     -0.4724      0.0000
 -14   4   9      1.5488      0.7108     -1.9505      0.0000
 -13   4   9      1.4784      0.4005      0.7368      0.0000
 -12   4   9      1.9669      0.6679     -0.3434      0.0000
 -11   4   9      2.5628      0.3174     -2.4433      0.0000
 -10   4   9      1.5795      0.3232      0.7161      0.0000
  -9   4   9      3.3603      0.2885     -3.7653      0.0000
  -8   4   9      4.0673      0.2888     -2.8844      0.0000
  -7   4   9      2.0434      0.2474      2.3014      0.0000
  -6   4   9      4.8530      0.3438      5.1071      0.0000
  -5   4   9      2.6218      0.2287      2.4435      0.0000
  -4   4   9      4.5313      0.2478     -3.7155      0.0000
  -3   4   9      9.7085      0.4068     10.1303      0.0000
  -2   4   9      6.1613      0.3826     -6.2026      0.0000
  -1   4   9      7.4143      0.3524     -6.5883      0.0000
   0   4   9      4.7726      0.2918      4.9680      0.0000
   1   4   9      1.9455      0.4083     -0.4404      0.0000
   2   4   9      2.3289      0.4547     -2.6880      0.0000
   3   4   9      2.3479      0.6457     -1.5420      0.0000
   4   4   9      5.6690      0.3278      6.0679      0.0000
   5   4   9      2.3394      0.3726      2.2596      0.0000
   6   4   9      1.5842      0.8421      0.7134      0.0000
   7   4   9      0.9829      0.5718      0.8028      0.0000
   8   4   9      1.8233      0.3352     -1.9539      0.0000
   9   4   9      0.9140      0.8238     -0.9424      0.0000
 -16   5   9      0.9551      0.6490      0.7943      0.0000
 -15   5   9      1.0115      0.5630     -0.4233      0.0000
 -14   5   9      0.6298      0.6280     -0.2834      0.0000
 -13   5   9      0.4799      0.7020     -0.5799      0.0000
 -12   5   9      4.7892      0.3836     -4.6672      0.0000
 -11   5   9      2.8108      0.4396      2.3186      0.0000
 -10   5   9      2.0404      0.9794      0.2102      0.0000
  -9   5   9      2.8513      0.3388      1.7362      0.0000
  -8   5   9      1.8912      0.3038     -1.1069      0.0000
  -7   5   9      6.6323      0.3591      7.9420      0.0000
  -6   5   9      4.8391      0.2818      4.3022      0.0000
  -5   5   9     10.1897      0.4142    -10.1306      0.0000
  -4   5   9      6.6614      0.3002     -6.9193      0.0000
  -3   5   9      7.6745      0.3862      7.7631      0.0000
  -2   5   9      2.2562      0.4430      2.0083      0.0000
  -1   5   9      2.3874      0.2535     -1.6880      0.0000
   0   5   9      2.5300      0.2640      0.7465      0.0000
   1   5   9      3.4738      0.2493      3.5423      0.0000
   2   5   9      1.5108      0.3972     -0.8634      0.0000
   3   5   9      2.1471      0.3873     -1.0733      0.0000
   4   5   9      5.8148      0.3481      6.2281      0.0000
   5   5   9      1.4174      0.3566     -0.6833      0.0000
   6   5   9      2.4204      0.3161     -3.1423      0.0000
   7   5   9      1.2542      0.4270     -0.6019      0.0000
   8   5   9      1.1249      0.5936      1.1347      0.0000
 -16   6   9      1.7071      0.4846     -1.3601      0.0000
 -15   6   9      0.7519      0.5266     -0.1454      0.0000
 -14   6   9      2.2635      0.2886      1.8870      0.0000
 -13   6   9      0.9867      0.5470     -0.5806      0.0000
 -12   6   9      1.4137      0.8562     -1.3391      0.0000
 -11   6   9      5.5804      0.4921      5.8154      0.0000
 -10   6   9      2.7034      0.4102      1.7083      0.0000
  -9   6   9      4.0674      0.3336      3.9128      0.0000
  -8   6   9      4.8244      0.2618     -5.5581      0.0000
  -7   6   9      1.5985      0.2476      0.5678      0.0000
  -6   6   9      2.7002      0.3099     -2.5733      0.0000
  -5   6   9      6.1880      0.3341     -6.8837      0.0000
  -4   6   9      8.7985      0.4053      8.1576      0.0000
  -3   6   9      3.4017      1.1896      2.6041      0.0000
  -2   6   9      3.0046      0.2799      0.3307      0.0000
  -1   6   9      9.3639      0.6113     -7.8102      0.0000
   0   6   9      3.2415      0.4336      3.0409      0.0000
   1   6   9      1.9825      0.3405     -2.0223      0.0000
   2   6   9      4.9856      0.3333     -4.6307      0.0000
   3   6   9      2.0490      0.3544      1.9558      0.0000
   4   6   9      1.1802      0.4455      1.0112      0.0000
   5   6   9      1.0085      0.5141     -0.3114      0.0000
   6   6   9      2.5986      0.3741      1.8668      0.0000
   7   6   9      1.6936      0.6635      1.1837      0.0000
   8   6   9      2.1286      0.5840     -2.2898      0.0000
 -16   7   9      0.2275      0.4593      0.0442      0.0000
 -15   7   9      1.0457      0.5016      1.2490      0.0000
 -14   7   9      2.6384      0.4350     -2.2529      0.0000
 -13   7   9      1.9227      0.4306     -1.5083      0.0000
 -12   7   9      6.1106      0.6117      6.0437      0.0000
 -11   7   9      2.2358      0.2953      1.3263      0.0000
 -10   7   9      2.3379      0.2976     -2.3503      0.0000
  -9   7   9      1.7710      0.2835     -1.5178      0.0000
  -8   7   9      2.6360      0.2886     -2.1308      0.0000
  -7   7   9      7.9581      0.4067     -7.5280      0.0000
  -6   7   9      2.3548      0.2129     -2.0091      0.0000
  -5   7   9      1.8591      0.5198      0.6458      0.0000
  -4   7   9      2.5775      0.3234     -2.3111      0.0000
  -3   7   9      2.9420      0.7876     -1.8538      0.0000
  -2   7   9      9.0041      0.5063      9.8513      0.0000
  -1   7   9      3.7412      0.2819      3.9200      0.0000
   0   7   9      1.6271      0.3886     -1.6300      0.0000
   1   7   9      3.5788      0.2811     -3.4571      0.0000
   2   7   9      1.7742      0.3077     -1.4824      0.0000
   3   7   9      1.9815      0.5065      0.0777      0.0000
   4   7   9      1.1606      0.4836     -1.0743      0.0000
   5   7   9      3.3275      0.3022      3.4928      0.0000
   6   7   9      1.8566      0.3200      1.5804      0.0000
   7   7   9      0.8581      0.4702     -0.0136      0.0000
   8   7   9      0.4182      0.5629      0.0523      0.0000
 -15   8   9      1.2472      0.3851      1.3242      0.0000
 -14   8   9      0.6157      0.5273      0.3513      0.0000
 -13   8   9      3.5243      0.3483     -3.9139      0.0000
 -12   8   9      3.5793      0.3467     -2.9234      0.0000
 -11   8   9      1.4343      0.3703      0.4715      0.0000
 -10   8   9      0.0000      0.5934      0.2924      0.0000
  -9   8   9      2.4197      0.3076      1.4608      0.0000
  -8   8   9      3.0183      0.2553      3.2465      0.0000
  -7   8   9      2.3926      0.1855      2.7063      0.0000
  -6   8   9      2.0268      0.2739      1.5157      0.0000
  -5   8   9      3.7424      0.1767      3.9028      0.0000
  -4   8   9      5.8051      0.2992     -6.2481      0.0000
  -3   8   9      5.2883      0.2594     -6.4375      0.0000
  -2   8   9      1.9711      0.5744     -0.2980      0.0000
  -1   8   9      3.9601      0.4345      4.1732      0.0000
   0   8   9      3.7211      0.2753      3.0765      0.0000
   1   8   9      1.8046      0.3252     -0.3243      0.0000
   2   8   9      1.7473      0.4566     -0.3065      0.0000
   3   8   9      3.4006      0.3730     -4.2544      0.0000
   4   8   9      2.9046      0.2891     -2.3996      0.0000
   5   8   9      1.7587      0.3258      1.9577      0.0000
   6   8   9      1.3968      0.4020      1.5501      0.0000
   7   8   9      1.4770      0.3708     -1.7386      0.0000
 -15   9   9      0.3675      0.4130      0.4523      0.0000
 -14   9   9      1.4106      0.2779      1.5341      0.0000
 -13   9   9      0.6719      0.5788      0.3924      0.0000
 -12   9   9      1.7897      0.3183     -1.5757      0.0000
 -11   9   9      1.1264      0.3966     -0.6773      0.0000
 -10   9   9      1.8013      0.2666     -1.6771      0.0000
  -9   9   9      4.1583      0.2960      3.0195      0.0000
  -8   9   9      1.2163      0.2820      0.9909      0.0000
  -7   9   9      3.7920      0.3389      3.6822      0.0000
  -6   9   9      5.3703      0.2450     -5.1974      0.0000
  -5   9   9      3.4621      0.2159     -3.4086      0.0000
  -4   9   9      2.5726      0.1982     -2.6859      0.0000
  -3   9   9      4.0920      0.3263     -1.9667      0.0000
  -2   9   9      4.7444      0.3844     -4.8102      0.0000
  -1   9   9      2.6452      0.3178      1.8899      0.0000
   0   9   9      3.5585      0.2746      4.0944      0.0000
   1   9   9      3.3560      0.3111     -3.7251      0.0000
   2   9   9      3.4783      0.3335      3.7701      0.0000
   3   9   9      3.9982      0.3055      4.0182      0.0000
   4   9   9      1.2798      0.3366     -1.1702      0.0000
   5   9   9      1.6481      0.3662     -1.6902      0.0000
   6   9   9      1.1490      0.5857      1.0255      0.0000
   7   9   9      0.8385      0.6191     -0.3395      0.0000
 -14  10   9      0.9450      0.5754     -1.1511      0.0000
 -13  10   9      1.9949      0.3312      2.3981      0.0000
 -12  10   9      1.1970      0.3820      0.2889      0.0000
 -11  10   9      2.2074      0.3535     -1.6047      0.0000
 -10  10   9      1.1155      0.6217     -0.9906      0.0000
  -9  10   9      3.0022      0.2054      3.5285      0.0000
  -8  10   9      1.7113      0.2533     -1.3463      0.0000
  -7  10   9      3.6350      0.2083     -3.5173      0.0000
  -6  10   9      1.4807      0.2510     -1.5311      0.0000
  -5  10   9      4.0200      0.1792     -4.4782      0.0000
  -4  10   9      1.7741      0.1695     -1.3908      0.0000
  -3  10   9      6.4976      0.3327      6.4579      0.0000
  -2  10   9      5.7338      0.3291      5.7704      0.0000
  -1  10   9      4.3454      0.2705     -4.2433      0.0000
   0  10   9      0.8213      0.5050      0.5393      0.0000
   1  10   9      2.3047      0.2501      2.3702      0.0000
   2  10   9      1.6379      0.3107      0.9106      0.0000
   3  10   9      2.5768      0.3958     -2.8021      0.0000
   4  10   9      1.2091      0.3784     -0.0619      0.0000
   5  10   9      0.9309      0.4159      0.9595      0.0000
   6  10   9      1.2776      0.5361     -0.6620      0.0000
 -14  11   9      0.7110      0.8072      0.4749      0.0000
 -13  11   9      0.7641      0.3977      0.6635      0.0000
 -12  11   9      1.5844      0.2841     -1.5743      0.0000
 -11  11   9      1.4307      0.2778     -1.2659      0.0000
 -10  11   9      0.8346      0.3812      0.1432      0.0000
  -9  11   9      3.5292      0.1920     -3.2383      0.0000
  -8  11   9      2.0793      0.2412     -2.1075      0.0000
  -7  11   9      3.3034      0.1932      3.6743      0.0000
  -6  11   9      8.5859      0.3932      8.7764      0.0000
  -5  11   9      3.8432      0.1873     -4.4295      0.0000
  -4  11   9      2.2951      0.2400     -2.2695      0.0000
  -3  11   9      2.4716      0.2436      1.1846      0.0000
  -2  11   9      2.0243      0.3334     -1.1731      0.0000
  -1  11   9      1.6914      0.2773     -0.7345      0.0000
   0  11   9      1.4859      0.3308      1.8598      0.0000
   1  11   9      2.3917      0.2323      2.7177      0.0000
   2  11   9      1.3762      0.2915     -0.9340      0.0000
   3  11   9      1.0506      0.4237      0.7599      0.0000
   4  11   9      1.5271      0.2753      1.2805      0.0000
   5  11   9      0.6859      0.5079     -0.3605      0.0000
   6  11   9      0.0000      0.8608     -0.5375      0.0000
 -13  12   9      0.9191      0.5272      0.6403      0.0000
 -12  12   9      1.6073      0.3448      1.1859      0.0000
 -11  12   9      0.9210      0.5499      0.0658      0.0000
 -10  12   9      0.8954      0.4684     -0.7355      0.0000
  -9  12   9      1.0581      0.2859     -0.4911      0.0000
  -8  12   9      2.2217      0.1645     -1.9334      0.0000
  -7  12   9      1.8727      0.2370      1.4655      0.0000
  -6  12   9      1.7729      0.1876      2.1889      0.0000
  -5  12   9      1.1897      0.1942      0.5762      0.0000
  -4  12   9      1.4306      0.1811      1.0392      0.0000
  -3  12   9      2.3914      0.2244      1.7365      0.0000
  -2  12   9      1.4496      0.3163     -1.0944      0.0000
  -1  12   9      2.3859      0.2567     -2.9757      0.0000
   0  12   9      0.9837      0.5127      0.0201      0.0000
   1  12   9      1.1604      0.3868      0.0642      0.0000
   2  12   9      2.0437      0.2295     -1.8837      0.0000
   3  12   9      1.6641      0.2336      1.2651      0.0000
   4  12   9      1.8450      0.2550      1.8809      0.0000
   5  12   9      0.7840      0.5325     -0.7131      0.0000
 -12  13   9      1.1387      0.9477      0.0643      0.0000
 -11  13   9      0.9278      0.4671      0.2973      0.0000
 -10  13   9      1.4410      0.2618      1.2558      0.0000
  -9  13   9      1.8198      0.1991      1.7889      0.0000
  -8  13   9      1.8472      0.1794     -2.1350      0.0000
  -7  13   9      1.1906      0.3481      0.1897      0.0000
  -6  13   9      1.5858      0.1844     -1.4356      0.0000
  -5  13   9      2.0195      0.2106     -2.2122      0.0000
  -4  13   9      3.8837      0.1869     -4.3336      0.0000
  -3  13   9      2.1384      0.1990      2.6875      0.0000
  -2  13   9      3.5825      0.2224      3.7411      0.0000
  -1  13   9      1.6779      0.5702     -1.3629      0.0000
   0  13   9      1.4796      0.2789     -0.2712      0.0000
   1  13   9      1.4391      0.4576      0.1666      0.0000
   2  13   9      1.0061      0.3170     -0.6877      0.0000
   3  13   9      1.3780      0.2752     -1.6349      0.0000
   4  13   9      1.0566      0.4091      0.8060      0.0000
 -11  14   9      0.3757      0.4839      0.7848      0.0000
 -10  14   9      1.0140      0.2839     -0.6438      0.0000
  -9  14   9      1.3304      0.2018     -1.3630      0.0000
  -8  14   9      1.6544      0.1712      1.4101      0.0000
  -7  14   9      1.1200      0.1885      0.6327      0.0000
  -6  14   9      1.7662      0.1795     -2.0006      0.0000
  -5  14   9      0.5657      0.3791     -0.1597      0.0000
  -4  14   9      1.9606      0.1622      1.6339      0.0000
  -3  14   9      1.1834      0.1796     -0.4164      0.0000
  -2  14   9      0.8884      0.3628     -0.5369      0.0000
  -1  14   9      1.2685      0.3280      1.2637      0.0000
   0  14   9      1.1445      0.3420      0.9883      0.0000
   1  14   9      1.2358      0.2579     -1.2354      0.0000
   2  14   9      1.3686      0.3054      0.8345      0.0000
   3  14   9      0.0000      0.4903      0.3539      0.0000
  -9  15   9      1.4410      0.3452     -1.2859      0.0000
  -8  15   9      0.7230      0.3033      0.6729      0.0000
  -7  15   9      0.5900      0.3182     -0.3388      0.0000
  -6  15   9      0.8616      0.2193      0.3655      0.0000
  -5  15   9      0.5232      0.3974      0.0925      0.0000
  -4  15   9      0.9314      0.3485      1.0016      0.0000
  -3  15   9      1.1299      0.2264     -1.1075      0.0000
  -2  15   9      0.6890      0.4101     -0.4261      0.0000
  -1  15   9      1.2401      0.2662      1.6357      0.0000
   0  15   9      0.5696      0.5169     -0.6703      0.0000
   1  15   9      0.5048      0.4846     -1.0974      0.0000
  -7  16   9      0.4366      0.4099      0.0831      0.0000
  -6  16   9      0.4446      0.4325      0.3741      0.0000
  -5  16   9      0.7068      0.3729     -0.6441      0.0000
  -4  16   9      1.3412      0.2948     -1.3165      0.0000
  -3  16   9      0.6183      0.3899     -0.4019      0.0000
  -2  16   9      0.4271      0.4295      0.2624      0.0000
  -1  16   9      0.5452      0.4096      0.8112      0.0000
 -13   0  10      2.4350      0.7236     -2.0470      0.0000
 -12   0  10      2.6167      0.4505      2.1786      0.0000
 -11   0  10      8.4247      0.6677     -7.9924      0.0000
 -10   0  10      9.7094      0.7582     -9.2356      0.0000
  -9   0  10      3.8485      0.3247      3.5162      0.0000
  -8   0  10      2.2040      0.8448      2.5164      0.0000
  -7   0  10      4.1807      0.4719      5.3291      0.0000
  -6   0  10      2.8037      0.4288      1.4675      0.0000
  -5   0  10     13.8075      0.9539     12.7596      0.0000
  -4   0  10     10.9109      0.5645     -8.8780      0.0000
  -3   0  10     13.4280      1.5613    -10.1094      0.0000
  -2   0  10      8.6006      0.6205      7.6222      0.0000
  -1   0  10     14.0719      1.4252    -15.8171      0.0000
   0   0  10      3.0657      0.3050     -2.8420      0.0000
   1   0  10      8.6514      0.6769      9.5599      0.0000
   2   0  10      7.6692      0.7814      8.5934      0.0000
   3   0  10      2.2954      0.3854     -2.1074      0.0000
   4   0  10      5.7299      0.4331      4.8313      0.0000
   5   0  10      3.5766      0.5999      2.9865      0.0000
   6   0  10      5.8548      0.6221     -6.0449      0.0000
   7   0  10      2.6244      0.4722     -3.2867      0.0000
   8   0  10      2.1179      0.5279      2.1724      0.0000
 -14   1  10      1.9928      0.7075      0.2966      0.0000
 -13   1  10      1.4639      0.6375     -0.2633      0.0000
 -12   1  10      1.8574      0.3574     -1.6382      0.0000
 -11   1  10      2.5634      0.2726      2.3316      0.0000
 -10   1  10      5.0464      0.3614      3.9892      0.0000
  -9   1  10      7.4463      0.3602     -7.4699      0.0000
  -8   1  10      5.0010      0.7816     -4.3387      0.0000
  -7   1  10      2.5257      0.3127     -1.5302      0.0000
  -6   1  10      2.4517      0.3059     -1.9365      0.0000
  -5   1  10      4.5924      0.2729      4.0069      0.0000
  -4   1  10      9.0064      0.3856      8.4012      0.0000
  -3   1  10      2.9010      0.4699      3.1125      0.0000
  -2   1  10      4.3148      0.4141     -3.6048      0.0000
  -1   1  10      4.2340      0.2287     -4.1409      0.0000
   0   1  10      6.6096      0.3568      6.3389      0.0000
   1   1  10      1.9418      0.4683     -0.5133      0.0000
   2   1  10      3.2439      0.2683      3.4560      0.0000
   3   1  10      2.0002      0.2901     -1.0216      0.0000
   4   1  10      1.0736      0.4102      0.4871      0.0000
   5   1  10      3.4355      0.2557      3.0931      0.0000
   6   1  10      1.4144      0.3202     -1.4144      0.0000
   7   1  10      1.5653      0.3853     -1.4263      0.0000
   8   1  10      1.0524      0.7511     -0.8495      0.0000
 -15   2  10      3.1484      0.5974     -2.7412      0.0000
 -14   2  10      1.7213      0.8810     -1.9720      0.0000
 -13   2  10      1.7479      0.4212     -0.2295      0.0000
 -12   2  10      1.5515      0.3147     -1.5241      0.0000
 -11   2  10      6.9160      0.4311      6.2687      0.0000
 -10   2  10      1.9732      0.2519      0.8274      0.0000
  -9   2  10      5.9703      0.4897     -6.0975      0.0000
  -8   2  10      5.3287      0.4478      5.5194      0.0000
  -7   2  10      5.1223      0.5201      6.9878      0.0000
  -6   2  10      2.8489      0.3592      1.9019      0.0000
  -5   2  10      2.7060      0.3462     -1.5162      0.0000
  -4   2  10      2.4708      0.3528      1.2348      0.0000
  -3   2  10      7.0817      0.3334      8.6472      0.0000
  -2   2  10      4.5742      0.2318     -4.1507      0.0000
  -1   2  10      4.4524      0.2522      4.8300      0.0000
   0   2  10      3.8866      0.5898      2.6404      0.0000
   1   2  10      4.8880      0.2833      4.1031      0.0000
   2   2  10      5.7026      0.3573     -5.8731      0.0000
   3   2  10      5.3358      0.3354     -5.0968      0.0000
   4   2  10      1.2846      0.4496      0.5269      0.0000
   5   2  10      1.3612      0.3446      0.8240      0.0000
   6   2  10      1.6166      0.3740      1.6292      0.0000
   7   2  10      1.2230      0.3527      1.0512      0.0000
   8   2  10      1.8249      0.4629     -1.4392      0.0000
 -15   3  10      0.7067      0.5655     -1.2023      0.0000
 -14   3  10      1.6254      0.3591      2.2004      0.0000
 -13   3  10      2.8457      0.2818      1.8610      0.0000
 -12   3  10      2.6115      0.2829      2.3512      0.0000
 -11   3  10      2.7471      0.3374      2.1595      0.0000
 -10   3  10      1.4517      0.3135      1.0863      0.0000
  -9   3  10      5.3976      0.2884     -4.2187      0.0000
  -8   3  10      9.1067      0.4487     -8.2520      0.0000
  -7   3  10      7.6693      0.5976      7.2918      0.0000
  -6   3  10      4.1018      0.2677      4.4839      0.0000
  -5   3  10      6.2046      0.3274     -5.9149      0.0000
  -4   3  10      3.0411      0.2091     -2.6834      0.0000
  -3   3  10      7.1136      0.3732      7.2148      0.0000
  -2   3  10      3.1764      0.3434     -1.5392      0.0000
  -1   3  10      1.9034      0.2459     -1.1680      0.0000
   0   3  10      4.8409      0.2822     -4.3943      0.0000
   1   3  10      2.9206      0.2440     -3.1406      0.0000
   2   3  10      2.0326      0.2845     -1.4008      0.0000
   3   3  10      2.2190      0.5002      2.2026      0.0000
   4   3  10      4.3223      0.2892      4.5598      0.0000
   5   3  10      1.9671      0.3896      0.9365      0.0000
   6   3  10      1.3820      0.3594     -0.7985      0.0000
   7   3  10      2.1983      0.2919     -1.9630      0.0000
   8   3  10      1.2250      0.4753      0.4815      0.0000
 -16   4  10      0.9582      0.4916     -1.5745      0.0000
 -15   4  10      0.6715      0.5364     -0.6637      0.0000
 -14   4  10      3.2851      0.4091      3.3445      0.0000
 -13   4  10      3.8729      0.4549     -3.5677      0.0000
 -12   4  10      5.0638      0.4299     -5.2223      0.0000
 -11   4  10      2.1218      0.2470      1.9152      0.0000
 -10   4  10      4.8050      0.3275      4.7132      0.0000
  -9   4  10      1.8053      0.2079     -1.9428      0.0000
  -8   4  10      2.1792      0.2950      2.2233      0.0000
  -7   4  10      7.3906      0.3617      7.4843      0.0000
  -6   4  10     11.6523      1.5775    -11.3760      0.0000
  -5   4  10      9.3489      0.4386     -8.5770      0.0000
  -4   4  10     11.8489      0.4656     12.3736      0.0000
  -3   4  10     11.7018      0.4933     11.9009      0.0000
  -2   4  10      3.3442      0.5941     -2.8377      0.0000
  -1   4  10      7.8813      0.8506     -5.3210      0.0000
   0   4  10      4.9567      0.3328      5.5501      0.0000
   1   4  10      3.3673      0.2660     -3.3862      0.0000
   2   4  10      1.9511      0.2653     -1.3393      0.0000
   3   4  10      1.3338      0.3332      1.1577      0.0000
   4   4  10      1.6417      0.4168      0.7753      0.0000
   5   4  10      2.1033      0.2910     -2.2287      0.0000
   6   4  10      2.0165      0.3216      2.3937      0.0000
   7   4  10      1.5900      0.3620      1.7087      0.0000
   8   4  10      2.0658      0.6801     -2.3361      0.0000
 -16   5  10      1.9567      0.4752      2.4573      0.0000
 -15   5  10      0.8026      0.5192      0.2373      0.0000
 -14   5  10      2.4631      0.3727     -2.8954      0.0000
 -13   5  10      0.9494      0.4935      0.0475      0.0000
 -12   5  10      1.0281      0.7873      1.2262      0.0000
 -11   5  10      2.1545      0.2657     -1.7816      0.0000
 -10   5  10      1.4246      0.4019      0.6748      0.0000
  -9   5  10      6.8121      0.3897      7.3784      0.0000
  -8   5  10      1.8478      0.2097     -1.3548      0.0000
  -7   5  10      2.1712      0.4912      2.2535      0.0000
  -6   5  10      5.2966      0.3275      5.2178      0.0000
  -5   5  10      6.3408      0.2835     -6.5307      0.0000
  -4   5  10      8.7121      0.3629     -9.4133      0.0000
  -3   5  10      4.7268      0.2863     -5.7122      0.0000
  -2   5  10      3.5099      0.2906      3.0765      0.0000
  -1   5  10      1.8891      0.2242      1.4103      0.0000
   0   5  10      2.7731      0.3126      3.1398      0.0000
   1   5  10      2.2004      0.3009      0.5772      0.0000
   2   5  10      3.5420      0.2876      3.2906      0.0000
   3   5  10      1.3624      0.3636      0.7112      0.0000
   4   5  10      3.1449      0.2581     -3.5054      0.0000
   5   5  10      2.3797      0.2775     -2.5449      0.0000
   6   5  10      1.4274      0.3383      0.1373      0.0000
   7   5  10      1.3861      0.6059      0.4938      0.0000
 -16   6  10      0.9718      0.6471     -0.2432      0.0000
 -15   6  10      1.4324      0.2861      1.0144      0.0000
 -14   6  10      0.6877      0.4731      0.3889      0.0000
 -13   6  10      0.6848      0.6095     -0.2754      0.0000
 -12   6  10      2.0327      0.2795      1.9428      0.0000
 -11   6  10      1.9316      0.3134     -1.7942      0.0000
 -10   6  10      4.1560      0.3434     -4.1565      0.0000
  -9   6  10      1.7133      0.2477      0.5726      0.0000
  -8   6  10      3.1368      0.2221     -2.4747      0.0000
  -7   6  10      1.5899      0.5098     -0.2444      0.0000
  -6   6  10      0.8037      0.7482      1.1379      0.0000
  -5   6  10      4.4942      0.1947      4.0531      0.0000
  -4   6  10      4.2816      0.7072     -3.4029      0.0000
  -3   6  10      2.1420      0.3822     -0.3391      0.0000
  -2   6  10      2.0124      0.2763      1.3432      0.0000
  -1   6  10      3.1180      0.8159     -2.1907      0.0000
   0   6  10      1.8682      0.2572      0.5948      0.0000
   1   6  10      5.8320      0.3942      5.2717      0.0000
   2   6  10      2.2228      0.3218      0.9335      0.0000
   3   6  10      2.4064      0.4532     -2.6065      0.0000
   4   6  10      1.4969      0.3518     -0.6815      0.0000
   5   6  10      2.6601      0.2856      2.1908      0.0000
   6   6  10      1.8155      0.2916     -1.7334      0.0000
   7   6  10      1.6451      0.3368     -1.7540      0.0000
 -16   7  10      0.4211      0.5080     -1.0960      0.0000
 -15   7  10      1.0231      0.5478      0.5476      0.0000
 -14   7  10      1.8595      1.0951     -0.5041      0.0000
 -13   7  10      0.7660      0.4405     -0.0057      0.0000
 -12   7  10      2.1847      0.2897      2.6561      0.0000
 -11   7  10      1.8160      0.3307     -1.7394      0.0000
 -10   7  10      2.2797      0.2447     -2.2726      0.0000
  -9   7  10      2.3180      0.2020     -2.0142      0.0000
  -8   7  10      2.1144      0.6128      0.7842      0.0000
  -7   7  10      2.3621      0.5849      0.0266      0.0000
  -6   7  10      3.4704      0.1991     -3.9591      0.0000
  -5   7  10      3.7849      0.1926      3.7580      0.0000
  -4   7  10      3.0449      0.3751     -1.3336      0.0000
  -3   7  10      2.3160      0.3703      2.2229      0.0000
  -2   7  10      3.0630      0.3115      2.1155      0.0000
  -1   7  10      4.9442      0.3527      5.0149      0.0000
   0   7  10      4.1892      0.3274     -4.4766      0.0000
   1   7  10      6.8260      0.3703     -6.8008      0.0000
   2   7  10      6.4571      0.3959      7.1214      0.0000
   3   7  10      2.5446      0.2606      2.3588      0.0000
   4   7  10      1.4782      0.3241     -1.9365      0.0000
   5   7  10      1.0213      0.5927      0.6929      0.0000
   6   7  10      1.2906      0.3707      1.6641      0.0000
   7   7  10      0.9345      0.6739     -1.2523      0.0000
 -15   8  10      0.3901      0.5230     -0.1856      0.0000
 -14   8  10      1.2335      0.3846     -0.9461      0.0000
 -13   8  10      1.4476      0.3113      0.9631      0.0000
 -12   8  10      1.0212      0.3907     -0.6691      0.0000
 -11   8  10      3.4241      0.4431     -3.7018      0.0000
 -10   8  10      1.2273      0.3251     -1.0454      0.0000
  -9   8  10      3.1683      0.2156      3.2505      0.0000
  -8   8  10      3.1812      0.2010      3.3262      0.0000
  -7   8  10      1.4395      0.2526     -0.5719      0.0000
  -6   8  10      2.4074      0.2820      2.9510      0.0000
  -5   8  10      1.7402      0.2718     -0.9702      0.0000
  -4   8  10      3.7055      0.3312      1.8025      0.0000
  -3   8  10      6.7358      0.3721      6.1646      0.0000
  -2   8  10      1.8814      0.3146      0.8811      0.0000
  -1   8  10      1.1044      0.4582     -1.2676      0.0000
   0   8  10      2.3029      0.5231     -1.6944      0.0000
   1   8  10      1.2253      0.3979      0.9651      0.0000
   2   8  10      2.4862      0.2441      2.7186      0.0000
   3   8  10      2.0146      0.3456     -1.7341      0.0000
   4   8  10      1.8041      0.2954      0.6287      0.0000
   5   8  10      0.6192      0.5401      0.1833      0.0000
   6   8  10      1.6690      0.4228     -1.3037      0.0000
 -15   9  10      1.2623      0.5133     -1.2263      0.0000
 -14   9  10      2.3078      0.3930      1.9956      0.0000
 -13   9  10      1.6475      0.4287      0.7841      0.0000
 -12   9  10      0.7026      0.5328     -0.1526      0.0000
 -11   9  10      2.8100      0.2810      2.6237      0.0000
 -10   9  10      1.6737      0.3171      0.9568      0.0000
  -9   9  10      1.7811      0.2892     -1.2689      0.0000
  -8   9  10      5.6430      0.2687     -6.0914      0.0000
  -7   9  10      2.5559      0.2653      2.5071      0.0000
  -6   9  10      3.5645      0.1992      3.4730      0.0000
  -5   9  10      1.9700      0.1876     -1.7208      0.0000
  -4   9  10      2.9406      0.1980      2.4166      0.0000
  -3   9  10      1.6991      0.3291      0.9789      0.0000
  -2   9  10      2.1529      0.3628     -1.6496      0.0000
  -1   9  10      3.7523      0.3130     -3.3792      0.0000
   0   9  10      3.3885      0.4136     -2.5400      0.0000
   1   9  10      1.8146      0.2993     -0.7460      0.0000
   2   9  10      1.6276      0.2732     -0.3183      0.0000
   3   9  10      1.9921      0.2944      0.7224      0.0000
   4   9  10      1.3220      0.2845      1.2333      0.0000
   5   9  10      1.1447      0.3882      1.1458      0.0000
   6   9  10      0.0000      0.6206      0.4167      0.0000
 -14  10  10      0.0000      1.2901     -0.4587      0.0000
 -13  10  10      1.2090      0.4340     -0.0978      0.0000
 -12  10  10      1.1119      0.3735      0.2802      0.0000
 -11  10  10      1.2176      0.4369      0.3167      0.0000
 -10  10  10      1.5963      0.4778      1.3328      0.0000
  -9  10  10      0.6778      0.4803      0.4998      0.0000
  -8  10  10      2.4760      0.1830     -2.0157      0.0000
  -7  10  10      1.8663      0.1620      2.2133      0.0000
  -6  10  10      5.1614      0.2428     -5.5654      0.0000
  -5  10  10      4.6145      0.2412     -5.7207      0.0000
  -4  10  10      4.1360      0.4576      4.2051      0.0000
  -3  10  10      5.5723      0.3391      5.7034      0.0000
  -2  10  10      1.4053      0.3705      0.2983      0.0000
  -1  10  10      1.9652      0.2830      1.4543      0.0000
   0  10  10      3.5863      0.2639      3.3590      0.0000
   1  10  10      2.3637      0.2400     -2.9005      0.0000
   2  10  10      2.5854      0.2444     -2.6889      0.0000
   3  10  10      1.5889      0.2986      1.5590      0.0000
   4  10  10      0.6248      0.5979     -0.4372      0.0000
   5  10  10      0.1889      0.5285     -0.3764      0.0000
 -13  11  10      0.1135      0.6053     -0.2145      0.0000
 -12  11  10      2.0185      0.3370     -1.8242      0.0000
 -11  11  10      1.3870      0.3684     -1.7228      0.0000
 -10  11  10      1.9230      0.2455      2.1320      0.0000
  -9  11  10      1.0964      0.2713      0.3522      0.0000
  -8  11  10      1.5916      0.2002     -1.6560      0.0000
  -7  11  10      3.3373      0.1923      3.5572      0.0000
  -6  11  10      3.3368      0.2078      3.9803      0.0000
  -5  11  10      2.7626      0.1557     -3.3782      0.0000
  -4  11  10      4.8398      0.2489     -5.5293      0.0000
  -3  11  10      2.7269      0.2433      3.8135      0.0000
  -2  11  10      1.8645      0.3353      1.3129      0.0000
  -1  11  10      2.5298      0.2781     -2.5354      0.0000
   0  11  10      2.0286      0.2420      1.9349      0.0000
   1  11  10      2.1050      0.2387      1.6873      0.0000
   2  11  10      1.5490      0.2579     -1.1520      0.0000
   3  11  10      1.8713      0.2628     -1.5733      0.0000
   4  11  10      0.5614      0.5916      0.3182      0.0000
 -12  12  10      1.1031      0.3067      0.0434      0.0000
 -11  12  10      0.6902      0.4273      0.6873      0.0000
 -10  12  10      1.2899      0.2184      0.5087      0.0000
  -9  12  10      0.7950      0.3991      0.0387      0.0000
  -8  12  10      0.9368      0.2472      0.1535      0.0000
  -7  12  10      1.3004      0.2596     -1.4296      0.0000
  -6  12  10      1.3563      0.2100     -0.8086      0.0000
  -5  12  10      1.0863      0.1883     -0.2286      0.0000
  -4  12  10      1.8496      0.2145      1.8313      0.0000
  -3  12  10      1.4203      0.2806      1.2810      0.0000
  -2  12  10      1.2645      0.3160     -0.8002      0.0000
  -1  12  10      0.9813      0.3717      0.9227      0.0000
   0  12  10      0.9129      0.3744      0.7813      0.0000
   1  12  10      0.9373      0.4407     -0.9675      0.0000
   2  12  10      0.8874      0.3806     -0.5213      0.0000
   3  12  10      0.6910      0.5064      0.3999      0.0000
   4  12  10      0.7456      0.5106      0.2656      0.0000
 -11  13  10      1.1462      0.3902      0.1223      0.0000
 -10  13  10      1.1449      0.2289     -1.0382      0.0000
  -9  13  10      0.8813      0.2848      0.6597      0.0000
  -8  13  10      1.4401      0.1826      1.3947      0.0000
  -7  13  10      1.0895      0.1891     -0.8227      0.0000
  -6  13  10      1.4008      0.2058     -1.2200      0.0000
  -5  13  10      1.5287      0.1528      1.7068      0.0000
  -4  13  10      0.8710      0.2490     -0.3365      0.0000
  -3  13  10      1.2767      0.2366     -1.3956      0.0000
  -2  13  10      1.0912      0.2820      1.0405      0.0000
  -1  13  10      2.0023      0.2604      2.2909      0.0000
   0  13  10      1.0452      0.3818     -0.8625      0.0000
   1  13  10      0.8802      0.3395     -0.5379      0.0000
   2  13  10      0.7063      0.4885      0.9273      0.0000
   3  13  10      1.2847      0.5964     -0.7144      0.0000
 -10  14  10      0.6358      0.3870     -0.8775      0.0000
  -9  14  10      0.8983      0.2507      0.6719      0.0000
  -8  14  10      1.2315      0.2039      0.7399      0.0000
  -7  14  10      0.8547      0.2050      0.6556      0.0000
  -6  14  10      1.7468      0.1615      1.6559      0.0000
  -5  14  10      1.1859      0.1607      1.2238      0.0000
  -4  14  10      1.0679      0.1794      0.1687      0.0000
  -3  14  10      1.0311      0.2822     -0.4566      0.0000
  -2  14  10      1.0764      0.3142     -0.7479      0.0000
  -1  14  10      1.0738      0.4716     -0.8648      0.0000
   0  14  10      1.0032      0.3567     -0.6553      0.0000
   1  14  10      1.1901      0.3628      1.2750      0.0000
  -9  15  10      0.6961      0.5158     -0.1297      0.0000
  -8  15  10      0.9473      0.2958      0.9829      0.0000
  -7  15  10      0.8801      0.2694     -0.5386      0.0000
  -6  15  10      0.9340      0.2770     -1.0787      0.0000
  -5  15  10      0.2325      0.4642      0.5687      0.0000
  -4  15  10      1.2643      0.2575      1.1158      0.0000
  -3  15  10      1.1006      0.2526     -1.0088      0.0000
  -2  15  10      0.7712      0.3239      0.8406      0.0000
  -1  15  10      0.8167      0.4648      0.2423      0.0000
   0  15  10      1.2921      0.3823     -1.9507      0.0000
  -5  16  10      0.3825      0.5829     -0.6246      0.0000
 -15   1  11      1.8503      0.6435      0.4632      0.0000
 -14   1  11      1.1259      0.4997      0.8521      0.0000
 -13   1  11      2.5053      0.2933     -2.2787      0.0000
 -12   1  11      0.9759      0.3790     -0.7018      0.0000
 -11   1  11      4.3171      0.2830      4.4127      0.0000
 -10   1  11      6.1947      0.3224      6.8580      0.0000
  -9   1  11      2.8077      0.3668      2.4633      0.0000
  -8   1  11      1.5074      0.4864      0.9609      0.0000
  -7   1  11      3.8878      0.2859     -3.6480      0.0000
  -6   1  11      1.9289      0.3515     -1.4022      0.0000
  -5   1  11      2.9562      0.3484     -1.5083      0.0000
  -4   1  11      5.9701      0.2492     -6.1790      0.0000
  -3   1  11      7.5342      0.4050      6.5547      0.0000
  -2   1  11      4.0120      0.2934      3.2439      0.0000
  -1   1  11      1.9268      0.3219     -0.7054      0.0000
   0   1  11      1.4629      0.3561     -1.0679      0.0000
   1   1  11      1.7837      0.2882     -1.4449      0.0000
   2   1  11      4.6040      0.3031     -5.4093      0.0000
   3   1  11      2.9613      0.2507     -2.6811      0.0000
   4   1  11      3.0497      0.2687      3.7708      0.0000
   5   1  11      1.3109      0.3512      0.7355      0.0000
   6   1  11      0.9938      0.4127     -0.7052      0.0000
   7   1  11      0.8956      0.5820      0.2471      0.0000
 -16   2  11      0.0000      0.8510     -0.4171      0.0000
 -15   2  11      1.6756      0.4593      1.4880      0.0000
 -14   2  11      3.8007      0.3125      3.7739      0.0000
 -13   2  11      2.5299      0.4313     -2.7614      0.0000
 -12   2  11      5.8220      0.3669     -5.4006      0.0000
 -11   2  11      3.0778      0.2418      3.2162      0.0000
 -10   2  11      1.9033      0.2831     -1.1987      0.0000
  -9   2  11      2.5334      0.4258     -1.9453      0.0000
  -8   2  11      7.5142      1.0105      8.7193      0.0000
  -7   2  11      8.4876      0.4904      8.4164      0.0000
  -6   2  11      8.3751      0.5751     -8.6594      0.0000
  -5   2  11      8.9513      0.3982     -9.5353      0.0000
  -4   2  11      4.7190      0.2136      4.9448      0.0000
  -3   2  11      6.0581      0.2776     -7.2914      0.0000
  -2   2  11      8.0800      0.4244     -8.6697      0.0000
  -1   2  11      5.3904      0.2865      6.1477      0.0000
   0   2  11      2.6105      0.2732      2.5068      0.0000
   1   2  11      1.7188      0.2467      0.1967      0.0000
   2   2  11      3.0011      0.2797      2.7250      0.0000
   3   2  11      1.6684      0.3045      1.0075      0.0000
   4   2  11      4.7369      0.3341     -5.0121      0.0000
   5   2  11      2.8178      0.2447     -2.8132      0.0000
   6   2  11      2.0701      0.2757      2.1867      0.0000
   7   2  11      0.8987      0.5744      0.7399      0.0000
 -16   3  11      0.7626      0.6441      0.2104      0.0000
 -15   3  11      1.2359      0.3059      0.4415      0.0000
 -14   3  11      2.5899      0.3112      2.8352      0.0000
 -13   3  11      1.3421      0.3779     -0.8840      0.0000
 -12   3  11      1.8586      0.4196      0.7975      0.0000
 -11   3  11      1.4348      0.3572     -0.4361      0.0000
 -10   3  11      2.7276      0.4800     -0.6146      0.0000
  -9   3  11      2.6920      0.3102     -2.9577      0.0000
  -8   3  11      3.3327      0.2779     -4.4601      0.0000
  -7   3  11      5.1609      0.2937      4.9250      0.0000
  -6   3  11      3.1344      0.2695      2.2430      0.0000
  -5   3  11      3.7682      0.2577     -2.2947      0.0000
  -4   3  11      4.3123      0.2098     -4.9427      0.0000
  -3   3  11      6.2121      0.2972     -6.9737      0.0000
  -2   3  11      1.8387      0.2519     -0.6787      0.0000
  -1   3  11      2.2822      0.2234      2.0303      0.0000
   0   3  11      2.4997      0.2158      1.7270      0.0000
   1   3  11      3.2729      0.2453     -2.9146      0.0000
   2   3  11      1.5002      0.2770      1.3677      0.0000
   3   3  11      7.7032      0.4126      7.4021      0.0000
   4   3  11      1.2580      0.3761     -0.7095      0.0000
   5   3  11      2.7774      0.2542     -3.2586      0.0000
   6   3  11      1.3127      0.5183      0.3934      0.0000
   7   3  11      1.0036      0.6833     -0.7097      0.0000
 -16   4  11      0.8481      0.4652     -0.2879      0.0000
 -15   4  11      0.4762      0.5002     -0.1212      0.0000
 -14   4  11      0.9664      0.4498      0.0372      0.0000
 -13   4  11      1.5032      0.7900      1.5596      0.0000
 -12   4  11      1.4844      0.3608      0.3798      0.0000
 -11   4  11      8.3546      0.5745     -7.6240      0.0000
 -10   4  11      4.4454      0.2554      4.6076      0.0000
  -9   4  11      1.8317      0.2465      1.1821      0.0000
  -8   4  11      3.2352      0.3295     -3.4077      0.0000
  -7   4  11      3.3988      0.3878     -3.1621      0.0000
  -6   4  11      3.6972      0.3234     -3.1925      0.0000
  -5   4  11      3.1316      0.2173      3.0441      0.0000
  -4   4  11      2.1882      0.2924      1.5459      0.0000
  -3   4  11      8.6724      0.4750      7.8762      0.0000
  -2   4  11      4.7928      0.3678      4.7250      0.0000
  -1   4  11      1.6190      0.4739      0.8201      0.0000
   0   4  11      1.9935      0.2320      1.6347      0.0000
   1   4  11      1.9968      0.2379     -1.2658      0.0000
   2   4  11      1.2385      0.5213     -0.2463      0.0000
   3   4  11      2.4332      0.2466     -2.1313      0.0000
   4   4  11      0.8568      0.5348      0.6175      0.0000
   5   4  11      0.9583      0.5195      0.2566      0.0000
   6   4  11      1.6452      0.3393     -1.2934      0.0000
 -16   5  11      0.3820      0.4083      0.1060      0.0000
 -15   5  11      1.4755      0.2889      1.4697      0.0000
 -14   5  11      1.2666      0.3091     -0.4154      0.0000
 -13   5  11      0.4858      0.5226     -0.0806      0.0000
 -12   5  11      1.1007      0.3228      0.2854      0.0000
 -11   5  11      1.5310      0.3412     -0.1233      0.0000
 -10   5  11      1.6284      0.2501      0.9509      0.0000
  -9   5  11      2.1444      0.1880      2.0442      0.0000
  -8   5  11      3.5380      0.2878      4.1085      0.0000
  -7   5  11      2.8467      0.2775     -2.5183      0.0000
  -6   5  11      1.2595      0.3473      1.3028      0.0000
  -5   5  11      6.2392      0.3061      6.6521      0.0000
  -4   5  11      2.4537      0.2528     -1.4698      0.0000
  -3   5  11      2.7692      0.2240      1.3096      0.0000
  -2   5  11      1.9191      0.2385     -1.3728      0.0000
  -1   5  11      2.9292      0.3727      1.9888      0.0000
   0   5  11      7.0473      0.3628     -7.0616      0.0000
   1   5  11      5.6258      0.3168     -5.8449      0.0000
   2   5  11      1.9335      0.2581      2.0770      0.0000
   3   5  11      1.3825      0.4083      0.0574      0.0000
   4   5  11      1.0802      0.4479     -0.2251      0.0000
   5   5  11      0.7869      0.5435     -0.2857      0.0000
   6   5  11      0.8145      0.5730      0.7388      0.0000
 -16   6  11      1.7362      0.3494      2.0201      0.0000
 -15   6  11      0.7950      0.4875     -1.1771      0.0000
 -14   6  11      1.2189      0.3780     -0.7347      0.0000
 -13   6  11      3.2110      0.2724      3.4662      0.0000
 -12   6  11      1.1430      0.3406      1.5628      0.0000
 -11   6  11      2.5510      0.3260     -2.4299      0.0000
 -10   6  11      2.2557      0.2146     -1.6939      0.0000
  -9   6  11      3.7209      0.2233      3.9188      0.0000
  -8   6  11      4.6867      0.2735     -4.5866      0.0000
  -7   6  11      3.4706      0.4643     -3.5294      0.0000
  -6   6  11      5.3973      0.3585      4.7287      0.0000
  -5   6  11      3.6913      0.2135      3.2674      0.0000
  -4   6  11      2.2888      0.2343     -0.9086      0.0000
  -3   6  11      4.9154      0.3592     -4.0538      0.0000
  -2   6  11      2.1875      0.3094     -1.5883      0.0000
  -1   6  11      1.8044      0.2965      0.3322      0.0000
   0   6  11      3.4407      0.2359     -3.6965      0.0000
   1   6  11      1.8086      0.2532      1.6841      0.0000
   2   6  11      1.4995      0.2784      0.3083      0.0000
   3   6  11      1.2100      0.3842     -0.7392      0.0000
   4   6  11      2.3099      0.2899      2.1144      0.0000
   5   6  11      2.0239      0.3174      2.2433      0.0000
   6   6  11      1.7482      0.3826     -1.1901      0.0000
 -15   7  11      1.3417      0.5112     -0.0684      0.0000
 -14   7  11      1.4628      0.3759     -0.2949      0.0000
 -13   7  11      1.8809      0.2851     -2.1043      0.0000
 -12   7  11      0.6115      0.5076      0.0930      0.0000
 -11   7  11      1.9044      0.3184      1.5717      0.0000
 -10   7  11      4.1263      0.2925      4.0235      0.0000
  -9   7  11      1.9372      0.2089      1.4039      0.0000
  -8   7  11      1.8254      0.3088     -2.1948      0.0000
  -7   7  11      1.0447      0.4917     -0.6395      0.0000
  -6   7  11      1.5331      0.2338     -0.8072      0.0000
  -5   7  11      3.0202      0.2107     -3.1768      0.0000
  -4   7  11      2.1303      0.3759     -0.9295      0.0000
  -3   7  11      2.2832      0.2438     -1.5024      0.0000
  -2   7  11      2.4762      0.2523      1.8451      0.0000
  -1   7  11      1.6346      0.5013      0.9962      0.0000
   0   7  11      2.3235      0.2831      1.9625      0.0000
   1   7  11      2.0148      0.3097      1.4669      0.0000
   2   7  11      3.3359      0.2897     -3.4725      0.0000
   3   7  11      3.1523      0.2506     -3.3581      0.0000
   4   7  11      1.1001      0.3590      0.4897      0.0000
   5   7  11      1.6206      0.3961      1.7549      0.0000
   6   7  11      1.3834      0.8513     -0.5047      0.0000
 -15   8  11      0.9549      0.4281      0.5704      0.0000
 -14   8  11      1.2075      0.3936      1.1573      0.0000
 -13   8  11      1.4171      0.2695     -1.6002      0.0000
 -12   8  11      1.7111      0.3161     -1.6901      0.0000
 -11   8  11      1.9537      0.2407     -1.8906      0.0000
 -10   8  11      1.2829      0.2899      0.7042      0.0000
  -9   8  11      1.6093      0.2849      0.2896      0.0000
  -8   8  11      6.6570      0.4405      6.7202      0.0000
  -7   8  11      1.8415      0.2822      2.1492      0.0000
  -6   8  11      6.9425      0.3107     -7.3793      0.0000
  -5   8  11      3.0726      0.1892     -3.2752      0.0000
  -4   8  11      2.3274      0.8273      1.0018      0.0000
  -3   8  11      2.2986      0.2715     -2.3740      0.0000
  -2   8  11      1.6708      0.3161     -0.5525      0.0000
  -1   8  11      5.9001      0.3803      6.5698      0.0000
   0   8  11      2.1437      0.3353      2.3670      0.0000
   1   8  11      1.8253      0.3187     -1.8415      0.0000
   2   8  11      1.8274      0.2733      1.6164      0.0000
   3   8  11      1.6607      0.3217     -0.3798      0.0000
   4   8  11      2.4077      0.2501     -2.7913      0.0000
   5   8  11      1.6614      0.3626     -1.4303      0.0000
 -14   9  11      1.8665      0.5417      2.1702      0.0000
 -13   9  11      0.6764      0.6059      0.3517      0.0000
 -12   9  11      2.1718      0.3220     -2.1410      0.0000
 -11   9  11      0.9745      0.4043      0.2695      0.0000
 -10   9  11      2.7965      0.2237      2.8968      0.0000
  -9   9  11      2.8599      0.1814     -2.8857      0.0000
  -8   9  11      5.1709      0.2698     -5.2458      0.0000
  -7   9  11      3.8784      0.4884      4.2327      0.0000
  -6   9  11      1.4884      0.2953      1.0611      0.0000
  -5   9  11      1.3826      0.2458     -0.9569      0.0000
  -4   9  11      3.7297      0.3917      3.5138      0.0000
  -3   9  11      4.0029      0.2783      3.9235      0.0000
  -2   9  11      5.0606      0.2789     -5.0146      0.0000
  -1   9  11      3.3012      0.3095     -2.8616      0.0000
   0   9  11      1.3882      0.3159      1.1031      0.0000
   1   9  11      1.4233      0.3166     -1.3268      0.0000
   2   9  11      1.6298      0.3644     -1.5449      0.0000
   3   9  11      1.6730      0.3706      1.2430      0.0000
   4   9  11      1.3814      0.3327      1.0325      0.0000
   5   9  11      1.1894      0.9220     -0.8274      0.0000
 -14  10  11      0.0000      0.5566      0.3562      0.0000
 -13  10  11      1.5434      0.3240     -1.0411      0.0000
 -12  10  11      1.1310      0.3268     -1.2830      0.0000
 -11  10  11      1.1660      0.3532      0.2805      0.0000
 -10  10  11      1.2452      0.2568      1.0058      0.0000
  -9  10  11      0.8259      0.3500     -0.1649      0.0000
  -8  10  11      1.4663      0.1909     -1.2293      0.0000
  -7  10  11      1.7346      0.2429      2.1228      0.0000
  -6  10  11      1.3869      0.2898     -0.3178      0.0000
  -5  10  11      1.7673      0.1961      1.4961      0.0000
  -4  10  11      1.2590      0.2421      0.8131      0.0000
  -3  10  11      1.4465      0.3318     -0.5974      0.0000
  -2  10  11      2.7132      0.2507     -3.1210      0.0000
  -1  10  11      1.1202      0.4569      1.2846      0.0000
   0  10  11      3.0376      0.2864      2.8205      0.0000
   1  10  11      0.8676      0.5263     -0.7627      0.0000
   2  10  11      1.5044      0.3361     -1.4670      0.0000
   3  10  11      1.2645      0.3127      1.3917      0.0000
   4  10  11      1.1413      0.4270      0.8343      0.0000
 -13  11  11      0.3553      0.5864      0.5939      0.0000
 -12  11  11      0.0000      0.4631      0.1316      0.0000
 -11  11  11      1.4744      0.3043     -0.6013      0.0000
 -10  11  11      1.3358      0.3070     -0.7345      0.0000
  -9  11  11      0.8939      0.3327     -0.4768      0.0000
  -8  11  11      2.3653      0.1894      2.3871      0.0000
  -7  11  11      1.1673      0.1814      0.8815      0.0000
  -6  11  11      2.4521      0.1579      2.6074      0.0000
  -5  11  11      2.1432      0.1703      2.2855      0.0000
  -4  11  11      1.2815      0.1997      0.8143      0.0000
  -3  11  11      3.7319      0.2398     -4.1536      0.0000
  -2  11  11      3.0185      0.2336     -3.1445      0.0000
  -1  11  11      1.4418      0.2946      1.2168      0.0000
   0  11  11      1.0118      0.4010     -0.0296      0.0000
   1  11  11      0.5434      0.4880     -0.1731      0.0000
   2  11  11      1.5301      0.2968      1.3814      0.0000
   3  11  11      0.5542      0.8268      0.1544      0.0000
 -12  12  11      1.1356      0.4573      0.7344      0.0000
 -11  12  11      0.5036      0.4446     -0.2538      0.0000
 -10  12  11      0.5987      0.4146      0.5659      0.0000
  -9  12  11      1.5701      0.2152      1.7190      0.0000
  -8  12  11      1.2499      0.2081     -0.7995      0.0000
  -7  12  11      3.2982      0.1685     -3.2885      0.0000
  -6  12  11      0.9850      0.2546      0.4684      0.0000
  -5  12  11      1.1228      0.2132     -0.4144      0.0000
  -4  12  11      1.0143      0.3085      0.1834      0.0000
  -3  12  11      1.5491      0.2348      1.3201      0.0000
  -2  12  11      1.3519      0.3262      0.6725      0.0000
  -1  12  11      1.9589      0.2490     -1.9166      0.0000
   0  12  11      1.7956      0.2614     -1.8389      0.0000
   1  12  11      0.8675      0.3777      0.3488      0.0000
   2  12  11      0.7617      0.4374     -0.6608      0.0000
 -11  13  11      1.3287      0.4155      0.3105      0.0000
 -10  13  11      0.9892      0.2654     -0.8349      0.0000
  -9  13  11      1.4435      0.1881      1.6425      0.0000
  -8  13  11      0.8532      0.2575      0.6771      0.0000
  -7  13  11      1.4913      0.1554     -1.4958      0.0000
  -6  13  11      3.1585      0.1909     -3.3177      0.0000
  -5  13  11      0.8909      0.2248      0.6962      0.0000
  -4  13  11      0.6275      0.3380      0.0769      0.0000
  -3  13  11      0.4014      0.4368     -0.9542      0.0000
  -2  13  11      2.5114      0.2483      2.6899      0.0000
  -1  13  11      1.4703      0.2691      1.3085      0.0000
   0  13  11      1.6310      0.2734     -1.7422      0.0000
   1  13  11      0.7304      0.5463     -0.6276      0.0000
  -9  14  11      0.7382      0.3683      0.1414      0.0000
  -8  14  11      0.9697      0.2813      0.0436      0.0000
  -7  14  11      0.8542      0.2785     -0.0542      0.0000
  -6  14  11      0.7459      0.2308      0.3161      0.0000
  -5  14  11      2.0663      0.1914      2.3504      0.0000
  -4  14  11      0.9623      0.2796     -0.9998      0.0000
  -3  14  11      1.1416      0.2410     -1.4822      0.0000
  -2  14  11      0.0000      0.8246      0.2786      0.0000
  -1  14  11      1.1116      0.3342      0.4965      0.0000
   0  14  11      0.0000      0.5410     -0.0621      0.0000
  -7  15  11      0.8136      0.2976      0.9218      0.0000
  -6  15  11      0.9375      0.2610      0.6026      0.0000
  -5  15  11      1.1951      0.2846     -1.7358      0.0000
  -4  15  11      0.6440      0.3967      0.1971      0.0000
  -3  15  11      0.9904      0.2911      0.8677      0.0000
 -16   0  12      1.6599      0.6304     -1.0354      0.0000
 -15   0  12      2.3328      0.5470      2.5322      0.0000
 -14   0  12      3.7359      0.4262      3.4779      0.0000
 -13   0  12      2.4168      0.3263     -2.5230      0.0000
 -12   0  12      2.5306      0.2643      1.5951      0.0000
 -11   0  12      2.7829      0.6181      1.6585      0.0000
 -10   0  12      9.7726      0.9453    -10.3314      0.0000
  -9   0  12      2.1871      0.5810     -2.1466      0.0000
  -8   0  12      5.5961      0.5534     -1.3946      0.0000
  -7   0  12      1.5498      0.5985      1.5795      0.0000
  -6   0  12     12.8765      0.8942    -13.1735      0.0000
  -5   0  12      3.6667      0.2899      2.9893      0.0000
  -4   0  12      4.5816      0.3969      5.0394      0.0000
  -3   0  12      4.6197      0.4179      3.6370      0.0000
  -2   0  12      4.1529      0.7117     -3.5778      0.0000
  -1   0  12      1.5154      0.4038      0.9482      0.0000
   0   0  12      4.0572      0.3258     -4.0410      0.0000
   1   0  12      3.8831      0.3552      4.2638      0.0000
   2   0  12      4.9315      0.4034      5.3080      0.0000
   3   0  12      3.9355      0.3550      4.0464      0.0000
   4   0  12      2.4005      0.3281     -2.7078      0.0000
   5   0  12      1.7041      0.3538     -2.1102      0.0000
   6   0  12      0.0000      0.6878     -0.5309      0.0000
 -16   1  12      1.3785      0.5460     -1.4403      0.0000
 -15   1  12      0.9188      0.6381     -1.2468      0.0000
 -14   1  12      1.8044      0.2758     -1.6988      0.0000
 -13   1  12      1.3812      0.2836     -1.2010      0.0000
 -12   1  12      4.9078      0.2864      5.3599      0.0000
 -11   1  12      4.4327      0.2410      4.3845      0.0000
 -10   1  12      1.6559      0.3462     -1.8243      0.0000
  -9   1  12      7.2938      1.0019     -9.5002      0.0000
  -8   1  12      4.0179      0.6656     -3.7050      0.0000
  -7   1  12      2.3714      0.3221      2.2561      0.0000
  -6   1  12      1.7435      0.2653      1.4360      0.0000
  -5   1  12      7.0673      0.3018      8.0634      0.0000
  -4   1  12      7.7139      0.3752      7.9714      0.0000
  -3   1  12      4.5925      0.2433     -4.9368      0.0000
  -2   1  12      8.0960      0.3559      7.7729      0.0000
  -1   1  12      3.7631      0.2172      3.5062      0.0000
   0   1  12      1.9321      0.4362     -1.2703      0.0000
   1   1  12     10.8062      0.5949    -10.9118      0.0000
   2   1  12      1.6750      0.2477      1.4290      0.0000
   3   1  12      1.6059      0.3312      1.1232      0.0000
   4   1  12      1.3628      0.2953     -1.2313      0.0000
   5   1  12      1.5439      0.3082      1.6514      0.0000
   6   1  12      1.8273      0.5645      1.9546      0.0000
 -16   2  12      0.0000      0.4718     -0.2818      0.0000
 -15   2  12      1.0218      0.3153      0.3206      0.0000
 -14   2  12      1.0639      0.2990     -0.4490      0.0000
 -13   2  12      2.0479      0.3449      2.0070      0.0000
 -12   2  12      1.5060      0.4211      0.5486      0.0000
 -11   2  12      2.9258      0.2197     -2.1123      0.0000
 -10   2  12      3.1828      0.2986      3.0344      0.0000
  -9   2  12      4.0756      0.5850     -5.3548      0.0000
  -8   2  12      5.6149      1.0927      4.7880      0.0000
  -7   2  12      3.4160      0.2277     -3.4982      0.0000
  -6   2  12      5.1726      0.2954      5.7861      0.0000
  -5   2  12      3.0928      0.2061     -3.2841      0.0000
  -4   2  12      3.8688      0.2038      3.6308      0.0000
  -3   2  12      2.7002      0.2560     -1.7508      0.0000
  -2   2  12      2.6390      0.2163     -2.7276      0.0000
  -1   2  12      2.4025      0.2310     -1.9446      0.0000
   0   2  12      1.6396      0.3220      0.8489      0.0000
   1   2  12      3.0909      0.2326     -3.4522      0.0000
   2   2  12      1.5144      0.2915     -0.3419      0.0000
   3   2  12      1.2475      0.3531      0.6638      0.0000
   4   2  12      1.2661      0.3650      1.3434      0.0000
   5   2  12      1.1800      0.3356     -0.3959      0.0000
   6   2  12      0.7953      0.6019      0.3744      0.0000
 -16   3  12      0.6729      0.3810      0.5619      0.0000
 -15   3  12      0.9596      0.6755      0.6170      0.0000
 -14   3  12      0.3343      0.4450     -0.0928      0.0000
 -13   3  12      1.1502      0.5460     -0.5328      0.0000
 -12   3  12      1.2645      0.2668     -1.0617      0.0000
 -11   3  12      1.8654      0.4435     -0.2599      0.0000
 -10   3  12      1.9763      0.1985      1.2492      0.0000
  -9   3  12      2.4018      0.4288      2.2317      0.0000
  -8   3  12      2.9695      0.3969      2.5014      0.0000
  -7   3  12      2.9162      0.2316     -3.3560      0.0000
  -6   3  12      5.4134      0.3106     -6.5018      0.0000
  -5   3  12      3.4496      0.2978      2.3272      0.0000
  -4   3  12      3.4958      0.3902      2.1238      0.0000
  -3   3  12      1.3554      0.2412      1.0166      0.0000
  -2   3  12      4.5586      0.3502     -4.1653      0.0000
  -1   3  12      4.3567      0.2478      4.1848      0.0000
   0   3  12      7.5975      0.3817     -7.1480      0.0000
   1   3  12      1.7475      0.6993     -0.0872      0.0000
   2   3  12      1.9975      0.2513      2.0734      0.0000
   3   3  12      1.9730      0.3269      1.6405      0.0000
   4   3  12      1.2092      0.3562     -1.3391      0.0000
   5   3  12      1.4062      0.3249      0.8252      0.0000
   6   3  12      1.3661      0.8933      0.7899      0.0000
 -16   4  12      1.6409      0.4195      1.6983      0.0000
 -15   4  12      1.5123      0.7014     -1.6051      0.0000
 -14   4  12      2.6315      0.2597     -2.2412      0.0000
 -13   4  12      1.6717      0.2538      1.1905      0.0000
 -12   4  12      0.6295      0.4671     -0.2210      0.0000
 -11   4  12      1.7768      0.2332     -1.5271      0.0000
 -10   4  12      4.5452      0.2503      3.6799      0.0000
  -9   4  12      5.9520      0.4983      6.7271      0.0000
  -8   4  12      6.4298      0.4431     -5.5340      0.0000
  -7   4  12      3.3427      0.3167     -3.4182      0.0000
  -6   4  12      5.4782      0.3213     -6.2076      0.0000
  -5   4  12      1.8415      0.4112     -0.1277      0.0000
  -4   4  12      4.1172      0.2422     -4.3151      0.0000
  -3   4  12      4.2845      0.3274      5.3517      0.0000
  -2   4  12      1.3146      0.2654      0.5094      0.0000
  -1   4  12      3.9088      0.3110      3.5731      0.0000
   0   4  12      1.8636      0.3650     -0.6096      0.0000
   1   4  12      1.6908      0.2555      0.9375      0.0000
   2   4  12      2.2509      0.2481     -2.2519      0.0000
   3   4  12      1.4341      0.2881     -0.5347      0.0000
   4   4  12      1.5840      0.3062     -0.0250      0.0000
   5   4  12      0.9071      0.4716      0.4955      0.0000
 -16   5  12      2.1666      0.3189      2.0206      0.0000
 -15   5  12      1.0948      0.3049     -0.8048      0.0000
 -14   5  12      1.8992      0.2713     -1.8539      0.0000
 -13   5  12      1.0111      0.4734      0.5883      0.0000
 -12   5  12      1.2609      0.2871     -1.0396      0.0000
 -11   5  12      1.9896      0.2072     -1.7159      0.0000
 -10   5  12      2.1089      0.1836      1.9544      0.0000
  -9   5  12      1.9590      0.6901     -0.2811      0.0000
  -8   5  12      1.6766      0.2293     -0.9126      0.0000
  -7   5  12      2.2051      0.3309      2.0143      0.0000
  -6   5  12      4.6831      0.2650      3.8884      0.0000
  -5   5  12      5.1340      0.2278     -5.2241      0.0000
  -4   5  12      2.8905      0.3835     -0.9818      0.0000
  -3   5  12      1.8480      0.2534     -1.2587      0.0000
  -2   5  12      1.8662      0.3786      0.4014      0.0000
  -1   5  12      3.0559      0.2266     -2.6977      0.0000
   0   5  12      4.5952      0.3226      4.9028      0.0000
   1   5  12      2.9653      0.2543      3.2710      0.0000
   2   5  12      2.3058      0.2315     -2.8808      0.0000
   3   5  12      4.2574      0.2557     -4.3402      0.0000
   4   5  12      2.1172      0.2651      1.9219      0.0000
   5   5  12      1.0644      0.5797      0.1941      0.0000
 -16   6  12      0.0000      0.4722      0.2647      0.0000
 -15   6  12      0.8054      0.7111      0.9437      0.0000
 -14   6  12      0.7456      0.3764      0.0737      0.0000
 -13   6  12      1.4928      0.3258     -1.0521      0.0000
 -12   6  12      2.7031      0.2561      3.0384      0.0000
 -11   6  12      0.9195      0.3430     -0.2443      0.0000
 -10   6  12      4.8315      0.2822     -5.0364      0.0000
  -9   6  12      4.3804      0.3616     -4.6003      0.0000
  -8   6  12      3.3958      0.6181      2.7909      0.0000
  -7   6  12      1.6898      0.2457     -2.0092      0.0000
  -6   6  12      1.9770      0.2198      2.4452      0.0000
  -5   6  12      2.3722      0.3456      0.4038      0.0000
  -4   6  12      2.7901      0.2811      2.4587      0.0000
  -3   6  12      7.5410      0.4189     -6.6060      0.0000
  -2   6  12      1.8898      0.3858      1.8634      0.0000
  -1   6  12      1.4082      0.4479      0.1333      0.0000
   0   6  12      2.2744      0.2362     -1.4592      0.0000
   1   6  12      1.2806      0.3121     -0.0250      0.0000
   2   6  12      2.3882      0.2177      2.7947      0.0000
   3   6  12      1.3634      0.3220      0.9276      0.0000
   4   6  12      0.7731      0.4974      0.7115      0.0000
   5   6  12      0.8894      0.6420      0.6577      0.0000
 -15   7  12      1.1005      0.5040      0.3193      0.0000
 -14   7  12      1.0588      0.3130      0.7534      0.0000
 -13   7  12      1.9656      0.2728     -1.8035      0.0000
 -12   7  12      1.4178      0.3150     -1.4956      0.0000
 -11   7  12      0.7637      0.5038      0.1056      0.0000
 -10   7  12      3.5364      0.2237      3.7036      0.0000
  -9   7  12      1.8732      0.2842     -1.5723      0.0000
  -8   7  12      1.2656      0.3921     -0.1647      0.0000
  -7   7  12      2.7277      0.3048      2.9468      0.0000
  -6   7  12      4.6804      0.2603     -5.6988      0.0000
  -5   7  12      2.3327      0.2103      1.6097      0.0000
  -4   7  12      5.8370      0.3382      6.2821      0.0000
  -3   7  12      4.4189      0.2956      5.0577      0.0000
  -2   7  12      3.5941      0.2669     -3.1945      0.0000
  -1   7  12      1.3019      0.2621      0.5744      0.0000
   0   7  12      1.2044      0.4863     -0.3165      0.0000
   1   7  12      1.1644      0.4367     -0.3137      0.0000
   2   7  12      1.5389      0.4078     -1.3540      0.0000
   3   7  12      0.7612      0.5685      0.3836      0.0000
   4   7  12      0.3438      0.5496     -0.2043      0.0000
 -15   8  12      1.5055      0.3390      1.5945      0.0000
 -14   8  12      1.0002      0.3983      0.6771      0.0000
 -13   8  12      1.4599      0.3051     -0.8199      0.0000
 -12   8  12      2.0517      0.3075     -1.4814      0.0000
 -11   8  12      1.8861      0.2081      1.4497      0.0000
 -10   8  12      0.8520      0.3283     -0.1588      0.0000
  -9   8  12      2.1408      0.2754     -2.3571      0.0000
  -8   8  12      3.7713      0.2349      3.6626      0.0000
  -7   8  12      5.0626      0.3160      5.7928      0.0000
  -6   8  12      3.2518      0.1830     -3.3201      0.0000
  -5   8  12      1.7744      0.3809     -0.4832      0.0000
  -4   8  12      2.0790      0.2276     -0.6034      0.0000
  -3   8  12      1.9088      0.2109      1.3037      0.0000
  -2   8  12      5.1790      0.2890     -5.6740      0.0000
  -1   8  12      1.0040      0.5361      0.6644      0.0000
   0   8  12      1.2728      0.4584     -0.5387      0.0000
   1   8  12      1.3936      0.3231     -1.4939      0.0000
   2   8  12      1.0116      0.3467      0.0430      0.0000
   3   8  12      1.6162      0.3163      2.2209      0.0000
   4   8  12      0.4713      0.5455      0.1849      0.0000
 -14   9  12      0.8114      0.5926     -0.4309      0.0000
 -13   9  12      1.1961      0.3781      0.3803      0.0000
 -12   9  12      1.7781      0.2300      1.9690      0.0000
 -11   9  12      2.6169      0.2311      2.9305      0.0000
 -10   9  12      1.1294      0.2384     -1.0492      0.0000
  -9   9  12      1.3374      0.2759     -2.2582      0.0000
  -8   9  12      1.2195      0.2740      0.6027      0.0000
  -7   9  12      2.4885      0.2055     -2.0961      0.0000
  -6   9  12      1.0763      0.3280     -1.5460      0.0000
  -5   9  12      1.4530      0.3506     -0.3550      0.0000
  -4   9  12      3.2649      0.2049      3.2933      0.0000
  -3   9  12      2.6839      0.2439     -2.5766      0.0000
  -2   9  12      1.6020      0.3867     -0.4443      0.0000
  -1   9  12      2.4832      0.3256      2.3036      0.0000
   0   9  12      1.7614      0.2955     -1.8746      0.0000
   1   9  12      2.7848      0.2555     -2.8718      0.0000
   2   9  12      1.5895      0.3594      1.3082      0.0000
   3   9  12      1.2843      0.6955      0.9330      0.0000
 -13  10  12      0.9891      0.3988     -0.8488      0.0000
 -12  10  12      0.4749      0.4482     -0.4295      0.0000
 -11  10  12      0.8807      0.3460      0.4320      0.0000
 -10  10  12      2.1524      0.1585      2.6497      0.0000
  -9  10  12      0.8942      0.2806      0.5751      0.0000
  -8  10  12      1.6925      0.2198     -1.7053      0.0000
  -7  10  12      1.2745      0.2070     -0.5106      0.0000
  -6  10  12      1.3980      0.2135     -1.0331      0.0000
  -5  10  12      4.4236      0.2834     -5.5438      0.0000
  -4  10  12      1.5174      0.3137      0.0370      0.0000
  -3  10  12      0.9224      0.4289      0.8087      0.0000
  -2  10  12      2.3416      0.2760      2.7042      0.0000
  -1  10  12      1.2130      0.3369      0.6575      0.0000
   0  10  12      2.1884      0.2512      2.2085      0.0000
   1  10  12      1.2314      0.3451     -0.8767      0.0000
   2  10  12      2.7943      0.3223     -2.1815      0.0000
   3  10  12      0.5224      0.8635     -0.6386      0.0000
 -12  11  12      1.2176      0.3262      0.8937      0.0000
 -11  11  12      1.7291      0.2795     -2.2002      0.0000
 -10  11  12      1.2658      0.2378     -1.4218      0.0000
  -9  11  12      1.5510      0.2087      1.5940      0.0000
  -8  11  12      1.2404      0.1944      0.8368      0.0000
  -7  11  12      1.0833      0.1896     -0.3969      0.0000
  -6  11  12      1.0008      0.2239     -0.1606      0.0000
  -5  11  12      1.5419      0.3021      1.1750      0.0000
  -4  11  12      2.1210      0.1875     -1.8265      0.0000
  -3  11  12      1.0458      0.3496      0.2977      0.0000
  -2  11  12      1.3971      0.2643      1.0230      0.0000
  -1  11  12      0.7761      0.5263     -0.1651      0.0000
   0  11  12      0.9341      0.5392     -0.0736      0.0000
   1  11  12      1.1780      0.6822      0.9515      0.0000
   2  11  12      0.7670      0.6371     -0.0840      0.0000
 -11  12  12      0.4051      0.5059     -0.3939      0.0000
 -10  12  12      1.7509      0.2211     -1.6974      0.0000
  -9  12  12      0.7801      0.2850      0.8692      0.0000
  -8  12  12      0.8822      0.2174      0.3685      0.0000
  -7  12  12      1.2269      0.1653     -0.9945      0.0000
  -6  12  12      0.3497      0.3448      0.3618      0.0000
  -5  12  12      1.5916      0.1481      1.7564      0.0000
  -4  12  12      1.6540      0.1649     -2.2149      0.0000
  -3  12  12      0.8742      0.4959      0.1850      0.0000
  -2  12  12      1.7248      0.2516      1.4774      0.0000
  -1  12  12      0.2160      0.5071     -0.5260      0.0000
   0  12  12      1.5561      0.3939     -2.1159      0.0000
   1  12  12      0.0000      0.5882      0.9406      0.0000
 -10  13  12      1.2644      0.2589      0.4168      0.0000
  -9  13  12      0.9021      0.2553      0.0428      0.0000
  -8  13  12      1.1107      0.2390      0.7792      0.0000
  -7  13  12      1.5412      0.1585      1.6902      0.0000
  -6  13  12      0.7556      0.2363      0.2853      0.0000
  -5  13  12      1.9159      0.1550     -2.1442      0.0000
  -4  13  12      1.4308      0.2006     -1.1022      0.0000
  -3  13  12      0.0000      0.4871      0.3318      0.0000
  -2  13  12      1.3958      0.3640     -0.0621      0.0000
  -1  13  12      0.0106      0.4804     -0.2488      0.0000
  -8  14  12      0.0000      0.5677      0.6418      0.0000
  -7  14  12      0.6183      0.3623      0.1555      0.0000
  -6  14  12      0.1073      0.3771     -0.2001      0.0000
  -5  14  12      0.4369      0.5655      0.4978      0.0000
  -4  14  12      0.6382      0.3962      0.4157      0.0000
  -3  14  12      0.4736      0.5513     -0.8636      0.0000
 -15   1  13      1.3375      0.2581      1.3983      0.0000
 -14   1  13      2.8938      0.2269     -2.9056      0.0000
 -13   1  13      3.4018      0.2316     -3.2502      0.0000
 -12   1  13      1.5029      0.1678      0.7448      0.0000
 -11   1  13      1.6319      0.3330      1.4245      0.0000
 -10   1  13      1.3225      0.5764     -1.3149      0.0000
  -9   1  13      1.8615      0.2429      1.5913      0.0000
  -8   1  13      5.5274      0.4219      5.9479      0.0000
  -7   1  13      3.6182      0.2844     -3.1161      0.0000
  -6   1  13      3.4667      0.2300     -3.3738      0.0000
  -5   1  13      4.6481      0.2772      4.3578      0.0000
  -4   1  13      1.7909      0.5186      0.0570      0.0000
  -3   1  13      4.6271      0.2485     -4.7225      0.0000
  -2   1  13      2.3485      0.2362      2.6928      0.0000
  -1   1  13      5.1231      0.3441      5.1270      0.0000
   0   1  13      1.8697      0.2330     -1.4385      0.0000
   1   1  13      1.8228      0.2508     -1.6887      0.0000
   2   1  13      1.1569      0.3151      0.4075      0.0000
   3   1  13      1.5572      0.2465     -1.4933      0.0000
   4   1  13      1.9472      0.2552     -1.8047      0.0000
   5   1  13      1.4513      0.9957      1.2037      0.0000
 -16   2  13      1.2112      0.3235      1.2081      0.0000
 -15   2  13      1.0998      0.2616     -0.6295      0.0000
 -14   2  13      1.2977      0.2452      0.1840      0.0000
 -13   2  13      1.7927      0.1936      1.5439      0.0000
 -12   2  13      3.3574      0.2277     -3.9314      0.0000
 -11   2  13      1.1991      0.3525     -0.8609      0.0000
 -10   2  13      1.9952      0.3615      1.0916      0.0000
  -9   2  13      1.2198      0.5335      0.3890      0.0000
  -8   2  13      1.6506      0.3616      1.8003      0.0000
  -7   2  13      1.2051      0.3788      0.9699      0.0000
  -6   2  13      1.6367      0.2727      0.9328      0.0000
  -5   2  13      1.9070      0.4048     -0.9886      0.0000
  -4   2  13      4.3277      0.2862     -4.7866      0.0000
  -3   2  13      7.2566      0.3735     -7.0202      0.0000
  -2   2  13      2.7574      0.2346     -1.7833      0.0000
  -1   2  13      3.5863      0.2290      3.8696      0.0000
   0   2  13      1.4053      0.2422      1.2907      0.0000
   1   2  13      1.6662      0.2599      1.9949      0.0000
   2   2  13      1.9019      0.2990      1.6716      0.0000
   3   2  13      0.8987      0.3864     -0.8657      0.0000
   4   2  13      0.3441      0.5345     -0.8371      0.0000
 -16   3  13      0.3757      0.3921     -0.0138      0.0000
 -15   3  13      1.4729      0.2209     -1.5961      0.0000
 -14   3  13      1.6058      0.2349      1.5969      0.0000
 -13   3  13      2.6510      0.2514      2.6008      0.0000
 -12   3  13      2.0782      0.2574     -2.5672      0.0000
 -11   3  13      3.1563      0.2182     -3.1044      0.0000
 -10   3  13      2.4865      0.3000     -1.8107      0.0000
  -9   3  13      2.3583      0.3390     -2.3258      0.0000
  -8   3  13      2.6652      0.2570     -2.4788      0.0000
  -7   3  13      2.2625      0.2569      2.0304      0.0000
  -6   3  13      3.1826      0.3500      2.5521      0.0000
  -5   3  13      3.7553      0.1936     -3.1806      0.0000
  -4   3  13      6.2006      0.5648      7.6648      0.0000
  -3   3  13      4.9264      0.2407      4.8060      0.0000
  -2   3  13      4.4666      0.2426     -4.3228      0.0000
  -1   3  13      3.7732      0.2756     -3.2900      0.0000
   0   3  13      3.8808      0.2541      4.1625      0.0000
   1   3  13      3.7779      0.2650      3.8451      0.0000
   2   3  13      2.2967      0.2560     -2.8834      0.0000
   3   3  13      2.0199      0.2728      1.6586      0.0000
   4   3  13      1.4424      0.4380      2.0053      0.0000
 -16   4  13      0.4641      0.3896      0.0870      0.0000
 -15   4  13      0.8098      0.3832     -0.3798      0.0000
 -14   4  13      1.3356      0.3286     -0.4434      0.0000
 -13   4  13      1.0261      0.3214     -0.6816      0.0000
 -12   4  13      2.2597      0.1959      2.1364      0.0000
 -11   4  13      1.0782      0.4150     -0.5621      0.0000
 -10   4  13      1.4235      0.2262      1.1072      0.0000
  -9   4  13      2.3269      0.3992     -1.4076      0.0000
  -8   4  13      1.2534      0.5466     -0.7987      0.0000
  -7   4  13      1.3610      0.3964      1.3989      0.0000
  -6   4  13      1.4307      0.2961      1.0710      0.0000
  -5   4  13      3.9398      0.2248      4.1168      0.0000
  -4   4  13      1.9333      0.2525      1.8159      0.0000
  -3   4  13      1.5468      0.2521      1.1196      0.0000
  -2   4  13      3.0092      0.2389      3.1697      0.0000
  -1   4  13      3.2002      0.1988     -2.9715      0.0000
   0   4  13      2.9554      0.2359     -3.1373      0.0000
   1   4  13      0.9112      0.3482      0.4845      0.0000
   2   4  13      0.5133      0.4849     -0.6076      0.0000
   3   4  13      1.5685      0.2486     -0.6118      0.0000
   4   4  13      1.8944      0.3468      1.4433      0.0000
 -15   5  13      0.9517      0.3034      0.6461      0.0000
 -14   5  13      0.9233      0.2523     -0.4620      0.0000
 -13   5  13      1.1303      0.2989     -0.1209      0.0000
 -12   5  13      1.1851      0.2185     -0.9087      0.0000
 -11   5  13      1.2227      0.2233     -0.9005      0.0000
 -10   5  13      1.5397      0.2338      1.1556      0.0000
  -9   5  13      1.1164      0.3108      0.5884      0.0000
  -8   5  13      3.3422      0.2347      3.6229      0.0000
  -7   5  13      1.6736      0.3238      1.8130      0.0000
  -6   5  13      2.7338      0.1821     -1.9306      0.0000
  -5   5  13      2.4000      0.2079      0.9511      0.0000
  -4   5  13      2.1171      0.1895      1.3179      0.0000
  -3   5  13      1.6064      0.2643      0.9440      0.0000
  -2   5  13      3.3675      0.2388     -3.2565      0.0000
  -1   5  13      2.5308      0.2071     -2.1927      0.0000
   0   5  13      1.8657      0.2418      1.7205      0.0000
   1   5  13      0.9660      0.3565      0.4052      0.0000
   2   5  13      1.0492      0.3042     -0.1890      0.0000
   3   5  13      0.7656      0.4432     -0.4596      0.0000
   4   5  13      1.1726      0.5106      0.9282      0.0000
 -15   6  13      0.7987      0.4939     -0.3216      0.0000
 -14   6  13      0.5216      0.5164     -0.2778      0.0000
 -13   6  13      1.1271      0.2791      0.6715      0.0000
 -12   6  13      1.2611      0.2135      0.9473      0.0000
 -11   6  13      5.4994      0.3263      5.4630      0.0000
 -10   6  13      2.7644      0.2223     -2.1569      0.0000
  -9   6  13      5.4939      0.3334     -5.7000      0.0000
  -8   6  13      1.3636      0.2742      1.6126      0.0000
  -7   6  13      3.5679      0.2311      3.2413      0.0000
  -6   6  13      2.0280      0.1972     -1.9546      0.0000
  -5   6  13      3.3996      0.1972     -3.1840      0.0000
  -4   6  13      1.5802      0.2640      0.0151      0.0000
  -3   6  13      1.3858      0.2495     -0.1695      0.0000
  -2   6  13      1.0998      0.2932     -0.3694      0.0000
  -1   6  13      1.6641      0.2293      0.5660      0.0000
   0   6  13      1.9253      0.2306     -1.6494      0.0000
   1   6  13      1.1085      0.3355     -0.8405      0.0000
   2   6  13      0.9144      0.3222     -0.4223      0.0000
   3   6  13      1.1891      0.4651      1.1762      0.0000
 -15   7  13      0.3951      0.5409      0.4984      0.0000
 -14   7  13      1.4769      0.3524     -1.5932      0.0000
 -13   7  13      1.4695      0.2322     -2.1308      0.0000
 -12   7  13      1.8496      0.2046      1.9144      0.0000
 -11   7  13      1.6797      0.1848      1.6803      0.0000
 -10   7  13      1.4892      0.2384     -1.3736      0.0000
  -9   7  13      1.9615      0.2151      1.5806      0.0000
  -8   7  13      2.2040      0.2787      3.0678      0.0000
  -7   7  13      5.1163      0.2948     -5.0035      0.0000
  -6   7  13      4.7455      0.2445     -4.7855      0.0000
  -5   7  13      3.7369      0.5516      0.4197      0.0000
  -4   7  13      1.9580      0.3806      2.0723      0.0000
  -3   7  13      1.9460      0.2679     -1.9977      0.0000
  -2   7  13      4.3301      0.2984      4.4790      0.0000
  -1   7  13      5.1265      0.2935      5.4510      0.0000
   0   7  13      1.9196      0.2186     -1.8946      0.0000
   1   7  13      1.7101      0.2366     -1.1540      0.0000
   2   7  13      0.9422      0.3694      0.5220      0.0000
   3   7  13      0.0000      0.6603     -0.2326      0.0000
 -14   8  13      2.0232      0.3376      2.0771      0.0000
 -13   8  13      1.1895      0.3226     -1.4055      0.0000
 -12   8  13      2.9976      0.1972     -2.8148      0.0000
 -11   8  13      1.1369      0.2205     -0.7176      0.0000
 -10   8  13      1.6537      0.2139      1.6007      0.0000
  -9   8  13      2.7069      0.2203     -2.8707      0.0000
  -8   8  13      2.0163      0.2225      2.1465      0.0000
  -7   8  13      2.5532      0.1528      3.0614      0.0000
  -6   8  13      1.4500      0.1823     -0.8923      0.0000
  -5   8  13      1.9098      0.5293     -0.3666      0.0000
  -4   8  13      1.4530      0.3770      1.2577      0.0000
  -3   8  13      2.2112      0.2225     -1.7779      0.0000
  -2   8  13      1.9944      0.2330     -1.9343      0.0000
  -1   8  13      1.4157      0.2518      0.4551      0.0000
   0   8  13      1.1173      0.3980      0.8654      0.0000
   1   8  13      0.9039      0.3872      0.2929      0.0000
   2   8  13      0.6974      0.5814      0.8841      0.0000
 -13   9  13      0.6745      0.4027      0.9604      0.0000
 -12   9  13      0.7186      0.3825      0.1574      0.0000
 -11   9  13      1.0458      0.2348     -1.1189      0.0000
 -10   9  13      1.0118      0.2378     -0.7474      0.0000
  -9   9  13      1.0889      0.2383      0.3389      0.0000
  -8   9  13      1.5984      0.2026     -0.9699      0.0000
  -7   9  13      1.3354      0.1482     -0.0050      0.0000
  -6   9  13      1.1278      0.2367      0.1928      0.0000
  -5   9  13      1.8407      0.3473      1.1041      0.0000
  -4   9  13      1.9647      0.2261      1.5208      0.0000
  -3   9  13      1.3002      0.2290      0.7971      0.0000
  -2   9  13      0.9883      0.5724     -1.1285      0.0000
  -1   9  13      0.8485      0.6020     -0.6779      0.0000
   0   9  13      1.0933      0.4562      0.7174      0.0000
   1   9  13      0.9932      0.4514     -0.3987      0.0000
   2   9  13      1.0995      0.4448      0.9461      0.0000
 -13  10  13      0.6541      0.4880      0.6492      0.0000
 -12  10  13      0.7889      0.4878      0.7611      0.0000
 -11  10  13      0.5572      0.4224     -0.8510      0.0000
 -10  10  13      0.9545      0.3762     -0.4667      0.0000
  -9  10  13      2.2523      0.1793      2.0866      0.0000
  -8  10  13      1.0828      0.2285     -0.6159      0.0000
  -7  10  13      1.0581      0.2288      0.8640      0.0000
  -6  10  13      1.7031      0.1981      1.8599      0.0000
  -5  10  13      1.1388      0.4041     -0.3728      0.0000
  -4  10  13      2.3482      0.2441     -2.8602      0.0000
  -3  10  13      1.1405      0.4044      0.6783      0.0000
  -2  10  13      2.3496      0.2880      2.8447      0.0000
  -1  10  13      0.9900      0.4947     -0.9211      0.0000
   0  10  13      0.5003      0.5763     -0.7826      0.0000
   1  10  13      1.4558      0.5255      1.4719      0.0000
 -12  11  13      0.3772      0.4988     -0.0463      0.0000
 -11  11  13      1.3453      0.2538     -0.8285      0.0000
 -10  11  13      0.6615      0.3280      0.7906      0.0000
  -9  11  13      0.6346      0.3585     -0.8756      0.0000
  -8  11  13      0.9986      0.2919     -0.5715      0.0000
  -7  11  13      1.2551      0.2784      0.9518      0.0000
  -6  11  13      1.2051      0.3049      1.4011      0.0000
  -5  11  13      0.9002      0.1842     -0.5101      0.0000
  -4  11  13      0.6708      0.5006      0.0639      0.0000
  -3  11  13      1.2485      0.3071      1.2365      0.0000
  -2  11  13      1.5305      0.3355     -1.4150      0.0000
  -1  11  13      1.0286      0.5986     -1.7590      0.0000
   0  11  13      0.7710      0.6044      0.4566      0.0000
 -10  12  13      0.3374      0.4392      0.4379      0.0000
  -9  12  13      0.5900      0.4558     -0.2976      0.0000
  -8  12  13      0.7739      0.3202     -0.6522      0.0000
  -7  12  13      2.7901      0.2045     -3.0281      0.0000
  -6  12  13      1.3157      0.2415     -0.4964      0.0000
  -5  12  13      0.8451      0.1925      0.3253      0.0000
  -4  12  13      0.8522      0.2900      0.9391      0.0000
  -3  12  13      1.8052      0.2797      1.6577      0.0000
  -2  12  13      0.7780      0.4714     -0.0240      0.0000
  -1  12  13      0.0000      0.9599     -1.0475      0.0000
  -8  13  13      0.6149      0.3459      0.3465      0.0000
  -7  13  13      1.0505      0.3060     -0.4186      0.0000
  -6  13  13      1.5025      0.2432     -1.3952      0.0000
  -5  13  13      0.0917      0.4208     -0.1037      0.0000
  -4  13  13      0.5046      0.4491      0.6238      0.0000
  -3  13  13      0.9732      0.6995      0.3300      0.0000
 -15   0  14      0.6138      0.3748     -0.1998      0.0000
 -14   0  14      0.8951      0.2690      0.4070      0.0000
 -13   0  14      1.1598      0.2313      1.0478      0.0000
 -12   0  14      1.5149      0.7455      0.9048      0.0000
 -11   0  14      2.4481      0.6004      2.3348      0.0000
 -10   0  14      3.1344      0.4163     -3.6124      0.0000
  -9   0  14      0.9766      0.6037      0.3512      0.0000
  -8   0  14      4.4902      0.4247     -3.7547      0.0000
  -7   0  14      2.9791      0.5212     -3.1664      0.0000
  -6   0  14      3.1194      0.3320      2.3855      0.0000
  -5   0  14      6.8960      0.7979      9.0357      0.0000
  -4   0  14      1.8376      0.4032     -1.2049      0.0000
  -3   0  14      3.6498      0.4473     -3.1561      0.0000
  -2   0  14      1.7126      0.3733      1.3954      0.0000
  -1   0  14      2.1107      0.2785      1.7801      0.0000
   0   0  14      4.0958      0.3136     -4.7438      0.0000
   1   0  14      1.1858      0.3712      1.0163      0.0000
   2   0  14      2.3202      0.4591      2.2900      0.0000
   3   0  14      0.8838      0.7526      0.3442      0.0000
 -16   1  14      1.2600      0.3586     -1.7717      0.0000
 -15   1  14      2.9337      0.4435     -2.9320      0.0000
 -14   1  14      2.3396      0.1718      2.3463      0.0000
 -13   1  14      1.7833      0.1503      1.6967      0.0000
 -12   1  14      0.8714      0.3487      0.0416      0.0000
 -11   1  14      2.5327      0.5322      1.1278      0.0000
 -10   1  14      1.5463      0.6585      0.3281      0.0000
  -9   1  14      3.1362      0.4617     -2.3312      0.0000
  -8   1  14      1.2119      0.4674     -0.9945      0.0000
  -7   1  14      3.7145      0.2236      3.8910      0.0000
  -6   1  14      2.4951      0.2098     -2.1349      0.0000
  -5   1  14      2.4907      0.1880     -2.2593      0.0000
  -4   1  14      5.9877      0.3982      6.6482      0.0000
  -3   1  14      3.7526      0.2236      3.5742      0.0000
  -2   1  14      1.5382      0.2053     -0.0594      0.0000
  -1   1  14      2.2190      0.2022     -2.0296      0.0000
   0   1  14      1.6054      0.2108      1.3670      0.0000
   1   1  14      1.6740      0.2408     -1.8108      0.0000
   2   1  14      2.0880      0.2233     -2.0735      0.0000
   3   1  14      1.6014      0.3549      0.5778      0.0000
 -16   2  14      0.0000      0.3672      0.3572      0.0000
 -15   2  14      0.8024      0.2894      0.5025      0.0000
 -14   2  14      1.1775      0.4372     -1.1176      0.0000
 -13   2  14      1.3621      0.2348     -0.4837      0.0000
 -12   2  14      0.2988      0.4756     -0.3014      0.0000
 -11   2  14      1.3391      0.6833      0.9916      0.0000
 -10   2  14      2.7480      0.4344      3.0071      0.0000
  -9   2  14      0.9038      0.5339     -0.0155      0.0000
  -8   2  14      3.3667      0.2701      2.7485      0.0000
  -7   2  14      0.9582      0.3591      0.3954      0.0000
  -6   2  14      2.0560      0.2265      1.2613      0.0000
  -5   2  14      3.0899      0.1911     -3.1806      0.0000
  -4   2  14      1.2597      0.4628     -0.1494      0.0000
  -3   2  14      1.4763      0.2030     -1.1751      0.0000
  -2   2  14      2.4792      0.2975      2.1933      0.0000
  -1   2  14      1.9722      0.1908     -2.3013      0.0000
   0   2  14      2.2696      0.3184     -0.6839      0.0000
   1   2  14      1.6895      0.2413     -1.9758      0.0000
   2   2  14      1.2691      0.3166     -0.6651      0.0000
   3   2  14      0.8740      0.4631      0.4351      0.0000
 -15   3  14      0.1410      0.3904     -0.3719      0.0000
 -14   3  14      1.0758      0.2819      0.8881      0.0000
 -13   3  14      1.0511      0.2697      0.6332      0.0000
 -12   3  14      1.9064      0.1888     -2.1797      0.0000
 -11   3  14      1.2497      0.3680      1.1695      0.0000
 -10   3  14      2.0894      0.2665      2.7809      0.0000
  -9   3  14      1.4948      0.3740     -0.0140      0.0000
  -8   3  14      0.8942      0.5585      0.3499      0.0000
  -7   3  14      1.9203      0.2425     -1.6576      0.0000
  -6   3  14      3.2678      0.1708     -3.0808      0.0000
  -5   3  14      2.3311      0.1773     -2.0594      0.0000
  -4   3  14      1.7556      0.2483      0.5413      0.0000
  -3   3  14      2.9741      0.2245      3.2657      0.0000
  -2   3  14      1.1930      0.2347     -1.0532      0.0000
  -1   3  14      1.1701      0.3228     -0.8455      0.0000
   0   3  14      0.6626      0.4513      0.1092      0.0000
   1   3  14      1.1258      0.2805      0.5848      0.0000
   2   3  14      1.2243      0.2802     -1.2884      0.0000
   3   3  14      0.6416      0.5757      0.4951      0.0000
 -15   4  14      0.6698      0.3553      0.0547      0.0000
 -14   4  14      1.2657      0.2785     -1.2487      0.0000
 -13   4  14      1.7926      0.2698     -1.8519      0.0000
 -12   4  14      1.3776      0.2320      0.5324      0.0000
 -11   4  14      4.6913      0.2706      4.9791      0.0000
 -10   4  14      1.6374      0.5542      1.5819      0.0000
  -9   4  14      1.6290      0.2623     -1.5267      0.0000
  -8   4  14      1.4886      0.3503     -1.2454      0.0000
  -7   4  14      3.8122      0.2470      3.6869      0.0000
  -6   4  14      2.9484      0.1762     -2.9934      0.0000
  -5   4  14      2.6526      0.1603     -3.1089      0.0000
  -4   4  14      1.7716      0.2652     -1.0532      0.0000
  -3   4  14      2.4713      0.2726      2.2922      0.0000
  -2   4  14      1.1836      0.2570     -0.2402      0.0000
  -1   4  14      2.2954      0.2849      2.2935      0.0000
   0   4  14      1.8769      0.2392      1.1095      0.0000
   1   4  14      2.3183      0.2362     -1.8776      0.0000
   2   4  14      2.4140      0.2474     -2.6363      0.0000
   3   4  14      1.3856      0.5719      1.1715      0.0000
 -15   5  14      1.1736      0.2828      1.5412      0.0000
 -14   5  14      0.6205      0.3435     -0.5233      0.0000
 -13   5  14      0.9304      0.2213     -0.5707      0.0000
 -12   5  14      1.0056      0.1903      0.1515      0.0000
 -11   5  14      2.1160      0.1808     -2.3780      0.0000
 -10   5  14      2.8739      0.2351     -2.9813      0.0000
  -9   5  14      2.5358      0.2656      2.5971      0.0000
  -8   5  14      3.0725      0.2526      3.2351      0.0000
  -7   5  14      2.5516      0.2051     -2.4410      0.0000
  -6   5  14      1.6843      0.1735      1.0257      0.0000
  -5   5  14      1.9310      0.1466      2.0278      0.0000
  -4   5  14      5.0475      0.2595     -5.3589      0.0000
  -3   5  14      4.7190      0.2365     -4.6028      0.0000
  -2   5  14      3.1772      0.2247      3.5497      0.0000
  -1   5  14      1.1756      0.2635      0.7840      0.0000
   0   5  14      1.1359      0.2550      0.0398      0.0000
   1   5  14      2.2883      0.2513      2.1994      0.0000
   2   5  14      1.9475      0.2900      1.6633      0.0000
 -15   6  14      0.4866      0.6927      1.2488      0.0000
 -14   6  14      0.4631      0.4223      0.7905      0.0000
 -13   6  14      0.7114      0.2589     -0.4584      0.0000
 -12   6  14      0.9954      0.4350     -0.0162      0.0000
 -11   6  14      1.3588      0.1921      1.0139      0.0000
 -10   6  14      2.1278      0.2475     -2.1551      0.0000
  -9   6  14      1.8066      0.3729     -1.9412      0.0000
  -8   6  14      1.6534      0.2338      1.8496      0.0000
  -7   6  14      1.6492      0.2756     -1.3968      0.0000
  -6   6  14      1.6279      0.2023      1.7071      0.0000
  -5   6  14      2.5000      0.1592      2.2047      0.0000
  -4   6  14      2.8501      0.2096      2.8878      0.0000
  -3   6  14      2.6492      0.2406     -2.4793      0.0000
  -2   6  14      1.3826      0.2712      0.9841      0.0000
  -1   6  14      0.9664      0.3373      0.0989      0.0000
   0   6  14      1.9039      0.2409     -1.5963      0.0000
   1   6  14      0.9517      0.3554     -0.4756      0.0000
   2   6  14      1.6560      0.3875      1.8956      0.0000
 -14   7  14      0.6185      0.4840      0.4079      0.0000
 -13   7  14      0.9615      0.2524     -1.1471      0.0000
 -12   7  14      1.2434      0.1908     -0.9127      0.0000
 -11   7  14      1.0669      0.2535      1.1623      0.0000
 -10   7  14      1.2472      0.3473      1.2354      0.0000
  -9   7  14      1.6038      0.2001      1.4539      0.0000
  -8   7  14      1.0388      0.2687      1.0170      0.0000
  -7   7  14      1.0396      0.2451     -0.8028      0.0000
  -6   7  14      1.9683      0.1847     -1.7580      0.0000
  -5   7  14      0.7392      0.4129      1.1579      0.0000
  -4   7  14      1.6642      0.2542      1.0691      0.0000
  -3   7  14      0.9757      0.2864     -0.5460      0.0000
  -2   7  14      1.4532      0.2320      0.8919      0.0000
  -1   7  14      1.6455      0.2361      1.4497      0.0000
   0   7  14      0.8848      0.3184     -1.0159      0.0000
   1   7  14      1.4150      0.3074     -1.1407      0.0000
 -13   8  14      1.2055      0.2370      1.1650      0.0000
 -12   8  14      0.6007      0.3354      0.4319      0.0000
 -11   8  14      1.3845      0.2134     -1.7649      0.0000
 -10   8  14      1.2858      0.1937      0.9968      0.0000
  -9   8  14      1.3577      0.2428      1.2780      0.0000
  -8   8  14      1.4592      0.3059     -1.6434      0.0000
  -7   8  14      1.8267      0.1912      0.0271      0.0000
  -6   8  14      1.8456      0.2074      1.6923      0.0000
  -5   8  14      1.9856      0.2300      2.4388      0.0000
  -4   8  14      1.4928      0.2371     -2.4121      0.0000
  -3   8  14      1.4791      0.2572     -0.5417      0.0000
  -2   8  14      1.0554      0.3011     -0.3895      0.0000
  -1   8  14      1.1961      0.3134     -1.3109      0.0000
   0   8  14      1.3461      0.3267     -1.3753      0.0000
   1   8  14      1.2571      0.4696      0.4939      0.0000
 -13   9  14      0.6766      0.3795      0.9274      0.0000
 -12   9  14      0.7617      0.3242     -0.7897      0.0000
 -11   9  14      0.8846      0.2629      0.8215      0.0000
 -10   9  14      1.7687      0.1988      2.0491      0.0000
  -9   9  14      1.4446      0.1840     -1.7141      0.0000
  -8   9  14      1.9795      0.1421     -1.9916      0.0000
  -7   9  14      1.1595      0.1674     -0.8144      0.0000
  -6   9  14      1.1743      0.2864     -0.4548      0.0000
  -5   9  14      1.1788      0.3520     -1.4753      0.0000
  -4   9  14      1.4433      0.2315      1.1688      0.0000
  -3   9  14      1.6630      0.2214      1.9850      0.0000
  -2   9  14      1.3684      0.2870     -1.2307      0.0000
  -1   9  14      1.2059      0.3757     -1.0198      0.0000
   0   9  14      0.8712      0.6029      0.8705      0.0000
 -12  10  14      0.3225      0.5659     -0.3936      0.0000
 -11  10  14      0.7281      0.3671     -0.3341      0.0000
 -10  10  14      1.1339      0.2853      1.1221      0.0000
  -9  10  14      1.4371      0.2115      1.4271      0.0000
  -8  10  14      0.6425      0.2956     -0.2939      0.0000
  -7  10  14      0.9540      0.2352     -0.5341      0.0000
  -6  10  14      0.8429      0.3063      0.1880      0.0000
  -5  10  14      1.8457      0.2903     -2.7009      0.0000
  -4  10  14      1.2062      0.2118     -0.2296      0.0000
  -3  10  14      0.9806      0.3329      1.1087      0.0000
  -2  10  14      0.7382      0.6017      0.7695      0.0000
  -1  10  14      1.0072      0.7970      0.6720      0.0000
 -10  11  14      0.3444      0.4113     -0.3766      0.0000
  -9  11  14      0.6320      0.5935      1.1204      0.0000
  -8  11  14      0.6605      0.4412     -0.2698      0.0000
  -7  11  14      0.7563      0.5022      0.1731      0.0000
  -6  11  14      1.2544      0.4002      1.4408      0.0000
  -5  11  14      0.8429      0.5157      0.3386      0.0000
  -4  11  14      1.2618      0.3630     -1.2208      0.0000
  -3  11  14      0.4933      0.5781      0.2083      0.0000
  -2  11  14      0.0000      0.6075      0.2089      0.0000
  -8  12  14      0.6215      0.4803      1.1799      0.0000
  -7  12  14      0.0000      0.4388      0.3374      0.0000
  -6  12  14      1.3265      0.4768     -1.1934      0.0000
  -5  12  14      0.7948      0.6722      0.7882      0.0000
  -4  12  14      1.3367      0.5126      1.0382      0.0000
 -15   1  15      0.7136      0.2827     -0.7431      0.0000
 -14   1  15      1.1356      0.1420      1.2081      0.0000
 -13   1  15      0.5957      0.3366     -0.0031      0.0000
 -12   1  15      1.0659      0.6973     -0.3605      0.0000
 -11   1  15      1.0914      0.4936      0.7030      0.0000
 -10   1  15      2.0505      0.2216     -0.9540      0.0000
  -9   1  15      1.0865      0.3941      0.6249      0.0000
  -8   1  15      2.0202      0.2907      2.5550      0.0000
  -7   1  15      1.1157      0.3344      0.1579      0.0000
  -6   1  15      3.0362      0.2068     -3.6610      0.0000
  -5   1  15      2.1430      0.2642     -1.9158      0.0000
  -4   1  15      1.3660      0.2497     -0.5048      0.0000
  -3   1  15      1.2021      0.2070      0.0080      0.0000
  -2   1  15      0.9208      0.3750      0.3227      0.0000
  -1   1  15      1.5808      0.1888     -1.0640      0.0000
   0   1  15      0.9207      0.2659      0.5671      0.0000
   1   1  15      1.0764      0.3721      0.6863      0.0000
   2   1  15      0.0000      0.7633     -0.2291      0.0000
 -15   2  15      0.9895      0.2897      1.0257      0.0000
 -14   2  15      1.2872      0.2269      0.9815      0.0000
 -13   2  15      1.7005      0.2614     -1.7093      0.0000
 -12   2  15      2.3430      0.4161     -2.1706      0.0000
 -11   2  15      1.7754      0.2722      2.0968      0.0000
 -10   2  15      1.2798      0.3468     -0.7466      0.0000
  -9   2  15      3.3664      0.5526     -4.3485      0.0000
  -8   2  15      2.2585      0.2210      2.1657      0.0000
  -7   2  15      3.6708      0.2393      4.9913      0.0000
  -6   2  15      2.1660      0.1851     -2.1609      0.0000
  -5   2  15      2.8865      0.2825     -2.8468      0.0000
  -4   2  15      1.7985      0.1710      1.2569      0.0000
  -3   2  15      1.8672      0.2015     -1.4537      0.0000
  -2   2  15      3.3522      0.2056     -3.6367      0.0000
  -1   2  15      1.3316      0.2123      1.0945      0.0000
   0   2  15      3.0021      0.2298      3.5298      0.0000
   1   2  15      0.8420      0.4521     -0.7047      0.0000
 -15   3  15      0.5848      0.3672      0.5517      0.0000
 -14   3  15      0.4096      0.4014      0.1056      0.0000
 -13   3  15      1.9973      0.2787      2.3447      0.0000
 -12   3  15      0.9844      0.6160      0.4374      0.0000
 -11   3  15      1.4371      0.3759     -1.1761      0.0000
 -10   3  15      1.8768      0.2424     -2.0268      0.0000
  -9   3  15      1.0216      0.4665      0.2481      0.0000
  -8   3  15      2.2737      0.2316     -2.3468      0.0000
  -7   3  15      2.3053      0.2111     -3.1980      0.0000
  -6   3  15      2.7739      0.1878      3.1144      0.0000
  -5   3  15      2.4385      0.1846      2.7228      0.0000
  -4   3  15      1.4552      0.2149     -0.1272      0.0000
  -3   3  15      1.2566      0.2125      0.3165      0.0000
  -2   3  15      1.1377      0.2552      0.2461      0.0000
  -1   3  15      1.9964      0.1701     -1.8147      0.0000
   0   3  15      1.1488      0.2483     -0.3842      0.0000
   1   3  15      1.2520      0.3260      1.3179      0.0000
 -15   4  15      0.8360      0.4382     -0.0387      0.0000
 -14   4  15      0.8429      0.4173     -0.5346      0.0000
 -13   4  15      0.7757      0.2260     -0.2988      0.0000
 -12   4  15      1.8098      0.1726      1.7919      0.0000
 -11   4  15      0.8742      0.3879      0.5399      0.0000
 -10   4  15      0.4917      0.5339     -0.3388      0.0000
  -9   4  15      0.9630      0.3474      1.1154      0.0000
  -8   4  15      1.5450      0.3237     -0.6824      0.0000
  -7   4  15      2.6864      0.2166     -3.2629      0.0000
  -6   4  15      1.4931      0.2103      1.0489      0.0000
  -5   4  15      3.3604      0.2172      3.0364      0.0000
  -4   4  15      1.3837      0.2114      1.0574      0.0000
  -3   4  15      2.0111      0.1761      1.6169      0.0000
  -2   4  15      1.9023      0.2295      1.9364      0.0000
  -1   4  15      1.4621      0.2655     -0.6326      0.0000
   0   4  15      2.0454      0.1865     -2.2372      0.0000
   1   4  15      1.1799      0.3705      0.3003      0.0000
 -14   5  15      0.0989      0.3902     -0.1078      0.0000
 -13   5  15      0.6065      0.2288     -0.7208      0.0000
 -12   5  15      1.3367      0.1765      1.2836      0.0000
 -11   5  15      0.6926      0.3741     -0.5025      0.0000
 -10   5  15      1.5296      0.3149     -1.4682      0.0000
  -9   5  15      0.8954      0.5712      0.7350      0.0000
  -8   5  15      1.3004      0.3172      1.3220      0.0000
  -7   5  15      0.6072      0.4962     -0.0479      0.0000
  -6   5  15      1.3906      0.1879     -0.7658      0.0000
  -5   5  15      1.9403      0.2106      1.7492      0.0000
  -4   5  15      1.6858      0.1648     -1.5720      0.0000
  -3   5  15      2.3326      0.1856     -2.4831      0.0000
  -2   5  15      0.7474      0.4477      0.0571      0.0000
  -1   5  15      0.8593      0.3098     -0.6173      0.0000
   0   5  15      1.6915      0.2495     -1.8327      0.0000
   1   5  15      0.0000      0.7671     -0.6675      0.0000
 -14   6  15      0.8572      0.2617     -0.9221      0.0000
 -13   6  15      1.5881      0.2104      1.9086      0.0000
 -12   6  15      0.9805      0.2061      0.9308      0.0000
 -11   6  15      0.5928      0.4233     -0.2213      0.0000
 -10   6  15      0.9480      0.2742      0.2697      0.0000
  -9   6  15      1.8978      0.2872      2.2049      0.0000
  -8   6  15      2.1100      0.2157     -2.1979      0.0000
  -7   6  15      3.8934      0.2021     -4.6030      0.0000
  -6   6  15      1.2643      0.1978      0.2719      0.0000
  -5   6  15      1.7696      0.2223      1.8033      0.0000
  -4   6  15      1.3912      0.1861     -1.1438      0.0000
  -3   6  15      0.9537      0.3303      0.4354      0.0000
  -2   6  15      2.4845      0.1997      2.4337      0.0000
  -1   6  15      1.9977      0.1987     -2.0803      0.0000
   0   6  15      1.8691      0.2704     -1.4394      0.0000
 -13   7  15      0.7157      0.2639     -0.4988      0.0000
 -12   7  15      1.0090      0.2464     -1.4931      0.0000
 -11   7  15      1.2400      0.3029      1.3602      0.0000
 -10   7  15      1.0413      0.3527      1.0839      0.0000
  -9   7  15      0.9453      0.2575      0.5082      0.0000
  -8   7  15      1.0034      0.2615      0.6993      0.0000
  -7   7  15      0.9061      0.3121     -0.8339      0.0000
  -6   7  15      2.2360      0.1825     -2.8803      0.0000
  -5   7  15      1.7210      0.1753     -2.6526      0.0000
  -4   7  15      1.1820      0.2556      1.1256      0.0000
  -3   7  15      1.0751      0.3183      0.3128      0.0000
  -2   7  15      1.0837      0.2522      0.2906      0.0000
  -1   7  15      1.5385      0.2871      1.3894      0.0000
   0   7  15      1.4565      0.4886      1.0345      0.0000
 -12   8  15      1.0233      0.2499     -1.1496      0.0000
 -11   8  15      1.2594      0.2503     -1.1647      0.0000
 -10   8  15      0.0000      0.4429     -0.2096      0.0000
  -9   8  15      1.5441      0.2210     -1.8712      0.0000
  -8   8  15      0.8564      0.2514      0.8599      0.0000
  -7   8  15      1.7997      0.2264      2.1062      0.0000
  -6   8  15      1.5563      0.1730      0.1488      0.0000
  -5   8  15      1.3637      0.2009     -0.6684      0.0000
  -4   8  15      0.9354      0.2488      0.4119      0.0000
  -3   8  15      1.0339      0.2866      0.2575      0.0000
  -2   8  15      1.7370      0.2944     -1.4153      0.0000
  -1   8  15      1.0669      0.4049      0.8566      0.0000
 -11   9  15      1.4349      0.2465     -1.0444      0.0000
 -10   9  15      0.8820      0.4298      0.8928      0.0000
  -9   9  15      0.9463      0.2590     -0.5790      0.0000
  -8   9  15      1.5379      0.1421     -1.5608      0.0000
  -7   9  15      1.1863      0.1816      1.3357      0.0000
  -6   9  15      1.4008      0.1729      1.5709      0.0000
  -5   9  15      0.8813      0.2786     -0.6653      0.0000
  -4   9  15      0.8157      0.3560     -0.1647      0.0000
  -3   9  15      1.4527      0.2635      1.9677      0.0000
  -2   9  15      0.6920      0.4734     -0.6814      0.0000
 -10  10  15      0.6419      0.8148     -0.4194      0.0000
  -9  10  15      0.8044      0.3327      0.6047      0.0000
  -8  10  15      1.4092      0.2879      0.9668      0.0000
  -7  10  15      0.6440      0.5914      0.4765      0.0000
  -6  10  15      0.7260      0.5353     -0.5240      0.0000
  -5  10  15      0.9144      0.2550     -0.4402      0.0000
  -4  10  15      1.1186      0.2071      0.8689      0.0000
  -7  11  15      1.4649      0.5175     -1.3021      0.0000
 -14   0  16      0.9686      0.3283      1.1726      0.0000
 -13   0  16      1.2614      0.7339     -1.4876      0.0000
 -12   0  16      0.4773      0.9106      1.2632      0.0000
 -11   0  16      2.4182      0.5013      3.2097      0.0000
 -10   0  16      3.7531      0.3369     -4.5221      0.0000
  -9   0  16      3.5963      0.4004     -4.1708      0.0000
  -8   0  16      0.7368      0.6378      0.3152      0.0000
  -7   0  16      1.9765      0.3094      1.8851      0.0000
  -6   0  16      1.9668      0.2287     -2.1205      0.0000
  -5   0  16      3.3926      0.2667      4.1591      0.0000
  -4   0  16      2.6510      0.3154      3.0429      0.0000
  -3   0  16      1.0113      0.4350      0.7610      0.0000
  -2   0  16      1.2325      0.4139     -1.1261      0.0000
  -1   0  16      0.9322      0.4602      1.5639      0.0000
   0   0  16      0.9766      0.5317      0.3339      0.0000
 -14   1  16      0.4466      0.4775     -0.2920      0.0000
 -13   1  16      0.6504      0.5732     -0.3830      0.0000
 -12   1  16      0.9395      0.3887      0.0114      0.0000
 -11   1  16      1.5910      0.2711      1.6466      0.0000
 -10   1  16      0.8918      0.4195      1.3758      0.0000
  -9   1  16      1.1102      0.3517     -0.8579      0.0000
  -8   1  16      1.2146      0.2584     -1.0518      0.0000
  -7   1  16      1.3238      0.2319     -0.8171      0.0000
  -6   1  16      1.5491      0.1847      1.7391      0.0000
  -5   1  16      0.9344      0.4305      0.5371      0.0000
  -4   1  16      2.1672      0.1919      2.3219      0.0000
  -3   1  16      1.0299      0.2228     -0.9135      0.0000
  -2   1  16      1.2242      0.1950      0.3229      0.0000
  -1   1  16      0.9078      0.2767      0.2071      0.0000
   0   1  16      0.6316      0.4782     -0.1113      0.0000
 -14   2  16      0.6556      0.3638     -0.4568      0.0000
 -13   2  16      0.9746      0.4627     -1.3913      0.0000
 -12   2  16      0.7955      0.6425     -1.0116      0.0000
 -11   2  16      1.4402      0.3810     -1.3313      0.0000
 -10   2  16      1.5800      0.2448      2.0828      0.0000
  -9   2  16      1.8288      0.2930      2.8674      0.0000
  -8   2  16      0.9899      0.3284      0.2299      0.0000
  -7   2  16      2.7044      0.1936     -3.1621      0.0000
  -6   2  16      1.3997      0.1694      1.2356      0.0000
  -5   2  16      1.2273      0.1939     -0.6541      0.0000
  -4   2  16      1.1870      0.2457     -0.5061      0.0000
  -3   2  16      1.1125      0.2416     -0.6088      0.0000
  -2   2  16      0.4082      0.4488      0.2354      0.0000
  -1   2  16      0.7472      0.3962     -0.4754      0.0000
   0   2  16      1.0128      0.5104      0.9095      0.0000
 -14   3  16      0.6118      0.4982     -0.3264      0.0000
 -13   3  16      0.0000      0.5647      0.2136      0.0000
 -12   3  16      0.7706      0.4512      0.7301      0.0000
 -11   3  16      1.3872      0.3034      0.3739      0.0000
 -10   3  16      0.7983      0.4006     -0.5064      0.0000
  -9   3  16      1.0996      0.3300      0.8787      0.0000
  -8   3  16      0.7713      0.3881     -0.1537      0.0000
  -7   3  16      1.1733      0.2758     -1.1392      0.0000
  -6   3  16      1.2313      0.2303     -1.5977      0.0000
  -5   3  16      1.4201      0.3074      0.9990      0.0000
  -4   3  16      1.2932      0.2275     -0.9323      0.0000
  -3   3  16      1.3532      0.2193      0.7855      0.0000
  -2   3  16      1.1271      0.2375      0.1034      0.0000
  -1   3  16      1.2268      0.2717      0.9470      0.0000
 -13   4  16      1.5990      0.2089      1.6548      0.0000
 -12   4  16      0.0000      0.5539     -0.3991      0.0000
 -11   4  16      2.2614      0.2758     -2.8767      0.0000
 -10   4  16      1.1237      0.6015      0.3240      0.0000
  -9   4  16      3.7594      0.3138      4.5351      0.0000
  -8   4  16      1.5996      0.2219     -2.4587      0.0000
  -7   4  16      1.4697      0.2046     -1.6421      0.0000
  -6   4  16      1.0359      0.1956      0.8995      0.0000
  -5   4  16      1.5092      0.2157     -0.1092      0.0000
  -4   4  16      3.3129      0.2064     -3.7771      0.0000
  -3   4  16      1.8658      0.1571      1.8677      0.0000
  -2   4  16      2.5226      0.1706      2.8133      0.0000
  -1   4  16      0.6697      0.4867     -0.4759      0.0000
 -13   5  16      0.9585      0.2464     -1.0289      0.0000
 -12   5  16      0.9108      0.3724     -0.2010      0.0000
 -11   5  16      1.2379      0.2793     -1.4614      0.0000
 -10   5  16      1.5583      0.2454     -2.0170      0.0000
  -9   5  16      0.8507      0.4546     -0.3016      0.0000
  -8   5  16      1.5087      0.3221      1.5477      0.0000
  -7   5  16      1.1903      0.2215      1.3890      0.0000
  -6   5  16      2.3519      0.1961      2.6544      0.0000
  -5   5  16      1.0729      0.2084      0.0863      0.0000
  -4   5  16      1.7073      0.2369     -1.5506      0.0000
  -3   5  16      2.4758      0.2389     -2.3599      0.0000
  -2   5  16      0.7287      0.5345      0.4075      0.0000
  -1   5  16      1.3652      0.7634     -0.8356      0.0000
 -12   6  16      0.7231      0.3711      0.1817      0.0000
 -11   6  16      0.8027      0.4551      0.5791      0.0000
 -10   6  16      0.7246      0.3358     -0.0860      0.0000
  -9   6  16      1.1367      0.2934     -1.5572      0.0000
  -8   6  16      0.9854      0.2499      1.0133      0.0000
  -7   6  16      0.8750      0.2765     -0.8754      0.0000
  -6   6  16      1.0049      0.2078     -0.2781      0.0000
  -5   6  16      1.6929      0.2883      1.8830      0.0000
  -4   6  16      1.7991      0.1778      2.2706      0.0000
  -3   6  16      0.9768      0.3051     -0.6190      0.0000
  -2   6  16      0.5601      0.4894     -0.0945      0.0000
 -12   7  16      0.6649      0.5900     -0.9890      0.0000
 -11   7  16      0.9947      0.5246      0.7522      0.0000
 -10   7  16      0.8503      0.5072      0.6374      0.0000
  -9   7  16      0.4232      0.4369     -0.0502      0.0000
  -8   7  16      0.9154      0.3045     -0.1695      0.0000
  -7   7  16      1.0862      0.2234      1.3638      0.0000
  -6   7  16      1.0075      0.2051     -0.1935      0.0000
  -5   7  16      1.1455      0.2433     -0.9032      0.0000
  -4   7  16      0.9306      0.3365      0.3799      0.0000
  -3   7  16      1.2742      0.3022      1.4557      0.0000
 -11   8  16      0.0000      4.6878      0.6700      0.0000
 -10   8  16      1.1685      0.5288     -1.2239      0.0000
  -9   8  16      0.8545      0.3884     -1.2881      0.0000
  -8   8  16      0.5383      0.7213      0.0360      0.0000
  -7   8  16      1.0805      0.7467      1.7200      0.0000
  -6   8  16      0.7935      0.3091     -0.8390      0.0000
  -5   8  16      0.5649      0.4185      0.3976      0.0000
  -4   8  16      1.3888      0.2453      1.4326      0.0000
  -9   9  16      0.6542      0.6052     -0.1338      0.0000
  -8   9  16      0.0000      0.5657     -0.5105      0.0000
  -7   9  16      1.0209      0.8603     -1.4388      0.0000
  -6   9  16      0.5854      0.4016     -0.5961      0.0000
 -11   1  17      0.8408      0.4219      0.9443      0.0000
 -10   1  17      0.0000      0.4867     -0.3523      0.0000
  -9   1  17      0.9962      0.2926      0.7806      0.0000
  -8   1  17      1.3295      0.3191      0.7637      0.0000
  -7   1  17      0.7870      0.3123     -0.4562      0.0000
  -6   1  17      1.2256      0.2154     -0.2243      0.0000
  -5   1  17      1.1319      0.2260      0.2596      0.0000
  -4   1  17      1.1728      0.2256     -0.8102      0.0000
  -3   1  17      0.8837      0.4999     -0.8850      0.0000
  -2   1  17      0.7661      0.4819      0.5077      0.0000
 -10   2  17      0.5102      0.4686      0.7510      0.0000
  -9   2  17      0.9884      0.2792      1.0827      0.0000
  -8   2  17      1.0189      0.2837     -1.5221      0.0000
  -7   2  17      1.4946      0.1732      1.3837      0.0000
  -6   2  17      1.6235      0.2109      2.1734      0.0000
  -5   2  17      1.5818      0.1911     -1.1241      0.0000
  -4   2  17      1.4826      0.2166     -1.2276      0.0000
  -3   2  17      0.6700      0.5657     -0.0522      0.0000
 -10   3  17      0.6095      0.4940      0.2278      0.0000
  -9   3  17      0.4393      0.4495     -0.9168      0.0000
  -8   3  17      1.5697      0.2475     -2.4015      0.0000
  -7   3  17      1.2762      0.2284      0.7215      0.0000
  -6   3  17      2.6653      0.2585      3.4232      0.0000
  -5   3  17      0.9673      0.2874      0.6915      0.0000
  -4   3  17      0.9861      0.2896     -0.1484      0.0000
  -3   3  17      1.8295      0.3670      2.1387      0.0000
 -10   4  17      0.0000      0.6673      0.1459      0.0000
  -9   4  17      0.8819      0.3925      0.9337      0.0000
  -8   4  17      0.9876      0.2788      1.1954      0.0000
  -7   4  17      1.2921      0.2065     -1.3875      0.0000
  -6   4  17      1.2518      0.2405     -1.2173      0.0000
  -5   4  17      0.8016      0.3433      0.3423      0.0000
  -4   4  17      0.9351      0.2779     -0.5180      0.0000
  -3   4  17      1.1028      0.4927      0.5535      0.0000
 -10   5  17      0.0000      0.7110      0.0392      0.0000
  -9   5  17      0.9051      0.7203     -0.3405      0.0000
  -8   5  17      0.0000      0.5588     -0.4901      0.0000
  -7   5  17      0.6288      0.5271      0.6854      0.0000
  -6   5  17      0.6925      0.5152      0.1203      0.0000
  -5   5  17      0.7821      0.3649     -0.3964      0.0000
  -4   5  17      0.7832      0.5817     -0.3728      0.0000
 -10   6  17      0.5132      0.6737     -0.3830      0.0000
  -9   6  17      0.9859      0.7974     -1.0712      0.0000
  -8   6  17      0.2824      0.8042      0.1336      0.0000
  -7   6  17      0.5127      0.4043     -0.7737      0.0000
  -6   6  17      1.4070      0.4454     -2.1713      0.0000
  -5   6  17      0.6504      0.3550      0.3334      0.0000
  -8   7  17      1.8320      0.8600      1.6123      0.0000
  -7   7  17      0.7116      0.2894     -0.0744      0.0000
  -9   0  18      0.5189      0.6940     -0.2032      0.0000
  -8   0  18      0.0000      0.6223     -1.4708      0.0000
  -7   0  18      1.3287      0.3526      0.2523      0.0000
  -6   0  18      0.8051      0.5154      0.2800      0.0000
 -10   1  18      0.0000      1.0550      1.7148      0.0000
  -9   1  18      0.0000      1.0878     -0.9473      0.0000
  -8   1  18      1.4599      1.4307     -2.0657      0.0000
  -7   1  18      0.6979      0.4946      0.6830      0.0000
  -6   1  18      0.9166      0.4345     -0.8296      0.0000
 -10   2  18      0.0000      1.0596     -0.8597      0.0000
  -9   2  18      0.6321      0.7477      1.0375      0.0000
  -8   2  18      0.1184      0.6356      0.3429      0.0000
  -7   2  18      0.8284      0.3467     -0.1997      0.0000
  -6   2  18      0.8534      0.6148      0.2873      0.0000
  -9   3  18      0.1891      0.7052     -0.5738      0.0000
  -8   3  18      0.6070      0.6034     -0.5987      0.0000
  -7   3  18      0.8538      0.4247     -0.1384      0.0000
                                                    
