# Supplementary material for: How to get maximum structure information from anisotropic displacement parameters obtained by three-dimensional electron diffraction: an experimental study on metal–organic frameworks
Source: IUCrJ. 2022 Jun 8;9(Pt 4):480–91. doi: 10.1107/S2052252522005632 (PMC9252158; doi:10.1107/S2052252522005632)
Supplement: Supplementary file 3 [file m-09-00480-sup3.zip › vq5001ZIF-EC1_1sup37.hkl]

#
# Unique observed reflections after correcting
# for dispersion and merging Friedel opposites
#
data_5_1
_shelx_title ' 14m_a.res in P2(1)/c'
_shelx_refln_list_code          3
_shelx_F_calc_maximum       79.59
_exptl_crystal_F_000       413.19
_reflns_d_resolution_high  0.7890

loop_
 _space_group_symop_operation_xyz
 'x, y, z'
 '-x, y+1/2, -z+1/2'
 '-x, -y, -z'
 'x, -y-1/2, z-1/2'

_cell_length_a    13.4619
_cell_length_b    14.6590
_cell_length_c    14.4487
_cell_angle_alpha  90.000
_cell_angle_beta  118.122
_cell_angle_gamma  90.000

loop_
 _refln_index_h
 _refln_index_k
 _refln_index_l
 _refln_F_meas
 _refln_F_sigma
 _refln_A_calc
 _refln_B_calc
   2   1   0      2.8895      0.7184     -8.5228      0.0000
   0   2   0     29.1448      2.6903    -18.2620      0.0000
   1   2   0      7.9920      1.0781      6.7084      0.0000
   2   2   0     28.2616      2.6090    -39.3175      0.0000
   3   2   0     26.0090      2.4048     43.1814      0.0000
   4   2   0      3.3400      0.9527      4.0617      0.0000
   1   3   0     23.7087      3.1038     28.0546      0.0000
   2   3   0     19.7541      1.8355     20.6383      0.0000
   3   3   0     13.5509      1.2653     11.2989      0.0000
   4   3   0      8.8216      1.1097      6.1635      0.0000
   5   3   0      6.9096      0.7300    -10.1834      0.0000
   6   3   0      1.0989      1.0951      0.9762      0.0000
   0   4   0     40.6617      3.7545     79.5858      0.0000
   1   4   0     11.1038      1.3157    -11.7274      0.0000
   2   4   0     30.6212      2.8308     30.3542      0.0000
   3   4   0     24.4474      2.2703    -40.7286      0.0000
   4   4   0      6.2429      0.9514      4.1751      0.0000
   5   4   0     12.9713      1.2377     13.6846      0.0000
   6   4   0      5.2645      0.6122      7.5486      0.0000
   7   4   0      6.7907      0.7882    -11.7165      0.0000
   8   4   0      1.6195      1.0115     -0.9230      0.0000
   1   5   0      9.3743      0.7354     -7.5294      0.0000
   2   5   0     28.2053      2.6099    -26.3656      0.0000
   3   5   0      8.4739      1.1824     -6.9584      0.0000
   4   5   0      4.2294      0.5638     -3.2710      0.0000
   5   5   0     10.7110      1.0320      6.2228      0.0000
   6   5   0      2.9308      0.5879      2.4709      0.0000
   7   5   0      2.8431      0.6385     -1.6988      0.0000
   8   5   0      2.9535      0.8950      4.1928      0.0000
   9   5   0      3.1089      0.6129      3.8116      0.0000
  10   5   0      1.5370      1.0893     -2.2623      0.0000
  11   5   0      2.8582      1.1418     -3.1158      0.0000
   0   6   0     24.4013      3.1990     19.3415      0.0000
   1   6   0     10.5021      0.8145      9.3373      0.0000
   2   6   0     18.3634      2.0684    -19.0402      0.0000
   3   6   0     23.3892      3.0723     22.4444      0.0000
   4   6   0      2.9923      0.7853     -0.3562      0.0000
   5   6   0      3.2320      0.5756     -3.6276      0.0000
   6   6   0     13.5561      1.2846    -10.8223      0.0000
   7   6   0     12.2372      1.1831     11.3307      0.0000
   8   6   0      3.0574      0.6451      2.0686      0.0000
   9   6   0      1.1569      1.3416      0.4119      0.0000
  10   6   0      1.6349      0.9064     -0.0412      0.0000
  11   6   0      3.4675      0.6039     -2.7115      0.0000
  12   6   0      3.4683      0.6888     -3.1721      0.0000
  13   6   0      1.0077      1.0634      0.6618      0.0000
   1   7   0     15.1699      1.1598     12.8117      0.0000
   2   7   0      2.8661      1.0077     -0.6194      0.0000
   3   7   0     18.4005      2.0226    -16.7276      0.0000
   4   7   0     13.0715      1.2446     11.9823      0.0000
   5   7   0      6.0392      0.6728     -4.0994      0.0000
   6   7   0     10.5790      1.4407     -9.4698      0.0000
   7   7   0      2.3747      0.6335     -2.3278      0.0000
   8   7   0      1.1962      1.0634      1.1279      0.0000
   9   7   0      2.3013      0.7052      0.8173      0.0000
  10   7   0      1.3508      0.9300      0.1384      0.0000
  11   7   0      1.5417      0.9280      2.7782      0.0000
  12   7   0      0.9294      1.0525     -1.0250      0.0000
  13   7   0      1.1119      0.9578     -1.5639      0.0000
   0   8   0     13.0159      1.7399     19.4436      0.0000
   1   8   0      2.2151      0.5921     -0.5158      0.0000
   2   8   0     13.9409      1.0723    -11.2828      0.0000
   3   8   0     12.6072      1.6850    -11.5851      0.0000
   4   8   0     15.8345      2.0980     15.1052      0.0000
   5   8   0      6.3364      1.7486     -5.1774      0.0000
   6   8   0      4.4092      1.0914     -0.0617      0.0000
   8   8   0      2.3801      0.6099      2.5149      0.0000
   9   8   0      4.9225      0.6370     -3.1436      0.0000
  10   8   0      1.6184      0.7890      1.1186      0.0000
  11   8   0      1.8977      0.7174      1.9065      0.0000
  12   8   0      1.9969      0.7927     -1.2643      0.0000
  13   8   0      0.4804      1.1163     -0.8836      0.0000
   1   9   0     14.1288      1.2600     15.0772      0.0000
   2   9   0      6.3623      0.5641      5.5836      0.0000
   3   9   0      9.7083      2.3933      7.6137      0.0000
   4   9   0      3.3928      0.5285     -2.6920      0.0000
   5   9   0      3.7976      0.5862     -1.5277      0.0000
   6   9   0      1.3131      0.9778      1.7142      0.0000
   7   9   0      4.5826      0.9045     -3.1771      0.0000
   8   9   0      4.1973      0.5823     -1.5973      0.0000
   9   9   0      0.7630      0.8710      0.4745      0.0000
  10   9   0      4.2739      0.8243      3.6584      0.0000
  11   9   0      1.9454      1.0401      0.8196      0.0000
  12   9   0      1.6846      0.7739     -1.0048      0.0000
  13   9   0      1.2477      0.8970      0.3911      0.0000
   0  10   0     13.8924      1.8650    -14.8144      0.0000
   1  10   0      4.3546      0.6113      3.7141      0.0000
   2  10   0      5.5583      0.5345      4.4220      0.0000
   3  10   0      3.7798      0.8159      3.6443      0.0000
   4  10   0      3.5366      0.8028      3.4927      0.0000
   5  10   0      9.9095      1.0685      9.7374      0.0000
   6  10   0     10.6352      1.0484     -7.2164      0.0000
   7  10   0      2.1710      1.2853     -1.3951      0.0000
   8  10   0      1.4246      0.8419      0.7695      0.0000
   9  10   0      3.5725      1.6398     -1.5643      0.0000
  10  10   0      2.2422      0.6015     -1.4491      0.0000
  11  10   0      1.1637      0.9205      0.7514      0.0000
  12  10   0      1.5721      0.7488      0.8761      0.0000
   1  11   0      3.5881      0.6573     -3.4007      0.0000
   2  11   0      2.8285      0.5400      2.1077      0.0000
   3  11   0      4.1139      0.6052     -3.7775      0.0000
   4  11   0      5.8353      1.4486     -5.0697      0.0000
   5  11   0      2.9770      0.6162      2.6160      0.0000
   6  11   0      8.5360      0.8630      7.1566      0.0000
   7  11   0      0.2949      0.8681     -0.5034      0.0000
   8  11   0      2.3530      0.6714     -2.9270      0.0000
  10  11   0      1.0954      1.0191     -0.9426      0.0000
  11  11   0      3.8922      0.5921     -2.0004      0.0000
  12  11   0      1.0303      0.9845      0.8416      0.0000
   0  12   0      7.9776      1.1741     -4.4916      0.0000
   1  12   0      2.3166      1.3031      1.4706      0.0000
   2  12   0      3.4863      0.5230      3.5490      0.0000
   3  12   0      2.7341      0.5935     -2.2234      0.0000
   5  12   0      2.2374      0.7439      1.9428      0.0000
   6  12   0      3.5545      0.9319      1.4860      0.0000
   7  12   0      1.3988      0.8790     -0.2860      0.0000
   8  12   0      1.4006      0.9392      0.0054      0.0000
   9  12   0      2.1468      0.6210     -0.5571      0.0000
  10  12   0      1.0034      0.8346      0.2901      0.0000
  11  12   0      2.1919      0.6443     -1.7389      0.0000
   1  13   0      7.2540      0.8083      7.4483      0.0000
   2  13   0      2.2089      0.9288     -0.3295      0.0000
   3  13   0      5.1360      0.5466     -5.5776      0.0000
   4  13   0      1.6696      0.7623      0.8414      0.0000
   5  13   0      3.3985      0.7394      2.1009      0.0000
   6  13   0      0.8567      0.7943     -0.0975      0.0000
   7  13   0      0.5684      0.8806      0.0070      0.0000
   8  13   0      1.6206      0.8032      1.3596      0.0000
   9  13   0      2.3238      0.8988     -1.4504      0.0000
  10  13   0      2.0606      0.8869     -1.8145      0.0000
   0  14   0      3.3558      0.9628      0.1538      0.0000
   1  14   0      4.1825      0.7161      3.8494      0.0000
   2  14   0      0.5696      1.0371     -0.5903      0.0000
   3  14   0      1.2852      1.0533     -0.4654      0.0000
   4  14   0      2.7224      1.4206     -1.4324      0.0000
   5  14   0      3.8670      0.8440     -2.0234      0.0000
   6  14   0      2.3729      0.9215     -0.9143      0.0000
   7  14   0      1.4571      0.9855      1.2401      0.0000
   8  14   0      1.2116      0.9148      0.4569      0.0000
   9  14   0      0.4699      0.7981      0.1162      0.0000
   1  15   0      2.9947      0.7474      3.8005      0.0000
   2  15   0      0.0000      0.8322     -0.3195      0.0000
   3  15   0      0.6122      0.8480     -0.1921      0.0000
   4  15   0      1.3519      0.7936      0.8903      0.0000
   5  15   0      1.0299      0.8593      0.2169      0.0000
   6  15   0      2.1384      0.6296     -1.7581      0.0000
   7  15   0      0.2370      0.7408      0.5426      0.0000
   8  15   0      1.9478      0.6599      0.9763      0.0000
   0  16   0      1.5787      1.1469     -0.0124      0.0000
   1  16   0      1.6076      0.8353      0.0181      0.0000
   2  16   0      0.2123      0.8330      0.1882      0.0000
   3  16   0      1.1776      0.7313      1.0632      0.0000
   4  16   0      1.3244      0.7063      1.5441      0.0000
   5  16   0      0.6054      0.7858      0.5951      0.0000
   6  16   0      0.9115      0.8727     -0.6004      0.0000
   7  16   0      0.8946      0.7752     -0.0849      0.0000
   1  17   0      0.8717      0.8292     -2.2138      0.0000
   2  17   0      1.1323      0.6896      1.5793      0.0000
   3  17   0      0.8994      0.7145      1.0362      0.0000
   4  17   0      0.0000      0.7213     -1.3224      0.0000
   5  17   0      0.9508      0.8793     -0.5234      0.0000
   0  18   0      0.6794      0.8458      1.1064      0.0000
   1  18   0      0.3038      0.7053      0.6843      0.0000
   2  18   0      0.5784      0.7145     -0.9306      0.0000
   3  18   0      0.0000      1.0525     -0.0284      0.0000
   0   1   1      8.1858      0.7737     -8.8432      0.0000
   1   1   1     27.9676      3.6568    -50.5773      0.0000
   2   1   1      2.6335      0.6045     -0.4960      0.0000
   3   1   1      6.1595      1.3220    -13.6945      0.0000
  -3   2   1      1.2153      1.5640     -3.4999      0.0000
  -2   2   1     36.2970      4.9029     72.3496      0.0000
  -1   2   1      4.7093      0.5903      4.6296      0.0000
   0   2   1     44.4526      4.0950    -52.3743      0.0000
   1   2   1     17.4735      1.6226     19.3588      0.0000
   2   2   1      5.3424      0.6025      5.0946      0.0000
   3   2   1      9.7511      0.9486     -8.4896      0.0000
   4   2   1      7.2500      0.9273     -9.1513      0.0000
   5   2   1      6.7017      0.7280     11.6050      0.0000
  -5   3   1      2.1803      1.5268     -1.9733      0.0000
  -4   3   1     14.1404      1.3305    -23.3838      0.0000
  -3   3   1      6.1064      0.9300      8.5143      0.0000
  -2   3   1     26.6629      2.4649     41.1191      0.0000
  -1   3   1     27.0154      2.0307     24.8987      0.0000
   0   3   1     25.9495      1.6965     26.3856      0.0000
   1   3   1      5.3007      0.5571     -4.8096      0.0000
   2   3   1     14.1984      1.3343     13.9550      0.0000
   3   3   1     24.4570      3.2077    -30.4561      0.0000
   4   3   1     15.9452      1.4942    -18.2382      0.0000
   5   3   1      2.4877      0.7806     -3.5508      0.0000
   6   3   1      7.7293      0.7822    -10.3492      0.0000
   7   3   1      2.3039      0.7175     -2.9487      0.0000
  -7   4   1      5.5397      0.9367      6.4711      0.0000
  -6   4   1      2.7706      0.8187      2.4043      0.0000
  -5   4   1     10.6009      1.0228     11.8644      0.0000
  -4   4   1      9.9542      0.9644     11.6524      0.0000
  -3   4   1     12.4488      1.6566     14.0240      0.0000
  -2   4   1     20.3653      1.8892    -19.8163      0.0000
  -1   4   1      2.5473      0.4843      1.7230      0.0000
   0   4   1     14.3971      0.9480    -16.4661      0.0000
   1   4   1     37.6014      3.7678    -38.6057      0.0000
   2   4   1     13.4484      1.2605     11.3145      0.0000
   3   4   1      9.4524      0.9161     -9.5496      0.0000
   4   4   1      9.8727      0.9559     -7.7657      0.0000
   5   4   1      3.0288      0.5887     -2.8131      0.0000
   6   4   1      3.5949      0.8443      2.7768      0.0000
   7   4   1      1.9494      0.7938     -0.5319      0.0000
   8   4   1      1.2844      1.0661     -1.3653      0.0000
   9   4   1      2.1551      0.7601      2.4057      0.0000
  10   4   1      1.9215      1.3418      1.4354      0.0000
  -8   5   1      1.9092      0.7739     -2.5311      0.0000
  -7   5   1      8.1068      0.8734      9.5699      0.0000
  -6   5   1     11.8445      1.1257     15.3849      0.0000
  -5   5   1      4.0364      0.7762     -4.4336      0.0000
  -4   5   1     16.7631      1.5677    -14.2481      0.0000
  -3   5   1     13.1850      1.7596    -12.7290      0.0000
  -2   5   1     24.6000      3.2235    -22.9096      0.0000
  -1   5   1      3.1835      0.6335     -1.4432      0.0000
   0   5   1      3.1780      0.5351     -1.2611      0.0000
   1   5   1      6.9969      0.6975     -4.6729      0.0000
   2   5   1     13.0540      1.2253    -12.4117      0.0000
   3   5   1     16.8502      1.5803    -14.8806      0.0000
   4   5   1      9.8577      0.9594     15.8226      0.0000
   5   5   1      4.6027      0.7941     -1.6230      0.0000
   6   5   1      1.0742      1.0742     -0.3908      0.0000
   7   5   1      2.9397      0.6159      2.9966      0.0000
   8   5   1      2.4804      0.6535     -2.6036      0.0000
   9   5   1      0.0000      1.1767     -1.4346      0.0000
  10   5   1      1.7635      0.8494     -0.8428      0.0000
  11   5   1      3.2451      0.6728      3.9081      0.0000
  12   5   1      1.0303      1.1163     -0.3626      0.0000
 -12   6   1      3.2225      1.3773     -3.5099      0.0000
 -11   6   1      0.9845      1.2247      0.0017      0.0000
 -10   6   1      1.1278      1.0255      2.0949      0.0000
  -9   6   1      1.9039      0.7454     -1.9314      0.0000
  -8   6   1      4.2506      1.1782      2.8216      0.0000
  -7   6   1     10.0655      0.9887      9.6628      0.0000
  -6   6   1      3.7107      0.5479     -4.2211      0.0000
  -5   6   1     14.2952      1.3449    -13.9735      0.0000
  -4   6   1     12.6580      1.5881      9.4290      0.0000
  -3   6   1     12.7869      1.7021    -12.8745      0.0000
  -2   6   1     22.0110      1.6635    -19.8518      0.0000
  -1   6   1      1.7843      0.6658      1.4894      0.0000
   0   6   1     13.7514      0.9078     12.3503      0.0000
   1   6   1     13.4510      1.4413     12.3845      0.0000
   2   6   1      4.4927      0.5367     -3.9579      0.0000
   3   6   1     25.6800      2.3773     23.7037      0.0000
   4   6   1      2.3231      0.6539     -1.5581      0.0000
   5   6   1      7.6262      0.7710     -8.8184      0.0000
   6   6   1      3.3247      0.6675     -2.5520      0.0000
   7   6   1      4.2967      0.8279      3.6120      0.0000
   8   6   1      3.0760      1.0398      2.5895      0.0000
   9   6   1      2.3782      0.7120     -1.0718      0.0000
  10   6   1      2.9198      0.6651      2.3360      0.0000
  11   6   1      0.0000      0.9290      1.1656      0.0000
  12   6   1      0.9217      0.9022     -1.1179      0.0000
  13   6   1      0.7400      0.9051     -0.2629      0.0000
 -14   7   1      0.8321      1.0849      0.1644      0.0000
 -13   7   1      0.3721      1.0634      0.2577      0.0000
 -12   7   1      1.8974      1.2040      1.8492      0.0000
 -11   7   1      2.0646      0.7427      1.2839      0.0000
 -10   7   1      3.0023      0.6367      0.9380      0.0000
  -9   7   1      2.7175      0.9488     -2.8933      0.0000
  -8   7   1      2.1376      1.0840      1.4816      0.0000
  -7   7   1      1.4719      0.8676     -0.2496      0.0000
  -6   7   1     12.0014      1.6150    -13.5680      0.0000
  -5   7   1      7.8310      1.2334     -2.4572      0.0000
  -4   7   1     18.2082      2.4124     13.2689      0.0000
  -3   7   1     17.7552      2.3452     19.0573      0.0000
  -2   7   1      2.9978      0.9769     -1.0147      0.0000
  -1   7   1     12.6820      0.9792    -13.0179      0.0000
   0   7   1      2.5634      0.4537     -1.7689      0.0000
   1   7   1      4.0080      0.4537     -2.8086      0.0000
   2   7   1      9.2992      0.8968      3.3862      0.0000
   3   7   1     10.2128      2.1329      6.7683      0.0000
   4   7   1      5.8200      0.9140     -4.1634      0.0000
   5   7   1     11.6755      1.1211    -11.1194      0.0000
   6   7   1      8.0582      1.1543      6.3934      0.0000
   7   7   1      5.8393      0.6590      6.2177      0.0000
   8   7   1      4.6095      0.7501     -4.5995      0.0000
   9   7   1      7.4870      0.8115     -5.5973      0.0000
  10   7   1      4.3013      0.8456      2.3413      0.0000
  11   7   1      1.9713      0.7138     -1.1420      0.0000
  12   7   1      0.0000      0.9118     -0.7563      0.0000
  13   7   1      1.7489      0.8101      2.0072      0.0000
 -13   8   1      1.0954      1.1569     -0.0257      0.0000
 -12   8   1      1.0059      0.9609      1.0826      0.0000
 -11   8   1      1.2143      1.0579     -1.3184      0.0000
 -10   8   1      2.3621      0.6846      2.1857      0.0000
  -9   8   1      2.4801      0.6512      2.1388      0.0000
  -8   8   1      4.1214      0.5710     -3.0148      0.0000
  -7   8   1      6.9313      0.7252     -5.6476      0.0000
  -6   8   1      4.0715      0.5662      3.3505      0.0000
  -4   8   1      9.8796      1.3544     -7.5962      0.0000
  -3   8   1      8.2422      1.1522     10.2240      0.0000
  -2   8   1     16.4615      1.2466     17.7812      0.0000
  -1   8   1      2.7714      0.5408      2.7826      0.0000
   0   8   1      7.2853      0.6067     -9.4493      0.0000
   1   8   1      3.4844      0.4458     -4.2537      0.0000
   2   8   1      3.7401      0.7199     -4.1931      0.0000
   3   8   1     14.5236      1.3692    -12.3097      0.0000
   4   8   1      5.4849      0.7824      3.2220      0.0000
   5   8   1      5.1652      0.6392      4.6604      0.0000
   6   8   1      4.7440      0.8218      4.5570      0.0000
   7   8   1      7.3606      0.8114      4.0624      0.0000
   8   8   1      5.8907      1.6676      4.0569      0.0000
   9   8   1      5.1030      1.0517     -4.5381      0.0000
  10   8   1      3.7265      0.6189     -2.2385      0.0000
  11   8   1      1.1796      0.9147      0.1172      0.0000
  12   8   1      1.8974      1.1008     -0.6534      0.0000
  13   8   1      1.3243      1.2247     -0.1351      0.0000
 -13   9   1      2.6310      0.6359     -2.2490      0.0000
 -12   9   1      0.6998      0.9030     -0.0506      0.0000
 -11   9   1      1.8481      1.0419      1.9398      0.0000
 -10   9   1      5.0510      0.6318     -3.7259      0.0000
  -9   9   1      1.2815      0.8956     -1.0478      0.0000
  -8   9   1      7.0340      0.7312      6.0669      0.0000
  -7   9   1      7.1261      0.7573      4.4930      0.0000
  -6   9   1      3.0158      0.8062      0.6387      0.0000
  -5   9   1     12.8518      1.2338      9.7261      0.0000
  -4   9   1      5.1422      0.8568     -4.1063      0.0000
  -3   9   1     19.5145      2.6641    -21.5046      0.0000
  -2   9   1      2.9976      0.9435     -2.8249      0.0000
  -1   9   1      8.2333      0.6855      6.5859      0.0000
   0   9   1      4.3624      0.4772      4.5794      0.0000
   1   9   1      5.5934      0.4524      4.7782      0.0000
   2   9   1      3.8304      0.5358      3.6828      0.0000
   3   9   1      3.1023      0.5429     -2.6194      0.0000
   4   9   1      4.8535      0.5875     -4.5045      0.0000
   5   9   1      1.0932      0.9161      0.8492      0.0000
   6   9   1      3.1384      1.5442     -1.1418      0.0000
   7   9   1      4.4750      0.6034      1.2489      0.0000
   8   9   1      3.3089      0.6043     -1.2541      0.0000
   9   9   1      2.2405      1.1289      0.5719      0.0000
  10   9   1      2.4285      0.6098     -1.9087      0.0000
  11   9   1      1.5342      1.1962     -0.7947      0.0000
  12   9   1      0.4190      0.8186      0.8651      0.0000
 -13  10   1      0.4804      0.9364      0.1305      0.0000
 -12  10   1      1.1808      0.8745      0.2358      0.0000
 -11  10   1      1.3923      1.1266     -0.0303      0.0000
 -10  10   1      2.0702      0.6231      1.6268      0.0000
  -9  10   1      2.3924      0.5546      1.4256      0.0000
  -8  10   1      0.0000      0.8755      0.7681      0.0000
  -7  10   1      2.2327      0.6030     -2.8995      0.0000
  -6  10   1      1.3947      0.9653      0.5064      0.0000
  -5  10   1      4.8654      0.9257      1.3953      0.0000
  -4  10   1      4.9919      0.8565     -4.4466      0.0000
  -3  10   1      4.5628      0.5192     -3.6170      0.0000
  -2  10   1      7.4655      0.6499      7.5395      0.0000
  -1  10   1      8.8467      0.7215      8.9702      0.0000
   0  10   1      6.4753      0.5783     -4.4510      0.0000
   1  10   1      1.7598      0.9262     -0.9134      0.0000
   2  10   1      6.7333      0.6288      6.6643      0.0000
   3  10   1      2.2532      0.8111     -1.5623      0.0000
   4  10   1     11.3084      1.5784     -8.7597      0.0000
   5  10   1      4.1928      0.5776      2.9621      0.0000
   6  10   1      2.2442      0.7649     -1.0085      0.0000
   7  10   1      6.0902      0.6968     -4.0256      0.0000
   9  10   1      3.8968      0.9129      4.2855      0.0000
  10  10   1      1.3416      1.0077      0.1372      0.0000
  11  10   1      2.8629      0.5875     -2.4298      0.0000
  12  10   1      0.5262      0.9240      0.4838      0.0000
 -12  11   1      1.7052      0.9378     -1.2115      0.0000
 -11  11   1      1.2393      0.8699     -0.3238      0.0000
 -10  11   1      1.9411      0.5817      1.7080      0.0000
  -9  11   1      2.0806      0.6980      0.8178      0.0000
  -8  11   1      4.7883      0.6506      2.7605      0.0000
  -7  11   1      2.7712      0.6161     -0.9642      0.0000
  -6  11   1      0.6395      0.9045      0.7037      0.0000
  -5  11   1      5.2256      0.6253     -4.3513      0.0000
  -4  11   1      3.1058      0.9142     -2.9099      0.0000
  -3  11   1      1.5409      0.7812      1.5410      0.0000
  -2  11   1      1.8355      0.8298      0.2280      0.0000
  -1  11   1      4.9823      0.8410     -3.5188      0.0000
   0  11   1      3.1285      0.5313     -2.9668      0.0000
   1  11   1      8.1144      0.6692      9.9118      0.0000
   2  11   1      1.1831      0.8863     -1.2473      0.0000
   3  11   1      5.1299      1.1385     -5.3789      0.0000
   4  11   1      1.8176      0.7272     -1.0963      0.0000
   5  11   1      8.5309      1.2816     -7.0240      0.0000
   6  11   1      2.4542      0.6605     -2.0883      0.0000
   7  11   1      4.0307      1.0040      3.9026      0.0000
   8  11   1      5.6017      0.6774      4.1211      0.0000
   9  11   1      1.3963      0.7694     -0.7834      0.0000
  10  11   1      0.3386      0.8610     -0.7203      0.0000
  11  11   1      0.9845      0.9608      0.4581      0.0000
 -11  12   1      0.0000      0.7702      0.3013      0.0000
 -10  12   1      0.0000      0.9845     -0.4143      0.0000
  -9  12   1      3.2010      0.8462     -3.6713      0.0000
  -8  12   1      4.7790      0.6247     -2.2492      0.0000
  -7  12   1      3.6013      0.9425      2.8766      0.0000
  -5  12   1      1.2230      0.9058      0.8645      0.0000
  -4  12   1      5.3919      0.9019      1.8714      0.0000
  -3  12   1      4.8371      0.5466     -4.4561      0.0000
  -2  12   1      4.0235      0.5279     -2.9691      0.0000
  -1  12   1      1.6362      0.9016      0.5174      0.0000
   0  12   1      2.3578      1.3565     -0.0403      0.0000
   1  12   1      1.4508      0.9042     -0.6375      0.0000
   2  12   1      4.0650      0.4903      3.5988      0.0000
   3  12   1      5.3495      0.9026      5.4956      0.0000
   4  12   1      1.5551      0.7798      1.3296      0.0000
   5  12   1      1.8856      0.6801     -1.2015      0.0000
   6  12   1      2.3666      0.5910      0.9993      0.0000
   7  12   1      4.3133      1.1611     -3.6091      0.0000
   8  12   1      1.4728      1.1913     -0.4603      0.0000
   9  12   1      1.0525      0.9962      0.7780      0.0000
  10  12   1      0.6794      0.9115      0.8197      0.0000
 -11  13   1      1.4884      0.9428     -0.0488      0.0000
 -10  13   1      0.1823      0.7813      1.3256      0.0000
  -9  13   1      1.5339      0.7543     -0.2838      0.0000
  -8  13   1      4.1674      0.6517     -3.1897      0.0000
  -7  13   1      2.0553      0.9686      1.1278      0.0000
  -6  13   1      4.5681      0.5837      3.4758      0.0000
  -5  13   1      3.2704      0.6113      2.2474      0.0000
  -4  13   1      0.3914      0.9674     -1.3529      0.0000
  -3  13   1      1.6150      0.8063     -0.9990      0.0000
  -2  13   1      1.2991      0.8816      0.3978      0.0000
  -1  13   1      3.3299      1.0907     -1.5847      0.0000
   0  13   1      3.8401      0.5932      4.2392      0.0000
   1  13   1      1.4597      0.8536     -1.2691      0.0000
   2  13   1      5.7943      0.9165     -6.2758      0.0000
   3  13   1      3.0722      0.6422      4.1213      0.0000
   4  13   1      3.0230      0.8853      2.9229      0.0000
   5  13   1      2.9185      0.5620     -0.8472      0.0000
   6  13   1      2.6616      0.5852     -2.4585      0.0000
   7  13   1      2.3124      0.8257      1.8415      0.0000
   8  13   1      3.6823      0.6359     -2.7153      0.0000
   9  13   1      2.8700      0.6036     -2.2250      0.0000
  10  13   1      0.9993      0.8327      1.0086      0.0000
 -10  14   1      1.2600      0.8270      1.0483      0.0000
  -9  14   1      1.7052      0.9378     -0.0712      0.0000
  -8  14   1      1.9896      0.6523     -1.0134      0.0000
  -7  14   1      2.8722      0.8636     -0.3427      0.0000
  -6  14   1      1.5342      1.1059      0.9908      0.0000
  -5  14   1      1.4088      1.1059     -1.4048      0.0000
  -4  14   1      1.5753      0.8710     -1.2354      0.0000
  -3  14   1      2.5634      0.6144      2.2520      0.0000
  -2  14   1      1.8097      0.7456     -0.5640      0.0000
  -1  14   1      1.9986      0.6907     -0.1429      0.0000
   0  14   1      3.3029      0.5738      3.8100      0.0000
   1  14   1      1.4345      0.9390      0.9321      0.0000
   2  14   1      3.0748      0.5883     -3.6210      0.0000
   3  14   1      1.4940      0.6260      0.2667      0.0000
   4  14   1      2.2119      0.9443      2.0357      0.0000
   5  14   1      0.9577      0.8746     -0.7044      0.0000
   6  14   1      3.5885      0.8458     -2.6248      0.0000
   7  14   1      2.1185      0.6273      1.9427      0.0000
   8  14   1      0.9316      0.9240      0.3682      0.0000
   9  14   1      2.2014      0.9192     -1.8423      0.0000
  -9  15   1      1.0150      0.8935     -0.4758      0.0000
  -8  15   1      4.6822      0.8922      2.2060      0.0000
  -7  15   1      2.0539      0.6167     -1.4637      0.0000
  -6  15   1      1.1767      0.9727     -0.3280      0.0000
  -5  15   1      2.2032      0.6646      2.0418      0.0000
  -4  15   1      2.0317      0.7075      2.5537      0.0000
  -3  15   1      2.1589      0.6307     -2.6396      0.0000
  -2  15   1      0.8307      0.8054      0.6670      0.0000
  -1  15   1      3.6813      0.6172      3.9221      0.0000
   0  15   1      1.9989      0.6925     -2.6065      0.0000
   1  15   1      3.0044      0.5746     -3.5846      0.0000
   2  15   1      0.7689      0.7903      0.4544      0.0000
   3  15   1      2.0732      0.6692      2.0518      0.0000
   4  15   1      1.6502      1.1075     -1.6443      0.0000
   5  15   1      1.8165      0.7483     -1.8026      0.0000
   6  15   1      1.3664      0.7522      1.2073      0.0000
   7  15   1      1.2334      0.7268      0.0388      0.0000
   8  15   1      0.7125      0.8593     -0.2246      0.0000
  -8  16   1      0.6794      1.0191     -0.2716      0.0000
  -7  16   1      0.6028      0.7866     -0.7162      0.0000
  -6  16   1      1.1368      0.9240      0.2082      0.0000
  -5  16   1      1.0593      0.7767      0.6733      0.0000
  -4  16   1      0.0000      0.8094      0.2862      0.0000
  -3  16   1      0.9181      0.7948     -0.6026      0.0000
  -2  16   1      0.7425      0.7983      0.3695      0.0000
  -1  16   1      0.8924      0.8634      0.7759      0.0000
   0  16   1      1.1571      0.8346      1.0519      0.0000
   1  16   1      0.8062      0.8225     -1.0170      0.0000
   2  16   1      1.0765      0.8283     -1.2009      0.0000
   3  16   1      1.0671      0.8070     -1.0529      0.0000
   4  16   1      0.6287      0.7493      0.2790      0.0000
   5  16   1      0.0000      0.7716      0.4611      0.0000
   6  16   1      1.1497      0.8322      1.1344      0.0000
   7  16   1      1.4687      0.7207     -0.1709      0.0000
  -6  17   1      0.6445      0.8038     -0.3690      0.0000
  -5  17   1      0.5573      0.7144     -0.3023      0.0000
  -4  17   1      0.6967      0.7004     -0.6971      0.0000
  -3  17   1      1.1805      0.7721     -1.6354      0.0000
  -2  17   1      0.0000      0.7091     -0.5055      0.0000
  -1  17   1      1.8822      0.6135      2.0221      0.0000
   0  17   1      1.0892      0.7485      0.7024      0.0000
   1  17   1      1.0043      0.8180     -0.6890      0.0000
   2  17   1      0.1024      0.7214     -0.4950      0.0000
   3  17   1      1.1631      0.6614      0.2019      0.0000
   4  17   1      1.0634      0.7144     -1.6592      0.0000
   5  17   1      0.7617      0.8004     -0.3817      0.0000
  -4  18   1      0.0000      0.9608      0.0981      0.0000
  -3  18   1      0.4891      0.6750     -1.2121      0.0000
  -2  18   1      0.4163      0.8866     -0.3008      0.0000
  -1  18   1      0.2784      0.7379      0.0845      0.0000
   0  18   1      1.0872      0.8310     -0.8448      0.0000
   1  18   1      0.5660      0.9535      0.5035      0.0000
   2  18   1      1.0458      0.7493      1.4419      0.0000
   3  18   1      0.7585      0.7958      0.8771      0.0000
   0   0   2      5.4175      0.7590     -0.2406      0.0000
   1   0   2     10.0364      0.9461    -17.4397      0.0000
   2   0   2      6.1669      0.6622      8.2936      0.0000
  -1   1   2     59.8711      7.7909    -57.2335      0.0000
   0   1   2      8.9287      1.0070     -9.0461      0.0000
   1   1   2      7.2565      0.7140     -2.9571      0.0000
   2   1   2     14.2029      1.8794     14.4360      0.0000
   3   1   2      2.1487      0.7294     -0.9531      0.0000
   4   1   2      9.1404      2.6704     21.4220      0.0000
  -1   2   2      2.2655      0.6924      2.1402      0.0000
   0   2   2     33.0121      3.0527    -32.3046      0.0000
   1   2   2      7.5220      0.7394     10.2588      0.0000
   2   2   2     13.6539      1.8104     14.6081      0.0000
   3   2   2      2.6167      0.6161     -2.6050      0.0000
   4   2   2     10.1424      0.9850    -15.0353      0.0000
   5   2   2      3.1992      0.5923     -3.6730      0.0000
   6   2   2      7.3368      0.7594     11.0517      0.0000
   7   2   2      1.9095      1.3756     -1.4710      0.0000
  -3   3   2     12.1675      1.6171    -18.4827      0.0000
  -2   3   2      5.9990      0.8052     -6.7590      0.0000
  -1   3   2     14.2995      0.9404    -13.3439      0.0000
   0   3   2      3.6013      0.7250      1.3132      0.0000
   1   3   2     44.2761      4.0901     45.2600      0.0000
   2   3   2     14.0936      1.3244    -13.8985      0.0000
   3   3   2      7.0370      1.0064     -7.6854      0.0000
   4   3   2     12.5257      1.1888     11.8930      0.0000
   5   3   2      3.1428      0.8515      2.7121      0.0000
   6   3   2      1.4113      0.9481      0.6708      0.0000
   7   3   2      1.8987      0.7839      1.7543      0.0000
   8   3   2      1.4884      1.2434     -2.2715      0.0000
   9   3   2      2.3632      1.0772     -2.9850      0.0000
  -6   4   2     10.6203      1.5546    -13.1843      0.0000
  -5   4   2      3.7581      0.9379      3.5375      0.0000
  -4   4   2     12.8193      1.2146     11.3583      0.0000
  -3   4   2      2.0039      0.7818      1.4581      0.0000
  -2   4   2     19.4344      1.2734    -18.3188      0.0000
  -1   4   2      2.6834      0.3573      3.2518      0.0000
   0   4   2     19.4715      1.8101      0.3721      0.0000
   1   4   2     34.1860      3.1579    -35.2328      0.0000
   2   4   2      9.5119      0.9158     -7.4590      0.0000
   3   4   2      2.4533      0.5941      2.6846      0.0000
   4   4   2      6.7541      0.7038      5.9489      0.0000
   5   4   2      3.7939      0.5622      3.2849      0.0000
   6   4   2     10.5463      1.0284     11.0782      0.0000
   7   4   2      3.2225      0.8304      3.7406      0.0000
   8   4   2      1.7170      0.8400     -3.0428      0.0000
   9   4   2      3.8250      0.9641     -4.6860      0.0000
  10   4   2      0.8781      1.0396     -0.8783      0.0000
  11   4   2      1.0742      1.2058      1.9878      0.0000
  -8   5   2      7.9602      1.2013      9.6472      0.0000
  -7   5   2      3.4258      0.5824     -5.3886      0.0000
  -6   5   2     14.4061      1.3551    -17.8451      0.0000
  -5   5   2      7.8552      1.1176     -7.5471      0.0000
  -4   5   2     21.7238      2.0123     20.2402      0.0000
  -3   5   2     15.2888      2.0191    -15.0174      0.0000
  -2   5   2      9.9291      0.6607     10.2249      0.0000
  -1   5   2      5.0065      0.9318     -1.3547      0.0000
   0   5   2      2.1095      0.4612      1.8640      0.0000
   1   5   2     20.4371      1.9010    -12.7439      0.0000
   2   5   2      2.6919      0.7517      0.8248      0.0000
   3   5   2     20.9601      1.9511     18.5274      0.0000
   4   5   2      2.3963      0.6303     -1.5559      0.0000
   5   5   2      6.7967      0.7159     -5.1529      0.0000
   6   5   2     11.2593      1.5302     14.5933      0.0000
   7   5   2      6.8041      0.7500      6.0249      0.0000
   8   5   2      7.1848      0.8014     -7.6006      0.0000
   9   5   2      2.0672      0.8001     -2.0320      0.0000
  10   5   2      1.7387      0.9689      1.4201      0.0000
  11   5   2      3.8657      0.7598     -4.6710      0.0000
  12   5   2      1.3446      0.9856      0.0529      0.0000
 -10   6   2      1.1368      1.2058      1.0780      0.0000
  -9   6   2      2.2837      1.0575      3.2301      0.0000
  -8   6   2      1.6572      0.8417      1.1119      0.0000
  -7   6   2      4.7689      0.5870      5.3838      0.0000
  -6   6   2      3.1407      0.5281      1.4792      0.0000
  -5   6   2      8.1663      1.1430     -7.8574      0.0000
  -4   6   2     14.3549      1.5891    -14.3149      0.0000
  -3   6   2      2.3416      0.6829      2.3332      0.0000
  -2   6   2     10.3022      0.7626     -5.5912      0.0000
  -1   6   2      2.5870      0.7759      2.0798      0.0000
   0   6   2     15.8306      1.0380     17.2139      0.0000
   1   6   2     18.9039      1.7609     17.5914      0.0000
   2   6   2      3.9380      0.5329     -4.2157      0.0000
   3   6   2      5.0812      0.6060      3.9793      0.0000
   4   6   2     10.4539      1.4329     -9.0946      0.0000
   5   6   2      9.2183      0.9107    -12.2234      0.0000
   6   6   2      2.3317      0.6718      1.3821      0.0000
   7   6   2      3.9904      0.8260      3.9694      0.0000
   8   6   2      1.2710      1.1865      0.0554      0.0000
   9   6   2      3.3127      0.6561     -2.8390      0.0000
  10   6   2      3.9633      0.6524      3.8388      0.0000
  11   6   2      2.0343      0.7194      0.3958      0.0000
  12   6   2      1.1792      0.9330     -1.9597      0.0000
  13   6   2      0.7065      0.8525      0.3180      0.0000
 -12   7   2      2.2736      1.2058      2.6590      0.0000
 -11   7   2      1.6077      1.2434      1.4170      0.0000
 -10   7   2      0.0000      1.0688     -0.7523      0.0000
  -9   7   2      7.2627      0.7656     -1.8858      0.0000
  -8   7   2      3.7208      0.7017      3.1378      0.0000
  -7   7   2      3.9337      1.2030     -5.3497      0.0000
  -5   7   2     19.3067      2.5471     16.0470      0.0000
  -4   7   2      5.3747      0.8501     -3.8106      0.0000
  -3   7   2     10.7216      1.6162     -4.3562      0.0000
  -2   7   2      2.3717      1.1153      2.2914      0.0000
  -1   7   2      5.3507      0.8509     -6.5074      0.0000
   0   7   2      2.6456      0.4159     -2.1926      0.0000
   1   7   2      2.1423      0.6608      0.0521      0.0000
   2   7   2      2.7627      0.5627     -3.0009      0.0000
   3   7   2      3.7519      0.8003     -2.5053      0.0000
   4   7   2      1.4456      0.9082      0.2848      0.0000
   5   7   2      3.3282      0.8727     -3.1622      0.0000
   6   7   2      5.9804      0.9823     -5.4501      0.0000
   7   7   2      6.6479      0.7188      4.2506      0.0000
   8   7   2      3.0085      0.9438     -0.4741      0.0000
   9   7   2      1.1502      0.9338     -0.5633      0.0000
  10   7   2      1.0921      0.9534      0.9174      0.0000
  11   7   2      1.1368      0.8935      0.1680      0.0000
  12   7   2      1.4328      0.8758      0.3436      0.0000
 -14   8   2      0.0000      1.0849     -1.1484      0.0000
 -13   8   2      1.7585      1.2710      0.0857      0.0000
 -12   8   2      2.4306      0.8862      1.9315      0.0000
 -11   8   2      2.5601      0.8669     -0.6665      0.0000
 -10   8   2      1.9919      0.6832     -2.4371      0.0000
  -9   8   2      2.6843      0.6366      0.1153      0.0000
  -8   8   2      2.9994      0.5482      3.2456      0.0000
  -7   8   2      6.1130      1.9033     -4.7715      0.0000
  -6   8   2      2.9578      0.5694      2.9515      0.0000
  -5   8   2      3.0534      0.7803      0.0581      0.0000
  -4   8   2     20.0639      2.6396    -17.2551      0.0000
  -3   8   2     13.5737      0.8972    -13.0708      0.0000
  -2   8   2      8.7772      0.6121      8.0255      0.0000
  -1   8   2      7.1532      0.6746      5.4719      0.0000
   0   8   2      7.0060      0.5890     -5.9333      0.0000
   1   8   2      2.7666      0.8337     -1.8082      0.0000
   2   8   2      3.5971      0.5384      3.0248      0.0000
   3   8   2     15.4101      1.4510    -13.9251      0.0000
   4   8   2      4.0547      0.9659      0.2206      0.0000
   5   8   2      6.6961      0.7688      5.9844      0.0000
   6   8   2      4.6822      0.9410      4.0422      0.0000
   7   8   2      2.8873      0.5835     -1.6258      0.0000
   8   8   2      2.1042      0.8275     -1.0223      0.0000
   9   8   2      4.3415      0.6047      4.4974      0.0000
  10   8   2      1.6277      0.7434      0.1908      0.0000
  11   8   2      1.9923      0.9992     -1.0862      0.0000
  12   8   2      1.3639      0.9626      0.4297      0.0000
 -13   9   2      2.0212      0.6610      1.1450      0.0000
 -12   9   2      1.1320      0.9240     -0.8947      0.0000
 -11   9   2      0.6076      1.0191     -1.0269      0.0000
 -10   9   2      2.3665      0.5949     -1.5786      0.0000
  -9   9   2      1.5550      0.7642      0.1893      0.0000
  -8   9   2      3.8230      0.5549     -2.8589      0.0000
  -7   9   2      2.8549      1.4632     -1.3629      0.0000
  -6   9   2      8.6276      0.8576      9.8632      0.0000
  -5   9   2      2.0019      0.7083      1.7861      0.0000
  -4   9   2      3.0534      0.6947     -2.3706      0.0000
  -3   9   2      7.0363      0.5411     -7.5882      0.0000
  -2   9   2      5.4511      0.5874      6.7015      0.0000
  -1   9   2     13.8935      1.6435    -12.7339      0.0000
   0   9   2      5.0769      0.4350     -4.6914      0.0000
   1   9   2     12.6012      0.8422     12.4401      0.0000
   2   9   2      1.9915      0.7473     -0.8177      0.0000
   3   9   2      4.4379      1.1395      5.3346      0.0000
   4   9   2     10.8425      1.0524     10.4987      0.0000
   5   9   2      1.4884      1.1163     -1.1718      0.0000
   6   9   2      8.1789      1.3605     -5.9223      0.0000
   7   9   2      1.0129      0.9736     -0.8662      0.0000
   9   9   2      3.2225      0.9216     -2.7094      0.0000
  10   9   2      1.5060      0.7683     -0.4134      0.0000
  11   9   2      1.7104      0.7417      1.8748      0.0000
  12   9   2      0.7455      0.8647      0.6759      0.0000
 -13  10   2      0.9447      0.8514     -0.6924      0.0000
 -12  10   2      1.3995      1.0247      1.5556      0.0000
 -11  10   2      3.8152      0.8383      3.3525      0.0000
 -10  10   2      1.9411      0.6353     -1.5060      0.0000
  -9  10   2      3.0361      1.0051     -1.9285      0.0000
  -8  10   2      1.8356      1.1557      0.6515      0.0000
  -7  10   2      4.7933      0.5836     -3.8296      0.0000
  -6  10   2     10.6399      1.4877     -8.0785      0.0000
  -5  10   2      3.8240      0.5516      4.0760      0.0000
  -4  10   2      5.1061      0.8053      4.6475      0.0000
  -3  10   2      3.0374      0.4496     -3.1426      0.0000
  -2  10   2      8.0650      1.2808      6.4324      0.0000
  -1  10   2      2.6888      0.6535      1.6076      0.0000
   0  10   2      3.7210      0.6973     -2.9059      0.0000
   1  10   2      3.8968      0.4271     -3.0376      0.0000
   2  10   2      3.7703      0.7617     -3.9510      0.0000
   3  10   2      2.4157      0.8309     -1.0396      0.0000
   4  10   2      2.2938      0.9817      2.3605      0.0000
   5  10   2      7.7142      0.7997      6.5351      0.0000
   6  10   2      1.8623      0.8229      1.6809      0.0000
   7  10   2      3.7153      0.6775     -4.1786      0.0000
   8  10   2      4.3948      0.6089     -2.5789      0.0000
   9  10   2      1.2599      0.8420     -1.2340      0.0000
  10  10   2      2.4910      0.6507     -0.2989      0.0000
  11  10   2      0.7605      0.8262      0.8742      0.0000
 -12  11   2      1.8155      0.6793     -1.2454      0.0000
 -11  11   2      1.1368      1.0525     -0.0800      0.0000
 -10  11   2      2.3726      0.5592      1.7295      0.0000
  -9  11   2      3.6225      0.5335     -1.9628      0.0000
  -8  11   2      2.7260      0.9099      0.3106      0.0000
  -7  11   2      1.4369      0.9597      0.8452      0.0000
  -5  11   2      1.3068      0.8991     -1.2400      0.0000
  -4  11   2      1.2905      0.9753      0.8129      0.0000
  -3  11   2      2.2357      0.4600      1.3814      0.0000
  -2  11   2      0.0000      0.8236      1.5406      0.0000
  -1  11   2      4.6218      0.4315      4.1107      0.0000
   0  11   2      2.9632      0.4799      2.9407      0.0000
   1  11   2      5.5479      0.4547     -5.7471      0.0000
   2  11   2      2.7929      0.8881     -2.6869      0.0000
   3  11   2      1.3587      1.1767      0.4605      0.0000
   7  11   2      4.1078      0.6432      2.9206      0.0000
   8  11   2      1.9003      0.8029     -1.2835      0.0000
   9  11   2      1.2710      1.0525     -0.3860      0.0000
  10  11   2      1.0648      0.8367      0.0924      0.0000
  11  11   2      1.3966      0.7524     -0.3520      0.0000
 -12  12   2      0.9561      0.8176     -0.8368      0.0000
 -11  12   2      0.6619      0.7690      0.2472      0.0000
 -10  12   2      1.4393      0.6889      0.1660      0.0000
  -9  12   2      1.8884      0.6052     -1.9457      0.0000
  -8  12   2      1.1368      1.0954      0.7540      0.0000
  -7  12   2      3.8868      0.6016      3.8220      0.0000
  -6  12   2      5.2663      0.9296     -0.5019      0.0000
  -5  12   2      5.8375      0.6510     -5.0931      0.0000
  -4  12   2      3.2869      0.5311      2.9466      0.0000
  -3  12   2      1.1551      0.7200      0.8316      0.0000
  -2  12   2      6.0195      0.6852     -4.9918      0.0000
  -1  12   2      2.7832      1.4779     -2.7153      0.0000
   0  12   2      7.9843      0.5796      8.0818      0.0000
   1  12   2      1.3288      0.9766     -0.9560      0.0000
   2  12   2      6.7046      0.5705     -7.6201      0.0000
   4  12   2      2.2052      0.6222      2.1002      0.0000
   5  12   2      4.6594      0.6120     -4.6798      0.0000
   6  12   2      1.2114      0.8954      0.2030      0.0000
   7  12   2      7.6648      1.1879      6.5382      0.0000
   8  12   2      1.2553      0.8735     -1.0903      0.0000
   9  12   2      3.2516      0.5989     -2.6603      0.0000
  10  12   2      1.7485      0.7038      1.3888      0.0000
 -11  13   2      1.0742      0.9487      0.8293      0.0000
 -10  13   2      0.7639      0.8247     -0.5536      0.0000
  -9  13   2      1.4251      0.9161      0.7978      0.0000
  -8  13   2      0.0000      0.8482      0.8511      0.0000
  -7  13   2      1.4755      0.8121     -0.0833      0.0000
  -6  13   2      1.9335      0.9621     -1.7519      0.0000
  -5  13   2      1.7615      0.7911      0.1354      0.0000
  -4  13   2      0.0000      0.8675     -0.3609      0.0000
  -3  13   2      2.7679      0.4193     -3.0853      0.0000
  -2  13   2      2.0603      0.4791      2.6484      0.0000
  -1  13   2      4.3700      0.4832      5.6924      0.0000
   0  13   2      1.8562      0.8070      0.2388      0.0000
   1  13   2      5.6255      0.4704     -6.2944      0.0000
   2  13   2      1.3342      0.7348     -1.8537      0.0000
   4  13   2      3.0076      0.7759     -2.4054      0.0000
   5  13   2      2.5215      0.6099     -0.6796      0.0000
   6  13   2      1.2983      0.8551      1.3307      0.0000
   7  13   2      1.3387      0.8701      0.6582      0.0000
   8  13   2      1.3416      1.2710      0.6445      0.0000
   9  13   2      1.3243      1.1266      0.3669      0.0000
 -10  14   2      1.5379      0.7020     -0.5459      0.0000
  -9  14   2      2.1803      0.9729      1.0604      0.0000
  -8  14   2      2.4869      0.8530      1.0381      0.0000
  -7  14   2      4.7166      0.8234     -0.7061      0.0000
  -6  14   2      2.7090      1.0722     -1.7646      0.0000
  -5  14   2      1.6293      0.6628     -1.1178      0.0000
  -4  14   2      1.1582      0.9118     -0.2298      0.0000
  -3  14   2      1.6372      0.5635     -2.1163      0.0000
  -2  14   2      1.9324      0.5627     -2.3686      0.0000
  -1  14   2      1.1418      0.8558     -0.9274      0.0000
   0  14   2      2.0778      0.6053      1.8392      0.0000
   1  14   2      0.7766      0.9314      0.9414      0.0000
   2  14   2      1.2186      0.7840     -0.3757      0.0000
   3  14   2      1.4439      0.9015     -1.4444      0.0000
   4  14   2      1.4042      0.7677     -0.3950      0.0000
   5  14   2      1.5697      0.7628     -0.5318      0.0000
   6  14   2      1.8605      1.1226      1.0811      0.0000
   7  14   2      1.8093      0.6574      1.4668      0.0000
   8  14   2      0.6794      0.8987     -0.4334      0.0000
  -9  15   2      0.7125      5.9939     -0.8407      0.0000
  -8  15   2      1.3577      0.8417      0.6791      0.0000
  -7  15   2      1.3756      0.9845      0.6264      0.0000
  -6  15   2      1.8229      0.8951      1.5769      0.0000
  -5  15   2      1.7152      0.6323     -0.2302      0.0000
  -4  15   2      0.5036      0.8592      0.9673      0.0000
  -3  15   2      0.1582      0.6972     -0.6570      0.0000
  -2  15   2      0.9842      0.7311     -0.6647      0.0000
  -1  15   2      1.2373      0.6868     -0.9539      0.0000
   0  15   2      1.3259      0.7780     -1.2566      0.0000
   1  15   2      1.1863      0.6628      0.7901      0.0000
   2  15   2      2.1665      0.5741      2.8304      0.0000
   3  15   2      2.4257      0.5108      2.4054      0.0000
   4  15   2      0.7862      0.8482     -0.0158      0.0000
   5  15   2      1.3599      0.7363     -1.0323      0.0000
   6  15   2      2.0305      0.7314     -1.8462      0.0000
   7  15   2      1.2353      0.7416     -0.8242      0.0000
  -8  16   2      3.1501      0.7667      1.2554      0.0000
  -7  16   2      1.0672      0.8211     -1.2164      0.0000
  -6  16   2      1.7716      0.8474     -1.5042      0.0000
  -5  16   2      1.3397      0.5863      1.5676      0.0000
  -4  16   2      0.6096      0.7838      1.2866      0.0000
  -3  16   2      1.5555      0.5867     -2.1529      0.0000
  -2  16   2      1.3069      0.5961      1.6573      0.0000
  -1  16   2      1.1545      0.6768     -0.4266      0.0000
   0  16   2      2.4368      0.4736     -2.7155      0.0000
   1  16   2      0.7779      0.7330      0.3317      0.0000
   2  16   2      1.5468      0.5256      2.0429      0.0000
   3  16   2      0.9013      0.7309     -1.1343      0.0000
   4  16   2      1.9748      0.6193     -2.0778      0.0000
   5  16   2      2.2363      0.7662      2.4985      0.0000
   6  16   2      0.9385      0.8165      0.3136      0.0000
  -6  17   2      0.0000      0.8458     -0.1226      0.0000
  -5  17   2      1.4144      0.5686     -2.1700      0.0000
  -4  17   2      0.9533      0.7911     -0.8393      0.0000
  -3  17   2      1.3075      0.9046      1.7430      0.0000
  -2  17   2      0.0000      0.6759     -0.4894      0.0000
  -1  17   2      0.8395      0.6749     -0.0965      0.0000
   0  17   2      1.3182      0.5928      1.2142      0.0000
   1  17   2      0.4539      0.6698     -0.6983      0.0000
   2  17   2      0.2358      0.7675     -0.4677      0.0000
   3  17   2      0.8748      0.7348     -0.3854      0.0000
   4  17   2      0.0000      0.7556     -0.5394      0.0000
  -4  18   2      1.0558      0.8847      1.1050      0.0000
  -3  18   2      1.2487      0.7376      1.0249      0.0000
  -2  18   2      0.8645      0.7241     -0.8896      0.0000
  -1  18   2      0.8140      0.6762     -0.9625      0.0000
   0  18   2      1.4823      0.4864     -0.1941      0.0000
   1  18   2      0.9711      0.6458     -1.1507      0.0000
   2  18   2      0.2042      0.7114     -0.6478      0.0000
  -1   1   3     32.7413      3.6030     49.1295      0.0000
   0   1   3     11.8249      0.7699      9.4162      0.0000
   1   1   3      6.3654      0.9126      4.2495      0.0000
   2   1   3     12.7851      1.6998    -14.1188      0.0000
   3   1   3      7.7380      0.9635    -10.0066      0.0000
   4   1   3      9.8302      0.9503     13.4117      0.0000
   5   1   3      7.5516      0.9875     15.4884      0.0000
   6   1   3      3.3832      0.9164      4.7380      0.0000
  -2   2   3      6.9727      0.7336      6.6659      0.0000
  -1   2   3      4.9346      0.3561      3.5886      0.0000
   0   2   3     37.1095      3.4287     33.0248      0.0000
   1   2   3     16.0385      1.4954     15.3869      0.0000
   2   2   3     24.5284      2.2768    -19.9380      0.0000
   3   2   3      3.1880      0.6142      0.4850      0.0000
   4   2   3      4.3887      0.5749      6.2204      0.0000
   5   2   3      7.3795      1.6781     -5.5711      0.0000
   6   2   3      1.1444      0.9993      0.4259      0.0000
   7   2   3      5.5422      0.9334     10.1687      0.0000
   8   2   3      0.6445      1.1962      1.9132      0.0000
  -2   3   3      5.7919      0.8461     -6.7284      0.0000
  -1   3   3     50.2022      9.9808     77.3807      0.0000
   0   3   3     12.2753      1.1581     13.3808      0.0000
   1   3   3      8.3394      0.8088      9.8220      0.0000
   2   3   3     20.3140      1.8836     15.8506      0.0000
   3   3   3     13.6899      1.2937      8.5005      0.0000
   4   3   3     21.0361      1.9585    -27.9288      0.0000
   5   3   3      2.1045      0.6441      2.6335      0.0000
   6   3   3      4.9594      0.9213      6.5185      0.0000
   7   3   3      8.1957      1.5210     -5.2140      0.0000
   8   3   3      1.2521      0.9686     -0.2923      0.0000
   9   3   3      1.7585      1.3502      2.0147      0.0000
  -4   4   3      3.4372      0.6107     -5.8648      0.0000
  -3   4   3      2.9176      0.4776     -3.5733      0.0000
  -2   4   3     18.8394      1.2314    -14.9213      0.0000
  -1   4   3      7.2979      0.7532     -6.1326      0.0000
   0   4   3     45.8301      4.2279     45.8813      0.0000
   1   4   3     14.9716      1.9813    -14.7650      0.0000
   2   4   3      2.0760      0.6262     -2.1276      0.0000
   3   4   3      7.4974      1.0839      5.1485      0.0000
   4   4   3      5.5734      0.6261     -5.5669      0.0000
   5   4   3     12.6880      1.2075    -12.6131      0.0000
   6   4   3      0.0000      0.9120     -0.4332      0.0000
   7   4   3      2.6015      0.6444     -2.7458      0.0000
   8   4   3      4.0152      0.6089     -3.7330      0.0000
   9   4   3      3.0268      0.6536      3.0229      0.0000
  11   4   3      1.5933      1.3068     -0.5777      0.0000
  12   4   3      0.5262      1.1163      0.2119      0.0000
  13   4   3      0.9364      1.1059      0.4266      0.0000
  -6   5   3      4.3395      0.8950     -5.5490      0.0000
  -5   5   3      3.4374      0.7311      3.9470      0.0000
  -3   5   3     10.0653      1.5217     -6.1479      0.0000
  -2   5   3      5.1308      0.5828     -4.3449      0.0000
  -1   5   3     23.9235      1.5599     31.2543      0.0000
   0   5   3      6.2074      0.6586      5.0678      0.0000
   1   5   3     19.1375      1.7837    -16.4504      0.0000
   2   5   3      1.0776      0.9477      1.4990      0.0000
   3   5   3      5.2224      0.6094      2.0118      0.0000
   4   5   3      7.4582      0.7629      7.0309      0.0000
   5   5   3      3.6301      0.5878     -3.3422      0.0000
   6   5   3      3.3421      0.7910      2.3565      0.0000
   7   5   3      4.9501      0.9230      4.7112      0.0000
   8   5   3      2.2429      1.1204      0.8056      0.0000
   9   5   3      2.2734      0.7355      1.4899      0.0000
  10   5   3      0.9845      1.2710      1.1047      0.0000
  11   5   3      2.5171      0.6822     -1.7622      0.0000
  12   5   3      0.0000      0.9061     -0.6413      0.0000
  -9   6   3      2.3632      1.2567      2.1150      0.0000
  -8   6   3      2.2532      1.1153     -1.7827      0.0000
  -7   6   3      4.2162      1.4781     -4.4104      0.0000
  -6   6   3      9.0430      1.2704     10.2500      0.0000
  -4   6   3      4.6421      0.5523     -5.3314      0.0000
  -3   6   3      4.9841      0.4232     -4.7420      0.0000
  -2   6   3      4.7523      0.6131      4.5537      0.0000
  -1   6   3      9.8150      0.6671    -10.9469      0.0000
   0   6   3      4.2149      1.0527      1.8071      0.0000
   1   6   3     10.9221      1.0351     10.4948      0.0000
   2   6   3      4.7894      0.8041      4.2590      0.0000
   3   6   3      8.7499      1.2197      7.7446      0.0000
   4   6   3      2.4776      0.8826     -1.7029      0.0000
   5   6   3      4.3195      0.5848      4.4488      0.0000
   6   6   3      0.6076      0.8839     -0.7064      0.0000
   7   6   3      5.2663      0.8924     -5.1236      0.0000
   8   6   3      3.0685      0.9891     -3.7770      0.0000
   9   6   3      6.1667      0.7195      5.3838      0.0000
  10   6   3      3.6773      1.0827     -1.0521      0.0000
  11   6   3      1.7464      0.7857     -1.3906      0.0000
  12   6   3      2.1155      0.6708      1.1327      0.0000
 -11   7   3      2.4776      1.0274     -2.7354      0.0000
 -10   7   3      1.6885      0.9048      2.6512      0.0000
  -9   7   3      1.6338      0.8726     -0.9105      0.0000
  -8   7   3      9.5301      1.3356    -10.1242      0.0000
  -7   7   3      8.3306      0.8429     -7.8784      0.0000
  -6   7   3      9.2056      0.8957     11.4159      0.0000
  -5   7   3      5.9611      0.8815      5.8176      0.0000
  -4   7   3      1.8418      0.6014      0.4955      0.0000
  -3   7   3     13.2780      0.8800     10.8170      0.0000
  -2   7   3      8.8011      0.6107      8.0132      0.0000
  -1   7   3     23.7662      1.7943      0.6805      0.0000
   0   7   3      1.4710      0.6407      2.0330      0.0000
   1   7   3      2.9473      0.5745      2.7770      0.0000
   2   7   3     20.9724      1.9504    -17.1863      0.0000
   3   7   3      9.5494      1.3329     10.1195      0.0000
   4   7   3     15.9491      2.1299     14.1403      0.0000
   5   7   3      2.7490      0.6275      3.0309      0.0000
   6   7   3      7.5749      0.7976     -3.9692      0.0000
   7   7   3      2.2119      0.9886      0.8062      0.0000
   9   7   3      3.7105      0.6073     -4.7977      0.0000
  10   7   3      2.2493      0.6621     -0.4626      0.0000
  11   7   3      1.2733      0.9448      1.1128      0.0000
  12   7   3      1.0058      0.9259      0.0486      0.0000
 -13   8   3      1.4884      1.1865     -1.4282      0.0000
 -12   8   3      1.9224      0.9422      1.2820      0.0000
 -11   8   3      0.8593      0.9123     -0.9753      0.0000
 -10   8   3      2.1419      0.7267     -2.5430      0.0000
  -9   8   3      3.9442      0.5854      3.3461      0.0000
  -8   8   3      3.9841      0.6164      4.0818      0.0000
  -7   8   3      2.9142      0.8287     -3.2890      0.0000
  -5   8   3      2.7596      0.5268      2.4741      0.0000
  -4   8   3     12.4199      1.1750     -8.1833      0.0000
  -3   8   3      3.9516      0.3960     -3.1583      0.0000
  -2   8   3      3.9530      0.3978      3.2465      0.0000
  -1   8   3      4.5336      0.5235     -0.7601      0.0000
   0   8   3     22.0471      1.5006     24.3657      0.0000
   1   8   3      6.4377      0.7249      6.6831      0.0000
   2   8   3      9.9820      0.9744     -9.2010      0.0000
   3   8   3     17.6202      1.6445    -17.9653      0.0000
   4   8   3      4.8655      0.6100      3.5018      0.0000
   5   8   3      2.4739      0.6873      2.2911      0.0000
   6   8   3      2.5992      0.6337     -0.4509      0.0000
   8   8   3      1.7073      0.8377      1.9493      0.0000
  10   8   3      0.3963      0.8049     -0.7224      0.0000
  11   8   3      0.4804      1.1368      1.1163      0.0000
 -14   9   3      1.4475      0.8966      0.2435      0.0000
 -13   9   3      0.7898      0.8521     -0.3837      0.0000
 -12   9   3      1.3800      0.8466     -0.7540      0.0000
 -11   9   3      1.3126      0.9471     -0.3156      0.0000
 -10   9   3      6.6240      0.7202     -3.6267      0.0000
  -9   9   3      1.9919      0.6893      2.7012      0.0000
  -8   9   3      2.4632      0.5678      3.0031      0.0000
  -7   9   3      2.5691      0.8765      1.1089      0.0000
  -6   9   3      5.0241      0.8120      0.5408      0.0000
  -5   9   3      6.2420      1.3515      5.0049      0.0000
  -4   9   3      2.6673      0.6764     -1.9622      0.0000
  -3   9   3      2.3836      0.4033     -2.7137      0.0000
  -2   9   3      9.0630      0.6389      7.9465      0.0000
  -1   9   3     15.5504      1.1830      1.2123      0.0000
   0   9   3      1.7829      0.6467      2.3024      0.0000
   1   9   3      1.8493      0.8233      0.5441      0.0000
   2   9   3      6.5813      0.7364      6.6529      0.0000
   3   9   3      4.1269      0.8304     -4.4321      0.0000
   4   9   3      5.8923      0.6810     -5.6358      0.0000
   5   9   3      4.7410      0.8811     -4.3465      0.0000
   6   9   3      2.5458      0.7043      1.5564      0.0000
   7   9   3      1.3254      0.9828     -0.0547      0.0000
   8   9   3      1.4716      0.8082      1.8545      0.0000
   9   9   3      2.8732      0.9428      2.0402      0.0000
  10   9   3      2.3826      0.9177     -0.5513      0.0000
  11   9   3      1.1868      0.8088     -0.2289      0.0000
 -13  10   3      0.7887      0.8255      0.1957      0.0000
 -12  10   3      1.4455      0.7789     -1.2147      0.0000
 -11  10   3      2.4306      0.9265      2.7133      0.0000
 -10  10   3      0.5415      0.8224      0.6394      0.0000
  -9  10   3      0.2631      0.8377     -0.2377      0.0000
  -8  10   3      2.2479      0.7183      1.1215      0.0000
  -7  10   3      6.0799      0.9716      3.5098      0.0000
  -6  10   3     11.7899      1.5969     -9.2073      0.0000
  -5  10   3      6.4909      0.6721     -6.5088      0.0000
  -4  10   3     12.7394      1.0508      9.9738      0.0000
  -3  10   3      5.4234      0.4441      5.9049      0.0000
  -2  10   3      8.5248      0.6735     -8.0978      0.0000
  -1  10   3      5.4533      0.7177     -5.9740      0.0000
   0  10   3      5.4512      0.6980      4.8093      0.0000
   1  10   3      7.9094      0.8209     -8.4532      0.0000
   2  10   3      6.0088      0.6669     -6.3154      0.0000
   3  10   3      9.6727      0.9639      7.9224      0.0000
   4  10   3      3.1274      0.6610     -3.9237      0.0000
   5  10   3      3.9907      0.5844     -4.1651      0.0000
   6  10   3      2.8784      0.6945      0.0187      0.0000
   7  10   3      9.8863      1.0003      8.0264      0.0000
   8  10   3      1.1163      1.0742     -0.3346      0.0000
   9  10   3      1.4256      0.8595     -1.4301      0.0000
  10  10   3      0.6474      0.8182      0.4612      0.0000
  11  10   3      0.6076      1.0742      0.0301      0.0000
 -13  11   3      1.2341      1.0415     -0.6722      0.0000
 -12  11   3      0.5801      0.8004      0.2757      0.0000
 -11  11   3      0.0000      0.8121     -0.7656      0.0000
 -10  11   3      3.5624      0.5635     -2.7337      0.0000
  -9  11   3      3.2154      0.7207     -1.9929      0.0000
  -8  11   3      4.7141      0.6126      3.7068      0.0000
  -7  11   3      3.0534      0.8978     -1.6804      0.0000
  -6  11   3      1.9095      0.9571     -0.3888      0.0000
  -5  11   3      4.9412      0.5649      3.6681      0.0000
  -4  11   3      3.2720      0.4219     -2.2314      0.0000
  -3  11   3      6.2355      0.4895     -6.2492      0.0000
  -2  11   3      2.9136      0.4152     -3.2772      0.0000
  -1  11   3      8.2500      0.5843      6.9317      0.0000
   0  11   3      2.1751      0.5451      2.4276      0.0000
   1  11   3      2.4997      0.4903     -2.6944      0.0000
   2  11   3      1.6502      0.7938      1.6152      0.0000
   3  11   3      7.0315      0.7483      7.2265      0.0000
   6  11   3      1.6342      0.7389      0.6552      0.0000
   7  11   3      0.8532      0.9138     -0.2955      0.0000
   8  11   3      1.7716      0.6944     -1.6278      0.0000
   9  11   3      2.1809      0.6356      2.0111      0.0000
  10  11   3      1.5787      1.0543      1.1409      0.0000
 -12  12   3      1.0077      0.9240     -0.6546      0.0000
 -11  12   3      1.4728      0.9971     -1.2996      0.0000
 -10  12   3      2.6577      0.6201     -1.0077      0.0000
  -9  12   3      2.5691      0.7622     -1.1580      0.0000
  -8  12   3      2.8420      0.8153      0.7807      0.0000
  -7  12   3      2.6047      1.0149      1.8363      0.0000
  -6  12   3      1.7846      0.8595      1.1485      0.0000
  -5  12   3      2.8063      0.5876      1.9069      0.0000
  -4  12   3      5.8322      0.6307      5.8124      0.0000
  -3  12   3      2.9377      0.4332     -2.8123      0.0000
  -2  12   3      7.9718      0.5954     -8.7741      0.0000
  -1  12   3      2.6616      0.5416     -2.0947      0.0000
   0  12   3      3.8516      1.0857      3.2233      0.0000
   1  12   3      2.3938      0.7460      0.8924      0.0000
   2  12   3      5.5390      0.6574      5.6163      0.0000
   3  12   3      1.5467      0.7904      1.3967      0.0000
   4  12   3      2.4373      0.6240      1.4782      0.0000
   5  12   3      1.8148      0.7565     -1.6415      0.0000
   6  12   3      1.5421      0.7830      0.8052      0.0000
   7  12   3      1.9215      0.9851     -2.4497      0.0000
   8  12   3      2.4869      1.0761     -1.7746      0.0000
   9  12   3      1.2527      1.1865      0.2771      0.0000
 -11  13   3      1.8629      0.5831      0.7765      0.0000
 -10  13   3      2.3033      0.5848     -0.4059      0.0000
  -9  13   3      1.4566      0.7305      1.0772      0.0000
  -8  13   3      3.8491      0.8818     -1.8399      0.0000
  -7  13   3      2.3964      0.7028      0.5607      0.0000
  -6  13   3      1.7846      0.8961     -1.3576      0.0000
  -5  13   3      1.4239      0.6368     -0.6645      0.0000
  -4  13   3      1.5352      0.5715      1.3842      0.0000
  -3  13   3      2.2418      0.4583      2.8269      0.0000
  -2  13   3      2.8997      0.4399      2.8732      0.0000
  -1  13   3      6.1602      0.7221     -2.4163      0.0000
   0  13   3      3.3066      0.4338      3.8365      0.0000
   1  13   3      1.7948      0.6378     -2.7988      0.0000
   3  13   3      3.5823      0.5724      2.7160      0.0000
   4  13   3      3.2379      0.6199      3.1465      0.0000
   5  13   3      5.3182      1.0613     -2.7111      0.0000
   6  13   3      0.5468      0.8839      0.0078      0.0000
   7  13   3      1.2169      0.8710     -0.0050      0.0000
   8  13   3      1.5038      1.0417     -1.1202      0.0000
   9  13   3      0.4804      0.8593     -0.0981      0.0000
 -10  14   3      1.5877      0.7260     -0.8780      0.0000
  -9  14   3      4.4861      0.6301      3.1224      0.0000
  -7  14   3      3.5815      0.5799     -2.6715      0.0000
  -6  14   3      4.8607      0.8393     -2.2803      0.0000
  -5  14   3      1.7715      0.5290      2.0917      0.0000
  -4  14   3      1.9418      0.5458     -0.5498      0.0000
  -3  14   3      1.2991      0.6740      0.5821      0.0000
  -2  14   3      3.9159      0.4464      3.7607      0.0000
  -1  14   3      2.0843      0.7933     -1.8259      0.0000
   0  14   3      4.0150      0.4441     -4.4390      0.0000
   1  14   3      2.4516      0.5751      1.9966      0.0000
   2  14   3      1.8624      0.5893      1.0562      0.0000
   3  14   3      5.4204      0.6520     -4.9361      0.0000
   4  14   3      2.8339      0.6107     -2.2000      0.0000
   5  14   3      5.0145      0.6477      5.0310      0.0000
   6  14   3      0.7746      1.0954     -0.9095      0.0000
   7  14   3      1.0925      0.8292     -0.2300      0.0000
   8  14   3      2.2398      0.6888      1.8537      0.0000
  -9  15   3      0.4297      0.8803     -1.0394      0.0000
  -8  15   3      1.4251      0.9161     -0.3256      0.0000
  -7  15   3      0.8924      0.8161      0.2423      0.0000
  -6  15   3      2.2014      1.0081      1.4686      0.0000
  -5  15   3      1.2766      0.6584      0.0612      0.0000
  -4  15   3      0.5104      0.7458     -0.3192      0.0000
  -3  15   3      1.5832      0.5731      1.2214      0.0000
  -2  15   3      0.8508      0.7855      0.3022      0.0000
  -1  15   3      2.6710      0.4372     -0.8631      0.0000
   0  15   3      0.5198      0.7719     -0.6075      0.0000
   1  15   3      1.4305      0.7014      0.6690      0.0000
   2  15   3      0.0000      0.6839     -0.3201      0.0000
   3  15   3      1.2890      1.0415     -0.0095      0.0000
   4  15   3      1.6361      0.9375      1.3059      0.0000
   5  15   3      2.0131      0.6177      2.0310      0.0000
   6  15   3      1.1962      1.1266      0.2286      0.0000
   7  15   3      0.6280      0.7877     -0.2229      0.0000
  -7  16   3      1.1368      1.0077      0.5743      0.0000
  -6  16   3      0.9689      0.8460     -1.2076      0.0000
  -5  16   3      0.6508      0.6914     -1.0483      0.0000
  -4  16   3      1.6841      0.5246      1.4254      0.0000
  -3  16   3      0.7143      0.7212     -0.5605      0.0000
  -2  16   3      1.8506      0.9319     -1.0045      0.0000
  -1  16   3      0.5580      0.7029      0.6751      0.0000
   0  16   3      0.8069      0.7630      1.0943      0.0000
   1  16   3      0.3475      0.7743     -0.8954      0.0000
   2  16   3      0.7502      0.6826     -0.5755      0.0000
   3  16   3      1.6276      0.7159     -1.5530      0.0000
   4  16   3      0.9845      1.0191      0.7525      0.0000
   5  16   3      1.3999      1.2845      0.3121      0.0000
  -6  17   3      0.8188      0.7052     -0.3004      0.0000
  -5  17   3      1.0374      0.5997     -0.1641      0.0000
  -4  17   3      1.2619      0.5937     -1.4379      0.0000
  -3  17   3      1.4484      0.5532     -1.5732      0.0000
  -2  17   3      0.8117      0.7363     -0.2299      0.0000
  -1  17   3      1.1205      0.6179      0.1047      0.0000
   0  17   3      1.4911      0.5105      2.0156      0.0000
   1  17   3      0.9647      0.6937      1.2214      0.0000
   2  17   3      0.7867      0.7117      1.8172      0.0000
   3  17   3      0.5952      0.6586     -0.6926      0.0000
   4  17   3      0.4597      0.7615     -0.4904      0.0000
  -4  18   3      1.4728      1.1163      2.3514      0.0000
  -3  18   3      0.7611      0.6534      0.8679      0.0000
  -2  18   3      1.7618      0.4869     -2.3131      0.0000
  -1  18   3      0.9942      0.6737      0.4578      0.0000
   0  18   3      1.1548      0.6903      1.0230      0.0000
   1  18   3      0.0000      0.7108     -0.6105      0.0000
  -2   0   4      5.7281      0.8945      6.7415      0.0000
  -1   0   4      8.4956      1.1563     -8.3062      0.0000
   0   0   4     44.8417      5.8590     47.8368      0.0000
   1   0   4     19.9125      1.8503     25.5561      0.0000
   2   0   4     13.9408      1.3109    -14.5222      0.0000
   3   0   4     12.3685      1.1725     13.5785      0.0000
   4   0   4      7.0981      0.7281     -8.8730      0.0000
  -2   1   4     10.9441      1.0303      9.0114      0.0000
  -1   1   4     20.4701      1.3395    -15.6823      0.0000
   0   1   4     39.7707      2.5854    -41.7606      0.0000
   1   1   4      2.7428      0.6782     -1.8563      0.0000
   2   1   4      7.0682      1.2564      7.9513      0.0000
   3   1   4     10.3118      0.9908     10.8294      0.0000
   4   1   4     11.1022      1.0705    -12.6070      0.0000
   5   1   4      2.6114      0.7811      1.5412      0.0000
   6   1   4      3.6570      0.7273     -7.4724      0.0000
   7   1   4      1.3068      1.3756     -1.2563      0.0000
  -2   2   4     26.3460      4.5302     22.7283      0.0000
  -1   2   4     28.3448      1.8467     23.5981      0.0000
   0   2   4     27.3569      2.5719    -30.1565      0.0000
   1   2   4     22.2745      2.9227    -21.9543      0.0000
   2   2   4      4.6552      0.9356     -3.7376      0.0000
   3   2   4     10.8410      1.8121     11.6596      0.0000
   4   2   4      1.8481      0.7054      1.2227      0.0000
   5   2   4      1.4571      1.1368      1.6149      0.0000
   6   2   4      4.3365      0.5983      4.5713      0.0000
   7   2   4      2.1105      0.7442     -1.6114      0.0000
   8   2   4      2.5247      0.6348     -3.0161      0.0000
   9   2   4      0.0000      1.0751     -1.0466      0.0000
  10   2   4      2.3534      1.3313      1.3209      0.0000
  -3   3   4      8.9738      1.2765    -11.8282      0.0000
  -2   3   4      6.1452      0.6675      6.0420      0.0000
  -1   3   4     16.4985      1.5356     10.4163      0.0000
   0   3   4     11.1920      1.0628     12.8933      0.0000
   1   3   4     23.7544      3.1157    -22.8591      0.0000
   2   3   4      3.5634      0.6961     -0.0682      0.0000
   3   3   4      3.7277      0.5600      3.0712      0.0000
   4   3   4     12.9198      1.7301     12.9591      0.0000
   5   3   4      3.8175      0.5739     -3.6133      0.0000
   6   3   4      3.6685      0.5869      3.7465      0.0000
   7   3   4      3.1354      0.6061     -3.8844      0.0000
   8   3   4      2.1844      0.6888     -0.9905      0.0000
   9   3   4      1.6361      0.8384      1.5947      0.0000
  10   3   4      1.3872      1.0070     -0.5335      0.0000
  11   3   4      1.1163      1.0954     -1.3080      0.0000
  12   3   4      0.0000      4.2911      0.1034      0.0000
  -3   4   4      2.4919      0.8355     -2.5574      0.0000
  -2   4   4     27.3629      1.7798     23.7035      0.0000
  -1   4   4      2.2269      0.7574      2.4134      0.0000
   0   4   4     29.1616      3.8204    -16.9473      0.0000
   1   4   4     11.6541      1.9138     -0.5784      0.0000
   2   4   4     12.5613      1.6807     10.8966      0.0000
   3   4   4      4.7691      0.5930     -4.9904      0.0000
   4   4   4      9.7357      1.4245    -11.3395      0.0000
   5   4   4     15.3785      1.4448     14.1962      0.0000
   6   4   4      3.6774      0.8431      5.3048      0.0000
   7   4   4      5.5360      0.6631     -5.2200      0.0000
   8   4   4      8.9970      1.3712     -6.4735      0.0000
   9   4   4      1.6130      0.8294      1.1744      0.0000
  10   4   4      2.7838      0.7002     -3.7107      0.0000
  11   4   4      0.4675      1.0472     -0.7883      0.0000
  12   4   4      2.6295      0.8316      2.8886      0.0000
  -5   5   4     11.2186      1.0662    -17.1036      0.0000
  -4   5   4      4.7490      1.0751     -4.7112      0.0000
  -3   5   4     39.5044      3.4223     40.9776      0.0000
  -2   5   4     11.4303      0.7624     11.0584      0.0000
  -1   5   4      3.1355      0.4522      2.7543      0.0000
   0   5   4     11.9170      1.1321      8.3612      0.0000
   1   5   4      5.6489      0.6177     -3.3645      0.0000
   2   5   4     17.2522      1.6156    -17.3402      0.0000
   3   5   4      3.6298      0.5506      3.8292      0.0000
   4   5   4      6.0896      0.6796     -5.4201      0.0000
   5   5   4      6.6004      1.0136     -7.2958      0.0000
   6   5   4      2.1591      0.9221      0.0384      0.0000
   7   5   4      8.3780      1.2465      7.1844      0.0000
   9   5   4      1.6469      0.8330      1.2786      0.0000
  11   5   4      1.6720      0.9178     -1.4949      0.0000
  12   5   4      0.5353      1.0527     -0.3118      0.0000
  -7   6   4      4.5202      0.6386      5.3239      0.0000
  -6   6   4      7.6044      1.0901     11.3231      0.0000
  -5   6   4      6.1273      0.7084     -6.6291      0.0000
  -4   6   4      8.1929      0.7966     -6.8779      0.0000
  -3   6   4      3.8403      0.7237      2.5414      0.0000
  -2   6   4      4.6939      0.4639     -2.6029      0.0000
  -1   6   4      4.3979      0.3859     -4.1979      0.0000
   0   6   4      7.9560      0.7976      5.8490      0.0000
   1   6   4     11.4839      1.0962      9.2158      0.0000
   2   6   4     14.3919      1.3550    -11.8452      0.0000
   3   6   4      5.6778      0.6475     -6.6285      0.0000
   4   6   4      4.4445      0.8738     -3.8290      0.0000
   5   6   4      9.7050      0.9785     -8.3643      0.0000
   6   6   4      1.0346      0.9209     -0.4646      0.0000
   7   6   4      2.8420      1.0105      2.0876      0.0000
   9   6   4      2.0318      0.7098     -2.0670      0.0000
  10   6   4      2.7680      0.6586      1.9050      0.0000
  11   6   4      0.8993      0.8981      0.9139      0.0000
 -10   7   4      4.0875      1.2056     -1.2281      0.0000
  -9   7   4      0.9240      0.9895      0.6040      0.0000
  -8   7   4      5.0241      0.8964     -4.9618      0.0000
  -7   7   4      1.6077      0.9947     -1.9588      0.0000
  -6   7   4      6.3078      0.6497      5.6498      0.0000
  -5   7   4      2.2266      0.4903      1.4523      0.0000
  -4   7   4     13.2681      1.1708    -13.0286      0.0000
  -3   7   4      9.2779      0.6322      6.8102      0.0000
  -2   7   4     12.5188      0.8302     12.7085      0.0000
  -1   7   4     16.3705      1.0780    -15.8719      0.0000
   0   7   4      2.6635      0.6144     -1.2546      0.0000
   1   7   4      3.3605      0.5778     -3.7675      0.0000
   2   7   4      8.0811      1.1470     -0.5676      0.0000
   3   7   4     13.2235      1.7866    -10.9091      0.0000
   4   7   4      3.9086      0.8183      3.5483      0.0000
   5   7   4      1.2710      1.1669      0.9135      0.0000
   6   7   4      2.3383      0.6747      1.7820      0.0000
   7   7   4      0.7156      1.1215      0.1713      0.0000
   8   7   4      4.0798      0.5989      3.5883      0.0000
  10   7   4      1.6951      0.7864     -1.5456      0.0000
  11   7   4      1.9807      0.9062      1.3022      0.0000
 -12   8   4      2.2429      1.0331     -1.3832      0.0000
 -11   8   4      1.8474      0.9981     -1.4174      0.0000
 -10   8   4      0.7825      0.9588     -0.3931      0.0000
  -9   8   4      2.6389      0.6114     -0.4806      0.0000
  -8   8   4      6.4375      1.0089      5.8289      0.0000
  -7   8   4      7.3545      1.0650      5.6901      0.0000
  -6   8   4      3.6654      0.4872     -4.0004      0.0000
  -4   8   4      1.5291      0.5726      1.2556      0.0000
  -3   8   4      1.5467      0.6654      0.5328      0.0000
  -2   8   4     11.2986      0.8859     -9.6608      0.0000
  -1   8   4      2.5443      0.8545      0.6594      0.0000
   0   8   4      3.8849      0.8149      4.3545      0.0000
   1   8   4      5.4557      0.8674     -4.3169      0.0000
   2   8   4      3.9789      0.5591      3.9905      0.0000
   3   8   4      7.4634      0.7745      7.0563      0.0000
   4   8   4      4.7313      0.8898     -4.5457      0.0000
   5   8   4      6.4357      0.7352     -5.0333      0.0000
   7   8   4      7.4641      0.7976      7.3123      0.0000
   8   8   4      1.8996      0.7100     -1.5864      0.0000
   9   8   4      2.6273      0.5841     -2.3758      0.0000
  10   8   4      1.6361      1.1569      0.3449      0.0000
  11   8   4      1.0003      0.8337      0.5210      0.0000
 -14   9   4      0.8321      0.9727     -0.1411      0.0000
 -13   9   4      1.7788      0.7717     -0.9275      0.0000
 -12   9   4      0.9240      0.8518      1.3139      0.0000
 -11   9   4      1.3351      0.9044      1.3526      0.0000
 -10   9   4      5.1170      1.1573     -5.2002      0.0000
  -9   9   4      2.6399      1.0755      0.3608      0.0000
  -8   9   4      3.0921      0.5442      3.1651      0.0000
  -6   9   4      3.8014      0.4985     -2.8222      0.0000
  -5   9   4      8.1880      0.8223      8.3209      0.0000
  -4   9   4      1.6533      1.0257     -0.4005      0.0000
  -3   9   4      2.6488      0.4873      0.0993      0.0000
  -2   9   4      2.5978      0.4350     -1.7090      0.0000
  -1   9   4      3.6512      0.9942      1.0785      0.0000
   0   9   4      5.9797      0.4736     -7.3793      0.0000
   1   9   4      0.8846      1.0359      0.1734      0.0000
   2   9   4      8.0588      1.1560      7.3540      0.0000
   3   9   4      8.6518      1.2712      8.4594      0.0000
   4   9   4      2.2858      0.6449      1.8372      0.0000
   5   9   4      2.6637      0.6010     -0.4424      0.0000
   6   9   4      3.7243      0.6397     -2.7606      0.0000
   7   9   4      2.4953      0.6670     -1.9311      0.0000
   8   9   4      2.2837      1.0861     -2.5684      0.0000
   9   9   4      1.1563      0.8790      1.2163      0.0000
  10   9   4      1.1220      0.8518      0.1427      0.0000
 -14  10   4      0.7746      0.9845      0.0904      0.0000
 -13  10   4      1.0689      0.8620     -0.0217      0.0000
 -12  10   4      1.4412      0.8006      0.6117      0.0000
 -11  10   4      1.8532      0.7246      2.0277      0.0000
 -10  10   4      1.2981      0.8662     -0.8173      0.0000
  -9  10   4      3.0154      0.8442      1.2473      0.0000
  -8  10   4      1.7187      1.0634      1.1270      0.0000
  -7  10   4      1.4728      1.0742     -0.7595      0.0000
  -6  10   4      6.3988      1.0813     -4.9720      0.0000
  -5  10   4      2.4576      0.5407      1.7184      0.0000
  -4  10   4      4.0083      0.6086      4.5660      0.0000
  -3  10   4      1.8363      0.8132     -0.1680      0.0000
  -2  10   4      6.3421      0.7794      5.4350      0.0000
  -1  10   4      6.0225      0.4917      6.3782      0.0000
   0  10   4      7.1392      0.5299     -8.3160      0.0000
   1  10   4      7.8331      0.8406     -7.6367      0.0000
   2  10   4      5.6830      0.6931      4.8076      0.0000
   3  10   4      4.2154      0.8594      0.2577      0.0000
   4  10   4      5.5331      0.8670     -5.5073      0.0000
   5  10   4      1.1767      0.9240     -0.4639      0.0000
   6  10   4      4.7019      1.0550      4.3270      0.0000
   7  10   4      1.9663      0.8714     -2.1627      0.0000
   8  10   4      0.8103      0.8148     -0.4238      0.0000
   9  10   4      1.4111      0.7657     -0.1096      0.0000
  10  10   4      2.0229      0.7326     -1.6276      0.0000
 -13  11   4      0.0000      0.9487     -1.1046      0.0000
 -12  11   4      1.0105      0.8444     -0.9310      0.0000
 -11  11   4      3.3883      0.5828      1.4228      0.0000
 -10  11   4      1.9523      0.6667      1.2621      0.0000
  -8  11   4      3.1865      0.7477      0.5105      0.0000
  -7  11   4      3.3672      0.5525      3.7120      0.0000
  -6  11   4      3.6182      1.5424     -2.2974      0.0000
  -5  11   4      1.1730      0.6734     -1.6207      0.0000
  -4  11   4      1.2604      0.7805      0.2687      0.0000
  -3  11   4      4.7161      0.5492     -3.4232      0.0000
  -2  11   4      2.0225      0.5081     -1.1584      0.0000
  -1  11   4      7.7807      0.5813      7.8608      0.0000
   0  11   4     10.2239      0.8947      9.9048      0.0000
   1  11   4      8.7107      0.8887     -8.1094      0.0000
   2  11   4      4.1839      0.6226     -4.0049      0.0000
   3  11   4      1.4447      0.9162     -1.2614      0.0000
   6  11   4      3.6093      0.6034      3.2621      0.0000
   7  11   4      0.8038      1.0191      1.0949      0.0000
   8  11   4      0.0000      1.1767     -0.5406      0.0000
   9  11   4      0.8748      0.8806      0.8922      0.0000
 -12  12   4      0.6199      0.7812      0.7574      0.0000
 -11  12   4      3.5656      0.5901     -2.5768      0.0000
 -10  12   4      1.0077      0.9727      0.7041      0.0000
  -9  12   4      3.1133      0.8701      2.5821      0.0000
  -8  12   4      2.3729      0.7427     -0.1061      0.0000
  -7  12   4      1.1400      0.8847     -0.7744      0.0000
  -6  12   4      6.5298      0.6925      4.2843      0.0000
  -5  12   4      2.1261      0.4949      2.3826      0.0000
  -4  12   4      3.1813      0.4175     -3.5136      0.0000
  -3  12   4      1.4435      0.5668      0.9589      0.0000
  -2  12   4      3.0561      0.6720      1.6604      0.0000
  -1  12   4      2.2070      0.5900     -1.4856      0.0000
   0  12   4      2.0998      0.6930     -2.0841      0.0000
   1  12   4      2.3116      0.9525      3.2029      0.0000
   2  12   4      1.4678      0.8222      0.2633      0.0000
   3  12   4      6.3066      0.7137     -6.2084      0.0000
   4  12   4      2.4320      0.7635     -2.3851      0.0000
   5  12   4      4.4908      0.6418      2.9427      0.0000
   6  12   4      1.2311      0.9022      0.9087      0.0000
   7  12   4      1.4500      0.7975     -0.5160      0.0000
   8  12   4      0.9541      0.8779      0.7914      0.0000
   9  12   4      0.8158      0.8087      0.1573      0.0000
 -11  13   4      1.0303      0.9845      0.7661      0.0000
 -10  13   4      1.9335      0.7042      1.4299      0.0000
  -9  13   4      2.8992      0.5910      0.8018      0.0000
  -8  13   4      3.0154      0.7901     -2.1627      0.0000
  -7  13   4      3.0665      0.5910      1.3963      0.0000
  -6  13   4      0.5981      0.8107     -0.4881      0.0000
  -5  13   4      2.2234      0.4793     -1.5766      0.0000
  -4  13   4      5.0139      0.4520     -4.1762      0.0000
  -3  13   4      1.4600      0.6048      1.1132      0.0000
  -2  13   4      2.4262      0.9624      1.3986      0.0000
  -1  13   4      2.2624      0.7995     -1.7909      0.0000
   0  13   4      1.6932      0.5706     -1.7543      0.0000
   1  13   4      3.2140      0.4429      3.4565      0.0000
   2  13   4      0.9145      0.8997     -0.6463      0.0000
   3  13   4      2.7428      0.9757     -1.5318      0.0000
   4  13   4      1.4571      1.1059      1.6362      0.0000
   5  13   4      1.7063      0.7395      1.9114      0.0000
   6  13   4      1.5989      0.8275     -1.8341      0.0000
   7  13   4      1.6471      0.8025      0.8636      0.0000
   8  13   4      2.3512      0.8606      1.5792      0.0000
 -11  14   4      1.2527      1.0077     -0.4912      0.0000
 -10  14   4      0.5684      0.8727     -0.3591      0.0000
  -9  14   4      0.4366      0.8652     -0.0069      0.0000
  -8  14   4      1.1767      1.1266     -0.2822      0.0000
  -7  14   4      3.0448      0.5681      2.0140      0.0000
  -6  14   4      1.8769      0.6058     -0.1577      0.0000
  -5  14   4      0.9553      0.7542     -0.4376      0.0000
  -4  14   4      2.4296      0.4790     -2.2627      0.0000
  -3  14   4      1.1368      0.7205     -1.0677      0.0000
  -2  14   4      1.7763      0.7266     -0.5510      0.0000
  -1  14   4      1.8173      0.6015      1.1866      0.0000
   0  14   4      3.7710      0.5720      2.9411      0.0000
   1  14   4      0.9420      0.7755      1.6440      0.0000
   3  14   4      1.5933      1.1962     -0.4534      0.0000
   4  14   4      1.8605      1.3756     -0.6436      0.0000
   5  14   4      1.1759      0.8494     -1.8247      0.0000
   6  14   4      1.9690      1.0939     -1.1388      0.0000
   7  14   4      0.0000      0.7879     -0.0738      0.0000
  -9  15   4      1.6774      0.7244     -0.8438      0.0000
  -8  15   4      2.0494      1.0510     -0.3552      0.0000
  -7  15   4      0.1410      0.7554     -0.2710      0.0000
  -6  15   4      2.4825      0.9241      2.8092      0.0000
  -5  15   4      2.0196      0.5061      2.5557      0.0000
  -4  15   4      0.3158      0.6861     -0.5023      0.0000
  -3  15   4      1.3306      0.5812     -1.4327      0.0000
  -2  15   4      0.7666      0.7329      0.3874      0.0000
  -1  15   4      1.6487      0.5062     -1.4665      0.0000
   0  15   4      1.1741      0.8461     -0.8005      0.0000
   1  15   4      1.8632      0.4559      2.7593      0.0000
   2  15   4      2.5883      1.0024      3.3255      0.0000
   3  15   4      1.8385      0.6925     -1.7905      0.0000
   4  15   4      1.7052      1.0718      1.0897      0.0000
   5  15   4      0.6606      0.8210     -0.3273      0.0000
   6  15   4      1.4728      1.1469     -1.5249      0.0000
  -8  16   4      2.1049      0.8062      0.6161      0.0000
  -7  16   4      1.1545      0.8321      1.0314      0.0000
  -6  16   4      1.3300      0.5570     -1.2301      0.0000
  -5  16   4      0.7053      0.6640     -0.5338      0.0000
  -4  16   4      1.6684      0.5148      1.9081      0.0000
  -3  16   4      0.2218      0.6638     -0.3483      0.0000
  -2  16   4      0.7249      0.7071      0.3323      0.0000
  -1  16   4      2.2374      0.4231      3.4065      0.0000
   0  16   4      0.5735      0.6859     -0.5539      0.0000
   1  16   4      1.9097      0.4616     -3.3969      0.0000
   2  16   4      0.0000      0.6059     -0.8613      0.0000
   3  16   4      0.0000      0.7786      1.0767      0.0000
   4  16   4      0.0000      0.7702     -0.2078      0.0000
   5  16   4      1.0525      0.8858     -0.8489      0.0000
  -6  17   4      0.6876      0.6772     -1.2387      0.0000
  -5  17   4      0.8046      0.6728      0.8645      0.0000
  -4  17   4      1.2523      0.5258      0.8442      0.0000
  -3  17   4      1.0141      0.6030     -1.7147      0.0000
  -2  17   4      1.3194      0.6299     -1.4818      0.0000
  -1  17   4      1.1228      0.5419      2.0601      0.0000
   0  17   4      0.2065      0.7075      0.0539      0.0000
   1  17   4      1.2382      0.5052     -1.9035      0.0000
   2  17   4      1.0589      0.7569     -0.2340      0.0000
   3  17   4      1.2153      1.0191      1.6283      0.0000
  -3  18   4      0.5055      0.6234      0.6079      0.0000
  -2  18   4      0.4129      0.6395      0.5378      0.0000
  -1  18   4      0.0000      0.6330     -0.3817      0.0000
   0  18   4      0.8593      0.9727     -0.5994      0.0000
  -3   1   5      3.8452      0.8488     -1.7098      0.0000
  -2   1   5      5.6711      1.0157     -0.4292      0.0000
  -1   1   5      5.5738      0.5290      7.4579      0.0000
   0   1   5      2.0568      0.3701      1.6499      0.0000
   1   1   5     21.5128      1.9998    -20.8522      0.0000
   2   1   5      7.7050      0.5383     -8.5529      0.0000
   3   1   5      1.9876      0.5218     -1.4958      0.0000
   4   1   5      1.6534      0.8093     -0.9457      0.0000
   5   1   5      4.2588      0.5771      3.8320      0.0000
   6   1   5      2.6024      0.6240      2.9781      0.0000
   7   1   5      1.7839      0.8017      1.2237      0.0000
   8   1   5      0.9337      1.0043     -0.7856      0.0000
   9   1   5      1.2527      1.1865      0.4231      0.0000
  -3   2   5      1.5907      0.9460     -0.2299      0.0000
  -2   2   5     24.3158      2.0368     15.7508      0.0000
  -1   2   5      7.5505      0.5931      3.5242      0.0000
   0   2   5      6.5644      0.5272     -4.1217      0.0000
   1   2   5     12.3333      1.7924     14.9014      0.0000
   2   2   5      9.8829      0.9608      8.1817      0.0000
   3   2   5     18.9756      1.7686    -20.9356      0.0000
   4   2   5      8.2088      0.8237    -10.9562      0.0000
   5   2   5     10.7827      1.0864     11.6024      0.0000
   6   2   5      2.8743      1.0105      2.4904      0.0000
   7   2   5      4.2613      0.5910     -4.5135      0.0000
   8   2   5      3.4712      0.5894      3.9727      0.0000
   9   2   5      1.9042      1.0626      2.3522      0.0000
  10   2   5      4.0362      1.9523     -4.7743      0.0000
  11   2   5      1.4251      1.1962     -0.9235      0.0000
  -3   3   5     14.7739      2.0288    -15.5107      0.0000
  -2   3   5     13.1920      1.6103    -13.1352      0.0000
  -1   3   5      8.5002      0.5707      8.2835      0.0000
   0   3   5      1.4486      0.6145      1.5970      0.0000
   1   3   5      2.9106      0.5168     -1.8890      0.0000
   2   3   5      2.4058      0.5790     -1.3261      0.0000
   3   3   5      5.9081      0.6404     -6.8576      0.0000
   4   3   5     13.9355      1.8663    -12.4062      0.0000
   5   3   5      2.4019      0.9104     -1.8921      0.0000
   6   3   5      3.6211      0.5645     -3.5344      0.0000
   7   3   5      3.4807      0.5954     -3.4710      0.0000
   8   3   5      3.6221      1.0992      2.6106      0.0000
   9   3   5      4.6647      0.6301      5.8675      0.0000
  10   3   5      0.9070      0.9115     -0.8521      0.0000
  11   3   5      1.7124      0.8102     -0.2220      0.0000
  -3   4   5     17.8959      1.6763     14.5912      0.0000
  -2   4   5     36.9331      4.5397    -42.3344      0.0000
  -1   4   5     17.5906      1.6450    -16.9569      0.0000
   0   4   5      3.8623      0.5387      3.9171      0.0000
   1   4   5      3.9402      0.5502     -3.3582      0.0000
   2   4   5      3.2862      0.5406     -3.1406      0.0000
   3   4   5      9.2466      1.1453      9.2230      0.0000
   4   4   5      2.5510      0.6015     -2.8764      0.0000
   5   4   5      3.0593      0.5688     -2.8691      0.0000
   6   4   5      6.2039      0.9837      6.9960      0.0000
   7   4   5      2.0491      0.6925     -1.6100      0.0000
   9   4   5      1.5716      0.8582      0.7015      0.0000
  10   4   5      1.7754      0.8552      1.6947      0.0000
  11   4   5      1.3215      0.9304      0.7287      0.0000
  -4   5   5      8.3043      1.0845     -6.8494      0.0000
  -3   5   5      2.3242      0.8229     -1.5053      0.0000
  -2   5   5      6.0608      1.1791     -1.9878      0.0000
  -1   5   5     20.3370      2.6780    -18.2623      0.0000
   0   5   5      3.5626      0.8061      1.0267      0.0000
   1   5   5      9.9276      0.9566      5.8663      0.0000
   2   5   5      3.8369      0.5532      2.9400      0.0000
   3   5   5      8.9970      1.2478     -8.6824      0.0000
   4   5   5      3.5752      0.6033      3.0286      0.0000
   5   5   5      3.7623      0.5826      3.9494      0.0000
   7   5   5      2.0563      0.7230      1.3377      0.0000
   9   5   5      3.1381      0.6323     -1.8660      0.0000
  10   5   5      1.7187      1.2527     -0.3909      0.0000
  11   5   5      1.6230      0.8131      1.0511      0.0000
  -6   6   5      4.3288      0.8142      5.6504      0.0000
  -5   6   5      2.3812      0.8360     -0.9048      0.0000
  -4   6   5      9.4537      0.7284      7.9842      0.0000
  -3   6   5     10.5214      1.0792      9.5131      0.0000
  -2   6   5     28.1615      2.0397    -27.7719      0.0000
  -1   6   5      8.7999      1.2424     -8.1068      0.0000
   0   6   5     10.2934      0.9880      8.8589      0.0000
   1   6   5      8.6784      0.8583     -8.3847      0.0000
   2   6   5      5.4467      0.6303      4.5871      0.0000
   3   6   5     19.2049      2.5387     18.3100      0.0000
   4   6   5      2.7418      0.6252      1.1153      0.0000
   5   6   5      6.8369      0.7409     -7.0380      0.0000
   6   6   5      2.8257      0.9471      1.7950      0.0000
   7   6   5      1.1243      0.9211      0.5876      0.0000
   8   6   5      3.8634      0.5886     -3.7663      0.0000
   9   6   5      0.0000      1.0742     -1.4392      0.0000
  10   6   5      1.9083      0.7436      1.3922      0.0000
  11   6   5      0.0000      0.8569      0.7517      0.0000
  -7   7   5      5.3879      1.6806     -6.0801      0.0000
  -6   7   5      4.0344      0.5400     -3.4778      0.0000
  -5   7   5      1.7516      0.5647     -1.3383      0.0000
  -4   7   5      6.6723      1.1997     -5.5528      0.0000
  -3   7   5      2.0210      0.4662      0.8351      0.0000
  -2   7   5      6.8442      0.4920      5.2570      0.0000
  -1   7   5      6.0491      0.4574      5.1993      0.0000
   0   7   5      9.1923      1.2781     -9.1580      0.0000
   1   7   5      4.5441      0.5771     -4.7878      0.0000
   2   7   5      8.8808      1.2495     -9.7816      0.0000
   3   7   5      3.5301      0.8321      1.6903      0.0000
   4   7   5      4.9731      0.6147      4.0572      0.0000
   5   7   5      5.7170      0.7079      5.9121      0.0000
   6   7   5      2.3758      0.7079      0.7513      0.0000
   7   7   5      1.2416      0.9314     -0.2400      0.0000
   8   7   5      4.1702      0.6128     -4.0978      0.0000
   9   7   5      2.1982      0.6183     -1.2679      0.0000
  10   7   5      1.0496      0.8946      1.1836      0.0000
 -10   8   5      1.6077      1.3068     -0.0310      0.0000
  -9   8   5      2.9773      0.9975      3.3415      0.0000
  -8   8   5      2.6154      0.5687      2.5807      0.0000
  -7   8   5      4.2689      0.5671     -2.9287      0.0000
  -6   8   5      1.6181      0.7059      1.9132      0.0000
  -5   8   5      5.5322      0.5829      4.0609      0.0000
  -4   8   5     15.8753      1.4203    -15.4417      0.0000
  -3   8   5      4.6154      0.6756      3.1541      0.0000
  -2   8   5      9.6591      0.9679      5.3296      0.0000
  -1   8   5     12.3070      0.8225     12.4314      0.0000
   0   8   5      5.4172      0.6476     -5.0765      0.0000
   1   8   5      2.4778      0.6045     -1.2228      0.0000
   2   8   5      3.1501      0.8392      2.7423      0.0000
   3   8   5      6.9889      0.7798     -5.5895      0.0000
   4   8   5      4.2752      0.9313     -6.0857      0.0000
   6   8   5      2.5109      0.6755      2.2648      0.0000
   7   8   5      1.1762      0.9844     -1.1205      0.0000
   8   8   5      4.2208      0.9588      3.4842      0.0000
   9   8   5      1.7785      0.7681      1.1435      0.0000
  10   8   5      3.6059      0.5979     -2.6652      0.0000
 -13   9   5      1.3243      1.1059     -1.2720      0.0000
 -12   9   5      0.2148      0.9487      0.5045      0.0000
 -11   9   5      2.5086      0.6038      2.8378      0.0000
 -10   9   5      2.9768      1.0305     -0.1920      0.0000
  -9   9   5      1.9690      0.8785     -0.7478      0.0000
  -8   9   5      4.8525      0.5940      3.6185      0.0000
  -7   9   5      3.4225      0.4956     -3.5369      0.0000
  -6   9   5      6.5400      0.6642     -4.4930      0.0000
  -5   9   5     10.7224      0.9930      8.9557      0.0000
  -4   9   5      5.1582      0.4389      4.6946      0.0000
  -3   9   5     19.1872      1.2625    -18.0844      0.0000
  -2   9   5      9.0727      0.6359    -10.0806      0.0000
  -1   9   5      7.4551      0.5416      7.0240      0.0000
   0   9   5      3.0502      0.6060      4.0865      0.0000
   1   9   5      7.2714      0.7709     -7.4164      0.0000
   2   9   5      2.6003      0.6212      0.1325      0.0000
   3   9   5      5.0425      0.6361     -4.9845      0.0000
   4   9   5      2.1606      0.6752     -0.5220      0.0000
   5   9   5      2.0130      0.6734      1.4405      0.0000
   7   9   5      3.1419      0.6370     -2.7946      0.0000
   8   9   5      1.9894      0.6657     -1.4540      0.0000
   9   9   5      1.8345      0.7051      2.2468      0.0000
  10   9   5      1.4088      1.0077      0.6997      0.0000
 -14  10   5      0.0000      0.9608      0.0831      0.0000
 -13  10   5      1.0303      1.0077      1.0050      0.0000
 -12  10   5      1.2500      0.8935      0.3153      0.0000
 -11  10   5      1.4225      0.9209     -0.9850      0.0000
 -10  10   5      0.8038      1.1163     -0.6224      0.0000
  -9  10   5      3.1865      0.7886      2.3594      0.0000
  -8  10   5      3.0239      0.5612     -2.1716      0.0000
  -6  10   5      2.1401      0.5406     -0.9780      0.0000
  -5  10   5      1.2867      0.6350     -1.1040      0.0000
  -4  10   5      1.9060      0.6468     -1.2349      0.0000
  -3  10   5      0.7785      0.6957      1.3139      0.0000
  -2  10   5      2.5947      0.4354     -0.9254      0.0000
  -1  10   5      3.5260      0.4115     -4.0799      0.0000
   0  10   5      1.0525      0.9118     -1.0827      0.0000
   1  10   5      4.8702      0.9047      3.7349      0.0000
   2  10   5      1.7352      0.7605      2.2710      0.0000
   3  10   5      3.8396      0.6280     -3.6178      0.0000
   4  10   5      2.5844      0.6422     -1.9374      0.0000
   5  10   5      4.4923      0.6504      3.5930      0.0000
   6  10   5      2.6664      0.6447      2.5447      0.0000
   8  10   5      2.1803      1.2424      0.2319      0.0000
   9  10   5      2.3826      0.8766      1.3063      0.0000
 -13  11   5      1.2301      0.8858      0.5740      0.0000
 -12  11   5      2.0876      0.6497     -1.2689      0.0000
 -11  11   5      2.0805      0.6990     -1.8866      0.0000
 -10  11   5      1.4417      0.8919      0.4078      0.0000
  -9  11   5      1.1368      0.9608     -0.8286      0.0000
  -7  11   5      3.5106      0.5277      2.9389      0.0000
  -6  11   5      2.1685      0.5355      1.4161      0.0000
  -5  11   5      2.4510      0.4439     -2.3208      0.0000
  -4  11   5      8.0417      0.5993     -7.1466      0.0000
  -3  11   5      1.5040      0.5144      0.0255      0.0000
  -2  11   5      1.9793      1.0109     -0.0281      0.0000
  -1  11   5      2.2224      0.5850     -1.5901      0.0000
   0  11   5      2.2781      0.4775     -1.8646      0.0000
   1  11   5      6.8289      0.7670      7.4867      0.0000
   2  11   5      1.1609      0.9425     -0.8157      0.0000
   3  11   5      1.9095      1.1109      0.7190      0.0000
   4  11   5      2.2236      0.7274      1.0018      0.0000
   5  11   5      2.5549      0.7344      2.5146      0.0000
   6  11   5      2.4058      0.6373     -2.3884      0.0000
   7  11   5      1.3944      0.8429     -0.3641      0.0000
   8  11   5      1.0664      0.8461      0.4772      0.0000
   9  11   5      0.0000      0.7526     -0.3716      0.0000
 -12  12   5      0.0000      0.7819      0.3437      0.0000
 -11  12   5      0.0000      0.9115     -0.0676      0.0000
 -10  12   5      1.0789      0.8566      0.7631      0.0000
  -9  12   5      4.0307      0.8097     -3.6953      0.0000
  -8  12   5      2.5097      0.7282     -0.0973      0.0000
  -7  12   5      4.4317      0.5750      2.7803      0.0000
  -6  12   5      1.9566      0.5143      2.0495      0.0000
  -5  12   5      1.2118      0.6753      1.1853      0.0000
  -4  12   5      0.7273      0.7424     -0.5798      0.0000
  -3  12   5      2.7646      0.4002      2.9267      0.0000
  -2  12   5      4.0519      0.4573     -3.7472      0.0000
  -1  12   5      2.7094      0.4844      1.7018      0.0000
   0  12   5      2.2591      0.5477      1.5563      0.0000
   1  12   5      1.7668      0.7749      0.8947      0.0000
   3  12   5      3.0578      0.6664      1.3944      0.0000
   4  12   5      2.4306      1.1547      1.5189      0.0000
   5  12   5      2.7620      0.6971     -1.6454      0.0000
   6  12   5      1.5286      0.7589     -1.1808      0.0000
   7  12   5      1.1232      0.8253     -0.8386      0.0000
   8  12   5      1.8139      0.9896     -1.6696      0.0000
 -11  13   5      0.3721      0.8727     -0.4994      0.0000
 -10  13   5      3.8431      0.7813      2.0440      0.0000
  -9  13   5      2.8335      0.5478      2.0590      0.0000
  -8  13   5      4.0077      0.5758     -2.5953      0.0000
  -7  13   5      5.7201      0.6703     -3.9640      0.0000
  -6  13   5      1.3018      0.6448      0.8597      0.0000
  -5  13   5      1.2140      0.6064      0.2330      0.0000
  -4  13   5      1.2783      0.6146     -0.9297      0.0000
  -3  13   5      4.7507      0.4490      3.9086      0.0000
  -2  13   5      2.5753      0.4851      3.1201      0.0000
  -1  13   5      4.7647      0.5331     -5.6844      0.0000
   0  13   5      2.1698      0.4741     -2.3871      0.0000
   1  13   5      2.2634      1.3409      1.1068      0.0000
   2  13   5      2.1699      0.7336     -2.0275      0.0000
   3  13   5      4.9999      1.0082     -4.9074      0.0000
   4  13   5      3.2723      0.9874      2.4766      0.0000
   5  13   5      1.0742      0.8377      0.2435      0.0000
   6  13   5      0.9364      1.1266      0.8883      0.0000
   7  13   5      1.3942      0.7616      1.1768      0.0000
 -10  14   5      1.5933      0.9423     -1.1533      0.0000
  -9  14   5      1.3553      0.8187     -0.4650      0.0000
  -8  14   5      1.7341      0.7038      1.3338      0.0000
  -7  14   5      1.2136      0.7646      0.8660      0.0000
  -6  14   5      2.4482      0.7138     -2.1454      0.0000
  -5  14   5      0.7656      0.7758     -0.3208      0.0000
  -4  14   5      0.8641      0.6893     -0.4869      0.0000
  -3  14   5      1.5013      0.6018     -1.3945      0.0000
  -2  14   5      2.0735      0.5033      2.8230      0.0000
  -1  14   5      1.7744      0.5734      2.3811      0.0000
   0  14   5      2.1468      0.5178     -1.0741      0.0000
   1  14   5      1.1419      0.7039     -1.2747      0.0000
   2  14   5      0.9496      0.9171     -0.8132      0.0000
   3  14   5      1.4503      0.8006     -0.6318      0.0000
   4  14   5      1.3912      0.8275      0.8903      0.0000
   5  14   5      1.6246      0.7054     -0.4488      0.0000
   6  14   5      0.9845      1.1266     -0.0869      0.0000
  -9  15   5      1.2029      0.7779     -0.3765      0.0000
  -8  15   5      3.3695      0.5752      2.3362      0.0000
  -7  15   5      0.6082      0.6865     -0.6709      0.0000
  -6  15   5      1.8729      0.4757     -1.9742      0.0000
  -5  15   5      2.4622      0.4382      2.7868      0.0000
  -4  15   5      1.2567      0.6037      1.3095      0.0000
  -3  15   5      1.9990      0.4793     -2.2693      0.0000
  -2  15   5      1.2902      0.5522     -1.2633      0.0000
  -1  15   5      2.1141      0.5090      2.5721      0.0000
   0  15   5      1.9084      0.5596     -3.0456      0.0000
   1  15   5      1.7916      0.5249     -1.8852      0.0000
   2  15   5      0.9310      0.9043      0.3077      0.0000
   3  15   5      0.9909      0.8745      1.4664      0.0000
   4  15   5      1.8507      0.7759     -2.1850      0.0000
   5  15   5      0.0000      0.7894      0.5082      0.0000
  -8  16   5      1.0077      2.3288      1.0801      0.0000
  -7  16   5      0.8053      0.7979     -0.2255      0.0000
  -6  16   5      1.2098      0.5602     -1.1691      0.0000
  -5  16   5      0.6951      0.6596     -1.0663      0.0000
  -4  16   5      1.5856      0.4727     -1.7840      0.0000
  -3  16   5      1.1214      0.5101     -0.9839      0.0000
  -2  16   5      1.3075      0.5088      1.6584      0.0000
  -1  16   5      1.9085      0.4392      2.2224      0.0000
   0  16   5      1.0702      0.6338     -0.5702      0.0000
   1  16   5      0.6021      0.6478      0.4569      0.0000
   2  16   5      0.0000      0.7887     -0.0962      0.0000
   3  16   5      0.9115      1.0415     -1.1775      0.0000
   4  16   5      0.5445      0.7728     -0.5564      0.0000
  -6  17   5      0.7538      0.6228     -0.8525      0.0000
  -5  17   5      0.9398      0.5690      0.5682      0.0000
  -4  17   5      0.6060      0.6528      0.2998      0.0000
  -3  17   5      1.3402      0.5093     -1.8588      0.0000
  -2  17   5      0.0000      0.5570     -0.7837      0.0000
  -1  17   5      0.4176      0.6265      0.6399      0.0000
   0  17   5      0.0000      0.6133      1.1600      0.0000
   1  17   5      0.0000      0.5617     -0.1743      0.0000
   2  17   5      0.7102      0.7399      1.1822      0.0000
  -3   0   6      5.6633      0.9336     -5.6441      0.0000
  -2   0   6     13.2008      1.7551      2.5286      0.0000
  -1   0   6     17.6731      2.3284    -14.5865      0.0000
   0   0   6      3.2368      0.6554      1.3330      0.0000
   1   0   6     20.3843      1.8973     18.0264      0.0000
   2   0   6      8.2869      1.1460      8.2813      0.0000
   3   0   6     17.0727      1.5930    -20.1480      0.0000
   4   0   6      2.6187      0.6167      2.2729      0.0000
   5   0   6      5.4642      0.9317      6.9211      0.0000
   6   0   6      3.9352      0.5890     -3.5530      0.0000
   7   0   6      1.2730      1.1059     -1.7651      0.0000
   8   0   6      1.7187      1.2619      2.5769      0.0000
  -3   1   6      3.7666      0.4669     -3.8581      0.0000
  -2   1   6      6.8591      0.7780      5.5059      0.0000
  -1   1   6      4.7273      0.4382     -1.3729      0.0000
   0   1   6     18.4229      1.2164    -15.8240      0.0000
   1   1   6      6.8577      0.6968      5.8495      0.0000
   2   1   6      1.6737      0.5645      1.7184      0.0000
   3   1   6      2.5935      0.3722      1.6277      0.0000
   4   1   6      3.4646      0.3904      3.4487      0.0000
   5   1   6      6.0479      0.9983      9.5396      0.0000
   6   1   6      5.1791      0.5433     -7.9299      0.0000
   7   1   6      2.8309      0.6597     -3.5328      0.0000
   8   1   6      1.1012      0.9471      2.2282      0.0000
   9   1   6      1.9762      1.0817      1.7833      0.0000
  10   1   6      1.3068      1.1865     -1.8509      0.0000
  -3   2   6      5.1697      0.9719      5.6768      0.0000
  -2   2   6     14.3220      2.1561      7.8430      0.0000
  -1   2   6      3.4529      0.5079      3.7019      0.0000
   0   2   6      6.0561      0.6094     -5.4445      0.0000
   1   2   6      2.0094      0.4280     -1.4942      0.0000
   2   2   6      3.9856      0.5448     -3.2233      0.0000
   3   2   6      5.1309      0.5854      0.7814      0.0000
   4   2   6      3.0551      0.5593      1.0322      0.0000
   5   2   6     10.4684      1.0191      8.2472      0.0000
   6   2   6      8.4375      0.8558      8.0630      0.0000
   7   2   6      2.0304      0.7557     -1.8587      0.0000
   8   2   6      1.8229      1.1458     -0.3193      0.0000
   9   2   6      1.2127      0.9077     -0.8944      0.0000
  10   2   6      1.3538      0.9357     -0.9357      0.0000
  11   2   6      0.4620      0.8832     -0.9077      0.0000
  -4   3   6      6.9061      0.7335     -9.0896      0.0000
  -3   3   6     12.2083      1.1582     -0.2263      0.0000
  -2   3   6      9.9143      1.0498    -10.6317      0.0000
  -1   3   6      5.2840      0.3956     -3.9123      0.0000
   0   3   6      4.4517      0.3639     -2.6182      0.0000
   1   3   6      5.4301      0.5787      7.7806      0.0000
   2   3   6     11.1916      1.0669      9.5380      0.0000
   3   3   6      7.6347      1.0986     -7.1926      0.0000
   4   3   6      2.2961      0.6679      1.8169      0.0000
   5   3   6      2.9062      0.9770      2.1790      0.0000
   6   3   6      2.8443      0.5678      1.7801      0.0000
   7   3   6      4.1834      0.6064     -3.1138      0.0000
   9   3   6      3.4884      1.0432     -2.9438      0.0000
  10   3   6      1.4514      0.8798     -0.6140      0.0000
  11   3   6      0.7686      0.8980      0.9299      0.0000
  -4   4   6      4.0366      0.6508      2.3748      0.0000
  -3   4   6      5.2935      0.6457      4.7487      0.0000
  -2   4   6     18.1623      2.7065      2.5028      0.0000
  -1   4   6     14.2953      1.6033     18.1281      0.0000
   0   4   6      6.1139      0.6511      6.0856      0.0000
   1   4   6     20.8670      1.9398    -20.2722      0.0000
   2   4   6      4.9539      0.5803     -3.8314      0.0000
   3   4   6      8.2802      0.8365      8.5369      0.0000
   4   4   6      4.4704      0.8614      4.4549      0.0000
   5   4   6      2.6648      0.6256      1.9463      0.0000
   6   4   6      4.6024      0.5834      5.8438      0.0000
   7   4   6      1.8310      0.7080      1.2815      0.0000
   8   4   6      3.5756      0.9401     -4.0424      0.0000
   9   4   6      0.8847      0.8710     -0.9600      0.0000
  10   4   6      1.3923      1.0742     -0.1035      0.0000
  11   4   6      0.4804      0.9845     -0.5528      0.0000
  -4   5   6      2.0643      0.9063     -2.3033      0.0000
  -3   5   6      3.3868      0.6535     -3.4325      0.0000
  -2   5   6      6.4029      0.7079     -5.1546      0.0000
  -1   5   6     27.5513      3.1837     28.2358      0.0000
   0   5   6     13.3658      1.7847     13.4673      0.0000
   1   5   6      7.0210      0.7293     -5.1962      0.0000
   2   5   6      8.6406      0.8543     -7.8868      0.0000
   3   5   6      2.8523      0.5581      2.3312      0.0000
   4   5   6     13.6815      1.8532    -11.7511      0.0000
   5   5   6      1.1983      0.9425      0.4664      0.0000
   6   5   6      3.4427      0.5930      3.3855      0.0000
   7   5   6      2.6060      0.5707      3.3043      0.0000
   8   5   6      2.6057      0.6232     -2.6647      0.0000
   9   5   6      1.4748      0.8428      0.6510      0.0000
  10   5   6      1.5492      0.8564      1.6751      0.0000
  -4   6   6     15.1168      1.6187    -16.9366      0.0000
  -3   6   6      5.5249      0.4372     -4.2927      0.0000
  -2   6   6     16.6929      1.2928      9.8125      0.0000
  -1   6   6      1.7804      0.9392     -1.1798      0.0000
   0   6   6      6.7886      0.7221     -2.1384      0.0000
   1   6   6      6.4688      0.6798      6.4039      0.0000
   2   6   6      3.2863      0.8044      0.7687      0.0000
   3   6   6      2.1139      0.7025     -1.4512      0.0000
   4   6   6      2.9613      0.8706      2.5174      0.0000
   5   6   6      3.0609      0.9489     -3.5337      0.0000
   6   6   6      4.2305      0.6403     -4.3884      0.0000
   7   6   6      0.8491      0.8803      0.6308      0.0000
   8   6   6      2.5735      0.5829      2.8525      0.0000
   9   6   6      1.5933      1.1669      0.6866      0.0000
  10   6   6      0.0000      0.8029      0.0614      0.0000
  -7   7   6      5.0103      0.8403     -7.8494      0.0000
  -5   7   6      6.2486      0.5481      5.1314      0.0000
  -4   7   6      3.1512      0.5845      1.1657      0.0000
  -3   7   6     19.3872      1.2771    -17.5138      0.0000
  -2   7   6      8.9318      0.7304     -9.9669      0.0000
  -1   7   6     19.8233      2.6239     15.9041      0.0000
   0   7   6      2.1697      1.0078     -0.3982      0.0000
   1   7   6      3.9923      0.9687     -2.4789      0.0000
   2   7   6      3.4471      0.5672      3.6522      0.0000
   3   7   6      4.9361      0.8992     -5.3760      0.0000
   4   7   6      5.9037      0.6658     -0.8082      0.0000
   5   7   6      4.3299      0.7986      3.6772      0.0000
   6   7   6      7.6497      0.8212      5.2847      0.0000
   8   7   6      2.2223      0.9252      0.9412      0.0000
   9   7   6      0.8004      0.8597      0.6733      0.0000
  10   7   6      1.5640      1.1368      0.2501      0.0000
  -9   8   6      2.2429      0.9894      2.9988      0.0000
  -8   8   6      1.3534      1.0019     -1.3415      0.0000
  -7   8   6      3.0868      0.8247     -0.9387      0.0000
  -6   8   6      1.8738      0.5312      1.7342      0.0000
  -5   8   6      2.5158      0.4316      2.6675      0.0000
  -4   8   6     13.2565      1.4992     -9.5403      0.0000
  -3   8   6      2.3277      0.3693     -2.2290      0.0000
  -2   8   6     11.1017      1.0137      9.9607      0.0000
  -1   8   6      3.0479      0.6626      2.0744      0.0000
   0   8   6      5.2647      1.1837     -1.1389      0.0000
   1   8   6     10.2812      1.0092     10.1467      0.0000
   2   8   6      5.1219      0.6550      5.7414      0.0000
   3   8   6      2.0829      0.6871     -0.3507      0.0000
   4   8   6      2.1159      1.0489      0.1271      0.0000
   5   8   6      3.3384      0.6142      3.3886      0.0000
   6   8   6      2.3090      0.7021     -1.0471      0.0000
   7   8   6      4.0306      0.6113     -3.2991      0.0000
   8   8   6      2.0129      0.6660      1.0026      0.0000
   9   8   6      2.9221      0.8935      1.7871      0.0000
 -11   9   6      0.6794      1.2800     -1.1578      0.0000
 -10   9   6      0.0000      1.1368      0.8266      0.0000
  -9   9   6      2.0955      1.4562     -0.7059      0.0000
  -8   9   6      1.9335      0.8271     -0.9253      0.0000
  -7   9   6      1.1646      0.8079     -0.4131      0.0000
  -6   9   6      2.9077      0.4632      3.0714      0.0000
  -5   9   6      5.0994      0.7147      4.7082      0.0000
  -4   9   6      2.3958      0.6699      0.5803      0.0000
  -3   9   6      3.5419      0.7141      3.3642      0.0000
  -2   9   6      4.4831      0.5241     -1.7025      0.0000
  -1   9   6      3.0345      0.4601     -2.8835      0.0000
   0   9   6      7.0301      0.7568     -6.1625      0.0000
   1   9   6      5.6102      0.6643      6.5739      0.0000
   2   9   6      1.1767      1.0742      0.7634      0.0000
   3   9   6      1.7293      0.7297      0.2855      0.0000
   4   9   6      4.0532      0.6028     -0.0533      0.0000
   5   9   6      4.9501      0.6379      4.1297      0.0000
   6   9   6      4.4326      0.9531     -3.9522      0.0000
   8   9   6      1.6779      1.1087      0.3912      0.0000
   9   9   6      1.5348      0.7856     -1.2596      0.0000
 -14  10   6      1.0954      1.1059      0.6550      0.0000
 -13  10   6      1.0525      1.0303     -0.1150      0.0000
 -12  10   6      0.0000      0.9962     -0.3673      0.0000
 -11  10   6      2.1466      0.7073      2.0925      0.0000
 -10  10   6      1.1767      1.1059      0.7317      0.0000
  -9  10   6      4.0257      0.5783     -3.0912      0.0000
  -8  10   6      1.2553      0.7617      1.1080      0.0000
  -7  10   6      3.4092      0.6605     -2.3734      0.0000
  -6  10   6      4.2606      0.6991     -3.0928      0.0000
  -5  10   6      1.6253      0.5507     -1.7653      0.0000
  -4  10   6      4.3338      0.4541      4.0452      0.0000
  -3  10   6      1.6289      0.7230      0.8101      0.0000
  -2  10   6      6.4052      0.5695      2.5273      0.0000
  -1  10   6      3.5869      0.5685      4.1013      0.0000
   0  10   6      1.1106      1.0302      0.3362      0.0000
   1  10   6      2.5403      0.6415     -2.7567      0.0000
   2  10   6      2.3022      0.7345     -0.0938      0.0000
   3  10   6      1.7899      0.7319      0.9879      0.0000
   4  10   6      1.4429      0.8636     -0.4387      0.0000
   6  10   6      2.7213      0.6566      1.6647      0.0000
   7  10   6      0.7047      0.8646     -0.3621      0.0000
   8  10   6      2.8390      0.6296     -1.5666      0.0000
 -13  11   6      1.2005      0.8811      0.9548      0.0000
 -12  11   6      0.4804      0.9608     -1.7023      0.0000
 -11  11   6      1.4728      1.0525     -2.0001      0.0000
 -10  11   6      3.2228      0.5716      2.2082      0.0000
  -9  11   6      1.2153      0.7879      0.2985      0.0000
  -8  11   6      2.0765      0.5360      0.4165      0.0000
  -7  11   6      2.4723      0.5187      1.7665      0.0000
  -6  11   6      1.8251      0.5211      1.8879      0.0000
  -5  11   6      5.9527      0.6127     -6.5107      0.0000
  -4  11   6      2.9240      0.3969     -2.0574      0.0000
  -3  11   6      6.1932      0.4804      5.7482      0.0000
  -2  11   6      4.8972      0.5117      2.5224      0.0000
  -1  11   6      2.2347      0.5228     -1.3675      0.0000
   0  11   6      1.2064      0.9763      1.0272      0.0000
   1  11   6      2.0890      0.7952      1.1326      0.0000
   2  11   6      3.0464      0.6282     -2.5795      0.0000
   3  11   6      4.4069      0.6254     -3.1842      0.0000
   4  11   6      1.4838      0.9033     -0.7061      0.0000
   5  11   6      3.8743      0.9308     -3.4127      0.0000
   6  11   6      2.4495      0.6501      1.5302      0.0000
   7  11   6      2.3165      0.6543      2.7685      0.0000
   8  11   6      0.8242      0.7663      0.1905      0.0000
 -12  12   6      0.9115      0.9364     -0.0773      0.0000
 -11  12   6      0.0000      1.0634     -0.1991      0.0000
 -10  12   6      0.8915      0.7901     -0.0447      0.0000
  -9  12   6      1.9049      0.8566     -1.4323      0.0000
  -8  12   6      2.3367      1.2919     -0.4749      0.0000
  -7  12   6      2.9767      0.5179      1.9016      0.0000
  -6  12   6      3.6278      0.5739      3.0778      0.0000
  -5  12   6      2.4740      0.8416     -0.8005      0.0000
  -4  12   6      4.2431      0.4849     -4.4709      0.0000
  -3  12   6      1.2233      0.6265     -0.4478      0.0000
  -2  12   6      3.8128      0.4831      1.2724      0.0000
  -1  12   6      2.2995      0.4646      2.3063      0.0000
   0  12   6      0.5875      0.7996     -0.3469      0.0000
   1  12   6      1.7445      0.8156     -1.7314      0.0000
   2  12   6      3.7286      0.6119     -2.8666      0.0000
   3  12   6      3.0066      0.6336      3.3287      0.0000
   4  12   6      2.4169      0.7040      2.9208      0.0000
   5  12   6      2.7167      0.6705     -2.4081      0.0000
   6  12   6      2.0039      1.0261     -1.2775      0.0000
   7  12   6      1.8091      0.7667      2.0819      0.0000
 -11  13   6      0.9845      0.9845      0.0446      0.0000
 -10  13   6      2.0511      0.9149     -0.8906      0.0000
  -9  13   6      2.3835      0.5682      1.6836      0.0000
  -8  13   6      3.6398      0.5359      2.2363      0.0000
  -7  13   6      4.5904      0.5808     -4.1278      0.0000
  -6  13   6      3.8906      0.4345     -3.4494      0.0000
  -5  13   6      3.3604      0.4148      3.3878      0.0000
  -4  13   6      1.1494      0.6133      0.5911      0.0000
  -3  13   6      2.3055      0.4568     -2.7806      0.0000
  -2  13   6      2.3785      0.6394     -0.5239      0.0000
  -1  13   6      2.1592      0.5714      2.6240      0.0000
   0  13   6      2.4496      0.4491     -2.8639      0.0000
   1  13   6      0.9304      0.9786      0.9333      0.0000
   2  13   6      1.0673      0.9115     -0.0666      0.0000
   3  13   6      1.0547      0.8777      0.7120      0.0000
   4  13   6      2.0345      0.6469     -1.8202      0.0000
   5  13   6      0.9218      0.8097     -0.0632      0.0000
   6  13   6      1.6077      1.1962      1.5253      0.0000
 -11  14   6      3.1058      0.7671     -1.3969      0.0000
 -10  14   6      1.7014      0.5889     -0.8343      0.0000
  -9  14   6      2.0268      0.8695      0.7735      0.0000
  -8  14   6      1.4548      0.7692      0.2332      0.0000
  -7  14   6      1.0165      0.7282     -0.1937      0.0000
  -6  14   6      2.5717      0.4480      1.7088      0.0000
  -5  14   6      0.9159      0.7110      1.0458      0.0000
  -4  14   6      3.1278      0.4103     -2.8714      0.0000
  -3  14   6      2.8654      0.4068     -3.6464      0.0000
  -2  14   6      1.7924      0.5724      1.3479      0.0000
  -1  14   6      0.6353      0.7549      1.0309      0.0000
   0  14   6      0.4787      0.7645      0.9060      0.0000
   1  14   6      3.2449      0.6863      2.8271      0.0000
   2  14   6      2.8011      1.0253      2.4714      0.0000
   3  14   6      0.0000      0.9115      0.9185      0.0000
   4  14   6      1.0840      0.8463     -0.7882      0.0000
   5  14   6      0.8038      0.8458     -0.1241      0.0000
  -9  15   6      1.1767      1.0742     -0.6422      0.0000
  -8  15   6      2.2116      1.2617      1.5209      0.0000
  -7  15   6      1.6328      0.4904     -1.7468      0.0000
  -6  15   6      1.2052      0.5748     -0.4286      0.0000
  -5  15   6      4.0089      1.1457      4.1913      0.0000
  -4  15   6      1.6296      0.4747      1.9705      0.0000
  -3  15   6      1.7667      0.6053     -1.6794      0.0000
  -2  15   6      1.1726      0.5684      0.6328      0.0000
  -1  15   6      0.0000      0.6659     -0.1302      0.0000
   0  15   6      0.3616      0.6293     -0.9185      0.0000
   1  15   6      0.9623      0.8153     -0.8544      0.0000
   2  15   6      0.5782      0.7948      0.7825      0.0000
   3  15   6      0.9608      1.0742      0.1126      0.0000
   4  15   6      0.0000      0.7574      0.3505      0.0000
  -8  16   6      1.4077      0.7611      0.8670      0.0000
  -7  16   6      0.7438      0.6833     -1.0410      0.0000
  -6  16   6      0.7818      0.6194     -0.8620      0.0000
  -5  16   6      0.4722      0.6008      0.2645      0.0000
  -4  16   6      0.7521      0.5983      0.0040      0.0000
  -3  16   6      1.5460      0.5163     -0.0476      0.0000
  -2  16   6      1.3415      0.4986      0.9157      0.0000
  -1  16   6      0.3827      0.6338      0.9781      0.0000
   0  16   6      1.7453      0.5425     -2.6103      0.0000
   1  16   6      0.6949      0.8120     -0.9944      0.0000
   2  16   6      1.0221      0.8563      1.1006      0.0000
   3  16   6      0.9743      0.8455     -0.8207      0.0000
  -6  17   6      0.0000      0.8858      0.8178      0.0000
  -5  17   6      0.2776      0.6215     -0.8467      0.0000
  -4  17   6      0.4317      0.5462     -0.4887      0.0000
  -3  17   6      1.4472      0.4667      1.3443      0.0000
  -2  17   6      0.9102      0.5784     -1.0548      0.0000
  -1  17   6      0.8354      0.5718     -1.4894      0.0000
   0  17   6      1.2405      0.8310      0.4140      0.0000
  -4   1   7      4.4878      0.6066     -4.1528      0.0000
  -3   1   7     21.2578      1.3828     18.3996      0.0000
  -2   1   7     17.8456      1.1670     16.1692      0.0000
  -1   1   7      9.8347      0.6631     -7.7900      0.0000
   0   1   7     10.4897      0.8079    -10.4765      0.0000
   1   1   7      8.0423      0.7852      6.3571      0.0000
   2   1   7      3.2912      0.3614      3.6801      0.0000
   3   1   7      6.6098      0.4880     -6.5393      0.0000
   4   1   7      4.0591      0.5245      4.9337      0.0000
   5   1   7      7.1628      0.5278      8.0325      0.0000
   6   1   7      2.0925      0.6029     -1.8192      0.0000
   7   1   7      3.2231      1.0957     -3.6650      0.0000
   8   1   7      1.0282      0.9343      1.2511      0.0000
   9   1   7      2.3925      0.6909     -2.9187      0.0000
  10   1   7      1.2463      1.0222     -1.2460      0.0000
  -4   2   7      2.3843      0.6934      0.1415      0.0000
  -3   2   7     14.6181      0.9649    -13.6366      0.0000
  -2   2   7     14.6977      1.0053     13.8155      0.0000
  -1   2   7     18.9097      1.2324     16.2439      0.0000
   0   2   7      4.0588      0.8279      3.4822      0.0000
   1   2   7      7.4137      0.5213     -8.2752      0.0000
   2   2   7      1.9442      0.5175     -1.4039      0.0000
   3   2   7      2.7130      0.3878      2.8489      0.0000
   4   2   7      6.0489      1.0076     -6.0923      0.0000
   5   2   7      1.8263      0.7003     -1.4926      0.0000
   6   2   7      1.6620      0.7683     -0.9690      0.0000
   7   2   7      0.0000      0.8786      0.8771      0.0000
   8   2   7      3.8069      0.9344      0.9115      0.0000
   9   2   7      0.5673      0.9470     -0.1459      0.0000
  10   2   7      1.3941      0.8358      0.2883      0.0000
  -4   3   7      1.5320      1.0380      1.4496      0.0000
  -3   3   7     15.2653      1.6025    -12.8442      0.0000
  -2   3   7     14.3951      0.9508    -12.1258      0.0000
  -1   3   7     12.4559      0.8199     10.0677      0.0000
   0   3   7      2.4553      0.3372      1.4232      0.0000
   1   3   7      3.6739      0.4952     -3.4653      0.0000
   2   3   7     10.1906      0.9695     18.7395      0.0000
   3   3   7      4.0836      0.5929      3.9958      0.0000
   4   3   7     13.8203      1.3086    -15.9081      0.0000
   5   3   7      2.2167      0.6993     -2.3893      0.0000
   6   3   7      2.9718      0.5643      3.1831      0.0000
   7   3   7      2.9704      0.5632     -3.0689      0.0000
   8   3   7      3.5566      0.6790     -3.3916      0.0000
   9   3   7      2.7743      0.6612      2.8361      0.0000
  10   3   7      2.0309      1.0285      2.3664      0.0000
  -4   4   7      2.6524      0.7769      1.7419      0.0000
  -3   4   7     13.9024      1.3101     11.6457      0.0000
  -2   4   7      3.1959      0.3071     -1.7754      0.0000
  -1   4   7      8.8056      0.5957      8.3957      0.0000
   0   4   7      4.0645      0.6544     -3.8013      0.0000
   1   4   7      6.4630      0.6905     -5.9501      0.0000
   2   4   7      2.9661      0.5631     -2.2220      0.0000
   3   4   7      6.8945      1.0556      5.3234      0.0000
   4   4   7      4.3608      0.5863      5.1690      0.0000
   5   4   7      3.7396      0.8727     -2.8798      0.0000
   6   4   7      2.5458      0.8461      0.0210      0.0000
   7   4   7      1.4063      0.7665      1.2944      0.0000
   8   4   7      0.4470      0.9161     -1.1377      0.0000
   9   4   7      1.8042      0.7650     -0.5729      0.0000
  10   4   7      0.5639      0.9300      0.7986      0.0000
  -5   5   7      8.0981      1.4829      7.6614      0.0000
  -4   5   7     11.7096      1.1399      9.7922      0.0000
  -2   5   7      3.9423      0.3691      3.3472      0.0000
  -1   5   7      3.5121      0.5749      2.4234      0.0000
   0   5   7      3.9217      0.5443     -3.9728      0.0000
   1   5   7      5.1961      1.1491      1.1094      0.0000
   2   5   7      2.5668      0.6044      2.8895      0.0000
   3   5   7      3.8514      1.0338     -2.0835      0.0000
   4   5   7      1.7570      0.7794     -0.7503      0.0000
   5   5   7      3.7448      0.6161      2.3988      0.0000
   6   5   7      3.7365      0.5719      4.2342      0.0000
   7   5   7      2.0934      0.6558     -2.5537      0.0000
   8   5   7      1.8830      0.6433     -1.8937      0.0000
   9   5   7      1.0320      0.9150     -0.6883      0.0000
  10   5   7      1.4728      1.1163      0.1704      0.0000
  -5   6   7      6.9754      0.8022     -6.7041      0.0000
  -4   6   7      2.5510      0.8775      1.9856      0.0000
  -3   6   7      3.3167      0.5762     -1.0227      0.0000
  -2   6   7     13.6669      1.3019     13.7623      0.0000
  -1   6   7      6.5739      1.7971     -8.8050      0.0000
   0   6   7     12.6008      1.1998    -11.6598      0.0000
   1   6   7      1.8605      0.9999     -1.7123      0.0000
   2   6   7      4.8273      0.8654      5.1816      0.0000
   3   6   7     10.4091      1.0204      8.4944      0.0000
   4   6   7      3.6040      0.9055      2.1323      0.0000
   5   6   7      1.6176      0.8091      2.6415      0.0000
   6   6   7      3.6381      0.6525     -4.2996      0.0000
   8   6   7      1.6641      1.0590      0.0316      0.0000
   9   6   7      1.2485      0.7908     -0.1187      0.0000
  -5   7   7      7.3359      0.6388     -5.8856      0.0000
  -4   7   7      5.0525      0.4081     -3.3582      0.0000
  -3   7   7     18.9613      1.3635     17.4871      0.0000
  -2   7   7     13.5197      1.0474     14.9769      0.0000
  -1   7   7      9.0062      1.6450     -7.6481      0.0000
   0   7   7      2.6431      0.6095     -2.0133      0.0000
   1   7   7     10.6334      1.4609      8.9430      0.0000
   2   7   7      8.9946      1.3441     -7.3974      0.0000
   3   7   7      9.5583      0.9589     -7.1113      0.0000
   4   7   7      4.0902      1.6034      1.4501      0.0000
   5   7   7      3.6870      0.8763      3.4272      0.0000
   6   7   7      2.0683      0.7088     -2.2251      0.0000
   7   7   7      2.2783      0.6365      1.5948      0.0000
   8   7   7      1.2194      0.8824      0.9690      0.0000
   9   7   7      3.5024      0.6290     -2.9545      0.0000
  -8   8   7      5.1242      0.8917      4.4977      0.0000
  -7   8   7      1.9506      0.6085     -2.1194      0.0000
  -6   8   7      4.7021      0.6085     -5.2012      0.0000
  -5   8   7      3.0569      0.3784      3.5435      0.0000
  -4   8   7      1.0574      0.6994      1.2167      0.0000
  -3   8   7      2.4684      0.7043      0.7138      0.0000
  -2   8   7      3.2730      0.3741      2.4593      0.0000
  -1   8   7      8.4522      0.8609      8.7052      0.0000
   0   8   7      3.1428      0.9554     -0.8572      0.0000
   1   8   7      2.2532      0.9560      1.5069      0.0000
   2   8   7      6.6164      1.4452     -0.7966      0.0000
   3   8   7      5.9145      0.7080     -5.9897      0.0000
   4   8   7      7.1194      0.7791     -5.9441      0.0000
   5   8   7      1.7246      0.7911      1.1657      0.0000
   6   8   7      3.0824      0.8894      1.6831      0.0000
   7   8   7      1.2153      1.0849      1.0698      0.0000
   8   8   7      2.3039      0.9633      1.3668      0.0000
   9   8   7      1.1368      1.0191     -0.2587      0.0000
 -10   9   7      2.0039      0.9772     -0.5243      0.0000
  -9   9   7      0.9747      0.9845     -1.4913      0.0000
  -8   9   7      3.2716      1.1123      2.0793      0.0000
  -7   9   7      6.5864      1.5138      6.9430      0.0000
  -6   9   7      2.9717      0.3741      2.7047      0.0000
  -5   9   7      4.3845      0.7939     -3.2639      0.0000
  -4   9   7      2.3084      0.3578     -1.8806      0.0000
  -3   9   7      6.8574      0.5873      6.9961      0.0000
  -2   9   7      3.4667      0.3744      3.0784      0.0000
  -1   9   7      7.3036      0.8042     -7.3525      0.0000
   0   9   7      6.1831      0.8920     -3.5510      0.0000
   1   9   7      1.1163      1.3068     -1.3622      0.0000
   2   9   7      2.3930      0.6310      0.7691      0.0000
   3   9   7      2.3828      0.6680     -1.7210      0.0000
   4   9   7      1.6798      0.8435     -1.3202      0.0000
   5   9   7      2.5430      0.7077     -2.4257      0.0000
   6   9   7      0.5903      0.8632      1.0718      0.0000
   7   9   7      3.0558      0.6441      1.4144      0.0000
   8   9   7      0.7966      0.8393     -0.4879      0.0000
 -12  10   7      1.3416      1.1469     -1.4877      0.0000
 -11  10   7      0.9651      0.9523      1.5380      0.0000
 -10  10   7      2.5156      0.5812      1.5397      0.0000
  -9  10   7      3.3194      0.9783     -2.2821      0.0000
  -8  10   7      1.9686      1.1356      0.9201      0.0000
  -7  10   7      1.9445      0.4861      1.0306      0.0000
  -6  10   7      4.0648      0.4376      3.3494      0.0000
  -5  10   7      9.4218      0.7824     -9.2751      0.0000
  -4  10   7      2.5121      0.5442     -1.1359      0.0000
  -3  10   7      4.0050      0.9822     -3.6781      0.0000
  -2  10   7      1.2727      0.9817      0.7486      0.0000
  -1  10   7      3.8311      0.9882      3.1653      0.0000
   0  10   7      2.2888      0.7023      1.5897      0.0000
   1  10   7      5.6821      0.6980     -6.1749      0.0000
   2  10   7      2.2068      0.6844     -2.6879      0.0000
   3  10   7      8.5056      0.8831      8.0056      0.0000
   4  10   7      2.7841      0.6418      3.1711      0.0000
   5  10   7      4.2481      0.9834     -3.2779      0.0000
   6  10   7      0.2958      0.8370      0.1804      0.0000
   7  10   7      2.4675      0.8862      2.6341      0.0000
   8  10   7      0.5684      0.8987     -0.6151      0.0000
 -13  11   7      1.1569      1.0077     -0.5013      0.0000
 -12  11   7      0.7442      1.0849     -0.3093      0.0000
 -11  11   7      1.5141      0.7580     -0.7321      0.0000
 -10  11   7      2.1581      0.6158     -1.6634      0.0000
  -9  11   7      1.1414      0.8392      1.4233      0.0000
  -8  11   7      5.8490      0.7505      3.3854      0.0000
  -7  11   7      2.3511      0.4950     -2.2811      0.0000
  -6  11   7      1.5592      0.5349     -0.9742      0.0000
  -5  11   7      2.7349      0.7288      1.8931      0.0000
  -4  11   7      1.7625      0.4358      1.7764      0.0000
  -3  11   7      2.4980      0.3778     -2.2906      0.0000
  -2  11   7      2.0264      0.4831      2.1126      0.0000
  -1  11   7      2.5082      0.5560      3.0341      0.0000
   0  11   7      0.8393      1.0223      1.3603      0.0000
   1  11   7      4.9990      0.6572      4.5074      0.0000
   2  11   7      0.6894      0.9426     -0.0466      0.0000
   3  11   7      2.7307      0.6720      1.9188      0.0000
   4  11   7      4.6178      0.6368     -2.5781      0.0000
   5  11   7      1.7252      0.8075     -1.5965      0.0000
   6  11   7      2.3534      0.9846      0.8283      0.0000
   7  11   7      1.8974      1.2212     -0.7179      0.0000
 -12  12   7      1.5787      1.1163      0.5643      0.0000
 -11  12   7      2.5317      1.7080     -0.4094      0.0000
 -10  12   7      1.1927      0.7495      0.1694      0.0000
  -9  12   7      0.0000      0.6997     -0.3907      0.0000
  -8  12   7      4.5995      0.8440     -3.1242      0.0000
  -7  12   7      1.2009      0.7638      0.1262      0.0000
  -6  12   7      5.1511      0.4656      4.2635      0.0000
  -5  12   7      5.6937      0.5146      5.1519      0.0000
  -4  12   7      1.9571      0.4191     -0.3139      0.0000
  -3  12   7      1.4036      0.6389      0.7967      0.0000
  -2  12   7      1.7906      0.5343     -1.7242      0.0000
  -1  12   7      1.7358      0.5048     -1.9127      0.0000
   0  12   7      1.1901      0.9623     -0.8579      0.0000
   1  12   7      0.4883      0.9423      0.1772      0.0000
   2  12   7      1.7216      0.9337     -1.1005      0.0000
   3  12   7      2.0940      0.7027      1.8990      0.0000
   4  12   7      0.9951      0.8493     -0.5696      0.0000
   5  12   7      1.7254      1.1065      0.0682      0.0000
   6  12   7      0.8038      1.1469      0.4981      0.0000
 -11  13   7      1.0684      0.7797      0.2792      0.0000
 -10  13   7      1.1894      0.7181     -0.3054      0.0000
  -9  13   7      2.7035      0.4942      2.2786      0.0000
  -8  13   7      1.9450      0.5470      1.1351      0.0000
  -7  13   7      4.0478      0.6709     -3.4482      0.0000
  -6  13   7      2.8805      0.7580     -1.6236      0.0000
  -5  13   7      2.3753      0.5077      2.4070      0.0000
  -4  13   7      1.0733      0.6339     -0.8802      0.0000
  -3  13   7      2.7199      0.8400      1.3881      0.0000
  -2  13   7      3.3898      0.4231      3.4867      0.0000
  -1  13   7      1.3448      0.6609     -1.2150      0.0000
   0  13   7      1.2973      0.9794     -0.2219      0.0000
   1  13   7      2.0656      0.7478     -1.3887      0.0000
   2  13   7      1.0926      0.9793     -2.2087      0.0000
   3  13   7      1.8605      0.9999     -2.2370      0.0000
   4  13   7      1.9711      0.6432      1.3716      0.0000
   5  13   7      1.3756      0.9490      0.9532      0.0000
 -11  14   7      1.5342      0.9360     -0.6504      0.0000
 -10  14   7      1.8794      0.5859     -1.6269      0.0000
  -9  14   7      1.0722      0.6847      1.6249      0.0000
  -8  14   7      3.9297      0.5426      2.6858      0.0000
  -7  14   7      2.3093      0.4687     -1.7834      0.0000
  -6  14   7      1.8060      0.4692      0.8417      0.0000
  -5  14   7      0.8697      0.6802     -0.0647      0.0000
  -4  14   7      2.4609      0.5283     -2.3706      0.0000
  -3  14   7      2.8044      0.4121     -2.4376      0.0000
  -2  14   7      3.2896      0.7058      3.4642      0.0000
  -1  14   7      1.2143      0.6561      0.0147      0.0000
   0  14   7      1.8912      0.5171     -2.6716      0.0000
   1  14   7      0.8692      0.8819      0.9166      0.0000
   2  14   7      1.4321      0.7607      2.1636      0.0000
   3  14   7      1.4806      0.8649     -2.2808      0.0000
   4  14   7      1.7425      0.8896     -1.5061      0.0000
  -9  15   7      1.4706      0.5859     -1.0280      0.0000
  -8  15   7      0.3713      0.6711     -0.7203      0.0000
  -7  15   7      0.7018      0.6287      0.4497      0.0000
  -6  15   7      0.9838      0.5812      0.5522      0.0000
  -5  15   7      1.4088      0.4574     -0.9524      0.0000
  -4  15   7      0.8942      0.6113      0.2510      0.0000
  -3  15   7      1.2355      0.5251      1.2212      0.0000
  -2  15   7      0.5976      0.6436      0.1097      0.0000
  -1  15   7      0.4907      0.6687     -0.3267      0.0000
   0  15   7      0.7746      0.6711      0.4113      0.0000
   1  15   7      1.8720      0.6933      1.0942      0.0000
   2  15   7      1.8707      0.7265     -1.7035      0.0000
   3  15   7      0.6566      0.8002     -0.2316      0.0000
  -8  16   7      0.7744      0.8179      0.2421      0.0000
  -7  16   7      0.4733      0.6575      0.5805      0.0000
  -6  16   7      0.5807      0.6102     -0.6555      0.0000
  -5  16   7      0.3968      0.5613     -0.8203      0.0000
  -4  16   7      0.8530      0.6040     -0.6538      0.0000
  -3  16   7      0.3740      0.6034      0.2721      0.0000
  -2  16   7      0.6451      0.6003     -0.7739      0.0000
  -1  16   7      0.1872      0.6127      0.8794      0.0000
   0  16   7      0.9185      0.6567      1.0503      0.0000
   1  16   7      0.5105      0.8097      0.8513      0.0000
  -4  17   7      0.2163      0.5846     -0.6329      0.0000
  -3  17   7      0.3980      0.6280     -0.1157      0.0000
  -2  17   7      0.3965      0.6096      0.1276      0.0000
  -4   0   8     13.4123      1.8125    -11.0442      0.0000
  -3   0   8     10.6615      1.4571     -7.5004      0.0000
  -2   0   8     10.9159      1.4740     10.9043      0.0000
  -1   0   8      2.1049      0.9458      2.1705      0.0000
   0   0   8      5.9027      0.8791      1.6294      0.0000
   1   0   8      4.1753      0.6043     -3.3481      0.0000
   2   0   8      4.6648      0.5564      1.2092      0.0000
   3   0   8      4.2263      0.8263     -5.5842      0.0000
   4   0   8      1.0740      0.9115      1.3976      0.0000
   5   0   8      2.5162      0.7379     -2.4151      0.0000
   6   0   8      6.6318      1.0679     -8.2608      0.0000
   7   0   8      2.0535      0.6568      2.4723      0.0000
   8   0   8      1.7137      0.7807      2.3096      0.0000
   9   0   8      0.7902      0.9625     -0.7515      0.0000
  -4   1   8     12.6310      0.8414     10.5308      0.0000
  -3   1   8      9.1550      1.2798     10.8642      0.0000
  -2   1   8      4.7560      0.6973     -3.0890      0.0000
  -1   1   8      4.9175      0.9117      3.8037      0.0000
   0   1   8     26.7841      2.0184    -24.7994      0.0000
   1   1   8     10.2828      0.9873    -10.2552      0.0000
   2   1   8     13.7454      1.2017     13.5345      0.0000
   3   1   8      8.8476      0.6177      7.7429      0.0000
   4   1   8      3.0910      0.3969     -3.9678      0.0000
   5   1   8      3.3092      0.4797      3.2836      0.0000
   6   1   8      1.2405      0.6660      0.6030      0.0000
   7   1   8      1.4767      0.6145     -0.1530      0.0000
   8   1   8      1.6214      0.6724     -2.1879      0.0000
   9   1   8      0.9642      0.8573      1.7176      0.0000
  -4   2   8      4.8097      0.7630      3.5399      0.0000
  -3   2   8     18.4200      1.2077    -20.8268      0.0000
  -2   2   8      3.1300      0.5499      0.8752      0.0000
  -1   2   8     14.3977      0.9459     13.7772      0.0000
   0   2   8      8.1864      0.5669     -6.5175      0.0000
   1   2   8      2.9832      0.5539     -2.8822      0.0000
   2   2   8      4.6646      0.4668     -5.1994      0.0000
   3   2   8      2.6741      0.5406     -0.9968      0.0000
   4   2   8      2.0332      0.4834      2.0692      0.0000
   5   2   8      2.2146      0.7913      1.6722      0.0000
   6   2   8      1.4428      0.6519     -0.1129      0.0000
   7   2   8      1.3195      0.8914     -0.4736      0.0000
   8   2   8      0.8267      0.9377     -0.1624      0.0000
   9   2   8      1.7768      0.7503     -0.7339      0.0000
  -5   3   8      7.3891      0.7847      5.2967      0.0000
  -4   3   8     15.2092      2.3838     15.7444      0.0000
  -3   3   8     25.0067      1.6187    -24.4008      0.0000
  -2   3   8      7.2764      0.5146     -6.6821      0.0000
  -1   3   8      3.3093      0.3894      2.9919      0.0000
   0   3   8      8.3358      0.5796      9.6786      0.0000
   1   3   8      2.1448      0.8201      0.5889      0.0000
   2   3   8      4.5931      0.4617      4.4448      0.0000
   3   3   8      4.0208      0.8036     -3.4363      0.0000
   4   3   8      2.8988      0.7986     -3.2098      0.0000
   5   3   8      1.3849      0.8384     -0.6687      0.0000
   6   3   8      3.3953      1.3025      3.5918      0.0000
   7   3   8      2.1416      0.6002     -1.8453      0.0000
   8   3   8      1.5038      1.1368     -0.8551      0.0000
   9   3   8      0.8344      0.8768     -0.3941      0.0000
  -5   4   8      6.6176      0.7688     -3.4712      0.0000
  -4   4   8      5.2538      0.6722      1.6434      0.0000
  -3   4   8      7.8669      0.9430      9.2136      0.0000
  -2   4   8     15.8306      1.0411     15.6233      0.0000
  -1   4   8      4.7412      0.3719      5.0645      0.0000
   0   4   8     10.1062      0.6806     -8.3626      0.0000
   1   4   8      5.7022      0.6049     -9.5015      0.0000
   2   4   8      4.6427      0.5934     -2.6884      0.0000
   3   4   8      3.3120      0.9213     -2.9012      0.0000
   4   4   8      2.0809      1.2469      1.0258      0.0000
   5   4   8      3.4797      0.5770      3.3531      0.0000
   6   4   8      1.9337      0.6623     -0.0861      0.0000
   7   4   8      0.2417      0.8020     -1.2252      0.0000
   8   4   8      1.4962      0.7866      1.1066      0.0000
   9   4   8      1.3068      0.9364      0.8773      0.0000
  -5   5   8     10.4960      1.2265     -8.3856      0.0000
  -4   5   8      2.7881      0.7925     -2.1996      0.0000
  -3   5   8     13.3374      1.4564     12.3245      0.0000
  -2   5   8      3.7469      0.8031     -1.8545      0.0000
  -1   5   8      7.4062      0.5139     -7.4624      0.0000
   0   5   8      6.9270      0.7217      7.1865      0.0000
   1   5   8      7.2757      1.7581      7.8399      0.0000
   2   5   8     12.7596      1.2238    -10.9232      0.0000
   3   5   8      4.4653      0.8624     -2.5413      0.0000
   4   5   8      2.6224      1.1698     -1.7974      0.0000
   5   5   8      3.0656      0.5866     -2.2189      0.0000
   7   5   8      4.7604      0.9461      5.0001      0.0000
   8   5   8      2.2708      0.6282      2.4222      0.0000
   9   5   8      1.2769      0.8834     -0.7807      0.0000
  -6   6   8      8.0439      1.2699      9.6033      0.0000
  -5   6   8      3.1211      1.0979      1.7437      0.0000
  -4   6   8     11.9075      1.1741    -10.0532      0.0000
  -3   6   8      9.0186      1.6120    -11.3394      0.0000
  -2   6   8      6.0720      0.7245     -5.4797      0.0000
  -1   6   8     11.0253      1.5064    -11.0284      0.0000
   0   6   8      4.0068      0.5655      2.4648      0.0000
   1   6   8      5.0906      0.9774      4.5032      0.0000
   2   6   8      3.0380      0.5965     -2.7691      0.0000
   3   6   8      3.6336      0.5699     -3.5081      0.0000
   4   6   8      2.2999      0.6274      1.4741      0.0000
   5   6   8      2.0381      1.2330      1.6205      0.0000
   6   6   8      2.4312      0.6152     -3.0902      0.0000
   7   6   8      0.0000      0.8587      0.3329      0.0000
   8   6   8      1.4534      0.8740      1.2746      0.0000
  -6   7   8      4.2153      1.3235      4.0114      0.0000
  -5   7   8      5.1462      0.7670     -5.7977      0.0000
  -4   7   8      2.7792      1.0721      1.2673      0.0000
  -3   7   8      2.7701      0.3775     -2.4122      0.0000
  -2   7   8      2.0034      0.9311      2.0546      0.0000
  -1   7   8      2.5640      1.0246     -1.7805      0.0000
   0   7   8      3.3164      0.5785      3.1681      0.0000
   1   7   8      1.4026      0.8678      1.0273      0.0000
   2   7   8      2.8663      1.0248      3.5563      0.0000
   3   7   8      4.3338      0.6349     -5.0983      0.0000
   5   7   8      2.3166      0.7114      1.0401      0.0000
   6   7   8      1.0954      0.9845     -1.1825      0.0000
   7   7   8      1.6220      1.1669     -0.4691      0.0000
   8   7   8      1.4765      0.7820      1.1969      0.0000
  -6   8   8      2.8259      0.3994      2.9297      0.0000
  -5   8   8      2.1111      0.3812      1.0501      0.0000
  -4   8   8      3.5474      0.7625      2.6540      0.0000
  -3   8   8      1.4219      0.3492      0.6740      0.0000
  -2   8   8      9.5187      0.9608     -7.2588      0.0000
  -1   8   8      3.1417      0.6310     -0.8059      0.0000
   0   8   8      2.0074      0.7144      2.0786      0.0000
   1   8   8      2.3668      0.6129     -1.8864      0.0000
   2   8   8      4.4686      1.0002     -3.8284      0.0000
   3   8   8      5.9958      1.0669      5.3243      0.0000
   4   8   8      2.6180      0.6435      2.3483      0.0000
   5   8   8      2.7142      1.1363     -2.9349      0.0000
   6   8   8      1.3095      0.9259      1.0386      0.0000
   7   8   8      1.0652      0.9178     -0.0652      0.0000
   8   8   8      1.7516      0.7384     -1.8015      0.0000
  -9   9   8      2.3923      1.0641      1.9632      0.0000
  -8   9   8      1.4267      0.7814      1.5803      0.0000
  -7   9   8      1.5470      1.2058      1.1727      0.0000
  -6   9   8      5.1511      0.4500     -3.9798      0.0000
  -5   9   8      5.8174      0.6977      6.9726      0.0000
  -4   9   8      5.9256      0.6209      5.5792      0.0000
  -3   9   8      5.8248      0.7641     -6.1283      0.0000
  -2   9   8      1.8907      0.4735     -1.5082      0.0000
  -1   9   8      2.4416      0.9223      0.5191      0.0000
   0   9   8      4.2372      1.0244     -4.4181      0.0000
   1   9   8      0.0000      0.8833     -0.7038      0.0000
   2   9   8      2.7774      0.6465      1.3483      0.0000
   3   9   8      6.0946      0.7307      4.6845      0.0000
   4   9   8      3.1339      0.6304     -2.2260      0.0000
   5   9   8      2.6224      1.0952      1.5738      0.0000
   6   9   8      1.0374      0.9794     -0.6406      0.0000
   7   9   8      1.4080      1.1419     -1.9063      0.0000
 -11  10   8      3.3351      0.8024      2.3316      0.0000
 -10  10   8      3.5366      0.8951      3.2580      0.0000
  -9  10   8      1.3011      0.7714     -0.3944      0.0000
  -8  10   8      4.0415      0.8681     -3.5062      0.0000
  -7  10   8      3.3517      0.4541     -2.1788      0.0000
  -6  10   8      2.1077      0.4727      1.1464      0.0000
  -5  10   8      1.3225      0.5530     -1.2055      0.0000
  -4  10   8      1.8796      0.3675     -1.2505      0.0000
  -3  10   8      1.8732      0.4653     -0.5105      0.0000
  -2  10   8      1.3573      0.6831     -0.1475      0.0000
  -1  10   8      1.2007      1.0507     -0.4201      0.0000
   0  10   8      6.1478      0.7120      4.0223      0.0000
   1  10   8      6.2560      1.1320     -6.2884      0.0000
   2  10   8      5.6090      0.7254     -5.1491      0.0000
   3  10   8      0.3782      0.8968      0.0474      0.0000
   4  10   8      0.9881      0.8905     -0.7220      0.0000
   5  10   8      3.0000      0.8703      2.0928      0.0000
   6  10   8      4.3713      0.9930      2.9263      0.0000
   7  10   8      1.2710      1.2979     -1.0503      0.0000
 -12  11   8      0.8525      0.9290     -0.4647      0.0000
 -11  11   8      1.9551      0.5771     -1.5656      0.0000
 -10  11   8      2.0192      0.5701      0.5075      0.0000
  -9  11   8      2.7069      1.2237      1.2325      0.0000
  -8  11   8      2.5959      0.4975      1.7382      0.0000
  -7  11   8      3.1641      0.6357     -2.2076      0.0000
  -6  11   8      1.6241      0.7251      0.6243      0.0000
  -5  11   8      2.5073      0.5899     -2.4030      0.0000
  -4  11   8      1.6729      0.4040      1.1359      0.0000
  -3  11   8      1.3048      0.7232     -1.7936      0.0000
  -2  11   8      1.8164      0.5368     -0.6243      0.0000
  -1  11   8      1.7479      0.8389      0.6740      0.0000
   0  11   8      7.6041      0.8436      6.3786      0.0000
   2  11   8      3.6522      1.0098     -2.3147      0.0000
   3  11   8      1.3130      0.9472     -1.8768      0.0000
   4  11   8      2.2029      0.6324      0.7846      0.0000
   5  11   8      1.5023      0.8033     -0.7317      0.0000
   6  11   8      1.2211      0.9124      0.4571      0.0000
 -12  12   8      1.2613      0.7507      1.1603      0.0000
 -11  12   8      2.4367      1.3595     -1.9435      0.0000
 -10  12   8      1.8543      0.5725     -1.1642      0.0000
  -9  12   8      4.9652      0.5642      3.2985      0.0000
  -8  12   8      0.8029      0.7221     -0.3927      0.0000
  -7  12   8      2.6951      0.4483     -2.8253      0.0000
  -6  12   8      4.0465      0.4737      2.6296      0.0000
  -5  12   8      2.2030      0.5780      1.7843      0.0000
  -4  12   8      2.8424      0.3782     -3.2202      0.0000
  -3  12   8      2.4991      0.4996      2.6362      0.0000
  -2  12   8      2.0438      1.0441     -0.1055      0.0000
  -1  12   8      6.8015      0.8127     -6.6570      0.0000
   0  12   8      3.8782      0.6517     -3.1557      0.0000
   1  12   8      3.7016      0.6363      3.3909      0.0000
   2  12   8      1.3329      0.9326      0.4845      0.0000
   4  12   8      1.0867      0.8335      0.2064      0.0000
   5  12   8      3.0230      0.8637      1.9887      0.0000
 -11  13   8      1.5311      0.5984      0.7600      0.0000
 -10  13   8      1.1997      0.8433      0.5852      0.0000
  -9  13   8      1.3041      0.6988      1.1453      0.0000
  -8  13   8      0.9299      0.6992     -0.7650      0.0000
  -7  13   8      1.1097      0.6722      0.2252      0.0000
  -6  13   8      1.5593      0.4885     -0.8403      0.0000
  -5  13   8      3.6205      0.4548     -2.6211      0.0000
  -4  13   8      3.4834      0.3743     -3.0049      0.0000
  -3  13   8      0.4597      0.6813      0.8229      0.0000
  -2  13   8      0.5065      0.6973      0.4042      0.0000
  -1  13   8      1.1031      0.7144      0.5435      0.0000
   0  13   8      2.2429      1.0185      1.3889      0.0000
   1  13   8      2.5844      0.8271      3.0857      0.0000
   2  13   8      1.3817      0.8165     -1.3191      0.0000
   3  13   8      1.2979      0.9425     -0.8032      0.0000
   4  13   8      0.9204      0.8041      1.0978      0.0000
 -10  14   8      1.5407      0.6270     -1.3695      0.0000
  -9  14   8      0.3372      0.6701     -0.4584      0.0000
  -8  14   8      0.6422      0.7064      0.3755      0.0000
  -7  14   8      1.0139      0.5924      1.0125      0.0000
  -6  14   8      1.7041      0.4514      1.3310      0.0000
  -5  14   8      1.0032      0.6406     -0.6983      0.0000
  -4  14   8      0.0000      0.6294      0.1152      0.0000
  -3  14   8      0.9035      0.6467      0.0452      0.0000
  -2  14   8      0.8809      0.6682     -0.5061      0.0000
  -1  14   8      0.6010      0.6276     -0.9426      0.0000
   0  14   8      1.2475      0.8662      1.7527      0.0000
   1  14   8      1.3464      0.8565      1.2114      0.0000
   2  14   8      0.0000      0.8101     -0.1671      0.0000
   3  14   8      0.0000      0.9793      0.4297      0.0000
  -9  15   8      1.3262      0.7875     -1.0102      0.0000
  -8  15   8      0.0000      0.6269     -0.1360      0.0000
  -7  15   8      0.0000      0.6222      0.2697      0.0000
  -6  15   8      1.0219      0.5533      1.0718      0.0000
  -5  15   8      0.6977      0.5781      0.4088      0.0000
  -4  15   8      1.2462      0.4781      0.9587      0.0000
  -3  15   8      0.0000      0.5916      0.2288      0.0000
  -2  15   8      1.0905      0.5334      1.5363      0.0000
  -1  15   8      1.1049      0.5080     -1.8153      0.0000
   0  15   8      0.9608      1.1469     -1.1450      0.0000
   1  15   8      0.7125      1.9690     -0.8254      0.0000
   2  15   8      0.4268      0.7471     -0.2806      0.0000
  -7  16   8      0.9366      0.5885      1.1748      0.0000
  -6  16   8      1.4876      0.4486     -1.5463      0.0000
  -5  16   8      1.0868      0.4816     -1.3275      0.0000
  -4  16   8      0.7381      0.5809      1.1008      0.0000
  -3  16   8      0.1951      0.5616      0.6365      0.0000
  -2  16   8      1.2283      0.4734     -1.9833      0.0000
  -1  16   8      0.2727      0.6323      0.4739      0.0000
   0  16   8      0.2148      0.6076      0.9553      0.0000
  -5   1   9      8.7183      0.8871      7.7232      0.0000
  -4   1   9      7.5280      0.8209      7.8282      0.0000
  -3   1   9     11.2337      1.0638      2.1115      0.0000
  -2   1   9     10.9373      1.1149      9.4026      0.0000
  -1   1   9      2.2030      0.4229      1.8055      0.0000
   0   1   9     10.5725      0.8355    -10.5298      0.0000
   1   1   9      2.6224      1.0081     -2.3112      0.0000
   2   1   9      3.9177      0.5691      1.3968      0.0000
   3   1   9      1.9463      0.4433     -2.0015      0.0000
   4   1   9      2.0601      0.4943      1.6906      0.0000
   5   1   9      1.2784      0.6095      1.4999      0.0000
   6   1   9      1.6468      0.5451      1.2308      0.0000
   7   1   9      1.8189      0.5163      1.6272      0.0000
   8   1   9      0.7179      0.8167     -0.2765      0.0000
  -5   2   9      4.0853      0.6375     -3.1578      0.0000
  -4   2   9      8.4152      0.9039     -6.8815      0.0000
  -3   2   9     11.8655      1.3532    -12.2355      0.0000
  -2   2   9     14.4205      1.0969     11.7413      0.0000
  -1   2   9      7.4591      0.5185      5.8213      0.0000
   0   2   9      3.5346      0.3715     -2.7266      0.0000
   1   2   9      4.3076      0.4467      2.0635      0.0000
   2   2   9      1.8108      0.9556     -0.2095      0.0000
   3   2   9      5.8721      0.5897     -5.6733      0.0000
   4   2   9      5.2345      0.5206     -5.5289      0.0000
   5   2   9      2.4025      0.4140      2.7497      0.0000
   6   2   9      1.5671      0.5091      0.5678      0.0000
   7   2   9      1.5340      0.6454     -2.0863      0.0000
   8   2   9      2.8094      0.5472      3.2033      0.0000
  -5   3   9      3.5791      0.6459     -2.6004      0.0000
  -4   3   9      5.9982      0.4666      5.2335      0.0000
  -3   3   9      6.7357      1.0102     -1.6048      0.0000
  -2   3   9     11.9030      0.9149     -9.8073      0.0000
  -1   3   9     12.8861      0.8528    -12.2378      0.0000
   0   3   9     11.5401      0.7633     10.3109      0.0000
   1   3   9      2.1518      0.4765      2.1060      0.0000
   2   3   9      4.2336      0.8399     -3.3709      0.0000
   3   3   9      3.8897      0.5925      3.8977      0.0000
   4   3   9      3.3847      0.4448      2.4183      0.0000
   5   3   9      1.4655      0.6468      0.7421      0.0000
   6   3   9      3.1146      0.5235     -2.8202      0.0000
   7   3   9      0.7669      0.8482      0.7849      0.0000
   8   3   9      1.2247      0.8942      0.0003      0.0000
  -6   4   9      3.2581      1.1419      3.7253      0.0000
  -5   4   9      2.8780      0.7425      1.9960      0.0000
  -4   4   9      5.6007      1.3924     -4.1904      0.0000
  -3   4   9     10.5362      0.7119     10.8614      0.0000
  -2   4   9      6.9779      0.5751     -5.5317      0.0000
  -1   4   9      8.1859      0.5655     -6.4772      0.0000
   0   4   9      4.8127      0.4273      4.9373      0.0000
   1   4   9      2.1225      0.6357     -1.4863      0.0000
   2   4   9      2.3456      0.4487     -2.6466      0.0000
   3   4   9      2.0812      0.7102     -1.3843      0.0000
   4   4   9      6.7196      0.7402      6.7687      0.0000
   5   4   9      2.6266      0.6650      1.7215      0.0000
   6   4   9      0.3721      1.0525      0.2200      0.0000
   7   4   9      1.3021      0.9297      0.8634      0.0000
   8   4   9      2.3029      0.5988     -1.9593      0.0000
  -6   5   9      4.1307      0.6774      3.3668      0.0000
  -5   5   9     10.5805      1.0462     -8.2694      0.0000
  -4   5   9      6.0603      0.9074     -6.5721      0.0000
  -3   5   9      8.1744      0.7404      7.4227      0.0000
  -2   5   9      2.6429      0.5811      1.6144      0.0000
  -1   5   9      2.0182      0.3591     -0.7577      0.0000
   0   5   9      2.7203      0.4647     -0.8572      0.0000
   1   5   9      2.7497      1.0244      2.8805      0.0000
   2   5   9      0.8782      0.9006     -0.1757      0.0000
   3   5   9      3.1658      1.0000     -1.1539      0.0000
   4   5   9      7.0694      1.3319      6.7092      0.0000
   5   5   9      1.7983      1.1615     -0.8475      0.0000
   6   5   9      2.5448      0.5842     -2.9668      0.0000
   7   5   9      1.4215      0.7747     -0.4593      0.0000
   8   5   9      1.2341      1.0525      1.1146      0.0000
  -6   6   9      2.5408      0.7413     -2.0924      0.0000
  -5   6   9      5.1570      0.7037     -6.2499      0.0000
  -4   6   9      7.3932      1.9597      7.7313      0.0000
  -3   6   9      5.7229      0.6045      2.7447      0.0000
  -2   6   9      3.3422      0.7413     -1.1319      0.0000
   0   6   9      3.7887      0.8786      2.9557      0.0000
   1   6   9      1.8155      0.7852     -0.9280      0.0000
   2   6   9      5.8222      0.6646     -5.6629      0.0000
   3   6   9      2.1743      0.6409      2.1419      0.0000
   4   6   9      1.5133      0.7770      0.9725      0.0000
   5   6   9      1.4413      0.8469     -0.6879      0.0000
   6   6   9      3.3968      0.8935      2.3409      0.0000
   7   6   9      3.0609      0.8530      1.4264      0.0000
  -6   7   9      1.8526      0.9020     -1.1125      0.0000
  -5   7   9      1.7078      1.0238      0.3063      0.0000
  -4   7   9      1.7452      0.9840     -1.5629      0.0000
  -3   7   9      5.2411      0.6791     -1.7981      0.0000
  -2   7   9      9.1857      1.3803      9.4314      0.0000
  -1   7   9      3.7556      0.6358      3.5681      0.0000
   0   7   9      2.0298      0.7231     -1.5588      0.0000
   1   7   9      3.9258      0.5807     -3.9481      0.0000
   2   7   9      2.3817      0.6947     -1.4611      0.0000
   3   7   9      0.0000      0.9489      0.6910      0.0000
   4   7   9      1.1368      1.0954     -1.0869      0.0000
   5   7   9      3.6255      0.6337      3.7046      0.0000
   6   7   9      1.8718      0.7241      1.8125      0.0000
   7   7   9      0.5495      0.7909      0.0856      0.0000
  -7   8   9      2.0233      0.9877      1.8815      0.0000
  -6   8   9      1.2034      1.0728      1.1547      0.0000
  -5   8   9      2.6069      0.4503      3.4862      0.0000
  -4   8   9      5.8323      0.4381     -6.1725      0.0000
  -3   8   9      5.0387      0.3956     -5.7774      0.0000
  -2   8   9      1.6406      1.0082     -0.0656      0.0000
  -1   8   9      4.7497      0.6285      4.6833      0.0000
   0   8   9      3.4444      0.5814      3.0029      0.0000
   1   8   9      1.5716      0.8456     -0.9158      0.0000
   2   8   9      3.0984      1.1060     -0.6365      0.0000
   4   8   9      4.1596      1.0156     -2.4790      0.0000
   5   8   9      2.0039      1.3029      1.9741      0.0000
   6   8   9      1.5608      0.8423      1.6826      0.0000
   7   8   9      2.1909      1.0427     -1.7413      0.0000
  -7   9   9      2.7074      0.7677      3.7277      0.0000
  -6   9   9      4.6451      0.4764     -5.2661      0.0000
  -5   9   9      3.7215      0.3793     -3.6323      0.0000
  -4   9   9      3.0964      0.3469     -2.3602      0.0000
  -3   9   9      4.0227      0.5421     -1.6957      0.0000
  -2   9   9      5.6370      0.7099     -5.0068      0.0000
  -1   9   9      2.4692      0.7297      2.0253      0.0000
   0   9   9      3.5045      0.6179      3.8050      0.0000
   2   9   9      4.5776      1.0053      4.1692      0.0000
   3   9   9      5.6755      1.0351      4.0533      0.0000
   4   9   9      1.1940      0.9487     -1.7732      0.0000
   5   9   9      1.2341      0.9962     -1.8507      0.0000
   6   9   9      1.3243      1.3068      1.1170      0.0000
  -9  10   9      2.4019      0.6930      2.9915      0.0000
  -8  10   9      1.1564      0.7255     -1.4067      0.0000
  -7  10   9      3.2926      0.4001     -3.2871      0.0000
  -6  10   9      0.9564      0.6772     -1.4577      0.0000
  -5  10   9      4.3334      0.6869     -4.4614      0.0000
  -4  10   9      1.4610      0.3834     -1.0799      0.0000
  -3  10   9      6.6908      0.5942      6.5436      0.0000
  -2  10   9      6.0754      0.7677      4.9835      0.0000
  -1  10   9      4.1777      1.1245     -4.5423      0.0000
   0  10   9      1.1962      1.1049      0.5734      0.0000
   1  10   9      2.4711      0.7295      2.7931      0.0000
   2  10   9      1.6085      0.9727      1.2312      0.0000
   3  10   9      2.9613      0.9368     -2.6190      0.0000
   4  10   9      0.9417      0.8568      0.1013      0.0000
   5  10   9      0.0000      0.8474      1.0432      0.0000
   6  10   9      1.0077      0.9487     -0.8725      0.0000
 -12  11   9      1.7321      0.9610     -0.9323      0.0000
 -11  11   9      1.0525      0.9364     -0.8306      0.0000
 -10  11   9      0.0000      0.7405      0.1778      0.0000
  -9  11   9      2.8958      0.5466     -2.7073      0.0000
  -8  11   9      2.6733      0.4397     -1.9689      0.0000
  -7  11   9      3.0076      0.3913      2.9928      0.0000
  -6  11   9      9.3143      0.6746      7.7758      0.0000
  -5  11   9      4.6803      0.4231     -3.8645      0.0000
  -4  11   9      2.3035      0.3352     -1.9205      0.0000
  -3  11   9      3.6448      0.6702      1.2122      0.0000
  -2  11   9      0.8289      0.7922     -0.8179      0.0000
  -1  11   9      1.7844      0.8221     -0.9388      0.0000
   0  11   9      1.4977      0.8974      1.6424      0.0000
   1  11   9      2.7775      0.6602      2.9348      0.0000
   2  11   9      1.0002      0.8965     -0.5105      0.0000
   3  11   9      1.2153      1.2979      0.4325      0.0000
   4  11   9      1.8422      0.9212      1.2035      0.0000
   5  11   9      0.3859      0.8233     -0.0020      0.0000
 -12  12   9      2.0718      0.8664      0.7539      0.0000
 -11  12   9      0.4156      0.7090     -0.2810      0.0000
 -10  12   9      1.7131      1.0954     -0.2188      0.0000
  -9  12   9      1.5003      0.6744     -0.4790      0.0000
  -8  12   9      1.7619      0.4496     -1.8044      0.0000
  -7  12   9      1.8358      0.4161      1.4523      0.0000
  -6  12   9      1.9481      0.4677      2.2702      0.0000
  -5  12   9      1.1757      0.5838      0.3133      0.0000
  -4  12   9      0.9934      0.5665      1.0366      0.0000
  -3  12   9      2.5437      0.3413      1.7181      0.0000
  -2  12   9      1.0588      0.5797     -1.2258      0.0000
  -1  12   9      1.7052      1.3756     -2.9653      0.0000
   0  12   9      1.6779      1.4169     -0.3499      0.0000
   1  12   9      0.0000      1.0303     -0.2549      0.0000
   2  12   9      2.5169      0.6268     -1.8163      0.0000
   3  12   9      1.1118      0.9387      1.9456      0.0000
   4  12   9      2.4395      0.6187      2.1109      0.0000
 -11  13   9      1.4054      1.0191      0.1548      0.0000
 -10  13   9      1.5125      0.5249      1.0941      0.0000
  -9  13   9      2.2445      0.4760      1.9328      0.0000
  -8  13   9      1.7846      0.5464     -1.2079      0.0000
  -7  13   9      1.5457      0.4428     -0.1625      0.0000
  -6  13   9      1.5379      0.4347     -1.2009      0.0000
  -5  13   9      2.3164      0.3641     -2.3127      0.0000
  -4  13   9      3.7407      0.3663     -4.6243      0.0000
  -3  13   9      1.7623      0.3998      2.6658      0.0000
  -2  13   9      2.9098      0.7738      4.0349      0.0000
  -1  13   9      3.0886      0.6372     -1.3968      0.0000
   0  13   9      1.7187      0.6728     -0.2101      0.0000
   1  13   9      0.6281      0.8169      0.1699      0.0000
   2  13   9      0.0000      0.8447     -0.8938      0.0000
   3  13   9      0.9695      0.8118     -1.4499      0.0000
 -10  14   9      0.9357      0.7221     -0.5369      0.0000
  -9  14   9      1.6933      0.6457     -1.0289      0.0000
  -8  14   9      1.5507      0.4835      0.9406      0.0000
  -7  14   9      1.4346      0.4716      0.2833      0.0000
  -6  14   9      1.7451      0.7045     -1.8748      0.0000
  -5  14   9      0.3498      0.5840     -0.4713      0.0000
  -4  14   9      1.7150      0.5948      1.6051      0.0000
  -3  14   9      1.2069      0.4485     -0.3775      0.0000
  -2  14   9      0.9161      0.6128     -0.4207      0.0000
  -1  14   9      0.3192      0.7827      1.2526      0.0000
   0  14   9      1.2153      1.1767      1.0281      0.0000
   1  14   9      0.8858      0.8727     -1.5832      0.0000
   2  14   9      1.0293      0.8324      0.7668      0.0000
  -8  15   9      0.6070      0.5822      0.4026      0.0000
  -7  15   9      0.5510      0.5827     -0.3921      0.0000
  -6  15   9      0.8336      0.6224      0.3575      0.0000
  -5  15   9      0.5110      0.5506      0.1523      0.0000
  -4  15   9      0.8592      0.6944      0.9559      0.0000
  -3  15   9      1.1964      0.5945     -1.1270      0.0000
  -2  15   9      0.7614      0.6064     -0.2154      0.0000
  -1  15   9      0.9789      1.2341      1.5400      0.0000
   0  15   9      0.3487      1.1773     -0.4096      0.0000
  -5  16   9      1.0987      0.8718     -0.4814      0.0000
  -4  16   9      1.0863      0.5986     -1.1856      0.0000
  -3  16   9      0.4312      0.8412     -0.6125      0.0000
  -5   0  10     13.7454      1.8778     11.2730      0.0000
  -4   0  10     12.1067      1.6630     -9.0947      0.0000
  -3   0  10     16.4168      2.1885    -10.5550      0.0000
  -2   0  10      9.9865      1.3791      8.5649      0.0000
   0   0  10      3.1133      0.7653     -2.9442      0.0000
   1   0  10     10.5038      1.0219     10.9426      0.0000
   2   0  10      9.3288      0.9918      8.3257      0.0000
   3   0  10      2.2450      0.6630     -1.4669      0.0000
   4   0  10      5.7464      0.6345      4.6878      0.0000
   5   0  10      3.9439      0.8192      3.1878      0.0000
   6   0  10      6.2774      0.7213     -6.1029      0.0000
   7   0  10      2.7846      0.8907     -3.6578      0.0000
  -5   1  10      4.8509      0.4523      4.4185      0.0000
  -4   1  10      9.2433      0.6533      7.0611      0.0000
  -3   1  10      3.0569      0.7367      2.3711      0.0000
  -2   1  10      4.4039      0.3871     -3.9274      0.0000
  -1   1  10      5.5703      1.0248     -4.6668      0.0000
   0   1  10      7.9776      0.6572      7.6223      0.0000
   1   1  10      2.1346      0.7492     -0.8333      0.0000
   2   1  10      3.6474      0.3915      4.3508      0.0000
   3   1  10      2.2862      0.4210     -1.1788      0.0000
   4   1  10      1.3081      0.5987      0.6564      0.0000
   5   1  10      3.7007      0.6758      3.6458      0.0000
   6   1  10      1.3554      0.6630     -1.7814      0.0000
   7   1  10      1.5966      0.6898     -1.7525      0.0000
  -6   2  10      1.9095      1.4884      0.1437      0.0000
  -5   2  10      2.6701      0.8282     -1.2165      0.0000
  -4   2  10      3.6990      0.9823      0.7770      0.0000
  -3   2  10      7.3974      1.0248      7.3003      0.0000
  -2   2  10      4.8480      0.4075     -5.2315      0.0000
  -1   2  10      4.6808      0.4275      4.6702      0.0000
   0   2  10      3.8334      0.4241      3.0600      0.0000
   1   2  10      5.5235      0.4364      5.0068      0.0000
   2   2  10      7.0282      0.7030     -6.4593      0.0000
   3   2  10      5.6061      0.6368     -5.5541      0.0000
   4   2  10      1.2675      0.6584      1.2388      0.0000
   5   2  10      1.6914      0.5229      0.4897      0.0000
   6   2  10      1.7385      0.5948      1.0422      0.0000
   7   2  10      1.2331      0.6711      0.6602      0.0000
  -6   3  10      3.9991      0.6849      4.3813      0.0000
  -5   3  10      5.7506      1.0811     -5.5101      0.0000
  -4   3  10      2.7923      0.4673     -2.7036      0.0000
  -3   3  10      7.3806      0.7258      7.5274      0.0000
  -2   3  10      2.4015      0.8615     -0.8163      0.0000
  -1   3  10      1.7498      0.4683     -0.7533      0.0000
   0   3  10      5.2652      0.7249     -5.8661      0.0000
   1   3  10      3.1356      0.3759     -2.6293      0.0000
   2   3  10      2.1361      0.4650     -2.2848      0.0000
   3   3  10      2.5134      0.7856      2.5526      0.0000
   4   3  10      4.6409      0.8230      4.9388      0.0000
   5   3  10      2.2718      0.4542      1.4242      0.0000
   6   3  10      1.2607      0.7657     -0.5162      0.0000
   7   3  10      2.0235      0.5767     -1.9565      0.0000
  -6   4  10     14.0399      1.3539    -10.7379      0.0000
  -5   4  10      7.6260      1.4313     -7.3247      0.0000
  -4   4  10     12.4694      1.9281     12.0595      0.0000
  -3   4  10     12.0012      0.9241     11.6442      0.0000
  -2   4  10      5.0368      0.6056     -2.9969      0.0000
  -1   4  10      7.2377      1.2945     -5.7345      0.0000
   0   4  10      5.0101      0.4079      5.2039      0.0000
   1   4  10      3.3715      0.4160     -2.1740      0.0000
   2   4  10      2.1533      0.5535     -1.3489      0.0000
   3   4  10      1.2783      0.6590      1.0359      0.0000
   4   4  10      1.5640      1.2153      0.7466      0.0000
   5   4  10      2.1870      0.5377     -2.0968      0.0000
   6   4  10      2.0833      0.6971      2.9956      0.0000
   7   4  10      1.6241      0.7007      1.9337      0.0000
  -6   5  10      5.0578      0.7142      3.8290      0.0000
  -5   5  10      6.2902      1.3101     -6.3353      0.0000
  -4   5  10      7.6585      0.5429     -8.7789      0.0000
  -3   5  10      5.0437      0.4050     -4.9614      0.0000
  -2   5  10      4.2273      0.4776      2.3036      0.0000
  -1   5  10      2.0704      0.3546      1.4103      0.0000
   0   5  10      2.8276      0.3534      2.9370      0.0000
   1   5  10      1.7984      0.4981      0.6704      0.0000
   2   5  10      3.7081      0.9524      3.4337      0.0000
   3   5  10      1.9013      0.6978      1.5799      0.0000
   4   5  10      3.7014      0.6128     -3.6116      0.0000
   5   5  10      2.5780      0.8608     -2.7887      0.0000
   6   5  10      1.4252      0.9389      0.1809      0.0000
   7   5  10      2.3138      0.8745      0.4911      0.0000
  -7   6  10      0.0000      0.9769     -0.5173      0.0000
  -6   6  10      0.9699      1.0851      0.7788      0.0000
  -5   6  10      4.6084      0.7249      3.6945      0.0000
  -4   6  10      5.2672      1.9391     -3.2359      0.0000
  -3   6  10      2.8025      0.9060     -1.4571      0.0000
  -2   6  10      2.1186      0.3190      1.7203      0.0000
  -1   6  10      2.0190      0.4689     -1.8658      0.0000
   0   6  10      1.3124      0.6549      1.2701      0.0000
   1   6  10      7.2779      0.7808      6.1706      0.0000
   2   6  10      2.8458      0.5897      1.0096      0.0000
   3   6  10      2.6852      0.6095     -2.4039      0.0000
   4   6  10      1.1368      1.2434     -1.1976      0.0000
   5   6  10      2.8229      0.6417      2.2321      0.0000
   6   6  10      2.1446      0.6601     -2.0052      0.0000
  -7   7  10      1.5881      1.1430     -0.3498      0.0000
  -6   7  10      3.3600      0.7647     -3.7538      0.0000
  -5   7  10      4.2586      0.7325      3.1044      0.0000
  -4   7  10      4.6534      1.6408     -0.5267      0.0000
  -3   7  10      2.7709      0.4114      2.6342      0.0000
  -2   7  10      2.6325      0.4109      2.0205      0.0000
  -1   7  10      4.7071      0.6671      5.2200      0.0000
   0   7  10      4.2099      0.6030     -4.6079      0.0000
   1   7  10      7.2324      0.7826     -7.3417      0.0000
   2   7  10      8.9031      0.9086      7.1681      0.0000
   3   7  10      3.1019      0.8996      2.6600      0.0000
   4   7  10      1.6570      0.8666     -2.1084      0.0000
   5   7  10      1.7187      1.3068      0.9970      0.0000
   6   7  10      2.2938      1.0102      1.4684      0.0000
  -7   8  10      0.0000      0.9978     -0.5046      0.0000
  -6   8  10      2.5164      0.8633      2.0555      0.0000
  -5   8  10      0.8445      1.1552      0.1970      0.0000
  -4   8  10      2.3906      0.5046      2.1591      0.0000
  -3   8  10      5.1489      0.7382      6.1311      0.0000
  -2   8  10      1.7130      0.8826     -0.4837      0.0000
  -1   8  10      0.7445      0.9217     -1.1548      0.0000
   1   8  10      1.4439      0.9329      0.9284      0.0000
   2   8  10      2.5640      0.9674      2.8298      0.0000
   3   8  10      2.4211      1.1997     -1.8904      0.0000
   4   8  10      2.2534      0.6182      1.2320      0.0000
   5   8  10      1.2341      0.9364      0.6750      0.0000
   6   8  10      1.5660      0.8662     -1.1546      0.0000
  -8   9  10      3.7148      1.2299     -4.1866      0.0000
  -7   9  10      2.3238      0.9267      2.7013      0.0000
  -6   9  10      3.1139      0.7557      2.7793      0.0000
  -5   9  10      1.7735      0.3664     -1.9085      0.0000
  -4   9  10      3.3484      0.4246      2.1606      0.0000
  -3   9  10      1.2689      1.0952      1.4537      0.0000
  -2   9  10      1.9134      0.8348     -1.3475      0.0000
  -1   9  10      3.4104      1.1005     -3.7322      0.0000
   0   9  10      3.7893      0.6364     -3.3847      0.0000
   1   9  10      1.4354      0.8964      0.4622      0.0000
   2   9  10      1.8176      0.7314      0.1118      0.0000
   3   9  10      2.6312      1.1039      0.6614      0.0000
   4   9  10      1.2072      0.8514      1.3949      0.0000
   5   9  10      1.8029      0.6569      1.4326      0.0000
  -8  10  10      1.6404      0.6445     -1.3219      0.0000
  -7  10  10      1.5163      0.4982      1.6016      0.0000
  -6  10  10      5.4120      0.4537     -4.8638      0.0000
  -5  10  10      5.2436      0.7499     -5.6842      0.0000
  -4  10  10      4.1085      0.9429      3.9645      0.0000
  -3  10  10      4.8824      0.5050      5.2838      0.0000
  -2  10  10      0.9633      1.0565      1.3953      0.0000
  -1  10  10      0.8189      0.9556      1.6710      0.0000
   0  10  10      3.3180      0.6473      3.2224      0.0000
   1  10  10      2.7611      0.6596     -3.4860      0.0000
   2  10  10      3.0439      0.6363     -2.8163      0.0000
   3  10  10      2.6224      1.0329      2.1519      0.0000
   4  10  10      1.1924      1.1621     -0.6276      0.0000
 -10  11  10      1.3587      0.8647      1.3961      0.0000
  -9  11  10      0.7961      0.7168      0.5210      0.0000
  -8  11  10      1.2711      0.5860     -1.6345      0.0000
  -7  11  10      2.8633      0.6844      2.9815      0.0000
  -6  11  10      3.4256      0.4785      3.8031      0.0000
  -5  11  10      3.2899      0.4152     -3.2511      0.0000
  -4  11  10      4.8385      0.3956     -4.9849      0.0000
  -3  11  10      2.6535      0.3296      3.5796      0.0000
  -2  11  10      1.9690      1.5417      1.7029      0.0000
  -1  11  10      2.0648      0.9034     -2.2081      0.0000
   0  11  10      2.2980      0.8019      2.1473      0.0000
   1  11  10      1.5640      1.3330      1.5369      0.0000
   2  11  10      1.6923      0.7545     -1.6330      0.0000
   3  11  10      1.9764      0.7479     -2.2544      0.0000
   4  11  10      0.6060      0.8072      0.2230      0.0000
 -12  12  10      1.1368      0.9115      0.1633      0.0000
 -11  12  10      0.0000      0.7493      0.5894      0.0000
 -10  12  10      1.1767      0.6656      0.5266      0.0000
  -9  12  10      1.3923      0.6174     -0.2230      0.0000
  -8  12  10      0.8253      0.6438     -0.2431      0.0000
  -7  12  10      1.4564      0.4559     -1.2016      0.0000
  -6  12  10      1.8836      0.4920     -0.4790      0.0000
  -5  12  10      1.2477      0.4662      0.5203      0.0000
  -4  12  10      1.5926      0.4735      1.6376      0.0000
  -3  12  10      1.0999      0.5212      1.0521      0.0000
  -2  12  10      0.8610      0.9686     -1.3957      0.0000
  -1  12  10      0.8774      0.8885      0.8008      0.0000
   0  12  10      0.4247      0.8058      0.8625      0.0000
   1  12  10      1.4134      0.8542     -1.2293      0.0000
   2  12  10      0.8754      0.8630     -0.3527      0.0000
   3  12  10      0.7273      0.7684      0.3147      0.0000
 -10  13  10      1.4176      0.5244     -0.4604      0.0000
  -9  13  10      1.0207      0.5903      0.5063      0.0000
  -8  13  10      1.3029      0.4854      1.1467      0.0000
  -7  13  10      1.2351      0.5516     -0.6074      0.0000
  -6  13  10      1.1319      0.5298     -1.3316      0.0000
  -5  13  10      1.5017      0.3989      1.3189      0.0000
  -4  13  10      0.4468      0.5665     -0.2449      0.0000
  -3  13  10      1.1410      0.4598     -1.4658      0.0000
  -2  13  10      1.0418      0.7682      1.0200      0.0000
  -1  13  10      1.7862      0.7067      2.2201      0.0000
   0  13  10      0.7004      0.9324     -0.7538      0.0000
   1  13  10      0.0000      0.7966     -0.3963      0.0000
   2  13  10      0.0000      0.9523      1.3577      0.0000
  -9  14  10      0.6654      0.5647      0.4527      0.0000
  -8  14  10      1.7405      1.0414      0.4320      0.0000
  -7  14  10      1.2551      0.4738      0.2343      0.0000
  -6  14  10      1.9805      0.3904      1.6024      0.0000
  -5  14  10      1.0463      0.5010      0.9678      0.0000
  -4  14  10      0.9470      0.5199      0.2677      0.0000
  -3  14  10      0.7974      0.5689     -0.4103      0.0000
  -2  14  10      0.0000      0.6144     -0.3873      0.0000
  -1  14  10      0.0000      1.1569     -0.6745      0.0000
   0  14  10      1.0153      0.8253     -0.3389      0.0000
  -7  15  10      0.5600      0.6635     -0.2479      0.0000
  -6  15  10      0.8062      0.5946     -1.0294      0.0000
  -5  15  10      0.2541      0.5738      0.5317      0.0000
  -4  15  10      1.0814      0.4550      1.3629      0.0000
  -3  15  10      0.8398      0.6215     -0.7352      0.0000
  -2  15  10      0.0000      0.6279      1.0257      0.0000
  -6   1  11      1.1209      1.1163     -0.9293      0.0000
  -5   1  11      2.5029      0.4729     -2.1966      0.0000
  -4   1  11      6.5232      0.5648     -6.3300      0.0000
  -3   1  11      7.3264      0.8924      7.4108      0.0000
  -2   1  11      4.1182      0.4482      4.0302      0.0000
  -1   1  11      2.3943      0.7358     -0.6008      0.0000
   0   1  11      1.8511      0.8842     -1.2014      0.0000
   1   1  11      1.8525      0.5597     -1.6962      0.0000
   2   1  11      5.8416      0.4903     -5.7101      0.0000
   3   1  11      3.2660      0.4536     -3.1974      0.0000
   4   1  11      3.3288      0.3956      3.8077      0.0000
   5   1  11      1.5058      0.6273      1.1196      0.0000
   6   1  11      0.9841      0.8450     -0.5804      0.0000
  -6   2  11      9.1680      1.3420     -7.3436      0.0000
  -5   2  11      7.8327      0.5747     -8.0638      0.0000
  -4   2  11      5.1199      0.4389      4.6728      0.0000
  -3   2  11      6.0294      0.5121     -6.5946      0.0000
  -2   2  11      8.8650      0.6116     -8.4701      0.0000
  -1   2  11      6.3829      0.9074      6.5221      0.0000
   0   2  11      2.6981      0.4653      2.4242      0.0000
   1   2  11      2.1411      0.5009      1.3534      0.0000
   2   2  11      3.5064      0.8789      2.8652      0.0000
   3   2  11      1.9980      0.5764      0.8401      0.0000
   4   2  11      5.1395      0.5133     -5.6570      0.0000
   5   2  11      2.9903      0.4494     -3.1365      0.0000
   6   2  11      2.3707      0.4687      2.6346      0.0000
  -6   3  11      2.8932      0.6957      2.5321      0.0000
  -5   3  11      4.0372      0.4188     -2.2421      0.0000
  -4   3  11      4.6024      0.4276     -4.3116      0.0000
  -3   3  11      6.5730      0.4844     -7.4095      0.0000
  -2   3  11      2.2835      0.5219      0.5466      0.0000
  -1   3  11      2.2350      0.4278      2.3907      0.0000
   0   3  11      2.8324      0.4557      1.8617      0.0000
   1   3  11      3.8009      0.3864     -3.2621      0.0000
   2   3  11      1.6892      0.4867      0.7935      0.0000
   3   3  11      9.1408      0.8529      8.6191      0.0000
   4   3  11      1.7243      0.6334     -1.2492      0.0000
   5   3  11      2.9570      0.4259     -3.5552      0.0000
   6   3  11      0.9630      0.7475      0.2676      0.0000
  -7   4  11      2.5809      0.7771     -3.0587      0.0000
  -6   4  11      2.8637      0.7716     -2.0454      0.0000
  -5   4  11      2.7597      0.5920      2.9124      0.0000
  -4   4  11      2.6606      0.9078      1.2710      0.0000
  -3   4  11      9.1301      0.6339      7.5923      0.0000
  -2   4  11      5.5657      0.6825      4.6304      0.0000
  -1   4  11      1.5434      0.4822      0.3328      0.0000
   0   4  11      2.2561      0.4065      2.1548      0.0000
   1   4  11      2.2897      0.6912     -1.7673      0.0000
   2   4  11      0.7380      0.8201      0.4429      0.0000
   3   4  11      2.6877      0.4290     -1.6248      0.0000
   4   4  11      1.1509      0.8860     -0.0206      0.0000
   5   4  11      1.4087      0.7141      0.3066      0.0000
   6   4  11      1.6223      0.7199     -1.5427      0.0000
  -7   5  11      1.8239      1.2935     -1.4307      0.0000
  -6   5  11      1.3025      1.1607     -0.1751      0.0000
  -5   5  11      6.1529      1.5435      5.1809      0.0000
  -4   5  11      2.0316      0.5153     -1.4601      0.0000
  -3   5  11      3.2444      0.3461      2.7143      0.0000
  -2   5  11      1.9880      0.3833     -1.0960      0.0000
  -1   5  11      3.2112      0.4430      2.4721      0.0000
   0   5  11      8.1588      0.5814     -7.9215      0.0000
   1   5  11      6.5603      0.4914     -6.7851      0.0000
   2   5  11      2.0637      0.4218      2.6260      0.0000
   3   5  11      1.3880      0.5775     -0.2713      0.0000
   4   5  11      0.0000      0.9931     -0.1261      0.0000
   5   5  11      0.8536      0.8683     -0.3123      0.0000
   6   5  11      1.1119      0.8731      0.6689      0.0000
  -7   6  11      3.0770      0.7637     -4.1259      0.0000
  -6   6  11      5.5420      0.7714      4.3125      0.0000
  -5   6  11      3.8878      0.7804      3.5216      0.0000
  -4   6  11      2.1253      0.7487     -0.5397      0.0000
  -3   6  11      5.3511      0.6812     -4.0403      0.0000
  -2   6  11      2.4294      0.4436     -1.9101      0.0000
  -1   6  11      1.8883      0.5962      1.6110      0.0000
   0   6  11      3.2176      0.4129     -3.6660      0.0000
   1   6  11      1.5887      0.5734      1.6669      0.0000
   2   6  11      1.4681      0.6980     -0.1358      0.0000
   3   6  11      1.2100      0.8737     -0.6223      0.0000
   4   6  11      2.7428      0.8091      2.2047      0.0000
   5   6  11      3.1501      0.9324      2.5649      0.0000
  -8   7  11      1.6077      1.5492     -1.7056      0.0000
  -7   7  11      0.0000      0.9313     -0.3322      0.0000
  -6   7  11      1.8284      0.8716      0.0657      0.0000
  -5   7  11      2.8751      0.7095     -2.3953      0.0000
  -4   7  11      1.7542      0.4413     -0.6101      0.0000
  -3   7  11      2.4582      0.3564     -1.4846      0.0000
  -2   7  11      2.3763      0.4559      2.4656      0.0000
  -1   7  11      1.3510      0.5652      1.0232      0.0000
   0   7  11      1.6537      0.8302      1.7998      0.0000
   1   7  11      2.9687      0.5890      1.6711      0.0000
   2   7  11      3.5183      0.7189     -3.7101      0.0000
   3   7  11      3.4517      0.6459     -3.3343      0.0000
   4   7  11      1.4151      0.7813      0.4901      0.0000
   5   7  11      1.9572      0.8504      2.0143      0.0000
  -8   8  11      4.5968      1.1072      5.3898      0.0000
  -7   8  11      1.2202      1.0308      2.3375      0.0000
  -6   8  11      4.2254      0.7765     -5.7081      0.0000
  -5   8  11      2.3478      0.8331     -3.0436      0.0000
  -4   8  11      0.5245      0.9874      0.6090      0.0000
  -3   8  11      2.3203      0.3844     -2.3541      0.0000
  -2   8  11      1.4258      1.0181     -0.1931      0.0000
  -1   8  11      6.2234      0.7317      6.5336      0.0000
   0   8  11      2.4323      0.6348      2.4988      0.0000
   1   8  11      2.0674      0.6589     -2.2892      0.0000
   2   8  11      2.8312      0.7723      1.3454      0.0000
   3   8  11      1.8974      1.1696     -0.4477      0.0000
   4   8  11      2.4862      0.5961     -3.1744      0.0000
  -8   9  11      3.6890      1.1280     -4.1756      0.0000
  -7   9  11      2.2984      1.0986      3.7615      0.0000
  -6   9  11      1.0663      1.1125      0.7067      0.0000
  -5   9  11      0.9905      0.6536     -1.1931      0.0000
  -4   9  11      3.4230      0.6881      2.7176      0.0000
  -3   9  11      3.3213      1.2676      3.7995      0.0000
  -2   9  11      4.8901      0.8873     -5.0464      0.0000
  -1   9  11      2.9877      0.6750     -2.8174      0.0000
   0   9  11      1.4830      0.8946      1.0425      0.0000
   1   9  11      1.6709      0.7659     -1.0749      0.0000
   2   9  11      2.0469      0.9088     -1.3939      0.0000
   3   9  11      3.2225      0.9520      0.6561      0.0000
   4   9  11      1.2673      0.8571      0.6547      0.0000
  -8  10  11      0.9838      0.9793     -1.6153      0.0000
  -7  10  11      1.1852      0.6573      1.0154      0.0000
  -6  10  11      1.3568      0.6666     -0.0642      0.0000
  -5  10  11      1.8893      0.2986      1.4662      0.0000
  -4  10  11      0.9084      0.3427      0.4280      0.0000
  -3  10  11      0.9129      1.0179     -0.4181      0.0000
  -2  10  11      2.9068      0.7592     -2.8424      0.0000
  -1  10  11      0.5323      0.9594      1.1261      0.0000
   0  10  11      2.7922      0.6883      2.8772      0.0000
   1  10  11      0.3721      1.1368     -0.9894      0.0000
   2  10  11      2.0762      0.6590     -1.5346      0.0000
   3  10  11      1.3849      0.8059      1.6475      0.0000
  -9  11  11      1.4708      0.7522     -0.4368      0.0000
  -8  11  11      1.6476      0.4609      1.8448      0.0000
  -7  11  11      1.0815      0.5453      0.8752      0.0000
  -6  11  11      2.6867      0.4071      2.3750      0.0000
  -5  11  11      2.7507      0.5619      2.3986      0.0000
  -4  11  11      1.1672      0.3690      0.9735      0.0000
  -3  11  11      2.9638      0.8634     -4.0494      0.0000
  -2  11  11      2.9480      0.7059     -3.2197      0.0000
  -1  11  11      1.6912      0.8382      1.5240      0.0000
   0  11  11      0.8806      0.8542     -0.1396      0.0000
   1  11  11      0.3957      0.7858     -0.6646      0.0000
   2  11  11      2.4115      0.7010      1.9645      0.0000
 -11  12  11      0.0000      0.8181     -0.2106      0.0000
 -10  12  11      0.0000      0.6997      0.7464      0.0000
  -9  12  11      1.1971      0.5585      1.4507      0.0000
  -8  12  11      1.2640      0.4774     -0.9215      0.0000
  -7  12  11      3.4790      0.4739     -2.5509      0.0000
  -6  12  11      0.7341      0.6115      0.8170      0.0000
  -5  12  11      1.2739      0.3639     -0.1543      0.0000
  -4  12  11      0.8758      0.6427      0.2020      0.0000
  -3  12  11      1.2285      0.4732      1.2177      0.0000
  -2  12  11      1.7239      0.7331      0.5873      0.0000
  -1  12  11      1.5780      0.7791     -1.8260      0.0000
   0  12  11      1.6618      0.8282     -1.7071      0.0000
   1  12  11      0.8038      0.8458      0.2416      0.0000
 -10  13  11      0.7442      0.8321     -0.7273      0.0000
  -9  13  11      1.5262      0.4224      1.2982      0.0000
  -8  13  11      0.9917      0.5205      0.9347      0.0000
  -7  13  11      1.6310      0.4274     -1.3782      0.0000
  -6  13  11      4.2129      0.4541     -3.1682      0.0000
  -5  13  11      0.8462      0.5396      0.5990      0.0000
  -4  13  11      0.4310      0.5488      0.1098      0.0000
  -3  13  11      0.0000      0.6015     -0.5893      0.0000
  -2  13  11      2.2984      0.6934      2.5691      0.0000
  -1  13  11      0.0000      1.1669      1.0747      0.0000
   0  13  11      1.2723      0.8080     -1.9976      0.0000
  -8  14  11      0.8406      0.5407     -0.0441      0.0000
  -7  14  11      1.1840      0.4677     -0.1442      0.0000
  -6  14  11      0.7472      0.5590      0.2879      0.0000
  -5  14  11      1.9112      0.3193      2.3251      0.0000
  -4  14  11      0.9297      0.4735     -1.0878      0.0000
  -3  14  11      0.9688      0.4732     -1.5195      0.0000
  -2  14  11      0.0000      1.2710      0.2274      0.0000
  -6   0  12     11.5686      1.6416    -10.8506      0.0000
  -5   0  12      4.0932      1.0365      2.9622      0.0000
  -4   0  12      4.7750      0.9842      4.9477      0.0000
  -3   0  12      3.2934      0.8027      3.0724      0.0000
  -2   0  12      5.9027      0.9233     -3.8193      0.0000
  -1   0  12      1.5492      0.9269     -0.7143      0.0000
   0   0  12      4.8369      0.8704     -3.7351      0.0000
   1   0  12      5.9677      0.6976      5.9221      0.0000
   2   0  12      6.1576      0.7064      5.8449      0.0000
   3   0  12      4.1550      0.5793      4.4432      0.0000
   4   0  12      2.8387      0.5893     -3.1455      0.0000
   5   0  12      2.0799      0.6321     -2.3211      0.0000
  -6   1  12      1.6989      0.6733      0.5359      0.0000
  -5   1  12      8.3491      0.6944      6.5295      0.0000
  -4   1  12      8.7834      0.8908      7.0443      0.0000
  -3   1  12      4.8050      0.6774     -4.7494      0.0000
  -2   1  12      9.9737      0.6856      8.8793      0.0000
  -1   1  12      3.9848      0.4530      3.4118      0.0000
   0   1  12      1.8487      0.5661     -0.7802      0.0000
   1   1  12     13.1835      1.2615    -12.2844      0.0000
   2   1  12      2.1692      0.4964      1.2347      0.0000
   3   1  12      1.4671      0.5771      1.5869      0.0000
   4   1  12      1.4430      0.5907     -1.3527      0.0000
   5   1  12      2.0402      0.4698      2.1865      0.0000
  -7   2  12      2.3239      0.7959     -3.2770      0.0000
  -6   2  12      5.4963      0.9734      5.3787      0.0000
  -5   2  12      3.1538      0.4562     -2.5514      0.0000
  -4   2  12      4.2847      0.4490      3.6990      0.0000
  -3   2  12      2.6073      0.6280     -1.4130      0.0000
  -2   2  12      2.7663      0.4042     -2.2265      0.0000
  -1   2  12      2.8898      0.6716     -2.5260      0.0000
   0   2  12      2.0380      0.4523      0.0849      0.0000
   1   2  12      3.8799      0.4087     -4.1217      0.0000
   2   2  12      1.5116      0.6582      0.4786      0.0000
   3   2  12      1.3330      0.7963      1.1193      0.0000
   4   2  12      1.4362      0.6154      1.2356      0.0000
   5   2  12      1.5172      0.5639     -0.4439      0.0000
  -7   3  12      2.5580      0.8239     -2.7575      0.0000
  -6   3  12      5.9534      0.7563     -5.4540      0.0000
  -5   3  12      4.2584      0.4357      2.7274      0.0000
  -4   3  12      4.6731      0.4378      2.8325      0.0000
  -3   3  12      1.2497      0.6002      0.9168      0.0000
  -2   3  12      5.9043      0.8752     -4.5356      0.0000
  -1   3  12      4.7729      0.6110      4.5998      0.0000
   0   3  12      9.7063      0.6701     -8.1723      0.0000
   1   3  12      1.4527      0.6017     -0.4502      0.0000
   2   3  12      2.2647      0.4259      2.4704      0.0000
   3   3  12      2.5581      0.6041      1.8085      0.0000
   4   3  12      0.9236      0.9006     -1.0008      0.0000
   5   3  12      1.7709      0.5407      0.7537      0.0000
  -7   4  12      2.8913      0.7551     -2.3098      0.0000
  -6   4  12      4.8366      1.2311     -5.2223      0.0000
  -5   4  12      1.9676      0.4893      0.6855      0.0000
  -4   4  12      4.1826      0.5461     -3.7358      0.0000
  -3   4  12      4.5110      0.3927      4.4850      0.0000
  -2   4  12      1.4713      0.4878      0.0409      0.0000
  -1   4  12      3.8651      0.3891      3.7263      0.0000
   0   4  12      2.1041      0.8954     -0.2068      0.0000
   1   4  12      1.9333      0.9151      1.1066      0.0000
   2   4  12      2.4189      0.4483     -2.3291      0.0000
   3   4  12      1.5604      0.7136     -1.0128      0.0000
   4   4  12      1.6648      0.8365     -0.1060      0.0000
   5   4  12      1.1383      0.7508      0.7808      0.0000
  -8   5  12      0.0000      1.5115     -1.0673      0.0000
  -7   5  12      2.1649      0.7762      1.9008      0.0000
  -6   5  12      4.7405      1.4351      3.7539      0.0000
  -5   5  12      4.0305      0.6801     -4.6885      0.0000
  -4   5  12      5.3794      0.9721     -0.8176      0.0000
  -3   5  12      1.7008      0.4372     -1.4656      0.0000
  -2   5  12      1.7893      0.4005      0.5828      0.0000
  -1   5  12      2.9878      0.3700     -2.3272      0.0000
   0   5  12      4.9486      0.4153      4.7640      0.0000
   1   5  12      3.2875      0.4170      3.0371      0.0000
   2   5  12      2.4606      0.5340     -3.0743      0.0000
   3   5  12      4.2135      0.7242     -5.0841      0.0000
   4   5  12      1.8877      0.4748      1.8595      0.0000
  -8   6  12      1.9958      1.1283      2.8417      0.0000
  -7   6  12      0.0000      0.9756     -1.5098      0.0000
  -6   6  12      1.3713      1.0832      2.1026      0.0000
  -5   6  12      1.8545      0.5965      0.0254      0.0000
  -4   6  12      2.7899      0.3905      2.2129      0.0000
  -3   6  12      8.2561      0.5826     -6.9282      0.0000
  -2   6  12      1.9093      0.3822      1.9986      0.0000
  -1   6  12      1.2027      0.5427     -0.6288      0.0000
   0   6  12      2.3242      0.3987     -1.8647      0.0000
   1   6  12      1.5563      0.9686      0.2864      0.0000
   2   6  12      2.3796      0.4109      2.6235      0.0000
   3   6  12      1.3293      0.6857      1.0671      0.0000
   4   6  12      0.0000      0.8153      0.6272      0.0000
  -8   7  12      1.0602      1.1865     -0.5202      0.0000
  -7   7  12      1.8349      1.0279      1.8551      0.0000
  -6   7  12      4.3785      0.7848     -4.9394      0.0000
  -5   7  12      1.8710      1.0181      1.2737      0.0000
  -4   7  12      5.6347      0.5141      6.0788      0.0000
  -3   7  12      5.6571      0.5303      4.9651      0.0000
  -2   7  12      3.5333      0.5933     -3.2753      0.0000
  -1   7  12      1.3968      0.4610     -0.1501      0.0000
   0   7  12      1.6233      0.5229     -0.6065      0.0000
   1   7  12      1.1010      0.8087     -0.3873      0.0000
   2   7  12      1.8755      1.5566     -0.8008      0.0000
   3   7  12      1.5342      1.1767      0.5649      0.0000
   4   7  12      0.6145      0.8029     -0.2785      0.0000
  -8   8  12      3.1615      0.7087      2.2709      0.0000
  -7   8  12      4.7307      0.8098      4.8616      0.0000
  -6   8  12      3.1220      0.7735     -2.7867      0.0000
  -5   8  12      1.7002      1.1136      0.0209      0.0000
  -4   8  12      1.5114      0.7855     -0.9622      0.0000
  -3   8  12      2.1852      0.3339      1.9404      0.0000
  -2   8  12      4.7734      0.6314     -5.4253      0.0000
  -1   8  12      0.9545      0.7671      0.5072      0.0000
   0   8  12      0.0000      1.2341     -0.8385      0.0000
   1   8  12      1.1537      0.9178     -1.5957      0.0000
   2   8  12      1.1000      1.1915      0.3185      0.0000
   3   8  12      2.2634      1.0382      2.1010      0.0000
  -9   9  12      0.0000      1.2890     -1.9655      0.0000
  -8   9  12      0.0000      0.8727      0.3655      0.0000
  -7   9  12      2.3387      0.7335     -1.4623      0.0000
  -6   9  12      0.0000      1.0011     -1.3148      0.0000
  -5   9  12      1.2504      1.0069      0.1996      0.0000
  -4   9  12      3.3907      0.6586      3.4018      0.0000
  -3   9  12      3.0790      0.8003     -2.6659      0.0000
  -2   9  12      2.2066      0.7216     -0.8167      0.0000
  -1   9  12      2.1071      0.7068      2.6270      0.0000
   0   9  12      1.7723      0.7121     -2.3312      0.0000
   1   9  12      3.1280      0.8764     -3.2578      0.0000
   2   9  12      1.6502      0.8504      1.5869      0.0000
  -9  10  12      1.0017      0.9803      0.4700      0.0000
  -8  10  12      0.6509      0.9699     -0.8898      0.0000
  -7  10  12      0.4755      0.9658     -0.2514      0.0000
  -6  10  12      1.5666      0.8866     -0.9329      0.0000
  -5  10  12      4.8815      0.6879     -5.1689      0.0000
  -4  10  12      1.6452      0.9354      0.1718      0.0000
  -3  10  12      0.8966      0.9835      0.6534      0.0000
  -2  10  12      2.3138      0.8463      2.7819      0.0000
  -1  10  12      1.3090      0.9587      0.5075      0.0000
   0  10  12      2.2471      0.6526      1.9383      0.0000
   1  10  12      0.7206      0.8107     -0.5846      0.0000
   2  10  12      3.0430      0.6828     -2.2807      0.0000
  -9  11  12      1.2512      0.9098      1.3867      0.0000
  -8  11  12      0.8497      0.6696      0.6785      0.0000
  -7  11  12      0.8300      0.6599     -0.4451      0.0000
  -6  11  12      1.2099      0.5390     -0.4374      0.0000
  -5  11  12      2.0161      0.5888      0.6377      0.0000
  -4  11  12      1.7163      0.3687     -1.6702      0.0000
  -3  11  12      0.6547      0.8702      0.3292      0.0000
  -2  11  12      1.2059      0.8777      0.9690      0.0000
  -1  11  12      0.6735      0.8440     -0.0204      0.0000
   0  11  12      0.9971      0.8815     -0.2632      0.0000
   1  11  12      0.5262      0.8858      0.6831      0.0000
 -10  12  12      1.4734      0.7112     -1.3028      0.0000
  -9  12  12      0.0000      0.6893      0.7656      0.0000
  -8  12  12      0.6492      0.6233     -0.0004      0.0000
  -7  12  12      1.1317      0.4875     -1.0033      0.0000
  -6  12  12      0.0000      0.5364      0.0779      0.0000
  -5  12  12      1.7777      0.2756      1.8161      0.0000
  -4  12  12      1.6260      0.4288     -2.2476      0.0000
  -3  12  12      0.0000      0.8215      0.2458      0.0000
  -2  12  12      1.5694      0.8051      1.1558      0.0000
  -1  12  12      0.7746      1.2153     -0.2612      0.0000
  -9  13  12      0.9845      1.4251     -0.1545      0.0000
  -8  13  12      0.8271      0.5871      0.4970      0.0000
  -7  13  12      1.7081      0.3570      1.5444      0.0000
  -6  13  12      1.0037      0.4819      0.0935      0.0000
  -5  13  12      2.0092      0.4002     -1.9164      0.0000
  -4  13  12      1.3025      0.3567     -1.0223      0.0000
  -3  13  12      0.2820      0.5749      0.6716      0.0000
  -2  13  12      0.9608      1.2434     -0.0661      0.0000
  -7   1  13      2.8306      0.7001     -2.7030      0.0000
  -6   1  13      2.6344      0.4548     -2.7878      0.0000
  -5   1  13      4.4106      0.4826      3.8721      0.0000
  -4   1  13      3.1162      0.8064     -0.0043      0.0000
  -3   1  13      4.7047      0.4704     -4.5718      0.0000
  -2   1  13      2.7037      0.4320      2.4227      0.0000
  -1   1  13      6.4110      0.5445      5.6329      0.0000
   0   1  13      1.9594      0.5908     -0.5982      0.0000
   1   1  13      2.3127      0.6237     -2.3654      0.0000
   2   1  13      1.1038      0.7690      0.1921      0.0000
   3   1  13      1.5690      0.5628     -1.9061      0.0000
   4   1  13      2.3573      0.4483     -1.6904      0.0000
  -7   2  13      0.7125      0.9608      1.1650      0.0000
  -6   2  13      1.0138      0.7661      1.0070      0.0000
  -5   2  13      2.0746      1.1580     -0.5895      0.0000
  -4   2  13      4.7432      0.4292     -4.5756      0.0000
  -3   2  13      8.0840      0.6609     -7.5375      0.0000
  -2   2  13      2.9487      0.4425     -2.3170      0.0000
  -1   2  13      3.9342      0.4041      4.2349      0.0000
   0   2  13      1.4794      0.5703      1.1078      0.0000
   1   2  13      1.9743      0.4765      2.2944      0.0000
   2   2  13      2.5348      0.6373      1.7798      0.0000
   3   2  13      1.0701      0.8151     -1.5328      0.0000
   4   2  13      0.6342      0.7342     -0.7892      0.0000
  -8   3  13      0.8321      1.5342     -2.2384      0.0000
  -7   3  13      1.9347      0.8013      1.3034      0.0000
  -6   3  13      2.3814      0.8070      2.2242      0.0000
  -5   3  13      3.7780      0.6021     -3.1688      0.0000
  -4   3  13      6.1128      0.6917      6.9159      0.0000
  -3   3  13      4.3705      0.4032      3.9619      0.0000
  -2   3  13      5.1709      0.6365     -4.3484      0.0000
  -1   3  13      4.1938      0.4233     -3.4969      0.0000
   0   3  13      4.9535      0.4374      4.2242      0.0000
   1   3  13      4.1443      0.4231      4.6741      0.0000
   2   3  13      2.9533      0.4155     -2.7779      0.0000
   3   3  13      2.6702      0.4914      1.8748      0.0000
   4   3  13      1.9108      0.6634      2.1100      0.0000
  -8   4  13      0.4625      1.0036     -0.5558      0.0000
  -7   4  13      1.5047      1.0722      0.5091      0.0000
  -6   4  13      1.1184      0.9311      0.4520      0.0000
  -5   4  13      3.7495      0.4483      3.5012      0.0000
  -4   4  13      1.7741      0.4741      1.9710      0.0000
  -3   4  13      1.4624      0.5265      0.8482      0.0000
  -2   4  13      3.7781      0.3746      3.4030      0.0000
  -1   4  13      3.4853      0.3891     -3.8070      0.0000
   0   4  13      3.4340      0.3951     -2.9310      0.0000
   1   4  13      0.8141      0.6939      0.7807      0.0000
   2   4  13      0.7505      0.7228     -0.4234      0.0000
   3   4  13      1.8568      0.4761     -0.6727      0.0000
  -8   5  13      3.1668      0.8266      2.3128      0.0000
  -7   5  13      0.6805      1.1400      1.3206      0.0000
  -6   5  13      2.3898      0.9077     -1.6216      0.0000
  -5   5  13      1.7596      0.4963      1.1445      0.0000
  -4   5  13      1.8338      0.4323      1.3801      0.0000
  -3   5  13      1.4411      0.5688      1.2152      0.0000
  -2   5  13      3.6959      0.3783     -3.5827      0.0000
  -1   5  13      2.5807      0.3954     -2.5871      0.0000
   0   5  13      2.0753      0.3916      2.0916      0.0000
   1   5  13      1.4005      0.5617      0.1652      0.0000
   2   5  13      1.1598      0.6795      0.0646      0.0000
   3   5  13      0.9585      0.7138     -0.8207      0.0000
  -8   6  13      1.3084      1.0603      1.3526      0.0000
  -7   6  13      3.3181      0.7869      3.2675      0.0000
  -6   6  13      2.6983      0.8040     -1.2378      0.0000
  -5   6  13      2.7947      0.4921     -3.1282      0.0000
  -4   6  13      1.4603      0.4645     -0.2896      0.0000
  -3   6  13      1.5199      0.4255      0.0454      0.0000
  -2   6  13      1.1217      0.5489     -0.4609      0.0000
  -1   6  13      1.5861      0.4223      0.6068      0.0000
   0   6  13      1.9766      0.4059     -2.2425      0.0000
   1   6  13      0.7679      0.7010     -0.7828      0.0000
   2   6  13      0.9098      0.6637     -0.3519      0.0000
   3   6  13      1.0157      0.7745      1.1682      0.0000
  -9   7  13      1.7052      1.3672      1.2347      0.0000
  -8   7  13      1.2589      0.8956      2.6137      0.0000
  -7   7  13      3.8687      0.7146     -4.6134      0.0000
  -6   7  13      3.9612      0.7250     -4.2726      0.0000
  -5   7  13      3.2492      0.9689      0.3166      0.0000
  -4   7  13      2.0396      0.7435      1.7081      0.0000
  -3   7  13      2.0354      0.3389     -1.9582      0.0000
  -2   7  13      4.5983      0.3933      4.2661      0.0000
  -1   7  13      5.6189      0.6404      5.5164      0.0000
   0   7  13      1.8798      0.4169     -1.8892      0.0000
   1   7  13      1.8891      0.7994     -1.0960      0.0000
   2   7  13      0.7834      0.7604      0.3118      0.0000
  -9   8  13      1.3204      1.0078     -1.7370      0.0000
  -8   8  13      0.8682      0.8793      1.8455      0.0000
  -7   8  13      1.0155      0.8960      2.3607      0.0000
  -6   8  13      1.2592      1.0149     -1.1431      0.0000
  -5   8  13      2.0545      0.5038     -0.6528      0.0000
  -4   8  13      1.5457      0.6812      1.2689      0.0000
  -3   8  13      2.3114      0.3144     -1.8306      0.0000
  -2   8  13      2.2205      0.4434     -1.6508      0.0000
  -1   8  13      1.1733      0.5268      0.3723      0.0000
   0   8  13      0.3852      0.7270      0.9702      0.0000
   1   8  13      0.8290      0.8904      0.8463      0.0000
   2   8  13      0.7125      0.8858      1.1445      0.0000
  -9   9  13      0.0000      0.8695      0.0866      0.0000
  -8   9  13      1.0486      0.9164     -0.6751      0.0000
  -7   9  13      1.6618      0.9673     -0.0217      0.0000
  -6   9  13      0.0000      0.8675      0.0685      0.0000
  -5   9  13      1.5417      0.8168      1.0861      0.0000
  -4   9  13      1.9703      0.2508      1.4436      0.0000
  -3   9  13      1.0580      0.3931      0.4283      0.0000
  -2   9  13      1.5326      0.6055     -1.2982      0.0000
  -1   9  13      1.0454      0.9332     -0.4826      0.0000
   0   9  13      0.0000      0.8858      0.8866      0.0000
   1   9  13      1.2336      1.0488     -0.4192      0.0000
 -10  10  13      0.0000      1.1669     -0.4369      0.0000
  -9  10  13      1.2223      0.9587      1.6669      0.0000
  -8  10  13      0.0000      0.8684     -0.3012      0.0000
  -7  10  13      0.0000      0.8701      0.6767      0.0000
  -6  10  13      1.2319      0.8656      1.4389      0.0000
  -5  10  13      0.0000      0.7594     -0.0423      0.0000
  -4  10  13      1.6666      0.7560     -2.5612      0.0000
  -3  10  13      0.5909      0.8277      0.6359      0.0000
  -2  10  13      1.7896      0.7595      2.4875      0.0000
  -1  10  13      0.5818      0.8041     -0.9441      0.0000
   0  10  13      0.9115      1.0954     -0.7731      0.0000
 -10  11  13      0.0000      1.1059      0.6568      0.0000
  -9  11  13      0.0000      0.8948     -0.7822      0.0000
  -8  11  13      0.8225      0.9627     -0.6028      0.0000
  -7  11  13      0.0000      0.8956      0.8119      0.0000
  -6  11  13      1.1436      0.7960      1.3270      0.0000
  -5  11  13      0.9242      0.2906     -0.3545      0.0000
  -4  11  13      0.1575      0.7746     -0.0898      0.0000
  -3  11  13      1.0787      0.8412      1.3874      0.0000
  -2  11  13      0.8756      0.8923     -1.4086      0.0000
  -1  11  13      0.4297      1.2527     -1.7544      0.0000
  -9  12  13      0.0000      0.6447     -0.2454      0.0000
  -8  12  13      0.7514      0.6475     -0.4637      0.0000
  -7  12  13      2.8636      0.5955     -2.3507      0.0000
  -6  12  13      1.5718      0.3298     -0.3420      0.0000
  -5  12  13      0.5199      0.4086      0.1220      0.0000
  -4  12  13      0.6415      0.5263      1.0466      0.0000
  -3  12  13      1.5725      0.8134      1.8436      0.0000
  -7   0  14      1.9572      1.4169     -2.5155      0.0000
  -6   0  14      3.0306      1.0769      1.9259      0.0000
  -5   0  14      5.2267      0.9741      8.2453      0.0000
  -4   0  14      1.7716      1.2619     -1.2832      0.0000
  -3   0  14      3.2793      0.8061     -3.2910      0.0000
  -2   0  14      1.8102      0.9555      1.3449      0.0000
  -1   0  14      2.2736      0.9187      1.9979      0.0000
   0   0  14      4.5675      0.8717     -5.4615      0.0000
   1   0  14      1.8740      0.7331      1.5828      0.0000
   2   0  14      3.4737      1.2543      2.5735      0.0000
  -8   1  14      1.2341      1.4807     -0.8885      0.0000
  -7   1  14      2.4635      0.5085      3.3419      0.0000
  -6   1  14      2.6435      0.5692     -2.0663      0.0000
  -5   1  14      2.5688      0.5281     -2.0818      0.0000
  -4   1  14      6.4498      1.0264      6.1319      0.0000
  -3   1  14      4.3456      0.6297      3.7489      0.0000
  -2   1  14      1.4340      0.5543      1.0821      0.0000
  -1   1  14      2.9555      0.5666     -2.7325      0.0000
   0   1  14      1.7885      0.5880      1.1650      0.0000
   1   1  14      2.0389      0.5592     -2.0882      0.0000
   2   1  14      2.7857      0.5686     -1.8819      0.0000
  -8   2  14      2.4317      0.7696      1.9170      0.0000
  -7   2  14      1.0971      0.9667      0.6794      0.0000
  -6   2  14      1.7216      0.5520      1.0645      0.0000
  -5   2  14      3.1006      0.7429     -2.9799      0.0000
  -4   2  14      1.5788      0.6796      0.1385      0.0000
  -3   2  14      1.0602      0.7289     -0.8855      0.0000
  -2   2  14      3.3597      0.4318      2.5998      0.0000
  -1   2  14      2.4253      0.4311     -2.8116      0.0000
   0   2  14      3.6412      0.3803     -1.0255      0.0000
   1   2  14      2.3132      0.6786     -2.3777      0.0000
   2   2  14      1.9420      0.7146     -0.7287      0.0000
  -8   3  14      0.0000      0.9845     -0.2623      0.0000
  -7   3  14      1.6520      0.7232     -1.8513      0.0000
  -6   3  14      2.9706      0.4291     -2.5450      0.0000
  -5   3  14      1.8920      0.4915     -1.7984      0.0000
  -4   3  14      1.6111      0.4753      0.4823      0.0000
  -3   3  14      3.1538      0.4212      3.0604      0.0000
  -2   3  14      1.8546      0.7773     -1.2621      0.0000
  -1   3  14      1.3736      0.5623     -0.8349      0.0000
   0   3  14      1.0326      0.6934     -0.3170      0.0000
   1   3  14      1.3456      0.5875      1.1057      0.0000
   2   3  14      1.2974      0.6248     -1.4067      0.0000
  -8   4  14      1.0853      0.9820     -0.7828      0.0000
  -7   4  14      2.9018      0.7204      3.3233      0.0000
  -6   4  14      2.3909      0.5089     -2.5739      0.0000
  -5   4  14      2.1794      0.4064     -3.1546      0.0000
  -4   4  14      2.0394      0.6357     -1.5535      0.0000
  -3   4  14      2.6661      0.4258      2.7390      0.0000
  -2   4  14      1.3102      0.5914      0.1826      0.0000
  -1   4  14      2.5293      0.5718      2.6478      0.0000
   0   4  14      2.5259      0.4298      0.6959      0.0000
   1   4  14      2.9685      0.3869     -2.0047      0.0000
   2   4  14      3.0527      0.4075     -2.8176      0.0000
  -9   5  14      0.6794      1.2710      1.8160      0.0000
  -8   5  14      2.1905      0.7110      2.4214      0.0000
  -7   5  14      1.6029      0.8323     -1.5920      0.0000
  -6   5  14      1.3662      0.4616      0.9367      0.0000
  -5   5  14      1.5370      0.4239      1.5156      0.0000
  -4   5  14      5.1155      0.5257     -5.0407      0.0000
  -3   5  14      5.1642      0.4818     -4.6150      0.0000
  -2   5  14      3.3003      0.3685      3.8292      0.0000
  -1   5  14      0.7896      0.6840      1.0890      0.0000
   0   5  14      1.2503      0.5269      0.3906      0.0000
   1   5  14      2.5766      0.4359      2.2160      0.0000
   2   5  14      1.2527      1.1266      1.7858      0.0000
  -9   6  14      0.6460      0.9402     -1.5160      0.0000
  -8   6  14      0.8652      0.8793      1.4910      0.0000
  -7   6  14      1.8028      0.9002     -1.0359      0.0000
  -6   6  14      1.3892      0.6740      1.7273      0.0000
  -5   6  14      1.9970      0.3394      1.7798      0.0000
  -4   6  14      2.5645      0.3570      2.7435      0.0000
  -3   6  14      3.0286      0.3912     -2.5838      0.0000
  -2   6  14      1.4454      0.4527      1.4454      0.0000
  -1   6  14      0.9574      0.6336      0.0162      0.0000
   0   6  14      2.0653      0.3929     -1.5933      0.0000
   1   6  14      1.1892      0.6905     -0.2450      0.0000
  -9   7  14      0.4301      0.9513      0.7611      0.0000
  -8   7  14      0.9456      0.9399      0.4984      0.0000
  -7   7  14      0.5997      0.9247     -0.9517      0.0000
  -6   7  14      1.1566      1.0202     -1.4554      0.0000
  -5   7  14      0.8080      0.5747      1.4886      0.0000
  -4   7  14      1.5166      0.4814      1.2212      0.0000
  -3   7  14      1.1456      0.4381     -0.9453      0.0000
  -2   7  14      1.5116      0.3936      0.7917      0.0000
  -1   7  14      1.6397      0.3981      1.6656      0.0000
   0   7  14      0.9023      0.6354     -0.9815      0.0000
   1   7  14      1.2908      0.6083     -1.1564      0.0000
 -10   8  14      0.0000      1.2153      0.2322      0.0000
  -9   8  14      0.5164      0.8038      0.8046      0.0000
  -8   8  14      0.3790      0.9499     -1.0613      0.0000
  -7   8  14      1.1485      1.0410     -0.1080      0.0000
  -6   8  14      1.4239      0.8811      1.2453      0.0000
  -5   8  14      1.6704      0.2807      2.4345      0.0000
  -4   8  14      1.7324      0.3671     -2.1267      0.0000
  -3   8  14      1.8512      0.4290     -0.0499      0.0000
  -2   8  14      1.2634      0.4478     -0.7135      0.0000
  -1   8  14      1.3444      0.4988     -1.5685      0.0000
   0   8  14      1.0900      0.5513     -1.5396      0.0000
 -10   9  14      0.8593      1.1469      1.5380      0.0000
  -9   9  14      1.0732      0.8154     -1.4637      0.0000
  -8   9  14      1.5570      0.8196     -1.6245      0.0000
  -7   9  14      0.5916      0.8882     -0.2886      0.0000
  -6   9  14      1.1040      0.8660     -0.2598      0.0000
  -5   9  14      0.7086      0.3922     -1.4648      0.0000
  -4   9  14      1.7943      0.2835      0.9902      0.0000
  -3   9  14      1.7615      0.3277      1.9169      0.0000
  -2   9  14      1.3447      0.3830     -0.6582      0.0000
  -1   9  14      0.9418      0.8209     -0.8209      0.0000
 -10  10  14      0.5300      0.7986      0.7903      0.0000
  -9  10  14      0.0000      0.7738      0.9366      0.0000
  -8  10  14      0.0000      0.7693     -0.1503      0.0000
  -7  10  14      0.5348      0.8063     -0.4216      0.0000
  -6  10  14      0.6899      0.7886      0.1953      0.0000
  -5  10  14      1.7112      0.6795     -2.7637      0.0000
  -4  10  14      1.1044      0.2625      0.0731      0.0000
  -3  10  14      0.9898      0.6997      1.0336      0.0000
  -2  10  14      0.6543      0.8285      0.9744      0.0000
  -9  11  14      0.0000      0.7439      0.6964      0.0000
  -8  11  14      0.0000      0.7750     -0.5354      0.0000
  -7  11  14      0.8639      1.1123      0.1155      0.0000
  -6  11  14      0.7157      0.8456      1.5605      0.0000
  -5  11  14      0.6554      0.8152      0.3412      0.0000
  -4  11  14      0.9024      0.8199     -1.0572      0.0000
  -8   1  15      1.1043      0.8482      1.9727      0.0000
  -7   1  15      0.0000      0.7342      0.0089      0.0000
  -6   1  15      2.9890      0.6908     -3.2657      0.0000
  -5   1  15      2.6377      0.5170     -1.7420      0.0000
  -4   1  15      1.5758      0.5282     -0.7279      0.0000
  -3   1  15      0.0000      0.7317      0.1864      0.0000
  -2   1  15      0.9736      0.7184      0.2227      0.0000
  -1   1  15      2.0388      0.4578     -1.5008      0.0000
   0   1  15      1.0163      0.7669      0.5028      0.0000
   1   1  15      1.1081      0.8875      1.1944      0.0000
  -8   2  15      1.9837      0.7180      1.4747      0.0000
  -7   2  15      2.4754      0.5861      4.3078      0.0000
  -6   2  15      1.8433      0.5221     -1.4958      0.0000
  -5   2  15      3.2734      0.5965     -2.6615      0.0000
  -4   2  15      1.8572      0.4299      0.9178      0.0000
  -3   2  15      1.6834      0.4804     -1.3239      0.0000
  -2   2  15      3.8671      0.4007     -3.3927      0.0000
  -1   2  15      1.6776      0.5127      1.0687      0.0000
   0   2  15      4.2932      0.4399      3.7254      0.0000
   1   2  15      0.8437      0.7579     -0.4900      0.0000
  -9   3  15      0.0000      1.2710      0.2561      0.0000
  -8   3  15      1.9175      0.9786     -1.8186      0.0000
  -7   3  15      1.5068      0.5249     -2.3313      0.0000
  -6   3  15      2.6020      0.4291      2.7908      0.0000
  -5   3  15      2.2626      0.4750      2.8568      0.0000
  -4   3  15      1.7063      0.5742      0.3383      0.0000
  -3   3  15      0.9518      0.6953     -0.1853      0.0000
  -2   3  15      1.1772      0.5859     -0.3145      0.0000
  -1   3  15      2.4130      0.4201     -1.9653      0.0000
   0   3  15      1.3277      0.6064     -0.1025      0.0000
  -9   4  15      0.6008      0.8910      0.9946      0.0000
  -8   4  15      1.2194      0.9994     -0.4364      0.0000
  -7   4  15      2.1320      0.5891     -2.5800      0.0000
  -6   4  15      1.2078      0.6048      0.9774      0.0000
  -5   4  15      3.4296      0.6126      2.8212      0.0000
  -4   4  15      1.4127      0.6502      0.7891      0.0000
  -3   4  15      2.0113      0.4005      1.6717      0.0000
  -2   4  15      2.2460      0.4012      2.0868      0.0000
  -1   4  15      1.6792      0.5032     -0.7987      0.0000
   0   4  15      2.1521      0.4389     -2.3470      0.0000
  -9   5  15      0.8616      0.9668      0.7562      0.0000
  -8   5  15      0.7513      0.8939      1.2437      0.0000
  -7   5  15      0.0000      0.7409     -0.2816      0.0000
  -6   5  15      1.0187      0.5928     -0.8338      0.0000
  -5   5  15      1.8692      0.4074      1.7717      0.0000
  -4   5  15      1.4996      0.4160     -1.2801      0.0000
  -3   5  15      2.2278      0.3752     -2.3908      0.0000
  -2   5  15      0.7834      0.6611     -0.3433      0.0000
  -1   5  15      0.7372      0.6685     -0.6413      0.0000
   0   5  15      1.6269      0.4922     -1.6822      0.0000
 -10   6  15      0.8038      1.2341      0.0604      0.0000
  -9   6  15      1.4741      0.8337      1.5144      0.0000
  -8   6  15      2.1298      0.7400     -1.8405      0.0000
  -7   6  15      3.5945      0.6643     -4.0830      0.0000
  -6   6  15      0.5365      0.5669     -0.0070      0.0000
  -5   6  15      1.6812      0.3624      1.6799      0.0000
  -4   6  15      1.1409      0.4501     -0.3846      0.0000
  -3   6  15      1.3202      0.4836      0.7655      0.0000
  -2   6  15      2.9923      0.3679      2.2134      0.0000
  -1   6  15      2.4846      0.3683     -2.7360      0.0000
 -10   7  15      0.0000      1.1669      0.4823      0.0000
  -9   7  15      0.0000      0.7221      0.3403      0.0000
  -8   7  15      0.7535      0.8366      0.5763      0.0000
  -7   7  15      0.9188      0.9263     -0.5334      0.0000
  -6   7  15      1.3867      0.4903     -2.1551      0.0000
  -5   7  15      1.6247      0.3245     -2.2303      0.0000
  -4   7  15      1.2601      0.4156      1.0288      0.0000
  -3   7  15      1.0721      0.4624      0.3451      0.0000
  -2   7  15      1.1469      0.4891      0.5323      0.0000
  -1   7  15      1.4662      0.6999      1.3201      0.0000
 -10   8  15      0.0000      0.7479     -0.2167      0.0000
  -9   8  15      0.0000      0.7179     -1.4411      0.0000
  -8   8  15      0.2780      0.7723      1.0615      0.0000
  -7   8  15      1.5228      0.8680      2.0730      0.0000
  -6   8  15      1.0750      0.4835      0.1087      0.0000
  -5   8  15      1.2852      0.4964     -0.6865      0.0000
  -4   8  15      0.8822      0.4574      0.2960      0.0000
  -3   8  15      1.2872      0.5482      0.1952      0.0000
  -2   8  15      1.8917      0.4111     -1.3458      0.0000
 -10   9  15      0.2148      0.7662      0.9662      0.0000
  -9   9  15      0.5812      0.7323     -0.3016      0.0000
  -8   9  15      1.3531      0.6904     -1.1428      0.0000
  -7   9  15      0.5080      0.7704      1.0921      0.0000
  -6   9  15      0.8740      0.6697      1.5211      0.0000
  -5   9  15      0.8048      0.3550     -0.8169      0.0000
  -4   9  15      0.9927      0.3901     -0.1410      0.0000
  -7  10  15      1.0742      1.2710      0.2866      0.0000
  -8   0  16      1.0954      1.0191      0.4183      0.0000
  -7   0  16      1.2341      1.0634      2.1907      0.0000
  -6   0  16      1.1767      0.9962     -1.5659      0.0000
  -5   0  16      2.5483      0.5815      3.4323      0.0000
  -4   0  16      1.0525      0.8593      2.3121      0.0000
  -3   0  16      0.8593      0.8727      0.9907      0.0000
  -2   0  16      1.4088      0.8572     -0.7046      0.0000
  -1   0  16      0.5684      0.8987      1.6334      0.0000
  -9   1  16      0.0000      1.2527     -0.4123      0.0000
  -8   1  16      0.4325      0.6338     -0.7324      0.0000
  -7   1  16      1.1022      0.6245     -1.1334      0.0000
  -6   1  16      1.2762      0.6120      1.1491      0.0000
  -5   1  16      1.0497      0.7186      0.8213      0.0000
  -4   1  16      2.0325      0.7134      2.5607      0.0000
  -3   1  16      1.1945      0.6361     -0.6839      0.0000
  -2   1  16      1.3240      0.5428      0.1370      0.0000
  -1   1  16      1.0379      0.7211     -0.2326      0.0000
  -9   2  16      0.7924      0.8423      1.8339      0.0000
  -8   2  16      0.3642      0.6726     -0.4110      0.0000
  -7   2  16      1.8122      0.7252     -2.9301      0.0000
  -6   2  16      1.6251      0.4579      1.0488      0.0000
  -5   2  16      1.4113      0.5008     -0.4094      0.0000
  -4   2  16      1.1575      0.5623     -0.5552      0.0000
  -3   2  16      0.9410      0.6865     -0.6865      0.0000
  -2   2  16      0.8941      0.6933      0.1507      0.0000
  -1   2  16      0.1158      0.7271     -0.4150      0.0000
  -9   3  16      0.9089      0.9196      0.5479      0.0000
  -8   3  16      0.4826      0.9491     -0.1857      0.0000
  -7   3  16      0.7661      0.6742     -0.6911      0.0000
  -6   3  16      0.9002      0.6729     -1.2713      0.0000
  -5   3  16      1.1457      0.5582      0.8905      0.0000
  -4   3  16      0.3892      0.6511     -0.9201      0.0000
  -3   3  16      1.2362      0.5554      0.5803      0.0000
  -2   3  16      1.5712      0.6046     -0.0297      0.0000
 -10   4  16      2.0718      1.2444      0.0698      0.0000
  -9   4  16      2.8525      0.6814      3.4148      0.0000
  -8   4  16      1.4908      0.9004     -1.4954      0.0000
  -7   4  16      0.9697      0.5251     -1.1992      0.0000
  -6   4  16      0.4187      0.6438      0.3542      0.0000
  -5   4  16      1.1036      0.5812     -0.2618      0.0000
  -4   4  16      3.1235      0.7179     -3.4850      0.0000
  -3   4  16      2.1641      0.3978      1.9901      0.0000
  -2   4  16      2.8320      0.4017      2.9828      0.0000
 -10   5  16      0.0000      1.2058     -1.1334      0.0000
  -9   5  16      0.5169      0.7645     -0.0501      0.0000
  -8   5  16      0.0000      0.8544      1.3243      0.0000
  -7   5  16      0.5510      0.5707      1.2219      0.0000
  -6   5  16      2.0967      0.4428      2.5862      0.0000
  -5   5  16      1.1045      0.4837      0.0417      0.0000
  -4   5  16      1.9139      0.3968     -1.5923      0.0000
  -3   5  16      2.6656      0.3686     -2.2454      0.0000
  -2   5  16      0.8302      0.8118      0.3292      0.0000
 -10   6  16      0.0000      0.7827      0.0008      0.0000
  -9   6  16      0.0000      0.7040     -1.1172      0.0000
  -8   6  16      0.0000      0.7837      0.8523      0.0000
  -7   6  16      0.0000      0.6523     -0.7590      0.0000
  -6   6  16      0.8258      0.5410     -0.2642      0.0000
  -5   6  16      1.1780      0.4193      1.6459      0.0000
  -4   6  16      1.7255      0.3765      2.2191      0.0000
  -3   6  16      1.0443      0.5806     -0.8497      0.0000
 -10   7  16      0.1754      0.8727      0.5435      0.0000
  -9   7  16      0.7082      0.8586     -0.0258      0.0000
  -8   7  16      0.0000      0.8665     -0.3772      0.0000
  -7   7  16      0.0000      0.8313      1.2465      0.0000
  -6   7  16      0.7696      0.6203     -0.1779      0.0000
  -5   7  16      1.0288      0.4624     -1.0362      0.0000
  -4   7  16      1.0078      0.5017     -0.0037      0.0000
  -8   8  16      0.0000      0.8926     -0.1977      0.0000
  -7   8  16      0.8707      0.8767      1.3356      0.0000
  -6   8  16      0.0000      0.5641     -0.5579      0.0000
  -9   1  17      0.9459      0.6923      0.4685      0.0000
  -8   1  17      0.6062      0.6160      0.7567      0.0000
  -7   1  17      0.6677      0.6696     -0.3279      0.0000
  -6   1  17      1.6751      0.7449     -0.2184      0.0000
  -5   1  17      1.0024      0.6555      0.2017      0.0000
  -4   1  17      0.9073      0.6847     -0.7352      0.0000
 -10   2  17      0.0000      1.1962      0.4446      0.0000
  -9   2  17      1.0733      0.8119      0.7507      0.0000
  -8   2  17      0.2234      0.5806     -0.9354      0.0000
  -7   2  17      1.0192      0.6531      1.1117      0.0000
  -6   2  17      1.5581      0.4866      1.8838      0.0000
  -5   2  17      1.3934      0.5727     -0.9034      0.0000
  -4   2  17      1.2297      0.5597     -1.1364      0.0000
 -10   3  17      1.1569      1.2800      0.0942      0.0000
  -9   3  17      0.0609      0.7068     -0.6245      0.0000
  -8   3  17      1.1535      0.4876     -1.8454      0.0000
  -7   3  17      1.0840      0.5777      0.8317      0.0000
  -6   3  17      2.3131      0.7087      3.1520      0.0000
  -5   3  17      0.5448      0.6132      0.5792      0.0000
  -4   3  17      0.6960      0.6605     -0.1000      0.0000
 -10   4  17      0.0000      0.7863     -0.0956      0.0000
  -9   4  17      0.8406      0.7738      0.9387      0.0000
  -8   4  17      0.3173      0.5604      0.9751      0.0000
  -7   4  17      1.3504      0.5002     -1.1289      0.0000
  -6   4  17      0.7869      0.6347     -1.3509      0.0000
  -5   4  17      0.6331      0.6869      0.2512      0.0000
  -9   5  17      0.7439      0.8555     -0.5845      0.0000
  -8   5  17      1.1046      1.0389     -0.4780      0.0000
  -7   5  17      0.0000      0.5483      0.6873      0.0000
  -6   5  17      0.6213      0.6520      0.1678      0.0000
                                                    
