# Supplementary material for: How to get maximum structure information from anisotropic displacement parameters obtained by three-dimensional electron diffraction: an experimental study on metal–organic frameworks
Source: IUCrJ. 2022 Jun 8;9(Pt 4):480–91. doi: 10.1107/S2052252522005632 (PMC9252158; doi:10.1107/S2052252522005632)
Supplement: Supplementary file 3 [file m-09-00480-sup3.zip › vq5001ZIF-EC1_2msup44.hkl]

#
# Unique observed reflections after correcting
# for dispersion and merging Friedel opposites
#
data_test1_2
_shelx_title ' 14m_a.res in P2(1)/c'
_shelx_refln_list_code          3
_shelx_F_calc_maximum       77.99
_exptl_crystal_F_000       413.19
_reflns_d_resolution_high  0.7659

loop_
 _space_group_symop_operation_xyz
 'x, y, z'
 '-x, y+1/2, -z+1/2'
 '-x, -y, -z'
 'x, -y-1/2, z-1/2'

_cell_length_a    13.4619
_cell_length_b    14.6590
_cell_length_c    14.4487
_cell_angle_alpha  90.000
_cell_angle_beta  118.122
_cell_angle_gamma  90.000

loop_
 _refln_index_h
 _refln_index_k
 _refln_index_l
 _refln_F_meas
 _refln_F_sigma
 _refln_A_calc
 _refln_B_calc
   1   1   0     11.3222      0.9822     14.5497      0.0000
   2   1   0      4.6502      1.1904     -9.7556      0.0000
   0   2   0     27.7523      1.8901    -17.9910      0.0000
   1   2   0      8.6235      0.7234      5.8770      0.0000
   2   2   0     33.7982      1.8685    -41.1911      0.0000
   3   2   0     36.9140      2.5567     45.8349      0.0000
   4   2   0      5.3354      1.8794      3.9694      0.0000
   1   3   0     24.2843      1.2863     28.9937      0.0000
   2   3   0     17.6868      1.5859     19.4795      0.0000
   3   3   0     15.3394      0.8601     12.6105      0.0000
   4   3   0      5.9131      3.5483      4.9712      0.0000
   5   3   0     11.0393      1.0052    -13.2251      0.0000
   6   3   0      1.9343      1.5551      0.2475      0.0000
   7   3   0      8.2376      2.0341    -10.0099      0.0000
   0   4   0     49.7276      3.2579     77.9935      0.0000
   1   4   0     12.7051      0.7714    -13.6625      0.0000
   2   4   0     29.4146      1.9805     29.1502      0.0000
   3   4   0     34.5633      2.3712    -43.0955      0.0000
   4   4   0      7.1323      0.6628      4.4792      0.0000
   5   4   0     14.6290      1.0291     13.1378      0.0000
   6   4   0      7.1015      0.5909      8.2387      0.0000
   7   4   0     12.2846      1.6926    -13.4515      0.0000
   8   4   0      2.7721      1.3847     -2.2968      0.0000
   9   4   0      1.8676      1.6493      1.0790      0.0000
   1   5   0      9.2783      0.4921     -6.4585      0.0000
   2   5   0     26.1456      1.5112    -27.3773      0.0000
   3   5   0      6.7867      0.6314     -6.5537      0.0000
   4   5   0      4.4478      0.3620     -4.2207      0.0000
   5   5   0     10.6739      0.6965      7.5147      0.0000
   6   5   0      3.7071      0.5103      2.3248      0.0000
   7   5   0      2.6926      1.2027      1.1624      0.0000
   8   5   0      5.2384      1.2991      4.5340      0.0000
   9   5   0      4.4350      0.7798      4.9914      0.0000
  10   5   0      2.2559      0.9437     -0.9652      0.0000
  11   5   0      2.5558      2.0491     -3.8345      0.0000
  12   5   0      1.1922      1.3072      0.8549      0.0000
   0   6   0     27.8232      2.3012     20.4506      0.0000
   1   6   0     10.8955      0.4720     11.4622      0.0000
   2   6   0     18.0366      0.9226    -17.5701      0.0000
   3   6   0     21.2859      1.5398     24.8874      0.0000
   4   6   0      3.4324      0.4439      0.6487      0.0000
   5   6   0      3.4354      0.3264     -2.6174      0.0000
   6   6   0     15.1536      0.9574    -13.1002      0.0000
   7   6   0     10.5326      1.6492     13.1173      0.0000
   8   6   0      2.9015      0.4645      2.1046      0.0000
   9   6   0      1.2396      1.1104      1.7353      0.0000
  10   6   0      1.9009      0.7078     -0.9492      0.0000
  11   6   0      4.4858      0.7569     -3.9537      0.0000
  12   6   0      4.1369      0.7709     -4.7747      0.0000
  13   6   0      1.3655      1.0437      0.5052      0.0000
  14   6   0      0.0000      1.0231      1.0139      0.0000
   1   7   0     14.0899      0.8793     11.4361      0.0000
   2   7   0      2.5988      0.4217     -2.3010      0.0000
   3   7   0     17.3454      1.1049    -17.2345      0.0000
   4   7   0     11.5664      0.6708     11.4902      0.0000
   5   7   0      6.5710      0.3873     -5.4176      0.0000
   6   7   0     11.8990      0.7900    -11.6063      0.0000
   7   7   0      2.1510      0.3979     -2.2889      0.0000
   8   7   0      2.3267      0.9653      0.9199      0.0000
   9   7   0      2.5808      0.4547      1.9826      0.0000
  10   7   0      1.4216      0.7265      0.7702      0.0000
  11   7   0      1.9492      0.4870      2.4784      0.0000
  12   7   0      1.0724      1.1305     -1.3768      0.0000
  13   7   0      1.3751      0.9517     -1.9213      0.0000
  14   7   0      0.0000      0.8654      0.3682      0.0000
   0   8   0     15.4930      1.6452     16.8379      0.0000
   1   8   0      2.5515      0.3260     -2.1841      0.0000
   2   8   0     14.1369      0.7063    -13.3972      0.0000
   3   8   0     12.7581      0.8176    -12.5740      0.0000
   4   8   0     13.3956      1.2289     17.3478      0.0000
   5   8   0      5.7171      0.6982     -5.4610      0.0000
   6   8   0      3.9284      0.6023      0.9901      0.0000
   7   8   0      5.0477      0.5269      4.7670      0.0000
   8   8   0      2.6826      0.4201      3.6198      0.0000
   9   8   0      4.7377      0.4261     -4.5581      0.0000
  10   8   0      1.2129      0.5845      1.2108      0.0000
  11   8   0      2.0915      0.4590      2.4079      0.0000
  12   8   0      2.3958      0.4173     -2.6738      0.0000
  13   8   0      0.8933      0.8694     -1.2852      0.0000
   1   9   0     13.9958      0.6518     16.0748      0.0000
   2   9   0      6.7954      0.3254      7.0953      0.0000
   3   9   0     10.9239      0.6475      9.2617      0.0000
   4   9   0      3.4964      0.8559     -2.6139      0.0000
   5   9   0      2.8249      0.2840     -0.6998      0.0000
   6   9   0      2.4491      0.6086      1.0848      0.0000
   7   9   0      4.0308      0.3681     -3.4493      0.0000
   8   9   0      2.8044      0.7390     -1.5228      0.0000
   9   9   0      1.1037      0.5168      0.1990      0.0000
  10   9   0      3.7348      0.3879      4.7723      0.0000
  11   9   0      1.0321      0.7446      0.4960      0.0000
  12   9   0      1.4460      0.5682     -1.2981      0.0000
  13   9   0      1.5226      0.5170      0.6295      0.0000
   0  10   0     17.8822      1.6603    -14.3155      0.0000
   1  10   0      4.0842      0.2561      4.9564      0.0000
   2  10   0      6.1306      0.2977      4.9539      0.0000
   3  10   0      3.7706      0.3682      3.7304      0.0000
   4  10   0      3.7016      0.3076      3.9152      0.0000
   5  10   0      8.5601      0.5446     10.8642      0.0000
   6  10   0      9.1860      0.6423     -9.0959      0.0000
   7  10   0      1.8053      0.3976     -0.3337      0.0000
   8  10   0      1.4114      0.3866      1.2298      0.0000
   9  10   0      2.2884      0.5223     -2.5106      0.0000
  10  10   0      2.4363      0.6228     -1.5607      0.0000
  11  10   0      1.1702      0.4189      0.8743      0.0000
  12  10   0      1.4929      0.3354      0.5973      0.0000
  13  10   0      0.8655      0.6693      0.3676      0.0000
   1  11   0      4.5675      0.2804     -4.4488      0.0000
   2  11   0      3.3903      0.2218      1.6301      0.0000
   3  11   0      4.0405      0.2911     -4.2242      0.0000
   4  11   0      5.3315      0.4556     -5.3374      0.0000
   5  11   0      3.1110      0.8081      3.2823      0.0000
   6  11   0      7.2510      0.4244      7.3643      0.0000
   7  11   0      1.1191      0.4025      0.0107      0.0000
   8  11   0      2.5240      0.2717     -3.5245      0.0000
   9  11   0      2.3910      0.3809      2.0497      0.0000
  10  11   0      0.9130      0.5179     -1.3159      0.0000
  11  11   0      2.7541      0.6779     -2.7078      0.0000
  12  11   0      1.1308      0.3974      0.4952      0.0000
   0  12   0      9.2241      0.8911     -5.7868      0.0000
   1  12   0      2.0941      0.3992      1.4118      0.0000
   2  12   0      3.6139      0.2457      3.7423      0.0000
   3  12   0      3.1840      0.2406     -2.2554      0.0000
   4  12   0      2.8101      0.3443      3.4818      0.0000
   5  12   0      2.3322      0.2499      1.9145      0.0000
   6  12   0      3.3211      0.9326      1.8022      0.0000
   7  12   0      1.5618      0.2897     -0.9738      0.0000
   8  12   0      1.6217      0.3380      0.0853      0.0000
   9  12   0      2.0214      0.3364     -1.5360      0.0000
  10  12   0      0.5946      0.5072      0.4315      0.0000
  11  12   0      1.8415      0.3379     -1.7247      0.0000
  12  12   0      0.5497      0.5545     -0.4401      0.0000
   1  13   0      7.5785      0.3781      7.5052      0.0000
   2  13   0      1.7664      0.3067      0.2581      0.0000
   3  13   0      5.4339      0.3783     -5.5313      0.0000
   4  13   0      1.7487      0.3103      1.0567      0.0000
   5  13   0      2.8595      0.2782      2.4894      0.0000
   6  13   0      1.3088      0.4284     -0.1878      0.0000
   7  13   0      1.8420      0.6208     -0.6674      0.0000
   8  13   0      1.2474      0.3823      1.0923      0.0000
   9  13   0      2.0377      0.3921     -2.2714      0.0000
  10  13   0      2.2283      0.3066     -2.3150      0.0000
  11  13   0      0.8371      0.4849      0.7508      0.0000
   0  14   0      2.9828      1.3221      0.5833      0.0000
   1  14   0      3.9716      0.3302      4.2547      0.0000
   2  14   0      1.5491      0.3585     -0.6927      0.0000
   3  14   0      0.8413      0.4299     -0.7202      0.0000
   4  14   0      2.8672      0.2755     -2.1664      0.0000
   5  14   0      2.4423      0.5482     -2.6270      0.0000
   6  14   0      1.8327      0.3380     -1.2673      0.0000
   7  14   0      1.7193      0.3250      1.6600      0.0000
   8  14   0      0.6740      0.5196      0.6341      0.0000
   9  14   0      0.7210      0.5187     -0.2388      0.0000
  10  14   0      1.1086      0.3331      0.8413      0.0000
   1  15   0      3.2506      0.2701      3.6177      0.0000
   2  15   0      0.0000      0.5745     -0.4912      0.0000
   3  15   0      0.8635      0.4039     -0.3326      0.0000
   4  15   0      1.2192      0.3242      1.0317      0.0000
   5  15   0      1.4024      0.3194      1.0019      0.0000
   6  15   0      1.8560      0.2318     -1.7715      0.0000
   7  15   0      0.3705      0.4754      0.4049      0.0000
   8  15   0      1.5260      0.5364      0.9957      0.0000
   9  15   0      0.7238      0.5263     -0.6079      0.0000
   0  16   0      1.5039      0.5794     -0.0998      0.0000
   1  16   0      0.9879      0.3337      0.0139      0.0000
   2  16   0      0.3956      0.4955      0.0208      0.0000
   3  16   0      1.1876      0.3029      1.1216      0.0000
   4  16   0      1.4475      0.2827      2.0509      0.0000
   5  16   0      0.7824      0.4670      0.6163      0.0000
   6  16   0      1.0694      0.3497     -0.5907      0.0000
   7  16   0      1.1310      0.3075     -0.1073      0.0000
   8  16   0      0.7157      0.6414     -0.0372      0.0000
   1  17   0      1.8890      0.2802     -2.4579      0.0000
   2  17   0      1.1717      0.3041      1.8964      0.0000
   3  17   0      1.0728      0.3403      1.0572      0.0000
   4  17   0      1.2530      0.3081     -1.4390      0.0000
   5  17   0      0.8560      0.6018     -0.6876      0.0000
   6  17   0      1.6830      0.3395      1.8861      0.0000
   7  17   0      0.3576      0.5687     -0.5571      0.0000
   0  18   0      0.9922      0.5666      1.4195      0.0000
   1  18   0      0.9193      0.4044      0.8768      0.0000
   2  18   0      0.5161      0.4682     -1.1485      0.0000
   3  18   0      0.5325      0.4859     -0.1971      0.0000
   4  18   0      0.6469      0.5064      0.2515      0.0000
   5  18   0      0.5214      0.5277      0.2584      0.0000
   1  19   0      0.0000      0.5552     -0.2434      0.0000
  -1   1   1     13.0135      1.0504     -0.5838      0.0000
   0   1   1      8.2491      0.4778     -8.5941      0.0000
   1   1   1     35.9953      2.8690    -51.3342      0.0000
   2   1   1      2.8350      0.6120     -0.6192      0.0000
  -3   2   1      4.3477      0.5050     -4.4769      0.0000
  -2   2   1     52.2609      4.8271     74.0478      0.0000
  -1   2   1      4.6475      0.3815      4.7532      0.0000
   0   2   1     39.8503      1.9948    -51.1251      0.0000
   1   2   1     16.9213      1.2925     19.3726      0.0000
   2   2   1      5.4381      0.4801      4.5264      0.0000
   3   2   1     11.0789      0.9993     -7.3858      0.0000
   4   2   1      9.7500      1.5781     -8.8759      0.0000
   5   2   1     12.6654      1.7721     15.0051      0.0000
   6   2   1      4.5222      1.8876      5.3567      0.0000
  -5   3   1      2.9675      2.3696     -2.2191      0.0000
  -4   3   1     23.4109      1.6996    -24.5192      0.0000
  -3   3   1      7.5222      1.4850      9.8040      0.0000
  -2   3   1     34.1209      2.2583     42.7156      0.0000
  -1   3   1     25.7686      1.1846     26.9998      0.0000
   0   3   1     23.7781      1.1971     26.3081      0.0000
   1   3   1      6.4583      2.4407     -5.0019      0.0000
   2   3   1     12.5188      0.9360     14.5132      0.0000
   3   3   1     24.7779      1.8399    -30.8981      0.0000
   4   3   1     16.5359      1.1533    -17.7010      0.0000
   5   3   1      3.5280      0.4980     -4.9965      0.0000
   6   3   1     11.7806      1.6042    -11.6625      0.0000
   7   3   1      4.3114      1.0625     -3.8284      0.0000
   8   3   1     13.3110      2.4477     14.1435      0.0000
  -8   4   1      6.6997      1.9196      4.5902      0.0000
  -7   4   1      7.8467      2.8093      8.6419      0.0000
  -6   4   1      5.2286      0.4691      6.3931      0.0000
  -5   4   1     12.6984      0.7115     12.3461      0.0000
  -4   4   1      9.3715      1.2755     10.6611      0.0000
  -3   4   1     12.0113      0.6854     14.9481      0.0000
  -2   4   1     19.6058      1.5015    -20.3683      0.0000
  -1   4   1      2.0555      0.2855     -0.4797      0.0000
   0   4   1     14.2622      0.6656    -17.9486      0.0000
   1   4   1     34.9383      1.7717    -40.0311      0.0000
   2   4   1     12.7432      0.6222     13.3564      0.0000
   3   4   1      9.5635      0.5695    -10.4935      0.0000
   4   4   1     11.4950      0.8134     -9.7631      0.0000
   5   4   1      3.9385      0.4801     -4.1168      0.0000
   6   4   1      5.1987      0.8327      3.2704      0.0000
   7   4   1      2.8297      0.6091      2.6897      0.0000
   8   4   1      2.0046      1.4065     -1.9504      0.0000
   9   4   1      3.1514      0.8013      2.5710      0.0000
  10   4   1      2.6027      1.1404      0.7811      0.0000
  11   4   1      0.5578      1.3765     -2.9180      0.0000
 -10   5   1      1.8601      1.5287      0.6648      0.0000
  -9   5   1      2.3320      1.3511     -1.1115      0.0000
  -8   5   1      3.8167      0.9912     -3.6573      0.0000
  -7   5   1     12.4591      1.1170     12.1844      0.0000
  -6   5   1     15.6368      1.0000     19.5529      0.0000
  -5   5   1      4.8363      0.3933     -5.1623      0.0000
  -4   5   1     19.1715      1.3956    -16.0787      0.0000
  -3   5   1     11.8360      0.9110    -14.8141      0.0000
  -2   5   1     23.1886      1.1018    -24.2147      0.0000
  -1   5   1      2.6238      0.3197     -1.6550      0.0000
   0   5   1      2.7270      0.3386     -1.4380      0.0000
   1   5   1      4.6375      0.4668     -3.7972      0.0000
   2   5   1     11.9948      0.7743    -12.0002      0.0000
   3   5   1     13.9260      0.8145    -15.9520      0.0000
   4   5   1     14.2368      1.0848     16.1932      0.0000
   5   5   1      5.7825      0.7186     -4.6447      0.0000
   6   5   1      2.8105      2.2652      1.0074      0.0000
   7   5   1      3.4606      0.4815      4.7697      0.0000
   8   5   1      3.2483      0.4460     -2.9724      0.0000
   9   5   1      0.6763      1.2281     -1.6538      0.0000
  10   5   1      2.2656      0.8758     -2.1874      0.0000
  11   5   1      4.1401      0.7665      5.1420      0.0000
  12   5   1      1.6850      0.9814     -0.8134      0.0000
  13   5   1      0.9858      1.2647     -0.2855      0.0000
  14   5   1      1.0547      1.0695      0.9134      0.0000
 -13   6   1      1.0898      4.3559     -1.2045      0.0000
 -12   6   1      3.9440      1.3850     -4.8274      0.0000
 -11   6   1      0.9395      1.7067     -0.4095      0.0000
 -10   6   1      1.8739      0.9685      1.3095      0.0000
  -9   6   1      2.1467      0.6045      0.7755      0.0000
  -8   6   1      2.3224      0.6775      2.3677      0.0000
  -7   6   1     11.7310      1.3914     11.2904      0.0000
  -6   6   1      4.0728      0.3782     -4.4265      0.0000
  -5   6   1     15.9032      0.8787    -16.3930      0.0000
  -4   6   1     13.4025      1.5532     10.3790      0.0000
  -3   6   1     12.5217      0.9591    -15.0717      0.0000
  -2   6   1     23.0686      0.9749    -20.5069      0.0000
  -1   6   1      1.9070      0.3145      1.8026      0.0000
   0   6   1     13.9402      0.5735     14.1723      0.0000
   1   6   1     13.2247      0.6438     12.2806      0.0000
   2   6   1      5.1403      0.9293     -6.0487      0.0000
   3   6   1     22.9630      1.2069     23.0634      0.0000
   4   6   1      3.9525      0.9875     -1.7426      0.0000
   5   6   1      8.5822      0.9415     -6.4286      0.0000
   6   6   1      5.1424      1.6001     -2.5996      0.0000
   7   6   1      5.0102      1.0641      4.3750      0.0000
   8   6   1      3.8979      0.5093      3.3697      0.0000
   9   6   1      2.8483      0.5260     -2.2815      0.0000
  10   6   1      2.8789      0.7814      2.4770      0.0000
  11   6   1      0.0000      0.9009      1.4484      0.0000
  12   6   1      1.0427      0.9008     -1.3925      0.0000
  13   6   1      0.8267      0.9173     -0.4086      0.0000
  14   6   1      1.0093      0.9502      0.1282      0.0000
 -14   7   1      1.4842      0.9502      0.6907      0.0000
 -13   7   1      0.5506      1.1117      0.3734      0.0000
 -12   7   1      2.3741      1.1260      2.9714      0.0000
 -11   7   1      2.2549      0.5653      2.0305      0.0000
 -10   7   1      3.3445      0.5639      1.5253      0.0000
  -9   7   1      3.3169      1.0195     -3.1824      0.0000
  -8   7   1      3.8980      1.4072      1.7091      0.0000
  -7   7   1      1.6539      0.9318      1.2431      0.0000
  -6   7   1     13.6042      1.0267    -15.0098      0.0000
  -5   7   1      3.1902      2.2587     -2.6313      0.0000
  -4   7   1     15.0238      0.7998     13.3977      0.0000
  -3   7   1     18.0315      0.9924     19.5193      0.0000
  -2   7   1      2.2766      0.3693     -1.9076      0.0000
  -1   7   1     12.9659      0.6353    -12.5189      0.0000
   0   7   1      3.4526      0.2995     -2.6444      0.0000
   1   7   1      5.2597      0.6642     -2.1931      0.0000
   2   7   1      3.1375      1.6386      2.3873      0.0000
   3   7   1      9.6373      0.5168      7.2745      0.0000
   4   7   1      4.0633      0.4570     -3.4411      0.0000
   5   7   1     11.1953      0.6687    -10.3916      0.0000
   6   7   1      8.5645      1.1503      7.2981      0.0000
   7   7   1      5.9024      0.7688      6.2974      0.0000
   8   7   1      5.3302      0.4567     -5.5003      0.0000
   9   7   1      7.0249      0.5467     -7.3683      0.0000
  10   7   1      3.3481      1.3544      2.9571      0.0000
  11   7   1      1.9419      0.4693     -1.9439      0.0000
  12   7   1      0.2035      0.7556     -0.5009      0.0000
  13   7   1      1.8117      0.8131      2.7521      0.0000
 -14   8   1      0.8033      0.9199     -1.7670      0.0000
 -13   8   1      1.1273      0.8920     -0.3641      0.0000
 -12   8   1      1.6394      0.6576      1.4226      0.0000
 -11   8   1      1.2279      0.5076     -1.1346      0.0000
 -10   8   1      2.3586      0.3555      2.2591      0.0000
  -9   8   1      3.3760      0.7177      1.5885      0.0000
  -8   8   1      5.0157      0.3822     -4.2125      0.0000
  -7   8   1      6.6397      0.7293     -6.2062      0.0000
  -6   8   1      4.3403      1.0330      4.3761      0.0000
  -5   8   1      2.4815      0.7570     -0.0701      0.0000
  -4   8   1      8.1345      0.8443     -7.5096      0.0000
  -3   8   1     10.0727      0.5844     10.9138      0.0000
  -2   8   1     18.0191      0.9856     17.5814      0.0000
  -1   8   1      2.6818      0.2342      3.3745      0.0000
   0   8   1      7.7215      0.4037     -9.1839      0.0000
   1   8   1      3.7768      0.2152     -3.7291      0.0000
   2   8   1      4.2825      0.2679     -3.2139      0.0000
   3   8   1     13.2716      0.6172    -13.4687      0.0000
   4   8   1      3.6979      1.1658      2.9449      0.0000
   5   8   1      5.0122      0.3358      5.2313      0.0000
   6   8   1      4.7063      0.3413      4.4133      0.0000
   7   8   1      5.7409      1.3551      6.6586      0.0000
   8   8   1      3.8899      0.5091      4.3927      0.0000
   9   8   1      4.9783      0.5743     -5.5759      0.0000
  10   8   1      3.7211      0.4651     -3.2551      0.0000
  11   8   1      1.1203      0.6636     -0.0955      0.0000
  12   8   1      1.8024      0.6795     -0.5897      0.0000
  13   8   1      1.2496      0.7399     -0.2190      0.0000
 -14   9   1      1.1468      0.9959      0.5262      0.0000
 -13   9   1      2.9971      0.4469     -2.6922      0.0000
 -12   9   1      1.1126      0.5394     -0.0237      0.0000
 -11   9   1      2.5558      0.5239      3.1782      0.0000
 -10   9   1      5.0747      0.4008     -4.4599      0.0000
  -9   9   1      1.4281      0.4030     -0.7194      0.0000
  -8   9   1      7.1889      0.4757      7.0647      0.0000
  -7   9   1      6.6787      0.4391      6.0664      0.0000
  -6   9   1      2.1031      0.6100      1.6778      0.0000
  -5   9   1     11.3591      0.8705      9.5359      0.0000
  -4   9   1      5.6299      0.5236     -4.4919      0.0000
  -3   9   1     21.4168      1.2264    -22.0032      0.0000
  -2   9   1      3.0242      0.2341     -2.2917      0.0000
  -1   9   1      8.1089      0.3954      7.1942      0.0000
   0   9   1      4.3426      0.2575      4.7998      0.0000
   1   9   1      6.3448      0.6126      5.3459      0.0000
   2   9   1      3.8394      0.4151      4.2493      0.0000
   3   9   1      2.9647      0.2703     -2.3757      0.0000
   4   9   1      4.8897      0.2907     -4.5816      0.0000
   5   9   1      2.1895      0.6046     -0.3129      0.0000
   6   9   1      3.4788      0.5548     -1.3628      0.0000
   7   9   1      2.7673      0.6434      1.7199      0.0000
   8   9   1      3.0595      0.3162     -2.3744      0.0000
   9   9   1      1.6436      0.5710      0.0360      0.0000
  10   9   1      2.0720      0.3721     -2.2014      0.0000
  11   9   1      1.3747      0.5431     -1.0527      0.0000
  12   9   1      0.8992      0.6052      0.5920      0.0000
  13   9   1      0.0000      0.6300      0.5398      0.0000
 -13  10   1      0.7534      0.5408      0.4423      0.0000
 -12  10   1      0.9500      0.5205      0.2640      0.0000
 -11  10   1      1.5056      0.6784     -0.4628      0.0000
 -10  10   1      2.0924      0.3521      1.9872      0.0000
  -9  10   1      2.1910      0.3196      2.5583      0.0000
  -8  10   1      1.2374      0.4341     -0.2792      0.0000
  -7  10   1      2.3326      0.3112     -3.0565      0.0000
  -6  10   1      2.5147      2.0604      0.8806      0.0000
  -5  10   1      2.7197      0.7797      0.3938      0.0000
  -4  10   1      5.8413      0.5067     -4.7218      0.0000
  -3  10   1      4.2318      0.2972     -3.7073      0.0000
  -2  10   1      7.0743      0.3047      7.1051      0.0000
  -1  10   1      7.7777      0.6000      8.9583      0.0000
   0  10   1      6.2332      0.3844     -5.0317      0.0000
   1  10   1      1.9396      0.3940     -1.0084      0.0000
   2  10   1      7.2813      0.3625      6.6681      0.0000
   3  10   1      3.5361      1.2709     -2.8011      0.0000
   4  10   1      9.6692      0.5582     -9.7796      0.0000
   5  10   1      3.3608      0.4371      3.1389      0.0000
   6  10   1      2.5280      0.2889     -2.2199      0.0000
   7  10   1      4.5345      0.4598     -4.1422      0.0000
   8  10   1      1.1319      0.6279      0.2575      0.0000
   9  10   1      4.0152      0.4798      3.9533      0.0000
  10  10   1      0.7423      0.6237     -0.0293      0.0000
  11  10   1      2.6595      0.2964     -2.4408      0.0000
  12  10   1      1.1396      0.6408      0.7266      0.0000
 -13  11   1      0.0000      0.5892      0.4340      0.0000
 -12  11   1      2.0993      0.3790     -1.9547      0.0000
 -11  11   1      1.2968      0.3979     -0.4124      0.0000
 -10  11   1      2.2379      0.2941      1.7773      0.0000
  -9  11   1      2.0965      0.2917      1.4530      0.0000
  -8  11   1      4.7236      0.3137      4.3395      0.0000
  -7  11   1      2.5873      0.2700     -1.3996      0.0000
  -6  11   1      1.1452      0.4152      1.2490      0.0000
  -5  11   1      4.9000      0.3400     -4.5309      0.0000
  -4  11   1      3.6900      0.4051     -3.5552      0.0000
  -3  11   1      1.5354      0.3537      1.0079      0.0000
  -2  11   1      1.8388      0.3393     -1.0885      0.0000
  -1  11   1      4.0323      0.3360     -4.0040      0.0000
   0  11   1      3.5135      0.2465     -3.3756      0.0000
   1  11   1     10.5082      0.4878     10.9905      0.0000
   2  11   1      2.0160      0.2830     -1.9275      0.0000
   3  11   1      5.8839      0.6061     -5.2310      0.0000
   4  11   1      2.5645      0.8016     -1.5923      0.0000
   5  11   1      8.0732      0.6078     -7.6857      0.0000
   6  11   1      2.0307      0.2683     -1.7133      0.0000
   7  11   1      3.8115      0.3175      4.1005      0.0000
   8  11   1      5.9938      0.3852      4.9876      0.0000
   9  11   1      0.9778      0.4239     -1.0850      0.0000
  10  11   1      0.6773      0.5877     -0.4627      0.0000
  11  11   1      0.7355      0.5784      0.1719      0.0000
  12  11   1      0.6014      0.4983     -0.0304      0.0000
 -12  12   1      1.2286      0.3855     -0.0515      0.0000
 -11  12   1      0.4180      0.5337      0.4445      0.0000
 -10  12   1      0.7676      0.5831     -0.6118      0.0000
  -9  12   1      3.7900      0.3134     -4.1910      0.0000
  -8  12   1      4.1178      0.3071     -3.8540      0.0000
  -7  12   1      3.0914      0.3292      2.5948      0.0000
  -6  12   1      3.8200      0.3469      4.1368      0.0000
  -5  12   1      2.0713      0.3789     -0.1762      0.0000
  -4  12   1      4.2858      0.5234      1.6160      0.0000
  -3  12   1      5.3269      0.2569     -4.8615      0.0000
  -2  12   1      3.9247      0.2232     -3.6794      0.0000
  -1  12   1      1.5732      0.3381      1.3030      0.0000
   0  12   1      1.5465      0.4771      0.4762      0.0000
   1  12   1      1.6441      0.2855     -0.3935      0.0000
   2  12   1      4.0061      0.2670      3.7699      0.0000
   3  12   1      5.3879      0.3387      5.4212      0.0000
   4  12   1      1.6276      0.2860      0.9035      0.0000
   5  12   1      3.1010      0.9079     -1.0472      0.0000
   6  12   1      1.7760      0.3030      0.5318      0.0000
   7  12   1      3.7770      0.3579     -3.6619      0.0000
   8  12   1      1.3094      0.6423     -0.4341      0.0000
   9  12   1      0.7931      0.6053      0.5190      0.0000
  10  12   1      1.3694      0.3642      1.3018      0.0000
  11  12   1      1.1743      0.3801      0.6140      0.0000
 -11  13   1      1.6165      0.4705      0.2404      0.0000
 -10  13   1      1.1808      0.4894      1.0811      0.0000
  -9  13   1      1.3034      0.3598     -0.6782      0.0000
  -8  13   1      4.2086      0.3486     -3.6529      0.0000
  -7  13   1      1.8549      0.2648      1.2753      0.0000
  -6  13   1      4.2267      0.3639      4.4949      0.0000
  -5  13   1      2.7705      0.2933      2.6739      0.0000
  -4  13   1      1.4229      0.3723     -1.3128      0.0000
  -3  13   1      1.5368      0.3878     -0.6022      0.0000
  -2  13   1      1.4647      0.2848      0.9005      0.0000
  -1  13   1      2.4413      0.2830     -1.8127      0.0000
   0  13   1      4.6326      0.3594      4.8468      0.0000
   1  13   1      2.2214      0.4078     -1.1814      0.0000
   2  13   1      6.4340      0.3688     -6.8365      0.0000
   3  13   1      3.6226      0.3297      4.1436      0.0000
   4  13   1      3.3998      0.3678      2.8677      0.0000
   5  13   1      1.6014      0.3832     -0.1728      0.0000
   6  13   1      2.3224      0.2457     -2.2023      0.0000
   7  13   1      2.4627      0.2473      2.1109      0.0000
   8  13   1      3.0712      0.2851     -2.9839      0.0000
   9  13   1      2.1061      0.3629     -2.3899      0.0000
  10  13   1      0.9033      0.4263      1.0427      0.0000
 -10  14   1      0.8199      0.5180      1.3189      0.0000
  -9  14   1      1.0112      0.4538     -0.3116      0.0000
  -8  14   1      1.9881      0.2578     -1.4194      0.0000
  -7  14   1      1.8415      0.5506     -0.9365      0.0000
  -6  14   1      1.5373      0.2739      0.6758      0.0000
  -5  14   1      1.3781      0.3289     -1.2247      0.0000
  -4  14   1      1.5346      0.3891     -0.8633      0.0000
  -3  14   1      2.6795      0.2160      2.6326      0.0000
  -2  14   1      1.6748      0.2323     -1.1683      0.0000
  -1  14   1      2.5258      0.3881     -0.4973      0.0000
   0  14   1      3.0337      0.2467      3.6999      0.0000
   1  14   1      1.2216      0.3427      1.2446      0.0000
   2  14   1      3.2812      0.2061     -3.6171      0.0000
   3  14   1      1.3217      0.3044     -0.0032      0.0000
   4  14   1      2.3711      0.2230      2.0213      0.0000
   5  14   1      1.3265      0.3335     -1.2398      0.0000
   6  14   1      3.2056      0.2740     -3.4355      0.0000
   7  14   1      2.1383      0.2491      2.1121      0.0000
   8  14   1      0.9010      0.4117      0.1044      0.0000
   9  14   1      1.5369      0.2885     -1.9496      0.0000
  10  14   1      0.3680      0.5083      0.4567      0.0000
 -10  15   1      1.7381      0.3685     -1.8915      0.0000
  -9  15   1      0.5497      0.4761     -0.4171      0.0000
  -8  15   1      2.8377      0.4641      2.7926      0.0000
  -7  15   1      2.0779      0.3373     -2.1856      0.0000
  -6  15   1      1.3116      0.5464     -0.2717      0.0000
  -5  15   1      1.8329      0.2627      2.0081      0.0000
  -4  15   1      2.3461      0.2298      2.5404      0.0000
  -3  15   1      2.5149      0.1893     -2.5589      0.0000
  -2  15   1      1.3277      0.3098      0.4776      0.0000
  -1  15   1      3.8891      0.3279      3.8800      0.0000
   0  15   1      2.6427      0.2276     -2.8679      0.0000
   1  15   1      3.1216      0.2375     -3.6399      0.0000
   2  15   1      0.9614      0.3861      0.3946      0.0000
   3  15   1      2.2777      0.2662      2.5579      0.0000
   4  15   1      1.9190      0.2569     -2.0189      0.0000
   5  15   1      2.0137      0.2863     -2.3229      0.0000
   6  15   1      1.2125      0.3326      1.3224      0.0000
   7  15   1      1.0834      0.3169     -0.3985      0.0000
   8  15   1      0.6327      0.5040     -0.0680      0.0000
   9  15   1      0.8278      0.4565      0.6847      0.0000
  -8  16   1      1.1913      0.4000     -0.3567      0.0000
  -7  16   1      1.0527      0.3868     -1.3077      0.0000
  -6  16   1      1.0500      0.3654     -0.0090      0.0000
  -5  16   1      1.4642      0.3141      0.9068      0.0000
  -4  16   1      0.8716      0.4188      0.3030      0.0000
  -3  16   1      1.0043      0.3179     -0.9214      0.0000
  -2  16   1      0.9573      0.3511      0.4018      0.0000
  -1  16   1      1.1058      0.3643      0.9814      0.0000
   0  16   1      1.5415      0.2987      1.1057      0.0000
   1  16   1      0.6130      0.4724     -0.7493      0.0000
   2  16   1      1.5989      0.2521     -1.5118      0.0000
   3  16   1      1.1506      0.3139     -1.2059      0.0000
   4  16   1      0.5341      0.4867      0.3741      0.0000
   5  16   1      0.2352      0.4809      0.4884      0.0000
   6  16   1      1.1054      0.3471      0.8730      0.0000
   7  16   1      1.3433      0.3552     -0.4727      0.0000
  -7  17   1      0.7993      0.5206      0.6817      0.0000
  -6  17   1      0.4965      0.5208     -0.3062      0.0000
  -5  17   1      0.6755      0.4858     -0.1582      0.0000
  -4  17   1      0.8325      0.5093     -0.6929      0.0000
  -3  17   1      1.7463      0.2600     -1.7885      0.0000
  -2  17   1      0.5998      0.4287     -0.2111      0.0000
  -1  17   1      2.2533      0.2323      2.2451      0.0000
   0  17   1      0.9963      0.3564      0.7722      0.0000
   1  17   1      1.0462      0.3039     -0.8735      0.0000
   2  17   1      0.9064      0.3931     -0.6656      0.0000
   3  17   1      0.9158      0.3666      0.2762      0.0000
   4  17   1      1.8158      0.3179     -2.1081      0.0000
   5  17   1      0.6701      0.5133     -0.3581      0.0000
   6  17   1      0.0000      0.5131     -0.1837      0.0000
  -5  18   1      1.3215      0.3336      1.5371      0.0000
  -4  18   1      0.9884      0.4278      0.0790      0.0000
  -3  18   1      0.6078      0.4789     -1.3472      0.0000
  -2  18   1      0.7222      0.3744     -0.4288      0.0000
  -1  18   1      0.1303      0.4463     -0.1290      0.0000
   0  18   1      0.9187      0.3303     -1.1326      0.0000
   1  18   1      0.7590      0.3984      0.5036      0.0000
   2  18   1      1.3571      0.3231      1.5954      0.0000
   3  18   1      0.7694      0.4921      1.0258      0.0000
   4  18   1      0.7336      0.5372     -0.7310      0.0000
  -2  19   1      0.8546      0.6079      0.3295      0.0000
  -1  19   1      0.6937      0.5429     -1.2791      0.0000
   0  19   1      0.6188      0.5124      0.5748      0.0000
   1  19   1      0.3782      0.5204      0.0588      0.0000
  -2   0   2     27.2927      2.5153     30.7202      0.0000
  -1   0   2      5.8676      0.7714     -4.8119      0.0000
   0   0   2      5.6146      0.5160     -1.0173      0.0000
   1   0   2     12.0520      0.8720    -15.3873      0.0000
   2   0   2      9.4301      1.4669     10.9727      0.0000
   3   0   2      0.0000      2.1918      1.3820      0.0000
  -3   1   2     14.4913      1.9140    -14.0275      0.0000
  -1   1   2     46.8950      2.3785    -57.1441      0.0000
   0   1   2      9.6152      0.5119     -9.3680      0.0000
   1   1   2      4.4293      2.3145     -3.4212      0.0000
   2   1   2     15.4516      2.0902     15.0490      0.0000
   3   1   2      2.7241      0.7787      1.2982      0.0000
   5   1   2      2.1716      2.2382     -0.5777      0.0000
  -4   2   2     13.9100      1.3085    -16.9692      0.0000
  -3   2   2      2.5121      0.5268     -0.2587      0.0000
  -2   2   2     40.5692      2.2987    -59.5704      0.0000
  -1   2   2      2.4585      0.3021      2.3181      0.0000
   0   2   2     27.1943      1.5195    -31.9185      0.0000
   1   2   2      7.6289      0.4519      9.9331      0.0000
   2   2   2     13.2144      0.9971     14.4347      0.0000
   3   2   2      3.0711      0.4300     -3.1813      0.0000
   4   2   2     11.5933      0.8382    -13.2211      0.0000
   5   2   2      4.3165      0.8721     -5.5164      0.0000
   6   2   2     12.9176      1.7858     13.2668      0.0000
   7   2   2      3.4566      1.5748     -1.4660      0.0000
  -5   3   2     16.5732      2.1970     20.4044      0.0000
  -4   3   2     13.9437      1.3676    -14.9567      0.0000
  -3   3   2     18.8253      2.0340    -19.9912      0.0000
  -2   3   2      6.9148      0.3743     -7.0741      0.0000
  -1   3   2     14.3811      0.6329    -14.5853      0.0000
   0   3   2      4.3269      0.5015      1.7745      0.0000
   1   3   2     37.8624      2.0673     45.7778      0.0000
   2   3   2     13.1678      0.6515    -14.5915      0.0000
   3   3   2      6.5035      0.5853     -8.3822      0.0000
   4   3   2     11.7337      1.9164     12.7612      0.0000
   5   3   2      3.7820      0.6552      3.6802      0.0000
   6   3   2      1.8341      0.8918      2.8607      0.0000
   7   3   2      2.9902      1.1358      1.9329      0.0000
   8   3   2      2.4497      1.7086     -4.2312      0.0000
   9   3   2      4.2670      1.6342     -3.9379      0.0000
  10   3   2      0.0000      1.5779      1.6430      0.0000
  -6   4   2     14.8384      1.7955    -13.4919      0.0000
  -5   4   2      6.2916      0.5943      5.3403      0.0000
  -4   4   2     15.7730      1.1565     11.1338      0.0000
  -3   4   2      2.6252      0.6314      0.0830      0.0000
  -2   4   2     19.3574      1.0140    -18.0139      0.0000
  -1   4   2      3.3115      0.1830      4.2794      0.0000
   0   4   2     18.0346      0.9025     -0.0212      0.0000
   1   4   2     30.8921      1.4205    -33.2291      0.0000
   2   4   2      9.0049      0.5235     -6.9636      0.0000
   3   4   2      2.3575      0.5403      2.9501      0.0000
   4   4   2      8.9290      0.9471      6.4278      0.0000
   5   4   2      5.2483      1.0801      3.0956      0.0000
   6   4   2     12.4878      1.1136     14.6791      0.0000
   7   4   2      5.2635      0.6522      4.7961      0.0000
   8   4   2      2.0449      0.8179     -3.1505      0.0000
   9   4   2      5.2798      1.2414     -6.6070      0.0000
  10   4   2      0.7764      1.1986     -0.7651      0.0000
  11   4   2      2.1694      1.1421      2.9721      0.0000
  13   4   2      1.0064      1.1744      0.5105      0.0000
  -9   5   2      1.3698      1.7656     -0.6396      0.0000
  -8   5   2      9.6183      1.3343     12.7084      0.0000
  -7   5   2      7.3595      0.7418     -7.4975      0.0000
  -6   5   2     21.6694      1.2095    -21.7390      0.0000
  -5   5   2      9.1364      1.0205     -8.4426      0.0000
  -4   5   2     23.8870      2.2489     21.1268      0.0000
  -3   5   2     14.2425      0.9583    -14.5877      0.0000
  -2   5   2     11.4914      0.4878     12.4237      0.0000
  -1   5   2      4.9929      0.2658     -1.5064      0.0000
   0   5   2      2.7918      0.4156      1.5925      0.0000
   1   5   2     17.8110      0.8642    -12.9967      0.0000
   2   5   2      3.5268      1.0679      2.0667      0.0000
   3   5   2     17.8744      0.9333     20.4416      0.0000
   4   5   2      2.2674      0.3781      0.1549      0.0000
   5   5   2      5.6676      1.2461     -6.7058      0.0000
   6   5   2     13.3146      2.5617     12.5207      0.0000
   7   5   2      6.3355      0.8379      6.4841      0.0000
   8   5   2      8.2226      0.7888     -8.5787      0.0000
   9   5   2      2.4415      0.5729     -1.7287      0.0000
  10   5   2      2.2478      0.7997      1.7543      0.0000
  11   5   2      4.5958      1.3716     -6.2670      0.0000
  12   5   2      1.4520      0.9552     -0.0155      0.0000
  13   5   2      2.2788      1.3837      2.6510      0.0000
 -11   6   2      1.7540      1.7146     -3.5207      0.0000
 -10   6   2      1.2424      1.1709      1.0256      0.0000
  -9   6   2      4.1392      0.6721      4.3604      0.0000
  -8   6   2      1.6642      1.2557      0.5652      0.0000
  -7   6   2      5.6005      0.4291      5.2525      0.0000
  -6   6   2      4.8371      0.5139     -2.6140      0.0000
  -5   6   2      8.8214      1.0065     -7.7028      0.0000
  -4   6   2     16.9550      0.9022    -14.6519      0.0000
  -3   6   2      2.5392      0.6976      0.9788      0.0000
  -2   6   2      9.9478      0.4585     -5.3776      0.0000
  -1   6   2      3.0778      0.4647      1.3514      0.0000
   0   6   2     15.8794      0.8886     16.5226      0.0000
   1   6   2     17.4376      0.8169     17.6927      0.0000
   2   6   2      4.3713      0.7115     -3.8368      0.0000
   3   6   2      4.4534      0.3364      4.2084      0.0000
   4   6   2      8.7113      0.5092     -9.4674      0.0000
   5   6   2     10.7347      0.6622    -13.7325      0.0000
   6   6   2      2.8097      0.5087      0.0377      0.0000
   7   6   2      4.5335      0.9856      4.3275      0.0000
   8   6   2      1.7814      0.6573      0.5422      0.0000
   9   6   2      3.1698      0.4151     -2.7215      0.0000
  10   6   2      4.4599      0.4368      4.5998      0.0000
  11   6   2      2.0338      0.4682      0.7039      0.0000
  12   6   2      0.9583      0.8585     -1.7077      0.0000
  13   6   2      1.0384      0.8263      0.3038      0.0000
 -14   7   2      0.3926      0.9364     -0.6162      0.0000
 -12   7   2      2.1849      1.0621      3.3169      0.0000
 -11   7   2      2.4530      0.5632      2.2397      0.0000
 -10   7   2      1.8684      0.6681     -1.1948      0.0000
  -9   7   2      9.2545      1.2778     -2.3790      0.0000
  -8   7   2      3.7144      0.4298      3.5328      0.0000
  -7   7   2      3.8694      0.4316     -4.8509      0.0000
  -6   7   2      2.8510      0.3765     -2.6778      0.0000
  -5   7   2     20.3745      1.3693     19.7514      0.0000
  -4   7   2      3.8302      0.4069     -3.1494      0.0000
  -3   7   2      7.2470      0.3722     -5.1832      0.0000
  -2   7   2      2.1453      0.3198      1.0257      0.0000
  -1   7   2      6.0306      0.4051     -6.6390      0.0000
   0   7   2      2.8310      0.2282     -1.4889      0.0000
   1   7   2      2.2773      0.2812      1.0297      0.0000
   2   7   2      2.9176      0.2852     -3.5495      0.0000
   3   7   2      3.0238      0.3682     -3.3274      0.0000
   4   7   2      2.0071      0.2994      1.9427      0.0000
   5   7   2      3.3657      0.4391     -2.7685      0.0000
   6   7   2      6.5961      0.6777     -5.4375      0.0000
   7   7   2      5.4161      1.0202      5.2325      0.0000
   8   7   2      3.5497      0.4192     -2.5018      0.0000
   9   7   2      1.3148      0.6097     -0.6985      0.0000
  10   7   2      0.7733      0.7319      1.2152      0.0000
  11   7   2      1.0432      0.7101     -0.2220      0.0000
  12   7   2      1.1297      0.8301      0.7391      0.0000
  13   7   2      1.4614      0.9091      0.3978      0.0000
 -14   8   2      0.0000      1.3474     -1.1590      0.0000
 -13   8   2      1.0142      1.0302      0.5678      0.0000
 -12   8   2      2.2113      0.3802      2.1569      0.0000
 -11   8   2      2.0226      0.4836      0.1461      0.0000
 -10   8   2      2.4380      0.3501     -2.3539      0.0000
  -9   8   2      2.4308      0.8143     -0.9631      0.0000
  -8   8   2      3.8616      0.3856      3.9370      0.0000
  -7   8   2      5.9045      0.5827     -5.2391      0.0000
  -6   8   2      3.0689      0.4928      3.5518      0.0000
  -5   8   2      2.4737      0.5984     -1.2992      0.0000
  -4   8   2     19.4567      1.4080    -19.1222      0.0000
  -3   8   2     14.3615      0.6409    -15.4686      0.0000
  -2   8   2      9.2184      0.4232      9.2096      0.0000
  -1   8   2      7.4039      0.3431      7.3199      0.0000
   0   8   2      7.0832      0.3210     -5.8564      0.0000
   1   8   2      2.6598      0.2419      0.0993      0.0000
   2   8   2      4.2740      0.3231      1.8517      0.0000
   3   8   2     14.4225      0.9815    -14.6787      0.0000
   4   8   2      2.6790      0.5330      0.0590      0.0000
   5   8   2      5.7842      0.4047      5.6064      0.0000
   6   8   2      4.5780      0.4035      4.6471      0.0000
   7   8   2      2.3250      0.3935     -2.1051      0.0000
   8   8   2      2.2763      0.4683     -1.3541      0.0000
   9   8   2      3.8675      0.4548      4.5121      0.0000
  10   8   2      1.5883      0.4284      0.6481      0.0000
  11   8   2      1.2920      0.7109     -0.8398      0.0000
  12   8   2      0.9825      0.6863      0.7043      0.0000
  13   8   2      0.0000      0.8517      0.5234      0.0000
 -14   9   2      1.0747      0.6913      0.9981      0.0000
 -13   9   2      1.8395      0.3469      1.7470      0.0000
 -12   9   2      1.4042      0.4446     -1.5033      0.0000
 -11   9   2      2.1203      0.3778     -1.0407      0.0000
 -10   9   2      3.3633      0.5186     -2.4779      0.0000
  -9   9   2      2.1019      0.6576      0.8932      0.0000
  -8   9   2      3.4930      0.2816     -3.5637      0.0000
  -7   9   2      3.3902      0.9498     -1.8045      0.0000
  -6   9   2      9.0920      0.5010      9.3817      0.0000
  -5   9   2      2.7982      1.1419      1.9994      0.0000
  -4   9   2      1.8974      0.9447     -0.2679      0.0000
  -3   9   2      6.5743      0.4419     -6.7120      0.0000
  -2   9   2      6.6901      0.3091      8.4751      0.0000
  -1   9   2     13.7010      0.9304    -12.7475      0.0000
   0   9   2      5.4071      0.2542     -5.8607      0.0000
   1   9   2     11.7838      0.6228     12.3007      0.0000
   2   9   2      1.8577      0.2694     -1.2303      0.0000
   3   9   2      4.3990      0.3255      5.4710      0.0000
   4   9   2      9.3286      0.7188     11.4193      0.0000
   5   9   2      1.7861      0.3930     -1.2958      0.0000
   6   9   2      6.8048      0.4995     -6.6095      0.0000
   7   9   2      1.3117      0.4672     -0.4024      0.0000
   8   9   2      2.7706      0.3210      2.4523      0.0000
   9   9   2      2.0524      0.5435     -2.2940      0.0000
  10   9   2      1.5267      0.4109      0.4724      0.0000
  11   9   2      1.8577      0.3566      1.9202      0.0000
  12   9   2      0.7714      0.6276      0.6558      0.0000
 -13  10   2      0.8753      0.5086     -0.1938      0.0000
 -12  10   2      1.5817      0.4399      1.9567      0.0000
 -11  10   2      3.8649      0.3400      4.1839      0.0000
 -10  10   2      2.1786      0.3083     -1.3778      0.0000
  -9  10   2      2.6115      0.4020     -2.1919      0.0000
  -8  10   2      1.3414      0.6903     -0.1736      0.0000
  -7  10   2      4.7345      0.3097     -3.4626      0.0000
  -6  10   2      9.4167      0.6132     -9.6822      0.0000
  -5  10   2      4.6464      0.3972      4.7376      0.0000
  -4  10   2      4.9253      0.2751      5.3407      0.0000
  -3  10   2      3.1466      0.2145     -3.4805      0.0000
  -2  10   2      7.3876      0.3542      7.1822      0.0000
  -1  10   2      2.5019      0.2864      1.3244      0.0000
   0  10   2      4.3122      0.3736     -3.6120      0.0000
   1  10   2      4.1777      0.2644     -3.5780      0.0000
   2  10   2      3.8405      0.2736     -3.8075      0.0000
   3  10   2      2.9855      1.1005     -0.3413      0.0000
   4  10   2      2.6775      0.5238      1.7844      0.0000
   5  10   2      7.9903      0.5137      7.6125      0.0000
   6  10   2      1.7597      0.3751      1.5288      0.0000
   7  10   2      3.5373      0.3123     -3.8527      0.0000
   8  10   2      4.1567      0.3641     -3.1220      0.0000
   9  10   2      1.5958      0.3225     -1.8676      0.0000
  10  10   2      1.7315      0.4675      0.2832      0.0000
  11  10   2      0.9008      0.6218      0.4139      0.0000
  12  10   2      1.2787      0.6978      0.8001      0.0000
 -13  11   2      1.6271      0.3577      0.7120      0.0000
 -12  11   2      1.9609      0.2987     -2.0161      0.0000
 -11  11   2      0.9265      0.5105     -0.4034      0.0000
 -10  11   2      2.0995      0.2975      2.3299      0.0000
  -9  11   2      2.3911      0.6319     -2.2087      0.0000
  -8  11   2      1.9388      0.7598     -0.4057      0.0000
  -7  11   2      1.2072      0.4362      1.0910      0.0000
  -6  11   2      2.4811      0.4212     -1.0073      0.0000
  -5  11   2      1.6672      0.2721     -0.7529      0.0000
  -4  11   2      1.7697      0.2956      1.5075      0.0000
  -3  11   2      3.2386      0.4375      1.2793      0.0000
  -2  11   2      1.0506      0.5340      1.2676      0.0000
  -1  11   2      5.1104      0.3056      4.4326      0.0000
   0  11   2      3.2084      0.2678      2.8886      0.0000
   1  11   2      5.6470      0.3513     -5.3265      0.0000
   2  11   2      3.6865      1.3129     -3.1761      0.0000
   3  11   2      1.5298      0.3897     -0.0487      0.0000
   4  11   2      4.2017      0.4273     -4.1881      0.0000
   5  11   2      1.6494      0.3387     -1.2372      0.0000
   6  11   2      1.7456      0.3660      1.2807      0.0000
   7  11   2      3.7868      0.3332      3.9398      0.0000
   8  11   2      1.9741      0.3448     -1.6530      0.0000
   9  11   2      1.4020      0.4328     -0.0144      0.0000
  10  11   2      1.0982      0.3925      0.1949      0.0000
  11  11   2      1.1520      0.4031     -0.4262      0.0000
 -12  12   2      1.2628      0.3475     -0.9830      0.0000
 -11  12   2      1.1330      0.4507      1.1025      0.0000
 -10  12   2      1.3576      0.3215      0.4204      0.0000
  -9  12   2      1.9795      0.2938     -1.9959      0.0000
  -8  12   2      1.9373      0.4566      1.4287      0.0000
  -7  12   2      3.3317      0.2829      3.3218      0.0000
  -6  12   2      2.7981      0.4585     -1.2029      0.0000
  -5  12   2      5.4939      0.3278     -6.3027      0.0000
  -4  12   2      3.3119      0.2231      3.4535      0.0000
  -3  12   2      1.5014      0.2988      0.4036      0.0000
  -2  12   2      5.5529      0.4737     -5.2966      0.0000
  -1  12   2      2.0230      0.3599     -2.2682      0.0000
   0  12   2      7.9103      0.3709      8.2306      0.0000
   1  12   2      1.4819      0.4393     -0.4761      0.0000
   2  12   2      7.5478      0.3352     -7.7541      0.0000
   3  12   2      2.9647      0.3257      1.6428      0.0000
   4  12   2      2.8240      0.3835      2.1551      0.0000
   5  12   2      4.0520      0.2846     -4.6219      0.0000
   6  12   2      1.5105      0.3806     -0.3729      0.0000
   7  12   2      5.8363      0.4705      6.1458      0.0000
   8  12   2      1.2302      0.3695     -1.4993      0.0000
   9  12   2      2.8418      0.3179     -2.8828      0.0000
  10  12   2      1.4661      0.2975      1.6889      0.0000
  11  12   2      1.0385      0.6073      1.2247      0.0000
 -12  13   2      1.2876      0.4654      1.0951      0.0000
 -11  13   2      1.2962      0.3938      0.5666      0.0000
 -10  13   2      0.6348      0.5380     -0.8678      0.0000
  -9  13   2      1.2822      0.3396      0.5005      0.0000
  -8  13   2      0.4817      0.5387      0.4912      0.0000
  -7  13   2      1.3312      0.2997      0.4237      0.0000
  -6  13   2      1.9538      0.3200     -1.8464      0.0000
  -5  13   2      1.3205      0.2906      0.0232      0.0000
  -4  13   2      0.9567      0.5231      0.5189      0.0000
  -3  13   2      2.7140      0.2152     -2.9281      0.0000
  -2  13   2      2.2890      0.2761      2.9535      0.0000
  -1  13   2      5.8947      0.8728      6.4734      0.0000
   0  13   2      1.5011      0.3660     -0.0321      0.0000
   1  13   2      6.6789      0.3092     -6.4877      0.0000
   2  13   2      1.6240      0.2855     -1.9453      0.0000
   3  13   2      1.3454      0.3915     -0.1477      0.0000
   4  13   2      3.0583      0.2305     -2.8829      0.0000
   5  13   2      1.6835      0.2679     -0.9929      0.0000
   6  13   2      1.8069      0.2652      1.6101      0.0000
   7  13   2      0.9853      0.4389      0.9313      0.0000
   8  13   2      1.5282      0.4119      1.0617      0.0000
   9  13   2      1.2589      0.3683      0.9001      0.0000
  10  13   2      0.4224      0.4659      0.3359      0.0000
 -11  14   2      0.7225      0.5286     -0.6288      0.0000
 -10  14   2      1.0760      0.4210     -0.9369      0.0000
  -9  14   2      1.6343      0.3031      1.5266      0.0000
  -8  14   2      1.9603      0.2534      1.8675      0.0000
  -7  14   2      2.0187      0.5023     -0.3217      0.0000
  -6  14   2      2.2086      0.3401     -2.0348      0.0000
  -5  14   2      2.2539      0.3525     -1.3330      0.0000
  -4  14   2      1.1052      0.4349     -0.2302      0.0000
  -3  14   2      1.9400      0.2541     -2.3011      0.0000
  -2  14   2      2.0302      0.2797     -2.1346      0.0000
  -1  14   2      1.7253      0.3245     -1.0589      0.0000
   0  14   2      2.0537      0.2537      1.6563      0.0000
   1  14   2      1.0302      0.4162      0.6343      0.0000
   2  14   2      1.2654      0.3269     -0.6948      0.0000
   3  14   2      1.5399      0.3568     -1.4596      0.0000
   4  14   2      1.6206      0.3428     -0.6267      0.0000
   5  14   2      1.5069      0.2816      0.2573      0.0000
   6  14   2      1.1462      0.3772      1.1239      0.0000
   7  14   2      2.0406      0.2420      1.8445      0.0000
   8  14   2      1.0678      0.3468      0.0887      0.0000
   9  14   2      0.4494      0.5199      0.5257      0.0000
 -10  15   2      2.7565      0.3583     -2.5057      0.0000
  -9  15   2      0.7690      0.5408     -0.8606      0.0000
  -8  15   2      1.1997      0.3033      0.7942      0.0000
  -7  15   2      1.3744      0.2737      0.8639      0.0000
  -6  15   2      2.1312      0.2877      1.8552      0.0000
  -5  15   2      1.5285      0.3220     -0.4504      0.0000
  -4  15   2      1.0189      0.3698      1.0237      0.0000
  -3  15   2      1.4416      0.3469     -0.9554      0.0000
  -2  15   2      0.9689      0.4467     -0.6241      0.0000
  -1  15   2      1.5268      0.3029     -0.7380      0.0000
   0  15   2      1.3294      0.2714     -1.5088      0.0000
   1  15   2      1.2073      0.3144      0.7135      0.0000
   2  15   2      2.5539      0.2340      2.9847      0.0000
   3  15   2      2.9688      0.2684      2.9818      0.0000
   4  15   2      0.9854      0.3575     -0.2214      0.0000
   5  15   2      0.9458      0.3808     -0.6878      0.0000
   6  15   2      1.9943      0.2417     -1.7904      0.0000
   7  15   2      0.9550      0.3608     -0.4413      0.0000
   8  15   2      1.1455      0.3447      0.7040      0.0000
  -9  16   2      1.2434      0.3686      1.1381      0.0000
  -8  16   2      1.1790      0.8554      1.2869      0.0000
  -7  16   2      1.4310      0.2623     -1.4911      0.0000
  -6  16   2      1.3988      0.4364     -1.2249      0.0000
  -5  16   2      1.6588      0.2504      1.8042      0.0000
  -4  16   2      0.9433      0.4537      1.6087      0.0000
  -3  16   2      2.0894      0.2046     -2.3016      0.0000
  -2  16   2      1.3225      0.2315      1.7391      0.0000
  -1  16   2      0.9271      0.3690     -0.3740      0.0000
   0  16   2      2.3745      0.2150     -2.8992      0.0000
   1  16   2      0.8254      0.3804      0.4933      0.0000
   2  16   2      1.8408      0.2352      2.4797      0.0000
   3  16   2      1.2867      0.2931     -0.9907      0.0000
   4  16   2      2.3520      0.2265     -2.2837      0.0000
   5  16   2      2.7537      0.2310      3.1457      0.0000
   6  16   2      0.6412      0.4766      0.3944      0.0000
   7  16   2      1.4450      0.2957     -1.7133      0.0000
  -7  17   2      2.4169      0.3569      2.0403      0.0000
  -6  17   2      0.0000      0.5110      0.2224      0.0000
  -5  17   2      1.7862      0.2339     -2.2698      0.0000
  -4  17   2      1.1108      0.2990     -0.8550      0.0000
  -3  17   2      1.4287      0.2404      1.8464      0.0000
  -2  17   2      0.6479      0.4101     -0.6001      0.0000
  -1  17   2      1.0096      0.3261      0.0847      0.0000
   0  17   2      1.3769      0.2638      1.5710      0.0000
   1  17   2      0.6730      0.4757     -0.6230      0.0000
   2  17   2      0.7256      0.4131     -0.3812      0.0000
   3  17   2      1.1073      0.3201     -0.5982      0.0000
   4  17   2      0.6759      0.5380     -0.8139      0.0000
   5  17   2      0.7222      0.5044     -0.1933      0.0000
   6  17   2      0.2674      0.5034      0.0557      0.0000
  -5  18   2      1.1196      0.3774     -1.0076      0.0000
  -4  18   2      1.2727      0.3374      1.1245      0.0000
  -3  18   2      1.1204      0.3706      1.3046      0.0000
  -2  18   2      0.7944      0.3829     -0.8443      0.0000
  -1  18   2      0.9647      0.3432     -1.1503      0.0000
   0  18   2      1.0651      0.2671     -0.2944      0.0000
   1  18   2      1.1048      0.3118     -1.4757      0.0000
   2  18   2      0.3226      0.5069     -0.7793      0.0000
   3  18   2      0.5670      0.5287      0.5399      0.0000
   4  18   2      0.7208      0.5736      0.8590      0.0000
  -1  19   2      0.0000      0.4989      0.1151      0.0000
   0  19   2      0.7535      0.5733      0.1826      0.0000
  -4   1   3      1.3781      0.9102     -1.9980      0.0000
  -3   1   3     11.9629      1.1153    -12.6388      0.0000
  -2   1   3     20.7109      1.3181    -19.7031      0.0000
  -1   1   3     37.4996      1.9824     48.9334      0.0000
   0   1   3      9.6101      0.5844     10.0532      0.0000
   1   1   3      5.6305      0.3142      5.1273      0.0000
   2   1   3     15.2385      0.7671    -14.6708      0.0000
   3   1   3      8.4968      1.1546    -10.0882      0.0000
   4   1   3     13.4070      1.8260     14.7204      0.0000
   5   1   3     12.8479      2.0963     16.5442      0.0000
   6   1   3      6.4735      1.2017      5.7956      0.0000
   7   1   3      3.5552      2.1646      3.4433      0.0000
  -5   2   3     15.7588      2.0870    -17.8811      0.0000
  -4   2   3      6.9000      0.9547      6.3097      0.0000
  -3   2   3     10.5974      0.8103     10.8760      0.0000
  -2   2   3      7.0606      0.3853      6.3366      0.0000
  -1   2   3      4.1897      0.3807      2.4302      0.0000
   0   2   3     31.4671      1.5169     33.9645      0.0000
   1   2   3     13.1125      1.0382     14.0601      0.0000
   2   2   3     19.8106      2.2174    -19.8904      0.0000
   3   2   3      3.2097      0.4966     -0.3483      0.0000
   4   2   3      4.7482      0.5219      4.0410      0.0000
   5   2   3      9.3549      1.4694     -7.0256      0.0000
   6   2   3      2.1036      1.0824      1.8586      0.0000
   7   2   3      9.9247      1.4274     10.7528      0.0000
   8   2   3      2.2534      1.7466      1.6111      0.0000
   9   2   3      1.6301      1.7671     -3.9191      0.0000
  -7   3   3      2.5054      0.8099      2.3117      0.0000
  -6   3   3     19.8918      1.8576    -17.2781      0.0000
  -5   3   3     11.8733      1.5840     11.7426      0.0000
  -4   3   3     10.7605      1.0103      9.1129      0.0000
  -3   3   3     38.4750      2.6600    -55.1966      0.0000
  -2   3   3      8.2728      0.4144     -9.3947      0.0000
  -1   3   3     51.9118      3.1205     77.8579      0.0000
   0   3   3     11.2443      0.6509     14.0632      0.0000
   1   3   3      7.7556      0.3664      9.9065      0.0000
   2   3   3     17.6260      0.8745     15.3502      0.0000
   3   3   3     13.0534      0.7114     10.3324      0.0000
   4   3   3     18.1489      4.9813    -25.7948      0.0000
   5   3   3      2.0492      0.6709      3.2777      0.0000
   6   3   3      5.5862      0.7101      5.5757      0.0000
   7   3   3     10.7000      1.4713     -6.8904      0.0000
   8   3   3      1.7487      0.9375      0.2014      0.0000
   9   3   3      2.5446      1.3422      1.6961      0.0000
  10   3   3      0.0000      1.7549      0.7219      0.0000
  12   3   3      0.2601      6.0281     -0.7161      0.0000
  -7   4   3     12.4891      1.1913     10.5564      0.0000
  -6   4   3      7.1314      0.7251      8.0921      0.0000
  -5   4   3      4.1108      0.5619      4.2483      0.0000
  -4   4   3      9.9435      1.5305    -10.5035      0.0000
  -3   4   3      3.3685      0.2624     -2.8851      0.0000
  -2   4   3     17.4343      0.7942    -15.7985      0.0000
  -1   4   3      7.2340      0.3360     -5.0460      0.0000
   0   4   3     39.4675      1.9111     46.1152      0.0000
   1   4   3     14.2555      0.9746    -14.8131      0.0000
   2   4   3      2.5252      0.5216     -1.8149      0.0000
   3   4   3      5.6509      1.0993      4.6055      0.0000
   4   4   3      6.1776      0.4900     -4.8412      0.0000
   5   4   3     14.4506      1.9600    -12.7868      0.0000
   6   4   3      1.1008      0.9927     -1.0582      0.0000
   7   4   3      2.7277      0.4485     -3.6208      0.0000
   8   4   3      5.0544      0.5447     -5.0647      0.0000
   9   4   3      3.5631      0.6826      3.8521      0.0000
  11   4   3      1.6531      1.1903     -0.5906      0.0000
  12   4   3      0.3014      1.1046      0.9749      0.0000
  13   4   3      0.8895      1.0651      0.2727      0.0000
  -9   5   3      1.5649      1.0476     -0.3080      0.0000
  -8   5   3      8.9063      1.2329      9.3455      0.0000
  -7   5   3      4.4538      0.9875     -4.2109      0.0000
  -6   5   3      6.9089      0.8104     -7.4935      0.0000
  -5   5   3      4.3217      1.0739      3.9853      0.0000
  -3   5   3      9.0376      0.9134     -6.1129      0.0000
  -2   5   3      5.1357      0.3277     -3.9379      0.0000
  -1   5   3     28.9905      1.2126     30.8456      0.0000
   0   5   3      6.8100      0.3930      5.0800      0.0000
   1   5   3     16.3595      0.8275    -16.0898      0.0000
   2   5   3      2.0289      1.1275      0.5522      0.0000
   3   5   3      3.5643      0.3724      0.5349      0.0000
   4   5   3      7.4223      0.4365      6.8075      0.0000
   5   5   3      4.1033      0.4066     -3.7240      0.0000
   6   5   3      7.8374      0.7156      4.1608      0.0000
   7   5   3      4.8334      0.5213      4.9147      0.0000
   8   5   3      1.5534      1.4734      0.4493      0.0000
   9   5   3      2.1542      0.5282      1.9510      0.0000
  11   5   3      2.7326      0.6118     -2.6412      0.0000
  12   5   3      0.0000      0.8582     -0.7394      0.0000
  13   5   3      1.3744      1.0979      1.0625      0.0000
 -10   6   3      3.0158      1.5763     -7.3235      0.0000
  -9   6   3      3.5827      0.6570      3.8878      0.0000
  -8   6   3      3.6599      0.4379     -3.3861      0.0000
  -7   6   3      4.6723      0.6847     -4.7989      0.0000
  -6   6   3     11.0839      0.8958     12.1805      0.0000
  -5   6   3      2.8680      1.1168     -0.6725      0.0000
  -4   6   3      5.0221      0.5151     -3.7532      0.0000
  -3   6   3      5.0344      0.2835     -3.8491      0.0000
  -2   6   3      4.8603      0.3414      4.0799      0.0000
  -1   6   3     12.6982      0.5506    -12.9798      0.0000
   0   6   3      4.2894      0.4406      2.3038      0.0000
   1   6   3     10.4251      0.5643      9.9979      0.0000
   2   6   3      4.3867      0.3123      5.4673      0.0000
   3   6   3      9.0414      0.5943      8.0994      0.0000
   4   6   3      2.9341      0.2997     -2.1404      0.0000
   5   6   3      4.2385      0.3665      2.9307      0.0000
   6   6   3      1.4285      0.6444     -0.1444      0.0000
   7   6   3      5.2468      0.5096     -5.4559      0.0000
   8   6   3      3.9021      0.8473     -4.2974      0.0000
   9   6   3      6.1128      0.6120      6.5420      0.0000
  10   6   3      2.2624      1.1881     -1.4061      0.0000
  11   6   3      2.0002      0.4564     -1.7788      0.0000
  12   6   3      2.1931      0.5421      1.1895      0.0000
  13   6   3      0.0000      0.8338      0.0867      0.0000
 -12   7   3      0.0000      0.9045      1.2232      0.0000
 -11   7   3      3.1290      0.4781     -3.8283      0.0000
 -10   7   3      3.3626      0.8107      2.7323      0.0000
  -9   7   3      1.9684      0.5074     -1.9767      0.0000
  -8   7   3     11.0846      2.6463    -12.1462      0.0000
  -7   7   3      8.3210      0.9705     -8.6784      0.0000
  -6   7   3     10.7918      0.6767     12.0512      0.0000
  -5   7   3      7.3452      0.7156      8.1365      0.0000
  -4   7   3      2.4628      0.8367      0.5088      0.0000
  -3   7   3     13.5141      0.6027     10.3196      0.0000
  -2   7   3      8.7852      0.3353      7.9528      0.0000
  -1   7   3      4.4453      5.7215      0.2306      0.0000
   0   7   3      2.7047      0.3935      3.0457      0.0000
   1   7   3      3.4442      0.3908      2.6583      0.0000
   2   7   3     17.2254      1.2061    -18.5831      0.0000
   3   7   3      8.4190      0.4753     10.8604      0.0000
   4   7   3     14.1417      0.7505     14.5813      0.0000
   5   7   3      3.6790      0.8358      2.5764      0.0000
   6   7   3      5.5344      1.6687     -5.1352      0.0000
   7   7   3      2.2109      0.4750      0.6306      0.0000
   8   7   3      2.6357      0.6214     -1.4278      0.0000
   9   7   3      3.7726      0.4593     -4.5792      0.0000
  10   7   3      1.6267      0.5750      0.2281      0.0000
  11   7   3      1.1026      0.7230      0.4821      0.0000
  12   7   3      0.9320      0.6917      0.0314      0.0000
 -15   8   3      0.0000      0.8898      0.4045      0.0000
 -13   8   3      1.7997      0.5907     -1.8549      0.0000
 -12   8   3      2.7932      0.7198      2.7219      0.0000
 -11   8   3      1.7440      0.4985     -0.7004      0.0000
 -10   8   3      2.9453      0.4331     -2.9626      0.0000
  -9   8   3      4.2669      0.3451      3.6295      0.0000
  -8   8   3      4.2156      0.3560      3.8645      0.0000
  -7   8   3      2.7117      0.3523     -2.7729      0.0000
  -6   8   3      1.9110      0.3611      1.0251      0.0000
  -5   8   3      2.5310      0.2604      2.2411      0.0000
  -4   8   3     11.8354      0.5649    -10.9239      0.0000
  -3   8   3      4.1580      0.2640     -3.5975      0.0000
  -2   8   3      3.6101      0.2568      2.7632      0.0000
  -1   8   3      2.5553      0.5093     -1.0023      0.0000
   0   8   3     20.6222      1.2314     23.8266      0.0000
   1   8   3      8.5380      1.4032      6.1358      0.0000
   2   8   3      9.3968      0.6115     -9.2426      0.0000
   3   8   3     17.6097      0.8374    -18.4472      0.0000
   4   8   3      3.9649      0.2923      3.2709      0.0000
   5   8   3      3.0472      0.4326      2.4107      0.0000
   6   8   3      2.5593      0.5482     -0.1433      0.0000
   7   8   3      2.7496      0.7064     -1.8646      0.0000
   8   8   3      1.8459      0.4025      1.1202      0.0000
   9   8   3      2.2688      0.4453      0.3994      0.0000
  10   8   3      0.8844      0.5585     -0.4184      0.0000
  11   8   3      0.6808      0.7280      0.2223      0.0000
  12   8   3      1.2142      0.4914     -0.7856      0.0000
 -14   9   3      1.0668      0.4954      1.0501      0.0000
 -13   9   3      0.9163      0.5637     -0.6043      0.0000
 -12   9   3      1.9304      0.6403     -1.6667      0.0000
 -11   9   3      1.5756      0.4101     -1.1770      0.0000
 -10   9   3      6.2611      1.0454     -5.5984      0.0000
  -9   9   3      3.3150      0.4642      2.9732      0.0000
  -8   9   3      2.7588      0.2723      2.3811      0.0000
  -7   9   3      1.6831      0.4381     -0.2405      0.0000
  -6   9   3      3.4695      0.3062      0.2372      0.0000
  -5   9   3      5.3881      0.7517      4.9176      0.0000
  -4   9   3      1.7948      0.3046     -0.6861      0.0000
  -3   9   3      2.5751      0.2306     -2.2209      0.0000
  -2   9   3      9.2393      0.4429      8.8174      0.0000
  -1   9   3      2.8231      2.5937      0.2117      0.0000
   0   9   3      2.2511      0.8823      2.9230      0.0000
   1   9   3      2.5016      0.4156      0.6508      0.0000
   2   9   3      6.3658      0.4157      7.3248      0.0000
   3   9   3      3.7479      0.2746     -4.4096      0.0000
   4   9   3      5.8255      0.3582     -6.0167      0.0000
   5   9   3      4.5879      0.3711     -4.5228      0.0000
   6   9   3      2.2346      0.4080      1.5842      0.0000
   7   9   3      1.9385      0.5568      0.6515      0.0000
   8   9   3      1.8555      0.4683      1.0839      0.0000
   9   9   3      2.8100      0.3994      2.4633      0.0000
  10   9   3      2.0416      0.5060     -0.1777      0.0000
  11   9   3      1.1093      0.5124     -0.1097      0.0000
  12   9   3      0.2655      1.0238      0.2219      0.0000
 -14  10   3      1.2719      0.6165      1.0720      0.0000
 -13  10   3      0.7091      0.5832     -0.0843      0.0000
 -12  10   3      1.6959      0.4853     -1.2557      0.0000
 -11  10   3      2.5111      0.3040      2.5798      0.0000
 -10  10   3      1.3677      0.5176      0.2641      0.0000
  -9  10   3      1.4635      0.5364      1.1375      0.0000
  -8  10   3      2.9113      0.3069      2.1566      0.0000
  -7  10   3      6.1075      0.4059      4.7888      0.0000
  -6  10   3     10.6522      0.5739    -10.0283      0.0000
  -5  10   3      6.3462      0.3626     -6.5238      0.0000
  -4  10   3     12.9378      0.6125     11.4711      0.0000
  -3  10   3      5.3799      0.2807      6.9028      0.0000
  -2  10   3      9.1910      0.3767     -8.0871      0.0000
  -1  10   3      7.0479      0.3940     -6.1860      0.0000
   0  10   3      5.5891      0.3283      4.9869      0.0000
   1  10   3      7.6749      0.3978     -8.5412      0.0000
   2  10   3      5.8503      0.3931     -6.0048      0.0000
   3  10   3      7.4344      0.6954      7.7183      0.0000
   4  10   3      3.3162      0.2575     -3.3046      0.0000
   5  10   3      4.5733      0.2631     -4.4171      0.0000
   6  10   3      2.0180      0.3235      0.1802      0.0000
   7  10   3      8.3330      0.6062      8.5810      0.0000
   8  10   3      1.1149      0.4520     -0.7634      0.0000
   9  10   3      1.1392      0.5087     -1.3800      0.0000
  10  10   3      0.7751      0.6136      0.0077      0.0000
  11  10   3      0.6608      0.7027      0.1093      0.0000
 -13  11   3      1.5080      0.4547     -1.3223      0.0000
 -12  11   3      1.3815      0.3134      0.2775      0.0000
 -11  11   3      0.7966      0.5102     -0.4695      0.0000
 -10  11   3      3.5217      0.3574     -3.9294      0.0000
  -9  11   3      3.1302      0.3189     -2.9054      0.0000
  -8  11   3      3.9390      0.3882      3.8568      0.0000
  -7  11   3      2.4179      0.3638     -2.1846      0.0000
  -6  11   3      1.9692      0.3757      0.3244      0.0000
  -5  11   3      4.4940      0.3038      4.4199      0.0000
  -4  11   3      3.5382      0.2245     -2.7517      0.0000
  -3  11   3      6.8519      0.3389     -6.9923      0.0000
  -2  11   3      3.7272      0.2104     -3.1433      0.0000
  -1  11   3      7.5100      0.3623      7.0372      0.0000
   0  11   3      2.2818      0.2482      2.2311      0.0000
   1  11   3      3.0188      0.3586     -3.3804      0.0000
   2  11   3      1.9160      0.3049      1.4230      0.0000
   3  11   3      6.4301      0.3557      7.2604      0.0000
   4  11   3      1.6224      0.3922      0.0258      0.0000
   5  11   3      2.3399      0.3021     -1.8663      0.0000
   6  11   3      1.6534      0.2768      0.3724      0.0000
   7  11   3      1.0435      0.4681     -0.1588      0.0000
   8  11   3      1.3507      0.4055     -1.4882      0.0000
   9  11   3      2.6754      0.3439      2.8023      0.0000
  10  11   3      1.4576      0.4191      1.4859      0.0000
  11  11   3      1.1334      0.9357     -1.4280      0.0000
 -13  12   3      1.1918      0.5053      0.8761      0.0000
 -12  12   3      0.0000      0.4852     -0.2856      0.0000
 -11  12   3      1.5889      0.3255     -1.3365      0.0000
 -10  12   3      2.0256      0.2730     -1.9488      0.0000
  -9  12   3      2.3575      0.2879     -1.1785      0.0000
  -8  12   3      2.3070      0.4619      1.1282      0.0000
  -7  12   3      2.8291      0.3353      2.8374      0.0000
  -6  12   3      2.1028      0.8572      1.5163      0.0000
  -5  12   3      2.3008      0.2614      2.1348      0.0000
  -4  12   3      5.9607      0.2954      5.8204      0.0000
  -3  12   3      3.0796      0.2230     -3.1883      0.0000
  -2  12   3      9.3456      0.4058     -9.0152      0.0000
  -1  12   3      2.1655      0.3202     -2.5276      0.0000
   0  12   3      2.9666      0.5056      2.7743      0.0000
   1  12   3      2.2627      0.3865      0.5359      0.0000
   2  12   3      5.3900      0.4992      5.3646      0.0000
   3  12   3      2.1347      0.3059      1.9512      0.0000
   4  12   3      2.9639      0.2620      2.2750      0.0000
   5  12   3      1.7107      0.2825     -0.8002      0.0000
   6  12   3      1.4930      0.3162      1.1715      0.0000
   7  12   3      1.8415      0.2986     -2.2096      0.0000
   8  12   3      1.5907      0.4015     -1.6998      0.0000
   9  12   3      1.0821      0.4119      0.0488      0.0000
  10  12   3      0.9100      0.4958      0.7655      0.0000
 -12  13   3      1.4208      0.4223      1.4640      0.0000
 -11  13   3      1.4392      0.2943      1.1603      0.0000
 -10  13   3      1.9535      0.2785     -1.7156      0.0000
  -9  13   3      1.4375      0.3654      1.1714      0.0000
  -8  13   3      2.5244      0.5625     -2.2107      0.0000
  -7  13   3      2.1889      0.2657      0.1843      0.0000
  -6  13   3      1.7509      0.2998     -1.0933      0.0000
  -5  13   3      1.6622      0.2794     -0.3027      0.0000
  -4  13   3      1.7162      0.2272      1.4985      0.0000
  -3  13   3      2.6254      0.2274      2.8160      0.0000
  -2  13   3      3.5294      0.2022      3.2520      0.0000
  -1  13   3      3.0561      0.8152     -2.8256      0.0000
   0  13   3      3.4755      0.2211      4.3752      0.0000
   1  13   3      2.5616      0.2344     -2.7499      0.0000
   2  13   3      1.4451      0.4390     -1.2523      0.0000
   3  13   3      3.7333      0.2854      3.2768      0.0000
   4  13   3      2.5764      0.2507      2.6130      0.0000
   5  13   3      2.9553      0.4495     -2.7094      0.0000
   6  13   3      1.1954      0.3680     -0.1408      0.0000
   7  13   3      1.2663      0.3233      0.6982      0.0000
   8  13   3      1.3923      0.3373     -1.4022      0.0000
   9  13   3      0.3620      0.5120     -0.6386      0.0000
 -11  14   3      1.7881      0.3198     -1.2144      0.0000
 -10  14   3      1.2006      0.3660     -0.6309      0.0000
  -9  14   3      4.0595      0.3730      3.9256      0.0000
  -8  14   3      1.1377      0.4106      0.8240      0.0000
  -7  14   3      2.9912      0.3086     -2.8418      0.0000
  -6  14   3      3.1407      0.2396     -2.8047      0.0000
  -5  14   3      2.0599      0.2281      2.2879      0.0000
  -4  14   3      1.4606      0.2995     -0.3687      0.0000
  -3  14   3      1.3049      0.3341      0.8509      0.0000
  -2  14   3      4.4887      0.2317      4.4094      0.0000
  -1  14   3      2.0371      0.2691     -2.2141      0.0000
   0  14   3      4.1564      0.2398     -4.8335      0.0000
   1  14   3      2.1303      0.2431      2.1880      0.0000
   2  14   3      2.0587      0.2457      1.4297      0.0000
   3  14   3      4.8217      0.2949     -5.4353      0.0000
   4  14   3      2.2293      0.2137     -2.2554      0.0000
   5  14   3      4.5798      0.2623      5.1258      0.0000
   6  14   3      1.6996      0.2650     -1.2240      0.0000
   7  14   3      1.3123      0.2838     -0.1661      0.0000
   8  14   3      1.9556      0.3008      1.7062      0.0000
 -10  15   3      0.5712      0.5817     -0.3611      0.0000
  -9  15   3      1.0398      0.3612     -0.9438      0.0000
  -8  15   3      0.9164      0.5043     -0.6977      0.0000
  -7  15   3      1.1001      0.3356     -0.2404      0.0000
  -6  15   3      1.7761      0.2565      1.8826      0.0000
  -5  15   3      1.2568      0.3077      0.1045      0.0000
  -4  15   3      1.0882      0.3328     -0.7970      0.0000
  -3  15   3      1.5534      0.2684      1.2038      0.0000
  -2  15   3      1.0968      0.3639      0.3618      0.0000
  -1  15   3      1.9140      0.3799     -0.9055      0.0000
   0  15   3      0.9841      0.3604     -0.4334      0.0000
   1  15   3      1.5313      0.2857      0.3909      0.0000
   2  15   3      0.4696      0.5041     -0.3006      0.0000
   3  15   3      0.8441      0.5596      0.0530      0.0000
   4  15   3      1.6309      0.3010      1.3972      0.0000
   5  15   3      1.7805      0.2432      1.8751      0.0000
   6  15   3      1.2320      0.3341     -0.1656      0.0000
   7  15   3      1.0045      0.3382     -0.4110      0.0000
  -9  16   3      0.6542      0.6223     -0.4040      0.0000
  -8  16   3      1.1048      0.4670      0.2636      0.0000
  -7  16   3      1.1983      0.4164      0.9258      0.0000
  -6  16   3      1.0319      0.3866     -1.2548      0.0000
  -5  16   3      0.9699      0.3179     -1.0959      0.0000
  -4  16   3      1.6862      0.2367      1.5373      0.0000
  -3  16   3      0.8652      0.3987     -0.5830      0.0000
  -2  16   3      1.4566      0.2805     -0.7409      0.0000
  -1  16   3      0.7276      0.4200      0.8276      0.0000
   0  16   3      1.4203      0.2753      0.8821      0.0000
   1  16   3      1.1912      0.3460     -1.0810      0.0000
   2  16   3      0.7904      0.4753     -0.8307      0.0000
   3  16   3      1.5908      0.3030     -1.6830      0.0000
   4  16   3      1.3061      0.3116      0.8558      0.0000
   5  16   3      0.8152      0.4987      0.6077      0.0000
   6  16   3      0.6962      0.5253      0.5245      0.0000
  -7  17   3      0.7816      0.4705      0.6536      0.0000
  -6  17   3      0.8342      0.3661     -0.1898      0.0000
  -5  17   3      0.9750      0.3446     -0.2908      0.0000
  -4  17   3      1.4856      0.2801     -1.5400      0.0000
  -3  17   3      1.5521      0.2914     -1.8268      0.0000
  -2  17   3      1.1568      0.3137     -0.4865      0.0000
  -1  17   3      1.0148      0.3067     -0.0575      0.0000
   0  17   3      1.8035      0.2253      2.2071      0.0000
   1  17   3      1.3938      0.2487      1.4400      0.0000
   2  17   3      1.6588      0.3437      2.0619      0.0000
   3  17   3      0.8452      0.4299     -0.5868      0.0000
   4  17   3      0.7730      0.4938     -0.7856      0.0000
   5  17   3      0.0000      0.4746     -0.2230      0.0000
  -5  18   3      0.6739      0.4643     -0.7258      0.0000
  -4  18   3      1.7100      0.2873      2.6675      0.0000
  -3  18   3      1.0105      0.3156      1.0182      0.0000
  -2  18   3      1.6797      0.2664     -2.3566      0.0000
  -1  18   3      1.0119      0.3753      0.3362      0.0000
   0  18   3      0.9876      0.3383      1.1370      0.0000
   1  18   3      0.0000      0.5207     -0.6341      0.0000
   2  18   3      0.7319      0.4728     -0.3226      0.0000
   3  18   3      1.3395      0.4158      1.8188      0.0000
  -3   0   4      2.5275      1.3678      3.5959      0.0000
  -2   0   4      5.2147      0.4718      9.0387      0.0000
  -1   0   4      9.2288      0.6576     -7.8193      0.0000
   0   0   4     40.1526      3.0402     46.7739      0.0000
   1   0   4     23.5408      1.2449     26.7869      0.0000
   2   0   4     16.2129      1.4508    -14.7213      0.0000
   3   0   4     14.6997      1.0663     13.6447      0.0000
   4   0   4     11.5069      1.5893    -11.9629      0.0000
   6   0   4      7.3894      1.9912     -9.4950      0.0000
  -5   1   4     19.2914      1.7901     16.9738      0.0000
  -4   1   4     12.0676      1.1262     11.1390      0.0000
  -3   1   4     15.5016      2.1280     21.2197      0.0000
  -2   1   4      9.3705      0.5294      9.2969      0.0000
  -1   1   4     18.9203      0.9460    -14.9226      0.0000
   0   1   4     37.0404      1.5247    -43.3038      0.0000
   1   1   4      2.8273      0.3027     -2.7560      0.0000
   2   1   4     11.0023      0.5420      8.2832      0.0000
   3   1   4     11.0772      0.5517     10.1911      0.0000
   4   1   4     13.2187      1.8011    -14.4608      0.0000
   5   1   4      3.5125      1.0480      1.1997      0.0000
   6   1   4      6.6959      1.2592     -7.8040      0.0000
   7   1   4      2.0350      1.7071      0.1935      0.0000
   8   1   4      1.6639      1.7114      0.9697      0.0000
  -6   2   4      3.1920      0.4759      3.8324      0.0000
  -5   2   4      3.1316      0.5936     -2.3441      0.0000
  -4   2   4      7.5051      0.7202     -7.9271      0.0000
  -3   2   4      4.4321      0.3255      4.6503      0.0000
  -2   2   4     19.6793      1.1892     23.3610      0.0000
  -1   2   4     25.0635      1.1903     24.3891      0.0000
   0   2   4     28.9015      1.6072    -30.6722      0.0000
   1   2   4     20.1733      1.0180    -21.3823      0.0000
   2   2   4      3.6291      0.6743     -3.8050      0.0000
   3   2   4     10.6198      1.5799     12.9555      0.0000
   4   2   4      1.9652      0.5418     -1.1698      0.0000
   5   2   4      2.9580      1.9192     -0.1632      0.0000
   6   2   4      5.3962      0.8010      5.6844      0.0000
   7   2   4      2.9183      0.7431     -1.4768      0.0000
   8   2   4      3.6121      0.7369     -3.5827      0.0000
   9   2   4      0.0000      1.3409     -1.1351      0.0000
  10   2   4      3.4517      0.9976      1.7859      0.0000
  11   2   4      0.0000      1.3107     -1.6200      0.0000
  -8   3   4      3.6981      0.7442      4.0442      0.0000
  -7   3   4      6.7930      0.6976      5.9583      0.0000
  -6   3   4      9.5066      1.1228      8.9822      0.0000
  -5   3   4      7.7548      0.7451      7.4367      0.0000
  -4   3   4      4.9514      0.4223     -5.8385      0.0000
  -3   3   4     10.9021      0.5178    -14.2476      0.0000
  -2   3   4      6.0599      0.2986      6.5647      0.0000
  -1   3   4     13.9286      1.0225     10.4824      0.0000
   0   3   4     10.7070      0.6077     13.6413      0.0000
   1   3   4     23.3043      1.4654    -22.2389      0.0000
   2   3   4      3.5588      0.4285      1.3724      0.0000
   3   3   4      3.3814      0.5616      2.6722      0.0000
   4   3   4     14.1919      1.1098     13.6799      0.0000
   5   3   4      3.9515      0.4328     -4.8649      0.0000
   6   3   4      4.4964      0.4320      4.4645      0.0000
   7   3   4      3.7115      0.6359     -4.5561      0.0000
   8   3   4      2.6969      0.9018     -1.0189      0.0000
   9   3   4      2.1016      0.7969      1.5596      0.0000
  10   3   4      1.9322      0.9058     -0.4964      0.0000
  11   3   4      0.7624      1.0641     -0.8075      0.0000
  12   3   4      0.6793      1.0733      0.6348      0.0000
  13   3   4      0.0000      1.0728      1.0798      0.0000
  -9   4   4      2.0852      0.9856      0.1587      0.0000
  -8   4   4      1.8707      0.8150      1.2234      0.0000
  -7   4   4      9.3746      1.2918     -9.0064      0.0000
  -6   4   4      4.0997      0.6971     -2.8937      0.0000
  -5   4   4     14.8303      1.4717     14.0079      0.0000
  -4   4   4      8.7901      0.8435      7.1636      0.0000
  -3   4   4      4.6422      0.5741     -4.3217      0.0000
  -2   4   4     26.7207      1.7069     24.2440      0.0000
  -1   4   4      4.3857      0.7876      1.2720      0.0000
   0   4   4     24.7799      1.3907    -17.8247      0.0000
   1   4   4      4.6193      2.6737     -0.9696      0.0000
   2   4   4     10.7022      0.5888      9.2944      0.0000
   3   4   4      5.3741      0.6576     -5.4793      0.0000
   4   4   4     10.9505      0.6000    -13.3813      0.0000
   5   4   4     17.0224      2.3046     13.9824      0.0000
   6   4   4      5.3018      0.8742      6.2488      0.0000
   7   4   4      5.4687      0.9843     -6.2320      0.0000
   8   4   4      8.5323      1.1704     -7.7786      0.0000
   9   4   4      1.9114      0.6465      1.1344      0.0000
  10   4   4      3.2813      0.6528     -3.5911      0.0000
  11   4   4      0.6535      0.9869     -0.7090      0.0000
  12   4   4      3.0674      0.6667      3.2472      0.0000
 -10   5   4      6.5543      0.6832      7.7942      0.0000
  -8   5   4      6.8953      0.9992     -3.5970      0.0000
  -6   5   4      7.7073      0.5984     -8.2154      0.0000
  -5   5   4     20.8519      1.3020    -18.6866      0.0000
  -4   5   4      6.3873      0.5262     -5.5368      0.0000
  -3   5   4     41.8149      1.9770     41.4282      0.0000
  -2   5   4     11.5199      0.5707     11.0205      0.0000
  -1   5   4      2.9122      1.3261      2.1078      0.0000
   0   5   4     11.0567      0.4640      9.2520      0.0000
   1   5   4      5.3749      0.3449     -3.9699      0.0000
   2   5   4     16.4622      0.8835    -17.8433      0.0000
   3   5   4      3.7184      0.3414      3.0930      0.0000
   4   5   4      5.5226      0.3640     -5.5735      0.0000
   5   5   4      8.2354      0.8527     -7.7611      0.0000
   6   5   4      3.1121      0.4914      0.8671      0.0000
   7   5   4      8.5269      0.8985      8.8722      0.0000
   8   5   4      0.0000      1.2543      0.6757      0.0000
   9   5   4      1.7161      0.5033      1.8194      0.0000
  10   5   4      1.2213      1.1787     -2.5295      0.0000
  11   5   4      2.0435      0.5870     -1.3103      0.0000
  12   5   4      0.8695      0.8089     -0.1915      0.0000
 -11   6   4      1.6860      1.1048     -2.6022      0.0000
  -9   6   4      7.8238      1.1071      6.1564      0.0000
  -8   6   4      6.7267      0.5402      7.5927      0.0000
  -7   6   4      8.8105      0.7335      9.4749      0.0000
  -6   6   4     11.7252      0.8266     12.9829      0.0000
  -5   6   4      6.7053      0.5197     -6.9379      0.0000
  -4   6   4      9.1495      0.5101     -7.4995      0.0000
  -3   6   4      3.0954      0.1992      2.8556      0.0000
  -2   6   4      3.3678      0.5984      0.6890      0.0000
  -1   6   4      5.0382      0.2881     -4.0703      0.0000
   0   6   4      7.2461      0.4032      6.2913      0.0000
   1   6   4     10.0508      0.5711      8.8252      0.0000
   2   6   4     12.0545      0.5938     -9.8450      0.0000
   3   6   4      5.5298      0.3366     -4.9816      0.0000
   4   6   4      4.3754      0.3877     -3.5718      0.0000
   5   6   4      8.2155      0.4970     -7.7706      0.0000
   6   6   4      1.0726      0.7638      0.1956      0.0000
   7   6   4      2.8569      0.4830      1.6252      0.0000
   8   6   4      2.0441      1.0629      0.6448      0.0000
   9   6   4      2.0654      0.4576     -1.6093      0.0000
  10   6   4      2.7682      0.4447      2.2064      0.0000
  11   6   4      0.8491      0.6925      0.3476      0.0000
  12   6   4      1.6408      0.4763     -1.6891      0.0000
 -13   7   4      1.3276      0.9513      0.0619      0.0000
 -12   7   4      2.6390      0.8709      3.3245      0.0000
 -11   7   4      3.5085      0.7931     -1.0945      0.0000
 -10   7   4      2.3745      1.9149      0.1641      0.0000
  -9   7   4      2.5984      1.4740     -0.5444      0.0000
  -8   7   4      7.8981      0.7376     -6.9837      0.0000
  -7   7   4      2.2850      0.6908     -1.5622      0.0000
  -6   7   4      6.5431      0.9199      6.0873      0.0000
  -5   7   4      2.3715      0.3505      1.6855      0.0000
  -4   7   4     14.2647      0.6543    -13.9232      0.0000
  -3   7   4      8.6562      0.4215      7.4705      0.0000
  -2   7   4     13.0888      0.5369     13.6415      0.0000
  -1   7   4     15.8431      0.6620    -16.0934      0.0000
   0   7   4      3.1073      0.3859     -1.7260      0.0000
   1   7   4      4.7634      0.3946     -4.6198      0.0000
   2   7   4      2.5905      1.0885     -0.0966      0.0000
   3   7   4     11.7181      0.6040    -11.5558      0.0000
   4   7   4      4.7365      0.3101      3.6916      0.0000
   5   7   4      1.3761      0.6419     -0.2159      0.0000
   6   7   4      2.6325      0.3762      2.3631      0.0000
   7   7   4      1.1001      0.6725      0.0493      0.0000
   8   7   4      2.9741      0.8325      2.4916      0.0000
   9   7   4      1.8101      0.7065     -1.3095      0.0000
  10   7   4      1.5154      0.4644     -1.5855      0.0000
  11   7   4      1.8348      0.5055      1.8660      0.0000
  12   7   4      1.2210      0.6932      0.9640      0.0000
 -14   8   4      0.9938      0.7766      0.5348      0.0000
 -13   8   4      0.6293      0.8224     -1.7363      0.0000
 -12   8   4      2.4287      0.4867     -2.0808      0.0000
 -11   8   4      3.3468      0.4917     -2.5841      0.0000
 -10   8   4      2.1334      0.4743     -1.0090      0.0000
  -9   8   4      3.0652      0.3883     -1.0400      0.0000
  -8   8   4      6.9722      0.5105      8.3724      0.0000
  -7   8   4      7.4733      0.6916      8.0221      0.0000
  -6   8   4      3.6683      0.3037     -3.7212      0.0000
  -5   8   4      2.9484      0.6527     -0.7030      0.0000
  -4   8   4      2.0014      0.3815      2.2802      0.0000
  -3   8   4      2.0494      0.3833     -1.2621      0.0000
  -2   8   4     11.9368      0.5434    -10.9636      0.0000
  -1   8   4      2.3093      0.2863     -1.3108      0.0000
   0   8   4      4.7967      0.3169      3.6762      0.0000
   1   8   4      5.6105      0.3737     -4.1591      0.0000
   2   8   4      3.9821      0.4404      3.6228      0.0000
   3   8   4      5.4293      0.5336      6.0989      0.0000
   4   8   4      5.3405      0.6387     -4.7718      0.0000
   5   8   4      5.7869      0.5710     -5.5898      0.0000
   6   8   4      3.9362      0.5067      3.3108      0.0000
   7   8   4      7.0106      0.6522      8.2903      0.0000
   8   8   4      1.9751      0.3519     -1.7509      0.0000
   9   8   4      2.6019      0.4004     -2.2717      0.0000
  10   8   4      1.3472      0.7156      0.1324      0.0000
  11   8   4      1.2935      0.4176      0.6695      0.0000
 -14   9   4      1.3691      0.6084      0.3220      0.0000
 -13   9   4      2.1863      0.5155     -1.0952      0.0000
 -12   9   4      1.4135      0.4817      1.4499      0.0000
 -11   9   4      2.0648      0.7140      1.8055      0.0000
 -10   9   4      5.8597      0.5075     -6.1690      0.0000
  -9   9   4      1.9767      0.3356     -0.0805      0.0000
  -8   9   4      3.6147      0.2833      3.2100      0.0000
  -7   9   4      2.9091      0.4130      0.8931      0.0000
  -6   9   4      3.8352      0.2812     -3.2653      0.0000
  -5   9   4      7.4600      0.3962      7.7037      0.0000
  -4   9   4      1.6806      0.2932     -1.4900      0.0000
  -3   9   4      2.3644      0.4032     -1.6631      0.0000
  -2   9   4      2.7866      0.2440     -2.4488      0.0000
  -1   9   4      3.1628      0.2423      0.9216      0.0000
   0   9   4      6.8729      0.2914     -6.9543      0.0000
   1   9   4      1.9076      0.3832      0.9033      0.0000
   2   9   4      8.4105      0.5067      8.5997      0.0000
   3   9   4      8.3461      0.4860      8.0194      0.0000
   4   9   4      2.3946      0.4650      1.7653      0.0000
   5   9   4      2.8713      0.4341     -1.2581      0.0000
   6   9   4      2.7643      0.2876     -2.0815      0.0000
   7   9   4      2.4295      0.3690     -1.5454      0.0000
   8   9   4      2.0113      0.4483     -2.6622      0.0000
   9   9   4      0.9609      0.5839      1.0826      0.0000
  10   9   4      1.3889      0.4236     -0.4254      0.0000
  11   9   4      1.2087      0.6407      0.2771      0.0000
 -14  10   4      1.4799      0.3528     -0.2381      0.0000
 -13  10   4      0.2529      0.5189     -0.1767      0.0000
 -12  10   4      1.3066      0.3768      1.0318      0.0000
 -11  10   4      2.1772      0.3815      1.9152      0.0000
 -10  10   4      1.8117      0.3706     -0.9767      0.0000
  -9  10   4      2.7273      0.3241      1.8478      0.0000
  -8  10   4      1.5268      0.3729      1.4791      0.0000
  -7  10   4      1.6656      0.3816      0.9801      0.0000
  -6  10   4      6.0014      0.4065     -5.7023      0.0000
  -5  10   4      2.4422      0.2790      1.6218      0.0000
  -4  10   4      4.3106      0.2604      4.2092      0.0000
  -3  10   4      1.4834      0.4084     -0.7149      0.0000
  -2  10   4      7.4975      0.4615      7.3124      0.0000
  -1  10   4      6.2232      0.3155      6.8486      0.0000
   0  10   4      7.6549      0.3882     -7.6055      0.0000
   1  10   4      8.1226      0.4903     -8.3726      0.0000
   2  10   4      5.1651      0.3670      4.9036      0.0000
   3  10   4      2.3474      0.4901     -0.3038      0.0000
   4  10   4      5.0492      0.2707     -5.1424      0.0000
   5  10   4      1.5778      0.4084      0.4270      0.0000
   6  10   4      3.9651      0.3122      4.7270      0.0000
   7  10   4      1.4129      0.3792     -1.5116      0.0000
   8  10   4      0.8885      0.4830     -0.3050      0.0000
   9  10   4      1.2885      0.4298     -0.6979      0.0000
  10  10   4      2.1374      0.3986     -2.0262      0.0000
 -13  11   4      1.6690      0.4235     -1.6081      0.0000
 -12  11   4      1.3903      0.3591     -0.3985      0.0000
 -11  11   4      2.9908      0.3651      2.5183      0.0000
 -10  11   4      1.8198      0.3137      2.3592      0.0000
  -9  11   4      4.1642      0.4654     -3.9452      0.0000
  -8  11   4      2.1225      0.4843     -0.7452      0.0000
  -7  11   4      3.4590      0.2837      3.1970      0.0000
  -6  11   4      2.8296      0.2908     -3.3187      0.0000
  -5  11   4      1.2554      0.2985     -1.1327      0.0000
  -4  11   4      1.3869      0.3862      0.7024      0.0000
  -3  11   4      5.0248      0.2812     -4.0330      0.0000
  -2  11   4      2.1257      0.2478     -1.3945      0.0000
  -1  11   4      7.9661      0.3506      8.1137      0.0000
   0  11   4     10.2553      0.4459     10.0115      0.0000
   1  11   4      8.2080      0.4374     -8.4360      0.0000
   2  11   4      3.9545      0.3528     -3.6232      0.0000
   3  11   4      2.2613      0.3556     -1.3147      0.0000
   4  11   4      2.3952      0.3421      1.1669      0.0000
   5  11   4      3.1926      0.5017     -2.9915      0.0000
   6  11   4      3.1305      0.3606      2.9915      0.0000
   7  11   4      1.6802      0.4356      1.3214      0.0000
   8  11   4      1.1581      0.5025     -0.8263      0.0000
   9  11   4      0.0000      0.5457      0.3368      0.0000
  10  11   4      0.9532      0.5439      0.1573      0.0000
 -13  12   4      1.4677      0.3630      0.6921      0.0000
 -12  12   4      0.4643      0.4869      0.6554      0.0000
 -11  12   4      3.2230      0.3338     -3.4876      0.0000
 -10  12   4      0.7660      0.5153      0.5085      0.0000
  -9  12   4      3.7084      0.2779      3.4159      0.0000
  -8  12   4      1.1766      0.4498     -0.3093      0.0000
  -7  12   4      1.2689      0.3162     -0.2120      0.0000
  -6  12   4      5.5589      0.3378      5.0237      0.0000
  -5  12   4      2.4503      0.4528      2.3660      0.0000
  -4  12   4      3.2456      0.2554     -3.3459      0.0000
  -3  12   4      1.4925      0.2574      1.0818      0.0000
  -2  12   4      2.6607      0.3079      1.5226      0.0000
  -1  12   4      2.0898      0.2427     -1.9753      0.0000
   0  12   4      2.6954      0.2613     -2.2985      0.0000
   1  12   4      2.6146      0.2732      3.0341      0.0000
   2  12   4      1.4019      0.3206      0.8858      0.0000
   3  12   4      6.7970      0.3465     -6.7233      0.0000
   4  12   4      2.2739      0.2545     -2.1901      0.0000
   5  12   4      3.4259      0.3192      3.1755      0.0000
   6  12   4      1.2000      0.3602      0.7374      0.0000
   7  12   4      1.3176      0.3121     -0.6623      0.0000
   8  12   4      1.3486      0.4433      0.6200      0.0000
   9  12   4      1.0812      0.3498      0.4001      0.0000
 -12  13   4      0.8125      0.4814      0.1748      0.0000
 -11  13   4      1.1616      0.3026      0.7048      0.0000
 -10  13   4      2.0987      0.3171      1.9400      0.0000
  -9  13   4      1.9021      0.3197      1.0798      0.0000
  -8  13   4      2.4850      0.2743     -2.6384      0.0000
  -7  13   4      2.5330      0.2523      2.3901      0.0000
  -6  13   4      1.0332      0.4023     -0.4273      0.0000
  -5  13   4      2.2368      0.2463     -2.0196      0.0000
  -4  13   4      4.8670      0.2589     -4.8799      0.0000
  -3  13   4      1.4560      0.2468      0.6598      0.0000
  -2  13   4      1.6145      0.2651      0.7679      0.0000
  -1  13   4      2.0739      0.3033     -1.7938      0.0000
   0  13   4      1.5958      0.3284     -1.3501      0.0000
   1  13   4      3.8736      0.2613      3.7281      0.0000
   2  13   4      0.9956      0.4509     -0.2768      0.0000
   3  13   4      1.8843      0.3136     -1.8549      0.0000
   4  13   4      1.7650      0.3138      2.1042      0.0000
   5  13   4      1.5634      0.3183      1.3484      0.0000
   6  13   4      1.8817      0.2708     -1.8131      0.0000
   7  13   4      1.3916      0.2598      1.0099      0.0000
   8  13   4      1.7632      0.3212      1.6441      0.0000
   9  13   4      1.4483      0.4177     -0.8744      0.0000
 -11  14   4      0.9079      0.4102     -1.0384      0.0000
 -10  14   4      0.7710      0.5431     -0.1996      0.0000
  -9  14   4      1.0805      0.4146      0.5516      0.0000
  -8  14   4      1.2836      0.3433     -0.6896      0.0000
  -7  14   4      2.5947      0.2169      2.7084      0.0000
  -6  14   4      1.2382      0.3029     -0.1181      0.0000
  -5  14   4      0.9172      0.3741     -0.9204      0.0000
  -4  14   4      2.7092      0.2430     -2.6332      0.0000
  -3  14   4      1.0484      0.3660     -1.1581      0.0000
  -2  14   4      2.2795      0.3270     -0.5731      0.0000
  -1  14   4      1.7982      0.2276      1.3021      0.0000
   0  14   4      3.4594      0.2879      3.4128      0.0000
   1  14   4      1.6986      0.2954      1.5283      0.0000
   2  14   4      2.3824      0.2862      2.4111      0.0000
   3  14   4      1.4906      0.3650     -1.0650      0.0000
   4  14   4      1.3423      0.3342     -0.8942      0.0000
   5  14   4      1.4922      0.2848     -1.7188      0.0000
   6  14   4      1.4325      0.2747     -1.1273      0.0000
   7  14   4      0.7118      0.4514     -0.0096      0.0000
   8  14   4      0.7730      0.4323      0.6591      0.0000
 -10  15   4      0.6362      0.5385     -0.1366      0.0000
  -9  15   4      1.3369      0.3109     -0.9546      0.0000
  -8  15   4      1.3466      0.2877     -1.0874      0.0000
  -7  15   4      0.9470      0.3039     -0.4695      0.0000
  -6  15   4      2.7607      0.2287      3.0307      0.0000
  -5  15   4      2.5502      0.2201      2.9969      0.0000
  -4  15   4      0.7522      0.4072     -0.2196      0.0000
  -3  15   4      1.8395      0.2090     -1.7026      0.0000
  -2  15   4      0.6949      0.4636     -0.0390      0.0000
  -1  15   4      1.7856      0.2115     -1.9001      0.0000
   0  15   4      0.7905      0.4647     -0.7079      0.0000
   1  15   4      2.4655      0.2026      3.0176      0.0000
   2  15   4      2.9267      0.2419      3.2867      0.0000
   3  15   4      2.0127      0.2389     -1.8428      0.0000
   4  15   4      1.6347      0.3096      1.1659      0.0000
   5  15   4      0.9418      0.3157      0.1770      0.0000
   6  15   4      1.1848      0.3607     -1.4156      0.0000
   7  15   4      0.0000      0.5014     -0.4700      0.0000
  -9  16   4      1.3710      0.2865     -1.4180      0.0000
  -8  16   4      1.0490      0.4102      0.2656      0.0000
  -7  16   4      1.2844      0.2577      1.3237      0.0000
  -6  16   4      1.3832      0.2883     -1.3469      0.0000
  -5  16   4      0.8139      0.3262     -0.7658      0.0000
  -4  16   4      1.8325      0.2034      2.2476      0.0000
  -3  16   4      0.7024      0.3647     -0.1573      0.0000
  -2  16   4      0.8731      0.3323      0.1199      0.0000
  -1  16   4      2.5968      0.2053      3.7366      0.0000
   0  16   4      0.9051      0.3528     -0.3277      0.0000
   1  16   4      2.6088      0.2006     -3.6044      0.0000
   2  16   4      0.8881      0.3431     -0.7346      0.0000
   3  16   4      0.7206      0.5468      0.9529      0.0000
   4  16   4      0.8187      0.4676     -0.3554      0.0000
   5  16   4      0.8962      0.4385     -0.7363      0.0000
  -8  17   4      0.7549      0.6458      0.0201      0.0000
  -7  17   4      0.6376      0.4603      1.0827      0.0000
  -6  17   4      0.9601      0.3597     -1.3024      0.0000
  -5  17   4      0.6519      0.4857      0.9529      0.0000
  -4  17   4      0.8878      0.3426      0.7822      0.0000
  -3  17   4      1.2764      0.2054     -1.8726      0.0000
  -2  17   4      1.3826      0.2544     -1.7290      0.0000
  -1  17   4      1.4999      0.2327      2.1323      0.0000
   0  17   4      0.0000      0.4636      0.0262      0.0000
   1  17   4      1.5877      0.2602     -2.2002      0.0000
   2  17   4      1.0847      0.3977     -0.0356      0.0000
   3  17   4      1.6245      0.3228      1.5853      0.0000
   4  17   4      0.8664      0.4186     -0.7539      0.0000
  -5  18   4      0.8308      0.4850      0.8995      0.0000
  -4  18   4      0.8112      0.4414     -0.0129      0.0000
  -3  18   4      0.7546      0.4409      0.7025      0.0000
  -2  18   4      0.1630      0.4748      0.5312      0.0000
  -1  18   4      0.3311      0.4461     -0.4874      0.0000
   0  18   4      0.8849      0.3513     -0.6647      0.0000
   1  18   4      0.4944      0.5120     -0.2666      0.0000
   2  18   4      0.0000      0.5028      0.5982      0.0000
  -6   1   5      3.2297      0.6019     -2.0678      0.0000
  -5   1   5      5.9143      0.5757     -7.3318      0.0000
  -4   1   5      7.1982      0.9742      5.7949      0.0000
  -3   1   5      3.5527      0.3984     -1.9431      0.0000
  -2   1   5      3.8517      0.5609     -1.2270      0.0000
  -1   1   5      5.4208      0.2831      6.9001      0.0000
   0   1   5      2.2865      0.6427      1.9342      0.0000
   1   1   5     19.2231      0.8817    -21.0234      0.0000
   2   1   5      8.6044      0.6116     -8.6038      0.0000
   3   1   5      1.9552      0.5947     -0.4258      0.0000
   4   1   5      4.0401      0.7854     -2.7660      0.0000
   5   1   5      4.5754      0.7235      4.5581      0.0000
   6   1   5      3.0940      0.6260      3.6566      0.0000
   7   1   5      2.5864      0.7384      2.2286      0.0000
   8   1   5      1.5023      1.2066      0.5070      0.0000
   9   1   5      1.2104      1.2312      1.0597      0.0000
  10   1   5      1.3581      1.4082     -0.7537      0.0000
  -8   2   5      2.5958      0.7005      3.5882      0.0000
  -7   2   5     16.6884      2.2063    -13.0605      0.0000
  -6   2   5      9.5160      0.8940      9.2522      0.0000
  -5   2   5     11.8757      1.1117     12.0864      0.0000
  -4   2   5     24.4848      1.4322    -22.4659      0.0000
  -3   2   5      2.1479      0.2998      0.7558      0.0000
  -2   2   5     23.3276      1.0349     17.2399      0.0000
  -1   2   5      6.9737      0.4562      3.0255      0.0000
   0   2   5      6.9597      0.4345     -5.0895      0.0000
   1   2   5     13.7979      0.7426     14.7039      0.0000
   2   2   5      8.6314      0.5376      8.4838      0.0000
   3   2   5     18.0652      1.1048    -19.0611      0.0000
   4   2   5      9.5879      0.6202     -9.3921      0.0000
   5   2   5     11.2735      0.8083     11.7212      0.0000
   6   2   5      3.1532      0.9224      2.6306      0.0000
   7   2   5      5.2400      0.7864     -5.3130      0.0000
   8   2   5      4.3257      0.7498      4.4561      0.0000
   9   2   5      2.6788      1.1242      3.1764      0.0000
  10   2   5      4.9069      1.6697     -5.2307      0.0000
  11   2   5      1.8176      1.0118     -1.5022      0.0000
  12   2   5      1.2343      1.4816      1.5782      0.0000
  -9   3   5      3.0662      0.5270      3.8530      0.0000
  -8   3   5      6.5307      0.9379      7.8150      0.0000
  -7   3   5     11.0901      1.0444     12.0932      0.0000
  -6   3   5      6.4512      0.6302      5.2053      0.0000
  -5   3   5     14.2278      1.0861    -13.3875      0.0000
  -4   3   5      9.1365      0.6076     -9.1092      0.0000
  -3   3   5     16.4270      1.2003    -14.8171      0.0000
  -2   3   5     14.3586      0.6058    -13.7241      0.0000
  -1   3   5      8.1794      0.4019      7.3524      0.0000
   0   3   5      2.8362      0.7032      2.6236      0.0000
   1   3   5      2.6505      0.3186     -2.0923      0.0000
   2   3   5      2.9425      0.4804      0.2603      0.0000
   3   3   5      4.8950      0.5121     -5.0980      0.0000
   4   3   5     14.3003      2.7428    -14.0686      0.0000
   5   3   5      2.9516      0.6314     -2.4997      0.0000
   6   3   5      3.9483      0.5214     -3.6572      0.0000
   7   3   5      3.7478      0.5306     -3.3130      0.0000
   8   3   5      4.1596      1.0034      3.0906      0.0000
   9   3   5      5.5934      0.8269      6.3690      0.0000
  10   3   5      0.8333      0.8563     -0.6892      0.0000
  11   3   5      2.1430      0.6688      0.3652      0.0000
  12   3   5      0.0000      0.9094      0.8800      0.0000
 -10   4   5      1.4522      0.6156      1.3297      0.0000
  -9   4   5      2.0985      1.0573     -0.4246      0.0000
  -8   4   5      9.6360      1.0626     -9.0677      0.0000
  -7   4   5      3.8856      0.4534      3.5499      0.0000
  -6   4   5      7.5295      0.7295      7.9056      0.0000
  -5   4   5      2.1262      0.4214      1.8605      0.0000
  -4   4   5      8.2705      0.6067      5.5499      0.0000
  -3   4   5     18.3568      0.9493     17.5979      0.0000
  -2   4   5     36.8247      1.9644    -43.6720      0.0000
  -1   4   5     18.3093      0.8644    -16.9889      0.0000
   0   4   5      4.2241      0.2602      4.9089      0.0000
   1   4   5      4.2359      0.5883     -3.5510      0.0000
   2   4   5      3.6630      0.6057     -3.0472      0.0000
   3   4   5      7.9949      0.4514      7.8511      0.0000
   4   4   5      2.7637      0.4176     -3.0882      0.0000
   5   4   5      3.5123      0.3434     -3.1997      0.0000
   6   4   5      7.7637      0.5845      7.7985      0.0000
   7   4   5      2.3949      0.4223     -1.5628      0.0000
   8   4   5      0.7253      1.0856     -1.0906      0.0000
   9   4   5      1.7909      0.5471      1.3573      0.0000
  10   4   5      1.7938      0.9727      1.2462      0.0000
  11   4   5      1.1956      0.8339      0.6974      0.0000
  12   4   5      0.0000      0.7917     -0.2684      0.0000
 -11   5   5      5.6899      0.8993     -4.4874      0.0000
 -10   5   5      3.6107      0.6821      4.8946      0.0000
  -9   5   5      5.7857      0.8766      5.2597      0.0000
  -8   5   5      3.6581      0.6436     -4.4957      0.0000
  -7   5   5      3.9585      0.6507     -2.2654      0.0000
  -6   5   5      3.8116      0.5264      3.3727      0.0000
  -5   5   5     21.9114      1.3698     -7.3655      0.0000
  -4   5   5      9.4079      0.5272     -9.9650      0.0000
  -3   5   5      3.0217      0.3456     -1.9689      0.0000
  -2   5   5      6.1009      0.4947     -2.9361      0.0000
  -1   5   5     19.6163      0.9349    -19.2850      0.0000
   0   5   5      3.2871      0.3789      2.7080      0.0000
   1   5   5      7.3815      0.6684      6.0498      0.0000
   2   5   5      5.1864      1.0268      1.9371      0.0000
   3   5   5      7.7311      0.4895     -8.6468      0.0000
   4   5   5      3.5432      0.8418      2.7604      0.0000
   5   5   5      3.3385      0.3467      4.1131      0.0000
   6   5   5      3.6298      0.5568      2.4280      0.0000
   7   5   5      2.4963      0.4587      1.6835      0.0000
   8   5   5      1.4453      0.8900      1.2078      0.0000
   9   5   5      2.4189      1.0707     -1.6216      0.0000
  10   5   5      0.6804      1.0380     -0.7094      0.0000
  11   5   5      1.6022      0.6012      1.1570      0.0000
 -13   6   5      1.1579      0.7844      0.9788      0.0000
 -12   6   5      1.8513      0.5601     -0.6197      0.0000
 -11   6   5      2.3656      0.5195     -1.3552      0.0000
 -10   6   5      1.4486      0.5852     -0.9149      0.0000
  -9   6   5      3.4600      0.4670     -1.4421      0.0000
  -8   6   5      4.5208      0.7191     -4.8639      0.0000
  -7   6   5      5.6989      0.8224      6.7049      0.0000
  -6   6   5      9.1754      0.8994      8.7601      0.0000
  -5   6   5      2.0433      0.5920      0.0635      0.0000
  -4   6   5     10.2470      0.5204      9.0370      0.0000
  -3   6   5     10.0379      0.4219      9.6310      0.0000
  -2   6   5     26.6064      1.1745    -27.6260      0.0000
  -1   6   5      9.2719      0.4040     -8.4031      0.0000
   0   6   5      9.6599      0.4631      7.9857      0.0000
   1   6   5      9.5902      0.6215     -8.5448      0.0000
   2   6   5      4.5411      0.2908      4.3959      0.0000
   3   6   5     16.2843      0.9216     18.5869      0.0000
   4   6   5      3.1430      0.3999      2.7670      0.0000
   5   6   5      6.3822      0.3940     -6.9947      0.0000
   6   6   5      2.9067      0.4003      2.3990      0.0000
   7   6   5      1.6985      0.4572     -0.2065      0.0000
   8   6   5      3.4145      0.3842     -3.3789      0.0000
   9   6   5      0.8652      0.7394     -0.8055      0.0000
  10   6   5      1.4201      0.4837      1.2058      0.0000
  11   6   5      0.0000      0.6164      0.8872      0.0000
 -13   7   5      1.6650      0.7056      1.5502      0.0000
 -12   7   5      5.7874      0.6246      6.4054      0.0000
 -11   7   5      2.7996      0.4915      2.2962      0.0000
 -10   7   5      1.7123      0.6365     -1.5500      0.0000
  -9   7   5      2.1232      0.7810      1.6550      0.0000
  -8   7   5      1.7865      0.5640      0.4941      0.0000
  -7   7   5      8.7675      0.5826     -8.8639      0.0000
  -6   7   5      5.9988      0.5954     -5.9728      0.0000
  -5   7   5      3.0889      0.7395     -0.6807      0.0000
  -4   7   5      6.1003      0.3601     -6.2110      0.0000
  -3   7   5      2.3374      0.2411      1.3728      0.0000
  -2   7   5      7.1877      0.4116      5.9539      0.0000
  -1   7   5      6.7191      2.1122      4.2516      0.0000
   0   7   5      8.5628      0.4739     -9.0126      0.0000
   1   7   5      4.0546      0.2362     -4.8590      0.0000
   2   7   5      8.2006      0.4504     -8.2607      0.0000
   3   7   5      3.1860      1.2976      2.1170      0.0000
   4   7   5      4.4919      0.3976      3.7954      0.0000
   5   7   5      4.9746      0.4286      5.1893      0.0000
   6   7   5      2.0834      0.4016      1.2734      0.0000
   7   7   5      1.6749      0.5427     -0.6848      0.0000
   8   7   5      3.9234      0.4737     -4.3012      0.0000
   9   7   5      1.8756      0.4676     -1.3282      0.0000
  10   7   5      0.9562      0.6836      0.8539      0.0000
  11   7   5      0.7286      0.7904     -0.1884      0.0000
 -15   8   5      0.2588      0.6088      0.2773      0.0000
 -13   8   5      3.4354      0.6766     -3.0820      0.0000
 -12   8   5      3.5310      0.6660      3.0919      0.0000
 -11   8   5      4.6768      0.5541     -3.4710      0.0000
 -10   8   5      1.5724      0.6849     -0.9321      0.0000
  -9   8   5      2.8600      1.0270      3.5470      0.0000
  -8   8   5      3.8309      0.6498      3.1909      0.0000
  -7   8   5      3.5893      0.7879     -3.3102      0.0000
  -6   8   5      2.5450      0.3502      2.0920      0.0000
  -5   8   5      5.2452      0.2925      4.8050      0.0000
  -4   8   5     16.6506      0.7852    -16.1881      0.0000
  -3   8   5      4.3307      0.2339      4.8143      0.0000
  -2   8   5      8.0902      0.6789      6.4247      0.0000
  -1   8   5     10.2647      1.1268     13.0459      0.0000
   0   8   5      5.1831      0.2919     -4.8478      0.0000
   1   8   5      2.7115      0.2892     -1.0148      0.0000
   2   8   5      3.1290      0.2777      2.8744      0.0000
   3   8   5      6.6667      0.3514     -6.3079      0.0000
   4   8   5      3.8980      0.4113     -5.8095      0.0000
   5   8   5      2.3755      0.5777     -0.3530      0.0000
   6   8   5      3.0468      0.4098      2.4112      0.0000
   7   8   5      1.6647      0.4330     -0.8782      0.0000
   8   8   5      3.9260      0.4088      4.2395      0.0000
   9   8   5      1.4075      0.5501      1.3706      0.0000
  10   8   5      3.0215      0.4731     -2.7502      0.0000
  11   8   5      0.9623      0.5624     -0.3900      0.0000
 -14   9   5      1.1999      0.8162      1.2871      0.0000
 -13   9   5      2.1012      0.3731     -2.2134      0.0000
 -12   9   5      1.4811      0.5242      0.6654      0.0000
 -11   9   5      3.5045      0.3399      4.3056      0.0000
 -10   9   5      1.8932      0.4680      0.5259      0.0000
  -9   9   5      1.9414      0.3860      0.9219      0.0000
  -8   9   5      5.4597      0.5334      5.1750      0.0000
  -7   9   5      4.3544      0.5305     -4.2302      0.0000
  -6   9   5      5.7632      0.3450     -5.2991      0.0000
  -5   9   5     10.9871      0.5410     10.5509      0.0000
  -4   9   5      4.9530      0.2703      4.1158      0.0000
  -3   9   5     19.4565      0.7919    -18.5793      0.0000
  -2   9   5      9.8975      0.4196    -10.7960      0.0000
  -1   9   5      7.1277      0.3541      6.2252      0.0000
   0   9   5      3.8790      0.2665      4.5467      0.0000
   1   9   5      7.0145      0.2998     -7.5974      0.0000
   2   9   5      2.3235      0.3251      1.1397      0.0000
   3   9   5      4.7607      0.3525     -4.2613      0.0000
   4   9   5      2.6553      0.5485      0.2503      0.0000
   5   9   5      1.6725      0.3120      1.3849      0.0000
   6   9   5      4.3606      0.3630      4.6758      0.0000
   7   9   5      3.2070      0.3180     -3.1233      0.0000
   8   9   5      2.2132      0.3264     -2.0898      0.0000
   9   9   5      1.6326      0.3611      2.0805      0.0000
  10   9   5      1.3618      0.6039      0.9694      0.0000
 -14  10   5      0.0000      0.5468      0.4124      0.0000
 -13  10   5      1.2203      0.4247      1.0290      0.0000
 -12  10   5      0.9900      0.5394      0.6361      0.0000
 -11  10   5      1.7369      0.4079     -1.7736      0.0000
 -10  10   5      1.7186      0.3439     -0.2999      0.0000
  -9  10   5      3.4430      0.3435      2.9080      0.0000
  -8  10   5      3.5099      0.2723     -3.5163      0.0000
  -7  10   5      4.3118      0.3393     -3.9136      0.0000
  -6  10   5      2.0379      0.2438     -0.3865      0.0000
  -5  10   5      1.5985      0.2479     -0.2067      0.0000
  -4  10   5      1.8208      0.2627     -1.2027      0.0000
  -3  10   5      1.7231      0.3604      0.7449      0.0000
  -2  10   5      2.1721      0.3396     -0.7994      0.0000
  -1  10   5      4.0986      0.2433     -3.9725      0.0000
   0  10   5      1.2250      0.6443     -1.4740      0.0000
   1  10   5      4.3275      0.3133      3.4769      0.0000
   2  10   5      2.1265      0.2505      2.1287      0.0000
   3  10   5      4.2983      0.2892     -4.0616      0.0000
   4  10   5      2.1354      0.2955     -1.0472      0.0000
   5  10   5      3.3147      0.2633      3.3050      0.0000
   6  10   5      2.0966      0.3047      2.3569      0.0000
   7  10   5      2.8127      0.3063     -3.2893      0.0000
   8  10   5      1.6132      0.4219      0.2872      0.0000
   9  10   5      2.1576      0.4076      1.5367      0.0000
  10  10   5      0.9750      0.4727      0.0507      0.0000
 -14  11   5      0.0000      0.5013      0.2993      0.0000
 -13  11   5      1.1045      0.3461      0.9673      0.0000
 -12  11   5      2.1612      0.4220     -1.1274      0.0000
 -11  11   5      2.2473      0.2920     -2.1621      0.0000
 -10  11   5      1.8334      0.3298      0.6019      0.0000
  -9  11   5      1.4175      0.4047     -1.0889      0.0000
  -8  11   5      1.6531      0.3639      0.7608      0.0000
  -7  11   5      2.9091      0.2750      3.1717      0.0000
  -6  11   5      2.5883      0.3101      1.1727      0.0000
  -5  11   5      2.7783      0.3973     -2.3338      0.0000
  -4  11   5      7.5404      0.3323     -8.2300      0.0000
  -3  11   5      1.7479      0.2396     -0.1504      0.0000
  -2  11   5      1.3242      0.3563     -0.2358      0.0000
  -1  11   5      2.2141      0.2969     -1.3731      0.0000
   0  11   5      2.5578      0.2473     -1.2844      0.0000
   1  11   5      6.7414      0.3697      7.2328      0.0000
   2  11   5      1.4180      0.3814     -0.8216      0.0000
   3  11   5      3.0670      0.3938      0.3239      0.0000
   4  11   5      2.3456      0.7365      1.9995      0.0000
   5  11   5      3.2451      0.4776      2.0503      0.0000
   6  11   5      2.1506      0.2865     -2.3231      0.0000
   7  11   5      1.2981      0.3363     -0.3899      0.0000
   8  11   5      0.8504      0.4856      0.5942      0.0000
   9  11   5      0.0000      0.5592     -0.1073      0.0000
 -13  12   5      1.3953      0.3251      0.5521      0.0000
 -12  12   5      0.9652      0.4377      0.3983      0.0000
 -11  12   5      1.0165      0.4230     -0.5671      0.0000
 -10  12   5      0.8499      0.5105      0.5893      0.0000
  -9  12   5      4.5275      0.3457     -4.4510      0.0000
  -8  12   5      1.4983      0.3595     -0.1408      0.0000
  -7  12   5      3.5865      0.2679      3.3641      0.0000
  -6  12   5      1.8418      0.2196      1.8066      0.0000
  -5  12   5      1.6452      0.2413      1.0477      0.0000
  -4  12   5      1.2510      0.3323     -0.8119      0.0000
  -3  12   5      3.0884      0.2192      3.7207      0.0000
  -2  12   5      3.8230      0.2814     -3.0380      0.0000
  -1  12   5      2.6392      0.2128      1.9679      0.0000
   0  12   5      2.7555      0.2253      1.6231      0.0000
   1  12   5      1.5614      0.3491      0.8939      0.0000
   2  12   5      1.5518      0.4415      0.4971      0.0000
   3  12   5      2.0897      0.5673      1.2640      0.0000
   4  12   5      2.1055      0.3280      1.7821      0.0000
   5  12   5      2.0016      0.3056     -1.8913      0.0000
   6  12   5      1.2769      0.2997     -0.8602      0.0000
   7  12   5      1.7018      0.2645     -0.9590      0.0000
   8  12   5      1.8186      0.2754     -1.5117      0.0000
   9  12   5      0.7300      0.5757     -0.5169      0.0000
 -12  13   5      0.9149      0.5562      1.0097      0.0000
 -11  13   5      0.4023      0.5302     -0.2967      0.0000
 -10  13   5      3.1603      0.2916      2.7936      0.0000
  -9  13   5      2.7335      0.2532      2.6945      0.0000
  -8  13   5      3.2830      0.2751     -3.1823      0.0000
  -7  13   5      4.2376      0.3086     -4.4957      0.0000
  -6  13   5      1.0586      0.3167      0.1704      0.0000
  -5  13   5      1.1795      0.2628      0.6927      0.0000
  -4  13   5      1.2662      0.2711     -0.7007      0.0000
  -3  13   5      4.8261      0.2842      4.8563      0.0000
  -2  13   5      3.4736      0.1984      3.2290      0.0000
  -1  13   5      5.5141      0.2832     -6.2829      0.0000
   0  13   5      2.5569      0.2211     -2.6065      0.0000
   1  13   5      1.2861      0.3242      1.4307      0.0000
   2  13   5      1.9198      0.2507     -2.0468      0.0000
   3  13   5      5.0397      0.2893     -5.4367      0.0000
   4  13   5      2.6894      0.2514      2.8656      0.0000
   5  13   5      1.4275      0.2909      0.8661      0.0000
   6  13   5      1.4615      0.4235      1.0200      0.0000
   7  13   5      1.1842      0.3358      1.1001      0.0000
   8  13   5      1.3303      0.3651     -0.5768      0.0000
 -11  14   5      1.1554      0.3768      0.6489      0.0000
 -10  14   5      1.1540      0.3302     -1.0828      0.0000
  -9  14   5      0.8483      0.4569     -1.0300      0.0000
  -8  14   5      1.9111      0.2335      1.4119      0.0000
  -7  14   5      1.3575      0.2947      0.7539      0.0000
  -6  14   5      2.8430      0.2451     -2.5251      0.0000
  -5  14   5      0.8827      0.4179      0.0876      0.0000
  -4  14   5      1.1956      0.2942     -0.4661      0.0000
  -3  14   5      1.9280      0.2118     -1.7516      0.0000
  -2  14   5      2.5961      0.2006      2.8781      0.0000
  -1  14   5      1.8999      0.2242      2.6430      0.0000
   0  14   5      2.2133      0.2946     -0.9797      0.0000
   1  14   5      1.3488      0.3300     -1.1361      0.0000
   2  14   5      1.1863      0.4274     -0.6448      0.0000
   3  14   5      0.9915      0.4010     -0.5977      0.0000
   4  14   5      1.2150      0.3331      0.8517      0.0000
   5  14   5      0.9006      0.3919     -0.9084      0.0000
   6  14   5      0.5483      0.4905     -0.6071      0.0000
   7  14   5      1.0236      0.3658      0.7938      0.0000
 -10  15   5      1.5471      0.3038     -1.8117      0.0000
  -9  15   5      0.8790      0.3603     -0.3850      0.0000
  -8  15   5      2.5343      0.2627      2.8787      0.0000
  -7  15   5      0.7138      0.3799     -0.4807      0.0000
  -6  15   5      1.8020      0.2476     -2.2932      0.0000
  -5  15   5      2.6406      0.2289      2.9036      0.0000
  -4  15   5      1.2704      0.2986      1.2189      0.0000
  -3  15   5      2.2994      0.2070     -2.3986      0.0000
  -2  15   5      1.4018      0.2239     -1.1250      0.0000
  -1  15   5      2.4536      0.1975      2.8355      0.0000
   0  15   5      2.6439      0.2356     -3.4339      0.0000
   1  15   5      2.3333      0.2631     -2.3296      0.0000
   2  15   5      0.9108      0.4065      0.5609      0.0000
   3  15   5      1.3938      0.4204      1.1060      0.0000
   4  15   5      1.6815      0.2720     -1.8879      0.0000
   5  15   5      0.6827      0.4894      0.5352      0.0000
   6  15   5      1.5483      0.3153      1.7033      0.0000
  -9  16   5      0.7702      0.4181      0.1646      0.0000
  -8  16   5      1.2356      0.3805      1.3578      0.0000
  -7  16   5      0.2033      0.4477     -0.0554      0.0000
  -6  16   5      1.4497      0.2477     -1.6087      0.0000
  -5  16   5      1.2770      0.2239     -1.2144      0.0000
  -4  16   5      1.9094      0.2109     -2.2709      0.0000
  -3  16   5      1.1334      0.2666     -1.1979      0.0000
  -2  16   5      1.7161      0.1875      2.1280      0.0000
  -1  16   5      2.2289      0.1882      2.5899      0.0000
   0  16   5      1.1374      0.3510     -0.7521      0.0000
   1  16   5      1.1807      0.3083      0.4925      0.0000
   2  16   5      0.8477      0.4659      0.0253      0.0000
   3  16   5      1.3542      0.5409     -1.2576      0.0000
   4  16   5      0.3251      0.4871     -0.4526      0.0000
   5  16   5      0.0000      0.6304      0.2647      0.0000
  -7  17   5      0.5448      0.4845      0.2550      0.0000
  -6  17   5      0.9034      0.3078     -1.1413      0.0000
  -5  17   5      1.1338      0.2622      0.8391      0.0000
  -4  17   5      0.2765      0.4378      0.5374      0.0000
  -3  17   5      1.3691      0.2117     -1.9559      0.0000
  -2  17   5      0.5538      0.4027     -0.8654      0.0000
  -1  17   5      1.1432      0.2671      0.9644      0.0000
   0  17   5      0.5239      0.4615      0.9970      0.0000
   1  17   5      0.4903      0.4528     -0.1660      0.0000
   2  17   5      0.9462      0.3696      1.2151      0.0000
   3  17   5      0.5397      0.5228     -0.2557      0.0000
  -5  18   5      0.0000      0.4737      0.9892      0.0000
  -4  18   5      0.3803      0.5079      0.3408      0.0000
  -3  18   5      0.5548      0.4696      0.3655      0.0000
  -2  18   5      0.0766      0.4509      0.5272      0.0000
  -1  18   5      0.7389      0.4011     -0.9221      0.0000
   0  18   5      0.8665      0.4631     -1.0802      0.0000
  -6   0   6     11.7400      1.0930     11.2235      0.0000
  -4   0   6     52.4549      3.6461    -45.3037      0.0000
  -3   0   6      5.6066      0.5023     -5.8818      0.0000
  -2   0   6      3.8741      2.9191      2.2265      0.0000
  -1   0   6     15.1128      0.8657    -12.3898      0.0000
   0   0   6      3.0388      0.4763      2.4677      0.0000
   1   0   6     20.2686      1.4463     19.0126      0.0000
   2   0   6      9.5846      0.7556      7.5193      0.0000
   3   0   6     16.4979      2.5985    -19.7520      0.0000
   4   0   6      2.8797      0.5255      3.3493      0.0000
   5   0   6      7.1215      1.0295      7.9769      0.0000
   6   0   6      5.1895      0.8067     -5.0389      0.0000
   7   0   6      1.4547      1.4392     -3.0531      0.0000
   8   0   6      2.6327      0.9273      3.2983      0.0000
   9   0   6      2.1875      1.7069      2.2285      0.0000
  -7   1   6      6.5002      0.6469     -6.7384      0.0000
  -4   1   6      4.2835      0.5100     -5.3349      0.0000
  -3   1   6      2.8477      0.5752     -3.2118      0.0000
  -2   1   6      8.4171      0.6233      4.6426      0.0000
  -1   1   6      4.5815      0.2487     -2.3433      0.0000
   0   1   6     17.2861      0.8045    -15.2530      0.0000
   1   1   6      6.7015      0.4275      5.8033      0.0000
   2   1   6      1.5570      0.4203      1.5659      0.0000
   3   1   6      2.8280      0.3303      1.5169      0.0000
   4   1   6      4.2738      0.3399      4.2143      0.0000
   5   1   6      9.6216      0.6929      9.8449      0.0000
   6   1   6      6.5619      0.6746     -8.3153      0.0000
   7   1   6      3.2912      0.6662     -3.8716      0.0000
   8   1   6      1.6092      0.9827      1.9131      0.0000
   9   1   6      2.6127      0.7183      2.1026      0.0000
  10   1   6      2.0725      0.9400     -1.8253      0.0000
  11   1   6      2.0898      1.5390      1.9764      0.0000
  -9   2   6      8.7309      1.2018     -3.2425      0.0000
  -8   2   6      2.0331      0.9553     -1.1072      0.0000
  -7   2   6     10.7916      1.0078    -10.2820      0.0000
  -6   2   6      3.3413      0.4175      3.3435      0.0000
  -5   2   6      9.2939      0.6177     -8.0124      0.0000
  -4   2   6     20.7981      1.1083     22.4529      0.0000
  -3   2   6      6.9753      0.8610      5.9290      0.0000
  -2   2   6     11.1292      1.8729      9.3052      0.0000
  -1   2   6      4.1509      0.3301      3.2386      0.0000
   0   2   6      6.4535      0.3216     -5.7323      0.0000
   1   2   6      2.3737      0.3565     -1.3338      0.0000
   2   2   6      3.3667      0.3272     -2.7139      0.0000
   3   2   6      3.4967      0.5956     -0.2581      0.0000
   4   2   6      2.4959      0.4018      1.4765      0.0000
   5   2   6      9.1324      0.6393     10.3712      0.0000
   6   2   6      8.9381      0.8352      7.9573      0.0000
   7   2   6      2.1275      0.5959     -2.4158      0.0000
   8   2   6      1.9686      0.9852     -0.2284      0.0000
   9   2   6      1.4620      0.7505     -0.7858      0.0000
  10   2   6      1.8874      0.6906     -1.4384      0.0000
  11   2   6      0.1032      0.9049     -1.1971      0.0000
 -10   3   6      5.9577      0.8695      6.0998      0.0000
  -9   3   6      3.4332      0.6428     -3.2997      0.0000
  -8   3   6      2.8270      0.5617     -0.9076      0.0000
  -7   3   6      8.3823      0.7995      8.1057      0.0000
  -6   3   6     12.7967      1.1981     11.0845      0.0000
  -5   3   6      7.9258      0.4776     -6.5435      0.0000
  -4   3   6      8.1775      0.3869     -8.3657      0.0000
  -3   3   6      9.9276      0.5697      0.1715      0.0000
  -2   3   6     11.7256      0.5694    -12.5700      0.0000
  -1   3   6      4.9147      0.3449     -3.1840      0.0000
   0   3   6      4.8972      0.2936     -3.0731      0.0000
   1   3   6      9.5812      0.4438      8.8427      0.0000
   2   3   6     10.1165      0.8180      9.0269      0.0000
   3   3   6      7.3377      0.4622     -7.3695      0.0000
   4   3   6      2.4123      0.3607      1.2151      0.0000
   5   3   6      3.6257      0.7284      2.5654      0.0000
   6   3   6      3.0563      0.4896      2.9248      0.0000
   7   3   6      4.2439      0.4517     -3.8949      0.0000
   9   3   6      3.5328      1.1061     -3.8115      0.0000
  10   3   6      1.3402      0.7018     -0.8911      0.0000
  11   3   6      1.0415      0.8149      0.7883      0.0000
 -11   4   6      6.1375      0.6535      6.0912      0.0000
 -10   4   6      3.7228      0.4665      3.5766      0.0000
  -9   4   6      3.0125      0.8133     -1.7548      0.0000
  -7   4   6      3.9939      0.6232      4.4989      0.0000
  -6   4   6     18.1477      1.3775    -15.5853      0.0000
  -5   4   6      3.6829      0.3371     -2.2539      0.0000
  -4   4   6      4.0844      0.2844      1.8584      0.0000
  -3   4   6      5.3815      0.3183      5.1649      0.0000
  -2   4   6      4.4885      4.2056      2.2486      0.0000
  -1   4   6     17.5755      0.9285     19.7533      0.0000
   0   4   6      5.7314      0.3434      6.8237      0.0000
   1   4   6     19.2767      0.9518    -18.7802      0.0000
   2   4   6      4.6943      0.3871     -3.4904      0.0000
   3   4   6      7.7885      0.4394      8.3602      0.0000
   4   4   6      3.4895      0.8283      3.8787      0.0000
   5   4   6      2.6290      0.3912      1.8136      0.0000
   6   4   6      4.8985      0.4661      5.5408      0.0000
   7   4   6      2.0505      0.4896      0.6726      0.0000
   8   4   6      4.7500      0.6199     -3.5943      0.0000
   9   4   6      0.8703      0.6715     -0.8618      0.0000
  10   4   6      1.6179      0.7949     -0.5894      0.0000
  11   4   6      1.0305      0.7786     -0.6986      0.0000
 -13   5   6      0.7319      0.6993     -0.2259      0.0000
 -12   5   6      2.1302      0.5202     -1.9645      0.0000
 -10   5   6      5.7280      0.8624      6.6352      0.0000
  -9   5   6      6.9355      0.6837      6.3215      0.0000
  -8   5   6      5.6176      0.8160      5.0964      0.0000
  -7   5   6      5.7533      0.5847      6.4374      0.0000
  -6   5   6      8.1981      0.6442     -8.1802      0.0000
  -5   5   6     15.0869      1.0589    -14.7729      0.0000
  -4   5   6      3.3105      0.8054     -3.1467      0.0000
  -3   5   6      3.4846      1.5064     -3.7950      0.0000
  -2   5   6      6.0717      0.3518     -5.8578      0.0000
  -1   5   6     27.9963      1.1407     28.1266      0.0000
   0   5   6     12.1691      0.5848     12.5546      0.0000
   1   5   6      5.9090      0.4368     -4.7754      0.0000
   2   5   6      7.5517      0.4244     -7.8189      0.0000
   3   5   6      2.7733      0.2814      2.6800      0.0000
   4   5   6     10.9452      0.6392    -11.3542      0.0000
   5   5   6      1.4522      0.4722      0.2983      0.0000
   6   5   6      3.8501      0.3402      3.3391      0.0000
   7   5   6      2.4330      0.4100      2.3898      0.0000
   8   5   6      2.4832      0.3773     -2.2882      0.0000
   9   5   6      1.2695      0.5984      0.7710      0.0000
  10   5   6      1.0531      0.7587      1.2520      0.0000
  11   5   6      2.2767      0.5654     -2.2004      0.0000
 -14   6   6      0.8842      0.7092      0.1514      0.0000
 -13   6   6      2.4086      0.6240      2.8191      0.0000
 -12   6   6      1.3453      0.6852      1.1142      0.0000
 -11   6   6      6.6028      0.9683     -6.2899      0.0000
 -10   6   6      1.7041      0.6529     -1.3011      0.0000
  -7   6   6      6.2158      0.8923     -6.1550      0.0000
  -6   6   6     17.8277      1.2881     20.4577      0.0000
  -5   6   6      2.2424      0.6310     -2.0431      0.0000
  -4   6   6     18.6836      0.7926    -18.0675      0.0000
  -3   6   6      5.6571      0.4200     -5.2763      0.0000
  -2   6   6     11.8938      2.8651      8.9377      0.0000
  -1   6   6      2.6699      0.4171     -1.5400      0.0000
   0   6   6      6.6874      0.4215     -1.7879      0.0000
   1   6   6      5.9662      0.4002      6.0778      0.0000
   2   6   6      2.5901      0.4465      0.3438      0.0000
   3   6   6      2.1731      0.3706     -1.9103      0.0000
   4   6   6      3.2303      0.3625      2.7535      0.0000
   5   6   6      2.8586      0.3397     -2.8604      0.0000
   6   6   6      4.5212      0.3259     -4.6496      0.0000
   7   6   6      1.1556      0.6129     -0.3100      0.0000
   8   6   6      2.4113      0.4463      2.7674      0.0000
   9   6   6      1.3424      0.6226      0.8533      0.0000
  10   6   6      0.4823      0.5926      0.1044      0.0000
  11   6   6      1.1357      0.5530      0.3701      0.0000
 -15   7   6      0.7822      0.6223      1.2658      0.0000
 -13   7   6      1.2038      0.6011     -1.1166      0.0000
 -12   7   6      5.1598      0.8411      3.7021      0.0000
 -11   7   6      2.5998      0.6018     -1.7073      0.0000
 -10   7   6      1.9227      0.4600     -1.6012      0.0000
  -9   7   6      2.0972      0.6257     -1.3862      0.0000
  -8   7   6      4.7579      0.8291      4.7925      0.0000
  -7   7   6     11.4246      3.9123     -7.8515      0.0000
  -6   7   6      2.5570      0.2584     -1.7919      0.0000
  -5   7   6      7.6259      0.3879      6.1345      0.0000
  -4   7   6      3.5285      0.3277      1.6530      0.0000
  -3   7   6     19.0352      0.9468    -18.0991      0.0000
  -2   7   6     11.5545      0.5691    -11.4933      0.0000
  -1   7   6     16.5644      1.1375     16.1502      0.0000
   0   7   6      3.0847      0.4746     -0.8399      0.0000
   1   7   6      3.6784      1.0654     -1.2389      0.0000
   2   7   6      3.7765      0.4122      3.4570      0.0000
   3   7   6      4.9502      0.5094     -5.1368      0.0000
   4   7   6      2.5669      1.4324     -0.5594      0.0000
   5   7   6      3.6491      0.3526      4.1051      0.0000
   6   7   6      6.6100      0.4845      5.9402      0.0000
   7   7   6      4.0615      0.3845     -4.1291      0.0000
   8   7   6      2.3571      0.5093      0.8085      0.0000
   9   7   6      1.4084      0.9393      0.2151      0.0000
  10   7   6      1.5791      0.5612      0.4302      0.0000
 -15   8   6      1.3077      0.7740      0.6086      0.0000
 -14   8   6      1.2286      0.5071     -0.3865      0.0000
 -13   8   6      0.8187      0.6113      0.1706      0.0000
 -12   8   6      1.3505      0.5314     -0.6881      0.0000
 -11   8   6      5.0312      0.4668     -5.2075      0.0000
 -10   8   6      3.9723      0.4059     -4.2845      0.0000
  -9   8   6      3.5286      0.4803      2.8011      0.0000
  -8   8   6      2.3892      0.5712     -1.2828      0.0000
  -7   8   6      2.9741      0.4151     -1.3180      0.0000
  -6   8   6      3.0654      0.5527      2.3339      0.0000
  -5   8   6      3.0740      0.2342      2.8361      0.0000
  -4   8   6     11.3395      0.4635    -10.5954      0.0000
  -3   8   6      2.4617      0.1959     -1.6318      0.0000
  -2   8   6     11.1550      0.5463     10.9809      0.0000
  -1   8   6      3.0841      0.2969      2.9320      0.0000
   0   8   6      5.6073      0.2912     -2.0009      0.0000
   1   8   6     10.1979      0.4318     10.9208      0.0000
   2   8   6      5.0344      0.2990      5.7697      0.0000
   3   8   6      2.4002      0.6583     -0.9721      0.0000
   4   8   6      1.8810      0.3936     -0.3833      0.0000
   5   8   6      2.9667      0.3340      2.5912      0.0000
   6   8   6      2.0590      0.3636     -1.2292      0.0000
   7   8   6      3.4063      0.3536     -3.6171      0.0000
   8   8   6      1.9911      0.3537      1.4297      0.0000
   9   8   6      2.5126      0.5227      2.1212      0.0000
  10   8   6      1.1362      0.4651     -0.5826      0.0000
 -14   9   6      0.8920      0.7948      0.9759      0.0000
 -12   9   6      0.4309      0.7808     -0.6077      0.0000
 -11   9   6      2.3880      0.7423     -2.0544      0.0000
 -10   9   6      2.2320      0.7661      1.6481      0.0000
  -9   9   6      2.2820      1.0700     -0.2029      0.0000
  -8   9   6      1.8006      0.7439     -0.4995      0.0000
  -7   9   6      1.5496      0.3874      0.7961      0.0000
  -6   9   6      3.4523      0.2142      3.3366      0.0000
  -5   9   6      4.7889      0.3141      5.1186      0.0000
  -4   9   6      2.3597      0.2862      1.5165      0.0000
  -3   9   6      3.7153      0.3550      3.1922      0.0000
  -2   9   6      2.9445      0.8036     -2.0776      0.0000
  -1   9   6      3.7360      0.5181     -2.4357      0.0000
   0   9   6      7.1554      0.4081     -6.8599      0.0000
   1   9   6      6.2312      0.4078      6.0185      0.0000
   2   9   6      2.2482      0.4456      0.2594      0.0000
   3   9   6      2.1791      0.5636      0.4312      0.0000
   4   9   6      1.7882      0.6661      0.7847      0.0000
   5   9   6      4.1222      0.2877      4.1722      0.0000
   6   9   6      3.2739      0.3201     -3.4262      0.0000
   7   9   6      2.6612      0.3950     -1.9469      0.0000
   8   9   6      1.2025      0.5751      0.4839      0.0000
   9   9   6      1.1582      0.4788     -1.1503      0.0000
 -14  10   6      1.3309      0.3809      1.1426      0.0000
 -13  10   6      1.2163      0.6497      0.0882      0.0000
 -12  10   6      1.0678      0.7289      0.4738      0.0000
 -11  10   6      1.9356      0.3802      2.2173      0.0000
 -10  10   6      1.8747      0.5019      1.1495      0.0000
  -9  10   6      4.9323      0.4053     -4.8894      0.0000
  -8  10   6      0.2417      0.5937      0.2376      0.0000
  -7  10   6      3.6291      0.2905     -2.9172      0.0000
  -6  10   6      4.2901      0.2829     -3.7967      0.0000
  -5  10   6      1.7887      0.2583     -1.3999      0.0000
  -4  10   6      4.1980      0.2060      4.2120      0.0000
  -3  10   6      2.0792      0.3169      0.5729      0.0000
  -2  10   6      3.7844      1.0066      1.7543      0.0000
  -1  10   6      4.1918      0.4445      4.6965      0.0000
   0  10   6      1.6093      0.3366      0.9000      0.0000
   1  10   6      2.8231      0.2510     -2.5391      0.0000
   2  10   6      1.5594      0.3611     -0.1923      0.0000
   3  10   6      1.8936      0.3355      0.6652      0.0000
   4  10   6      1.8572      0.5691     -0.6328      0.0000
   5  10   6      1.3854      0.4054      0.2440      0.0000
   6  10   6      1.9502      0.3072      1.9357      0.0000
   7  10   6      0.7318      0.5908     -0.6386      0.0000
   8  10   6      2.3902      0.2881     -1.7828      0.0000
   9  10   6      0.5684      0.5888     -0.2136      0.0000
 -14  11   6      0.0000      0.5093     -0.0467      0.0000
 -13  11   6      1.2614      0.4043      1.2456      0.0000
 -12  11   6      1.7618      0.3003     -2.1198      0.0000
 -11  11   6      2.6135      0.3479     -2.9090      0.0000
 -10  11   6      3.3316      0.3414      3.1364      0.0000
  -9  11   6      1.2720      0.4251     -0.6177      0.0000
  -8  11   6      2.2220      0.2943      1.0142      0.0000
  -7  11   6      2.8110      0.2303      2.6930      0.0000
  -6  11   6      2.3618      0.2522      2.2284      0.0000
  -5  11   6      6.5941      0.3317     -7.2998      0.0000
  -4  11   6      2.7522      0.2072     -1.6029      0.0000
  -3  11   6      6.8716      0.3150      6.5186      0.0000
  -2  11   6      2.8034      0.4780      1.9181      0.0000
  -1  11   6      2.4250      0.3481     -1.8301      0.0000
   0  11   6      1.5973      0.3304      1.0642      0.0000
   1  11   6      2.4850      0.2859      1.8611      0.0000
   2  11   6      3.7351      0.4089     -2.9165      0.0000
   3  11   6      3.4735      0.2460     -3.3712      0.0000
   4  11   6      1.5955      0.3106     -1.0047      0.0000
   5  11   6      3.2289      0.2768     -3.2491      0.0000
   6  11   6      1.7534      0.2740      1.4315      0.0000
   7  11   6      2.0729      0.2902      2.5548      0.0000
   8  11   6      1.0317      0.5148      0.3768      0.0000
 -13  12   6      1.2958      0.4023      0.5189      0.0000
 -12  12   6      1.2588      0.3488     -0.1335      0.0000
 -11  12   6      0.0000      0.6020     -0.2182      0.0000
 -10  12   6      1.2841      0.4513     -0.1287      0.0000
  -9  12   6      1.7183      0.2991     -1.9947      0.0000
  -8  12   6      1.3459      0.3834     -0.7465      0.0000
  -7  12   6      2.4500      0.1958      2.1366      0.0000
  -6  12   6      3.3385      0.2078      3.7101      0.0000
  -5  12   6      1.7547      0.3267     -0.9758      0.0000
  -4  12   6      4.5438      0.2257     -4.7364      0.0000
  -3  12   6      1.5685      0.2694     -0.2007      0.0000
  -2  12   6      2.6979      0.6264      0.8496      0.0000
  -1  12   6      2.7228      0.2441      2.2089      0.0000
   0  12   6      1.3326      0.4306     -0.8660      0.0000
   1  12   6      2.0733      0.2712     -1.3788      0.0000
   2  12   6      2.8267      0.2770     -2.5262      0.0000
   3  12   6      3.0766      0.3074      3.7184      0.0000
   4  12   6      2.7810      0.2904      2.8635      0.0000
   5  12   6      2.4513      0.2610     -2.9039      0.0000
   6  12   6      1.6428      0.2866     -1.5641      0.0000
   7  12   6      1.7152      0.2985      2.1055      0.0000
   8  12   6      0.8227      0.5884      0.6477      0.0000
 -12  13   6      1.0249      0.6245      0.7900      0.0000
 -11  13   6      0.7287      0.4893     -0.4717      0.0000
 -10  13   6      1.6748      0.2697     -1.2649      0.0000
  -9  13   6      2.3244      0.2572      2.0771      0.0000
  -8  13   6      3.3265      0.2460      3.0256      0.0000
  -7  13   6      4.3911      0.2540     -4.2399      0.0000
  -6  13   6      3.9782      0.2365     -3.9757      0.0000
  -5  13   6      3.3206      0.2231      3.3818      0.0000
  -4  13   6      1.4312      0.2337      0.8996      0.0000
  -3  13   6      2.5245      0.2368     -2.6010      0.0000
  -2  13   6      1.4991      0.3765     -0.3571      0.0000
  -1  13   6      2.8252      0.4504      2.9450      0.0000
   0  13   6      2.8393      0.2226     -3.2878      0.0000
   1  13   6      1.2336      0.3329      0.6178      0.0000
   2  13   6      1.3499      0.3333     -0.0345      0.0000
   3  13   6      1.1114      0.4261      0.2836      0.0000
   4  13   6      2.2059      0.2670     -1.8397      0.0000
   5  13   6      0.9379      0.3713      0.0958      0.0000
   6  13   6      1.6537      0.2762      1.7316      0.0000
   7  13   6      1.3591      0.3659      0.1004      0.0000
 -11  14   6      1.9767      0.4308     -2.1370      0.0000
 -10  14   6      1.0545      0.3130     -0.8575      0.0000
  -9  14   6      0.8801      0.4073      0.6691      0.0000
  -8  14   6      1.0927      0.2977      0.1277      0.0000
  -7  14   6      0.8812      0.3169      0.0888      0.0000
  -6  14   6      2.7422      0.2237      2.3598      0.0000
  -5  14   6      1.4097      0.2289      1.3616      0.0000
  -4  14   6      2.9352      0.2480     -3.5095      0.0000
  -3  14   6      3.8210      0.2511     -4.1376      0.0000
  -2  14   6      1.5377      0.2505      1.1980      0.0000
  -1  14   6      1.0327      0.3443      1.0196      0.0000
   0  14   6      1.2805      0.3044      0.8655      0.0000
   1  14   6      3.1382      0.2612      3.1937      0.0000
   2  14   6      2.5613      0.2443      2.6108      0.0000
   3  14   6      1.0796      0.3271      0.6281      0.0000
   4  14   6      1.0917      0.3127     -0.6103      0.0000
   5  14   6      0.9531      0.3580     -0.2881      0.0000
   6  14   6      1.0088      0.3419     -0.3774      0.0000
 -10  15   6      1.8419      0.2916     -1.7664      0.0000
  -9  15   6      0.6392      0.4791     -0.7604      0.0000
  -8  15   6      1.8443      0.2758      1.8517      0.0000
  -7  15   6      1.7076      0.2399     -2.2903      0.0000
  -6  15   6      0.9767      0.3396     -0.3672      0.0000
  -5  15   6      3.6336      0.3384      4.8956      0.0000
  -4  15   6      1.6879      0.2332      2.3535      0.0000
  -3  15   6      1.7978      0.2294     -1.9164      0.0000
  -2  15   6      0.9391      0.2785      0.8216      0.0000
  -1  15   6      0.9222      0.4052     -0.0007      0.0000
   0  15   6      0.9211      0.4048     -1.1624      0.0000
   1  15   6      0.9320      0.3689     -0.8996      0.0000
   2  15   6      0.5282      0.5594      0.8209      0.0000
   3  15   6      0.6109      0.5255      0.2979      0.0000
   4  15   6      0.1700      0.4594      0.2035      0.0000
   5  15   6      0.7434      0.4787      0.3227      0.0000
  -9  16   6      0.4550      0.5215      0.3382      0.0000
  -8  16   6      1.0069      0.3284      0.5938      0.0000
  -7  16   6      0.9090      0.3382     -1.1766      0.0000
  -6  16   6      0.9267      0.2724     -0.7387      0.0000
  -5  16   6      0.3518      0.4214      0.4320      0.0000
  -4  16   6      0.7955      0.2992      0.0308      0.0000
  -3  16   6      0.9957      0.3413     -0.0262      0.0000
  -2  16   6      1.1481      0.2585      0.9345      0.0000
  -1  16   6      1.1862      0.3145      1.0291      0.0000
   0  16   6      2.4086      0.2362     -2.9167      0.0000
   1  16   6      1.2477      0.3694     -0.9782      0.0000
   2  16   6      1.4833      0.3188      1.0818      0.0000
   3  16   6      0.9668      0.3925     -0.7293      0.0000
   4  16   6      1.1118      0.4426     -1.0100      0.0000
  -7  17   6      0.7070      0.4363      0.5596      0.0000
  -6  17   6      0.8281      0.3661      0.9168      0.0000
  -5  17   6      0.3066      0.4623     -0.8961      0.0000
  -4  17   6      0.5753      0.4132     -0.4875      0.0000
  -3  17   6      1.5360      0.1915      1.7428      0.0000
  -2  17   6      1.0234      0.2793     -1.1651      0.0000
  -1  17   6      1.0842      0.2990     -1.7615      0.0000
   0  17   6      0.8931      0.4063      0.6142      0.0000
   1  17   6      1.0417      0.4534      1.2831      0.0000
   2  17   6      0.8861      0.3942     -1.4821      0.0000
  -4  18   6      0.2724      0.5255      0.3029      0.0000
  -3  18   6      0.0000      0.6076      0.2230      0.0000
  -2  18   6      0.4452      0.5536     -0.1733      0.0000
  -9   1   7      1.8819      0.6445      1.8954      0.0000
  -8   1   7     14.6251      1.3646    -13.4184      0.0000
  -7   1   7      7.9195      0.7485      7.7547      0.0000
  -6   1   7     15.0772      1.3986     15.5318      0.0000
  -5   1   7     15.6350      1.3353    -13.7510      0.0000
  -4   1   7      4.9900      0.3575     -4.6768      0.0000
  -3   1   7     20.9682      0.8943     19.2854      0.0000
  -2   1   7     16.7686      0.6752     16.9681      0.0000
  -1   1   7      8.4456      0.3883     -7.9002      0.0000
   0   1   7      9.5900      0.5709     -9.9197      0.0000
   1   1   7      7.5672      0.3725      6.3205      0.0000
   2   1   7      3.3952      0.3161      3.3353      0.0000
   3   1   7      6.7490      0.3905     -7.6491      0.0000
   4   1   7      4.3125      0.3069      4.0184      0.0000
   5   1   7      8.0782      0.5063      8.1459      0.0000
   6   1   7      2.4555      0.4849     -1.7649      0.0000
   7   1   7      3.8181      0.5883     -4.1958      0.0000
   8   1   7      1.1491      0.8784      1.2335      0.0000
   9   1   7      2.8353      0.6229     -3.2189      0.0000
  10   1   7      1.2679      0.9695     -1.5392      0.0000
  -9   2   7      0.1573      0.6772     -0.0248      0.0000
  -8   2   7     13.3192      1.2418     13.5092      0.0000
  -7   2   7      5.9425      0.5761      5.5979      0.0000
  -6   2   7     10.1852      0.6713     -8.0162      0.0000
  -5   2   7      9.6428      0.7216     -9.5573      0.0000
  -4   2   7      1.9257      0.3664     -0.9782      0.0000
  -3   2   7     14.6163      0.6181    -15.7502      0.0000
  -2   2   7     13.2307      0.5509     12.2474      0.0000
  -1   2   7     17.9511      0.7039     16.2378      0.0000
   0   2   7      3.7887      0.3132      3.6223      0.0000
   1   2   7      7.7555      0.4262     -7.7937      0.0000
   2   2   7      2.1241      0.3188     -1.6447      0.0000
   3   2   7      3.2250      0.4267      3.0813      0.0000
   4   2   7      7.4602      0.5387     -7.0392      0.0000
   5   2   7      2.1521      0.3897     -2.2349      0.0000
   6   2   7      1.7237      0.4580     -0.8833      0.0000
   7   2   7      0.5162      0.7553      0.8226      0.0000
   8   2   7      4.0652      0.9535      0.7972      0.0000
   9   2   7      0.7393      0.8001     -0.1012      0.0000
  10   2   7      1.4453      0.6642      0.6493      0.0000
 -11   3   7      1.7111      0.5653     -1.0792      0.0000
  -9   3   7      6.5069      0.6417     -6.0174      0.0000
  -8   3   7     11.5946      1.0910     10.8627      0.0000
  -7   3   7     14.7275      1.9503     13.6516      0.0000
  -6   3   7      3.9873      0.3059     -3.7647      0.0000
  -5   3   7      6.4486      0.5041     -5.3011      0.0000
  -4   3   7      2.4693      0.4322     -0.3322      0.0000
  -3   3   7     14.2043      0.8220    -12.6320      0.0000
  -2   3   7     12.5345      0.5722    -12.1724      0.0000
  -1   3   7     10.3443      0.4922      9.7631      0.0000
   0   3   7      2.5296      0.4079     -0.4109      0.0000
   1   3   7      4.6786      0.3116     -3.3724      0.0000
   2   3   7     17.2024      0.8309     18.2948      0.0000
   3   3   7      4.1342      0.2903      4.3886      0.0000
   4   3   7     12.7381      0.6371    -15.4402      0.0000
   5   3   7      2.6225      0.5173     -1.7086      0.0000
   6   3   7      3.9720      1.1899      2.7590      0.0000
   7   3   7      3.0210      0.4286     -3.8343      0.0000
   8   3   7      3.4586      0.4740     -3.1760      0.0000
   9   3   7      2.8066      0.7176      2.6359      0.0000
  10   3   7      2.2127      1.2052      2.4366      0.0000
 -12   4   7      1.6281      1.0073      0.5308      0.0000
 -11   4   7      1.5353      0.5464      0.4568      0.0000
  -9   4   7      9.2013      1.2484     -8.5567      0.0000
  -8   4   7     14.3983      1.9089    -15.2959      0.0000
  -7   4   7      8.1149      0.7827     -8.3562      0.0000
  -6   4   7      5.2887      0.3659      4.6578      0.0000
  -5   4   7      2.8515      0.2878     -3.0267      0.0000
  -4   4   7      2.7514      0.3167      0.2496      0.0000
  -3   4   7     11.5391      1.2591     13.2854      0.0000
  -2   4   7      3.2699      0.4433     -1.1948      0.0000
  -1   4   7      8.7542      0.5551      8.4742      0.0000
   0   4   7      6.5178      0.4416     -5.1869      0.0000
   1   4   7      6.1738      0.3430     -4.9804      0.0000
   2   4   7      3.5390      0.4329     -2.6638      0.0000
   3   4   7      5.7457      0.3571      5.8033      0.0000
   4   4   7      4.1366      0.4028      4.3107      0.0000
   5   4   7      2.5209      0.5513     -2.9977      0.0000
   6   4   7      2.2871      0.3719      0.1995      0.0000
   7   4   7      1.4934      0.4377      1.0844      0.0000
   8   4   7      0.8259      0.7375     -1.2158      0.0000
   9   4   7      1.6636      0.5161     -0.9406      0.0000
  10   4   7      0.6750      0.7205      0.8170      0.0000
 -14   5   7      1.5319      0.5912     -1.5967      0.0000
 -13   5   7      1.5585      0.5396     -1.1029      0.0000
 -12   5   7      1.6007      0.4718     -1.9902      0.0000
 -11   5   7      4.9667      0.7872     -3.7594      0.0000
 -10   5   7      5.7239      0.7856     -5.5120      0.0000
  -9   5   7      6.4662      0.6414      5.8299      0.0000
  -8   5   7      3.2237      0.4167      2.4254      0.0000
  -7   5   7      0.6466      0.7007      0.4024      0.0000
  -6   5   7      5.2690      0.3867      5.3261      0.0000
  -5   5   7      9.1207      0.3929     10.1554      0.0000
  -4   5   7     10.9085      0.4808     10.6998      0.0000
  -3   5   7      3.6158      0.4779     -1.3962      0.0000
  -2   5   7      4.6939      0.5046      4.1700      0.0000
  -1   5   7      3.2031      0.3131      2.7910      0.0000
   0   5   7      4.7816      0.7223     -4.0770      0.0000
   1   5   7      3.3225      0.9295      0.4750      0.0000
   2   5   7      3.2008      0.6077      3.1641      0.0000
   3   5   7      2.3751      0.4456     -1.9014      0.0000
   4   5   7      1.9566      0.3496     -1.1487      0.0000
   5   5   7      3.3723      0.3435      2.5464      0.0000
   6   5   7      3.8827      0.4105      4.2762      0.0000
   7   5   7      2.1616      0.4157     -2.4377      0.0000
   8   5   7      1.4752      0.5453     -1.6001      0.0000
   9   5   7      1.0707      0.7215     -0.4792      0.0000
  10   5   7      1.2467      0.5456      0.2334      0.0000
 -15   6   7      0.8921      0.6821     -0.4320      0.0000
 -13   6   7      3.8465      0.6492      3.9166      0.0000
 -12   6   7      4.1341      0.4927      3.8182      0.0000
 -11   6   7      3.5072      0.4477     -3.6134      0.0000
 -10   6   7      5.6289      0.8136     -2.0848      0.0000
  -9   6   7      1.5336      0.5527      1.1896      0.0000
  -7   6   7      2.5190      0.5054     -0.8388      0.0000
  -6   6   7     11.0586      0.7881     10.0412      0.0000
  -5   6   7      7.3708      0.3519     -7.9813      0.0000
  -4   6   7      3.0735      0.3347      0.9700      0.0000
  -3   6   7      2.6349      0.3721     -2.3430      0.0000
  -2   6   7     13.4294      0.5923     12.4729      0.0000
  -1   6   7      7.5808      0.6067     -8.4887      0.0000
   0   6   7     12.0061      0.6037    -10.6624      0.0000
   1   6   7      2.8141      0.6664     -0.1289      0.0000
   2   6   7      4.4813      0.3819      4.5004      0.0000
   3   6   7      9.6020      0.5309      8.8705      0.0000
   4   6   7      2.8651      0.3747      1.5088      0.0000
   5   6   7      1.8908      0.3622      1.9244      0.0000
   6   6   7      4.3752      0.3529     -4.8076      0.0000
   7   6   7      3.2609      0.5245     -3.4539      0.0000
   8   6   7      2.2510      0.7679     -0.1530      0.0000
   9   6   7      1.1342      0.5000     -0.2690      0.0000
  10   6   7      0.5888      0.6422     -0.4314      0.0000
 -15   7   7      2.2948      0.6014     -2.0674      0.0000
 -14   7   7      1.1964      0.5484     -1.5245      0.0000
 -13   7   7      1.8755      0.7662      1.4781      0.0000
 -12   7   7      1.8639      0.5969      0.8742      0.0000
 -10   7   7      5.1752      0.5417      4.8769      0.0000
  -8   7   7      2.7964      1.1754     -1.9060      0.0000
  -7   7   7      9.6333      0.7164     -7.6252      0.0000
  -6   7   7      2.4632      1.1815      2.2203      0.0000
  -5   7   7      7.9596      0.3541     -6.5614      0.0000
  -4   7   7      5.3061      0.3037     -5.1089      0.0000
  -3   7   7     18.1027      0.8058     18.7175      0.0000
  -2   7   7     14.7809      0.7665     15.5365      0.0000
  -1   7   7      9.0221      0.4975     -7.7336      0.0000
   0   7   7      2.7579      0.3118     -2.9527      0.0000
   1   7   7      8.7066      0.4602      9.3756      0.0000
   2   7   7      7.3024      0.4450     -8.4997      0.0000
   3   7   7      7.5714      0.4185     -7.0725      0.0000
   4   7   7      1.6348      0.7428      1.0385      0.0000
   5   7   7      3.0645      0.3150      3.6612      0.0000
   6   7   7      1.7926      0.4029     -2.0132      0.0000
   7   7   7      1.9450      0.3500      1.4934      0.0000
   8   7   7      1.2020      0.4852      1.0700      0.0000
   9   7   7      3.0832      0.4389     -2.7186      0.0000
 -15   8   7      1.4344      0.4313      1.6096      0.0000
 -14   8   7      1.0384      0.6569     -0.8771      0.0000
 -13   8   7      2.4601      0.5617     -2.0693      0.0000
 -12   8   7      0.0000      0.7170      0.4030      0.0000
 -11   8   7      3.0493      0.5809      2.3440      0.0000
 -10   8   7      2.4389      0.5035     -1.3893      0.0000
  -9   8   7      1.1575      0.8878      0.7261      0.0000
  -8   8   7      6.0635      0.4810      5.0378      0.0000
  -7   8   7      3.6350      0.2589     -3.6538      0.0000
  -6   8   7      6.7080      0.3770     -6.6971      0.0000
  -5   8   7      3.7620      0.2903      3.4159      0.0000
  -4   8   7      1.9314      0.3550      0.8147      0.0000
  -3   8   7      2.1390      0.4836      0.4917      0.0000
  -2   8   7      3.1440      0.2683      2.3674      0.0000
  -1   8   7      9.7634      0.5284      8.5488      0.0000
   0   8   7      2.7060      0.2801     -2.0176      0.0000
   1   8   7      2.6029      0.2944      2.2224      0.0000
   2   8   7      2.6762      1.4084     -0.8502      0.0000
   3   8   7      4.9885      0.3025     -5.3291      0.0000
   4   8   7      5.8956      0.3891     -6.4921      0.0000
   5   8   7      1.2343      0.4397      0.9002      0.0000
   6   8   7      2.5871      0.3561      2.2805      0.0000
   7   8   7      1.6429      0.4523      1.1677      0.0000
   8   8   7      1.3846      0.5268      0.9252      0.0000
   9   8   7      1.0386      0.5576     -0.5588      0.0000
 -15   9   7      0.6561      0.5508     -0.1371      0.0000
 -13   9   7      0.9671      0.5528      0.3094      0.0000
 -12   9   7      3.1992      0.3542     -3.5955      0.0000
 -11   9   7      0.6502      0.6669     -0.2816      0.0000
 -10   9   7      2.0827      0.3379     -1.6344      0.0000
  -9   9   7      1.7179      0.6195     -1.8017      0.0000
  -8   9   7      4.0978      0.4098      3.5040      0.0000
  -7   9   7      7.8674      0.4347      7.7010      0.0000
  -6   9   7      4.0210      0.3418      3.0147      0.0000
  -5   9   7      4.4719      0.3158     -3.7418      0.0000
  -4   9   7      2.2959      0.2222     -2.3104      0.0000
  -3   9   7      7.6871      0.3535      7.8959      0.0000
  -2   9   7      3.7666      0.2450      2.9639      0.0000
  -1   9   7      7.7806      0.4966     -7.6597      0.0000
   0   9   7      4.7644      0.7492     -3.2658      0.0000
   1   9   7      2.5965      0.2810     -1.2965      0.0000
   2   9   7      2.1425      0.4592      0.7121      0.0000
   3   9   7      2.0328      0.2787     -1.1460      0.0000
   4   9   7      1.5916      0.3795     -1.3238      0.0000
   5   9   7      2.3540      0.3345     -2.0153      0.0000
   6   9   7      0.7860      0.5760      1.0410      0.0000
   7   9   7      1.8391      0.3969      1.2032      0.0000
   8   9   7      1.2014      0.3561     -0.6460      0.0000
   9   9   7      0.7482      0.5702      0.8703      0.0000
 -14  10   7      0.8654      0.7744      0.2873      0.0000
 -13  10   7      1.2297      0.3955     -0.8632      0.0000
 -12  10   7      1.4099      0.3837     -1.8369      0.0000
 -11  10   7      1.9898      0.5134      2.4603      0.0000
 -10  10   7      2.9123      0.3617      1.8852      0.0000
  -9  10   7      3.8422      0.3669     -3.8212      0.0000
  -8  10   7      2.0383      0.4803      1.2577      0.0000
  -7  10   7      1.7265      0.2563      1.6625      0.0000
  -6  10   7      4.3092      0.2804      4.0107      0.0000
  -5  10   7      8.9702      0.5767     -9.7730      0.0000
  -4  10   7      2.1333      0.2536     -1.2573      0.0000
  -3  10   7      5.1024      0.3120     -4.6020      0.0000
  -2  10   7      2.1719      0.9925      0.5315      0.0000
  -1  10   7      3.3161      0.2891      3.4432      0.0000
   0  10   7      1.9432      0.2939      1.6872      0.0000
   1  10   7      4.9295      0.3098     -5.4088      0.0000
   2  10   7      2.9411      0.2798     -2.9209      0.0000
   3  10   7      7.6006      0.3802      8.4720      0.0000
   4  10   7      2.5395      0.2812      2.9686      0.0000
   5  10   7      3.5832      0.3209     -3.5343      0.0000
   6  10   7      1.0101      0.3982     -0.0529      0.0000
   7  10   7      2.2722      0.3482      2.9550      0.0000
   8  10   7      1.0558      0.4732     -0.7724      0.0000
 -14  11   7      0.7936      0.8649     -0.0609      0.0000
 -13  11   7      1.5968      0.4520     -1.0223      0.0000
 -12  11   7      1.4286      0.3978     -0.7292      0.0000
 -11  11   7      1.3907      0.3981     -1.4018      0.0000
 -10  11   7      2.4570      0.3327     -2.4509      0.0000
  -9  11   7      1.4075      0.3208      1.1687      0.0000
  -8  11   7      5.7651      0.3332      5.6046      0.0000
  -7  11   7      2.3110      0.2117     -2.2775      0.0000
  -6  11   7      1.3723      0.2432     -0.5887      0.0000
  -5  11   7      2.0887      0.2431      1.6137      0.0000
  -4  11   7      1.6118      0.2176      1.5090      0.0000
  -3  11   7      2.5014      0.2404     -2.1892      0.0000
  -2  11   7      2.5309      0.2256      2.2951      0.0000
  -1  11   7      3.5300      0.2541      3.3277      0.0000
   0  11   7      1.4760      0.3544      0.8872      0.0000
   1  11   7      4.6454      0.3081      4.5284      0.0000
   2  11   7      1.4496      0.3013     -0.4516      0.0000
   3  11   7      1.6890      0.3167      1.5825      0.0000
   4  11   7      3.3058      0.4079     -3.1025      0.0000
   5  11   7      1.3471      0.3627     -1.4094      0.0000
   6  11   7      1.2689      0.4066      1.0273      0.0000
   7  11   7      1.2468      0.5069     -0.5876      0.0000
   8  11   7      0.1084      0.7505     -0.8964      0.0000
 -13  12   7      0.9966      0.4726      1.3342      0.0000
 -12  12   7      1.1146      0.4989      0.7293      0.0000
 -11  12   7      0.0000      0.5639     -0.0598      0.0000
 -10  12   7      1.0298      0.4038      0.6769      0.0000
  -9  12   7      0.8198      0.4464     -0.6835      0.0000
  -8  12   7      3.6492      0.2690     -3.8233      0.0000
  -7  12   7      1.5415      0.2368     -0.2601      0.0000
  -6  12   7      4.6188      0.3800      4.7522      0.0000
  -5  12   7      5.4073      0.2475      5.9239      0.0000
  -4  12   7      1.5304      0.2302     -0.3080      0.0000
  -3  12   7      1.5096      0.2512      0.1909      0.0000
  -2  12   7      2.2669      0.2559     -2.1064      0.0000
  -1  12   7      2.5340      0.3309     -2.7724      0.0000
   0  12   7      1.6024      0.3585     -1.0887      0.0000
   1  12   7      1.3469      0.3131      0.7781      0.0000
   2  12   7      2.3125      0.2807     -1.3053      0.0000
   3  12   7      2.0883      0.2588      1.8336      0.0000
   4  12   7      1.4647      0.3828     -0.2606      0.0000
   5  12   7      1.1201      0.3623      0.1440      0.0000
   6  12   7      1.1289      0.3271      0.8238      0.0000
   7  12   7      0.4651      0.6093      0.0781      0.0000
 -12  13   7      1.1220      0.4572      0.9619      0.0000
 -11  13   7      1.0415      0.3746      0.2277      0.0000
 -10  13   7      1.1107      0.5335     -0.3515      0.0000
  -9  13   7      2.7638      0.2412      2.7200      0.0000
  -8  13   7      1.6171      0.2532      1.5161      0.0000
  -7  13   7      3.8865      0.2692     -4.4368      0.0000
  -6  13   7      2.5464      0.2450     -2.3734      0.0000
  -5  13   7      2.1799      0.2220      2.8097      0.0000
  -4  13   7      1.1936      0.2720     -1.0613      0.0000
  -3  13   7      2.0167      0.3862      1.2350      0.0000
  -2  13   7      3.6055      0.2419      3.9714      0.0000
  -1  13   7      1.5034      0.2854     -0.9624      0.0000
   0  13   7      1.4058      0.3266     -0.1410      0.0000
   1  13   7      1.6545      0.2787     -0.9556      0.0000
   2  13   7      1.6186      0.3485     -2.1034      0.0000
   3  13   7      2.3136      0.2924     -2.3581      0.0000
   4  13   7      1.7332      0.2603      1.2320      0.0000
   5  13   7      1.2098      0.2999      0.8775      0.0000
   6  13   7      1.4874      0.3555     -0.3524      0.0000
 -11  14   7      1.4637      0.3089     -1.1090      0.0000
 -10  14   7      1.5345      0.3189     -1.7868      0.0000
  -9  14   7      1.3763      0.2388      1.4327      0.0000
  -8  14   7      3.0031      0.2290      3.3385      0.0000
  -7  14   7      2.2200      0.1887     -1.9422      0.0000
  -6  14   7      1.5260      0.2583      1.2217      0.0000
  -5  14   7      0.8909      0.2838      0.1109      0.0000
  -4  14   7      2.5047      0.2794     -2.8208      0.0000
  -3  14   7      2.7945      0.2475     -2.9636      0.0000
  -2  14   7      3.4289      0.4201      3.8746      0.0000
  -1  14   7      1.2505      0.3843      0.0256      0.0000
   0  14   7      2.5300      0.2199     -2.9483      0.0000
   1  14   7      1.1212      0.3490      1.0337      0.0000
   2  14   7      1.8650      0.2736      2.0593      0.0000
   3  14   7      1.7341      0.2603     -2.3108      0.0000
   4  14   7      1.6395      0.2824     -1.6017      0.0000
   5  14   7      1.5717      0.2789      1.6332      0.0000
 -10  15   7      1.2150      0.3133      1.1348      0.0000
  -9  15   7      1.2242      0.3028     -1.1608      0.0000
  -8  15   7      0.7883      0.2918     -0.4650      0.0000
  -7  15   7      0.9489      0.2813      0.3883      0.0000
  -6  15   7      1.0669      0.2501      0.6535      0.0000
  -5  15   7      1.2478      0.2477     -1.3317      0.0000
  -4  15   7      0.6954      0.4013      0.1971      0.0000
  -3  15   7      1.3428      0.2519      1.2749      0.0000
  -2  15   7      0.9323      0.2883      0.1061      0.0000
  -1  15   7      1.0337      0.3397     -0.3763      0.0000
   0  15   7      0.9433      0.3839      0.3576      0.0000
   1  15   7      1.4116      0.3008      1.0747      0.0000
   2  15   7      1.8734      0.2580     -1.7172      0.0000
   3  15   7      1.0030      0.3458     -0.1506      0.0000
   4  15   7      1.2888      0.3818      0.9457      0.0000
  -9  16   7      0.7747      0.6347     -0.0013      0.0000
  -8  16   7      1.0316      0.6280      0.2106      0.0000
  -7  16   7      0.8341      0.2956      0.6760      0.0000
  -6  16   7      0.5992      0.4030     -0.8981      0.0000
  -5  16   7      0.3970      0.4044     -0.8232      0.0000
  -4  16   7      0.9325      0.2803     -0.4071      0.0000
  -3  16   7      0.7588      0.3094     -0.0555      0.0000
  -2  16   7      1.0578      0.2565     -1.1235      0.0000
  -1  16   7      0.6280      0.4488      0.8079      0.0000
   0  16   7      1.2073      0.2639      1.3413      0.0000
   1  16   7      0.5988      0.5457      0.8221      0.0000
   2  16   7      0.7295      0.5094     -0.5615      0.0000
  -7  17   7      1.5926      0.4724      1.7601      0.0000
  -6  17   7      0.6357      0.4504      0.7968      0.0000
  -5  17   7      0.8006      0.3385     -0.7240      0.0000
  -4  17   7      0.5007      0.4685     -0.6427      0.0000
  -3  17   7      0.4194      0.4456     -0.1046      0.0000
  -2  17   7      0.5172      0.4314     -0.0488      0.0000
  -1  17   7      0.5793      0.4797     -0.4024      0.0000
   0  17   7      0.9432      0.2966      1.1312      0.0000
  -6   0   8     13.6651      1.7136    -19.5505      0.0000
  -5   0   8      2.2496      0.8563     -2.3422      0.0000
  -4   0   8     11.4776      0.9206    -10.9077      0.0000
  -3   0   8      8.1037      0.6045     -8.1358      0.0000
  -2   0   8     11.6885      0.7572     11.8394      0.0000
  -1   0   8      2.4456      0.4026      1.6827      0.0000
   0   0   8      5.2190      0.9097     -1.7598      0.0000
   1   0   8      3.3965      0.5121     -3.6472      0.0000
   2   0   8      3.4377      0.5266      1.9771      0.0000
   3   0   8      4.4073      0.5900     -5.0035      0.0000
   4   0   8      1.8844      1.3197      0.9294      0.0000
   5   0   8      2.3445      0.7346     -2.4136      0.0000
   6   0   8      8.5298      1.0883     -8.4871      0.0000
   7   0   8      2.4129      0.5488      2.6300      0.0000
   8   0   8      1.7341      0.6718      2.3180      0.0000
   9   0   8      1.0763      1.1549     -0.9534      0.0000
  10   0   8      1.6471      1.0789      2.4219      0.0000
 -10   1   8     14.4692      1.9158    -17.6046      0.0000
  -9   1   8      5.8922      0.5874     -4.2537      0.0000
  -8   1   8      2.8901      0.3383      2.5868      0.0000
  -7   1   8      4.1898      0.4411     -3.5447      0.0000
  -6   1   8     10.3160      2.1050    -13.9455      0.0000
  -5   1   8     25.4437      2.0106     22.8853      0.0000
  -4   1   8     13.3865      0.7304     12.1488      0.0000
  -3   1   8      9.3628      0.4814      9.9548      0.0000
  -2   1   8      4.5342      0.3453     -3.2231      0.0000
  -1   1   8      4.5606      0.4177      5.6758      0.0000
   0   1   8     23.3122      1.0584    -25.3181      0.0000
   1   1   8     10.4422      0.5014    -10.5761      0.0000
   2   1   8     13.1899      0.7559     12.6180      0.0000
   3   1   8      8.6939      0.5250      8.6260      0.0000
   4   1   8      4.4360      0.6930     -4.1275      0.0000
   5   1   8      3.1276      0.4847      3.2820      0.0000
   6   1   8      1.6780      0.4059      0.2713      0.0000
   7   1   8      1.5086      0.4557      0.0817      0.0000
   8   1   8      1.3864      0.7914     -1.8876      0.0000
   9   1   8      1.3439      0.9420      2.0180      0.0000
  10   1   8      1.6543      0.8484     -0.9765      0.0000
 -11   2   8      2.8561      0.6300      1.7586      0.0000
 -10   2   8      5.1006      0.5354      5.3386      0.0000
  -9   2   8      3.6254      0.4035     -2.3646      0.0000
  -8   2   8      3.6645      0.4131      3.3187      0.0000
  -7   2   8      3.8836      0.2875      2.7085      0.0000
  -6   2   8      6.6108      1.6159      9.8960      0.0000
  -5   2   8      2.9739      0.3911     -3.1207      0.0000
  -4   2   8      3.5114      0.4790      3.9000      0.0000
  -3   2   8     19.7145      0.9131    -23.3381      0.0000
  -2   2   8      2.8717      0.2008     -2.1236      0.0000
  -1   2   8     13.0712      0.5539     13.1186      0.0000
   0   2   8      6.9618      0.3266     -4.4213      0.0000
   1   2   8      2.6850      0.3127     -2.0721      0.0000
   2   2   8      4.7357      0.3310     -4.1668      0.0000
   3   2   8      2.9296      0.3978     -1.4261      0.0000
   4   2   8      2.4420      0.3038      2.1483      0.0000
   5   2   8      2.3232      0.6060      1.5137      0.0000
   6   2   8      1.9288      0.7472     -0.4094      0.0000
   7   2   8      1.0661      0.6676     -0.1008      0.0000
   8   2   8      0.8298      0.7899      0.4809      0.0000
   9   2   8      1.8176      0.5659     -1.0929      0.0000
  10   2   8      0.9587      0.7545     -0.0974      0.0000
 -12   3   8      2.5945      0.4535      2.5129      0.0000
 -11   3   8      2.9515      0.4415     -2.0030      0.0000
 -10   3   8      3.0871      0.4008      1.6310      0.0000
  -8   3   8      8.3311      0.7946      6.3273      0.0000
  -7   3   8     10.8716      0.7212     -9.6801      0.0000
  -6   3   8      2.8878      0.6179      1.5071      0.0000
  -5   3   8      6.8812      0.4608      4.9106      0.0000
  -4   3   8     15.3973      0.8994     16.6357      0.0000
  -3   3   8     23.4283      0.8796    -24.2908      0.0000
  -2   3   8      6.6347      0.3817     -6.2315      0.0000
  -1   3   8      3.0388      0.3166      2.7877      0.0000
   0   3   8      8.0020      0.3996      9.9176      0.0000
   1   3   8      2.2896      0.3483      0.1663      0.0000
   2   3   8      4.2278      0.3198      4.3749      0.0000
   3   3   8      3.5889      0.2761     -3.4077      0.0000
   4   3   8      3.1719      0.3356     -3.6544      0.0000
   5   3   8      1.5993      0.3738     -0.1204      0.0000
   6   3   8      3.4053      0.5026      3.6747      0.0000
   7   3   8      2.2703      0.3695     -1.7796      0.0000
   8   3   8      0.6702      0.8341     -0.5644      0.0000
   9   3   8      1.0201      0.8243     -0.2901      0.0000
  10   3   8      0.6210      0.8058      0.7158      0.0000
 -13   4   8      2.6778      0.4463      3.5233      0.0000
 -11   4   8      2.3387      0.8660      0.1217      0.0000
 -10   4   8      5.6470      0.5834      4.4488      0.0000
  -9   4   8      7.3938      0.7162      7.4151      0.0000
  -8   4   8      4.1050      0.4583     -3.7800      0.0000
  -7   4   8      4.9786      0.3674     -5.6900      0.0000
  -6   4   8     15.5594      0.9056    -15.7199      0.0000
  -5   4   8      6.1442      0.5506     -4.8812      0.0000
  -4   4   8      4.7297      0.3167      2.0971      0.0000
  -3   4   8      8.1876      0.4599      8.9039      0.0000
  -2   4   8     14.5625      0.6780     15.2961      0.0000
  -1   4   8      4.3122      0.2654      4.6881      0.0000
   0   4   8      9.8351      0.5357     -8.9546      0.0000
   1   4   8      8.0439      0.4427     -9.2125      0.0000
   2   4   8      4.0206      0.3196     -3.0783      0.0000
   3   4   8      2.7812      0.3548     -2.8112      0.0000
   4   4   8      1.3209      0.4667      0.6057      0.0000
   5   4   8      3.2872      0.3426      3.6346      0.0000
   6   4   8      1.9784      0.4209     -0.3434      0.0000
   7   4   8      0.7141      0.6263     -0.6504      0.0000
   8   4   8      1.2638      0.4420      1.3440      0.0000
   9   4   8      1.0225      0.6776      0.5831      0.0000
 -15   5   8      0.9493      0.6851     -0.5463      0.0000
 -13   5   8      5.1220      0.6246      4.1047      0.0000
 -12   5   8     10.3252      1.4163     -9.3867      0.0000
 -10   5   8      2.7594      0.3911      0.9355      0.0000
  -9   5   8     10.0006      1.3438      9.2754      0.0000
  -8   5   8      4.9010      0.5393     -4.3575      0.0000
  -7   5   8     15.6776      0.9762     14.5336      0.0000
  -6   5   8      2.3244      0.2707      1.3819      0.0000
  -5   5   8     11.1662      0.7745    -10.7663      0.0000
  -4   5   8      3.2166      0.3402     -2.3127      0.0000
  -3   5   8     13.3264      0.8107     13.4682      0.0000
  -2   5   8      3.4646      0.4195     -1.9665      0.0000
  -1   5   8      7.8936      0.3889     -8.0169      0.0000
   0   5   8      6.2368      0.3380      7.3219      0.0000
   1   5   8      6.9274      0.3922      7.8120      0.0000
   2   5   8     10.0875      0.4826    -11.2164      0.0000
   3   5   8      2.2220      0.3784     -1.0784      0.0000
   4   5   8      2.5621      0.3151     -1.8098      0.0000
   5   5   8      2.2019      0.4403     -2.1090      0.0000
   6   5   8      5.0012      0.5179     -5.3702      0.0000
   7   5   8      4.8206      0.4286      5.1203      0.0000
   8   5   8      2.2768      0.3370      2.8370      0.0000
   9   5   8      1.0102      0.6255     -0.0646      0.0000
 -16   6   8      0.0000      0.5111      0.5190      0.0000
 -15   6   8      2.0315      0.5975      1.7201      0.0000
 -14   6   8      1.3455      0.4556     -0.4474      0.0000
 -12   6   8      1.8743      0.4998      1.9542      0.0000
 -10   6   8      1.0778      0.7747     -0.9778      0.0000
  -9   6   8      4.4567      0.7079      3.5060      0.0000
  -8   6   8      2.6584      0.3073      2.6803      0.0000
  -7   6   8      2.0198      0.3110     -1.6000      0.0000
  -6   6   8     10.1451      0.6109     10.1644      0.0000
  -5   6   8      3.3823      0.2399      2.6850      0.0000
  -4   6   8      8.7195      0.9205    -10.0598      0.0000
  -3   6   8      9.5842      0.5420    -11.1075      0.0000
  -2   6   8      6.4580      0.4882     -6.0717      0.0000
  -1   6   8     11.2410      0.5946    -10.8135      0.0000
   0   6   8      3.2845      0.2895      2.4717      0.0000
   1   6   8      4.3947      0.3123      5.3656      0.0000
   2   6   8      2.4138      0.3706     -1.4387      0.0000
   3   6   8      4.0680      0.3036     -3.0023      0.0000
   4   6   8      1.9135      0.3594      1.5094      0.0000
   5   6   8      2.0477      0.3705      1.9551      0.0000
   6   6   8      2.2049      0.3503     -2.9311      0.0000
   7   6   8      0.6064      0.6302      0.1616      0.0000
   8   6   8      1.6498      0.4026      1.1445      0.0000
   9   6   8      0.7272      0.6733     -0.1507      0.0000
 -16   7   8      0.3625      0.6011     -0.1397      0.0000
 -15   7   8      0.6680      0.5360      0.0442      0.0000
 -14   7   8      0.8486      0.6267      0.2931      0.0000
 -11   7   8      1.2050      0.4902     -0.3404      0.0000
 -10   7   8      3.2194      0.6061      1.0902      0.0000
  -9   7   8      8.7483      1.1932     -7.7119      0.0000
  -8   7   8      2.6779      0.6363      0.2898      0.0000
  -7   7   8      3.5360      0.4885     -3.6684      0.0000
  -6   7   8      5.4177      0.3446      5.7996      0.0000
  -5   7   8      5.8029      0.3149     -5.4040      0.0000
  -4   7   8      2.5686      0.3583      2.5257      0.0000
  -3   7   8      2.9993      0.3043     -2.0494      0.0000
  -2   7   8      2.3465      0.2771      1.9058      0.0000
  -1   7   8      3.0877      0.8519     -2.0796      0.0000
   0   7   8      3.6176      0.2564      3.6885      0.0000
   1   7   8      1.7857      0.5815      1.0928      0.0000
   2   7   8      2.5863      0.5572      2.3707      0.0000
   3   7   8      4.2033      0.3319     -4.8211      0.0000
   4   7   8      2.7005      0.3620      2.7303      0.0000
   5   7   8      1.8788      0.3436      1.2092      0.0000
   6   7   8      1.0367      0.6443     -0.9510      0.0000
   7   7   8      1.3895      0.4419     -0.2703      0.0000
   8   7   8      1.0381      0.5480      1.2004      0.0000
   9   7   8      0.7328      0.7268      0.5985      0.0000
 -15   8   8      0.9946      0.4715      1.2383      0.0000
 -14   8   8      2.1973      0.3932      2.1993      0.0000
 -12   8   8      3.5855      0.4458     -3.8610      0.0000
 -11   8   8      2.5539      0.5972      2.0575      0.0000
 -10   8   8      1.4327      0.4364      0.1463      0.0000
  -9   8   8      2.4791      0.3915      2.1292      0.0000
  -8   8   8      3.0202      0.3955     -0.8024      0.0000
  -7   8   8      2.3354      0.3163      2.5039      0.0000
  -6   8   8      4.0947      0.2609      4.2627      0.0000
  -5   8   8      2.1752      0.3240      0.9019      0.0000
  -4   8   8      3.2327      0.3375      3.2710      0.0000
  -3   8   8      2.0460      0.3488     -0.6555      0.0000
  -2   8   8      8.0206      0.4728     -8.7022      0.0000
  -1   8   8      2.8725      0.2951     -1.0743      0.0000
   0   8   8      2.1080      0.3288      2.2650      0.0000
   1   8   8      2.3866      0.3138     -1.4051      0.0000
   2   8   8      4.0563      0.3988     -3.7523      0.0000
   3   8   8      5.9693      0.3764      5.4440      0.0000
   4   8   8      2.0221      0.2993      1.9570      0.0000
   5   8   8      2.4243      0.2739     -2.4317      0.0000
   6   8   8      1.5448      0.4720      0.9029      0.0000
   7   8   8      0.9048      0.5375      0.2868      0.0000
   8   8   8      1.9057      0.3508     -1.5285      0.0000
 -14   9   8      0.8416      0.6563      0.4098      0.0000
 -13   9   8      1.2594      0.5519      1.0211      0.0000
 -12   9   8      1.4349      0.6099      1.0375      0.0000
 -11   9   8      2.5854      0.4039      2.2818      0.0000
 -10   9   8      6.4933      0.6071     -6.1785      0.0000
  -9   9   8      3.7236      0.4439      2.5220      0.0000
  -8   9   8      1.9143      0.2530      1.7682      0.0000
  -7   9   8      2.7724      0.6195      1.7688      0.0000
  -6   9   8      5.6624      0.3098     -4.9870      0.0000
  -5   9   8      5.9709      0.2937      6.0190      0.0000
  -4   9   8      5.4912      0.4093      5.5546      0.0000
  -3   9   8      6.1081      0.7109     -6.0390      0.0000
  -2   9   8      2.7451      0.4192     -0.9908      0.0000
  -1   9   8      1.9977      0.3885      0.6835      0.0000
   0   9   8      4.8451      0.3084     -4.1872      0.0000
   1   9   8      1.3908      0.4248     -0.6221      0.0000
   2   9   8      2.2628      0.2455      1.6196      0.0000
   3   9   8      5.1303      0.3209      4.9739      0.0000
   4   9   8      2.3822      0.2549     -2.7076      0.0000
   5   9   8      1.8995      0.4696      1.5031      0.0000
   6   9   8      1.3302      0.3782     -0.7277      0.0000
   7   9   8      1.5926      0.3881     -1.9034      0.0000
   8   9   8      0.9677      0.6450     -1.2474      0.0000
 -14  10   8      1.0667      0.5472     -0.3242      0.0000
 -13  10   8      0.8538      0.8735     -0.0810      0.0000
 -12  10   8      1.5849      1.2237      0.4893      0.0000
 -11  10   8      3.4053      0.7719      3.2498      0.0000
 -10  10   8      4.8416      0.6360      4.7036      0.0000
  -9  10   8      0.8559      0.4608      0.1123      0.0000
  -8  10   8      5.0314      0.2809     -5.5091      0.0000
  -7  10   8      3.6500      0.2610     -3.7942      0.0000
  -6  10   8      2.8495      0.2848      0.9199      0.0000
  -5  10   8      1.5473      0.2417     -0.9964      0.0000
  -4  10   8      2.1416      0.1878     -0.7482      0.0000
  -3  10   8      2.2650      0.4985      0.3318      0.0000
  -2  10   8      1.5796      0.3639      0.0407      0.0000
  -1  10   8      2.3581      0.5121     -0.2051      0.0000
   0  10   8      5.2050      0.5061      3.7004      0.0000
   1  10   8      6.5277      0.3292     -6.3101      0.0000
   2  10   8      4.7106      0.3181     -5.2468      0.0000
   3  10   8      1.4088      0.3862     -0.0966      0.0000
   4  10   8      1.5545      0.5160     -0.6050      0.0000
   5  10   8      1.9602      0.4720      2.0324      0.0000
   6  10   8      3.0046      0.3210      2.8102      0.0000
   7  10   8      1.0733      0.7934     -0.6745      0.0000
 -14  11   8      0.7127      0.6456     -0.3816      0.0000
 -13  11   8      0.7640      0.6558      0.5695      0.0000
 -12  11   8      1.3773      0.3901     -1.0156      0.0000
 -11  11   8      2.2657      0.2945     -2.7020      0.0000
 -10  11   8      1.7724      0.5096      0.8264      0.0000
  -9  11   8      1.8548      0.5465      1.3891      0.0000
  -8  11   8      2.6326      0.2920      2.3823      0.0000
  -7  11   8      3.3073      0.2582     -3.2935      0.0000
  -6  11   8      1.5617      0.2486      0.8781      0.0000
  -5  11   8      2.4249      0.2193     -1.8522      0.0000
  -4  11   8      1.7603      0.2113      1.3827      0.0000
  -3  11   8      1.7279      0.3875     -1.9238      0.0000
  -2  11   8      2.0482      0.3782     -0.5126      0.0000
  -1  11   8      1.8095      0.3397      0.3059      0.0000
   0  11   8      7.0662      0.4152      6.5662      0.0000
   1  11   8      1.4533      0.3833     -1.5130      0.0000
   2  11   8      2.6301      0.2789     -2.4317      0.0000
   3  11   8      1.9660      0.5039     -1.1798      0.0000
   4  11   8      1.4306      0.2812      0.8527      0.0000
   5  11   8      1.0121      0.4002     -0.9040      0.0000
   6  11   8      1.0819      0.4355      0.3684      0.0000
   7  11   8      1.7227      0.7544      1.2901      0.0000
 -13  12   8      1.0928      0.4639      1.3797      0.0000
 -12  12   8      1.4333      0.3715      1.5692      0.0000
 -11  12   8      2.5702      0.2771     -2.5677      0.0000
 -10  12   8      1.8797      0.3677     -1.8912      0.0000
  -9  12   8      4.4804      0.2863      4.5513      0.0000
  -8  12   8      1.2274      0.3340      0.2436      0.0000
  -7  12   8      2.8961      0.2095     -3.3662      0.0000
  -6  12   8      3.9642      0.2364      3.7141      0.0000
  -5  12   8      1.9956      0.2359      1.6248      0.0000
  -4  12   8      3.1149      0.2638     -3.4744      0.0000
  -3  12   8      2.8138      0.2631      2.5568      0.0000
  -2  12   8      1.7765      0.3259     -0.2115      0.0000
  -1  12   8      6.2384      0.3731     -7.1387      0.0000
   0  12   8      3.6118      0.2265     -3.2850      0.0000
   1  12   8      4.0513      0.5667      3.6758      0.0000
   2  12   8      1.0793      0.3521      0.5306      0.0000
   3  12   8      1.8373      0.2537     -2.1597      0.0000
   4  12   8      1.0483      0.3703      0.4625      0.0000
   5  12   8      2.0817      0.3045      2.1809      0.0000
   6  12   8      0.7729      0.5770     -0.6866      0.0000
 -12  13   8      0.7731      0.6609     -0.8750      0.0000
 -11  13   8      1.4275      0.2844      1.0629      0.0000
 -10  13   8      0.7764      0.4467      0.8167      0.0000
  -9  13   8      1.3214      0.2642      1.5469      0.0000
  -8  13   8      0.9937      0.2981     -0.9992      0.0000
  -7  13   8      1.0888      0.2502      0.4700      0.0000
  -6  13   8      1.1905      0.2256     -0.8457      0.0000
  -5  13   8      3.4028      0.2577     -3.4564      0.0000
  -4  13   8      3.8981      0.2259     -3.9010      0.0000
  -3  13   8      1.2064      0.2712      1.0507      0.0000
  -2  13   8      1.0319      0.3622      0.6192      0.0000
  -1  13   8      1.2709      0.3385      0.6200      0.0000
   0  13   8      2.0065      0.2447      1.7622      0.0000
   1  13   8      2.7671      0.2394      3.1758      0.0000
   2  13   8      1.7262      0.2426     -1.2889      0.0000
   3  13   8      0.9914      0.4207     -0.6291      0.0000
   4  13   8      0.7620      0.3995      1.1877      0.0000
   5  13   8      1.2162      0.3740      0.6929      0.0000
 -11  14   8      1.2096      0.5346     -0.2621      0.0000
 -10  14   8      1.7086      0.2472     -1.7280      0.0000
  -9  14   8      0.5920      0.4057     -0.5127      0.0000
  -8  14   8      0.7730      0.3698      0.2973      0.0000
  -7  14   8      0.7742      0.3732      0.7654      0.0000
  -6  14   8      1.2535      0.2680      1.4219      0.0000
  -5  14   8      0.8457      0.2664     -0.5019      0.0000
  -4  14   8      0.6532      0.4742      0.2832      0.0000
  -3  14   8      0.8685      0.2989      0.2055      0.0000
  -2  14   8      0.9421      0.3569     -0.2605      0.0000
  -1  14   8      1.2376      0.3739     -0.7368      0.0000
   0  14   8      1.7804      0.2385      1.8633      0.0000
   1  14   8      1.2118      0.3339      1.0515      0.0000
   2  14   8      0.7909      0.4499     -0.3608      0.0000
   3  14   8      0.7275      0.4606      0.0282      0.0000
   4  14   8      0.9651      0.4924      0.3441      0.0000
 -10  15   8      0.8438      0.4414     -0.3132      0.0000
  -9  15   8      1.4147      0.2431     -1.5126      0.0000
  -8  15   8      0.4440      0.4061     -0.1682      0.0000
  -7  15   8      0.9076      0.2546      0.4607      0.0000
  -6  15   8      1.1301      0.1959      1.2360      0.0000
  -5  15   8      0.6935      0.3180      0.2936      0.0000
  -4  15   8      1.4876      0.2170      1.2472      0.0000
  -3  15   8      0.0000      0.4591      0.4642      0.0000
  -2  15   8      1.4230      0.2444      1.5953      0.0000
  -1  15   8      1.5827      0.2492     -2.1627      0.0000
   0  15   8      1.4938      0.3096     -1.3106      0.0000
   1  15   8      1.3230      0.3292     -1.0481      0.0000
   2  15   8      0.4183      0.5133     -0.0677      0.0000
   3  15   8      0.7512      0.5567      0.1718      0.0000
  -8  16   8      1.0108      0.2906      0.2422      0.0000
  -7  16   8      1.2885      0.2663      1.4099      0.0000
  -6  16   8      1.7107      0.2244     -1.7628      0.0000
  -5  16   8      1.3770      0.2106     -1.7093      0.0000
  -4  16   8      1.0662      0.2737      1.2137      0.0000
  -3  16   8      0.5960      0.3655      0.7138      0.0000
  -2  16   8      1.5982      0.2234     -2.0725      0.0000
  -1  16   8      0.4921      0.4977      0.6347      0.0000
   0  16   8      0.6857      0.4790      1.2008      0.0000
   1  16   8      1.5344      0.3503     -2.0453      0.0000
  -5  17   8      0.4096      0.4445      0.4473      0.0000
  -4  17   8      0.0000      0.4204     -0.4351      0.0000
  -3  17   8      0.4624      0.4230     -0.0886      0.0000
  -2  17   8      0.9290      0.3295     -1.0658      0.0000
 -11   1   9      3.3298      0.6205      1.9537      0.0000
  -9   1   9      4.5610      0.4544      3.6910      0.0000
  -8   1   9      4.9031      0.4915      4.5279      0.0000
  -6   1   9     15.0986      0.8304    -13.0423      0.0000
  -5   1   9      7.6096      0.7935      7.7508      0.0000
  -4   1   9      7.3488      0.3997      7.8362      0.0000
  -3   1   9      4.0058      2.2907      1.8949      0.0000
  -2   1   9     10.9541      0.4813     10.8865      0.0000
  -1   1   9      2.3531      0.2653      1.3255      0.0000
   0   1   9      8.8183      0.4675     -9.1622      0.0000
   1   1   9      3.5400      0.6020     -1.8209      0.0000
   2   1   9      3.3524      0.3621      0.8442      0.0000
   3   1   9      2.1498      0.3334     -2.0438      0.0000
   4   1   9      2.1442      0.3042      1.9067      0.0000
   5   1   9      1.3964      0.3522      1.8247      0.0000
   6   1   9      1.5772      0.4900      0.8313      0.0000
   7   1   9      2.6391      0.6533      1.6395      0.0000
   8   1   9      0.8847      0.6956     -0.0416      0.0000
   9   1   9      1.0798      0.7575     -0.8662      0.0000
 -12   2   9      0.5141      0.8986     -0.0844      0.0000
 -11   2   9      3.6791      0.6326      2.3809      0.0000
  -9   2   9     12.0781      1.1310     12.0465      0.0000
  -7   2   9      2.0572      1.2051      1.0092      0.0000
  -6   2   9      5.4892      0.5687     -4.7401      0.0000
  -5   2   9      3.5071      0.5114     -3.8421      0.0000
  -4   2   9      8.9290      0.5865     -6.9868      0.0000
  -3   2   9     12.8156      0.5959    -12.7914      0.0000
  -2   2   9     12.4134      0.5126     12.5410      0.0000
  -1   2   9      6.8337      0.3941      6.0331      0.0000
   0   2   9      3.3454      0.2145     -2.0313      0.0000
   1   2   9      2.9675      0.2811      2.0723      0.0000
   2   2   9      1.6783      0.3954      0.8738      0.0000
   3   2   9      4.7446      0.3759     -5.4654      0.0000
   4   2   9      4.7948      0.3347     -5.2118      0.0000
   5   2   9      2.7952      0.2977      3.0308      0.0000
   6   2   9      1.4522      0.5171      0.3650      0.0000
   7   2   9      1.6110      0.3590     -1.9808      0.0000
   8   2   9      2.9765      0.4417      3.0142      0.0000
   9   2   9      1.9505      1.1101      2.3362      0.0000
 -12   3   9      4.5548      0.5043     -3.9698      0.0000
 -11   3   9      1.4149      0.4500     -1.5200      0.0000
 -10   3   9      4.0371      0.4457      3.4520      0.0000
  -9   3   9     12.9598      1.2170    -12.2561      0.0000
  -8   3   9     10.6855      0.7083     -9.3155      0.0000
  -7   3   9     10.0670      0.6694     10.1131      0.0000
  -6   3   9      2.7146      0.6194     -1.6493      0.0000
  -5   3   9      4.5345      0.4054     -3.2035      0.0000
  -4   3   9      6.4881      0.3272      6.1064      0.0000
  -3   3   9      3.3484      0.8927     -0.7646      0.0000
  -2   3   9     10.9582      0.4218     -9.9500      0.0000
  -1   3   9     11.7528      0.6361    -11.8476      0.0000
   0   3   9     10.6087      0.4743     11.4992      0.0000
   1   3   9      2.4353      0.2454      1.8427      0.0000
   2   3   9      4.1787      0.3160     -3.9736      0.0000
   3   3   9      3.7384      0.2866      3.6172      0.0000
   4   3   9      3.2992      0.3187      2.7725      0.0000
   5   3   9      1.9357      0.3193      0.2984      0.0000
   6   3   9      3.0381      0.2841     -3.3561      0.0000
   7   3   9      0.9174      0.6582      0.7117      0.0000
   8   3   9      1.2184      0.4748     -0.0300      0.0000
   9   3   9      1.0961      0.7211      0.0139      0.0000
 -15   4   9      0.7723      0.6248     -0.4498      0.0000
 -14   4   9      1.1423      0.7484     -1.9206      0.0000
 -13   4   9      1.1716      0.6702      0.4911      0.0000
 -12   4   9      1.7016      0.4491     -0.2816      0.0000
 -11   4   9      2.8990      0.3808     -2.5292      0.0000
 -10   4   9      1.8930      0.3773      0.6696      0.0000
  -9   4   9      4.3961      0.7226     -3.8362      0.0000
  -8   4   9      4.1304      0.3170     -2.9690      0.0000
  -7   4   9      2.1900      0.3591      2.4263      0.0000
  -6   4   9      5.1642      0.3838      5.2843      0.0000
  -5   4   9      2.7354      0.3638      2.6955      0.0000
  -4   4   9      4.7640      0.2806     -3.7158      0.0000
  -3   4   9     10.2033      0.4369     10.3536      0.0000
  -2   4   9      6.3912      0.3918     -6.4423      0.0000
  -1   4   9      7.6899      0.3589     -6.9541      0.0000
   0   4   9      4.9586      0.2998      5.3663      0.0000
   1   4   9      2.0193      0.4212     -0.5171      0.0000
   2   4   9      2.4268      0.4699     -2.8519      0.0000
   3   4   9      2.4424      0.6695     -1.7539      0.0000
   4   4   9      5.8755      0.3322      6.2009      0.0000
   5   4   9      2.4316      0.3844      2.3759      0.0000
   6   4   9      1.6813      0.8716      0.6990      0.0000
   7   4   9      1.0201      0.5898      0.9043      0.0000
   8   4   9      1.8959      0.3457     -1.9636      0.0000
   9   4   9      0.9548      0.8536     -0.8983      0.0000
 -16   5   9      0.9656      0.6474      0.8466      0.0000
 -15   5   9      1.0197      0.6420     -0.5047      0.0000
 -14   5   9      0.7155      0.6958     -0.4037      0.0000
 -13   5   9      0.4990      0.7929     -0.5189      0.0000
 -12   5   9      5.6902      0.6274     -4.6280      0.0000
 -10   5   9      1.0374      0.8649      0.3598      0.0000
  -9   5   9      3.0716      0.4092      1.8701      0.0000
  -8   5   9      1.9739      0.3114     -1.3390      0.0000
  -7   5   9      7.2028      0.5303      8.0869      0.0000
  -6   5   9      4.9708      0.3756      4.1768      0.0000
  -5   5   9     10.3890      0.4914     -9.8289      0.0000
  -4   5   9      6.6896      0.3935     -6.8773      0.0000
  -3   5   9      7.8727      0.4212      7.9774      0.0000
  -2   5   9      2.3416      0.4595      1.9501      0.0000
  -1   5   9      2.4869      0.2618     -1.8818      0.0000
   0   5   9      2.6192      0.2728      0.5650      0.0000
   1   5   9      3.6135      0.2559      3.5391      0.0000
   2   5   9      1.5700      0.4137     -0.6660      0.0000
   3   5   9      2.2335      0.4048     -1.1743      0.0000
   4   5   9      6.0427      0.3534      6.3855      0.0000
   5   5   9      1.4722      0.3671     -0.7476      0.0000
   6   5   9      2.5179      0.3258     -3.1378      0.0000
   7   5   9      1.3029      0.4405     -0.4279      0.0000
   8   5   9      1.1712      0.6124      1.1826      0.0000
 -16   6   9      1.7338      0.4850     -1.4905      0.0000
 -15   6   9      0.8511      0.5082     -0.2847      0.0000
 -14   6   9      2.4024      0.3923      1.9227      0.0000
 -13   6   9      0.7413      0.6473     -0.4154      0.0000
 -11   6   9      6.6427      0.6562      6.1396      0.0000
 -10   6   9      2.7906      0.8106      1.6677      0.0000
  -9   6   9      4.0956      0.3910      3.7670      0.0000
  -8   6   9      4.9718      0.3932     -5.6973      0.0000
  -7   6   9      1.6399      0.3070      0.7569      0.0000
  -6   6   9      2.4931      0.4742     -2.3002      0.0000
  -5   6   9      6.3604      0.3342     -6.8114      0.0000
  -4   6   9      9.2665      0.5209      8.4892      0.0000
  -3   6   9      3.4991      1.2425      2.9765      0.0000
  -2   6   9      3.1341      0.2899     -0.1902      0.0000
  -1   6   9      9.7365      0.6219     -8.0266      0.0000
   0   6   9      3.3504      0.4522      3.2973      0.0000
   1   6   9      2.0589      0.3516     -1.8129      0.0000
   2   6   9      5.1691      0.3404     -5.0574      0.0000
   3   6   9      2.1265      0.3711      2.0702      0.0000
   4   6   9      1.2260      0.4627      1.0560      0.0000
   5   6   9      1.0527      0.5307     -0.2045      0.0000
   6   6   9      2.7027      0.3880      1.9563      0.0000
   7   6   9      1.7569      0.6917      1.1227      0.0000
   8   6   9      2.2125      0.6043     -2.3083      0.0000
 -16   7   9      0.2330      0.4673     -0.0253      0.0000
 -15   7   9      1.2862      0.5247      1.1476      0.0000
 -14   7   9      2.5865      0.6527     -2.1978      0.0000
 -11   7   9      2.6327      0.3769      1.4100      0.0000
 -10   7   9      2.4211      0.3931     -2.3470      0.0000
  -9   7   9      1.8734      0.3393     -1.4478      0.0000
  -8   7   9      2.5581      0.2641     -2.1877      0.0000
  -7   7   9      8.4222      0.4961     -7.6807      0.0000
  -6   7   9      2.2582      0.2773     -2.0424      0.0000
  -5   7   9      1.9109      0.5300      0.7016      0.0000
  -4   7   9      2.9298      0.4399     -1.9536      0.0000
  -3   7   9      2.6079      0.6386     -2.2386      0.0000
  -2   7   9      9.3022      0.5103     10.0353      0.0000
  -1   7   9      3.8957      0.2901      3.7932      0.0000
   0   7   9      1.6891      0.4055     -1.5670      0.0000
   1   7   9      3.7267      0.2912     -3.6720      0.0000
   2   7   9      1.8433      0.3185     -1.3757      0.0000
   3   7   9      2.0881      0.5154      0.0308      0.0000
   4   7   9      1.2085      0.5013     -1.2398      0.0000
   5   7   9      3.4736      0.3108      3.5191      0.0000
   6   7   9      1.9339      0.3308      1.5630      0.0000
   7   7   9      0.8955      0.4847      0.0195      0.0000
   8   7   9      0.4382      0.5844      0.1149      0.0000
 -15   8   9      1.2971      0.3951      1.3555      0.0000
 -14   8   9      0.8960      0.5093      0.2556      0.0000
 -13   8   9      3.7047      0.4518     -4.1417      0.0000
 -12   8   9      3.9116      0.4489     -2.8634      0.0000
 -11   8   9      1.5107      0.4263      0.3879      0.0000
 -10   8   9      0.4355      0.6706      0.3557      0.0000
  -9   8   9      2.5209      0.3448      1.4952      0.0000
  -8   8   9      3.1733      0.2955      3.5327      0.0000
  -7   8   9      2.4766      0.2315      3.0218      0.0000
  -6   8   9      1.9665      0.3656      1.4714      0.0000
  -5   8   9      3.7313      0.2096      3.8880      0.0000
  -4   8   9      6.0813      0.3553     -6.3191      0.0000
  -3   8   9      5.4527      0.3015     -6.4380      0.0000
  -2   8   9      2.0552      0.5962     -0.4388      0.0000
  -1   8   9      4.1203      0.4560      4.2423      0.0000
   0   8   9      3.8707      0.2911      3.2841      0.0000
   1   8   9      1.8837      0.3341     -0.5890      0.0000
   2   8   9      1.8152      0.4703     -0.4098      0.0000
   3   8   9      3.5361      0.3819     -4.4527      0.0000
   4   8   9      3.0259      0.2989     -2.4239      0.0000
   5   8   9      1.8346      0.3357      2.0861      0.0000
   6   8   9      1.4547      0.4159      1.6120      0.0000
   7   8   9      1.5373      0.3837     -1.7334      0.0000
 -15   9   9      0.3840      0.4288      0.3907      0.0000
 -14   9   9      1.3353      0.3845      1.4966      0.0000
 -13   9   9      0.0000      0.5900      0.3588      0.0000
 -12   9   9      1.7247      0.4127     -1.6932      0.0000
 -11   9   9      1.2861      0.4637     -0.5772      0.0000
 -10   9   9      1.8384      0.3183     -1.6169      0.0000
  -9   9   9      4.0846      0.3317      3.0689      0.0000
  -8   9   9      1.1559      0.3291      1.0047      0.0000
  -7   9   9      3.6328      0.4683      3.9731      0.0000
  -6   9   9      5.6314      0.2874     -5.2653      0.0000
  -5   9   9      3.7977      0.3005     -3.4762      0.0000
  -4   9   9      2.7207      0.2380     -2.8439      0.0000
  -3   9   9      3.8782      0.2967     -1.9661      0.0000
  -2   9   9      4.9506      0.4036     -4.9925      0.0000
  -1   9   9      2.7543      0.3281      1.8673      0.0000
   0   9   9      3.7050      0.2810      4.1100      0.0000
   1   9   9      3.5071      0.3241     -3.9385      0.0000
   2   9   9      3.6185      0.3419      3.9835      0.0000
   3   9   9      4.1565      0.3140      4.1794      0.0000
   4   9   9      1.3370      0.3493     -1.1820      0.0000
   5   9   9      1.7179      0.3812     -1.7440      0.0000
   6   9   9      1.1938      0.6062      1.0575      0.0000
   7   9   9      0.8732      0.6434     -0.2878      0.0000
 -14  10   9      0.9856      0.5922     -1.2589      0.0000
 -13  10   9      2.2495      0.6481      2.5198      0.0000
 -12  10   9      1.0227      0.5891      0.4178      0.0000
 -11  10   9      2.0534      0.4512     -1.6334      0.0000
 -10  10   9      1.5633      0.6082     -1.1918      0.0000
  -9  10   9      3.1593      0.2577      3.8212      0.0000
  -8  10   9      1.5759      0.3262     -1.3288      0.0000
  -7  10   9      3.7720      0.2250     -3.6003      0.0000
  -6  10   9      1.4884      0.2751     -1.5699      0.0000
  -5  10   9      4.2353      0.2251     -4.4926      0.0000
  -4  10   9      1.7476      0.2354     -1.2557      0.0000
  -3  10   9      7.0322      0.3449      6.7443      0.0000
  -2  10   9      6.0078      0.3400      5.6998      0.0000
  -1  10   9      4.5355      0.2777     -4.5545      0.0000
   0  10   9      0.8575      0.5225      0.4250      0.0000
   1  10   9      2.4041      0.2592      2.6085      0.0000
   2  10   9      1.7054      0.3213      0.9214      0.0000
   3  10   9      2.6953      0.4129     -2.9398      0.0000
   4  10   9      1.2645      0.3921      0.0384      0.0000
   5  10   9      0.9721      0.4302      1.0540      0.0000
   6  10   9      1.3343      0.5540     -0.7399      0.0000
 -14  11   9      0.7419      0.8358      0.5422      0.0000
 -13  11   9      0.7537      0.4881      0.7542      0.0000
 -12  11   9      1.6079      0.3278     -1.6385      0.0000
 -11  11   9      1.3117      0.3625     -1.2680      0.0000
 -10  11   9      0.7707      0.4819      0.1730      0.0000
  -9  11   9      3.6773      0.2253     -3.3587      0.0000
  -8  11   9      2.1625      0.2932     -2.2121      0.0000
  -7  11   9      3.3742      0.2185      3.8628      0.0000
  -6  11   9      8.7311      0.4538      9.1977      0.0000
  -5  11   9      4.0721      0.2563     -4.5172      0.0000
  -4  11   9      2.7179      0.2290     -2.3957      0.0000
  -3  11   9      2.3160      0.2685      1.1554      0.0000
  -2  11   9      2.1242      0.3421     -1.2361      0.0000
  -1  11   9      1.7654      0.2873     -1.1779      0.0000
   0  11   9      1.5500      0.3430      2.0245      0.0000
   1  11   9      2.4884      0.2392      2.9479      0.0000
   2  11   9      1.4329      0.3005     -0.7984      0.0000
   3  11   9      1.0951      0.4378      0.5685      0.0000
   4  11   9      1.5919      0.2854      1.2831      0.0000
   5  11   9      0.7168      0.5274     -0.3662      0.0000
   6  11   9      0.0000      0.8916     -0.4921      0.0000
 -13  12   9      0.9545      0.5357      0.7383      0.0000
 -12  12   9      1.9730      0.4816      1.3588      0.0000
 -11  12   9      0.7716      0.6609      0.1167      0.0000
 -10  12   9      0.9659      0.4953     -0.8099      0.0000
  -9  12   9      1.1449      0.2954     -0.6605      0.0000
  -8  12   9      2.2735      0.1849     -1.9475      0.0000
  -7  12   9      1.9402      0.2808      1.6024      0.0000
  -6  12   9      1.8324      0.1988      2.4027      0.0000
  -5  12   9      1.2250      0.2345      0.4634      0.0000
  -4  12   9      1.5009      0.2316      1.0561      0.0000
  -3  12   9      2.3190      0.2571      1.8905      0.0000
  -2  12   9      1.5048      0.3258     -1.0747      0.0000
  -1  12   9      2.4863      0.2634     -3.0999      0.0000
   0  12   9      1.0218      0.5277     -0.0474      0.0000
   1  12   9      1.2083      0.4034      0.0340      0.0000
   2  12   9      2.1224      0.2353     -1.9401      0.0000
   3  12   9      1.7387      0.2418      1.3178      0.0000
   4  12   9      1.9224      0.2637      2.0301      0.0000
   5  12   9      0.8185      0.5494     -0.7884      0.0000
 -12  13   9      1.1822      0.9880     -0.0008      0.0000
 -11  13   9      1.0654      0.5099      0.4640      0.0000
 -10  13   9      1.3763      0.3302      1.2961      0.0000
  -9  13   9      1.9154      0.2142      1.8769      0.0000
  -8  13   9      1.9641      0.1896     -2.1612      0.0000
  -7  13   9      1.1574      0.3797      0.3107      0.0000
  -6  13   9      1.7112      0.2136     -1.3271      0.0000
  -5  13   9      2.1452      0.2204     -2.3912      0.0000
  -4  13   9      4.1128      0.2382     -4.7077      0.0000
  -3  13   9      2.2573      0.2128      2.7933      0.0000
  -2  13   9      3.7307      0.2316      4.0203      0.0000
  -1  13   9      1.7403      0.5915     -1.4841      0.0000
   0  13   9      1.5369      0.2900     -0.3980      0.0000
   1  13   9      1.5026      0.4704      0.1704      0.0000
   2  13   9      1.0504      0.3276     -0.7802      0.0000
   3  13   9      1.4404      0.2837     -1.6824      0.0000
   4  13   9      1.1040      0.4220      0.8806      0.0000
 -11  14   9      0.3928      0.5001      0.9744      0.0000
 -10  14   9      1.0539      0.2980     -0.5347      0.0000
  -9  14   9      1.3509      0.2207     -1.4141      0.0000
  -8  14   9      1.6742      0.1853      1.4482      0.0000
  -7  14   9      1.1523      0.2042      0.6384      0.0000
  -6  14   9      1.8059      0.2122     -2.2815      0.0000
  -5  14   9      0.5591      0.4076     -0.2394      0.0000
  -4  14   9      2.0363      0.1984      1.8064      0.0000
  -3  14   9      1.1820      0.2653     -0.4068      0.0000
  -2  14   9      0.9207      0.3738     -0.6390      0.0000
  -1  14   9      1.3182      0.3410      1.3626      0.0000
   0  14   9      1.1922      0.3518      1.0140      0.0000
   1  14   9      1.2895      0.2665     -1.3201      0.0000
   2  14   9      1.4307      0.3153      0.9171      0.0000
   3  14   9      0.0000      0.5089      0.3901      0.0000
  -9  15   9      1.5001      0.3587     -1.3945      0.0000
  -8  15   9      0.7509      0.3121      0.7407      0.0000
  -7  15   9      0.5580      0.3670     -0.4368      0.0000
  -6  15   9      0.9084      0.2273      0.4161      0.0000
  -5  15   9      0.5204      0.4170      0.1921      0.0000
  -4  15   9      0.8569      0.5038      1.1624      0.0000
  -3  15   9      1.1835      0.2733     -1.1766      0.0000
  -2  15   9      0.7148      0.4230     -0.5216      0.0000
  -1  15   9      1.2866      0.2776      1.6386      0.0000
   0  15   9      0.5930      0.5345     -0.6337      0.0000
   1  15   9      0.5272      0.5030     -1.1607      0.0000
  -7  16   9      0.4543      0.4249      0.1033      0.0000
  -6  16   9      0.4641      0.4485      0.4855      0.0000
  -5  16   9      0.7376      0.3868     -0.7125      0.0000
  -4  16   9      1.3945      0.3087     -1.3937      0.0000
  -3  16   9      0.6431      0.4033     -0.5332      0.0000
  -2  16   9      0.4420      0.4442      0.2716      0.0000
  -1  16   9      0.5689      0.4242      0.8578      0.0000
 -11   0  10      8.7470      1.1789     -8.3440      0.0000
 -10   0  10     10.2479      0.9573     -9.9076      0.0000
  -9   0  10      3.8461      0.3855      3.3848      0.0000
  -7   0  10      4.8664      0.7048      5.5276      0.0000
  -6   0  10      2.4243      0.5579      1.5157      0.0000
  -5   0  10     14.0593      1.1302     12.9810      0.0000
  -4   0  10     11.2067      0.6103     -9.0255      0.0000
  -3   0  10     13.9190      1.6504    -10.7536      0.0000
  -2   0  10      8.9360      0.6216      7.9706      0.0000
  -1   0  10     14.5492      1.4186    -15.7183      0.0000
   0   0  10      3.1741      0.3109     -2.8747      0.0000
   1   0  10      8.9279      0.6822      9.6766      0.0000
   2   0  10      7.9564      0.8167      8.6621      0.0000
   3   0  10      2.3770      0.3968     -2.2542      0.0000
   4   0  10      5.9243      0.4383      4.8167      0.0000
   5   0  10      3.6822      0.6146      3.0527      0.0000
   6   0  10      6.0925      0.6440     -6.1915      0.0000
   7   0  10      2.7295      0.4867     -3.4034      0.0000
   8   0  10      2.2040      0.5492      2.3085      0.0000
 -12   1  10      1.8563      0.5166     -1.6558      0.0000
 -11   1  10      2.6272      0.3728      2.4265      0.0000
 -10   1  10      5.1910      0.5097      4.1460      0.0000
  -9   1  10      8.0542      0.5347     -7.4910      0.0000
  -7   1  10      2.7843      0.7398     -1.4090      0.0000
  -6   1  10      2.2118      0.4496     -1.6215      0.0000
  -5   1  10      5.0039      0.3551      4.0354      0.0000
  -4   1  10      9.3508      0.5065      8.6679      0.0000
  -3   1  10      3.0186      0.4837      2.8185      0.0000
  -2   1  10      4.4610      0.4195     -3.6344      0.0000
  -1   1  10      4.3908      0.2329     -4.3573      0.0000
   0   1  10      6.8447      0.3617      6.6464      0.0000
   1   1  10      2.0095      0.4782     -0.9005      0.0000
   2   1  10      3.3578      0.2764      3.5342      0.0000
   3   1  10      2.0690      0.2996     -1.1113      0.0000
   4   1  10      1.1071      0.4234      0.6321      0.0000
   5   1  10      3.5617      0.2621      3.3091      0.0000
   6   1  10      1.4725      0.3304     -1.4879      0.0000
   7   1  10      1.6282      0.3987     -1.5014      0.0000
   8   1  10      1.0946      0.7809     -0.9416      0.0000
 -13   2  10      1.5344      0.7416     -0.2025      0.0000
 -12   2  10      1.6933      0.4065     -1.3779      0.0000
 -11   2  10      7.6004      0.7278      6.5301      0.0000
 -10   2  10      2.1059      0.3273      1.1156      0.0000
  -9   2  10      6.5521      0.6369     -6.2270      0.0000
  -8   2  10      5.4560      0.7819      5.2127      0.0000
  -7   2  10      6.4721      0.8943      6.9232      0.0000
  -6   2  10      2.4623      0.4163      1.9879      0.0000
  -5   2  10      2.9009      0.4984     -1.3805      0.0000
  -4   2  10      2.6941      0.4420      1.3543      0.0000
  -3   2  10      7.3660      0.3372      8.2473      0.0000
  -2   2  10      4.7692      0.2373     -4.2749      0.0000
  -1   2  10      4.6370      0.2581      4.7801      0.0000
   0   2  10      4.0382      0.6022      2.8772      0.0000
   1   2  10      5.0651      0.2895      4.3717      0.0000
   2   2  10      5.8962      0.3645     -5.8493      0.0000
   3   2  10      5.5096      0.3426     -5.2109      0.0000
   4   2  10      1.3332      0.4619      0.7328      0.0000
   5   2  10      1.4112      0.3564      0.7972      0.0000
   6   2  10      1.6790      0.3860      1.4752      0.0000
   7   2  10      1.2725      0.3641      1.0764      0.0000
   8   2  10      1.8976      0.4809     -1.5275      0.0000
 -15   3  10      0.4788      0.5969     -1.2161      0.0000
 -14   3  10      1.6149      0.4237      2.3495      0.0000
 -13   3  10      2.8052      0.3904      2.1197      0.0000
 -12   3  10      2.9531      0.4046      2.5140      0.0000
 -11   3  10      2.9943      0.6059      2.2778      0.0000
 -10   3  10      1.5797      0.6674      1.1173      0.0000
  -9   3  10      5.4120      0.3776     -4.6162      0.0000
  -8   3  10     10.0248      0.6313     -8.3403      0.0000
  -7   3  10      8.9145      1.1861      7.5494      0.0000
  -6   3  10      3.9012      0.3277      4.8132      0.0000
  -5   3  10      6.3534      0.3942     -6.2735      0.0000
  -4   3  10      3.2000      0.2356     -2.9240      0.0000
  -3   3  10      7.3906      0.3863      7.6385      0.0000
  -2   3  10      3.2953      0.3561     -1.6283      0.0000
  -1   3  10      1.9737      0.2550     -0.9710      0.0000
   0   3  10      5.0329      0.2899     -4.6415      0.0000
   1   3  10      3.0252      0.2516     -3.0790      0.0000
   2   3  10      2.1049      0.2965     -1.3785      0.0000
   3   3  10      2.3019      0.5218      2.3297      0.0000
   4   3  10      4.4866      0.2966      4.4774      0.0000
   5   3  10      2.0475      0.4049      0.8967      0.0000
   6   3  10      1.4359      0.3704     -0.8387      0.0000
   7   3  10      2.2874      0.3007     -2.0377      0.0000
   8   3  10      1.2754      0.4913      0.5088      0.0000
 -16   4  10      0.9110      0.5816     -1.4757      0.0000
 -15   4  10      0.5745      0.5610     -0.7042      0.0000
 -14   4  10      2.8721      0.5393      3.4639      0.0000
 -12   4  10      5.5030      0.5545     -5.3796      0.0000
 -11   4  10      2.1011      0.4256      1.8133      0.0000
 -10   4  10      5.2538      0.5388      4.9194      0.0000
  -9   4  10      2.0244      0.2544     -1.8975      0.0000
  -8   4  10      1.8715      0.3263      1.9948      0.0000
  -7   4  10      7.9398      0.5455      7.7445      0.0000
  -6   4  10     10.8992      5.2142    -11.5265      0.0000
  -5   4  10      9.3778      0.5492     -8.6869      0.0000
  -4   4  10     12.1093      0.5104     12.4285      0.0000
  -3   4  10     12.1464      0.5022     11.9317      0.0000
  -2   4  10      3.4757      0.6147     -3.0365      0.0000
  -1   4  10      8.1787      0.8811     -5.4553      0.0000
   0   4  10      5.1521      0.3446      5.6787      0.0000
   1   4  10      3.4843      0.2730     -3.3672      0.0000
   2   4  10      2.0180      0.2724     -1.4277      0.0000
   3   4  10      1.3856      0.3439      1.0807      0.0000
   4   4  10      1.7080      0.4301      0.8959      0.0000
   5   4  10      2.1843      0.2993     -2.3537      0.0000
   6   4  10      2.0971      0.3310      2.4372      0.0000
   7   4  10      1.6555      0.3737      1.7290      0.0000
   8   4  10      2.1572      0.6955     -2.3093      0.0000
 -16   5  10      1.9802      0.4737      2.5453      0.0000
 -15   5  10      0.6154      0.5736      0.2244      0.0000
 -14   5  10      2.0555      0.4986     -2.8818      0.0000
 -13   5  10      0.8300      0.6648     -0.2072      0.0000
 -11   5  10      1.9936      0.3541     -1.7926      0.0000
 -10   5  10      1.3593      0.4397      0.9963      0.0000
  -9   5  10      7.2602      0.4976      7.4855      0.0000
  -8   5  10      1.8432      0.2811     -1.2124      0.0000
  -7   5  10      3.0075      0.8668      2.3292      0.0000
  -6   5  10      5.5608      0.3816      5.1790      0.0000
  -5   5  10      6.4860      0.3428     -6.9055      0.0000
  -4   5  10      9.2037      0.4192     -9.5338      0.0000
  -3   5  10      4.9099      0.2976     -5.7419      0.0000
  -2   5  10      3.6468      0.2985      3.0244      0.0000
  -1   5  10      1.9670      0.2332      1.3121      0.0000
   0   5  10      2.8815      0.3213      3.1636      0.0000
   1   5  10      2.2801      0.3141      0.4219      0.0000
   2   5  10      3.6670      0.2956      3.5828      0.0000
   3   5  10      1.4136      0.3760      0.8830      0.0000
   4   5  10      3.2788      0.2642     -3.4495      0.0000
   5   5  10      2.4762      0.2846     -2.5565      0.0000
   6   5  10      1.4845      0.3518      0.1069      0.0000
   7   5  10      1.4362      0.6288      0.3487      0.0000
 -16   6  10      0.9932      0.6527     -0.2616      0.0000
 -15   6  10      1.3272      0.3792      0.9464      0.0000
 -14   6  10      0.5243      0.5012      0.3119      0.0000
 -13   6  10      0.9373      0.6791     -0.1696      0.0000
 -12   6  10      2.3264      0.3574      1.9434      0.0000
 -11   6  10      2.0946      0.3521     -1.6735      0.0000
 -10   6  10      3.9553      0.7175     -4.3310      0.0000
  -9   6  10      1.6085      0.3313      0.3912      0.0000
  -8   6  10      3.3673      0.3098     -2.6078      0.0000
  -7   6  10      0.8276      0.8802     -0.2141      0.0000
  -6   6  10      0.8266      0.7695      1.2190      0.0000
  -5   6  10      4.6567      0.2244      4.2611      0.0000
  -4   6  10      3.5657      0.3367     -3.5052      0.0000
  -3   6  10      2.2181      0.3981     -0.6667      0.0000
  -2   6  10      2.0970      0.2859      1.4129      0.0000
  -1   6  10      3.2497      0.8479     -2.0531      0.0000
   0   6  10      1.9391      0.2657      0.6583      0.0000
   1   6  10      6.0309      0.4186      5.4047      0.0000
   2   6  10      2.3088      0.3314      1.0948      0.0000
   3   6  10      2.4995      0.4739     -2.7100      0.0000
   4   6  10      1.5610      0.3628     -0.7864      0.0000
   5   6  10      2.7726      0.2948      2.2426      0.0000
   6   6  10      1.8872      0.2999     -1.8691      0.0000
   7   6  10      1.7151      0.3475     -1.8270      0.0000
 -16   7  10      0.4348      0.5210     -1.2069      0.0000
 -15   7  10      0.9684      0.7270      0.5359      0.0000
 -14   7  10      0.0000      0.6726     -0.4177      0.0000
 -13   7  10      0.8351      0.7019      0.1003      0.0000
 -12   7  10      2.1587      0.3543      2.7195      0.0000
 -11   7  10      1.8341      0.3833     -1.6874      0.0000
 -10   7  10      2.3062      0.2759     -2.3747      0.0000
  -9   7  10      2.2684      0.3253     -2.2039      0.0000
  -8   7  10      1.4778      0.4090      0.7353      0.0000
  -7   7  10      2.5774      0.7199      0.3465      0.0000
  -6   7  10      3.5018      0.2783     -3.8160      0.0000
  -5   7  10      3.8488      0.2382      3.5469      0.0000
  -4   7  10      3.2101      0.4942     -1.3198      0.0000
  -3   7  10      2.4029      0.3792      2.1987      0.0000
  -2   7  10      3.1773      0.3238      1.9913      0.0000
  -1   7  10      5.1446      0.3617      5.1612      0.0000
   0   7  10      4.3443      0.3351     -4.6917      0.0000
   1   7  10      7.1132      0.3859     -7.1233      0.0000
   2   7  10      6.6948      0.4158      7.2830      0.0000
   3   7  10      2.6550      0.2716      2.4759      0.0000
   4   7  10      1.5430      0.3361     -2.0500      0.0000
   5   7  10      1.0627      0.6122      0.7965      0.0000
   6   7  10      1.3414      0.3838      1.6669      0.0000
   7   7  10      0.9781      0.7051     -1.3170      0.0000
 -15   8  10      0.4081      0.5435     -0.2007      0.0000
 -14   8  10      1.3892      0.5581     -0.8536      0.0000
 -13   8  10      1.4059      0.3788      1.0615      0.0000
 -12   8  10      0.8690      0.5630     -0.5269      0.0000
 -10   8  10      1.2146      0.3929     -1.1559      0.0000
  -9   8  10      3.2907      0.2612      3.2753      0.0000
  -8   8  10      3.3035      0.2375      3.4165      0.0000
  -7   8  10      1.5183      0.3080     -0.4764      0.0000
  -6   8  10      2.6874      0.4646      2.8992      0.0000
  -5   8  10      1.8109      0.2903     -0.8773      0.0000
  -4   8  10      3.3935      0.3815      1.5169      0.0000
  -3   8  10      7.0262      0.3820      6.2166      0.0000
  -2   8  10      1.9590      0.3264      0.8163      0.0000
  -1   8  10      1.1492      0.4739     -1.2071      0.0000
   0   8  10      2.4003      0.5512     -1.9150      0.0000
   1   8  10      1.2750      0.4124      0.9125      0.0000
   2   8  10      2.5878      0.2513      2.9302      0.0000
   3   8  10      2.0995      0.3564     -1.8211      0.0000
   4   8  10      1.8818      0.3065      0.8220      0.0000
   5   8  10      0.6422      0.5592      0.1739      0.0000
   6   8  10      1.7380      0.4382     -1.2611      0.0000
 -15   9  10      1.3199      0.5296     -1.2992      0.0000
 -14   9  10      2.3539      0.5560      2.0117      0.0000
 -12   9  10      0.7822      0.5835     -0.0350      0.0000
 -11   9  10      2.9801      0.3177      2.7549      0.0000
 -10   9  10      1.7833      0.3417      1.2032      0.0000
  -9   9  10      1.7164      0.3798     -1.4733      0.0000
  -8   9  10      5.8987      0.3369     -6.3828      0.0000
  -7   9  10      2.6607      0.3835      2.5895      0.0000
  -6   9  10      3.7995      0.2310      3.7176      0.0000
  -5   9  10      2.1183      0.2449     -1.9528      0.0000
  -4   9  10      3.0769      0.2394      2.3594      0.0000
  -3   9  10      1.7813      0.3418      1.1613      0.0000
  -2   9  10      2.2481      0.3777     -1.9003      0.0000
  -1   9  10      3.9133      0.3293     -3.6245      0.0000
   0   9  10      3.5346      0.4349     -2.6627      0.0000
   1   9  10      1.8891      0.3089     -0.5059      0.0000
   2   9  10      1.6927      0.2820     -0.1421      0.0000
   3   9  10      2.0788      0.3035      0.7359      0.0000
   4   9  10      1.3813      0.2948      1.2885      0.0000
   5   9  10      1.1897      0.4014      1.1113      0.0000
   6   9  10      0.0000      0.6446      0.4538      0.0000
 -14  10  10      0.0000      1.3329     -0.4932      0.0000
 -13  10  10      1.1197      0.7828     -0.1009      0.0000
 -12  10  10      1.0114      0.4576      0.2921      0.0000
 -11  10  10      1.1429      0.5534      0.5552      0.0000
 -10  10  10      1.2984      0.4411      1.4183      0.0000
  -9  10  10      0.6217      0.5062      0.6013      0.0000
  -8  10  10      2.5360      0.2137     -2.4063      0.0000
  -7  10  10      2.0464      0.2018      2.1252      0.0000
  -6  10  10      5.3088      0.2750     -5.7301      0.0000
  -5  10  10      4.7520      0.3199     -6.0299      0.0000
  -4  10  10      3.8980      0.3975      4.1365      0.0000
  -3  10  10      5.8805      0.3555      5.8208      0.0000
  -2  10  10      1.4747      0.3854      0.4414      0.0000
  -1  10  10      2.0549      0.2952      1.5845      0.0000
   0  10  10      3.7360      0.2708      3.5045      0.0000
   1  10  10      2.4609      0.2469     -3.0564      0.0000
   2  10  10      2.6935      0.2521     -2.7599      0.0000
   3  10  10      1.6547      0.3096      1.6352      0.0000
   4  10  10      0.6501      0.6200     -0.5344      0.0000
   5  10  10      0.1926      0.5490     -0.4543      0.0000
 -13  11  10      0.1162      0.6154     -0.1643      0.0000
 -12  11  10      2.5686      0.5426     -1.8946      0.0000
 -11  11  10      1.4554      0.5627     -1.8141      0.0000
 -10  11  10      1.9487      0.2872      2.1518      0.0000
  -9  11  10      1.0752      0.3178      0.4039      0.0000
  -8  11  10      1.6172      0.2266     -1.8417      0.0000
  -7  11  10      3.4219      0.2266      3.6926      0.0000
  -6  11  10      3.4228      0.2896      4.1491      0.0000
  -5  11  10      2.8745      0.1965     -3.5785      0.0000
  -4  11  10      5.2750      0.3436     -5.6790      0.0000
  -3  11  10      2.8421      0.2519      3.9957      0.0000
  -2  11  10      1.9414      0.3451      1.4033      0.0000
  -1  11  10      2.6388      0.2860     -2.7321      0.0000
   0  11  10      2.1087      0.2489      2.0529      0.0000
   1  11  10      2.1918      0.2459      1.7761      0.0000
   2  11  10      1.6157      0.2669     -1.3496      0.0000
   3  11  10      1.9533      0.2714     -1.6502      0.0000
   4  11  10      0.5841      0.6150      0.3873      0.0000
 -12  12  10      1.1497      0.3153      0.0564      0.0000
 -11  12  10      0.5317      0.4774      0.7843      0.0000
 -10  12  10      1.4413      0.2269      0.5582      0.0000
  -9  12  10      0.8604      0.4363     -0.0318      0.0000
  -8  12  10      0.9904      0.2573      0.1523      0.0000
  -7  12  10      1.3359      0.3057     -1.4753      0.0000
  -6  12  10      1.3578      0.2583     -0.7206      0.0000
  -5  12  10      1.0290      0.2603     -0.2360      0.0000
  -4  12  10      1.6915      0.2676      1.6872      0.0000
  -3  12  10      1.4776      0.2928      1.3249      0.0000
  -2  12  10      1.3153      0.3254     -0.9260      0.0000
  -1  12  10      1.0182      0.3826      1.0000      0.0000
   0  12  10      0.9473      0.3845      0.7795      0.0000
   1  12  10      0.9721      0.4552     -1.0490      0.0000
   2  12  10      0.9282      0.3948     -0.4346      0.0000
   3  12  10      0.7208      0.5267      0.4779      0.0000
   4  12  10      0.7797      0.5263      0.3835      0.0000
 -11  13  10      1.1895      0.4023      0.2000      0.0000
 -10  13  10      1.2286      0.2345     -1.1366      0.0000
  -9  13  10      0.8892      0.3129      0.6225      0.0000
  -8  13  10      1.4729      0.1966      1.4735      0.0000
  -7  13  10      1.1041      0.2045     -0.8711      0.0000
  -6  13  10      1.4029      0.2921     -1.2615      0.0000
  -5  13  10      1.5738      0.2051      1.7917      0.0000
  -4  13  10      0.8242      0.3652     -0.3140      0.0000
  -3  13  10      1.3306      0.2449     -1.5843      0.0000
  -2  13  10      1.1336      0.2899      0.9312      0.0000
  -1  13  10      2.0828      0.2691      2.4629      0.0000
   0  13  10      1.0896      0.3928     -0.9041      0.0000
   1  13  10      0.9223      0.3505     -0.4706      0.0000
   2  13  10      0.7396      0.5031      1.0286      0.0000
   3  13  10      1.3404      0.6211     -0.6831      0.0000
 -10  14  10      0.6613      0.3960     -0.9416      0.0000
  -9  14  10      0.9339      0.2579      0.8273      0.0000
  -8  14  10      1.3226      0.2290      0.6380      0.0000
  -7  14  10      0.8724      0.2223      0.5745      0.0000
  -6  14  10      1.8314      0.1693      1.7215      0.0000
  -5  14  10      1.2771      0.2014      1.2508      0.0000
  -4  14  10      1.1358      0.2305      0.0802      0.0000
  -3  14  10      1.0786      0.2935     -0.5481      0.0000
  -2  14  10      1.1214      0.3275     -0.7217      0.0000
  -1  14  10      1.1205      0.4852     -0.8746      0.0000
   0  14  10      1.0467      0.3691     -0.6036      0.0000
   1  14  10      1.2401      0.3780      1.3330      0.0000
  -9  15  10      0.7274      0.5343     -0.1844      0.0000
  -8  15  10      0.9832      0.3053      1.0248      0.0000
  -7  15  10      0.9185      0.2785     -0.6702      0.0000
  -6  15  10      0.9732      0.2863     -1.2281      0.0000
  -5  15  10      0.2444      0.4849      0.6779      0.0000
  -4  15  10      1.3211      0.2671      1.3487      0.0000
  -3  15  10      1.1507      0.2614     -0.9916      0.0000
  -2  15  10      0.8044      0.3335      0.9287      0.0000
  -1  15  10      0.8495      0.4789      0.1890      0.0000
   0  15  10      1.3495      0.3930     -2.1010      0.0000
  -5  16  10      0.3977      0.6021     -0.6311      0.0000
 -13   1  11      2.5383      0.5124     -2.2491      0.0000
 -12   1  11      0.9002      0.5183     -0.5663      0.0000
 -11   1  11      4.4799      0.3629      4.4755      0.0000
 -10   1  11      6.8522      0.4570      6.9659      0.0000
  -8   1  11      1.8928      0.7644      0.8379      0.0000
  -7   1  11      4.0972      0.4818     -3.4785      0.0000
  -6   1  11      1.9167      0.4822     -1.1970      0.0000
  -5   1  11      2.9953      0.4646     -1.7273      0.0000
  -4   1  11      6.6843      0.3351     -6.4647      0.0000
  -3   1  11      7.7988      0.4096      6.6595      0.0000
  -2   1  11      4.1636      0.3021      3.6199      0.0000
  -1   1  11      1.9964      0.3361     -0.7902      0.0000
   0   1  11      1.5213      0.3673     -0.9940      0.0000
   1   1  11      1.8551      0.2991     -1.4263      0.0000
   2   1  11      4.7692      0.3088     -5.3458      0.0000
   3   1  11      3.0641      0.2564     -2.8228      0.0000
   4   1  11      3.1587      0.2765      3.8043      0.0000
   5   1  11      1.3607      0.3627      0.7150      0.0000
   6   1  11      1.0349      0.4256     -0.6977      0.0000
   7   1  11      0.9314      0.6041      0.2882      0.0000
 -14   2  11      4.0488      0.4514      4.0129      0.0000
 -12   2  11      6.5688      0.6346     -5.7471      0.0000
 -11   2  11      3.0004      0.3538      3.1159      0.0000
 -10   2  11      1.9556      0.3506     -0.9743      0.0000
  -9   2  11      2.0161      0.7361     -1.9936      0.0000
  -8   2  11      5.9609      2.0317      8.8198      0.0000
  -7   2  11      8.8176      0.6339      8.3843      0.0000
  -6   2  11      8.2845      1.0371     -8.8372      0.0000
  -5   2  11      8.8219      0.4769     -9.7068      0.0000
  -4   2  11      5.0883      0.2592      5.1746      0.0000
  -3   2  11      6.3051      0.2828     -7.1917      0.0000
  -2   2  11      8.3608      0.4271     -8.8667      0.0000
  -1   2  11      5.5738      0.2928      6.3168      0.0000
   0   2  11      2.7009      0.2840      2.5906      0.0000
   1   2  11      1.7791      0.2549      0.2748      0.0000
   2   2  11      3.1146      0.2893      2.7863      0.0000
   3   2  11      1.7264      0.3135      1.0588      0.0000
   4   2  11      4.9304      0.3453     -5.1522      0.0000
   5   2  11      2.9308      0.2516     -2.9552      0.0000
   6   2  11      2.1510      0.2845      2.2526      0.0000
   7   2  11      0.9387      0.5914      0.7486      0.0000
 -16   3  11      1.0695      0.4741      0.2546      0.0000
 -15   3  11      1.2046      0.5557      0.4638      0.0000
 -14   3  11      2.8286      0.3725      2.9077      0.0000
 -13   3  11      1.7485      0.5121     -0.7454      0.0000
 -11   3  11      1.4977      0.3683     -0.6710      0.0000
 -10   3  11      1.2577      0.6171     -1.0462      0.0000
  -9   3  11      2.5372      0.2600     -3.1458      0.0000
  -8   3  11      2.8840      0.7246     -4.3180      0.0000
  -7   3  11      5.0864      0.3976      5.2958      0.0000
  -6   3  11      3.3788      0.4059      2.4836      0.0000
  -5   3  11      3.8590      0.2656     -2.4209      0.0000
  -4   3  11      4.4049      0.2502     -5.0510      0.0000
  -3   3  11      6.4481      0.3013     -6.7845      0.0000
  -2   3  11      1.9027      0.2610     -0.4913      0.0000
  -1   3  11      2.3676      0.2287      2.0496      0.0000
   0   3  11      2.5832      0.2217      1.5977      0.0000
   1   3  11      3.3852      0.2522     -2.9511      0.0000
   2   3  11      1.5544      0.2866      1.2866      0.0000
   3   3  11      8.0036      0.4226      7.6104      0.0000
   4   3  11      1.3060      0.3904     -0.8601      0.0000
   5   3  11      2.8891      0.2613     -3.4067      0.0000
   6   3  11      1.3678      0.5402      0.4051      0.0000
   7   3  11      1.0423      0.7077     -0.6969      0.0000
 -16   4  11      0.9859      0.4435     -0.4964      0.0000
 -15   4  11      0.5151      0.5189     -0.2541      0.0000
 -14   4  11      0.8736      0.6411      0.0170      0.0000
 -12   4  11      1.4792      0.4852      0.4917      0.0000
 -11   4  11      8.8404      0.8442     -7.5325      0.0000
 -10   4  11      4.8581      0.3496      4.4875      0.0000
  -9   4  11      1.7078      0.3291      1.1959      0.0000
  -8   4  11      3.3495      0.4249     -3.4403      0.0000
  -7   4  11      3.4639      0.4877     -3.2123      0.0000
  -6   4  11      4.1255      0.3975     -3.0502      0.0000
  -5   4  11      3.2078      0.2842      3.1851      0.0000
  -4   4  11      2.3756      0.3749      1.5688      0.0000
  -3   4  11      9.0000      0.4776      7.7599      0.0000
  -2   4  11      4.9640      0.3807      4.7737      0.0000
  -1   4  11      1.6737      0.4942      0.6776      0.0000
   0   4  11      2.0651      0.2404      1.5102      0.0000
   1   4  11      2.0660      0.2458     -1.3171      0.0000
   2   4  11      1.3130      0.5367      0.0379      0.0000
   3   4  11      2.5293      0.2541     -2.1663      0.0000
   4   4  11      0.8908      0.5542      0.4671      0.0000
   5   4  11      0.9929      0.5360      0.2379      0.0000
   6   4  11      1.7095      0.3504     -1.3694      0.0000
 -16   5  11      0.3900      0.4139     -0.0205      0.0000
 -15   5  11      1.4072      0.3443      1.4319      0.0000
 -14   5  11      1.4275      0.3204     -0.3104      0.0000
 -13   5  11      0.0000      0.5890      0.0237      0.0000
 -12   5  11      1.0619      0.4233      0.4303      0.0000
 -11   5  11      1.5604      0.5504     -0.1516      0.0000
 -10   5  11      1.8997      0.3030      1.0928      0.0000
  -9   5  11      2.1525      0.2422      1.9864      0.0000
  -8   5  11      3.7458      0.4158      4.2260      0.0000
  -7   5  11      2.6350      0.3369     -2.5013      0.0000
  -6   5  11      1.2790      0.4132      1.1216      0.0000
  -5   5  11      6.3054      0.3858      6.7489      0.0000
  -4   5  11      2.4786      0.3820     -1.5315      0.0000
  -3   5  11      2.8739      0.2320      1.1804      0.0000
  -2   5  11      1.9913      0.2466     -1.2214      0.0000
  -1   5  11      3.0404      0.3878      2.0687      0.0000
   0   5  11      7.3201      0.3715     -7.1138      0.0000
   1   5  11      5.8307      0.3244     -5.9729      0.0000
   2   5  11      2.0084      0.2673      2.3294      0.0000
   3   5  11      1.4408      0.4224     -0.0451      0.0000
   4   5  11      1.1263      0.4602     -0.1893      0.0000
   5   5  11      0.8193      0.5606     -0.3379      0.0000
   6   5  11      0.8478      0.5925      0.7677      0.0000
 -16   6  11      1.7964      0.3563      1.9715      0.0000
 -15   6  11      0.2699      0.4723     -1.1646      0.0000
 -14   6  11      1.0900      0.4927     -0.5892      0.0000
 -13   6  11      3.4385      0.3964      3.6859      0.0000
 -12   6  11      1.0241      0.4233      1.6934      0.0000
 -11   6  11      2.7790      0.4219     -2.4969      0.0000
 -10   6  11      2.2578      0.2995     -1.8435      0.0000
  -9   6  11      3.9724      0.2779      3.8259      0.0000
  -8   6  11      5.0396      0.3985     -4.6673      0.0000
  -7   6  11      4.0660      0.4957     -4.0737      0.0000
  -6   6  11      5.5440      0.4828      4.8340      0.0000
  -5   6  11      3.8166      0.2499      3.4448      0.0000
  -4   6  11      2.3267      0.4681     -0.9713      0.0000
  -3   6  11      5.1122      0.3732     -4.2763      0.0000
  -2   6  11      2.2738      0.3228     -1.5419      0.0000
  -1   6  11      1.8672      0.3113      0.7154      0.0000
   0   6  11      3.5789      0.2424     -3.8396      0.0000
   1   6  11      1.8811      0.2622      1.7326      0.0000
   2   6  11      1.5641      0.2901      0.3489      0.0000
   3   6  11      1.2619      0.3983     -0.7804      0.0000
   4   6  11      2.4015      0.2969      2.0571      0.0000
   5   6  11      2.1038      0.3266      2.2663      0.0000
   6   6  11      1.8257      0.3929     -1.2124      0.0000
 -15   7  11      1.3814      0.5191     -0.1981      0.0000
 -14   7  11      1.8518      0.4718     -0.4067      0.0000
 -13   7  11      1.9559      0.3264     -2.1806      0.0000
 -12   7  11      0.7733      0.5288     -0.0192      0.0000
 -11   7  11      1.6801      0.5850      1.6526      0.0000
 -10   7  11      4.5832      0.3490      3.9854      0.0000
  -9   7  11      2.0713      0.2462      1.3658      0.0000
  -8   7  11      1.7617      0.4767     -2.3566      0.0000
  -7   7  11      1.1316      0.5799     -0.6281      0.0000
  -6   7  11      1.7033      0.3300     -0.8919      0.0000
  -5   7  11      3.0987      0.2283     -3.1249      0.0000
  -4   7  11      2.4215      0.4447     -0.9077      0.0000
  -3   7  11      2.3732      0.2565     -1.3734      0.0000
  -2   7  11      2.5706      0.2592      1.8686      0.0000
  -1   7  11      1.6994      0.5222      1.0817      0.0000
   0   7  11      2.4186      0.2931      1.7555      0.0000
   1   7  11      2.0870      0.3200      1.7324      0.0000
   2   7  11      3.4768      0.2986     -3.5959      0.0000
   3   7  11      3.2891      0.2574     -3.4169      0.0000
   4   7  11      1.1445      0.3718      0.4323      0.0000
   5   7  11      1.6882      0.4086      1.7781      0.0000
   6   7  11      1.4438      0.8726     -0.5124      0.0000
 -15   8  11      0.9909      0.4381      0.5390      0.0000
 -14   8  11      1.1852      0.4939      1.1159      0.0000
 -13   8  11      1.2091      0.3789     -1.7524      0.0000
 -12   8  11      1.9109      0.5626     -1.8152      0.0000
 -11   8  11      2.0483      0.2805     -1.9626      0.0000
 -10   8  11      1.2404      0.4089      0.8516      0.0000
  -9   8  11      1.9042      0.7417      0.3657      0.0000
  -8   8  11      6.7381      0.6002      6.7304      0.0000
  -7   8  11      1.8750      0.3749      2.2188      0.0000
  -6   8  11      7.4125      0.3831     -7.4854      0.0000
  -5   8  11      3.0752      0.2631     -3.4188      0.0000
  -4   8  11      2.1324      0.9816      1.0156      0.0000
  -3   8  11      2.4021      0.2812     -2.5489      0.0000
  -2   8  11      1.7401      0.3260     -0.5237      0.0000
  -1   8  11      6.1478      0.3898      6.7811      0.0000
   0   8  11      2.2312      0.3498      2.5043      0.0000
   1   8  11      1.8966      0.3296     -1.9197      0.0000
   2   8  11      1.8989      0.2829      1.8044      0.0000
   3   8  11      1.7314      0.3318     -0.2879      0.0000
   4   8  11      2.5086      0.2586     -2.9874      0.0000
   5   8  11      1.7318      0.3740     -1.5732      0.0000
 -14   9  11      1.9206      0.5496      2.3346      0.0000
 -13   9  11      0.4272      0.6727      0.4687      0.0000
 -12   9  11      2.3825      0.3815     -2.1704      0.0000
 -11   9  11      1.0089      0.4325      0.0805      0.0000
 -10   9  11      2.9992      0.2915      3.0010      0.0000
  -9   9  11      3.0174      0.2197     -2.9775      0.0000
  -8   9  11      5.1563      0.3930     -5.2983      0.0000
  -7   9  11      3.9414      0.7339      4.2136      0.0000
  -6   9  11      1.4101      0.5576      1.0074      0.0000
  -5   9  11      1.0352      0.4065     -0.8841      0.0000
  -4   9  11      4.5124      0.4659      3.7791      0.0000
  -3   9  11      4.1965      0.2883      4.1371      0.0000
  -2   9  11      5.2803      0.2854     -5.2281      0.0000
  -1   9  11      3.4425      0.3227     -3.0157      0.0000
   0   9  11      1.4461      0.3261      1.3028      0.0000
   1   9  11      1.4786      0.3276     -1.2558      0.0000
   2   9  11      1.6959      0.3781     -1.5750      0.0000
   3   9  11      1.7379      0.3864      1.2304      0.0000
   4   9  11      1.4402      0.3443      1.0197      0.0000
   5   9  11      1.2415      0.9543     -0.9795      0.0000
 -14  10  11      0.0000      0.5658      0.4741      0.0000
 -13  10  11      1.5901      0.3619     -1.0829      0.0000
 -12  10  11      1.1536      0.3884     -1.4166      0.0000
 -11  10  11      1.1003      0.4154      0.2814      0.0000
 -10  10  11      1.2632      0.3074      1.0551      0.0000
  -9  10  11      0.8587      0.3732     -0.2246      0.0000
  -8  10  11      1.5960      0.2379     -1.4109      0.0000
  -7  10  11      1.7145      0.2716      2.1284      0.0000
  -6  10  11      1.3406      0.4042     -0.1140      0.0000
  -5  10  11      1.8478      0.2316      1.4557      0.0000
  -4  10  11      1.3929      0.2923      0.7968      0.0000
  -3  10  11      1.5108      0.3435     -0.6583      0.0000
  -2  10  11      2.8318      0.2594     -3.2828      0.0000
  -1  10  11      1.1679      0.4704      1.3768      0.0000
   0  10  11      3.1652      0.2981      2.9269      0.0000
   1  10  11      0.9061      0.5432     -0.8128      0.0000
   2  10  11      1.5698      0.3489     -1.6278      0.0000
   3  10  11      1.3196      0.3243      1.5379      0.0000
   4  10  11      1.1909      0.4410      0.8913      0.0000
 -13  11  11      0.3672      0.6022      0.6352      0.0000
 -12  11  11      0.0000      0.4865      0.1690      0.0000
 -11  11  11      1.5510      0.4063     -0.6640      0.0000
 -10  11  11      1.4215      0.3581     -1.0264      0.0000
  -9  11  11      0.9218      0.3567     -0.5160      0.0000
  -8  11  11      2.4091      0.2047      2.4135      0.0000
  -7  11  11      1.2591      0.1828      0.9065      0.0000
  -6  11  11      2.5059      0.2179      2.5716      0.0000
  -5  11  11      2.2350      0.2385      2.5543      0.0000
  -4  11  11      1.3771      0.2329      0.9358      0.0000
  -3  11  11      3.8843      0.2462     -4.3275      0.0000
  -2  11  11      3.1315      0.2384     -3.3204      0.0000
  -1  11  11      1.4948      0.3076      1.4619      0.0000
   0  11  11      1.0532      0.4142     -0.0706      0.0000
   1  11  11      0.5679      0.5074     -0.1504      0.0000
   2  11  11      1.5947      0.3080      1.4602      0.0000
   3  11  11      0.5641      0.8620      0.2891      0.0000
 -12  12  11      1.1689      0.4771      0.7666      0.0000
 -11  12  11      0.4183      0.4665     -0.2651      0.0000
 -10  12  11      0.7286      0.3676      0.5828      0.0000
  -9  12  11      1.6322      0.2289      1.7823      0.0000
  -8  12  11      1.3049      0.2172     -0.9100      0.0000
  -7  12  11      3.5252      0.2055     -3.4324      0.0000
  -6  12  11      0.8590      0.3215      0.5701      0.0000
  -5  12  11      1.3028      0.2867     -0.3723      0.0000
  -4  12  11      0.9514      0.4793      0.2120      0.0000
  -3  12  11      1.6107      0.2418      1.3426      0.0000
  -2  12  11      1.4064      0.3369      0.7429      0.0000
  -1  12  11      2.0388      0.2562     -1.9721      0.0000
   0  12  11      1.8718      0.2696     -1.8078      0.0000
   1  12  11      0.9058      0.3922      0.3607      0.0000
   2  12  11      0.7963      0.4505     -0.7609      0.0000
 -11  13  11      1.3763      0.4285      0.2933      0.0000
 -10  13  11      1.0249      0.2714     -0.9375      0.0000
  -9  13  11      1.4678      0.2131      1.7596      0.0000
  -8  13  11      0.7818      0.3168      0.7323      0.0000
  -7  13  11      1.5040      0.1855     -1.7673      0.0000
  -6  13  11      3.1004      0.3232     -3.5913      0.0000
  -5  13  11      0.8854      0.3275      0.7965      0.0000
  -4  13  11      0.7063      0.3665      0.2850      0.0000
  -3  13  11      0.4247      0.4533     -0.9112      0.0000
  -2  13  11      2.6212      0.2553      2.8453      0.0000
  -1  13  11      1.5353      0.2775      1.3273      0.0000
   0  13  11      1.7044      0.2825     -1.8848      0.0000
   1  13  11      0.7598      0.5658     -0.6163      0.0000
  -9  14  11      0.7640      0.3801      0.1900      0.0000
  -8  14  11      1.0088      0.2914     -0.0332      0.0000
  -7  14  11      0.8856      0.2880     -0.0505      0.0000
  -6  14  11      0.7232      0.2594      0.4301      0.0000
  -5  14  11      2.3783      0.2084      2.5657      0.0000
  -4  14  11      1.0533      0.2899     -1.0457      0.0000
  -3  14  11      1.1933      0.2500     -1.6427      0.0000
  -2  14  11      0.0000      0.8553      0.2868      0.0000
  -1  14  11      1.1621      0.3449      0.5327      0.0000
   0  14  11      0.0000      0.5604     -0.0574      0.0000
  -7  15  11      0.8466      0.3069      1.0523      0.0000
  -6  15  11      0.9762      0.2702      0.6733      0.0000
  -5  15  11      1.2516      0.2971     -1.9091      0.0000
  -4  15  11      0.6734      0.4146      0.1314      0.0000
  -3  15  11      1.0339      0.3024      1.0111      0.0000
 -13   0  12      2.3334      0.4113     -2.6465      0.0000
 -12   0  12      2.6586      0.3072      0.9339      0.0000
  -9   0  12      1.1694      1.7200     -1.7823      0.0000
  -8   0  12      6.0850      0.8381     -1.3964      0.0000
  -7   0  12      1.6126      0.8587      1.7133      0.0000
  -6   0  12     12.8058      1.0391    -13.3648      0.0000
  -5   0  12      3.9572      0.3756      3.2028      0.0000
  -4   0  12      4.7835      0.4052      5.3434      0.0000
  -3   0  12      4.7827      0.4364      3.5704      0.0000
  -2   0  12      4.3068      0.7470     -3.8920      0.0000
  -1   0  12      1.5697      0.4207      0.9465      0.0000
   0   0  12      4.2081      0.3296     -4.1762      0.0000
   1   0  12      4.0130      0.3605      4.3726      0.0000
   2   0  12      5.0967      0.4105      5.4181      0.0000
   3   0  12      4.0866      0.3626      4.0851      0.0000
   4   0  12      2.4880      0.3372     -2.8303      0.0000
   5   0  12      1.7715      0.3653     -2.1919      0.0000
   6   0  12      0.0000      0.7138     -0.4804      0.0000
 -14   1  12      1.9451      0.3990     -1.7654      0.0000
 -13   1  12      1.0844      0.3534     -1.0693      0.0000
 -12   1  12      5.0466      0.4007      5.6205      0.0000
 -11   1  12      4.6217      0.3153      4.7397      0.0000
 -10   1  12      1.7301      0.6289     -1.9229      0.0000
  -9   1  12      4.6442      3.4374     -9.3126      0.0000
  -8   1  12      4.5099      0.5698     -3.9465      0.0000
  -7   1  12      2.3379      0.4356      2.4087      0.0000
  -6   1  12      1.7800      0.3118      1.1153      0.0000
  -5   1  12      7.4478      0.3606      8.1592      0.0000
  -4   1  12      8.0166      0.3785      8.0273      0.0000
  -3   1  12      4.7578      0.2464     -4.8745      0.0000
  -2   1  12      8.3658      0.3592      7.7440      0.0000
  -1   1  12      3.9017      0.2207      3.7205      0.0000
   0   1  12      2.0090      0.4472     -1.4100      0.0000
   1   1  12     11.2076      0.6004    -11.1888      0.0000
   2   1  12      1.7371      0.2554      1.3838      0.0000
   3   1  12      1.6702      0.3399      1.2995      0.0000
   4   1  12      1.4143      0.3040     -1.3037      0.0000
   5   1  12      1.6018      0.3190      1.7397      0.0000
   6   1  12      1.8969      0.5877      1.9380      0.0000
 -16   2  12      0.2765      0.4755     -0.4046      0.0000
 -15   2  12      1.0222      0.3624      0.3602      0.0000
 -14   2  12      1.0216      0.3638     -0.2932      0.0000
 -11   2  12      2.9997      0.5426     -2.1889      0.0000
 -10   2  12      3.3906      0.4201      3.1273      0.0000
  -9   2  12      3.3334      1.2560     -5.3861      0.0000
  -8   2  12      5.9191      1.0724      4.7459      0.0000
  -7   2  12      3.1865      0.3035     -3.4124      0.0000
  -6   2  12      5.0194      0.4006      5.7819      0.0000
  -5   2  12      3.1938      0.2452     -3.3304      0.0000
  -4   2  12      4.0074      0.2080      3.7036      0.0000
  -3   2  12      2.8062      0.2640     -1.7868      0.0000
  -2   2  12      2.7282      0.2223     -2.6344      0.0000
  -1   2  12      2.4926      0.2378     -2.0840      0.0000
   0   2  12      1.6966      0.3323      0.7089      0.0000
   1   2  12      3.2041      0.2392     -3.5583      0.0000
   2   2  12      1.5785      0.3023     -0.1263      0.0000
   3   2  12      1.2968      0.3642      0.7226      0.0000
   4   2  12      1.3148      0.3780      1.3083      0.0000
   5   2  12      1.2249      0.3475     -0.4658      0.0000
   6   2  12      0.8276      0.6242      0.3715      0.0000
 -16   3  12      0.6830      0.3820      0.6054      0.0000
 -15   3  12      0.6241      0.5826      0.8172      0.0000
 -14   3  12      0.6154      0.5058     -0.0304      0.0000
 -12   3  12      1.1064      0.3581     -1.0810      0.0000
 -11   3  12      2.2610      0.2869     -0.4823      0.0000
 -10   3  12      2.1773      0.2179      1.0730      0.0000
  -9   3  12      1.7137      0.6900      2.0566      0.0000
  -8   3  12      3.2575      0.4166      2.7891      0.0000
  -7   3  12      3.1775      0.3043     -3.5181      0.0000
  -6   3  12      5.6107      0.3890     -6.3216      0.0000
  -5   3  12      3.6528      0.3338      2.2851      0.0000
  -4   3  12      3.5459      0.4670      2.4000      0.0000
  -3   3  12      1.4039      0.2486      0.6794      0.0000
  -2   3  12      4.6982      0.3638     -4.2467      0.0000
  -1   3  12      4.5174      0.2510      4.3127      0.0000
   0   3  12      7.8600      0.3985     -7.1523      0.0000
   1   3  12      1.8312      0.7229     -0.1868      0.0000
   2   3  12      2.0803      0.2603      2.1864      0.0000
   3   3  12      2.0540      0.3381      1.5569      0.0000
   4   3  12      1.2594      0.3664     -1.3214      0.0000
   5   3  12      1.4598      0.3363      0.8720      0.0000
   6   3  12      1.4265      0.9162      0.8226      0.0000
 -16   4  12      1.6772      0.4224      1.7774      0.0000
 -15   4  12      0.7638      0.5771     -1.7416      0.0000
 -14   4  12      3.0133      0.4399     -2.3774      0.0000
 -13   4  12      1.6150      0.3037      0.9826      0.0000
 -12   4  12      0.3816      0.5379     -0.3792      0.0000
 -11   4  12      1.7395      0.2931     -1.4524      0.0000
 -10   4  12      4.4563      0.3250      4.0724      0.0000
  -9   4  12      6.8129      0.6261      7.2271      0.0000
  -8   4  12      6.6986      0.4818     -5.7112      0.0000
  -7   4  12      3.6856      0.3948     -3.7744      0.0000
  -6   4  12      5.4400      0.3939     -6.2053      0.0000
  -5   4  12      2.0469      0.4441      0.2194      0.0000
  -4   4  12      4.2593      0.2654     -4.4280      0.0000
  -3   4  12      4.4417      0.3396      5.0625      0.0000
  -2   4  12      1.3594      0.2739      0.4370      0.0000
  -1   4  12      4.0848      0.3206      3.7407      0.0000
   0   4  12      1.9314      0.3803     -0.5785      0.0000
   1   4  12      1.7570      0.2643      1.0465      0.0000
   2   4  12      2.3476      0.2580     -2.2721      0.0000
   3   4  12      1.4940      0.2979     -0.6008      0.0000
   4   4  12      1.6668      0.3174     -0.0412      0.0000
   5   4  12      0.9405      0.4892      0.5049      0.0000
 -16   5  12      2.2456      0.3256      2.0199      0.0000
 -15   5  12      1.0889      0.3469     -0.7590      0.0000
 -14   5  12      1.8773      0.3229     -1.9422      0.0000
 -13   5  12      0.0000      0.5500      0.5440      0.0000
 -12   5  12      0.9450      0.4823     -0.9907      0.0000
 -11   5  12      2.1604      0.2486     -1.6863      0.0000
 -10   5  12      2.2954      0.2774      1.8878      0.0000
  -9   5  12      1.1874      0.4635      0.0172      0.0000
  -8   5  12      1.6936      0.3269     -1.0697      0.0000
  -7   5  12      2.5423      0.3613      2.0271      0.0000
  -6   5  12      4.6188      0.3439      3.7818      0.0000
  -5   5  12      5.1788      0.2637     -5.1002      0.0000
  -4   5  12      2.7483      0.3243     -0.9219      0.0000
  -3   5  12      1.9117      0.2623     -1.2299      0.0000
  -2   5  12      1.9373      0.3942      0.3225      0.0000
  -1   5  12      3.1809      0.2330     -2.5559      0.0000
   0   5  12      4.7835      0.3344      4.9423      0.0000
   1   5  12      3.0909      0.2619      3.4475      0.0000
   2   5  12      2.3990      0.2390     -3.0571      0.0000
   3   5  12      4.4330      0.2632     -4.5794      0.0000
   4   5  12      2.2045      0.2740      1.9744      0.0000
   5   5  12      1.1051      0.6015      0.3144      0.0000
 -16   6  12      0.0000      0.4867      0.1679      0.0000
 -15   6  12      0.3819      0.5326      0.9704      0.0000
 -14   6  12      0.7764      0.4320      0.2996      0.0000
 -13   6  12      1.3828      0.4995     -0.8455      0.0000
 -12   6  12      2.7000      0.3569      3.0046      0.0000
 -11   6  12      1.0110      0.3789     -0.3788      0.0000
 -10   6  12      5.0191      0.3493     -5.1946      0.0000
  -9   6  12      4.9015      0.3298     -4.8270      0.0000
  -8   6  12      3.8949      0.8488      2.9692      0.0000
  -7   6  12      1.7316      0.3575     -1.8781      0.0000
  -6   6  12      2.1618      0.2609      2.6235      0.0000
  -5   6  12      2.4440      0.4407      0.5536      0.0000
  -4   6  12      2.7718      0.2951      2.4321      0.0000
  -3   6  12      7.8523      0.4307     -6.8488      0.0000
  -2   6  12      1.9676      0.3994      1.9076      0.0000
  -1   6  12      1.4664      0.4636      0.1185      0.0000
   0   6  12      2.3619      0.2441     -1.6196      0.0000
   1   6  12      1.3284      0.3260     -0.0540      0.0000
   2   6  12      2.4886      0.2257      2.8102      0.0000
   3   6  12      1.4180      0.3338      0.9973      0.0000
   4   6  12      0.8066      0.5122      0.6345      0.0000
   5   6  12      0.9254      0.6658      0.6936      0.0000
 -15   7  12      1.1403      0.5137      0.3607      0.0000
 -14   7  12      1.0541      0.3753      0.7438      0.0000
 -13   7  12      2.0534      0.3496     -1.7443      0.0000
 -12   7  12      1.4188      0.3975     -1.4749      0.0000
 -11   7  12      0.7905      0.5149     -0.0670      0.0000
 -10   7  12      3.6542      0.3035      3.6068      0.0000
  -9   7  12      1.7396      0.4414     -1.5737      0.0000
  -8   7  12      1.3079      0.5997     -0.0201      0.0000
  -7   7  12      3.2602      0.4369      2.9747      0.0000
  -6   7  12      5.0704      0.3619     -5.7391      0.0000
  -5   7  12      2.3148      0.2520      1.4343      0.0000
  -4   7  12      6.3807      0.4028      6.7958      0.0000
  -3   7  12      4.5928      0.3176      5.0298      0.0000
  -2   7  12      3.7363      0.2747     -3.3953      0.0000
  -1   7  12      1.3532      0.2716      0.4586      0.0000
   0   7  12      1.2482      0.5038     -0.2369      0.0000
   1   7  12      1.2105      0.4514     -0.3785      0.0000
   2   7  12      1.6039      0.4253     -1.2841      0.0000
   3   7  12      0.7889      0.5895      0.4468      0.0000
   4   7  12      0.3528      0.5702     -0.2463      0.0000
 -15   8  12      1.5558      0.3604      1.6678      0.0000
 -14   8  12      0.9870      0.5252      0.7681      0.0000
 -13   8  12      1.3809      0.3595     -0.9098      0.0000
 -12   8  12      2.1102      0.4655     -1.6028      0.0000
 -11   8  12      1.7217      0.3166      1.6215      0.0000
 -10   8  12      0.7329      0.5382      0.0460      0.0000
  -9   8  12      2.1020      0.4543     -2.4649      0.0000
  -8   8  12      3.9070      0.3092      3.5615      0.0000
  -7   8  12      5.3899      0.4704      5.9489      0.0000
  -6   8  12      3.2842      0.2160     -3.1824      0.0000
  -5   8  12      1.9501      0.3936     -0.4459      0.0000
  -4   8  12      2.0174      0.2728     -0.5446      0.0000
  -3   8  12      1.9879      0.2184      1.2783      0.0000
  -2   8  12      5.3935      0.2973     -5.8830      0.0000
  -1   8  12      1.0424      0.5547      0.6567      0.0000
   0   8  12      1.3254      0.4766     -0.3709      0.0000
   1   8  12      1.4516      0.3340     -1.5239      0.0000
   2   8  12      1.0573      0.3593     -0.0113      0.0000
   3   8  12      1.6819      0.3276      2.3263      0.0000
   4   8  12      0.4859      0.5660      0.1960      0.0000
 -14   9  12      0.8336      0.6049     -0.4908      0.0000
 -13   9  12      0.9893      0.6001      0.5274      0.0000
 -12   9  12      1.7764      0.2644      2.2103      0.0000
 -11   9  12      2.4464      0.3583      2.9783      0.0000
 -10   9  12      1.2562      0.2686     -1.2038      0.0000
  -9   9  12      1.2785      0.5060     -2.3322      0.0000
  -8   9  12      1.0444      0.4649      0.5417      0.0000
  -7   9  12      2.7294      0.3156     -2.1728      0.0000
  -6   9  12      1.2396      0.3145     -1.7291      0.0000
  -5   9  12      1.3586      0.3585     -0.2045      0.0000
  -4   9  12      3.5489      0.2567      3.6209      0.0000
  -3   9  12      2.7965      0.2541     -2.5979      0.0000
  -2   9  12      1.6651      0.4042     -0.6078      0.0000
  -1   9  12      2.5873      0.3352      2.5638      0.0000
   0   9  12      1.8341      0.3047     -1.9002      0.0000
   1   9  12      2.9049      0.2636     -3.0549      0.0000
   2   9  12      1.6588      0.3724      1.2945      0.0000
   3   9  12      1.3333      0.7245      0.9628      0.0000
 -13  10  12      1.0195      0.4052     -0.9790      0.0000
 -12  10  12      0.6623      0.4565     -0.3981      0.0000
 -11  10  12      0.8594      0.4098      0.4356      0.0000
 -10  10  12      2.1247      0.2132      2.6668      0.0000
  -9  10  12      0.8066      0.3472      0.6334      0.0000
  -8  10  12      1.5378      0.2891     -1.6701      0.0000
  -7  10  12      1.3930      0.2078     -0.3992      0.0000
  -6  10  12      1.4398      0.3001     -0.8983      0.0000
  -5  10  12      4.8331      0.3943     -5.6709      0.0000
  -4  10  12      1.5993      0.4642     -0.0161      0.0000
  -3  10  12      0.9564      0.4410      0.8753      0.0000
  -2  10  12      2.4325      0.2835      2.7033      0.0000
  -1  10  12      1.2622      0.3474      0.6694      0.0000
   0  10  12      2.2811      0.2602      2.2575      0.0000
   1  10  12      1.2927      0.3577     -0.9187      0.0000
   2  10  12      2.9138      0.3372     -2.4289      0.0000
   3  10  12      0.5450      0.8938     -0.6043      0.0000
 -12  11  12      1.2559      0.3310      1.0520      0.0000
 -11  11  12      1.6711      0.3106     -2.2798      0.0000
 -10  11  12      1.1673      0.3182     -1.5070      0.0000
  -9  11  12      1.4151      0.3107      1.7770      0.0000
  -8  11  12      1.3060      0.2005      0.9319      0.0000
  -7  11  12      1.2099      0.2271     -0.3509      0.0000
  -6  11  12      1.0936      0.2664     -0.1837      0.0000
  -5  11  12      1.6546      0.4049      1.0582      0.0000
  -4  11  12      2.1912      0.2407     -1.8705      0.0000
  -3  11  12      1.0861      0.3589      0.2508      0.0000
  -2  11  12      1.4540      0.2722      1.1833      0.0000
  -1  11  12      0.8092      0.5450     -0.2185      0.0000
   0  11  12      0.9788      0.5603     -0.0437      0.0000
   1  11  12      1.2356      0.7109      0.9824      0.0000
   2  11  12      0.7998      0.6605     -0.0550      0.0000
 -11  12  12      0.4154      0.5192     -0.4358      0.0000
 -10  12  12      1.8100      0.2240     -1.7857      0.0000
  -9  12  12      0.7675      0.3686      0.9252      0.0000
  -8  12  12      0.8999      0.2467      0.3681      0.0000
  -7  12  12      1.2283      0.2236     -1.1032      0.0000
  -6  12  12      0.0000      0.4271      0.5484      0.0000
  -5  12  12      1.7600      0.1885      2.0237      0.0000
  -4  12  12      1.7616      0.1861     -2.3061      0.0000
  -3  12  12      0.9150      0.5148      0.0729      0.0000
  -2  12  12      1.7959      0.2585      1.5619      0.0000
  -1  12  12      0.2246      0.5255     -0.5614      0.0000
   0  12  12      1.6266      0.4101     -2.1353      0.0000
   1  12  12      0.0000      0.6088      0.9659      0.0000
 -10  13  12      1.3101      0.2648      0.4134      0.0000
  -9  13  12      0.9382      0.2625      0.0644      0.0000
  -8  13  12      1.1554      0.2469      0.8447      0.0000
  -7  13  12      1.5928      0.1727      1.8467      0.0000
  -6  13  12      0.8283      0.3131      0.3049      0.0000
  -5  13  12      2.0821      0.1936     -2.3095      0.0000
  -4  13  12      1.4991      0.2092     -1.1145      0.0000
  -3  13  12      0.0000      0.5055      0.4737      0.0000
  -2  13  12      1.4596      0.3758     -0.1894      0.0000
  -1  13  12      0.0539      0.4984     -0.4137      0.0000
  -8  14  12      0.0000      0.5908      0.6017      0.0000
  -7  14  12      0.6473      0.3748      0.2749      0.0000
  -6  14  12      0.1178      0.3952     -0.0819      0.0000
  -5  14  12      0.4669      0.5920      0.5291      0.0000
  -4  14  12      0.6681      0.4118      0.3979      0.0000
  -3  14  12      0.4945      0.5737     -0.8805      0.0000
 -15   1  13      1.3168      0.3309      1.4025      0.0000
 -14   1  13      3.1622      0.3545     -2.8980      0.0000
 -13   1  13      3.4225      0.2865     -3.3135      0.0000
 -12   1  13      1.5016      0.1611      0.8068      0.0000
 -11   1  13      1.9437      0.5091      1.6241      0.0000
  -9   1  13      1.7018      0.4984      1.4918      0.0000
  -8   1  13      5.4095      0.7073      5.8404      0.0000
  -7   1  13      3.5928      0.3780     -3.0556      0.0000
  -6   1  13      3.5460      0.2664     -3.4932      0.0000
  -5   1  13      4.5790      0.2445      4.4943      0.0000
  -4   1  13      1.8565      0.5536     -0.1607      0.0000
  -3   1  13      4.7981      0.2535     -5.0141      0.0000
  -2   1  13      2.4342      0.2450      2.7370      0.0000
  -1   1  13      5.3140      0.3552      5.3724      0.0000
   0   1  13      1.9497      0.2379     -1.3580      0.0000
   1   1  13      1.8962      0.2583     -1.7485      0.0000
   2   1  13      1.2046      0.3247      0.3991      0.0000
   3   1  13      1.6189      0.2538     -1.5871      0.0000
   4   1  13      2.0227      0.2636     -1.8124      0.0000
   5   1  13      1.5134      1.0206      1.2336      0.0000
 -16   2  13      1.2418      0.3271      1.4203      0.0000
 -15   2  13      1.0731      0.7151     -0.5152      0.0000
 -14   2  13      1.0747      0.3117      0.0069      0.0000
 -13   2  13      1.6977      0.2880      1.4411      0.0000
 -12   2  13      3.5510      0.3762     -4.0272      0.0000
 -11   2  13      1.2741      0.4669     -0.9454      0.0000
 -10   2  13      2.3688      1.0214      1.0199      0.0000
  -9   2  13      0.9021      0.7537      0.5115      0.0000
  -8   2  13      1.7072      0.5746      1.8702      0.0000
  -7   2  13      1.1139      0.5870      0.9225      0.0000
  -6   2  13      1.4574      0.3497      1.0071      0.0000
  -5   2  13      1.6062      0.3893     -0.9150      0.0000
  -4   2  13      4.4992      0.3093     -4.8560      0.0000
  -3   2  13      7.4815      0.3808     -7.3513      0.0000
  -2   2  13      2.8619      0.2421     -1.6943      0.0000
  -1   2  13      3.7172      0.2359      3.9605      0.0000
   0   2  13      1.4607      0.2512      1.2763      0.0000
   1   2  13      1.7343      0.2694      1.9783      0.0000
   2   2  13      1.9801      0.3085      1.7430      0.0000
   3   2  13      0.9323      0.3990     -0.9259      0.0000
   4   2  13      0.3548      0.5542     -0.7888      0.0000
 -16   3  13      0.3897      0.4042     -0.0347      0.0000
 -15   3  13      1.6871      0.3672     -1.6358      0.0000
 -14   3  13      1.5872      0.2971      1.6219      0.0000
 -13   3  13      2.9058      0.3449      2.6535      0.0000
 -12   3  13      2.1812      0.3241     -2.5432      0.0000
 -11   3  13      3.3498      0.2596     -3.1508      0.0000
 -10   3  13      2.6789      1.1200     -1.8432      0.0000
  -9   3  13      2.1798      0.6933     -2.4291      0.0000
  -8   3  13      2.7722      0.3486     -2.6507      0.0000
  -7   3  13      2.5821      0.3901      1.9981      0.0000
  -6   3  13      3.3195      0.4577      2.6951      0.0000
  -5   3  13      3.8257      0.2185     -3.1971      0.0000
  -4   3  13      6.4674      0.5870      7.5959      0.0000
  -3   3  13      5.0986      0.2426      4.8539      0.0000
  -2   3  13      4.6324      0.2474     -4.5015      0.0000
  -1   3  13      3.9163      0.2847     -3.4669      0.0000
   0   3  13      4.0263      0.2601      4.2795      0.0000
   1   3  13      3.9493      0.2752      4.1479      0.0000
   2   3  13      2.3873      0.2647     -3.0178      0.0000
   3   3  13      2.0971      0.2819      1.6151      0.0000
   4   3  13      1.4978      0.4556      2.0381      0.0000
 -16   4  13      0.4826      0.4023     -0.0642      0.0000
 -15   4  13      0.4873      0.5117     -0.3648      0.0000
 -14   4  13      1.2901      0.2942     -0.3583      0.0000
 -13   4  13      1.0667      0.3768     -0.6616      0.0000
 -12   4  13      2.3624      0.2496      2.3554      0.0000
 -11   4  13      0.9334      0.4456     -0.4274      0.0000
 -10   4  13      1.4811      0.2679      1.0432      0.0000
  -9   4  13      2.6842      0.5808     -1.4947      0.0000
  -8   4  13      0.8567      0.8463     -0.9144      0.0000
  -7   4  13      1.4592      0.5355      1.3734      0.0000
  -6   4  13      1.4767      0.3633      1.0607      0.0000
  -5   4  13      4.0720      0.2656      4.3930      0.0000
  -4   4  13      2.0154      0.2655      1.8092      0.0000
  -3   4  13      1.6063      0.2615      0.9649      0.0000
  -2   4  13      3.1153      0.2479      3.2092      0.0000
  -1   4  13      3.3285      0.2030     -3.0070      0.0000
   0   4  13      3.0722      0.2434     -3.2573      0.0000
   1   4  13      0.9508      0.3613      0.6653      0.0000
   2   4  13      0.5338      0.5043     -0.6486      0.0000
   3   4  13      1.6298      0.2562     -0.6587      0.0000
   4   4  13      1.9693      0.3600      1.4711      0.0000
 -15   5  13      0.9868      0.3104      0.7841      0.0000
 -14   5  13      0.7247      0.4404     -0.3413      0.0000
 -13   5  13      1.1747      0.3472     -0.0324      0.0000
 -12   5  13      1.1758      0.2459     -0.9080      0.0000
 -11   5  13      1.2630      0.2263     -0.9526      0.0000
 -10   5  13      1.5958      0.3312      1.0329      0.0000
  -9   5  13      1.3073      0.3489      0.4959      0.0000
  -8   5  13      3.1323      0.3476      3.5455      0.0000
  -7   5  13      1.7482      0.5453      1.9804      0.0000
  -6   5  13      2.8158      0.2376     -2.0382      0.0000
  -5   5  13      2.5281      0.2404      0.9109      0.0000
  -4   5  13      2.2043      0.2007      1.2815      0.0000
  -3   5  13      1.6725      0.2743      0.9790      0.0000
  -2   5  13      3.5021      0.2470     -3.2048      0.0000
  -1   5  13      2.6302      0.2135     -2.2807      0.0000
   0   5  13      1.9399      0.2505      1.8451      0.0000
   1   5  13      1.0035      0.3702      0.3342      0.0000
   2   5  13      1.0929      0.3149     -0.1676      0.0000
   3   5  13      0.7942      0.4590     -0.4921      0.0000
   4   5  13      1.2209      0.5283      0.9697      0.0000
 -15   6  13      0.8266      0.5045     -0.2970      0.0000
 -14   6  13      0.0000      0.3917     -0.3862      0.0000
 -13   6  13      0.9721      0.4197      0.5814      0.0000
 -12   6  13      1.3844      0.2423      0.8210      0.0000
 -11   6  13      5.9021      0.5919      5.6859      0.0000
 -10   6  13      2.6642      0.3326     -2.2077      0.0000
  -9   6  13      5.9329      0.5914     -5.9311      0.0000
  -8   6  13      1.3694      0.3911      1.7103      0.0000
  -7   6  13      3.8233      0.2889      3.5413      0.0000
  -6   6  13      2.0090      0.2336     -1.9514      0.0000
  -5   6  13      3.5004      0.2262     -3.3856      0.0000
  -4   6  13      1.6531      0.2742      0.1430      0.0000
  -3   6  13      1.4436      0.2596     -0.2647      0.0000
  -2   6  13      1.1443      0.3041     -0.2603      0.0000
  -1   6  13      1.7315      0.2378      0.4617      0.0000
   0   6  13      2.0007      0.2392     -1.6963      0.0000
   1   6  13      1.1581      0.3472     -0.9887      0.0000
   2   6  13      0.9510      0.3339     -0.3617      0.0000
   3   6  13      1.2434      0.4853      1.2135      0.0000
 -15   7  13      0.4032      0.5486      0.2615      0.0000
 -14   7  13      1.5155      0.3564     -1.7242      0.0000
 -13   7  13      1.3642      0.2879     -2.1702      0.0000
 -12   7  13      1.8780      0.2313      2.0344      0.0000
 -11   7  13      1.7956      0.2343      1.8994      0.0000
 -10   7  13      1.5193      0.3753     -1.3007      0.0000
  -9   7  13      2.0494      0.2571      1.6106      0.0000
  -8   7  13      2.3178      0.3862      3.2950      0.0000
  -7   7  13      5.2500      0.3599     -5.1018      0.0000
  -6   7  13      4.8101      0.2845     -5.0298      0.0000
  -5   7  13      3.8821      0.5944      0.1749      0.0000
  -4   7  13      1.9993      0.4623      2.0491      0.0000
  -3   7  13      2.0278      0.2787     -2.0915      0.0000
  -2   7  13      4.5021      0.3071      4.5451      0.0000
  -1   7  13      5.3319      0.2993      5.6434      0.0000
   0   7  13      2.0022      0.2263     -1.9786      0.0000
   1   7  13      1.7802      0.2453     -1.1957      0.0000
   2   7  13      0.9824      0.3816      0.5869      0.0000
   3   7  13      0.0000      0.6849     -0.1393      0.0000
 -14   8  13      2.0836      0.3426      2.1890      0.0000
 -13   8  13      1.0379      0.5422     -1.4160      0.0000
 -12   8  13      2.8304      0.2813     -2.7602      0.0000
 -11   8  13      1.0516      0.2802     -0.7186      0.0000
 -10   8  13      1.5772      0.2683      1.5953      0.0000
  -9   8  13      2.7157      0.2787     -2.9909      0.0000
  -8   8  13      1.8146      0.3024      2.0829      0.0000
  -7   8  13      2.6537      0.1867      3.2964      0.0000
  -6   8  13      1.5402      0.2016     -0.9766      0.0000
  -5   8  13      2.0255      0.6675     -0.3264      0.0000
  -4   8  13      1.5122      0.3934      1.3326      0.0000
  -3   8  13      2.3011      0.2306     -1.8870      0.0000
  -2   8  13      2.0691      0.2411     -2.0602      0.0000
  -1   8  13      1.4747      0.2610      0.6186      0.0000
   0   8  13      1.1680      0.4117      0.9001      0.0000
   1   8  13      0.9437      0.4007      0.3498      0.0000
   2   8  13      0.7262      0.6027      0.8663      0.0000
 -13   9  13      0.6859      0.4034      0.9797      0.0000
 -12   9  13      0.5374      0.4731      0.1470      0.0000
 -11   9  13      0.9196      0.3381     -1.2062      0.0000
 -10   9  13      1.0116      0.3174     -0.7830      0.0000
  -9   9  13      1.1643      0.2985      0.2136      0.0000
  -8   9  13      1.6205      0.2306     -1.1223      0.0000
  -7   9  13      1.3094      0.1814      0.1785      0.0000
  -6   9  13      0.9428      0.3390      0.3846      0.0000
  -5   9  13      1.6767      0.3028      1.1061      0.0000
  -4   9  13      2.0486      0.2351      1.4088      0.0000
  -3   9  13      1.3516      0.2366      0.7176      0.0000
  -2   9  13      1.0254      0.5935     -1.1417      0.0000
  -1   9  13      0.8807      0.6259     -0.7446      0.0000
   0   9  13      1.1451      0.4740      0.8369      0.0000
   1   9  13      1.0386      0.4685     -0.5182      0.0000
   2   9  13      1.1470      0.4583      0.9036      0.0000
 -13  10  13      0.6679      0.4952      0.6627      0.0000
 -12  10  13      0.8035      0.4895      0.7360      0.0000
 -11  10  13      0.5736      0.4757     -0.9795      0.0000
 -10  10  13      0.9705      0.4232     -0.5054      0.0000
  -9  10  13      2.3539      0.2573      2.2320      0.0000
  -8  10  13      1.1064      0.3171     -0.6025      0.0000
  -7  10  13      1.1692      0.2438      0.8452      0.0000
  -6  10  13      1.6580      0.2831      2.0147      0.0000
  -5  10  13      1.0656      0.5086     -0.2328      0.0000
  -4  10  13      2.4463      0.2510     -2.9360      0.0000
  -3  10  13      1.1895      0.4171      0.5346      0.0000
  -2  10  13      2.4515      0.3003      2.9305      0.0000
  -1  10  13      1.0354      0.5152     -1.0813      0.0000
   0  10  13      0.5206      0.6012     -0.7851      0.0000
   1  10  13      1.5166      0.5434      1.5388      0.0000
 -12  11  13      0.3897      0.5119      0.0408      0.0000
 -11  11  13      1.3897      0.2578     -0.8379      0.0000
 -10  11  13      0.7474      0.3663      0.8532      0.0000
  -9  11  13      0.6830      0.3547     -0.8517      0.0000
  -8  11  13      1.0509      0.3134     -0.5351      0.0000
  -7  11  13      1.3111      0.3855      1.0937      0.0000
  -6  11  13      1.2318      0.4451      1.4422      0.0000
  -5  11  13      0.9446      0.2016     -0.8045      0.0000
  -4  11  13      0.7009      0.5206     -0.0121      0.0000
  -3  11  13      1.3027      0.3179      1.3968      0.0000
  -2  11  13      1.5969      0.3465     -1.4738      0.0000
  -1  11  13      1.0700      0.6263     -1.9472      0.0000
   0  11  13      0.8070      0.6276      0.4424      0.0000
 -10  12  13      0.3504      0.4512      0.4737      0.0000
  -9  12  13      0.6152      0.4719     -0.3644      0.0000
  -8  12  13      0.8033      0.3288     -0.8671      0.0000
  -7  12  13      2.9334      0.2254     -3.1413      0.0000
  -6  12  13      1.3872      0.2595     -0.5493      0.0000
  -5  12  13      0.8560      0.2108      0.3614      0.0000
  -4  12  13      0.8890      0.2998      0.9906      0.0000
  -3  12  13      1.8861      0.2886      1.7708      0.0000
  -2  12  13      0.8095      0.4880     -0.0799      0.0000
  -1  12  13      0.0000      0.9969     -1.0960      0.0000
  -8  13  13      0.6425      0.3571      0.2836      0.0000
  -7  13  13      1.0978      0.3224     -0.4104      0.0000
  -6  13  13      1.5754      0.2560     -1.4204      0.0000
  -5  13  13      0.0967      0.4397     -0.1107      0.0000
  -4  13  13      0.5285      0.4685      0.6280      0.0000
  -3  13  13      1.0179      0.7266      0.2691      0.0000
 -15   0  14      0.5215      0.4295     -0.3421      0.0000
 -14   0  14      0.9677      0.2796      0.4517      0.0000
 -13   0  14      1.2928      0.2300      1.1367      0.0000
 -12   0  14      1.9355      0.3962      1.1490      0.0000
 -10   0  14      3.6370      0.6970     -3.7691      0.0000
  -9   0  14      1.0575      0.7296      0.0466      0.0000
  -8   0  14      5.3396      0.7452     -3.9040      0.0000
  -7   0  14      3.3898      0.5360     -3.1884      0.0000
  -6   0  14      3.2116      0.4038      2.5089      0.0000
  -5   0  14      8.1343      1.0820      9.2165      0.0000
  -4   0  14      1.9049      0.4136     -1.2884      0.0000
  -3   0  14      3.7712      0.4459     -3.3581      0.0000
  -2   0  14      1.7764      0.3846      1.6123      0.0000
  -1   0  14      2.1877      0.2868      1.9145      0.0000
   0   0  14      4.2783      0.3181     -4.8680      0.0000
   1   0  14      1.2309      0.3832      0.9808      0.0000
   2   0  14      2.4047      0.4759      2.3280      0.0000
   3   0  14      0.9178      0.7810      0.2193      0.0000
 -16   1  14      1.2951      0.3783     -1.7708      0.0000
 -15   1  14      3.5425      0.3709     -2.9522      0.0000
 -14   1  14      2.4439      0.2279      2.4775      0.0000
 -13   1  14      1.9601      0.1659      1.8954      0.0000
 -12   1  14      0.5942      0.5155      0.1819      0.0000
 -10   1  14      0.8925      1.4183      0.1816      0.0000
  -9   1  14      3.2183      0.4722     -2.3462      0.0000
  -8   1  14      1.2901      0.5360     -1.1704      0.0000
  -7   1  14      3.8271      0.2988      3.9781      0.0000
  -6   1  14      2.5251      0.2287     -2.1858      0.0000
  -5   1  14      2.7835      0.2084     -2.3485      0.0000
  -4   1  14      6.2476      0.4048      6.7996      0.0000
  -3   1  14      3.8768      0.2264      3.8272      0.0000
  -2   1  14      1.5965      0.2117     -0.0437      0.0000
  -1   1  14      2.3072      0.2116     -2.1905      0.0000
   0   1  14      1.6716      0.2175      1.3501      0.0000
   1   1  14      1.7401      0.2480     -1.7720      0.0000
   2   1  14      2.1684      0.2302     -2.1091      0.0000
   3   1  14      1.6667      0.3662      0.6617      0.0000
 -16   2  14      0.0000      0.3822      0.3810      0.0000
 -15   2  14      0.8488      0.5401      0.6010      0.0000
 -13   2  14      1.6255      0.3467     -0.4856      0.0000
 -12   2  14      0.5681      0.5570     -0.5376      0.0000
 -10   2  14      3.0459      0.7403      2.9067      0.0000
  -9   2  14      0.9469      0.8259      0.0822      0.0000
  -8   2  14      3.2380      0.3641      2.8720      0.0000
  -7   2  14      1.0236      0.4722      0.5804      0.0000
  -6   2  14      2.0851      0.2708      1.0807      0.0000
  -5   2  14      3.2510      0.2716     -3.1935      0.0000
  -4   2  14      1.3066      0.4878     -0.1298      0.0000
  -3   2  14      1.5348      0.2112     -0.9301      0.0000
  -2   2  14      2.5657      0.3098      2.2058      0.0000
  -1   2  14      2.0499      0.1961     -2.4082      0.0000
   0   2  14      2.3552      0.3327     -0.7440      0.0000
   1   2  14      1.7578      0.2495     -1.8082      0.0000
   2   2  14      1.3206      0.3258     -0.7232      0.0000
   3   2  14      0.9086      0.4791      0.3640      0.0000
 -15   3  14      0.1476      0.4063     -0.4576      0.0000
 -14   3  14      1.1753      0.3081      0.7256      0.0000
 -13   3  14      1.0327      0.6322      0.6171      0.0000
 -12   3  14      2.0692      0.2976     -2.1481      0.0000
 -11   3  14      0.8360      1.0484      1.1230      0.0000
 -10   3  14      2.0251      0.7860      2.8904      0.0000
  -9   3  14      1.5267      0.3828      0.0922      0.0000
  -8   3  14      0.0000      0.6604      0.4261      0.0000
  -7   3  14      2.1248      0.3191     -1.6879      0.0000
  -6   3  14      3.5576      0.2089     -3.1034      0.0000
  -5   3  14      2.5184      0.1953     -2.1745      0.0000
  -4   3  14      1.8272      0.2586      0.4577      0.0000
  -3   3  14      3.0806      0.2348      3.3504      0.0000
  -2   3  14      1.2389      0.2415     -1.0289      0.0000
  -1   3  14      1.2162      0.3341     -0.9736      0.0000
   0   3  14      0.6869      0.4695      0.1342      0.0000
   1   3  14      1.1707      0.2896      0.6437      0.0000
   2   3  14      1.2738      0.2902     -1.2992      0.0000
   3   3  14      0.6676      0.5980      0.4298      0.0000
 -15   4  14      0.6953      0.3638     -0.0910      0.0000
 -14   4  14      1.2074      0.4903     -1.2476      0.0000
 -13   4  14      1.9710      0.3169     -1.9452      0.0000
 -12   4  14      1.3670      0.3904      0.6399      0.0000
 -11   4  14      4.7505      0.3676      5.1566      0.0000
 -10   4  14      1.6817      0.5683      1.6778      0.0000
  -9   4  14      1.6137      0.3429     -1.8434      0.0000
  -8   4  14      1.6171      0.3794     -1.2710      0.0000
  -7   4  14      3.9406      0.3143      3.8922      0.0000
  -6   4  14      3.0479      0.2046     -3.0537      0.0000
  -5   4  14      2.6531      0.1712     -3.4049      0.0000
  -4   4  14      1.8375      0.2783     -1.1208      0.0000
  -3   4  14      2.5659      0.2845      2.4411      0.0000
  -2   4  14      1.2292      0.2671     -0.1490      0.0000
  -1   4  14      2.3897      0.2976      2.3326      0.0000
   0   4  14      1.9508      0.2513      1.2243      0.0000
   1   4  14      2.4077      0.2438     -1.9688      0.0000
   2   4  14      2.5083      0.2565     -2.7208      0.0000
   3   4  14      1.4418      0.5901      1.1747      0.0000
 -15   5  14      1.2060      0.2869      1.6558      0.0000
 -14   5  14      0.2308      0.4199     -0.4250      0.0000
 -13   5  14      0.7927      0.2835     -0.5929      0.0000
 -12   5  14      0.8532      0.2550      0.1765      0.0000
 -11   5  14      2.3414      0.2167     -2.4919      0.0000
 -10   5  14      2.8959      0.4301     -3.3070      0.0000
  -9   5  14      2.6455      0.3265      2.6193      0.0000
  -8   5  14      3.0259      0.3444      3.3240      0.0000
  -7   5  14      2.6937      0.2777     -2.3299      0.0000
  -6   5  14      1.7906      0.1876      1.0017      0.0000
  -5   5  14      1.9607      0.1582      2.0238      0.0000
  -4   5  14      5.2554      0.2674     -5.5403      0.0000
  -3   5  14      4.9096      0.2410     -4.7205      0.0000
  -2   5  14      3.3089      0.2315      3.7817      0.0000
  -1   5  14      1.2267      0.2731      0.8460      0.0000
   0   5  14      1.1842      0.2646     -0.0153      0.0000
   1   5  14      2.3820      0.2601      2.2375      0.0000
   2   5  14      2.0272      0.3003      1.7790      0.0000
 -15   6  14      0.4983      0.7074      1.3177      0.0000
 -14   6  14      0.4754      0.4306      0.8778      0.0000
 -13   6  14      0.6168      0.3166     -0.4339      0.0000
 -12   6  14      0.6282      0.3290     -0.2101      0.0000
 -11   6  14      1.4092      0.2084      0.8698      0.0000
 -10   6  14      2.1615      0.3897     -2.4019      0.0000
  -9   6  14      1.8988      0.4769     -2.0261      0.0000
  -8   6  14      1.5581      0.3634      1.8866      0.0000
  -7   6  14      1.5278      0.3967     -1.2509      0.0000
  -6   6  14      1.7368      0.2236      1.6275      0.0000
  -5   6  14      2.6257      0.1686      2.3641      0.0000
  -4   6  14      2.9820      0.2145      3.0802      0.0000
  -3   6  14      2.7557      0.2491     -2.4612      0.0000
  -2   6  14      1.4385      0.2828      0.9449      0.0000
  -1   6  14      1.0057      0.3503      0.1123      0.0000
   0   6  14      1.9846      0.2507     -1.6392      0.0000
   1   6  14      0.9889      0.3685     -0.4136      0.0000
   2   6  14      1.7267      0.3996      2.0151      0.0000
 -14   7  14      0.6333      0.4922      0.3500      0.0000
 -13   7  14      1.1219      0.2763     -1.2104      0.0000
 -12   7  14      1.0620      0.2956     -0.9366      0.0000
 -11   7  14      1.0696      0.3481      1.1981      0.0000
 -10   7  14      1.2114      0.4729      1.4058      0.0000
  -9   7  14      1.4040      0.3227      1.4466      0.0000
  -8   7  14      0.9464      0.4225      0.9739      0.0000
  -7   7  14      1.0094      0.2917     -0.6895      0.0000
  -6   7  14      2.1214      0.1962     -1.6871      0.0000
  -5   7  14      0.7615      0.4451      1.2771      0.0000
  -4   7  14      1.7306      0.2625      1.0498      0.0000
  -3   7  14      1.0152      0.2973     -0.6851      0.0000
  -2   7  14      1.5128      0.2409      0.8139      0.0000
  -1   7  14      1.7165      0.2452      1.5245      0.0000
   0   7  14      0.9227      0.3305     -0.9993      0.0000
   1   7  14      1.4735      0.3183     -1.1979      0.0000
 -13   8  14      1.2283      0.2379      1.2920      0.0000
 -12   8  14      0.6055      0.3777      0.5237      0.0000
 -11   8  14      1.3379      0.2737     -1.9040      0.0000
 -10   8  14      1.2924      0.2557      1.0552      0.0000
  -9   8  14      1.3082      0.3251      1.3274      0.0000
  -8   8  14      1.3499      0.4310     -1.7244      0.0000
  -7   8  14      1.7596      0.2299     -0.1862      0.0000
  -6   8  14      1.9687      0.2156      1.7493      0.0000
  -5   8  14      2.0373      0.2562      2.5617      0.0000
  -4   8  14      1.5520      0.2456     -2.4270      0.0000
  -3   8  14      1.5356      0.2665     -0.5113      0.0000
  -2   8  14      1.0966      0.3126     -0.4532      0.0000
  -1   8  14      1.2487      0.3261     -1.4689      0.0000
   0   8  14      1.4054      0.3393     -1.3566      0.0000
   1   8  14      1.3124      0.4847      0.6278      0.0000
 -13   9  14      0.6895      0.3819      1.0083      0.0000
 -12   9  14      0.7768      0.3264     -0.7827      0.0000
 -11   9  14      0.8358      0.3247      0.8387      0.0000
 -10   9  14      1.7739      0.2420      2.1437      0.0000
  -9   9  14      1.3393      0.2274     -1.7822      0.0000
  -8   9  14      2.0350      0.1735     -2.1720      0.0000
  -7   9  14      1.2231      0.1908     -0.7305      0.0000
  -6   9  14      1.2510      0.3100     -0.4685      0.0000
  -5   9  14      1.2762      0.3804     -1.6562      0.0000
  -4   9  14      1.5025      0.2410      1.1087      0.0000
  -3   9  14      1.7304      0.2294      2.0704      0.0000
  -2   9  14      1.4261      0.2992     -1.1859      0.0000
  -1   9  14      1.2613      0.3892     -1.0806      0.0000
   0   9  14      0.9097      0.6207      0.8927      0.0000
 -12  10  14      0.3284      0.5725     -0.4860      0.0000
 -11  10  14      0.7464      0.3715     -0.3864      0.0000
 -10  10  14      1.1660      0.2895      1.1661      0.0000
  -9  10  14      1.5328      0.3014      1.5511      0.0000
  -8  10  14      0.7072      0.2891     -0.4206      0.0000
  -7  10  14      1.1374      0.3080     -0.6546      0.0000
  -6  10  14      0.9261      0.4058      0.0624      0.0000
  -5  10  14      1.9707      0.3294     -2.8677      0.0000
  -4  10  14      1.2583      0.2219     -0.1846      0.0000
  -3  10  14      1.0230      0.3466      1.3161      0.0000
  -2  10  14      0.7681      0.6253      0.7718      0.0000
  -1  10  14      1.0501      0.8280      0.6370      0.0000
 -10  11  14      0.3591      0.4249     -0.4194      0.0000
  -9  11  14      0.6566      0.6137      1.1459      0.0000
  -8  11  14      0.6939      0.4569     -0.2734      0.0000
  -7  11  14      0.7899      0.5239      0.2638      0.0000
  -6  11  14      1.3225      0.4151      1.5280      0.0000
  -5  11  14      0.8836      0.5339      0.4090      0.0000
  -4  11  14      1.3202      0.3751     -1.2786      0.0000
  -3  11  14      0.5120      0.6005      0.2354      0.0000
  -2  11  14      0.0000      0.6295      0.2131      0.0000
  -8  12  14      0.6484      0.4998      1.2921      0.0000
  -7  12  14      0.0000      0.4582      0.4660      0.0000
  -6  12  14      1.3852      0.4992     -1.2843      0.0000
  -5  12  14      0.8356      0.7011      0.7427      0.0000
  -4  12  14      1.3961      0.5270      1.1224      0.0000
 -15   1  15      0.7453      0.2914     -0.8001      0.0000
 -14   1  15      1.1729      0.1508      1.1927      0.0000
 -13   1  15      0.5741      0.3665     -0.0749      0.0000
 -11   1  15      0.7375      0.8203      0.6723      0.0000
 -10   1  15      2.3852      0.3931     -0.6971      0.0000
  -9   1  15      1.0549      0.4944      0.7171      0.0000
  -8   1  15      2.1803      0.3467      2.7277      0.0000
  -7   1  15      1.0975      0.3869      0.1494      0.0000
  -6   1  15      3.2059      0.2385     -3.7215      0.0000
  -5   1  15      2.2323      0.2771     -1.9377      0.0000
  -4   1  15      1.4143      0.2559     -0.6093      0.0000
  -3   1  15      1.2483      0.2131      0.1288      0.0000
  -2   1  15      0.9558      0.3902      0.3803      0.0000
  -1   1  15      1.6417      0.1946     -1.2064      0.0000
   0   1  15      0.9568      0.2739      0.5123      0.0000
   1   1  15      1.1210      0.3832      0.8135      0.0000
   2   1  15      0.0000      0.7899     -0.2410      0.0000
 -15   2  15      1.0270      0.2967      1.0625      0.0000
 -14   2  15      1.3138      0.2798      1.0263      0.0000
 -13   2  15      1.2752      0.3168     -1.6988      0.0000
 -11   2  15      1.7199      0.4204      2.1162      0.0000
 -10   2  15      1.3091      0.3964     -0.7714      0.0000
  -9   2  15      2.3146      0.8601     -4.4802      0.0000
  -8   2  15      2.2544      0.3068      2.1787      0.0000
  -7   2  15      3.6155      0.3179      5.2159      0.0000
  -6   2  15      2.1851      0.2059     -2.2156      0.0000
  -5   2  15      3.0083      0.2993     -3.0015      0.0000
  -4   2  15      1.8678      0.1758      1.3445      0.0000
  -3   2  15      1.9375      0.2073     -1.3930      0.0000
  -2   2  15      3.4936      0.2131     -3.7928      0.0000
  -1   2  15      1.3844      0.2200      1.0932      0.0000
   0   2  15      3.1122      0.2399      3.7058      0.0000
   1   2  15      0.8750      0.4685     -0.7433      0.0000
 -15   3  15      0.6079      0.3768      0.6715      0.0000
 -14   3  15      0.4345      0.4180      0.2525      0.0000
 -13   3  15      1.8900      0.4887      2.3799      0.0000
 -11   3  15      1.4098      0.6837     -1.1401      0.0000
 -10   3  15      1.9974      0.3822     -2.1519      0.0000
  -9   3  15      1.0837      0.8236      0.1716      0.0000
  -8   3  15      2.4003      0.3397     -2.3781      0.0000
  -7   3  15      2.3434      0.2505     -3.1573      0.0000
  -6   3  15      2.8962      0.2099      3.3897      0.0000
  -5   3  15      2.5422      0.1896      2.9489      0.0000
  -4   3  15      1.5089      0.2217     -0.1852      0.0000
  -3   3  15      1.3059      0.2196      0.2405      0.0000
  -2   3  15      1.1833      0.2656      0.2506      0.0000
  -1   3  15      2.0839      0.1753     -1.9187      0.0000
   0   3  15      1.1964      0.2569     -0.3775      0.0000
   1   3  15      1.3027      0.3373      1.3996      0.0000
 -15   4  15      0.8655      0.4476      0.0099      0.0000
 -14   4  15      0.8705      0.4356     -0.5125      0.0000
 -13   4  15      0.6955      0.5073     -0.4054      0.0000
 -12   4  15      1.7168      0.2180      1.8300      0.0000
 -11   4  15      0.5172      0.6067      0.4803      0.0000
 -10   4  15      0.4802      0.6884     -0.2395      0.0000
  -9   4  15      0.6856      0.5585      1.1628      0.0000
  -8   4  15      1.4077      0.4579     -0.6562      0.0000
  -7   4  15      2.7009      0.2618     -3.2722      0.0000
  -6   4  15      1.4646      0.2413      1.0462      0.0000
  -5   4  15      3.5534      0.2343      3.2164      0.0000
  -4   4  15      1.4388      0.2200      1.0113      0.0000
  -3   4  15      2.0963      0.1808      1.6074      0.0000
  -2   4  15      1.9804      0.2386      1.9951      0.0000
  -1   4  15      1.5238      0.2754     -0.6117      0.0000
   0   4  15      2.1351      0.1923     -2.3425      0.0000
   1   4  15      1.2280      0.3826      0.3391      0.0000
 -14   5  15      0.1017      0.3987     -0.0758      0.0000
 -13   5  15      0.6085      0.2465     -0.9424      0.0000
 -12   5  15      1.3564      0.1975      1.2588      0.0000
 -11   5  15      0.5923      0.5249     -0.4142      0.0000
 -10   5  15      1.6361      0.4267     -1.1539      0.0000
  -9   5  15      0.5114      0.6497      0.7427      0.0000
  -8   5  15      1.4884      0.3902      1.4131      0.0000
  -7   5  15      0.0000      0.5676     -0.0561      0.0000
  -6   5  15      1.4275      0.2098     -0.7591      0.0000
  -5   5  15      2.0695      0.2212      1.9149      0.0000
  -4   5  15      1.7556      0.1699     -1.6464      0.0000
  -3   5  15      2.4350      0.1920     -2.5949      0.0000
  -2   5  15      0.7794      0.4666      0.0009      0.0000
  -1   5  15      0.8971      0.3208     -0.5251      0.0000
   0   5  15      1.7611      0.2578     -1.9192      0.0000
   1   5  15      0.0000      0.7921     -0.7057      0.0000
 -14   6  15      0.8765      0.2637     -0.9510      0.0000
 -13   6  15      1.6327      0.2124      2.1879      0.0000
 -12   6  15      0.9821      0.2235      1.0169      0.0000
 -11   6  15      0.6146      0.5175     -0.2481      0.0000
 -10   6  15      0.9485      0.3495      0.3177      0.0000
  -9   6  15      2.0458      0.4081      2.4120      0.0000
  -8   6  15      2.4343      0.3152     -2.3071      0.0000
  -7   6  15      3.9875      0.2292     -4.9277      0.0000
  -6   6  15      1.3436      0.2326      0.0569      0.0000
  -5   6  15      1.8696      0.2551      1.9094      0.0000
  -4   6  15      1.4505      0.1926     -1.1005      0.0000
  -3   6  15      0.9932      0.3455      0.4914      0.0000
  -2   6  15      2.5938      0.2068      2.4849      0.0000
  -1   6  15      2.0831      0.2059     -2.2844      0.0000
   0   6  15      1.9433      0.2803     -1.5272      0.0000
 -13   7  15      0.7310      0.2661     -0.4541      0.0000
 -12   7  15      1.0224      0.2459     -1.6839      0.0000
 -11   7  15      1.0356      0.4655      1.4566      0.0000
 -10   7  15      0.8711      0.6351      1.1360      0.0000
  -9   7  15      0.9669      0.3116      0.4618      0.0000
  -8   7  15      1.1352      0.3307      0.5720      0.0000
  -7   7  15      0.9448      0.3634     -0.7461      0.0000
  -6   7  15      2.3469      0.2564     -2.7833      0.0000
  -5   7  15      1.9092      0.1861     -2.6661      0.0000
  -4   7  15      1.2339      0.2664      1.1063      0.0000
  -3   7  15      1.1222      0.3305      0.2591      0.0000
  -2   7  15      1.1306      0.2616      0.3144      0.0000
  -1   7  15      1.6037      0.2984      1.4897      0.0000
   0   7  15      1.5167      0.4996      1.1194      0.0000
 -12   8  15      1.0411      0.2507     -1.3324      0.0000
 -11   8  15      1.2785      0.2506     -1.3865      0.0000
 -10   8  15      0.0000      0.5005     -0.1520      0.0000
  -9   8  15      1.5144      0.3794     -1.8894      0.0000
  -8   8  15      0.8261      0.3071      0.9753      0.0000
  -7   8  15      1.9037      0.2525      2.2708      0.0000
  -6   8  15      1.5028      0.2215      0.1369      0.0000
  -5   8  15      1.4123      0.2250     -0.7343      0.0000
  -4   8  15      0.9795      0.2595      0.4289      0.0000
  -3   8  15      1.0736      0.2974      0.3131      0.0000
  -2   8  15      1.8071      0.3063     -1.5116      0.0000
  -1   8  15      1.1127      0.4208      0.9227      0.0000
 -11   9  15      1.4545      0.2458     -1.1722      0.0000
 -10   9  15      0.9071      0.4423      0.9704      0.0000
  -9   9  15      0.9840      0.2654     -0.6015      0.0000
  -8   9  15      1.6304      0.1464     -1.5852      0.0000
  -7   9  15      1.2589      0.2113      1.5414      0.0000
  -6   9  15      1.4265      0.2634      1.7728      0.0000
  -5   9  15      0.9188      0.2905     -0.7363      0.0000
  -4   9  15      0.8483      0.3735     -0.2689      0.0000
  -3   9  15      1.5104      0.2737      2.0657      0.0000
  -2   9  15      0.7222      0.4852     -0.6743      0.0000
 -10  10  15      0.6659      0.8435     -0.4160      0.0000
  -9  10  15      0.8344      0.3401      0.5311      0.0000
  -8  10  15      1.4818      0.3010      1.0597      0.0000
  -7  10  15      0.6725      0.6168      0.5828      0.0000
  -6  10  15      0.7622      0.5578     -0.6906      0.0000
  -5  10  15      0.9523      0.2681     -0.4659      0.0000
  -4  10  15      1.1637      0.2164      0.9293      0.0000
  -7  11  15      1.5390      0.5361     -1.3759      0.0000
 -14   0  16      1.0001      0.3338      1.3538      0.0000
 -12   0  16      0.0000      1.0460      1.1975      0.0000
 -11   0  16      2.1081      0.4560      3.2870      0.0000
 -10   0  16      3.2647      0.5468     -4.6993      0.0000
  -9   0  16      4.1112      0.6109     -4.3482      0.0000
  -8   0  16      0.5656      0.7061      0.3610      0.0000
  -7   0  16      2.2567      0.3775      2.1023      0.0000
  -6   0  16      1.8874      0.2651     -2.2691      0.0000
  -5   0  16      3.5475      0.2728      4.1052      0.0000
  -4   0  16      2.7613      0.3245      3.1118      0.0000
  -3   0  16      1.0491      0.4483      0.9057      0.0000
  -2   0  16      1.2861      0.4280     -1.2791      0.0000
  -1   0  16      0.9724      0.4729      1.6133      0.0000
   0   0  16      1.0188      0.5467      0.4370      0.0000
 -14   1  16      0.4622      0.4914     -0.3671      0.0000
 -12   1  16      1.4143      0.9340      0.0579      0.0000
 -11   1  16      1.3625      0.4934      1.7583      0.0000
 -10   1  16      0.9312      0.4949      1.4412      0.0000
  -9   1  16      1.1281      0.4965     -0.6881      0.0000
  -8   1  16      1.1496      0.3275     -1.1378      0.0000
  -7   1  16      1.3615      0.2574     -0.7880      0.0000
  -6   1  16      1.5598      0.2030      1.6168      0.0000
  -5   1  16      0.9712      0.4463      0.6347      0.0000
  -4   1  16      2.2557      0.1982      2.4432      0.0000
  -3   1  16      1.0702      0.2298     -0.8325      0.0000
  -2   1  16      1.2763      0.2009      0.2383      0.0000
  -1   1  16      0.9447      0.2854      0.1946      0.0000
   0   1  16      0.6596      0.4958     -0.1253      0.0000
 -14   2  16      0.6766      0.3702     -0.5847      0.0000
 -13   2  16      0.9661      0.5234     -1.3510      0.0000
 -12   2  16      0.0000      1.0230     -0.7915      0.0000
 -11   2  16      1.6732      0.5103     -1.1752      0.0000
 -10   2  16      1.5945      0.3476      2.2345      0.0000
  -9   2  16      1.6597      0.3771      2.7112      0.0000
  -8   2  16      0.9265      0.4325      0.2636      0.0000
  -7   2  16      2.7810      0.2215     -3.2694      0.0000
  -6   2  16      1.4233      0.1886      1.4060      0.0000
  -5   2  16      1.2787      0.2003     -0.7637      0.0000
  -4   2  16      1.2328      0.2556     -0.6232      0.0000
  -3   2  16      1.1598      0.2485     -0.7288      0.0000
  -2   2  16      0.4216      0.4667      0.2218      0.0000
  -1   2  16      0.7791      0.4089     -0.5404      0.0000
   0   2  16      1.0575      0.5233      1.0078      0.0000
 -14   3  16      0.6301      0.5156     -0.2971      0.0000
 -13   3  16      0.0000      0.5764      0.1938      0.0000
 -12   3  16      0.2324      0.6234      0.8201      0.0000
 -11   3  16      1.1918      0.4914      0.4850      0.0000
 -10   3  16      0.8302      0.5151     -0.4264      0.0000
  -9   3  16      0.9293      0.5497      0.6861      0.0000
  -8   3  16      0.8887      0.4575     -0.2590      0.0000
  -7   3  16      1.1331      0.3295     -1.2580      0.0000
  -6   3  16      1.2768      0.2658     -1.4661      0.0000
  -5   3  16      1.4806      0.3198      1.0611      0.0000
  -4   3  16      1.3482      0.2365     -1.0146      0.0000
  -3   3  16      1.4102      0.2284      0.6110      0.0000
  -2   3  16      1.1741      0.2460      0.1035      0.0000
  -1   3  16      1.2801      0.2798      1.0840      0.0000
 -13   4  16      1.6625      0.2128      1.7065      0.0000
 -12   4  16      0.0000      0.7085     -0.4288      0.0000
 -11   4  16      2.2413      0.4922     -3.0291      0.0000
 -10   4  16      1.3175      0.7900      0.2896      0.0000
  -9   4  16      3.6693      0.4786      4.7681      0.0000
  -8   4  16      1.6936      0.2781     -2.3490      0.0000
  -7   4  16      1.5103      0.2393     -1.7263      0.0000
  -6   4  16      1.0726      0.2363      0.7438      0.0000
  -5   4  16      1.5698      0.2245     -0.1849      0.0000
  -4   4  16      3.4501      0.2123     -4.0012      0.0000
  -3   4  16      1.9486      0.1623      2.0674      0.0000
  -2   4  16      2.6271      0.1757      2.9605      0.0000
  -1   4  16      0.6979      0.5051     -0.5098      0.0000
 -13   5  16      1.0004      0.2534     -1.0605      0.0000
 -12   5  16      0.9350      0.3679     -0.3461      0.0000
 -11   5  16      1.1748      0.4069     -1.5816      0.0000
 -10   5  16      1.4254      0.3071     -2.0582      0.0000
  -9   5  16      0.6800      0.6069     -0.2390      0.0000
  -8   5  16      1.5526      0.4415      1.5582      0.0000
  -7   5  16      1.2082      0.2508      1.4713      0.0000
  -6   5  16      2.5656      0.2516      2.7661      0.0000
  -5   5  16      1.1163      0.2198      0.1903      0.0000
  -4   5  16      1.7811      0.2458     -1.7004      0.0000
  -3   5  16      2.5866      0.2477     -2.3557      0.0000
  -2   5  16      0.7633      0.5572      0.4278      0.0000
  -1   5  16      1.4178      0.7990     -0.8169      0.0000
 -12   6  16      0.7470      0.3879      0.2800      0.0000
 -11   6  16      0.8137      0.4533      0.6666      0.0000
 -10   6  16      0.6819      0.4884     -0.1536      0.0000
  -9   6  16      1.0892      0.3412     -1.7074      0.0000
  -8   6  16      0.9572      0.3282      1.1589      0.0000
  -7   6  16      0.9310      0.3258     -0.7929      0.0000
  -6   6  16      0.9889      0.2511     -0.2899      0.0000
  -5   6  16      1.7747      0.3005      1.7918      0.0000
  -4   6  16      1.8837      0.1841      2.3882      0.0000
  -3   6  16      1.0196      0.3168     -0.7632      0.0000
  -2   6  16      0.5830      0.5090     -0.1566      0.0000
 -12   7  16      0.6832      0.6060     -0.8856      0.0000
 -11   7  16      1.0247      0.5470      0.8080      0.0000
 -10   7  16      0.8688      0.5229      0.7282      0.0000
  -9   7  16      0.4328      0.4457     -0.2145      0.0000
  -8   7  16      0.8797      0.4058     -0.3501      0.0000
  -7   7  16      1.1835      0.2233      1.4635      0.0000
  -6   7  16      1.0524      0.2106     -0.0163      0.0000
  -5   7  16      1.1982      0.2520     -0.9749      0.0000
  -4   7  16      0.9694      0.3512      0.2765      0.0000
  -3   7  16      1.3270      0.3138      1.4218      0.0000
 -11   8  16      0.0000      4.8422      0.7796      0.0000
 -10   8  16      1.2110      0.5402     -1.2684      0.0000
  -9   8  16      0.8758      0.3900     -1.4848      0.0000
  -8   8  16      0.5571      0.7423      0.1204      0.0000
  -7   8  16      1.1297      0.7810      1.8470      0.0000
  -6   8  16      0.8289      0.3229     -0.9722      0.0000
  -5   8  16      0.5872      0.4349      0.3785      0.0000
  -4   8  16      1.4467      0.2553      1.4531      0.0000
  -9   9  16      0.6760      0.6230     -0.1801      0.0000
  -8   9  16      0.0000      0.5807     -0.5424      0.0000
  -7   9  16      1.0621      0.8786     -1.5542      0.0000
  -6   9  16      0.6076      0.4159     -0.6700      0.0000
 -11   1  17      0.7096      0.5373      0.9481      0.0000
 -10   1  17      0.0000      0.5759     -0.3702      0.0000
  -9   1  17      1.0483      0.3363      0.7605      0.0000
  -8   1  17      1.1769      0.4717      0.8321      0.0000
  -7   1  17      0.8132      0.3439     -0.5387      0.0000
  -6   1  17      1.2534      0.2613     -0.3168      0.0000
  -5   1  17      1.1823      0.2338      0.2727      0.0000
  -4   1  17      1.2215      0.2330     -0.7537      0.0000
  -3   1  17      0.9189      0.5142     -0.9051      0.0000
  -2   1  17      0.7977      0.4930      0.4818      0.0000
 -10   2  17      0.6716      0.5312      0.6881      0.0000
  -9   2  17      1.0317      0.4509      1.1279      0.0000
  -8   2  17      0.9003      0.4119     -1.4562      0.0000
  -7   2  17      1.5828      0.1872      1.4223      0.0000
  -6   2  17      1.8146      0.2261      2.2978      0.0000
  -5   2  17      1.6534      0.1973     -1.1996      0.0000
  -4   2  17      1.5482      0.2217     -1.3502      0.0000
  -3   2  17      0.7007      0.5873     -0.0411      0.0000
 -10   3  17      0.6719      0.5180      0.1038      0.0000
  -9   3  17      0.0000      0.4858     -0.9615      0.0000
  -8   3  17      1.5756      0.2958     -2.5024      0.0000
  -7   3  17      1.2983      0.2608      0.6260      0.0000
  -6   3  17      2.9056      0.2993      3.6281      0.0000
  -5   3  17      1.0118      0.2955      0.6935      0.0000
  -4   3  17      1.0280      0.2985     -0.1912      0.0000
  -3   3  17      1.9082      0.3784      2.1876      0.0000
 -10   4  17      0.0000      0.6885      0.1002      0.0000
  -9   4  17      0.9162      0.4057      0.9614      0.0000
  -8   4  17      1.0189      0.2906      1.2946      0.0000
  -7   4  17      1.3452      0.2131     -1.3434      0.0000
  -6   4  17      1.3153      0.2471     -1.3621      0.0000
  -5   4  17      0.8381      0.3538      0.3290      0.0000
  -4   4  17      0.9761      0.2865     -0.4793      0.0000
  -3   4  17      1.1536      0.5070      0.5848      0.0000
 -10   5  17      0.0000      0.7371      0.0371      0.0000
  -9   5  17      0.9392      0.7468     -0.4484      0.0000
  -8   5  17      0.0000      0.5759     -0.5495      0.0000
  -7   5  17      0.6548      0.5479      0.6409      0.0000
  -6   5  17      0.7228      0.5372      0.0778      0.0000
  -5   5  17      0.8173      0.3769     -0.3819      0.0000
  -4   5  17      0.8226      0.6071     -0.3568      0.0000
 -10   6  17      0.5323      0.6986     -0.3959      0.0000
  -9   6  17      1.0249      0.8286     -1.2086      0.0000
  -8   6  17      0.2939      0.8362      0.2146      0.0000
  -7   6  17      0.5364      0.4197     -0.7726      0.0000
  -6   6  17      1.4904      0.4596     -2.2555      0.0000
  -5   6  17      0.6788      0.3676      0.3353      0.0000
  -8   7  17      1.9072      0.8947      1.7848      0.0000
  -7   7  17      0.7439      0.2960     -0.1224      0.0000
  -9   0  18      0.5379      0.7188     -0.2082      0.0000
  -8   0  18      0.0000      0.6464     -1.5260      0.0000
  -7   0  18      1.3920      0.3627      0.2237      0.0000
  -6   0  18      0.8456      0.5334      0.4196      0.0000
 -10   1  18      0.0000      1.0906      1.7985      0.0000
  -9   1  18      0.0000      1.1283     -0.8797      0.0000
  -8   1  18      1.5610      1.4959     -2.3234      0.0000
  -7   1  18      0.7293      0.5114      0.6980      0.0000
  -6   1  18      0.9620      0.4497     -0.8085      0.0000
 -10   2  18      0.0000      1.0935     -0.9948      0.0000
  -9   2  18      0.6544      0.7728      1.0652      0.0000
  -8   2  18      0.1441      0.6604      0.4093      0.0000
  -7   2  18      0.8681      0.3576     -0.0837      0.0000
  -6   2  18      0.8954      0.6395      0.3277      0.0000
  -9   3  18      0.1954      0.7284     -0.5879      0.0000
  -8   3  18      0.6359      0.6268     -0.5304      0.0000
  -7   3  18      0.8952      0.4397     -0.2158      0.0000
                                                    
