# Supplementary material for: How to get maximum structure information from anisotropic displacement parameters obtained by three-dimensional electron diffraction: an experimental study on metal–organic frameworks
Source: IUCrJ. 2022 Jun 8;9(Pt 4):480–91. doi: 10.1107/S2052252522005632 (PMC9252158; doi:10.1107/S2052252522005632)
Supplement: Supplementary file 3 [file m-09-00480-sup3.zip › vq5001ZIF-EC1_2sup38.hkl]

#
# Unique observed reflections after correcting
# for dispersion and merging Friedel opposites
#
data_1_5
_shelx_title ' 14m_a.res in P2(1)/c'
_shelx_refln_list_code          3
_shelx_F_calc_maximum       59.85
_exptl_crystal_F_000       413.19
_reflns_d_resolution_high  0.7599

loop_
 _space_group_symop_operation_xyz
 'x, y, z'
 '-x, y+1/2, -z+1/2'
 '-x, -y, -z'
 'x, -y-1/2, z-1/2'

_cell_length_a    13.4619
_cell_length_b    14.6590
_cell_length_c    14.4487
_cell_angle_alpha  90.000
_cell_angle_beta  118.122
_cell_angle_gamma  90.000

loop_
 _refln_index_h
 _refln_index_k
 _refln_index_l
 _refln_F_meas
 _refln_F_sigma
 _refln_A_calc
 _refln_B_calc
   1   1   0     10.6829      0.4970     15.7993      0.0000
   2   2   0     32.0329      0.9822    -42.5071      0.0000
   3   2   0     34.2563      1.0565     46.3557      0.0000
   1   3   0     23.8319      0.7357     30.1834      0.0000
   2   3   0     17.4168      0.7881     19.6486      0.0000
   3   3   0     14.3059      0.4816     13.8552      0.0000
   4   3   0      3.9691      0.9792      4.2531      0.0000
   5   3   0     10.8743      0.6531    -12.0383      0.0000
   2   4   0     30.2641      1.3157     29.8935      0.0000
   3   4   0     40.9595      1.2548    -44.3804      0.0000
   4   4   0      8.5628      0.5181      5.7928      0.0000
   5   4   0     13.8676      0.4825     13.2844      0.0000
   6   4   0      7.1504      0.4877      8.1607      0.0000
   2   5   0     24.9577      0.7734    -27.6491      0.0000
   3   5   0      6.4169      0.4622     -6.2163      0.0000
   4   5   0      4.1327      0.6511     -4.8805      0.0000
   5   5   0     11.0570      0.5915      9.0542      0.0000
   6   5   0      3.7867      0.7232      1.1699      0.0000
   7   5   0      0.0000      1.3577     -0.3796      0.0000
   8   5   0      6.6255      0.6516      5.4952      0.0000
   1   6   0      9.9738      0.5970     11.6649      0.0000
   2   6   0     17.9184      0.5721    -17.7940      0.0000
   3   6   0     23.2629      1.0285     24.4466      0.0000
   4   6   0      3.4502      0.6447      2.0432      0.0000
   5   6   0      3.7971      0.5795     -2.6008      0.0000
   6   6   0     14.4160      0.7025    -14.2717      0.0000
   7   6   0     11.1938      0.6291     15.1383      0.0000
   8   6   0      2.6469      0.7251      2.4144      0.0000
   9   6   0      1.3497      1.1806      2.8729      0.0000
  10   6   0      1.6138      1.3230     -0.5764      0.0000
   2   7   0      2.0521      0.6758     -0.2683      0.0000
   3   7   0     17.3175      0.7878    -17.7722      0.0000
   4   7   0     11.2014      0.5742     11.6890      0.0000
   5   7   0      6.5605      0.4310     -5.4037      0.0000
   6   7   0     13.6732      0.4860    -13.3368      0.0000
   7   7   0      2.6139      0.9013     -2.9775      0.0000
   9   7   0      2.8746      0.6866      1.4662      0.0000
  10   7   0      0.6371      1.4941      0.1865      0.0000
  11   7   0      2.2694      0.7600      2.8323      0.0000
   1   8   0      2.4928      0.5910     -1.6777      0.0000
   2   8   0     13.5189      0.6589    -13.3415      0.0000
   3   8   0     13.5850      0.6619    -13.8483      0.0000
   4   8   0     16.6433      0.7658     18.6229      0.0000
   6   8   0      3.6387      0.7000      0.8481      0.0000
   7   8   0      6.2147      0.5253      6.0744      0.0000
   8   8   0      3.3280      0.7043      4.5991      0.0000
   9   8   0      5.1335      0.9946     -5.2639      0.0000
  10   8   0      0.0000      1.2675      1.2756      0.0000
  11   8   0      2.6619      0.8670      3.0699      0.0000
  12   8   0      2.7659      0.6294     -2.1653      0.0000
  13   8   0      1.4941      1.2742     -1.0307      0.0000
   3   9   0     11.5581      0.4168     10.0392      0.0000
   4   9   0      2.7464      0.7533     -3.0570      0.0000
   5   9   0      2.2762      0.6327      0.6200      0.0000
   6   9   0      1.6552      1.1126     -0.7993      0.0000
   7   9   0      3.7177      0.4542     -3.8918      0.0000
   8   9   0      2.7109      0.5315     -1.2614      0.0000
   9   9   0      0.8225      1.1595      0.6676      0.0000
  10   9   0      3.4889      0.5167      5.0589      0.0000
  11   9   0      1.3004      1.1300      0.7959      0.0000
  12   9   0      0.5668      1.2095     -0.6681      0.0000
  13   9   0      2.2298      1.1691      0.5783      0.0000
   1  10   0      3.1262      0.7956      4.3591      0.0000
   2  10   0      7.2763      0.4947      6.3503      0.0000
   3  10   0      4.6159      0.5311      4.4570      0.0000
   4  10   0      4.8140      0.7923      4.5788      0.0000
   5  10   0      9.0280      0.5192     11.4385      0.0000
   6  10   0      9.5964      0.5670    -10.0807      0.0000
   7  10   0      0.0000      1.2642     -0.4525      0.0000
   8  10   0      2.4947      0.9395      1.5539      0.0000
   9  10   0      2.6332      0.8583     -1.8191      0.0000
  10  10   0      1.8113      1.0827     -1.5511      0.0000
  11  10   0      1.7854      0.7557      1.4137      0.0000
  12  10   0      2.2384      0.6364      1.1306      0.0000
  13  10   0      1.2667      0.9935      0.9162      0.0000
   1  11   0      5.5541      0.9365     -6.2074      0.0000
   2  11   0      4.9312      0.4923      3.1480      0.0000
   3  11   0      4.2423      0.5638     -4.3403      0.0000
   4  11   0      6.3944      0.5031     -5.3333      0.0000
   5  11   0      4.5699      0.6280      3.5145      0.0000
   6  11   0      8.0982      0.6408      7.9023      0.0000
   7  11   0      2.4918      0.9644     -0.6217      0.0000
   8  11   0      3.7226      0.4738     -3.2654      0.0000
   9  11   0      2.9079      0.5639      1.5809      0.0000
  10  11   0      1.7350      1.0959     -1.9175      0.0000
  11  11   0      2.3299      0.8520     -3.3503      0.0000
  12  11   0      1.7742      1.1289      0.8475      0.0000
   1  12   0      1.0484      1.0724      0.9321      0.0000
   2  12   0      3.9064      0.4234      4.1012      0.0000
   3  12   0      3.3975      0.7073     -1.9940      0.0000
   4  12   0      3.2951      0.5146      3.0697      0.0000
   5  12   0      2.8816      0.6889      1.4326      0.0000
   6  12   0      1.7496      1.1619      2.3604      0.0000
   7  12   0      1.9501      0.7042     -0.8941      0.0000
   8  12   0      2.0062      0.9477      0.7713      0.0000
   9  12   0      1.5332      1.1812     -1.5599      0.0000
  10  12   0      1.2748      0.9602      0.1276      0.0000
  11  12   0      1.9808      0.9539     -2.2950      0.0000
  12  12   0      0.2252      1.1035      0.0421      0.0000
   1  13   0      9.7986      0.5931      8.0708      0.0000
   2  13   0      1.4126      1.3389      0.4730      0.0000
   4  13   0      2.0907      0.7046      1.4684      0.0000
   5  13   0      3.1585      0.7989      3.7795      0.0000
   6  13   0      1.9935      0.7506     -0.4539      0.0000
   7  13   0      4.0223      0.4447     -0.6525      0.0000
   8  13   0      1.0484      1.1954      0.6890      0.0000
   9  13   0      2.3516      0.8899     -2.9347      0.0000
  10  13   0      2.7375      0.5342     -2.9473      0.0000
  11  13   0      0.0000      1.2268      0.7636      0.0000
   1  14   0      3.5013      0.8436      3.8650      0.0000
   2  14   0      1.0485      1.0329     -0.3191      0.0000
   3  14   0      0.7803      1.2130     -0.3215      0.0000
   4  14   0      3.4179      0.4865     -2.8698      0.0000
   5  14   0      3.4844      0.7036     -3.1845      0.0000
   6  14   0      2.9623      0.7629     -1.1392      0.0000
   7  14   0      1.5713      1.2130      1.9270      0.0000
   8  14   0      1.2130      1.1704      0.6314      0.0000
   9  14   0      2.5944      0.8665     -0.1921      0.0000
  10  14   0      1.5298      0.9484      1.1918      0.0000
   1  15   0      2.1877      1.0112      4.0085      0.0000
   2  15   0      0.0000      1.2130     -0.5034      0.0000
   3  15   0      0.0000      0.9626     -0.6380      0.0000
   4  15   0      1.3198      1.1374      1.5917      0.0000
   5  15   0      2.0564      1.0060      1.0242      0.0000
   6  15   0      2.8281      0.5726     -1.4556      0.0000
   7  15   0      0.0000      0.9856      0.6422      0.0000
   8  15   0      2.7861      0.7726      1.4626      0.0000
   9  15   0      1.0073      1.1485     -0.9319      0.0000
   1  16   0      1.2060      1.1374     -0.3198      0.0000
   2  16   0      1.7399      1.1890      0.3850      0.0000
   3  16   0      0.0000      1.1300      1.7719      0.0000
   4  16   0      2.3510      0.5656      1.9281      0.0000
   5  16   0      0.6269      0.9417      0.0958      0.0000
   6  16   0      2.0528      0.6618     -0.4038      0.0000
   7  16   0      1.8759      0.6757      0.1078      0.0000
   8  16   0      0.0000      1.1668      0.0649      0.0000
   1  17   0      2.3979      0.8278     -2.9091      0.0000
   2  17   0      0.1785      0.9035      1.9463      0.0000
   3  17   0      0.0000      1.1337      1.2158      0.0000
   4  17   0      2.3299      0.8930     -1.7105      0.0000
   5  17   0      0.0000      1.1073     -0.7440      0.0000
   6  17   0      2.3408      0.9655      2.6367      0.0000
   7  17   0      0.0000      1.1954     -0.2845      0.0000
   1  18   0      1.1485      1.1035      0.8018      0.0000
   2  18   0      1.2060      1.0958     -1.0144      0.0000
   3  18   0      0.8165      0.9181      0.0214      0.0000
   4  18   0      0.9176      0.8676     -0.1061      0.0000
   5  18   0      0.0000      0.9390      0.0253      0.0000
  -1   1   1      8.9679      0.4240     -0.6021      0.0000
   1   1   1     36.9817      1.5959    -52.1470      0.0000
   2   1   1      1.6993      1.2302     -1.2136      0.0000
  -1   2   1      4.5828      0.3497      4.7638      0.0000
   0   2   1     41.1215      1.7731    -50.7321      0.0000
   2   2   1      4.9800      0.4060      5.2325      0.0000
   3   2   1      9.9264      0.5722     -7.4973      0.0000
  -4   3   1     22.1003      0.9960    -24.9644      0.0000
  -2   3   1     35.1797      1.5196     42.8587      0.0000
  -1   3   1     23.6432      0.7268     26.6201      0.0000
   0   3   1     23.9294      1.0433     25.5365      0.0000
   1   3   1      5.9472      0.3247     -5.3287      0.0000
   2   3   1     11.5398      0.7988     15.0851      0.0000
   3   3   1     23.2847      1.1687    -31.0392      0.0000
   4   3   1     14.9609      0.5099    -17.5146      0.0000
   5   3   1      4.1155      0.6450     -4.8600      0.0000
  -6   4   1      5.1615      0.4877      6.5067      0.0000
  -5   4   1     12.7802      0.4628     14.3225      0.0000
  -4   4   1      7.6336      0.4590     10.3789      0.0000
  -3   4   1     13.5382      0.4552     13.9359      0.0000
  -1   4   1      1.4827      0.9517     -1.7763      0.0000
   0   4   1     12.7116      0.7008    -17.2360      0.0000
   1   4   1     35.1045      1.3725    -40.4645      0.0000
   2   4   1     13.9392      0.7107     13.6085      0.0000
   3   4   1      9.6692      0.5627    -12.0662      0.0000
   4   4   1     11.7524      0.4665    -11.5454      0.0000
   5   4   1      4.4021      0.6085     -4.1806      0.0000
   6   4   1      6.1380      0.7072      4.0842      0.0000
   7   4   1      3.2090      0.9652      2.8849      0.0000
  -7   5   1     13.6898      0.7345     13.3016      0.0000
  -6   5   1     14.2639      0.7025     19.7261      0.0000
  -5   5   1      5.0364      0.5366     -5.7987      0.0000
  -4   5   1     20.5727      0.9235    -18.8611      0.0000
  -2   5   1     22.0017      0.6846    -24.5389      0.0000
  -1   5   1      2.9964      0.6186     -2.7219      0.0000
   0   5   1      2.4014      0.7021     -2.0988      0.0000
   1   5   1      4.7042      0.3514     -3.6432      0.0000
   2   5   1     12.2939      0.5971    -13.1570      0.0000
   3   5   1     13.7037      0.5841    -14.4167      0.0000
   4   5   1     18.2794      0.5930     18.1700      0.0000
   6   5   1      4.7084      0.6857      2.5111      0.0000
   7   5   1      4.0646      0.7061      4.2851      0.0000
   8   5   1      3.9745      1.0470     -4.1895      0.0000
  -9   6   1      1.9230      1.1232      0.5396      0.0000
  -8   6   1      1.9201      1.3701      2.8166      0.0000
  -7   6   1      9.4410      0.6004     11.4320      0.0000
  -6   6   1      4.9449      0.5756     -4.3525      0.0000
  -5   6   1     18.2992      0.5926    -19.1768      0.0000
  -4   6   1     11.2311      0.4000      9.0950      0.0000
  -2   6   1     21.8124      1.0352    -17.8032      0.0000
  -1   6   1      2.1368      0.7779      1.3943      0.0000
   0   6   1     12.6452      0.4350     14.0348      0.0000
   1   6   1     13.4004      0.4473     12.4789      0.0000
   2   6   1      4.8778      0.5124     -5.6326      0.0000
   3   6   1     25.3835      0.7908     24.4506      0.0000
   4   6   1      8.2807      0.5141     -3.9479      0.0000
   5   6   1      8.4626      0.3872     -7.3452      0.0000
   6   6   1      8.3383      0.4682     -4.7601      0.0000
   8   6   1      4.4113      0.5506      3.8340      0.0000
   9   6   1      3.4058      1.0323     -1.2358      0.0000
  10   6   1      2.0314      1.3186      2.6780      0.0000
 -11   7   1      2.4605      1.0741      2.2885      0.0000
 -10   7   1      3.2456      1.0648      2.3317      0.0000
  -9   7   1      3.7023      0.9930     -3.8293      0.0000
  -8   7   1      3.8443      0.7341     -0.1682      0.0000
  -7   7   1      3.2221      0.7423      0.0016      0.0000
  -6   7   1     15.1391      0.5166    -15.3916      0.0000
  -5   7   1      2.3731      0.9474     -1.9858      0.0000
  -4   7   1     15.2170      0.4995     13.1446      0.0000
  -3   7   1     19.4602      0.8808     20.6158      0.0000
  -2   7   1      1.3259      0.9946     -1.3770      0.0000
  -1   7   1     12.7171      0.5970    -13.5603      0.0000
   0   7   1      4.3402      0.6585     -2.6645      0.0000
   2   7   1      7.1016      0.4092      3.3124      0.0000
   3   7   1     10.4731      0.6371      9.3095      0.0000
   4   7   1      3.7912      0.5898     -3.2678      0.0000
   5   7   1     11.6884      0.4387    -12.2403      0.0000
   6   7   1      7.8185      0.5353      7.5824      0.0000
   7   7   1      8.1250      0.5078      8.3781      0.0000
   8   7   1      6.0083      0.4326     -5.3284      0.0000
   9   7   1      7.4462      0.4179     -7.4272      0.0000
  10   7   1      2.0146      1.1634      2.5026      0.0000
  11   7   1      2.0723      0.9093     -2.3097      0.0000
  12   7   1      1.3763      1.2775     -0.7639      0.0000
 -13   8   1      0.9644      1.2234     -0.1074      0.0000
 -12   8   1      1.6115      1.0412      0.8986      0.0000
 -11   8   1      1.2115      0.9595     -0.7455      0.0000
 -10   8   1      2.7220      0.6734      2.7232      0.0000
  -9   8   1      6.2337      0.5544      3.3104      0.0000
  -8   8   1      5.9420      0.5554     -5.4608      0.0000
  -7   8   1      7.1651      0.5057     -6.1282      0.0000
  -5   8   1      2.0438      0.9654      0.0447      0.0000
  -3   8   1     11.3062      0.8768     11.1525      0.0000
  -2   8   1     18.0284      0.8145     18.9246      0.0000
  -1   8   1      2.5747      0.7942      3.0443      0.0000
   1   8   1      3.8830      0.3925     -3.0871      0.0000
   2   8   1      4.4785      0.6128     -3.8443      0.0000
   3   8   1     14.5674      0.6854    -14.8617      0.0000
   4   8   1      1.3885      1.2405      2.7074      0.0000
   5   8   1      5.3639      0.3661      4.8688      0.0000
   6   8   1      5.5124      0.5423      5.2188      0.0000
   7   8   1      7.4361      0.5291      7.6928      0.0000
   8   8   1      4.1632      0.6003      4.9824      0.0000
  10   8   1      3.9313      0.6357     -3.6612      0.0000
  11   8   1      1.3452      1.2405     -0.9074      0.0000
  12   8   1      1.7252      1.3166     -0.9912      0.0000
  13   8   1      0.9556      1.1595     -0.2933      0.0000
 -14   9   1      1.4770      1.2473      0.3480      0.0000
 -13   9   1      3.9141      0.7791     -3.2913      0.0000
 -12   9   1      1.5659      1.1848     -0.5600      0.0000
 -11   9   1      2.5715      0.8696      4.0515      0.0000
 -10   9   1      4.7630      0.5346     -4.8117      0.0000
  -9   9   1      2.4502      0.8785     -0.8910      0.0000
  -8   9   1      8.3789      0.4673      6.9525      0.0000
  -7   9   1      7.2670      0.5085      6.1553      0.0000
  -6   9   1      0.3185      1.2060      1.6136      0.0000
  -4   9   1      5.3223      0.6661     -6.1830      0.0000
  -3   9   1     23.8263      1.0549    -24.6139      0.0000
  -2   9   1      3.0775      0.7731     -1.5437      0.0000
  -1   9   1      9.4186      0.5536      8.1897      0.0000
   1   9   1      5.8676      0.5605      5.7199      0.0000
   2   9   1      3.0161      0.6463      3.1872      0.0000
   3   9   1      2.7556      0.7030     -2.0998      0.0000
   4   9   1      4.9202      0.6926     -3.8087      0.0000
   5   9   1      3.4207      0.5943      0.9137      0.0000
   6   9   1      4.4953      0.5985     -0.3342      0.0000
   7   9   1      2.9566      0.7887      0.7619      0.0000
   8   9   1      3.7107      0.4323     -3.3767      0.0000
   9   9   1      2.5583      0.8180     -1.0328      0.0000
  10   9   1      2.4645      1.0187     -1.7540      0.0000
  11   9   1      1.5557      0.7959     -0.7825      0.0000
  12   9   1      1.5734      0.8831      0.4706      0.0000
  13   9   1      0.0000      0.9789      0.0389      0.0000
 -13  10   1      1.3885      1.1989      1.1488      0.0000
 -12  10   1      0.9378      1.0919      0.5657      0.0000
 -11  10   1      1.9385      1.3571     -0.5104      0.0000
 -10  10   1      2.7922      0.7623      2.6135      0.0000
  -9  10   1      2.9851      0.7892      2.8603      0.0000
  -8  10   1      2.7525      0.8689     -0.5047      0.0000
  -7  10   1      3.7373      0.6367     -3.4675      0.0000
  -6  10   1      1.9765      0.9620      1.2087      0.0000
  -5  10   1      1.9633      0.7017     -0.5297      0.0000
  -4  10   1      6.8563      0.5110     -5.8789      0.0000
  -3  10   1      4.0915      0.5991     -4.3410      0.0000
  -2  10   1      7.0511      0.3378      8.0462      0.0000
   1  10   1      2.6364      0.7212     -0.6120      0.0000
   2  10   1      7.5838      0.4383      6.9221      0.0000
   3  10   1      6.9713      0.3671     -2.7383      0.0000
   4  10   1     11.2781      0.5926    -11.1998      0.0000
   5  10   1      3.4624      0.6907      2.7886      0.0000
   6  10   1      3.0026      0.5612     -3.1928      0.0000
   7  10   1      4.7771      0.4141     -4.3196      0.0000
   8  10   1      1.2130      1.1848     -0.2533      0.0000
   9  10   1      4.5865      0.6179      4.9286      0.0000
  10  10   1      0.0000      1.1073      0.1786      0.0000
  11  10   1      3.4697      0.4749     -2.6967      0.0000
  12  10   1      1.6458      1.2337      0.7062      0.0000
 -13  11   1      0.0000      0.9368      0.4408      0.0000
 -12  11   1      2.3702      0.6206     -2.7225      0.0000
 -11  11   1      1.4655      1.0958     -1.0558      0.0000
 -10  11   1      2.7617      0.7361      2.4255      0.0000
  -9  11   1      2.1876      0.6591      1.9733      0.0000
  -8  11   1      5.0641      0.4036      4.4439      0.0000
  -7  11   1      2.7978      0.5507     -2.3423      0.0000
  -6  11   1      1.7350      1.2775      0.5975      0.0000
  -5  11   1      5.8848      0.4714     -4.7393      0.0000
  -4  11   1      5.0446      0.5937     -4.1467      0.0000
  -3  11   1      1.4713      1.0802      1.0669      0.0000
  -2  11   1      0.0000      1.1812     -1.6583      0.0000
   1  11   1     10.8642      0.5822     12.7788      0.0000
   2  11   1      1.5901      0.7622     -1.0324      0.0000
   3  11   1      5.5886      0.5307     -5.6287      0.0000
   4  11   1      7.0521      0.5596     -1.7462      0.0000
   5  11   1     10.5344      0.4133     -8.3833      0.0000
   6  11   1      2.0330      0.7464     -1.4856      0.0000
   7  11   1      4.4385      0.5819      4.9586      0.0000
   8  11   1      7.8287      0.5116      5.8157      0.0000
   9  11   1      0.0000      0.9801     -1.0090      0.0000
  10  11   1      0.9010      1.1149      0.0722      0.0000
  11  11   1      2.0562      0.9712      0.0717      0.0000
  12  11   1      0.0000      1.0684     -0.5472      0.0000
 -12  12   1      2.3190      0.8715     -0.2886      0.0000
 -11  12   1      1.4713      1.0724      1.0790      0.0000
 -10  12   1      0.0956      0.9391     -0.6306      0.0000
  -9  12   1      4.2715      0.6691     -4.8116      0.0000
  -8  12   1      4.6886      0.5917     -5.7825      0.0000
  -7  12   1      3.4256      0.6388      2.5707      0.0000
  -6  12   1      5.1855      0.3898      4.3688      0.0000
  -4  12   1      5.2098      0.6311      1.3202      0.0000
  -3  12   1      5.0218      0.4761     -4.8310      0.0000
  -2  12   1      4.4972      0.5557     -3.7708      0.0000
   1  12   1      1.7602      0.9261      0.1645      0.0000
   2  12   1      3.9442      0.4416      4.2310      0.0000
   3  12   1      5.0512      0.3874      5.5354      0.0000
   4  12   1      1.3515      1.2199      0.1823      0.0000
   5  12   1      2.7984      0.5543     -1.8263      0.0000
   6  12   1      2.2711      0.9109      0.7414      0.0000
   7  12   1      3.7123      0.6539     -3.7743      0.0000
   8  12   1      0.0000      0.9517     -0.8087      0.0000
   9  12   1      0.0000      1.2095      0.2478      0.0000
  10  12   1      2.3532      0.6101      2.2687      0.0000
  11  12   1      2.0848      0.8661      0.8061      0.0000
 -11  13   1      1.7714      0.7418      0.3816      0.0000
 -10  13   1      3.2716      0.7566      1.2417      0.0000
  -9  13   1      1.2874      1.0645     -0.7031      0.0000
  -8  13   1      5.7143      0.5420     -4.6549      0.0000
  -7  13   1      2.4708      0.8712      0.7356      0.0000
  -6  13   1      5.0580      0.5485      5.0787      0.0000
  -5  13   1      3.0826      0.7099      3.0505      0.0000
  -4  13   1      1.5883      0.8196     -1.4555      0.0000
  -3  13   1      1.7105      1.0976     -0.7888      0.0000
  -2  13   1      0.0000      1.0244      1.2043      0.0000
   1  13   1      1.7838      1.0129     -1.3605      0.0000
   2  13   1      6.3586      0.5341     -7.5010      0.0000
   3  13   1      4.0667      0.5881      4.2527      0.0000
   4  13   1      5.4990      0.4112      3.5308      0.0000
   5  13   1      2.4667      0.6117      0.5100      0.0000
   6  13   1      2.7637      0.5487     -1.9171      0.0000
   7  13   1      3.4726      0.5510      2.2523      0.0000
   8  13   1      3.3703      0.4742     -3.6745      0.0000
   9  13   1      2.6714      0.7744     -2.9824      0.0000
  10  13   1      1.0725      0.9732      1.6849      0.0000
  11  13   1      1.2808      1.2642      1.2941      0.0000
 -11  14   1      0.0000      0.9445      0.7083      0.0000
 -10  14   1      0.0000      1.0802      1.8465      0.0000
  -9  14   1      1.2303      0.9116     -0.6757      0.0000
  -8  14   1      3.1126      0.7530     -2.0356      0.0000
  -7  14   1      0.7583      1.1812     -1.2270      0.0000
  -6  14   1      1.6749      0.8711      1.3489      0.0000
  -5  14   1      1.5027      0.8950     -1.4853      0.0000
  -4  14   1      1.3824      1.2060     -1.1396      0.0000
  -3  14   1      2.2411      0.8537      3.0276      0.0000
  -2  14   1      1.7010      1.2988     -1.7026      0.0000
   1  14   1      1.8066      1.4126      1.4078      0.0000
   2  14   1      3.9946      0.8681     -4.1940      0.0000
   3  14   1      0.7583      1.1740      0.1702      0.0000
   4  14   1      2.5699      0.5914      2.3192      0.0000
   5  14   1      1.9722      0.9701     -1.6703      0.0000
   6  14   1      4.1774      0.6441     -3.9153      0.0000
   7  14   1      2.7589      0.5807      2.2020      0.0000
   8  14   1      0.6451      0.9375     -0.5201      0.0000
   9  14   1      2.3263      0.8944     -2.4938      0.0000
  10  14   1      0.3107      0.9405      0.5024      0.0000
 -10  15   1      2.4225      1.0268     -2.0622      0.0000
  -9  15   1      0.3361      0.8945     -0.0485      0.0000
  -8  15   1      3.6780      0.6438      3.1838      0.0000
  -7  15   1      3.9996      0.6309     -3.3342      0.0000
  -6  15   1      3.3076      0.7050     -1.0947      0.0000
  -5  15   1      2.1840      0.7611      2.4711      0.0000
  -4  15   1      2.7982      0.8034      2.8798      0.0000
  -3  15   1      2.8024      0.5449     -2.9774      0.0000
  -2  15   1      0.3441      1.1668      0.0813      0.0000
   1  15   1      2.7982      0.8761     -3.8920      0.0000
   2  15   1      1.4186      1.1883      1.0762      0.0000
   3  15   1      2.4497      0.5719      3.0881      0.0000
   4  15   1      2.0623      0.7522     -2.5739      0.0000
   5  15   1      2.2524      0.9875     -2.8669      0.0000
   6  15   1      1.1485      1.2439      1.6154      0.0000
   7  15   1      2.4049      0.9796     -0.7515      0.0000
   8  15   1      0.2419      0.9146      0.2423      0.0000
   9  15   1      1.5551      1.1111      0.7489      0.0000
  -9  16   1      0.0000      1.1337      0.4112      0.0000
  -8  16   1      2.4294      0.8515     -1.1077      0.0000
  -7  16   1      1.9024      1.1126     -1.7457      0.0000
  -6  16   1      0.9556      1.2371      0.0585      0.0000
  -5  16   1      2.3944      0.9190      1.2416      0.0000
  -4  16   1      1.0713      0.9349      0.2347      0.0000
  -3  16   1      1.2240      0.9640     -0.7628      0.0000
  -2  16   1      1.8437      1.1286      0.5748      0.0000
   1  16   1      0.0000      1.1243     -1.0085      0.0000
   2  16   1      2.4329      0.9535     -1.4850      0.0000
   3  16   1      1.2608      1.1448     -0.8658      0.0000
   4  16   1      0.0000      1.1411      0.2508      0.0000
   5  16   1      0.1839      1.1883      0.5219      0.0000
   6  16   1      2.0888      0.9790      1.1156      0.0000
   7  16   1      2.9279      0.7270     -1.0310      0.0000
   8  16   1      0.0000      0.9525     -0.4478      0.0000
  -7  17   1      0.0000      1.1522      0.4355      0.0000
  -6  17   1      0.0000      0.9667     -0.0266      0.0000
  -5  17   1      0.0000      0.9518      0.2993      0.0000
  -4  17   1      0.7356      1.1411     -0.7284      0.0000
  -3  17   1      0.8528      1.1300     -2.2958      0.0000
  -2  17   1      0.3151      0.8862     -0.2500      0.0000
   1  17   1      1.2199      1.1073     -1.7039      0.0000
   2  17   1      1.3972      0.9100     -0.9279      0.0000
   3  17   1      0.9383      0.9137      0.5094      0.0000
   4  17   1      2.4217      0.6162     -2.5494      0.0000
   5  17   1      0.1981      0.9198     -0.2739      0.0000
   6  17   1      0.0000      0.9612     -0.0364      0.0000
  -5  18   1      1.9893      0.9859      2.2444      0.0000
  -4  18   1      1.3515      0.9437      0.0884      0.0000
  -3  18   1      0.0000      0.9276     -1.7909      0.0000
  -2  18   1      0.5347      0.8714     -0.7698      0.0000
   2  18   1      2.2411      1.0085      1.5944      0.0000
   3  18   1      0.7583      1.1776      1.2357      0.0000
   4  18   1      0.0000      1.1776     -0.6532      0.0000
   0   1   2      9.2387      0.3208     -9.6106      0.0000
  -2   2   2     31.3226      1.3517    -59.8522      0.0000
   1   2   2      8.8797      0.5064      8.8732      0.0000
   3   2   2      3.1564      0.5878     -2.9267      0.0000
   4   2   2     11.2346      0.5965    -13.5407      0.0000
  -4   3   2     12.6785      0.6441    -14.5600      0.0000
  -2   3   2      6.8464      0.3790     -8.1646      0.0000
   0   3   2      3.5529      0.3947      3.4203      0.0000
   1   3   2     39.7887      1.2160     47.2907      0.0000
   2   3   2     12.7256      0.7606    -15.2461      0.0000
   3   3   2      6.2497      0.5682     -9.1144      0.0000
   4   3   2     10.0802      0.5777     11.8075      0.0000
   5   3   2      4.2497      0.9427      3.6121      0.0000
  -5   4   2      6.0674      0.5479      6.6067      0.0000
  -4   4   2     13.5089      0.6461     11.5220      0.0000
  -3   4   2      4.4328      0.4775      0.5540      0.0000
  -2   4   2     18.9998      0.8351    -17.3247      0.0000
   0   4   2     20.4287      0.9013     -1.2812      0.0000
   1   4   2     31.4172      2.4478    -32.9789      0.0000
   2   4   2      9.5088      0.5370     -7.5667      0.0000
   4   4   2     10.1805      1.0512      7.4928      0.0000
   5   4   2      6.4063      0.5955      4.1535      0.0000
   6   4   2     13.9365      0.7215     15.1679      0.0000
   7   4   2      6.4410      0.4999      4.8334      0.0000
  -7   5   2      8.4458      0.7404     -8.5681      0.0000
  -6   5   2     21.0791      0.6750    -23.3985      0.0000
  -3   5   2     13.9025      0.6390    -15.3150      0.0000
  -2   5   2     11.5180      0.7132     13.1696      0.0000
   0   5   2      2.2013      0.5690      0.9239      0.0000
   1   5   2     18.0387      0.8167    -14.6221      0.0000
   2   5   2      3.3297      0.4783      2.0576      0.0000
   3   5   2     18.1726      0.5861     20.3256      0.0000
   4   5   2      2.4964      0.7303      2.1836      0.0000
   5   5   2      5.4307      0.5856     -7.2452      0.0000
   7   5   2      6.3973      0.4547      7.6687      0.0000
   8   5   2      9.1434      0.6826     -9.4846      0.0000
   9   5   2      2.4981      1.2303     -2.4719      0.0000
  -9   6   2      4.8934      0.7111      4.8738      0.0000
  -8   6   2      0.0000      1.5082      0.3863      0.0000
  -7   6   2      4.6561      0.6421      5.6495      0.0000
  -6   6   2      5.0129      0.4938     -2.9695      0.0000
  -5   6   2      8.0573      0.3543     -7.2556      0.0000
  -4   6   2     16.6400      0.5336    -14.0894      0.0000
  -3   6   2      2.2449      0.7351      1.2110      0.0000
  -2   6   2      8.6199      0.4536     -4.8678      0.0000
   0   6   2     15.0254      0.6931     14.6879      0.0000
   1   6   2     18.0689      0.5792     18.1345      0.0000
   2   6   2      4.0955      0.4167     -3.6800      0.0000
   3   6   2      4.1340      0.4131      3.8363      0.0000
   4   6   2      8.9696      0.6432     -8.5537      0.0000
   5   6   2     14.3268      0.4978    -14.9926      0.0000
   6   6   2      3.5930      0.9051     -1.0188      0.0000
   8   6   2      2.2609      0.8509     -0.4617      0.0000
   9   6   2      3.1899      0.6165     -3.0463      0.0000
  10   6   2      5.1997      0.6726      5.4581      0.0000
  11   6   2      2.1487      0.9405      0.2405      0.0000
 -11   7   2      3.7123      0.7312      3.0415      0.0000
 -10   7   2      2.8984      1.0189     -2.0559      0.0000
  -9   7   2      1.8890      1.3701     -1.2112      0.0000
  -8   7   2      3.3558      0.7448      2.0587      0.0000
  -7   7   2      4.4613      0.5656     -4.0464      0.0000
  -6   7   2      2.8976      0.5478     -2.9314      0.0000
  -5   7   2     19.1544      0.8671     22.6732      0.0000
  -4   7   2      4.0500      0.4783     -2.6372      0.0000
  -3   7   2      6.7964      0.7583     -6.6684      0.0000
  -2   7   2      2.8639      0.5261     -1.4996      0.0000
   0   7   2      2.2395      0.7059     -0.8405      0.0000
   1   7   2      2.4811      0.7181      1.9648      0.0000
   2   7   2      3.1424      0.6469     -3.4104      0.0000
   3   7   2      3.0649      0.5375     -4.5429      0.0000
   4   7   2      2.3376      0.6407      2.0765      0.0000
   5   7   2      3.3368      0.5202     -1.7668      0.0000
   6   7   2      6.9091      0.5348     -5.1463      0.0000
   7   7   2      5.3885      0.4164      6.3492      0.0000
   8   7   2      4.4036      0.4732     -3.5140      0.0000
   9   7   2      1.7831      1.2675     -1.5568      0.0000
  10   7   2      0.4505      1.2439      1.1679      0.0000
  11   7   2      0.8225      1.3946      0.9024      0.0000
  12   7   2      1.1704      1.2708      0.6633      0.0000
 -12   8   2      2.5715      0.9533      3.3465      0.0000
 -11   8   2      2.4225      1.2045      0.4066      0.0000
 -10   8   2      2.4867      0.8509     -2.6176      0.0000
  -9   8   2      4.4385      0.6251     -1.8046      0.0000
  -8   8   2      4.6360      0.5829      3.6633      0.0000
  -7   8   2      6.4954      0.4971     -5.8893      0.0000
  -5   8   2      2.3227      0.7723     -1.3392      0.0000
  -4   8   2     20.8336      0.9320    -19.6001      0.0000
  -3   8   2     14.6862      0.6823    -15.3686      0.0000
  -2   8   2      8.7290      0.4918      9.2149      0.0000
   0   8   2      7.2239      0.3682     -7.3761      0.0000
   1   8   2      2.7100      0.5381      1.6445      0.0000
   2   8   2      3.9378      0.6256      2.0311      0.0000
   3   8   2     15.7876      0.7543    -16.0459      0.0000
   4   8   2      2.9429      0.5597     -0.7531      0.0000
   5   8   2      7.1851      0.5143      6.0013      0.0000
   6   8   2      5.2981      0.5530      4.9726      0.0000
   7   8   2      2.9336      0.7867     -2.6541      0.0000
   8   8   2      3.0881      0.7706     -2.2176      0.0000
   9   8   2      4.0476      1.0828      4.6392      0.0000
  10   8   2      1.8217      0.7862      1.2767      0.0000
  11   8   2      0.9390      1.0704     -1.3144      0.0000
  12   8   2      0.0000      0.9878      0.6061      0.0000
  13   8   2      0.0000      1.0676      0.6742      0.0000
 -14   9   2      1.8253      1.1924      1.6840      0.0000
 -13   9   2      2.7210      0.6251      3.0775      0.0000
 -12   9   2      1.4941      0.9021     -1.2762      0.0000
 -11   9   2      2.6729      0.5878     -2.4651      0.0000
 -10   9   2      4.6976      0.6033     -3.2545      0.0000
  -9   9   2      1.9332      1.0577      0.6953      0.0000
  -8   9   2      4.0322      0.4025     -4.2338      0.0000
  -7   9   2      5.8082      0.5024     -2.9122      0.0000
  -6   9   2      9.7677      0.5007      9.9659      0.0000
  -5   9   2      2.3117      0.7863      2.0156      0.0000
  -4   9   2      7.2016      0.4898      2.9041      0.0000
  -3   9   2      5.8503      0.4620     -6.3946      0.0000
  -2   9   2      6.7193      0.4663      7.8664      0.0000
   0   9   2      4.4764      0.6759     -4.8866      0.0000
   1   9   2     11.0433      0.5673     11.4473      0.0000
   2   9   2      2.1186      0.6983     -1.2677      0.0000
   4   9   2     10.8385      0.5769     12.0094      0.0000
   5   9   2      1.3069      1.1954     -0.5677      0.0000
   6   9   2      7.0473      0.5430     -6.7129      0.0000
   7   9   2      1.7592      1.1760      0.1740      0.0000
   8   9   2      3.0354      0.4925      2.6587      0.0000
   9   9   2      2.9394      0.7892     -2.4950      0.0000
  10   9   2      1.8438      0.7158      0.9514      0.0000
  11   9   2      2.4215      0.5444      2.3250      0.0000
  12   9   2      1.1787      1.0056      0.3819      0.0000
 -14  10   2      1.5927      1.3326      0.0921      0.0000
 -13  10   2      1.8845      1.0851     -1.0188      0.0000
 -12  10   2      1.8483      0.9899      2.1343      0.0000
 -11  10   2      4.5344      0.8334      5.1215      0.0000
 -10  10   2      3.2560      0.7015     -1.5656      0.0000
  -9  10   2      2.2860      0.9364     -2.5797      0.0000
  -8  10   2      1.9935      0.9898     -0.1619      0.0000
  -7  10   2      5.3849      0.3823     -4.6638      0.0000
  -6  10   2     10.7719      0.5649     -9.6848      0.0000
  -5  10   2      6.0114      0.5132      5.4899      0.0000
  -4  10   2      5.9524      0.3727      8.0384      0.0000
  -3  10   2      3.0158      0.7710     -2.6150      0.0000
  -2  10   2      7.3744      0.7572      6.9115      0.0000
   0  10   2      5.0010      0.4830     -3.2558      0.0000
   1  10   2      3.9011      0.7587     -3.9024      0.0000
   2  10   2      4.0500      0.6614     -4.0438      0.0000
   3  10   2      1.7496      1.2098     -0.6765      0.0000
   4  10   2      3.4108      0.6977      2.4673      0.0000
   5  10   2     10.3652      0.4096      8.6044      0.0000
   7  10   2      4.9532      0.5624     -4.5555      0.0000
   8  10   2      4.5606      0.6136     -4.4248      0.0000
   9  10   2      2.1277      0.6769     -2.3482      0.0000
  10  10   2      1.9289      1.0229      0.1955      0.0000
  11  10   2      1.7252      1.0674     -0.2246      0.0000
  12  10   2      1.1035      1.2095      0.8749      0.0000
 -13  11   2      1.6931      0.7300      1.2875      0.0000
 -12  11   2      2.8798      0.5047     -2.4742      0.0000
 -11  11   2      0.7470      1.1187     -0.7984      0.0000
 -10  11   2      2.5116      0.7856      2.3216      0.0000
  -9  11   2      2.6428      0.7737     -1.4231      0.0000
  -8  11   2      1.7886      1.0329     -0.4119      0.0000
  -7  11   2      2.2637      0.9139      2.2928      0.0000
  -6  11   2      2.5824      0.5400     -1.5858      0.0000
  -5  11   2      2.1277      0.6407     -1.6711      0.0000
  -4  11   2      1.6449      1.0686      2.0509      0.0000
  -3  11   2      5.3045      0.5050      2.4532      0.0000
  -2  11   2      0.8225      1.2165     -1.0864      0.0000
   0  11   2      2.7556      0.7074      3.0718      0.0000
   1  11   2      5.3672      0.3749     -5.6019      0.0000
   2  11   2      3.1370      0.6328     -3.1562      0.0000
   3  11   2      2.3552      1.0256     -0.1956      0.0000
   4  11   2      4.9561      0.4094     -4.7661      0.0000
   5  11   2      1.8345      1.2385     -0.9088      0.0000
   6  11   2      1.7783      1.1969      1.5243      0.0000
   7  11   2      4.1551      0.6677      4.7614      0.0000
   8  11   2      2.1249      1.0242     -2.1919      0.0000
   9  11   2      1.5050      0.8904     -0.0564      0.0000
  10  11   2      1.7154      1.1014     -0.2774      0.0000
  11  11   2      0.2601      1.1631     -0.3603      0.0000
 -13  12   2      1.7350      1.0201     -0.4693      0.0000
 -12  12   2      1.9025      0.6537     -0.9391      0.0000
 -11  12   2      1.8528      0.9036      2.1004      0.0000
 -10  12   2      1.3709      0.8824      0.1209      0.0000
  -8  12   2      0.0000      1.1485      0.2139      0.0000
  -7  12   2      4.0231      0.4473      3.3194      0.0000
  -6  12   2      3.5765      0.7789     -1.3862      0.0000
  -5  12   2      7.2808      0.7620     -6.9694      0.0000
  -4  12   2      3.2328      0.4640      3.4558      0.0000
  -3  12   2      2.0188      0.7937      1.7955      0.0000
  -2  12   2      5.9477      0.5730     -5.9051      0.0000
   0  12   2      7.1804      0.6212      8.9740      0.0000
   1  12   2      0.0000      1.2775      0.2995      0.0000
   2  12   2      7.7623      0.4713     -8.9551      0.0000
   3  12   2      2.9308      0.7916      2.3060      0.0000
   4  12   2      3.1126      0.7376      2.0507      0.0000
   5  12   2      5.2853      0.5860     -5.6826      0.0000
   6  12   2      0.6100      1.1848     -0.2610      0.0000
   7  12   2      7.5276      0.5576      6.4586      0.0000
   8  12   2      2.3007      0.8576     -1.9757      0.0000
   9  12   2      3.1852      0.8222     -3.6545      0.0000
  10  12   2      2.1600      0.6532      2.0564      0.0000
  11  12   2      1.1919      1.0919      1.1659      0.0000
 -12  13   2      1.3326      1.0958      1.4019      0.0000
 -11  13   2      1.7118      0.7850      0.0118      0.0000
 -10  13   2      0.0000      1.1919     -1.4286      0.0000
  -9  13   2      1.1718      0.9127      0.4200      0.0000
  -8  13   2      0.5463      0.9173      0.7432      0.0000
  -7  13   2      2.2236      0.5664      0.3932      0.0000
  -6  13   2      1.6294      1.1776     -1.5724      0.0000
  -5  13   2      1.5688      0.8267      0.2813      0.0000
  -4  13   2      1.9376      0.9504      1.8364      0.0000
  -3  13   2      3.0235      0.5298     -3.0944      0.0000
  -2  13   2      2.8060      0.5866      2.9507      0.0000
   0  13   2      0.0000      1.3546      0.5061      0.0000
   1  13   2      8.6990      0.5746     -7.8097      0.0000
   2  13   2      0.8724      1.2874     -2.4266      0.0000
   3  13   2      0.7824      1.0166      0.2545      0.0000
   4  13   2      3.0076      0.7674     -3.0794      0.0000
   5  13   2      1.8890      1.1458     -1.3438      0.0000
   6  13   2      2.0020      1.1289      1.4113      0.0000
   7  13   2      0.0000      1.0841      1.4077      0.0000
   8  13   2      2.0079      0.7385      1.9536      0.0000
   9  13   2      1.9463      1.0383      1.0436      0.0000
  10  13   2      0.5700      0.9311      0.6044      0.0000
 -11  14   2      1.2914      0.9309     -1.0357      0.0000
 -10  14   2      0.0000      1.0444     -1.1306      0.0000
  -9  14   2      1.8390      0.7329      1.5798      0.0000
  -8  14   2      2.1531      0.6012      2.6019      0.0000
  -7  14   2      2.3340      0.5679     -0.8128      0.0000
  -6  14   2      1.9507      1.0176     -1.5507      0.0000
  -4  14   2      0.0000      1.1149      0.4071      0.0000
  -3  14   2      2.7123      0.8289     -2.1939      0.0000
  -2  14   2      2.8580      0.7155     -2.6072      0.0000
   0  14   2      2.1877      1.1534      2.5228      0.0000
   1  14   2      2.4468      1.0459      0.3511      0.0000
   2  14   2      1.3972      0.9855     -1.3584      0.0000
   3  14   2      0.0000      1.2742     -1.7013      0.0000
   4  14   2      1.6243      1.1595     -0.2154      0.0000
   5  14   2      1.5514      0.9944      1.2460      0.0000
   6  14   2      1.4066      1.2405      1.1666      0.0000
   7  14   2      2.7617      0.8314      1.5335      0.0000
   8  14   2      2.1951      0.6278      0.0550      0.0000
   9  14   2      1.0880      1.2303      1.0033      0.0000
 -10  15   2      3.6757      0.6799     -3.2912      0.0000
  -9  15   2      0.0000      0.9487     -0.8095      0.0000
  -8  15   2      1.3697      0.8985      1.3749      0.0000
  -7  15   2      2.2235      0.6065      1.4109      0.0000
  -6  15   2      3.0881      0.7396      1.8840      0.0000
  -5  15   2      1.3004      1.1919     -0.6939      0.0000
  -4  15   2      1.6159      0.7760      1.1858      0.0000
  -3  15   2      1.6243      1.1919     -0.7866      0.0000
   0  15   2      2.0726      1.1078     -1.5257      0.0000
   1  15   2      0.5441      1.0150      0.7581      0.0000
   2  15   2      2.5516      0.8717      3.1797      0.0000
   3  15   2      2.7770      0.8010      3.5320      0.0000
   4  15   2      1.4397      0.9815     -0.6884      0.0000
   5  15   2      0.0000      0.9948     -0.8276      0.0000
   6  15   2      2.4802      0.6288     -2.2025      0.0000
   7  15   2      0.9989      1.2130     -0.0909      0.0000
   8  15   2      2.5116      0.8808      0.7706      0.0000
  -9  16   2      2.4640      0.7765      1.4791      0.0000
  -8  16   2      1.3126      0.8406      1.0721      0.0000
  -7  16   2      1.8657      0.9614     -1.6251      0.0000
  -6  16   2      0.0000      0.9501     -1.4076      0.0000
  -5  16   2      2.0146      0.9556      2.5843      0.0000
  -4  16   2      1.7496      1.1346      1.8952      0.0000
  -3  16   2      2.2972      0.6493     -2.0395      0.0000
  -2  16   2      0.0000      1.1225      1.6423      0.0000
   1  16   2      0.6939      0.9634      0.6573      0.0000
   2  16   2      2.4320      0.6174      2.8027      0.0000
   3  16   2      1.8365      0.8084     -1.3212      0.0000
   4  16   2      3.1289      0.8485     -2.6870      0.0000
   5  16   2      3.6917      0.7612      3.9038      0.0000
   6  16   2      0.0000      0.9263      0.4820      0.0000
   7  16   2      2.1044      0.7051     -2.2569      0.0000
  -7  17   2      2.8253      0.7449      2.6650      0.0000
  -6  17   2      0.0000      1.1411      0.7039      0.0000
  -5  17   2      2.2894      0.5760     -2.6160      0.0000
  -4  17   2      1.4745      0.8343     -0.8684      0.0000
  -3  17   2      1.2608      1.1989      2.1113      0.0000
  -2  17   2      0.0000      1.0281     -0.8430      0.0000
   1  17   2      1.0880      1.1485     -0.7595      0.0000
   2  17   2      0.0000      0.9704     -0.5378      0.0000
   3  17   2      1.3935      0.9849     -0.6946      0.0000
   4  17   2      1.0955      1.0091     -0.9834      0.0000
   5  17   2      1.4539      1.1776     -0.5130      0.0000
   6  17   2      0.0000      1.2025     -0.0711      0.0000
  -5  18   2      1.1262      1.0645     -1.6907      0.0000
  -4  18   2      2.8103      0.7149      1.6306      0.0000
  -3  18   2      1.1485      1.1149      1.6353      0.0000
  -2  18   2      0.9103      1.0240     -1.4336      0.0000
   1  18   2      0.1839      1.0958     -1.5537      0.0000
   2  18   2      1.0645      1.1073     -1.0767      0.0000
   3  18   2      0.0000      1.1631      0.5696      0.0000
   4  18   2      0.0000      1.1776      1.0065      0.0000
  -1   1   3     39.0215      0.9696     49.1614      0.0000
   0   1   3      9.1191      0.8463      9.2334      0.0000
   1   1   3      5.3752      0.3452      5.0134      0.0000
   2   1   3     13.8079      0.6789    -14.7160      0.0000
  -2   2   3      6.0576      0.3415      5.3027      0.0000
  -1   2   3      2.8905      0.4918      1.7262      0.0000
   0   2   3     29.8077      0.9160     34.2948      0.0000
   2   2   3     19.3770      0.6161    -20.2756      0.0000
   3   2   3      2.9680      0.8783     -0.0056      0.0000
   4   2   3      4.4639      0.6333      4.4025      0.0000
  -3   3   3     26.6311      1.1552    -56.7441      0.0000
   1   3   3      8.4275      0.3392     10.5817      0.0000
   2   3   3     18.5373      0.5966     15.6946      0.0000
   3   3   3     12.9493      0.4495      9.8004      0.0000
   4   3   3     14.8414      0.7267    -26.3021      0.0000
   5   3   3      0.0000      1.3198      3.4341      0.0000
   6   3   3      6.2958      0.7218      6.3456      0.0000
  -5   4   3      3.6317      0.8100      4.2093      0.0000
  -4   4   3     10.8488      0.3818    -11.5500      0.0000
  -3   4   3      4.1490      0.3920     -4.0820      0.0000
  -2   4   3     17.5059      0.7677    -15.4334      0.0000
  -1   4   3      6.8525      0.3277     -4.2864      0.0000
   3   4   3      6.7594      0.5130      5.1130      0.0000
   4   4   3      6.8062      0.4954     -4.8037      0.0000
   6   4   3      2.6744      0.8233     -0.8924      0.0000
   7   4   3      3.1344      0.8008     -4.4441      0.0000
   8   4   3      5.9264      0.6215     -6.3528      0.0000
  -7   5   3      5.3820      0.7110     -6.3380      0.0000
  -6   5   3      6.6153      0.5929     -8.5078      0.0000
  -5   5   3     14.1311      0.6701      5.7837      0.0000
  -4   5   3      7.6986      0.4644      5.6564      0.0000
  -3   5   3      8.7067      0.4450     -6.5700      0.0000
  -2   5   3      5.6142      0.3493     -5.0237      0.0000
  -1   5   3     29.7346      1.3057     30.7867      0.0000
   0   5   3      9.1568      0.3514      6.2515      0.0000
   1   5   3     17.5628      0.8088    -15.7876      0.0000
   2   5   3      1.1187      1.1522     -1.6293      0.0000
   3   5   3      2.0355      1.0810      0.1193      0.0000
   4   5   3      8.0956      0.3786      7.3410      0.0000
   5   5   3      4.7560      0.4660     -4.6836      0.0000
   6   5   3      8.2567      0.7667      5.5114      0.0000
   7   5   3      5.1285      0.5029      4.6146      0.0000
   8   5   3      1.6704      1.5414      1.3390      0.0000
   9   5   3      1.8541      1.0516      2.6447      0.0000
  -8   6   3      3.9111      0.5745     -2.9678      0.0000
  -7   6   3      4.3512      1.0663     -4.2796      0.0000
  -6   6   3     10.5859      0.5760     12.0297      0.0000
  -5   6   3      2.0146      1.0269      1.4575      0.0000
  -3   6   3      4.5365      0.4086     -4.2983      0.0000
  -2   6   3      4.6506      0.4011      4.6893      0.0000
   0   6   3      5.8314      0.4470      3.6653      0.0000
   1   6   3     10.4912      0.5517     11.2425      0.0000
   2   6   3      5.3536      0.4981      5.0527      0.0000
   3   6   3      8.1831      0.4954      9.2367      0.0000
   4   6   3      3.4990      0.5297     -2.6105      0.0000
   5   6   3      4.9359      0.4251      2.8688      0.0000
   6   6   3      2.4979      0.7170      0.5154      0.0000
   7   6   3      5.6059      0.8510     -5.7299      0.0000
   8   6   3      4.7691      0.6595     -4.4484      0.0000
   9   6   3      6.6497      0.6060      6.8033      0.0000
  10   6   3      1.0871      1.0329     -1.1769      0.0000
  11   6   3      2.8372      0.9188     -2.3066      0.0000
 -10   7   3      3.5373      0.7978      4.1508      0.0000
  -9   7   3      1.9809      0.9009     -1.0301      0.0000
  -8   7   3     10.2483      0.6008    -11.5394      0.0000
  -7   7   3      6.4850      0.5477     -8.6649      0.0000
  -6   7   3     11.8795      0.4240     12.5708      0.0000
  -4   7   3      3.8706      0.4758      2.5832      0.0000
  -3   7   3     13.1132      0.6136     10.2282      0.0000
  -2   7   3      8.4017      0.3305      8.4087      0.0000
   0   7   3      3.9800      0.4252      3.1639      0.0000
   1   7   3      4.4991      0.3944      3.9895      0.0000
   2   7   3     19.3516      0.6185    -20.0426      0.0000
   3   7   3      9.6622      0.5470     11.6174      0.0000
   4   7   3     15.8463      0.5304     13.9149      0.0000
   5   7   3      7.8994      0.5873      3.0649      0.0000
   6   7   3      5.0196      0.5932     -4.8965      0.0000
   7   7   3      2.4223      0.6283      1.0628      0.0000
   8   7   3      2.9410      0.6270     -3.1537      0.0000
   9   7   3      4.2337      0.6242     -4.8437      0.0000
  10   7   3      0.6908      1.0162      0.0993      0.0000
  11   7   3      1.0565      1.3294      0.8259      0.0000
  12   7   3      0.8386      1.0018      0.6222      0.0000
  13   7   3      2.5583      1.0377      1.4773      0.0000
 -12   8   3      3.0217      0.8706      3.8346      0.0000
 -11   8   3      1.9487      0.7926      0.4610      0.0000
 -10   8   3      2.7464      0.8970     -2.9274      0.0000
  -9   8   3      4.5934      0.5246      3.3414      0.0000
  -8   8   3      4.5063      0.7470      4.0534      0.0000
  -7   8   3      3.0799      0.6834     -3.2842      0.0000
  -6   8   3      2.6038      0.5172     -0.1888      0.0000
  -5   8   3      2.6527      0.4861      2.3532      0.0000
  -4   8   3     12.8973      0.6165    -11.5135      0.0000
   0   8   3     24.3163      1.0907     24.8733      0.0000
   2   8   3     10.1229      0.5517     -9.8120      0.0000
   3   8   3     18.5245      0.6016    -19.8282      0.0000
   4   8   3      4.4507      0.4391      4.2412      0.0000
   5   8   3      2.6809      0.7850      2.0254      0.0000
   6   8   3      1.2130      1.1704     -0.3490      0.0000
   7   8   3      3.2534      0.7278     -1.6370      0.0000
   8   8   3      2.3778      0.6331      0.3771      0.0000
   9   8   3      2.8850      0.6070      0.2308      0.0000
  10   8   3      1.6085      0.7520     -0.3212      0.0000
  11   8   3      1.0000      1.0241      0.6938      0.0000
  12   8   3      1.9341      0.8213     -1.4422      0.0000
 -14   9   3      1.0240      1.0605      1.6127      0.0000
 -13   9   3      1.4742      1.0210      0.3652      0.0000
 -12   9   3      0.9904      1.2675     -1.6262      0.0000
 -11   9   3      1.7597      0.9276     -1.7140      0.0000
 -10   9   3      8.3356      0.5523     -7.2323      0.0000
  -9   9   3      4.8255      0.3938      2.4710      0.0000
  -8   9   3      3.2856      0.4311      2.4543      0.0000
  -7   9   3      1.9679      1.0269      1.1754      0.0000
  -6   9   3      3.7794      0.6565      0.2267      0.0000
  -4   9   3      1.6985      0.9716      0.9742      0.0000
  -3   9   3      2.7247      0.6583     -2.4871      0.0000
   0   9   3      2.3588      0.7959      2.2130      0.0000
   1   9   3      1.9758      0.7168      1.6956      0.0000
   2   9   3      6.0142      0.5508      7.1118      0.0000
   3   9   3      3.8354      0.4837     -4.1091      0.0000
   4   9   3      6.0057      0.5336     -5.9344      0.0000
   5   9   3      4.6141      0.6194     -5.8484      0.0000
   6   9   3      2.4364      1.0062      1.5139      0.0000
   7   9   3      1.1631      1.1883      0.1875      0.0000
   8   9   3      3.3464      0.4965      2.0245      0.0000
   9   9   3      3.4281      0.6942      3.6101      0.0000
  10   9   3      2.2374      0.8712      0.0504      0.0000
  11   9   3      1.1559      1.2199     -0.1954      0.0000
  12   9   3      0.3441      1.2775      0.7397      0.0000
 -14  10   3      1.6294      1.2675      1.5593      0.0000
 -13  10   3      1.1182      0.9611     -1.0079      0.0000
 -12  10   3      3.4281      0.6035     -2.6596      0.0000
 -11  10   3      3.7576      0.6747      2.7115      0.0000
 -10  10   3      2.5831      0.5696      0.4795      0.0000
  -9  10   3      1.7925      1.1207      1.8562      0.0000
  -8  10   3      4.0207      0.5681      2.8869      0.0000
  -7  10   3      6.9275      0.4885      6.6378      0.0000
  -6  10   3     11.6284      0.4172    -10.9792      0.0000
  -5  10   3      7.1165      0.4739     -7.2964      0.0000
  -4  10   3     14.0464      0.6682     13.1776      0.0000
  -3  10   3      4.3266      0.4533      6.5345      0.0000
  -2  10   3      8.3609      0.5220     -7.8656      0.0000
   0  10   3      5.1679      0.7033      4.8434      0.0000
   1  10   3      8.3922      0.5429     -8.1684      0.0000
   2  10   3      6.2092      0.5161     -6.1627      0.0000
   3  10   3      7.5276      0.5417      8.8471      0.0000
   4  10   3      3.8316      0.4619     -3.0956      0.0000
   5  10   3      5.9940      0.3862     -5.0182      0.0000
   6  10   3      2.2654      0.9950      0.2465      0.0000
   7  10   3      8.8631      0.4013      9.8780      0.0000
   8  10   3      1.3114      1.1919     -0.7555      0.0000
   9  10   3      1.5079      0.8544     -1.9074      0.0000
  10  10   3      1.1559      1.1631     -0.1757      0.0000
  11  10   3      1.0880      1.0996      0.0735      0.0000
 -13  11   3      1.4941      1.1111     -1.4805      0.0000
 -12  11   3      2.2508      0.5635      0.8506      0.0000
 -11  11   3      1.5939      0.7817     -0.5218      0.0000
 -10  11   3      4.4632      0.6055     -4.2117      0.0000
  -9  11   3      3.1235      0.6738     -3.4360      0.0000
  -8  11   3      4.1653      0.6029      4.6762      0.0000
  -7  11   3      2.6300      0.7139     -1.3757      0.0000
  -6  11   3      2.2970      0.8642      0.8648      0.0000
  -5  11   3      4.6214      0.5667      3.8304      0.0000
  -4  11   3      3.7129      0.6425     -2.5109      0.0000
  -2  11   3      3.8619      0.6224     -2.9945      0.0000
   0  11   3      1.6963      0.9243      1.5038      0.0000
   1  11   3      4.8743      0.4980     -3.7197      0.0000
   2  11   3      1.3682      1.1035      0.7459      0.0000
   3  11   3      7.5056      0.3879      8.6392      0.0000
   4  11   3      1.2675      1.1485     -0.4715      0.0000
   5  11   3      3.0714      0.9264     -2.2035      0.0000
   6  11   3      1.4376      0.9263     -0.4124      0.0000
   7  11   3      1.7496      1.0936      0.3445      0.0000
   8  11   3      0.0000      1.1559     -1.3917      0.0000
   9  11   3      4.2115      0.4418      3.3975      0.0000
  10  11   3      1.8391      1.0794      1.4233      0.0000
  11  11   3      1.4997      1.2060     -1.3969      0.0000
 -13  12   3      1.5693      0.8373      0.7591      0.0000
 -12  12   3      0.0000      0.9154     -0.1103      0.0000
 -11  12   3      2.3837      0.7525     -1.2020      0.0000
 -10  12   3      2.3574      0.5551     -2.2434      0.0000
  -9  12   3      2.7549      0.5064     -1.9680      0.0000
  -8  12   3      3.3027      0.9195      0.5731      0.0000
  -6  12   3      1.9376      0.6748      2.0376      0.0000
  -5  12   3      1.8690      0.7193      2.8233      0.0000
  -4  12   3      6.2306      0.3493      6.6616      0.0000
  -3  12   3      3.7327      0.6631     -4.3229      0.0000
   0  12   3      3.3659      0.9557      2.8320      0.0000
   1  12   3      1.7703      0.8030      0.9508      0.0000
   2  12   3      7.9971      0.9584      5.5526      0.0000
   3  12   3      2.5550      1.0063      1.3099      0.0000
   5  12   3      1.7715      0.7804      0.3127      0.0000
   6  12   3      1.9985      0.7028      1.4892      0.0000
   7  12   3      1.8425      0.8122     -2.6129      0.0000
   8  12   3      1.8206      1.1363     -2.3118      0.0000
   9  12   3      0.6418      0.9605     -0.0917      0.0000
  10  12   3      1.6217      0.8105      1.1994      0.0000
 -12  13   3      1.4305      1.0763      1.8709      0.0000
 -11  13   3      1.6639      1.0169      1.7756      0.0000
 -10  13   3      2.8432      0.7150     -2.3544      0.0000
  -9  13   3      1.4539      1.1559      1.4611      0.0000
  -8  13   3      2.8223      0.7161     -2.3380      0.0000
  -7  13   3      2.1049      0.9487      1.5945      0.0000
  -6  13   3      2.4353      0.5564     -0.4552      0.0000
  -5  13   3      2.2860      0.8684     -0.4451      0.0000
  -4  13   3      1.3311      0.8542      1.7535      0.0000
  -3  13   3      2.6396      0.8426      3.2943      0.0000
   0  13   3      2.8610      1.0240      4.1442      0.0000
   1  13   3      2.8891      0.5977     -3.4521      0.0000
   2  13   3      2.0397      0.8970     -0.2935      0.0000
   3  13   3      4.5773      0.6270      4.0745      0.0000
   4  13   3      2.4578      0.6377      2.4016      0.0000
   5  13   3      3.9766      0.4593     -3.3078      0.0000
   6  13   3      1.9473      0.7799     -0.5968      0.0000
   7  13   3      1.1989      1.1704      0.8025      0.0000
   8  13   3      2.4981      0.8856     -1.5088      0.0000
   9  13   3      0.0000      1.0089     -1.0068      0.0000
 -11  14   3      2.5286      0.5296     -1.4061      0.0000
 -10  14   3      1.4539      1.1073     -0.3576      0.0000
  -9  14   3      4.4499      0.5536      5.4481      0.0000
  -8  14   3      1.4246      1.1111      1.4401      0.0000
  -7  14   3      4.3752      0.5740     -3.4842      0.0000
  -6  14   3      3.6200      0.4284     -3.4744      0.0000
  -5  14   3      2.8845      0.7587      1.9781      0.0000
  -4  14   3      0.0000      1.1374     -0.7100      0.0000
  -3  14   3      0.0000      1.1776      0.7330      0.0000
   0  14   3      4.3613      1.1050     -6.2342      0.0000
   1  14   3      2.4743      1.0778      2.2909      0.0000
   2  14   3      2.5286      0.8037      2.1378      0.0000
   3  14   3      5.5690      0.4284     -6.1860      0.0000
   4  14   3      2.4728      1.0467     -2.4838      0.0000
   5  14   3      5.6683      0.4266      5.9711      0.0000
   6  14   3      1.4192      1.0195     -1.6032      0.0000
   7  14   3      1.9317      0.7353      0.0163      0.0000
   8  14   3      2.3372      0.9568      2.0769      0.0000
   9  14   3      1.6704      1.1525      0.7646      0.0000
 -10  15   3      0.0000      1.1262     -0.1899      0.0000
  -9  15   3      1.2199      1.1559     -1.3899      0.0000
  -8  15   3      2.1249      0.9060     -0.8436      0.0000
  -7  15   3      2.0104      0.9755     -0.1978      0.0000
  -6  15   3      2.6514      0.5166      2.4285      0.0000
  -5  15   3      1.2742      1.0841     -0.5221      0.0000
  -4  15   3      1.5398      0.7953     -0.8780      0.0000
  -3  15   3      0.5865      0.9534      1.5060      0.0000
   0  15   3      1.7399      1.0997     -0.9640      0.0000
   1  15   3      1.4237      1.0588      0.6990      0.0000
   2  15   3      1.9068      1.2480     -0.0602      0.0000
   3  15   3      0.5816      1.1448      0.2626      0.0000
   4  15   3      1.9507      1.1464      1.1751      0.0000
   5  15   3      2.3007      1.0707      2.3451      0.0000
   6  15   3      1.1848      1.1776     -0.4028      0.0000
   7  15   3      1.5358      0.8104     -0.6917      0.0000
   8  15   3      0.9010      1.1559      0.3517      0.0000
  -9  16   3      0.0000      1.0880     -0.4145      0.0000
  -8  16   3      1.4364      1.0958      0.2193      0.0000
  -7  16   3      1.9201      1.0463      1.3855      0.0000
  -6  16   3      1.8710      1.0546     -1.3824      0.0000
  -5  16   3      1.2602      1.2972     -1.1869      0.0000
  -4  16   3      1.7783      1.0221      2.1126      0.0000
  -3  16   3      0.0000      1.0802     -0.4722      0.0000
   0  16   3      1.5332      1.1883      0.9765      0.0000
   1  16   3      1.1187      1.1631     -1.2789      0.0000
   2  16   3      1.1089      0.9796     -1.0310      0.0000
   3  16   3      1.8554      0.7368     -1.9531      0.0000
   4  16   3      1.4856      0.9326      0.7463      0.0000
   5  16   3      0.0000      1.2060      1.1562      0.0000
   6  16   3      0.8327      1.1740      1.1411      0.0000
  -8  17   3      0.0000      1.1559     -0.1587      0.0000
  -7  17   3      0.5930      1.0605      1.4783      0.0000
  -6  17   3      2.2069      0.8778     -0.1333      0.0000
  -5  17   3      1.1848      1.0880     -0.7871      0.0000
  -4  17   3      1.7445      0.6684     -2.2974      0.0000
  -3  17   3      1.4597      1.1035     -1.7098      0.0000
   1  17   3      1.0958      1.1989      1.4312      0.0000
   2  17   3      2.9021      0.7623      2.7994      0.0000
   3  17   3      1.1848      1.1111     -0.4456      0.0000
   4  17   3      1.8345      1.2255     -1.0113      0.0000
   5  17   3      0.0000      1.0032     -0.2007      0.0000
  -5  18   3      0.8327      1.0605     -1.3551      0.0000
  -4  18   3      1.4305      1.1631      3.0134      0.0000
  -3  18   3      0.8826      0.9008      1.6334      0.0000
   1  18   3      0.0000      1.2234     -0.9565      0.0000
   2  18   3      0.9588      0.9591     -0.2270      0.0000
   3  18   3      1.2121      0.9684      2.2493      0.0000
  -1   0   4     10.3721      0.4888     -8.3027      0.0000
   1   0   4     22.2316      0.6969     25.2381      0.0000
  -1   1   4     18.4278      0.4684    -15.5044      0.0000
   0   1   4     35.0954      1.3694    -42.1920      0.0000
   1   1   4      2.6644      0.6528     -2.5250      0.0000
   2   1   4      9.1240      0.5347      7.3455      0.0000
   3   1   4     10.5932      0.5164      9.3420      0.0000
  -1   2   4     24.2492      0.7481     23.2947      0.0000
   0   2   4     28.7447      1.1360    -31.9228      0.0000
   1   2   4     20.0156      0.8961    -22.5134      0.0000
   2   2   4      3.8282      0.7887     -4.6722      0.0000
   3   2   4      7.8702      0.5212     12.7700      0.0000
   4   2   4      1.7878      1.3326      0.2969      0.0000
   5   2   4      4.7797      0.7005      2.0351      0.0000
  -3   3   4      9.6619      0.4610    -13.1791      0.0000
  -2   3   4      5.9986      0.2149      7.5776      0.0000
  -1   3   4     13.1203      0.6197     10.8829      0.0000
   1   3   4     23.2816      0.7267    -22.7255      0.0000
   2   3   4      4.6269      0.5763     -1.3881      0.0000
   3   3   4     11.7852      0.8796      3.6225      0.0000
   5   3   4      4.0976      0.5401     -4.1958      0.0000
   6   3   4      5.4431      0.5146      4.8392      0.0000
  -5   4   4     15.1051      0.7203     15.1912      0.0000
  -3   4   4      9.8236      0.4662     -6.6531      0.0000
   1   4   4      3.7918      0.4393     -1.5213      0.0000
   2   4   4     10.6384      0.3939      9.7813      0.0000
   3   4   4      5.7980      0.5362     -6.2235      0.0000
   4   4   4     12.0904      0.5217    -13.0499      0.0000
   6   4   4      6.8563      0.9313      6.7240      0.0000
   7   4   4      4.8062      0.8932     -8.0414      0.0000
   8   4   4      8.8128      0.6364     -9.0233      0.0000
  -6   5   4      7.5735      0.5637     -8.5835      0.0000
  -5   5   4     16.3765      0.7455    -20.0100      0.0000
  -4   5   4      8.9187      0.4666     -5.3337      0.0000
  -3   5   4     40.0685      1.7269     41.7121      0.0000
  -1   5   4      1.9955      0.7226      2.5131      0.0000
   0   5   4     11.3350      0.6741      9.1557      0.0000
   1   5   4      5.2656      0.3677     -4.9747      0.0000
   2   5   4     17.4574      0.5646    -17.2344      0.0000
   3   5   4      4.9824      0.5376      1.7545      0.0000
   4   5   4      6.1538      0.3925     -6.4743      0.0000
   5   5   4      9.9618      0.4134     -8.8335      0.0000
   6   5   4      3.8266      0.5279      2.1267      0.0000
   7   5   4      9.0803      0.5966      9.6155      0.0000
   8   5   4      0.0000      1.3294      0.8679      0.0000
   9   5   4      2.0979      0.9582      2.5932      0.0000
  10   5   4      1.4186      1.3357     -3.3669      0.0000
  -8   6   4      7.9203      0.4287      8.8905      0.0000
  -7   6   4     10.3919      0.5506      9.1010      0.0000
  -6   6   4      9.8888      0.5502     12.8299      0.0000
  -5   6   4      6.5961      0.4641     -6.0030      0.0000
  -4   6   4      9.2042      0.4586     -6.9827      0.0000
  -3   6   4      2.9514      0.3772      2.4565      0.0000
  -1   6   4      3.9324      0.4186     -5.1335      0.0000
   0   6   4      7.3080      0.6798      6.4398      0.0000
   1   6   4     10.4412      0.5509      9.5127      0.0000
   2   6   4     13.2795      0.4537     -8.7791      0.0000
   3   6   4      6.2174      0.5116     -5.5976      0.0000
   4   6   4      5.0936      0.6467     -3.0206      0.0000
   5   6   4      9.4128      0.7457     -7.6162      0.0000
   7   6   4      3.1153      0.5751      1.6628      0.0000
   8   6   4      2.2069      1.0729      0.6879      0.0000
   9   6   4      2.4433      1.0425     -1.2994      0.0000
  10   6   4      3.5777      0.8490      2.8121      0.0000
  11   6   4      1.0157      1.2439     -0.0669      0.0000
  12   6   4      1.8979      1.0396     -2.0623      0.0000
 -10   7   4      1.5387      1.2675     -0.6770      0.0000
  -9   7   4      4.7762      0.8137     -2.0553      0.0000
  -8   7   4      8.3608      0.7894     -7.9272      0.0000
  -7   7   4      3.0495      0.7372      1.7238      0.0000
  -6   7   4      9.4946      0.5252      5.4393      0.0000
  -4   7   4     14.2235      0.6490    -14.7028      0.0000
  -3   7   4      7.9077      0.4189      7.4435      0.0000
  -1   7   4     15.0029      0.7332    -14.8220      0.0000
   0   7   4      4.3422      0.5425     -3.3996      0.0000
   1   7   4      4.5532      0.5489     -5.5612      0.0000
   2   7   4      1.7447      1.0555     -0.6158      0.0000
   3   7   4     12.6344      0.4455    -12.6610      0.0000
   4   7   4      4.8337      0.4427      3.0652      0.0000
   5   7   4      1.1187      1.2972     -0.3309      0.0000
   6   7   4      3.6294      0.7348      2.7589      0.0000
   7   7   4      1.7181      0.9222      0.4816      0.0000
   8   7   4      2.2970      0.6419      2.5930      0.0000
   9   7   4      2.0615      0.7512     -1.4298      0.0000
  10   7   4      1.4172      1.0531     -2.5515      0.0000
  11   7   4      1.9496      0.8282      1.9782      0.0000
  12   7   4      1.4163      1.0656      1.4308      0.0000
 -11   8   4      3.2350      0.5946     -2.5817      0.0000
 -10   8   4      2.0397      1.0494     -1.7645      0.0000
  -9   8   4      3.6711      0.7069     -2.9649      0.0000
  -8   8   4      7.8831      0.5491      8.4752      0.0000
  -7   8   4      7.7783      0.4827      9.7807      0.0000
  -6   8   4      4.3906      0.5365     -4.1029      0.0000
  -5   8   4      4.6868      0.4644     -1.7841      0.0000
  -4   8   4      1.6755      0.8779      1.7168      0.0000
  -3   8   4      3.7418      0.4282     -2.3209      0.0000
  -1   8   4      0.5668      1.1337     -1.5037      0.0000
   0   8   4      4.9329      0.4824      4.3741      0.0000
   1   8   4      5.4837      0.3535     -5.4563      0.0000
   2   8   4      3.4133      0.7392      4.0131      0.0000
   3   8   4      5.5114      0.5489      6.1406      0.0000
   4   8   4      5.0597      0.5129     -4.9525      0.0000
   5   8   4      4.6123      0.5885     -5.0307      0.0000
   6   8   4      4.9398      0.5568      4.2156      0.0000
   7   8   4      8.6081      0.5612      9.2612      0.0000
   8   8   4      2.6069      0.5742     -1.6442      0.0000
   9   8   4      3.1289      0.7414     -2.2012      0.0000
  10   8   4      1.1337      1.2130     -0.3180      0.0000
  11   8   4      2.0701      0.6740      0.7340      0.0000
  12   8   4      1.4305      1.2405     -0.7889      0.0000
 -13   9   4      2.6998      0.8593     -2.3605      0.0000
 -12   9   4      0.9010      1.2972      1.8725      0.0000
 -11   9   4      1.3824      1.1883      2.1351      0.0000
  -9   9   4      2.2465      0.5614     -1.6555      0.0000
  -8   9   4      4.0673      0.8247      3.1579      0.0000
  -7   9   4      3.2612      0.6197      2.6608      0.0000
  -6   9   4      3.7733      0.5419     -3.1333      0.0000
  -5   9   4      8.5677      0.4857      6.8178      0.0000
  -4   9   4      1.1989      1.0240     -1.3790      0.0000
  -3   9   4      2.2069      0.7911     -2.2985      0.0000
  -1   9   4      4.0708      0.5229      1.3176      0.0000
   0   9   4      6.5468      0.3663     -7.5264      0.0000
   1   9   4      2.4364      0.8246     -0.1437      0.0000
   2   9   4     10.6269      0.4371      9.3642      0.0000
   3   9   4      9.4051      0.5620      8.6700      0.0000
   4   9   4      3.4624      0.7460      1.9510      0.0000
   5   9   4      4.6253      0.4086     -1.7247      0.0000
   6   9   4      2.9679      0.5436     -2.3832      0.0000
   7   9   4      1.9679      1.1363     -2.3252      0.0000
   8   9   4      2.3393      0.7872     -2.9736      0.0000
   9   9   4      1.0070      0.9340      1.0182      0.0000
  10   9   4      2.3979      0.8079     -0.2600      0.0000
  11   9   4      1.4246      1.2130      0.3270      0.0000
 -14  10   4      1.8602      0.7839     -0.1302      0.0000
 -13  10   4      0.8484      1.0977     -0.9696      0.0000
 -12  10   4      1.6932      0.8414      0.7769      0.0000
 -11  10   4      3.0048      0.7163      3.0665      0.0000
 -10  10   4      3.0411      0.4713      0.7491      0.0000
  -9  10   4      3.2768      0.6569      2.7365      0.0000
  -8  10   4      1.1439      0.9355      0.7978      0.0000
  -7  10   4      1.3946      1.1187      0.7496      0.0000
  -6  10   4      7.1651      0.4840     -6.1550      0.0000
  -5  10   4      4.7460      0.5115      1.8418      0.0000
  -4  10   4      4.1632      0.5285      3.6233      0.0000
  -3  10   4      1.1431      0.8921     -1.5786      0.0000
  -1  10   4      5.5704      0.6397      6.6815      0.0000
   0  10   4      8.1893      0.5870     -6.7840      0.0000
   1  10   4      8.9329      0.5274     -9.2166      0.0000
   2  10   4      6.1888      0.5661      5.8569      0.0000
   3  10   4      3.0287      0.5783     -1.0865      0.0000
   4  10   4      5.5207      0.3947     -6.2564      0.0000
   5  10   4      3.3432      0.7190      1.5826      0.0000
   6  10   4      4.9841      0.6166      5.1714      0.0000
   7  10   4      1.7650      0.8822     -1.6078      0.0000
   8  10   4      0.0000      0.9401     -0.6188      0.0000
   9  10   4      1.5300      0.9006     -0.5038      0.0000
  10  10   4      3.1718      0.7050     -2.0866      0.0000
  11  10   4      0.0000      1.0605     -0.6728      0.0000
 -14  11   4      0.0000      1.1149     -0.4003      0.0000
 -13  11   4      1.9850      0.8494     -2.2006      0.0000
 -12  11   4      3.1878      0.6940      0.1495      0.0000
 -11  11   4      2.9245      0.4766      3.6455      0.0000
 -10  11   4      2.4743      0.7636      2.9396      0.0000
  -9  11   4      5.9619      0.5175     -5.3056      0.0000
  -8  11   4      1.8755      1.0010     -1.7996      0.0000
  -7  11   4      3.8333      0.5490      3.8816      0.0000
  -6  11   4      3.7786      0.5902     -3.7716      0.0000
  -5  11   4      1.6805      1.0674     -1.8224      0.0000
  -1  11   4      8.4334      0.6196      9.5665      0.0000
   0  11   4     10.5073      0.6361      9.9246      0.0000
   1  11   4      8.7321      0.3828     -9.4412      0.0000
   2  11   4      4.5084      0.6180     -2.9818      0.0000
   3  11   4      2.4155      0.9406     -1.7680      0.0000
   4  11   4      3.0661      0.8190      0.2991      0.0000
   5  11   4      4.3674      0.6434     -3.5513      0.0000
   6  11   4      2.8103      0.8383      3.4153      0.0000
   7  11   4      1.5443      0.8651      2.3196      0.0000
   8  11   4      1.9289      1.1965     -1.0121      0.0000
   9  11   4      0.0000      0.9726      0.4618      0.0000
  10  11   4      1.6704      1.1883     -0.4297      0.0000
 -13  12   4      2.1368      0.9681      0.9849      0.0000
 -12  12   4      0.0000      0.8819      0.4935      0.0000
 -11  12   4      3.7688      0.5648     -4.2519      0.0000
 -10  12   4      0.7528      0.9359      0.2465      0.0000
  -9  12   4      4.1988      0.5525      4.1986      0.0000
  -8  12   4      1.0958      1.1337     -0.7259      0.0000
  -7  12   4      2.3408      0.8072     -0.3823      0.0000
  -6  12   4      6.0674      0.4829      6.1418      0.0000
  -5  12   4      5.1933      0.5227      2.0298      0.0000
  -4  12   4      3.6177      0.5718     -4.0223      0.0000
  -3  12   4      0.6631      1.2165      1.0283      0.0000
  -1  12   4      1.6552      1.3701     -1.9025      0.0000
   0  12   4      2.8786      0.8225     -2.3050      0.0000
   1  12   4      2.8372      0.8219      3.6414      0.0000
   2  12   4      1.6491      0.8677      1.3141      0.0000
   3  12   4      8.5325      0.4071     -7.7878      0.0000
   4  12   4      1.9636      0.9805     -2.0762      0.0000
   5  12   4      5.2128      0.5643      3.9049      0.0000
   6  12   4      1.0212      1.0034      1.1126      0.0000
   7  12   4      1.5882      0.8145     -0.5892      0.0000
   8  12   4      0.0000      1.1225      0.6839      0.0000
   9  12   4      1.7977      0.7541      0.9662      0.0000
 -12  13   4      1.2405      1.0157      0.1990      0.0000
 -11  13   4      1.7376      0.8740      1.2872      0.0000
 -10  13   4      3.3684      0.6958      2.7070      0.0000
  -9  13   4      2.6935      0.7370      1.5554      0.0000
  -8  13   4      2.9336      0.7011     -3.1774      0.0000
  -7  13   4      2.9567      0.4503      3.0481      0.0000
  -6  13   4      2.6396      0.7520     -0.5530      0.0000
  -5  13   4      2.6106      0.7146     -2.4166      0.0000
  -4  13   4      4.8520      0.7614     -5.3049      0.0000
  -3  13   4      1.4941      1.2337      0.1446      0.0000
  -1  13   4      3.7755      0.9217     -2.3036      0.0000
   0  13   4      0.8639      1.0643     -2.1792      0.0000
   1  13   4      4.7797      0.5479      4.3957      0.0000
   2  13   4      0.9989      1.1374      0.6020      0.0000
   3  13   4      1.7972      1.3004     -2.4835      0.0000
   4  13   4      2.6588      0.9265      2.3670      0.0000
   5  13   4      1.8019      1.2277      1.8010      0.0000
   6  13   4      2.5780      0.9091     -1.9228      0.0000
   7  13   4      1.1768      1.1954      0.4192      0.0000
   8  13   4      1.9679      0.9966      1.8547      0.0000
   9  13   4      1.4162      0.9998     -1.3456      0.0000
 -11  14   4      0.0000      0.8958     -1.0348      0.0000
 -10  14   4      0.6488      0.8975      0.4236      0.0000
  -9  14   4      1.9507      0.8950      1.1686      0.0000
  -8  14   4      1.7492      0.7271     -1.3152      0.0000
  -7  14   4      3.3601      0.4502      2.6139      0.0000
  -6  14   4      0.0000      1.1262     -0.6538      0.0000
  -5  14   4      1.5054      1.1111     -1.3095      0.0000
  -4  14   4      3.1931      0.6367     -3.1796      0.0000
  -3  14   4      0.0000      0.9251     -1.2195      0.0000
   0  14   4      2.9916      0.8992      3.9453      0.0000
   1  14   4      2.1992      0.9298      1.5098      0.0000
   2  14   4      3.1665      0.8044      2.8255      0.0000
   3  14   4      2.3659      0.9755     -1.3110      0.0000
   4  14   4      1.5713      1.2337     -1.6305      0.0000
   5  14   4      2.6106      0.9482     -1.8037      0.0000
   6  14   4      2.0355      0.9811     -1.5214      0.0000
   7  14   4      1.4526      0.8659      0.0344      0.0000
   8  14   4      1.0802      1.1989      1.0006      0.0000
 -10  15   4      0.0000      0.8795     -0.0872      0.0000
  -9  15   4      1.7055      0.9185     -1.7404      0.0000
  -8  15   4      1.4066      0.8416     -1.9120      0.0000
  -7  15   4      2.0807      0.9253     -0.9128      0.0000
  -6  15   4      3.5517      0.6364      3.5511      0.0000
  -5  15   4      3.2195      0.6649      3.4492      0.0000
  -4  15   4      0.0000      1.0996     -0.3825      0.0000
  -3  15   4      1.8936      0.6827     -2.1802      0.0000
   0  15   4      0.9276      1.0559     -0.9612      0.0000
   1  15   4      3.6227      0.5083      3.4606      0.0000
   2  15   4      3.0483      0.5599      3.8222      0.0000
   3  15   4      2.0173      0.7795     -2.2773      0.0000
   4  15   4      2.2364      1.1012      1.1420      0.0000
   5  15   4      1.5967      0.8486      0.5091      0.0000
   6  15   4      2.1049      0.9942     -1.8605      0.0000
   7  15   4      1.5110      1.2095     -0.3313      0.0000
  -9  16   4      2.1014      0.5693     -1.6756      0.0000
  -8  16   4      1.7715      0.6296      0.0634      0.0000
  -7  16   4      1.5619      0.7728      1.6013      0.0000
  -6  16   4      1.8665      1.1212     -1.3515      0.0000
  -5  16   4      1.2767      0.8246     -1.1246      0.0000
  -4  16   4      2.1722      0.8533      2.6508      0.0000
   0  16   4      0.0000      1.1668     -0.1276      0.0000
   1  16   4      3.7305      0.6924     -4.1891      0.0000
   2  16   4      1.0880      1.2165     -0.6955      0.0000
   3  16   4      2.3299      0.9290      0.8217      0.0000
   4  16   4      0.4112      1.2337     -0.3577      0.0000
   5  16   4      0.0000      1.2060     -0.6485      0.0000
   6  16   4      1.4742      0.8948      0.1226      0.0000
  -8  17   4      1.7592      1.0604     -0.1477      0.0000
  -7  17   4      1.7399      0.9622      1.2596      0.0000
  -6  17   4      1.1848      1.0645     -1.7612      0.0000
  -5  17   4      1.3069      1.0281      0.9950      0.0000
  -4  17   4      0.3209      0.9103      0.5436      0.0000
   0  17   4      0.9732      1.1812      0.0332      0.0000
   1  17   4      1.9765      1.1253     -2.8794      0.0000
   2  17   4      1.1776      1.2199      0.3624      0.0000
   3  17   4      1.8676      0.7768      1.6850      0.0000
   4  17   4      1.0362      0.9664     -0.7771      0.0000
  -5  18   4      1.2227      0.8697      1.1851      0.0000
  -4  18   4      1.0404      1.0363     -0.0791      0.0000
   0  18   4      0.9077      1.1374     -0.5223      0.0000
   1  18   4      0.2797      0.9284      0.0090      0.0000
   2  18   4      0.7909      0.9621      0.6054      0.0000
  -1   1   5      5.1156      0.2706      7.0624      0.0000
   0   1   5      2.4013      1.0356     -0.3437      0.0000
   1   1   5     20.2354      0.9035    -21.4775      0.0000
   2   1   5     10.8064      0.6008     -9.8675      0.0000
   3   1   5      2.1210      1.4716      0.6761      0.0000
  -2   2   5     22.3647      0.5603     18.2253      0.0000
  -1   2   5      6.0914      0.5536      3.6541      0.0000
   2   2   5      8.7126      0.5202      9.8512      0.0000
   4   2   5     11.0402      0.6368    -10.4963      0.0000
   5   2   5     12.3352      0.5539     13.5332      0.0000
  -2   3   5     14.5090      0.6807    -14.8546      0.0000
  -1   3   5      7.5847      0.4478      8.2107      0.0000
   0   3   5      1.9765      0.9075      1.0938      0.0000
   1   3   5      2.8342      0.7257     -1.7512      0.0000
   2   3   5      3.3884      0.7235      2.2004      0.0000
   3   3   5      4.8552      0.4266     -5.3862      0.0000
   6   3   5      4.2656      0.8831     -4.3717      0.0000
   7   3   5      3.8750      0.8949     -4.4892      0.0000
  -4   4   5      7.5220      0.4102      6.2368      0.0000
  -1   4   5     18.4841      0.8300    -17.0821      0.0000
   0   4   5      4.9000      0.3952      4.5711      0.0000
   1   4   5      7.3076      0.5024     -5.7875      0.0000
   2   4   5      6.1408      0.5024     -4.6563      0.0000
   3   4   5      8.9898      0.8000      7.9779      0.0000
   4   4   5      4.0523      0.4732     -4.0357      0.0000
   5   4   5      4.1009      0.9419     -2.1220      0.0000
   6   4   5      8.5234      0.5492      9.1655      0.0000
   7   4   5      2.6836      0.8576     -2.0376      0.0000
   8   4   5      0.7979      1.1683     -1.9779      0.0000
   9   4   5      2.4674      0.9935      1.5036      0.0000
  -6   5   5      3.4083      0.7543      3.9092      0.0000
  -5   5   5     17.3394      0.7758    -10.6075      0.0000
  -4   5   5      9.8468      0.4773    -10.2662      0.0000
  -3   5   5      3.3959      0.3592     -2.4910      0.0000
  -1   5   5     19.3144      0.6129    -19.8737      0.0000
   2   5   5      4.8517      0.5447      2.2353      0.0000
   3   5   5      8.2489      0.5364     -8.2432      0.0000
   4   5   5      3.0682      0.6643      3.1356      0.0000
   5   5   5      3.6624      0.5168      4.1083      0.0000
   6   5   5      4.0019      0.5080      3.6450      0.0000
   7   5   5      3.3280      0.7977      1.1988      0.0000
   8   5   5      1.4941      1.2439      0.3338      0.0000
   9   5   5      0.0000      1.4066     -2.3192      0.0000
  10   5   5      0.0000      1.2268     -1.0862      0.0000
  -6   6   5      9.0551      0.5058      8.4589      0.0000
  -5   6   5      1.7592      0.8769      1.7433      0.0000
  -4   6   5      9.5328      0.4566      8.5159      0.0000
  -3   6   5      9.5717      0.4548      9.4605      0.0000
  -1   6   5      9.0877      0.3677     -8.9656      0.0000
   0   6   5      9.8778      0.3733      9.5829      0.0000
   2   6   5      5.7143      0.4918      4.8946      0.0000
   3   6   5     16.7841      0.7195     20.7815      0.0000
   4   6   5      3.2572      0.5036      2.4304      0.0000
   5   6   5      7.6207      0.3805     -8.2427      0.0000
   6   6   5      3.4444      0.5249      3.3643      0.0000
   7   6   5      2.5750      0.5964     -0.9445      0.0000
   8   6   5      3.3350      0.4798     -3.3559      0.0000
   9   6   5      1.3641      1.0283     -1.4928      0.0000
  10   6   5      0.9247      1.0057      1.4394      0.0000
  11   6   5      0.0000      1.0861      1.4863      0.0000
  12   6   5      0.6881      1.3262      0.1957      0.0000
  -9   7   5      1.1872      1.1170      1.6889      0.0000
  -8   7   5      3.0908      0.8744     -1.4756      0.0000
  -7   7   5      8.3630      0.5033     -8.6734      0.0000
  -6   7   5      6.9700      0.4358     -7.6830      0.0000
  -5   7   5      6.1614      0.4250      0.8376      0.0000
  -4   7   5      6.1035      0.3938     -6.1672      0.0000
  -3   7   5      3.8088      0.7661      1.1262      0.0000
   0   7   5      9.0961      0.5114     -8.9026      0.0000
   1   7   5      4.7095      0.4722     -5.2929      0.0000
   2   7   5      9.7067      0.5581     -8.9776      0.0000
   3   7   5      3.2030      0.5146      2.3643      0.0000
   4   7   5      4.8115      0.5468      4.2858      0.0000
   5   7   5      5.5216      0.5523      4.8443      0.0000
   6   7   5      2.3624      1.0124      1.2255      0.0000
   7   7   5      2.7180      0.5192     -1.2599      0.0000
   8   7   5      4.1896      0.6479     -5.2037      0.0000
   9   7   5      1.0322      1.2708     -1.7067      0.0000
  10   7   5      1.1930      1.0225      1.0920      0.0000
  11   7   5      1.3824      1.1954     -0.2759      0.0000
 -11   8   5      5.0230      0.6237     -5.3275      0.0000
 -10   8   5      2.1170      1.3218     -0.0684      0.0000
  -9   8   5      3.6757      0.7190      3.6107      0.0000
  -8   8   5      5.0230      0.5761      4.6699      0.0000
  -7   8   5      3.4868      0.5590     -3.8352      0.0000
  -6   8   5      4.9037      0.4828      1.8125      0.0000
  -5   8   5      5.9761      0.3942      6.4213      0.0000
  -4   8   5     17.3453      0.7748    -17.9370      0.0000
  -3   8   5      3.9822      0.3142      4.6265      0.0000
   0   8   5      5.5165      0.3679     -4.4544      0.0000
   1   8   5      3.8772      0.6261     -1.2757      0.0000
   2   8   5      3.2310      0.5009      2.1314      0.0000
   3   8   5      7.4099      0.5003     -6.9514      0.0000
   4   8   5      5.1013      0.5626     -6.2277      0.0000
   5   8   5      3.7778      0.6362      1.1379      0.0000
   6   8   5      5.5673      0.5477      3.1413      0.0000
   7   8   5      2.9076      0.8061     -0.2879      0.0000
   8   8   5      4.5516      0.3928      4.1390      0.0000
   9   8   5      0.0000      1.1035      1.2611      0.0000
  10   8   5      3.0076      0.7912     -3.3530      0.0000
  11   8   5      1.8391      1.0404     -0.1433      0.0000
 -13   9   5      2.6714      0.8415     -2.9757      0.0000
 -12   9   5      1.2274      1.0318      0.8158      0.0000
 -11   9   5      3.4819      0.6525      4.2690      0.0000
  -9   9   5      2.3588      0.9531      1.0969      0.0000
  -8   9   5      6.3346      0.4965      6.1149      0.0000
  -7   9   5      5.4677      0.4899     -5.4490      0.0000
  -6   9   5      6.1696      0.4245     -5.6818      0.0000
  -5   9   5     10.9903      0.5375     11.4696      0.0000
  -3   9   5     18.2345      0.8276    -20.4758      0.0000
  -1   9   5      7.1124      0.8944      7.2264      0.0000
   0   9   5      3.2508      0.6989      4.0982      0.0000
   1   9   5      7.8754      0.3724     -7.7148      0.0000
   2   9   5      3.1984      0.7291      2.0143      0.0000
   3   9   5      5.1383      0.4188     -4.8818      0.0000
   4   9   5      2.7469      0.5677      0.9374      0.0000
   5   9   5      1.8711      0.7543      1.2077      0.0000
   6   9   5      4.9362      0.4160      5.4323      0.0000
   7   9   5      4.3519      0.6128     -3.6500      0.0000
   8   9   5      3.1411      0.4734     -2.8732      0.0000
   9   9   5      1.7544      0.6217      2.0230      0.0000
  10   9   5      1.3452      1.1262      0.4392      0.0000
 -14  10   5      0.0000      1.1374      1.1525      0.0000
 -13  10   5      1.8391      1.1834      1.8233      0.0000
 -12  10   5      1.2838      0.9160      0.8356      0.0000
 -10  10   5      2.2441      0.5515      0.1931      0.0000
  -9  10   5      4.0164      0.5538      4.1454      0.0000
  -8  10   5      3.8531      0.5276     -3.8829      0.0000
  -7  10   5      5.7555      0.4654     -4.4382      0.0000
  -6  10   5      2.6619      0.5975     -1.1390      0.0000
  -5  10   5      1.8979      0.8002      0.8707      0.0000
  -4  10   5      1.7301      0.6981     -0.8374      0.0000
  -3  10   5      1.2808      0.9512     -0.0318      0.0000
  -1  10   5      4.7899      0.8225     -4.1392      0.0000
   0  10   5      1.1848      1.0996     -1.8086      0.0000
   1  10   5      4.0164      0.7175      3.9010      0.0000
   2  10   5      3.1035      0.6510      2.7265      0.0000
   3  10   5      5.1852      0.5789     -5.2501      0.0000
   4  10   5      1.1848      1.1776     -0.8218      0.0000
   5  10   5      3.7755      0.6176      3.0084      0.0000
   6  10   5      2.8904      0.8440      3.2860      0.0000
   7  10   5      3.5966      0.5702     -3.8708      0.0000
   8  10   5      1.8538      0.7640      0.3775      0.0000
   9  10   5      2.5934      0.5847      1.4329      0.0000
  10  10   5      1.2787      0.9025      0.2197      0.0000
 -14  11   5      0.0000      0.9469     -0.0371      0.0000
 -13  11   5      1.7117      0.7012      1.3430      0.0000
 -12  11   5      3.6340      0.5956     -0.9618      0.0000
 -11  11   5      2.0565      0.7007     -2.8501      0.0000
 -10  11   5      3.1018      0.6323      0.3378      0.0000
  -9  11   5      2.4190      0.7860     -0.8336      0.0000
  -8  11   5      1.5540      0.7618     -0.9223      0.0000
  -6  11   5      2.7678      0.6351     -0.1680      0.0000
  -5  11   5      2.3624      0.7947     -1.1404      0.0000
  -4  11   5      8.0793      0.3313     -8.3961      0.0000
  -1  11   5      1.9978      1.3408     -1.9109      0.0000
   0  11   5      2.1941      0.7032     -1.8462      0.0000
   1  11   5      7.0652      0.5179      8.4722      0.0000
   2  11   5      1.8528      1.2650     -0.4640      0.0000
   3  11   5      5.1189      0.5068     -0.2060      0.0000
   4  11   5      3.8682      0.6353      2.5133      0.0000
   5  11   5      5.8083      0.4529      2.4058      0.0000
   6  11   5      0.9287      1.1337     -2.4382      0.0000
   7  11   5      1.5497      1.1411     -0.8639      0.0000
   8  11   5      0.9818      1.2303      0.7837      0.0000
   9  11   5      1.0382      0.9517     -0.0500      0.0000
 -13  12   5      2.3408      0.9298      1.1227      0.0000
 -12  12   5      1.3584      0.7903      1.0216      0.0000
 -11  12   5      2.0438      0.7782     -1.5678      0.0000
 -10  12   5      0.8327      1.0763      0.2297      0.0000
  -9  12   5      5.7231      0.4973     -5.2782      0.0000
  -8  12   5      1.1848      1.0645      0.8351      0.0000
  -7  12   5      4.1368      0.5463      3.5080      0.0000
  -6  12   5      2.9105      0.7149      1.5435      0.0000
  -5  12   5      1.8347      0.6865      1.3472      0.0000
  -4  12   5      1.9376      0.8208     -0.2390      0.0000
  -3  12   5      2.7709      0.8070      3.7626      0.0000
  -1  12   5      2.8551      1.0597      3.4518      0.0000
   0  12   5      3.1293      0.5613      1.2257      0.0000
   1  12   5      1.7291      1.3561      0.7878      0.0000
   2  12   5      0.0000      1.2575      0.0739      0.0000
   3  12   5      0.0000      1.1668      1.5341      0.0000
   4  12   5      2.3207      0.6669      1.9247      0.0000
   5  12   5      1.3885      1.1631     -1.7445      0.0000
   6  12   5      1.9289      1.0663     -1.5474      0.0000
   7  12   5      3.0447      0.7637     -1.0717      0.0000
   8  12   5      2.6683      0.7574     -1.8315      0.0000
   9  12   5      1.4449      0.9363     -0.5825      0.0000
 -12  13   5      0.9644      1.0919      1.7989      0.0000
 -11  13   5      1.0034      0.8660     -0.9334      0.0000
 -10  13   5      4.6251      0.5688      3.4523      0.0000
  -9  13   5      3.7755      0.5859      3.0536      0.0000
  -8  13   5      4.5122      0.8638     -3.6937      0.0000
  -7  13   5      4.5588      0.5246     -5.5671      0.0000
  -5  13   5      1.4423      1.0605      0.7919      0.0000
  -4  13   5      0.8724      1.0919      0.1813      0.0000
  -3  13   5      4.7299      0.5587      5.0577      0.0000
  -1  13   5      5.6488      0.5779     -6.8746      0.0000
   0  13   5      2.2449      1.1186     -2.2918      0.0000
   1  13   5      1.2943      0.9884      1.0449      0.0000
   2  13   5      2.0364      0.7404     -2.5858      0.0000
   3  13   5      6.0684      0.4158     -6.5547      0.0000
   4  13   5      3.3055      0.5287      3.3183      0.0000
   5  13   5      2.3947      0.6215      1.4961      0.0000
   6  13   5      2.1487      0.9906      1.3256      0.0000
   7  13   5      0.0000      1.1704      1.4010      0.0000
   8  13   5      1.1262      1.2199     -0.8182      0.0000
 -12  14   5      1.4186      1.1595     -0.5725      0.0000
 -11  14   5      1.7294      0.8298      0.8055      0.0000
 -10  14   5      1.4439      0.7909     -1.5659      0.0000
  -9  14   5      0.0857      0.8513     -1.2481      0.0000
  -8  14   5      2.3552      0.8378      1.7917      0.0000
  -7  14   5      2.1249      0.8666      0.7469      0.0000
  -6  14   5      3.5182      0.6458     -3.6052      0.0000
  -4  14   5      2.2970      0.8121     -0.3049      0.0000
  -3  14   5      2.0603      0.9809     -1.9376      0.0000
  -1  14   5      1.6398      1.2025      3.0935      0.0000
   0  14   5      2.2479      0.7406     -0.8936      0.0000
   1  14   5      1.5980      1.2234     -1.2046      0.0000
   2  14   5      1.8437      1.2648     -0.2593      0.0000
   3  14   5      1.7005      1.2874     -1.3094      0.0000
   4  14   5      2.1210      1.1107      1.5146      0.0000
   5  14   5      0.0000      0.9990     -1.3089      0.0000
   6  14   5      0.0000      0.9571     -0.6708      0.0000
   7  14   5      1.7055      1.1569      1.1051      0.0000
 -10  15   5      2.4708      0.7308     -2.5929      0.0000
  -9  15   5      1.5821      0.9675     -0.5261      0.0000
  -8  15   5      3.3984      0.6193      2.8510      0.0000
  -7  15   5      1.1909      0.9402     -0.6943      0.0000
  -6  15   5      2.7092      0.7857     -2.8210      0.0000
  -5  15   5      3.0908      0.6461      3.6934      0.0000
  -4  15   5      1.5980      1.1954      2.1243      0.0000
  -1  15   5      3.2586      0.7670      3.8890      0.0000
   0  15   5      3.6826      0.8086     -3.7386      0.0000
   1  15   5      2.2823      0.9012     -2.6252      0.0000
   2  15   5      1.6501      1.1704      0.9125      0.0000
   3  15   5      2.3263      1.0024      1.1806      0.0000
   4  15   5      0.0000      1.2541     -1.9910      0.0000
   5  15   5      1.4126      1.1776      0.6947      0.0000
   6  15   5      1.7788      0.7604      2.1506      0.0000
  -9  16   5      1.0697      0.8893      0.2063      0.0000
  -8  16   5      2.0314      0.8536      1.8122      0.0000
  -7  16   5      1.0802      1.1035     -0.2105      0.0000
  -6  16   5      2.0807      0.8276     -1.6091      0.0000
  -5  16   5      2.0452      0.5704     -1.4139      0.0000
  -4  16   5      2.7185      0.6950     -2.2478      0.0000
   0  16   5      1.0880      1.2025     -0.9487      0.0000
   1  16   5      1.4655      1.1262      0.6407      0.0000
   2  16   5      2.6396      0.8472     -0.4773      0.0000
   3  16   5      1.0880      1.2473     -1.1121      0.0000
   4  16   5      0.0000      0.9441     -0.6007      0.0000
   5  16   5      0.0000      1.2130      0.0236      0.0000
  -7  17   5      1.0724      1.0958      0.3076      0.0000
  -6  17   5      1.3687      0.8036     -1.3587      0.0000
  -5  17   5      1.3763      1.0645      0.9096      0.0000
  -4  17   5      0.0000      0.9732      1.0046      0.0000
  -1  17   5      1.8299      1.0783      0.9790      0.0000
   0  17   5      0.8720      0.9418      1.1134      0.0000
   1  17   5      1.5678      0.8167     -0.3407      0.0000
   2  17   5      1.2139      1.1035      1.2373      0.0000
   3  17   5      0.7694      1.2165     -0.4992      0.0000
  -5  18   5      0.0000      1.0031      1.6125      0.0000
  -4  18   5      0.5816      1.0363      0.3272      0.0000
  -1  18   5      1.1631      1.1337     -0.8863      0.0000
   0  18   5      1.0500      0.9196     -1.2417      0.0000
  -2   0   6      3.3330      0.4198      2.4937      0.0000
  -1   0   6     15.8336      0.7068    -16.0128      0.0000
   0   0   6      3.4941      0.5921      3.7716      0.0000
   2   0   6      9.8433      0.6742      7.8576      0.0000
  -2   1   6      9.2327      0.4326      5.8008      0.0000
  -1   1   6      4.3480      0.2800     -3.7582      0.0000
   0   1   6     16.4425      0.5279    -16.7253      0.0000
   1   1   6      5.4429      0.5163      4.7551      0.0000
   4   1   6      5.8531      0.6722      4.5198      0.0000
  -2   2   6     10.2733      0.2855      9.0275      0.0000
  -1   2   6      3.8623      0.3825      2.7502      0.0000
   0   2   6      6.7454      0.3136     -5.8185      0.0000
   2   2   6      3.4868      0.6653     -3.3192      0.0000
   3   2   6      4.4958      0.9986      0.3420      0.0000
   4   2   6      1.5946      1.1680      0.8699      0.0000
   5   2   6      9.9376      0.4578     11.8580      0.0000
   6   2   6      9.4481      0.6593      8.6119      0.0000
  -2   3   6     10.8867      0.5338    -12.2648      0.0000
  -1   3   6      4.8342      0.4650     -3.2378      0.0000
   0   3   6      5.2014      0.4759     -3.9984      0.0000
   1   3   6      9.7180      0.5131     10.2236      0.0000
   2   3   6     10.9556      0.5882      9.1634      0.0000
   3   3   6      8.4226      0.8908     -7.8255      0.0000
   4   3   6      3.3504      1.2330      0.0471      0.0000
   5   3   6      2.9844      0.6419      3.3528      0.0000
   6   3   6      3.1905      1.0532      4.1610      0.0000
   7   3   6      4.5201      1.2076     -4.5735      0.0000
  -2   4   6      1.8979      1.2034      3.5788      0.0000
  -1   4   6     18.5904      0.8400     18.4954      0.0000
   0   4   6      5.7227      0.3339      6.9676      0.0000
   1   4   6     19.6614      0.6252    -19.5007      0.0000
   2   4   6      4.4896      0.5727     -3.8758      0.0000
   3   4   6      9.2746      0.3865      9.4814      0.0000
   4   4   6      3.0807      0.5585      3.7066      0.0000
   5   4   6      2.6620      0.6428      2.6135      0.0000
   6   4   6      4.7424      0.6430      6.0815      0.0000
   7   4   6      2.3588      1.0900      0.3561      0.0000
   8   4   6      5.6734      0.8568     -4.0505      0.0000
   9   4   6      1.1848      1.2708     -1.1940      0.0000
  -4   5   6      8.3650      0.4074     -4.3594      0.0000
  -3   5   6      3.3254      0.2949     -3.8496      0.0000
  -2   5   6      4.6850      0.6713     -5.1311      0.0000
  -1   5   6     30.0235      0.9273     30.0933      0.0000
   0   5   6     12.7501      0.4381     14.8520      0.0000
   1   5   6      6.7251      0.5663     -6.6065      0.0000
   2   5   6      8.4545      0.5191     -7.4212      0.0000
   3   5   6      3.0788      0.5088      2.1431      0.0000
   4   5   6     12.5906      0.4565    -11.6930      0.0000
   5   5   6      2.0626      1.2378      0.7726      0.0000
   6   5   6      5.0934      1.0587      4.0304      0.0000
   7   5   6      2.2409      0.6880      2.2075      0.0000
   8   5   6      2.6520      0.5644     -2.7350      0.0000
   9   5   6      1.0157      1.3515      1.1672      0.0000
  10   5   6      0.9719      1.0099      1.7382      0.0000
  11   5   6      2.2260      1.0744     -2.6849      0.0000
  -6   6   6     16.5863      0.7512     22.2426      0.0000
  -5   6   6      2.3078      0.4254      1.7483      0.0000
  -4   6   6     17.7133      0.7783    -19.7953      0.0000
  -1   6   6      3.2037      0.6569     -1.9802      0.0000
   1   6   6      6.4415      0.4687      6.5030      0.0000
   2   6   6      2.0888      1.0076     -0.4854      0.0000
   3   6   6      1.8461      0.8214     -2.6763      0.0000
   4   6   6      3.5715      0.4450      2.7871      0.0000
   5   6   6      3.5866      0.6418     -3.0383      0.0000
   6   6   6      5.1514      0.4221     -5.1205      0.0000
   7   6   6      1.7831      1.2005     -0.1943      0.0000
   8   6   6      2.2069      1.1108      2.9643      0.0000
   9   6   6      1.4124      1.0514      0.8867      0.0000
  10   6   6      1.1678      1.0763      0.5510      0.0000
  11   6   6      1.8129      0.8258      0.7310      0.0000
  -8   7   6      4.5791      0.5432      5.3968      0.0000
  -7   7   6     14.9374      0.7012     -9.9420      0.0000
  -6   7   6      3.0065      0.3727     -2.5526      0.0000
  -5   7   6      7.9163      0.4094      7.3253      0.0000
  -2   7   6     11.4352      0.5813    -13.7220      0.0000
  -1   7   6     18.8718      1.0004     18.4294      0.0000
   0   7   6      3.9321      0.4465     -2.1570      0.0000
   1   7   6      3.2871      0.6657     -0.7496      0.0000
   2   7   6      4.6582      0.7559      3.7848      0.0000
   3   7   6      5.3584      0.5423     -6.1657      0.0000
   4   7   6      1.5767      1.1812     -0.5571      0.0000
   5   7   6      3.8421      0.6412      5.4137      0.0000
   6   7   6      8.1913      0.5620      6.9607      0.0000
   7   7   6      5.1088      0.4237     -4.5097      0.0000
   8   7   6      2.9050      0.7533      0.5482      0.0000
   9   7   6      3.3152      0.6962     -0.0685      0.0000
  10   7   6      2.1170      0.9377      0.5991      0.0000
  11   7   6      1.6449      1.2675      0.1139      0.0000
 -11   8   6      6.1159      0.5455     -6.5082      0.0000
 -10   8   6      3.9356      0.7930     -4.5894      0.0000
  -9   8   6      4.5514      0.6306      3.3823      0.0000
  -8   8   6      4.1449      0.6203     -1.0003      0.0000
  -7   8   6      2.4605      0.6075     -1.9363      0.0000
  -6   8   6      4.2834      0.4188      0.7268      0.0000
  -5   8   6      4.0017      0.4154      4.1490      0.0000
  -4   8   6     11.6607      0.5424    -11.5804      0.0000
  -2   8   6     11.1919      0.6346     11.3543      0.0000
  -1   8   6      2.5169      0.6034      2.8383      0.0000
   0   8   6      6.2378      0.5291     -1.8076      0.0000
   1   8   6     11.8335      0.4381     12.4597      0.0000
   2   8   6      5.5886      0.4986      6.3539      0.0000
   3   8   6      1.3824      1.1631     -1.0584      0.0000
   4   8   6      1.8528      1.2327     -0.5678      0.0000
   5   8   6      2.3552      1.0104      2.1376      0.0000
   6   8   6      1.1485      1.1954     -1.1850      0.0000
   7   8   6      4.0458      0.6503     -4.1019      0.0000
   8   8   6      2.4452      0.5925      1.8857      0.0000
   9   8   6      2.7922      0.8523      2.5542      0.0000
  10   8   6      2.2487      1.0264     -0.5820      0.0000
 -12   9   6      0.0000      1.2165     -1.0536      0.0000
 -11   9   6      2.0413      0.8934     -2.9976      0.0000
 -10   9   6      3.0771      0.7384      2.9670      0.0000
  -9   9   6      7.2098      0.4926      0.3358      0.0000
  -8   9   6      1.3457      1.2147     -0.9585      0.0000
  -7   9   6      1.7447      0.8362     -0.8371      0.0000
  -6   9   6      4.2719      0.5739      3.7385      0.0000
  -5   9   6      5.2026      0.6584      5.6787      0.0000
  -4   9   6      3.8477      0.5252      3.1734      0.0000
  -2   9   6      2.9394      0.9357     -0.6535      0.0000
  -1   9   6      3.4892      0.7814     -2.5308      0.0000
   0   9   6      6.8456      0.3570     -6.7126      0.0000
   1   9   6      7.6380      0.5370      6.5435      0.0000
   2   9   6      4.4262      0.6268      0.2016      0.0000
   3   9   6      1.8801      0.7930     -0.6126      0.0000
   4   9   6      1.6466      0.8719      1.4112      0.0000
   5   9   6      5.0708      0.6189      4.6842      0.0000
   6   9   6      3.3787      0.4980     -3.5193      0.0000
   7   9   6      3.3608      0.6760     -2.7999      0.0000
   8   9   6      1.1171      0.9002      0.7020      0.0000
   9   9   6      0.9076      1.0625     -0.9751      0.0000
  10   9   6      0.0000      1.2268      0.0865      0.0000
 -14  10   6      2.0314      1.0361      1.1910      0.0000
 -13  10   6      0.5517      1.1740      0.5604      0.0000
 -12  10   6      0.3185      1.1411      1.7679      0.0000
 -10  10   6      1.6956      1.0720      0.9753      0.0000
  -9  10   6      6.6433      0.4950     -6.1998      0.0000
  -8  10   6      0.0000      1.0322      0.9561      0.0000
  -5  10   6      1.6398      1.0137     -0.4941      0.0000
  -4  10   6      4.5118      0.3083      4.0843      0.0000
  -2  10   6      1.3885      1.3166      1.8448      0.0000
  -1  10   6      4.2277      0.5827      4.6765      0.0000
   0  10   6      2.8673      0.5045      1.1865      0.0000
   1  10   6      3.0189      0.5669     -3.3823      0.0000
   2  10   6      0.0000      1.1559     -0.8563      0.0000
   3  10   6      2.3552      0.9038      0.4570      0.0000
   4  10   6      0.0000      1.1485     -0.3696      0.0000
   5  10   6      1.2742      1.1668      0.6525      0.0000
   6  10   6      1.8177      0.7458      1.9045      0.0000
   7  10   6      0.0000      1.1559     -0.9765      0.0000
   8  10   6      2.9449      0.5585     -1.8095      0.0000
   9  10   6      0.0000      0.9528     -0.6247      0.0000
 -14  11   6      0.0000      0.9028     -0.4907      0.0000
 -13  11   6      1.3690      1.2251      1.2596      0.0000
 -12  11   6      2.2916      0.5558     -2.2618      0.0000
 -11  11   6      3.4590      0.3959     -4.2018      0.0000
 -10  11   6      4.1327      0.5382      4.0096      0.0000
  -9  11   6      1.7203      1.0010     -0.6805      0.0000
  -8  11   6      2.8283      0.6554      0.9747      0.0000
  -7  11   6      3.1181      0.6059      3.4031      0.0000
  -6  11   6      3.9699      0.4669      2.0661      0.0000
  -5  11   6      7.8605      0.4853     -7.4376      0.0000
  -4  11   6      2.9622      0.4661     -2.5066      0.0000
  -2  11   6      2.8610      0.9864      1.0889      0.0000
  -1  11   6      3.7643      0.7275     -1.9478      0.0000
   0  11   6      2.0644      1.0311      0.9987      0.0000
   1  11   6      3.2001      0.5325      2.9246      0.0000
   2  11   6      5.5578      0.5185     -3.2643      0.0000
   3  11   6      4.1772      0.6412     -3.7772      0.0000
   4  11   6      2.2577      0.6754     -1.2114      0.0000
   5  11   6      3.9859      0.4562     -2.9511      0.0000
   6  11   6      2.6416      0.5906      1.9224      0.0000
   7  11   6      2.2524      0.9185      3.1161      0.0000
   8  11   6      1.8113      1.3004     -0.1372      0.0000
   9  11   6      0.7730      0.9892     -0.7231      0.0000
 -13  12   6      1.3885      1.1225      0.7992      0.0000
 -12  12   6      1.2892      0.8675      0.4402      0.0000
 -11  12   6      0.0000      0.9946     -0.2126      0.0000
 -10  12   6      0.0000      1.0565     -0.5302      0.0000
  -9  12   6      2.1049      0.8124     -2.7564      0.0000
  -8  12   6      1.6449      0.8506     -0.2958      0.0000
  -7  12   6      3.3496      0.4961      2.7715      0.0000
  -6  12   6      3.7598      0.5311      4.3868      0.0000
  -5  12   6      1.4997      0.9170     -1.1660      0.0000
  -4  12   6      5.2965      0.5238     -5.1286      0.0000
  -1  12   6      2.6533      0.7367      2.9777      0.0000
   0  12   6      0.0000      1.1848     -1.0324      0.0000
   1  12   6      2.0115      0.7267     -1.1032      0.0000
   2  12   6      3.3959      0.7606     -2.1489      0.0000
   3  12   6      4.4385      0.6466      4.2503      0.0000
   4  12   6      3.8377      0.6824      3.6460      0.0000
   5  12   6      3.1585      0.7193     -4.1914      0.0000
   6  12   6      1.4889      0.9497     -2.4198      0.0000
   7  12   6      2.3659      0.9401      2.6008      0.0000
   8  12   6      1.5137      1.0021      0.6902      0.0000
 -13  13   6      1.2473      1.1374     -1.0436      0.0000
 -12  13   6      1.3515      1.0198      0.7987      0.0000
 -11  13   6      0.7427      0.8470     -0.7161      0.0000
 -10  13   6      1.8160      0.8561     -1.1741      0.0000
  -9  13   6      2.8479      0.4869      2.3728      0.0000
  -8  13   6      4.4423      0.5088      3.4950      0.0000
  -7  13   6      5.8169      0.5098     -5.4470      0.0000
  -6  13   6      4.4726      0.5481     -3.9403      0.0000
  -5  13   6      3.0217      0.6886      3.9236      0.0000
  -4  13   6      1.6552      0.9681      2.5394      0.0000
  -1  13   6      1.6014      1.0963      3.2469      0.0000
   0  13   6      2.6358      0.7711     -3.4405      0.0000
   1  13   6      1.4305      1.2405      0.5002      0.0000
   2  13   6      1.9024      1.1880     -0.6295      0.0000
   3  13   6      0.0000      1.2060     -0.5428      0.0000
   4  13   6      2.9451      0.8567     -1.5670      0.0000
   5  13   6      1.4423      1.2541      0.0798      0.0000
   6  13   6      2.0650      0.6674      2.4539      0.0000
   7  13   6      2.4537      0.8139     -0.1491      0.0000
 -12  14   6      0.7694      1.0958     -0.3804      0.0000
 -11  14   6      1.9636      0.9439     -2.9487      0.0000
 -10  14   6      1.1659      0.8705     -1.1059      0.0000
  -9  14   6      1.6346      1.0315      0.4742      0.0000
  -8  14   6      1.6243      1.1559      0.2894      0.0000
  -7  14   6      1.8019      0.9954      0.6826      0.0000
  -6  14   6      3.6083      0.6264      2.8194      0.0000
  -5  14   6      2.1730      0.5489      1.3710      0.0000
  -4  14   6      2.4259      0.7936     -3.4690      0.0000
  -1  14   6      0.0000      1.2268      1.0625      0.0000
   0  14   6      1.0958      1.0173      0.6158      0.0000
   1  14   6      3.3939      0.5082      3.3787      0.0000
   2  14   6      2.6660      0.6093      2.9723      0.0000
   3  14   6      1.7685      0.8149      0.8159      0.0000
   4  14   6      1.8473      1.3530     -0.7664      0.0000
   5  14   6      1.8206      1.0181     -0.5286      0.0000
   6  14   6      1.9001      0.7183     -0.2036      0.0000
 -10  15   6      3.3305      0.5888     -2.3509      0.0000
  -9  15   6      0.8915      1.0322     -1.0332      0.0000
  -8  15   6      2.2166      0.5474      2.1337      0.0000
  -6  15   6      0.0000      1.0198     -0.0796      0.0000
  -4  15   6      1.8478      0.7863      2.4874      0.0000
  -1  15   6      1.4597      1.2907     -0.2388      0.0000
   0  15   6      1.4305      1.2405     -1.8886      0.0000
   1  15   6      0.5362      1.1848     -0.5884      0.0000
   2  15   6      0.6631      1.1187      0.7938      0.0000
   3  15   6      0.6100      1.2541      0.6511      0.0000
   4  15   6      0.0000      0.9559     -0.0345      0.0000
   5  15   6      0.4745      1.0151      0.7241      0.0000
  -9  16   6      1.1337      1.0444      0.7819      0.0000
  -8  16   6      1.3469      0.8580      0.7262      0.0000
  -7  16   6      1.2939      1.1073     -1.4393      0.0000
  -6  16   6      1.4246      0.9905     -0.4797      0.0000
  -5  16   6      0.0000      1.0322      0.3734      0.0000
  -4  16   6      1.2337      1.0281     -0.1254      0.0000
  -1  16   6      0.8626      1.1522      1.4929      0.0000
   0  16   6      1.9765      1.1011     -3.7288      0.0000
   1  16   6      1.7313      0.9670     -1.3708      0.0000
   2  16   6      1.2293      0.9423      1.6738      0.0000
   3  16   6      1.7105      1.2268     -0.6210      0.0000
   4  16   6      1.6654      1.2708     -1.3360      0.0000
  -7  17   6      2.1255      0.5805      0.5451      0.0000
  -6  17   6      0.7803      0.9423      1.3779      0.0000
  -5  17   6      1.4305      1.0322     -1.4954      0.0000
  -4  17   6      1.1919      1.0115     -0.2769      0.0000
  -1  17   6      1.6571      0.8112     -2.5011      0.0000
   0  17   6      0.0000      0.9578      0.9319      0.0000
   1  17   6      1.9679      1.0330      1.5534      0.0000
   2  17   6      1.1848      1.1954     -1.5611      0.0000
  -3   1   7     21.1282      0.5342     19.0124      0.0000
  -2   1   7     17.2601      0.5056     16.9508      0.0000
  -1   1   7      8.3910      0.3184     -6.9906      0.0000
   1   1   7      7.5569      0.7065      7.1965      0.0000
   3   1   7      8.2346      0.5736     -8.4161      0.0000
   4   1   7      5.2521      0.5226      5.4569      0.0000
  -3   2   7     14.0009      0.4365    -15.5221      0.0000
  -2   2   7     13.0397      0.6313     12.3915      0.0000
  -1   2   7     17.8030      0.4607     17.7773      0.0000
   0   2   7      4.0080      0.4625      3.8340      0.0000
   1   2   7      9.2180      0.5267     -8.7126      0.0000
   2   2   7      3.1343      0.7058     -2.3908      0.0000
   3   2   7      4.0582      0.6615      3.3279      0.0000
   5   2   7      2.0438      1.5138     -1.5706      0.0000
   6   2   7      2.3731      1.1943     -0.9775      0.0000
  -3   3   7     13.4207      0.4157    -12.9722      0.0000
  -2   3   7     12.3673      0.5733    -14.3883      0.0000
  -1   3   7     10.5844      0.5744     10.4835      0.0000
   0   3   7      1.8755      0.9118      0.1923      0.0000
   1   3   7      5.8314      0.4655     -4.3354      0.0000
   2   3   7     18.4841      0.8481     19.0792      0.0000
   3   3   7      4.7071      0.3864      4.2072      0.0000
   4   3   7     12.7969      0.4677    -15.2592      0.0000
   5   3   7      3.4232      0.7406     -0.7172      0.0000
   6   3   7      1.9332      1.3237      2.0367      0.0000
   7   3   7      3.1345      0.7323     -4.8110      0.0000
   8   3   7      3.7418      0.7574     -3.4047      0.0000
  -2   4   7      3.3177      0.4990     -2.3574      0.0000
   1   4   7      7.1954      0.7744     -6.8133      0.0000
   2   4   7      4.0059      0.5582     -3.0836      0.0000
   3   4   7      6.8329      0.3981      5.7052      0.0000
   5   4   7      2.4811      0.9254     -2.4426      0.0000
   6   4   7      2.1621      1.5372      0.2727      0.0000
   7   4   7      2.0171      0.8069      0.9442      0.0000
   8   4   7      1.6501      1.3763     -1.4963      0.0000
   9   4   7      1.5332      1.2808     -1.1886      0.0000
  10   4   7      0.6631      1.1919      1.2623      0.0000
  -5   5   7      9.7365      0.6140     10.0489      0.0000
  -4   5   7     10.5995      0.6893     11.3938      0.0000
  -2   5   7      3.2871      0.6694      3.1599      0.0000
  -1   5   7      3.1852      0.7208      3.9093      0.0000
   0   5   7      4.6251      0.4964     -3.8807      0.0000
   1   5   7      2.6106      0.7512      1.8089      0.0000
   2   5   7      3.2142      0.7143      2.0803      0.0000
   3   5   7      2.4418      0.8029     -1.7307      0.0000
   4   5   7      1.7310      0.8794     -0.1890      0.0000
   5   5   7      4.1694      0.4416      3.2880      0.0000
   6   5   7      3.9206      0.6466      4.2472      0.0000
   7   5   7      2.4120      0.9965     -2.1755      0.0000
   8   5   7      0.4536      1.0345     -1.5984      0.0000
   9   5   7      1.1696      1.0028     -0.2935      0.0000
  10   5   7      0.0000      1.0276      0.1208      0.0000
  -7   6   7      3.7373      0.5504     -2.9246      0.0000
  -5   6   7      8.1851      0.4061     -8.2636      0.0000
  -2   6   7     15.4723      0.7264     14.8156      0.0000
  -1   6   7      8.4374      0.5046     -9.4200      0.0000
   0   6   7     13.1460      0.4568    -12.4849      0.0000
   1   6   7      3.1045      0.6510      0.0093      0.0000
   2   6   7      5.2449      0.3833      3.8955      0.0000
   3   6   7     10.1646      0.5729      9.5098      0.0000
   4   6   7      3.0468      0.8125      1.5756      0.0000
   5   6   7      2.7433      0.8021      2.2989      0.0000
   6   6   7      5.8026      0.6481     -5.0572      0.0000
   7   6   7      2.9822      0.9102     -4.2670      0.0000
   8   6   7      4.0812      0.6768      0.2612      0.0000
   9   6   7      1.1111      1.2025     -0.7389      0.0000
  10   6   7      0.0000      1.0802     -0.9711      0.0000
  -8   7   7      4.0770      0.7010     -2.5818      0.0000
  -7   7   7      9.9629      0.5125     -8.4445      0.0000
  -6   7   7      4.8778      0.4094      3.6526      0.0000
  -5   7   7      8.1502      0.3470     -7.5251      0.0000
  -4   7   7      5.6846      0.3513     -6.8971      0.0000
  -1   7   7     10.0699      0.9843     -8.4803      0.0000
   0   7   7      3.6986      0.6402     -2.8285      0.0000
   1   7   7     10.5025      0.4055     10.0014      0.0000
   2   7   7      9.1147      0.5392    -10.4099      0.0000
   3   7   7      8.3077      0.4815     -7.6233      0.0000
   4   7   7      2.2069      0.8995      2.5461      0.0000
   5   7   7      3.7768      0.4444      4.3029      0.0000
   6   7   7      2.1289      1.0448     -2.0662      0.0000
   7   7   7      1.6685      0.9017      1.2819      0.0000
   8   7   7      1.5277      1.1740      1.3963      0.0000
   9   7   7      3.1235      0.7963     -3.2889      0.0000
  10   7   7      1.8979      1.0333     -1.4655      0.0000
 -10   8   7      2.3044      0.9860     -2.9491      0.0000
  -9   8   7      0.0000      1.1668     -0.4424      0.0000
  -7   8   7      3.8465      0.4383     -3.8271      0.0000
  -6   8   7      6.8390      0.4179     -7.6302      0.0000
  -5   8   7      4.3558      0.4200      4.3696      0.0000
  -4   8   7      3.8090      0.3767     -1.7785      0.0000
  -2   8   7      3.7463      0.9686      3.4885      0.0000
  -1   8   7      9.6875      0.5678      8.9502      0.0000
   0   8   7      2.2776      0.6887     -1.8646      0.0000
   1   8   7      2.7678      0.7431      2.2339      0.0000
   2   8   7      0.2908      1.2337     -1.7247      0.0000
   3   8   7      6.1880      0.4010     -6.2468      0.0000
   4   8   7      6.3880      0.3879     -6.3870      0.0000
   5   8   7      0.0000      0.9943      1.8505      0.0000
   6   8   7      3.4404      0.7160      2.0642      0.0000
   7   8   7      1.9245      1.0315      0.9778      0.0000
   8   8   7      1.0126      1.0178      1.2216      0.0000
   9   8   7      0.8327      1.1300     -0.9590      0.0000
 -12   9   7      3.6503      0.6454     -3.9770      0.0000
 -11   9   7      0.0000      1.1989     -0.7561      0.0000
 -10   9   7      2.7739      0.7587     -1.6535      0.0000
  -8   9   7      4.9150      0.3093      4.1212      0.0000
  -7   9   7      8.9970      0.4904      8.1413      0.0000
  -6   9   7      5.4454      0.2701      3.9777      0.0000
  -5   9   7      5.2997      0.3994     -4.2372      0.0000
  -4   9   7      1.8113      0.6998     -2.2096      0.0000
  -2   9   7      1.5605      1.4305      3.3473      0.0000
  -1   9   7      9.3699      0.5373     -8.1597      0.0000
   0   9   7      3.9141      0.6752     -3.8357      0.0000
   1   9   7      3.5288      0.6608     -0.3943      0.0000
   2   9   7      1.5821      1.2405     -0.1857      0.0000
   3   9   7      2.9509      0.8145     -1.3668      0.0000
   4   9   7      2.0104      1.0826     -1.3442      0.0000
   5   9   7      2.4743      0.9763     -1.6959      0.0000
   6   9   7      0.4141      0.9789      0.9747      0.0000
   7   9   7      1.8345      1.0430      1.3533      0.0000
   8   9   7      1.5979      0.7460     -0.8925      0.0000
   9   9   7      1.5405      0.7886      1.6477      0.0000
 -14  10   7      0.0000      1.0281     -0.9173      0.0000
 -13  10   7      1.5887      0.8522     -0.9849      0.0000
 -12  10   7      1.0592      0.9409     -1.8657      0.0000
 -11  10   7      3.0048      0.6248      3.0558      0.0000
 -10  10   7      3.0771      0.6606      1.6207      0.0000
  -9  10   7      4.8812      0.5561     -5.5288      0.0000
  -8  10   7      2.6841      0.6059      2.1707      0.0000
  -7  10   7      2.0180      0.6844      1.5179      0.0000
  -5  10   7      9.2574      0.4909    -11.6580      0.0000
  -4  10   7      1.8800      0.7124     -1.4062      0.0000
  -2  10   7      6.8772      0.6347      1.3403      0.0000
  -1  10   7      3.5524      0.7742      3.5629      0.0000
   0  10   7      1.4770      1.2025      1.0860      0.0000
   1  10   7      4.9841      0.5902     -6.2222      0.0000
   2  10   7      4.4802      0.6513     -3.7974      0.0000
   3  10   7      8.9139      0.4252      9.2020      0.0000
   4  10   7      3.9292      0.6300      3.8649      0.0000
   5  10   7      4.6597      0.6082     -3.9995      0.0000
   6  10   7      2.0365      0.6601      0.0299      0.0000
   7  10   7      3.1126      0.7415      3.3198      0.0000
   8  10   7      1.7084      0.8142     -1.0486      0.0000
 -14  11   7      1.1704      1.2130     -0.8221      0.0000
 -13  11   7      1.7640      1.0033     -1.4123      0.0000
 -12  11   7      2.0639      0.5504     -0.7813      0.0000
 -11  11   7      1.9893      0.7574     -1.2763      0.0000
 -10  11   7      2.2934      0.7144     -3.0389      0.0000
  -9  11   7      1.5233      0.7693      1.0438      0.0000
  -8  11   7      6.8365      0.4425      6.2901      0.0000
  -7  11   7      2.7114      0.3929     -2.1150      0.0000
  -6  11   7      2.1125      0.4934     -0.7927      0.0000
  -5  11   7      2.0146      0.6232      1.9172      0.0000
  -4  11   7      1.2942      0.7926      1.7291      0.0000
  -2  11   7      2.5216      0.8536      2.4711      0.0000
  -1  11   7      4.6415      0.7111      4.1262      0.0000
   0  11   7      1.5112      0.9512      1.2460      0.0000
   1  11   7      5.8401      0.5733      5.4511      0.0000
   2  11   7      2.5350      0.9010     -1.6686      0.0000
   3  11   7      1.4713      1.1631      0.8765      0.0000
   4  11   7      2.9279      0.8454     -2.9494      0.0000
   5  11   7      0.0000      1.1225     -1.7877      0.0000
   6  11   7      0.9729      0.9564      1.7726      0.0000
   7  11   7      1.1848      1.1225     -0.6653      0.0000
   8  11   7      0.1423      0.9764     -0.8970      0.0000
 -12  12   7      1.0867      0.7920      0.8895      0.0000
 -11  12   7      0.0000      1.0031      0.5347      0.0000
 -10  12   7      0.0000      1.0240      0.5230      0.0000
  -9  12   7      1.4931      0.8070     -1.1316      0.0000
  -8  12   7      4.4232      0.4731     -4.4799      0.0000
  -7  12   7      2.2018      0.5505      0.5332      0.0000
  -6  12   7      4.9671      0.4791      4.9586      0.0000
  -5  12   7      6.0425      0.5126      6.4995      0.0000
  -4  12   7      1.2808      1.0919     -0.6861      0.0000
  -2  12   7      2.4913      0.8832     -2.0287      0.0000
  -1  12   7      2.0397      1.2722     -3.2787      0.0000
   0  12   7      2.8462      0.9285     -1.7872      0.0000
   1  12   7      1.6146      0.9200      0.9417      0.0000
   2  12   7      2.3355      0.6801     -1.4764      0.0000
   3  12   7      2.6151      0.6123      2.1186      0.0000
   4  12   7      2.8596      0.5795     -0.6348      0.0000
   5  12   7      1.1776      1.1337      0.3018      0.0000
   6  12   7      0.5973      0.9423      1.3842      0.0000
   7  12   7      0.0000      1.2371      0.2346      0.0000
 -13  13   7      0.0000      1.0363     -0.6512      0.0000
 -12  13   7      1.6501      0.8986      1.3575      0.0000
 -11  13   7      0.7965      0.8592      0.6035      0.0000
 -10  13   7      3.5037      0.5529      0.0228      0.0000
  -9  13   7      3.8706      0.5283      3.0777      0.0000
  -8  13   7      1.7415      0.6333      1.8582      0.0000
  -6  13   7      2.8163      0.6114     -2.7738      0.0000
  -5  13   7      2.9105      0.5834      2.3441      0.0000
  -2  13   7      3.8859      0.7139      4.7722      0.0000
  -1  13   7      1.9376      1.1664     -1.4081      0.0000
   0  13   7      2.2300      0.8124     -0.2842      0.0000
   1  13   7      1.5980      1.2642     -0.8232      0.0000
   2  13   7      2.6841      0.9178     -2.7745      0.0000
   3  13   7      2.5715      0.8417     -2.2741      0.0000
   4  13   7      1.8132      0.7718      1.3142      0.0000
   5  13   7      2.1722      1.0350      1.1908      0.0000
   6  13   7      1.8055      0.8452     -0.6432      0.0000
 -12  14   7      0.6237      1.0281      0.1871      0.0000
 -11  14   7      2.4398      0.7940     -1.7235      0.0000
  -8  14   7      4.7531      0.5183      4.0582      0.0000
  -7  14   7      3.5659      0.5600     -2.6053      0.0000
  -1  14   7      1.4713      1.2808     -0.1944      0.0000
   0  14   7      3.2638      0.7584     -3.3740      0.0000
   1  14   7      1.9593      1.1657      1.3208      0.0000
   2  14   7      2.7092      0.9314      2.7234      0.0000
   3  14   7      2.2031      1.0693     -2.8002      0.0000
   4  14   7      2.0521      1.0897     -1.8132      0.0000
   5  14   7      2.4014      0.5986      2.0417      0.0000
 -10  15   7      1.6312      0.6685      1.4944      0.0000
  -9  15   7      2.1447      0.7081     -1.7711      0.0000
  -8  15   7      0.5816      1.0684     -0.7442      0.0000
  -7  15   7      1.4770      1.0565      0.9968      0.0000
  -6  15   7      1.5874      0.9417      0.8746      0.0000
  -5  15   7      1.9893      0.8055     -1.9511      0.0000
  -2  15   7      1.7640      1.1931      0.2562      0.0000
  -1  15   7      1.4487      0.9731      0.0456      0.0000
   0  15   7      1.7583      0.9215      0.6838      0.0000
   1  15   7      1.6387      0.9338      1.2390      0.0000
   2  15   7      2.2919      0.6953     -1.9771      0.0000
   3  15   7      1.8525      0.8039     -0.5567      0.0000
   4  15   7      2.1368      1.0185      1.4016      0.0000
  -9  16   7      0.1300      0.9732      0.5059      0.0000
  -8  16   7      0.0000      1.0363     -0.1349      0.0000
  -7  16   7      1.6007      1.1631      1.0437      0.0000
  -6  16   7      0.4866      0.9556     -0.7771      0.0000
  -5  16   7      0.8450      0.8667     -1.1265      0.0000
  -4  16   7      1.1485      0.9688     -0.7318      0.0000
  -2  16   7      0.5362      1.1631     -1.2440      0.0000
  -1  16   7      0.9472      0.9468      0.6738      0.0000
   0  16   7      1.1050      1.1540      1.3588      0.0000
   1  16   7      0.0000      0.9576      1.1720      0.0000
   2  16   7      0.8327      1.1776     -0.9535      0.0000
   3  16   7      1.3515      1.3037     -0.5575      0.0000
  -6  17   7      1.0697      0.8540      0.7732      0.0000
  -5  17   7      1.0958      1.0281     -0.9704      0.0000
  -4  17   7      1.0322      0.9775     -0.2028      0.0000
  -2  17   7      0.0000      1.1149     -0.1741      0.0000
  -1  17   7      0.6815      0.9797     -0.6033      0.0000
   0  17   7      1.5874      1.2234      1.3008      0.0000
  -3   0   8      8.5835      0.4305     -8.5592      0.0000
  -2   0   8     10.7751      0.5127     11.3757      0.0000
  -1   0   8      2.0766      0.7256     -0.9113      0.0000
   0   0   8      5.4294      0.7355      0.9640      0.0000
   1   0   8      3.3152      0.7034     -3.2408      0.0000
   2   0   8      3.2247      0.8195      1.9690      0.0000
   3   0   8      5.4298      1.1748     -5.6345      0.0000
  -3   1   8     10.0010      0.3420     11.4193      0.0000
  -2   1   8      4.0747      0.2593     -3.2968      0.0000
  -1   1   8      4.6379      0.4409      5.1697      0.0000
   0   1   8     22.7476      1.7210    -25.9100      0.0000
   1   1   8     11.8870      0.7499    -11.4046      0.0000
   4   1   8      6.7794      0.6456     -4.1116      0.0000
   5   1   8      1.8890      1.3885      3.1879      0.0000
  -3   2   8     21.1690      0.9365    -23.2758      0.0000
  -2   2   8      3.0019      0.4937     -1.3486      0.0000
  -1   2   8     12.4900      0.4216     12.8966      0.0000
   0   2   8      6.8241      0.7184     -5.0006      0.0000
   1   2   8      2.1049      0.8351     -2.0387      0.0000
   2   2   8      4.8708      0.5990     -4.5889      0.0000
   3   2   8      4.1080      0.6520     -1.8674      0.0000
   4   2   8      3.3959      0.7888      2.5161      0.0000
   5   2   8      1.9680      0.8463      2.3599      0.0000
   6   2   8      1.5471      1.3246     -0.5377      0.0000
  -3   3   8     25.0090      0.8477    -24.8353      0.0000
  -2   3   8      6.6093      0.2908     -5.7324      0.0000
  -1   3   8      3.7553      0.5350      2.7924      0.0000
   0   3   8      8.5321      0.4905      9.8473      0.0000
   2   3   8      4.3597      0.5870      3.7004      0.0000
   3   3   8      3.7344      0.7509     -2.9895      0.0000
   4   3   8      3.3482      0.7429     -3.5398      0.0000
   5   3   8      2.3636      0.8042      0.2887      0.0000
   6   3   8      3.6872      0.7103      3.9378      0.0000
   7   3   8      2.3372      1.2075     -1.7695      0.0000
   8   3   8      0.0000      1.1919     -1.3623      0.0000
  -3   4   8      8.2960      0.5377      8.0276      0.0000
  -2   4   8     15.2748      0.5023     17.1465      0.0000
  -1   4   8      5.1170      0.6788      4.0451      0.0000
   0   4   8      9.8219      0.5296     -9.6903      0.0000
   1   4   8      8.2448      0.5004     -9.2079      0.0000
   2   4   8      4.1815      0.6006     -3.0579      0.0000
   3   4   8      2.7054      1.0761     -2.9821      0.0000
   4   4   8      2.2039      0.6544      0.9755      0.0000
   5   4   8      4.4270      0.6456      3.6713      0.0000
   6   4   8      2.9822      0.8220     -0.9678      0.0000
   7   4   8      1.5924      1.0063     -1.3851      0.0000
   8   4   8      1.1808      0.9665      1.9308      0.0000
   9   4   8      0.6973      1.0624      0.5192      0.0000
  10   4   8      2.1565      1.2033     -2.5459      0.0000
  -5   5   8     11.7560      0.5339    -10.3149      0.0000
  -1   5   8      7.5456      0.5056     -8.3493      0.0000
   0   5   8      7.0419      0.8507      7.1645      0.0000
   1   5   8      8.2582      0.5010      7.9921      0.0000
   2   5   8     10.6533      0.8906    -12.1629      0.0000
   3   5   8      2.3726      0.6426     -0.9011      0.0000
   4   5   8      2.7834      0.5530     -1.3899      0.0000
   5   5   8      2.0791      0.7333     -2.0715      0.0000
   6   5   8      4.8899      0.6163     -6.0005      0.0000
   7   5   8      5.5277      0.5884      5.5377      0.0000
   8   5   8      2.3158      0.6698      3.2670      0.0000
   9   5   8      0.0000      1.1073     -0.1287      0.0000
  -5   6   8      4.1996      0.3018      3.6185      0.0000
  -4   6   8     11.1938      0.5021    -10.2292      0.0000
  -3   6   8      9.9477      0.5385    -11.4250      0.0000
  -2   6   8      6.7152      0.3926     -5.2193      0.0000
  -1   6   8     12.4597      0.4383    -13.4931      0.0000
   0   6   8      3.1612      0.6544      2.6540      0.0000
   1   6   8      5.2509      0.3623      6.1043      0.0000
   2   6   8      2.3007      0.8992     -1.8558      0.0000
   3   6   8      5.4538      0.5262     -2.7567      0.0000
   4   6   8      1.8299      1.2351      1.5582      0.0000
   5   6   8      3.1852      0.7058      2.2746      0.0000
   6   6   8      2.7851      0.7233     -4.0895      0.0000
   7   6   8      0.0000      1.1411      0.2025      0.0000
   8   6   8      2.1487      0.9572      1.0917      0.0000
   9   6   8      1.0322      1.1919     -0.4184      0.0000
  -8   7   8      4.3616      0.4606      1.7398      0.0000
  -6   7   8      6.0604      0.3907      7.3121      0.0000
  -5   7   8      6.3361      0.4349     -7.2475      0.0000
  -4   7   8      2.4674      0.3926      2.4802      0.0000
  -3   7   8      2.9537      0.9109     -1.9086      0.0000
  -2   7   8      3.7137      0.6504      2.3696      0.0000
  -1   7   8      1.7252      0.9843     -1.9105      0.0000
   0   7   8      3.8448      0.5210      3.2938      0.0000
   1   7   8      0.6757      1.1989      1.3041      0.0000
   2   7   8      1.6755      1.1205      2.4851      0.0000
   3   7   8      5.7805      0.5482     -6.1310      0.0000
   4   7   8      3.3406      0.6479      2.9804      0.0000
   5   7   8      2.2912      0.6465      2.0800      0.0000
   6   7   8      1.7055      1.2507     -1.2072      0.0000
   7   7   8      1.8163      0.7602     -0.5357      0.0000
   8   7   8      0.0000      0.9494      1.1726      0.0000
   9   7   8      0.7356      1.2303      0.6748      0.0000
 -10   8   8      1.3134      1.0841      0.6141      0.0000
  -9   8   8      2.7568      0.4993      1.7416      0.0000
  -8   8   8      2.7216      0.6371     -1.6118      0.0000
  -7   8   8      3.2508      0.4083      3.0891      0.0000
  -6   8   8      4.4361      0.4017      4.9982      0.0000
  -5   8   8      2.3979      0.4987      1.5585      0.0000
  -3   8   8      2.5616      0.9990     -0.6034      0.0000
  -2   8   8      8.5776      0.5730     -9.4876      0.0000
  -1   8   8      2.8131      0.5139     -1.0662      0.0000
   0   8   8      2.1599      0.7155      2.9092      0.0000
   1   8   8      3.3381      0.7308     -1.5791      0.0000
   3   8   8      7.6681      0.4163      6.0407      0.0000
   4   8   8      2.2276      0.6893      2.3132      0.0000
   5   8   8      3.2446      0.8199     -2.4569      0.0000
   6   8   8      1.5605      1.2060      1.5973      0.0000
   7   8   8      0.8428      1.1225     -0.1421      0.0000
   8   8   8      2.6074      0.5950     -2.2551      0.0000
 -11   9   8      3.4841      0.5165      3.5658      0.0000
 -10   9   8      7.2530      0.4616     -7.2051      0.0000
  -9   9   8      4.5628      0.4324      4.2294      0.0000
  -8   9   8      2.5238      0.3904      1.9920      0.0000
  -7   9   8      2.7974      0.3639      2.2286      0.0000
  -5   9   8      6.3213      0.5986      6.7830      0.0000
  -3   9   8     10.3149      0.6700     -6.3845      0.0000
  -2   9   8      2.4674      0.8675     -0.9377      0.0000
  -1   9   8      1.9024      1.2069      0.4633      0.0000
   0   9   8      5.6575      0.3854     -5.1917      0.0000
   1   9   8      1.4997      1.2507     -0.1642      0.0000
   2   9   8      2.3622      0.8074      1.2461      0.0000
   3   9   8      6.6438      0.3963      5.5326      0.0000
   4   9   8      2.4515      0.5937     -2.5373      0.0000
   5   9   8      2.2374      1.0209      1.8342      0.0000
   6   9   8      1.8440      0.7401     -0.8634      0.0000
   7   9   8      3.1718      0.7503     -2.4431      0.0000
   8   9   8      1.6338      0.8125     -2.0389      0.0000
 -13  10   8      1.0724      1.0684      0.4429      0.0000
 -12  10   8      0.6502      1.2130     -0.3081      0.0000
 -11  10   8      3.6107      0.5995      3.8053      0.0000
  -9  10   8      1.0374      0.8326      0.4772      0.0000
  -8  10   8      6.1669      0.4111     -6.3358      0.0000
  -7  10   8      4.7120      0.3857     -4.5172      0.0000
  -6  10   8      4.0936      0.4411      0.5918      0.0000
  -5  10   8      1.5332      0.8190     -1.3277      0.0000
  -2  10   8      2.5503      0.7255      0.2106      0.0000
  -1  10   8      3.9435      0.4512     -1.7856      0.0000
   0  10   8      4.8552      0.6404      3.7819      0.0000
   1  10   8      7.6770      0.3972     -6.9181      0.0000
   2  10   8      5.2432      0.4177     -5.2063      0.0000
   3  10   8      2.0039      0.7355      0.7366      0.0000
   4  10   8      1.9251      0.7184     -1.4477      0.0000
   5  10   8      2.6524      0.8656      2.3410      0.0000
   6  10   8      3.3406      0.6622      3.5959      0.0000
   7  10   8      1.2337      1.2268     -0.7931      0.0000
 -14  11   8      1.4420      1.0802     -0.4270      0.0000
 -13  11   8      0.0000      0.9534      0.9070      0.0000
 -12  11   8      2.3007      0.7121     -1.0453      0.0000
 -11  11   8      1.9679      0.8082     -3.6935      0.0000
  -9  11   8      1.7527      0.5884      1.6690      0.0000
  -8  11   8      3.1289      0.6077      3.2020      0.0000
  -7  11   8      3.9206      0.4545     -3.3219      0.0000
  -6  11   8      1.9679      0.7535      0.3928      0.0000
  -5  11   8      2.4433      0.5579     -2.4850      0.0000
  -2  11   8      1.4089      1.0994      0.1718      0.0000
  -1  11   8      2.7029      0.8893      0.3439      0.0000
   0  11   8      9.1822      0.5691      7.7724      0.0000
   1  11   8      1.8066      1.1981     -1.4053      0.0000
   2  11   8      2.6171      0.8910     -2.5251      0.0000
   3  11   8      2.6683      0.7574     -1.2276      0.0000
   4  11   8      0.4877      0.9657      0.9358      0.0000
   5  11   8      0.0000      1.1776     -1.4728      0.0000
   6  11   8      1.5930      0.9366      0.4842      0.0000
   7  11   8      2.2970      0.9319      1.9074      0.0000
 -13  12   8      1.8168      0.6132      2.2375      0.0000
 -12  12   8      1.7544      0.8793      1.4334      0.0000
 -11  12   8      3.2090      0.5366     -3.5419      0.0000
  -9  12   8      5.4517      0.4113      5.5384      0.0000
  -7  12   8      3.9613      0.4317     -3.9564      0.0000
  -6  12   8      5.0230      0.4571      4.1206      0.0000
  -5  12   8      2.5048      0.6015      2.4922      0.0000
  -2  12   8      2.7635      0.6737      0.0006      0.0000
  -1  12   8      6.7922      0.4176     -8.2247      0.0000
   0  12   8      4.5463      0.4441     -3.8611      0.0000
   1  12   8      4.5122      0.6493      4.1430      0.0000
   2  12   8      1.4884      1.1954      0.4577      0.0000
   3  12   8      2.5014      0.8653     -2.6434      0.0000
   4  12   8      0.4991      0.9871      0.7050      0.0000
   5  12   8      1.8853      0.8207      2.9346      0.0000
   6  12   8      1.5605      1.2025     -0.8083      0.0000
 -12  13   8      0.5959      0.9861     -1.2264      0.0000
 -11  13   8      2.0969      0.7699      1.8868      0.0000
 -10  13   8      0.0000      1.0115      0.9605      0.0000
  -9  13   8      0.7583      0.9861      2.1899      0.0000
  -8  13   8      1.8619      0.7322     -1.7707      0.0000
  -7  13   8      1.5544      0.6445      0.8325      0.0000
  -6  13   8      1.6080      0.6141     -1.2492      0.0000
  -5  13   8      3.2333      0.3949     -4.0410      0.0000
  -2  13   8      0.0000      1.2775      1.4579      0.0000
  -1  13   8      0.0000      1.0308      0.8412      0.0000
   0  13   8      3.0761      0.5539      1.5005      0.0000
   1  13   8      2.9380      0.7976      3.3021      0.0000
   2  13   8      2.4976      0.6533     -1.6870      0.0000
   3  13   8      1.3824      1.2337     -0.8021      0.0000
   4  13   8      2.1565      0.9648      1.8320      0.0000
   5  13   8      1.9551      0.6890      1.1731      0.0000
 -10  14   8      3.1343      0.5456     -2.0961      0.0000
  -8  14   8      1.3420      0.7813     -0.3736      0.0000
  -7  14   8      1.1919      0.9861      0.9829      0.0000
  -6  14   8      0.0000      0.9818      1.7350      0.0000
  -5  14   8      1.2199      0.9904     -0.4003      0.0000
  -2  14   8      0.0000      1.1989     -0.4571      0.0000
  -1  14   8      1.3763      1.2939     -1.2172      0.0000
   0  14   8      2.3624      1.0579      2.3274      0.0000
   1  14   8      1.7736      1.2939      1.4300      0.0000
   2  14   8      1.8710      1.1504     -0.4407      0.0000
   3  14   8      1.1816      0.9717     -0.3400      0.0000
   4  14   8      0.0000      1.1812      0.5055      0.0000
 -10  15   8      1.4595      0.7556     -0.1106      0.0000
  -9  15   8      1.4827      0.9033     -1.4363      0.0000
  -7  15   8      1.6926      0.7142      0.1714      0.0000
  -6  15   8      0.9053      0.8129      1.1407      0.0000
  -5  15   8      1.2675      0.9512      0.3768      0.0000
  -2  15   8      1.3677      0.9953      2.2411      0.0000
  -1  15   8      1.4768      1.0184     -2.6779      0.0000
   0  15   8      1.9737      0.6964     -1.2940      0.0000
   1  15   8      1.5381      0.9011     -1.2320      0.0000
   2  15   8      0.8724      1.2473      0.0521      0.0000
   3  15   8      0.0000      1.1776      0.0480      0.0000
  -8  16   8      1.3701      1.0198      0.2375      0.0000
  -6  16   8      2.3766      0.6491     -2.6426      0.0000
  -5  16   8      0.9556      0.9467     -2.0786      0.0000
  -2  16   8      2.0071      0.9265     -2.4013      0.0000
  -1  16   8      0.0000      1.1337      0.7680      0.0000
   0  16   8      2.3659      0.9300      1.5629      0.0000
   1  16   8      0.9644      1.1448     -2.3769      0.0000
  -5  17   8      0.0000      0.9010      0.9461      0.0000
  -2  17   8      1.5551      1.1812     -1.1878      0.0000
  -3   1   9      3.6022      0.4456      3.0872      0.0000
  -2   1   9     11.3116      0.3872     10.1844      0.0000
   0   1   9      9.3355      0.3663    -10.9458      0.0000
   3   1   9      3.3809      0.7675     -2.7201      0.0000
   4   1   9      2.3695      1.1658      3.0506      0.0000
   5   1   9      1.6086      1.3420      1.7648      0.0000
  -4   2   9      8.1944      0.4115     -7.6614      0.0000
  -3   2   9     13.2968      0.4291    -12.9156      0.0000
  -2   2   9     13.9902      1.0325     13.3582      0.0000
  -1   2   9      7.5035      0.3248      6.9215      0.0000
   0   2   9      4.3353      0.3051     -2.8249      0.0000
   1   2   9      3.1655      0.4566      2.3458      0.0000
   2   2   9      1.6294      1.2507      1.2076      0.0000
   3   2   9      4.2017      0.6091     -5.0398      0.0000
   4   2   9      5.0263      0.5710     -5.9290      0.0000
   5   2   9      3.4576      0.7090      3.1513      0.0000
   6   2   9      0.3605      1.0153     -0.0614      0.0000
   7   2   9      2.0644      1.1643     -2.2344      0.0000
  -4   3   9      6.1459      0.2254      7.1617      0.0000
  -3   3   9      2.5794      0.3100     -1.0119      0.0000
  -2   3   9     11.3782      0.3212    -10.7033      0.0000
  -1   3   9     12.8606      0.6220    -12.4815      0.0000
   0   3   9     11.8618      0.4172     12.1909      0.0000
   1   3   9      2.7901      0.4999      1.9531      0.0000
   2   3   9      4.4404      0.5628     -4.3296      0.0000
   3   3   9      4.0604      0.6126      3.0722      0.0000
   4   3   9      3.0245      0.8145      2.9989      0.0000
   5   3   9      2.6381      0.6042      0.7785      0.0000
   6   3   9      2.7853      0.5805     -4.0742      0.0000
   7   3   9      1.1704      1.3198      0.2359      0.0000
   8   3   9      1.1651      1.0112     -0.1422      0.0000
   9   3   9      1.8979      1.0963      0.1293      0.0000
  -4   4   9      4.9442      0.1812     -4.2243      0.0000
  -3   4   9     11.3627      0.3305     12.8901      0.0000
  -2   4   9      6.4195      0.4638     -5.9991      0.0000
  -1   4   9      8.6201      0.7470     -8.1719      0.0000
   0   4   9      5.5719      0.4958      6.0961      0.0000
   1   4   9      1.3824      1.0919     -2.3723      0.0000
   2   4   9      3.8175      0.4307     -3.3882      0.0000
   3   4   9      2.3165      0.6130     -1.9875      0.0000
   4   4   9      6.6325      0.3640      7.1434      0.0000
   5   4   9      3.3659      0.7248      3.1477      0.0000
   6   4   9      4.4972      0.6249      0.8212      0.0000
   7   4   9      0.9210      1.0783      0.8517      0.0000
   8   4   9      2.4600      0.6423     -2.5682      0.0000
   9   4   9      1.2189      1.0628     -1.2262      0.0000
  -3   5   9      8.7087      0.5451      9.7053      0.0000
  -2   5   9      2.3408      0.7816      1.1150      0.0000
  -1   5   9      3.9847      0.5912     -2.4635      0.0000
   0   5   9      1.8665      0.9418      0.5081      0.0000
   1   5   9      4.5101      0.3806      3.7592      0.0000
   2   5   9      2.1643      0.6410     -0.4388      0.0000
   4   5   9      7.5121      0.5244      7.6045      0.0000
   5   5   9      0.9813      0.9001     -0.5176      0.0000
   6   5   9      2.7861      0.8241     -3.9327      0.0000
   7   5   9      2.1368      0.9290     -1.0274      0.0000
   8   5   9      1.9808      1.0444      1.4272      0.0000
   9   5   9      0.0000      1.2268      0.4563      0.0000
  -6   6   9      2.9451      0.4142     -2.2517      0.0000
  -5   6   9      7.4826      0.2519     -6.5382      0.0000
  -3   6   9      2.1585      0.7517      3.3165      0.0000
  -2   6   9      4.2017      0.5920     -1.4618      0.0000
  -1   6   9     10.4743      0.5617     -9.1880      0.0000
   0   6   9      3.7080      0.4366      3.7498      0.0000
   1   6   9      2.0603      0.9635     -0.9455      0.0000
   2   6   9      5.4631      0.5100     -5.9869      0.0000
   3   6   9      1.7590      0.7715      2.6813      0.0000
   4   6   9      0.5959      1.1411      0.6817      0.0000
   5   6   9      3.0716      0.7241      0.2322      0.0000
   6   6   9      2.9657      0.5170      2.4534      0.0000
   7   6   9      1.3100      0.9797      0.8870      0.0000
   8   6   9      1.8845      1.1549     -3.1699      0.0000
  -8   7   9      1.8299      0.7973     -1.7585      0.0000
  -7   7   9      9.0691      0.4905     -8.6997      0.0000
  -6   7   9      2.3263      0.3804     -2.0097      0.0000
  -3   7   9      2.1907      1.6293     -2.0445      0.0000
  -2   7   9      9.0784      0.5124     10.5779      0.0000
  -1   7   9      3.7394      0.4204      3.6769      0.0000
   0   7   9      0.0000      1.1776     -0.8124      0.0000
   1   7   9      3.4108      0.6241     -3.7896      0.0000
   2   7   9      2.3837      0.9381     -1.8927      0.0000
   3   7   9      5.2548      0.5393      0.1165      0.0000
   4   7   9      1.3577      1.2165     -1.5391      0.0000
   5   7   9      4.1976      0.5869      4.0658      0.0000
   6   7   9      1.9893      1.0880      2.1145      0.0000
   7   7   9      1.3944      0.9770     -0.0010      0.0000
   8   7   9      0.8669      0.9091     -0.2639      0.0000
  -9   8   9      1.8299      0.9345      2.3146      0.0000
  -7   8   9      2.7596      0.6173      3.3768      0.0000
  -5   8   9      4.2217      0.3371      4.0194      0.0000
  -3   8   9      5.2419      0.6684     -6.1660      0.0000
  -2   8   9      3.4175      0.4612      1.4588      0.0000
  -1   8   9      4.0354      0.5779      4.0113      0.0000
   0   8   9      4.5111      0.4121      3.5066      0.0000
   1   8   9      2.8935      0.9875     -0.8930      0.0000
   2   8   9      1.9808      1.0988     -0.4953      0.0000
   3   8   9      3.9335      0.6567     -5.1631      0.0000
   4   8   9      3.4429      0.7363     -2.7918      0.0000
   5   8   9      2.7381      0.5460      2.8956      0.0000
   6   8   9      1.9850      0.9578      2.3547      0.0000
   7   8   9      1.4243      0.8953     -2.3339      0.0000
 -11   9   9      1.3262      1.0605      0.2177      0.0000
 -10   9   9      2.0068      0.6064     -1.9192      0.0000
  -9   9   9      4.2537      0.4695      3.5590      0.0000
  -8   9   9      1.1159      0.7151      1.0169      0.0000
  -7   9   9      5.0972      0.2686      5.2212      0.0000
  -3   9   9      3.4538      0.7598     -2.2905      0.0000
  -2   9   9      5.8022      0.3971     -5.7242      0.0000
  -1   9   9      2.9907      0.7597      1.8264      0.0000
   0   9   9      4.7290      0.4315      4.8784      0.0000
   1   9   9      4.8132      0.6037     -4.9584      0.0000
   2   9   9      4.5994      0.6084      4.8119      0.0000
   3   9   9      4.3500      0.6240      5.2730      0.0000
   4   9   9      2.5048      0.8737     -1.6737      0.0000
   5   9   9      1.9862      0.8369     -2.5358      0.0000
   6   9   9      0.0000      1.2060      1.2548      0.0000
   7   9   9      0.8724      1.1559     -0.3072      0.0000
 -13  10   9      2.8432      0.7234      3.0279      0.0000
 -12  10   9      1.3326      1.1776     -0.4446      0.0000
 -11  10   9      2.2411      0.6990     -1.2055      0.0000
  -9  10   9      4.6967      0.3094      4.4675      0.0000
  -7  10   9      4.2517      0.4050     -4.0775      0.0000
  -5  10   9      4.7358      0.2763     -3.9300      0.0000
  -3  10   9      9.6369      0.5807      7.9489      0.0000
  -2  10   9      6.2850      0.6393      6.5026      0.0000
  -1  10   9      5.1959      0.3972     -5.7313      0.0000
   0  10   9      0.5809      1.2405      0.3831      0.0000
   1  10   9      3.2664      0.7249      3.1030      0.0000
   2  10   9      1.4539      1.2130      0.5436      0.0000
   3  10   9      4.4990      0.6512     -3.4063      0.0000
   4  10   9      2.1049      0.9885      0.3216      0.0000
   5  10   9      1.5368      0.8253      1.4126      0.0000
   6  10   9      2.1838      0.9911     -0.9147      0.0000
 -14  11   9      0.9732      1.0645      0.5974      0.0000
 -13  11   9      0.9912      0.9126      0.8226      0.0000
 -12  11   9      1.5980      1.0776     -2.2286      0.0000
 -11  11   9      2.0355      0.7461     -1.1576      0.0000
 -10  11   9      1.8345      0.7822      0.7743      0.0000
  -9  11   9      4.4235      0.3135     -4.3037      0.0000
  -8  11   9      2.2171      0.4458     -2.6000      0.0000
  -7  11   9      4.3656      0.2884      4.4107      0.0000
  -3  11   9      2.7185      0.8754      0.9918      0.0000
  -2  11   9      3.3444      0.6059     -0.5091      0.0000
  -1  11   9      2.1210      1.1727     -0.6161      0.0000
   0  11   9      1.4305      1.2642      2.1995      0.0000
   1  11   9      2.7629      0.6037      3.2677      0.0000
   2  11   9      2.3157      0.6967     -1.0078      0.0000
   3  11   9      0.0000      1.2165      0.6397      0.0000
   4  11   9      2.1799      1.0093      1.7448      0.0000
   5  11   9      1.3776      0.9034     -0.2323      0.0000
   6  11   9      0.0000      1.1704     -0.5415      0.0000
 -13  12   9      1.6654      0.8832      1.6262      0.0000
 -12  12   9      2.4225      0.6960      1.7007      0.0000
 -10  12   9      0.9606      0.8292     -0.2641      0.0000
  -9  12   9      1.8266      0.5045     -1.4409      0.0000
  -8  12   9      3.3129      0.3296     -2.5199      0.0000
  -7  12   9      2.4729      0.8049      1.9230      0.0000
  -6  12   9      2.0315      0.4995      2.6522      0.0000
  -5  12   9      1.1899      0.7454      1.0149      0.0000
  -2  12   9      1.0404      1.2972     -0.9978      0.0000
  -1  12   9      3.2122      0.5487     -3.5483      0.0000
   0  12   9      1.2814      1.0059      0.3737      0.0000
   1  12   9      0.0000      1.1485      0.3649      0.0000
   2  12   9      2.9926      0.5622     -2.8141      0.0000
   3  12   9      1.8403      0.7813      1.1158      0.0000
   4  12   9      2.7617      0.8790      2.7864      0.0000
   5  12   9      1.0133      0.9358     -0.6395      0.0000
 -12  13   9      0.0000      0.9423     -0.3901      0.0000
 -10  13   9      1.2268      0.9732      1.5604      0.0000
  -9  13   9      2.1509      0.4658      2.2940      0.0000
  -8  13   9      2.8372      0.5606     -3.3013      0.0000
  -6  13   9      1.1337      0.9556     -1.6640      0.0000
  -5  13   9      3.5206      0.4925     -2.3931      0.0000
  -3  13   9      2.8874      0.9360      2.9036      0.0000
  -2  13   9      5.3457      0.6241      4.7957      0.0000
  -1  13   9      1.4364      1.2025     -1.8949      0.0000
   0  13   9      1.5659      1.2025     -0.1943      0.0000
   1  13   9      1.9376      1.1417      0.3198      0.0000
   2  13   9      1.7447      1.1926     -0.8952      0.0000
   3  13   9      2.5985      0.5896     -2.1495      0.0000
   4  13   9      2.0672      0.7787      1.1981      0.0000
 -11  14   9      1.3824      0.9861      1.2740      0.0000
 -10  14   9      2.2711      0.7424     -0.7432      0.0000
  -9  14   9      1.7283      0.5339     -1.9578      0.0000
  -7  14   9      1.5401      0.6810      1.5633      0.0000
  -6  14   9      2.4891      0.4161     -2.8863      0.0000
  -5  14   9      0.6631      0.9196      0.5980      0.0000
  -3  14   9      1.5442      1.2199     -0.3746      0.0000
  -2  14   9      0.0000      1.0625     -0.8123      0.0000
  -1  14   9      2.5533      0.6148      1.5390      0.0000
   0  14   9      1.3532      1.2007      1.4275      0.0000
   1  14   9      1.2896      0.9925     -1.2417      0.0000
   2  14   9      2.2419      0.7368      1.2574      0.0000
   3  14   9      0.0000      1.1954     -0.0167      0.0000
 -10  15   9      0.0000      0.9818      0.6386      0.0000
  -9  15   9      2.4640      0.6989     -1.4755      0.0000
  -8  15   9      1.3135      0.7176      0.8639      0.0000
  -7  15   9      1.2405      0.9556     -0.7043      0.0000
  -3  15   9      0.4112      1.1668     -1.3986      0.0000
  -2  15   9      0.6884      0.9591     -0.5975      0.0000
  -1  15   9      2.2770      0.6627      2.1070      0.0000
   0  15   9      1.4539      1.2130     -1.0310      0.0000
   1  15   9      1.5980      1.1704     -1.5767      0.0000
  -7  16   9      0.4987      0.7566      0.4379      0.0000
  -6  16   9      0.7587      0.8003      0.4902      0.0000
  -3  16   9      0.3185      1.1485     -0.4153      0.0000
  -2  16   9      0.0000      1.2130      0.3139      0.0000
  -1  16   9      1.7055      1.1429      1.0227      0.0000
  -4   0  10     12.1640      0.4120    -11.4218      0.0000
  -3   0  10     13.0388      0.6034    -12.5926      0.0000
  -2   0  10      9.8853      0.3531     10.6710      0.0000
  -1   0  10     15.4313      0.7113    -17.7522      0.0000
   0   0  10      3.4312      0.4269     -2.9955      0.0000
   1   0  10      8.7830      0.5650      9.6961      0.0000
   3   0  10      2.6364      1.1022     -0.6473      0.0000
   4   0  10      7.6103      0.5908      6.4923      0.0000
  -4   1  10      9.1110      0.4259      9.0866      0.0000
  -3   1  10      2.6434      0.8412      2.0327      0.0000
  -2   1  10      4.1588      0.2557     -3.2323      0.0000
  -1   1  10      4.7512      0.4188     -5.3275      0.0000
   0   1  10      7.4098      0.5268      7.4626      0.0000
   2   1  10      3.0235      0.5680      4.0670      0.0000
   3   1  10      2.5976      0.8148     -1.7077      0.0000
   5   1  10      4.4218      0.5163      4.1167      0.0000
   6   1  10      3.3934      0.8070     -2.0416      0.0000
  -4   2  10      3.0578      0.7157      1.3319      0.0000
  -3   2  10      8.1182      0.3248      8.6271      0.0000
  -2   2  10      5.6909      0.2532     -5.4944      0.0000
  -1   2  10      5.8999      0.3081      4.9197      0.0000
   0   2  10      4.0106      0.4169      3.4495      0.0000
   1   2  10      5.5732      0.5182      5.5685      0.0000
   2   2  10      6.8031      0.5203     -6.8097      0.0000
   3   2  10      5.2451      0.5745     -5.2077      0.0000
   4   2  10      2.1690      0.6938      1.3139      0.0000
   5   2  10      1.5703      0.9323      0.4062      0.0000
   6   2  10      2.0230      1.2709      1.5509      0.0000
   7   2  10      2.0888      1.1049      1.4885      0.0000
  -4   3  10      3.7176      0.2093     -3.4243      0.0000
  -2   3  10      3.3265      0.5690     -2.4873      0.0000
   0   3  10      6.4353      0.4701     -4.9901      0.0000
   1   3  10      3.8223      0.5725     -3.0260      0.0000
   2   3  10      2.0230      0.8453     -2.1740      0.0000
   3   3  10      2.0929      1.0056      2.1194      0.0000
   4   3  10      5.0630      0.5810      5.3849      0.0000
   5   3  10      3.8201      0.6793      2.0164      0.0000
   6   3  10      1.2648      1.0004     -1.3628      0.0000
   7   3  10      2.9754      0.5830     -2.8687      0.0000
   8   3  10      1.5366      1.0158      0.5328      0.0000
  -4   4  10     13.4464      0.3621     14.2284      0.0000
  -3   4  10     12.5330      0.9975     12.9016      0.0000
  -2   4  10      2.6778      0.6654     -2.8134      0.0000
  -1   4  10      9.0800      0.3644     -6.3051      0.0000
   1   4  10      4.4175      0.5441     -3.8737      0.0000
   2   4  10      2.5592      0.9296     -0.9766      0.0000
   3   4  10      1.8568      0.8856      1.7033      0.0000
   4   4  10      1.7301      1.2303      1.3536      0.0000
   5   4  10      2.3852      0.5662     -2.8565      0.0000
   6   4  10      2.4364      0.8099      3.0114      0.0000
   7   4  10      2.0438      1.0005      1.7339      0.0000
   8   4  10      2.7800      0.8044     -2.7241      0.0000
  -4   5  10     10.2896      0.6438     -9.3732      0.0000
  -3   5  10      4.9261      0.3521     -6.0958      0.0000
  -2   5  10      2.9279      0.7311      3.1894      0.0000
   0   5  10      4.5939      0.5597      3.3481      0.0000
   1   5  10      2.9434      0.6011     -0.6727      0.0000
   2   5  10      3.8750      0.6419      4.0311      0.0000
   3   5  10      2.0355      0.9106      1.6588      0.0000
   4   5  10      4.4036      0.8758     -3.6989      0.0000
   5   5  10      2.9239      0.5908     -3.4119      0.0000
   6   5  10      0.8948      0.8736     -0.1158      0.0000
   7   5  10      1.2874      1.1704      0.4331      0.0000
   8   5  10      0.9196      1.1411      0.4882      0.0000
  -5   6  10      4.9589      0.2121      5.3548      0.0000
  -4   6  10      4.0770      0.6893     -3.7973      0.0000
  -3   6  10      2.0848      1.0554     -1.4809      0.0000
  -2   6  10      1.4770      1.1595      0.9115      0.0000
  -1   6  10      4.1490      0.6139     -2.2070      0.0000
   0   6  10      2.3263      0.8842      0.7452      0.0000
   1   6  10      6.6084      0.4451      5.9799      0.0000
   2   6  10      3.5564      0.6153      0.4811      0.0000
   3   6  10      2.2487      0.8083     -2.7976      0.0000
   4   6  10      1.3908      0.9297     -1.2315      0.0000
   5   6  10      3.4941      0.6708      2.8466      0.0000
   6   6  10      1.9742      0.6170     -2.0988      0.0000
   7   6  10      2.3825      0.6109     -2.0546      0.0000
  -5   7  10      3.9270      0.2771      3.6417      0.0000
  -4   7  10      4.3577      0.7382     -2.0125      0.0000
  -3   7  10      3.2896      0.6834      2.1274      0.0000
  -1   7  10      5.9392      0.5275      5.9486      0.0000
   0   7  10      4.9637      0.5661     -5.1415      0.0000
   1   7  10      8.7459      0.9598     -9.2092      0.0000
   2   7  10      7.6341      0.3722      8.3477      0.0000
   3   7  10      3.6125      0.8820      3.4833      0.0000
   4   7  10      2.1487      0.9851     -2.0411      0.0000
   5   7  10      0.3185      1.1848      0.9987      0.0000
   6   7  10      1.5497      1.2095      1.9290      0.0000
   7   7  10      1.6463      1.1114     -1.3644      0.0000
  -9   8  10      4.3188      0.4236      3.2723      0.0000
  -8   8  10      3.4133      0.3040      3.6976      0.0000
  -7   8  10      1.9636      0.4750     -0.5681      0.0000
  -5   8  10      2.8103      0.4213     -1.3648      0.0000
  -3   8  10      7.7620      0.5623      8.0034      0.0000
  -2   8  10      1.6654      1.2165      1.8707      0.0000
  -1   8  10      0.8613      1.0052     -0.7802      0.0000
   0   8  10      2.7092      0.8210     -1.4171      0.0000
   1   8  10      0.0000      1.1073     -0.3322      0.0000
   2   8  10      3.2176      0.5573      3.2222      0.0000
   3   8  10      2.1009      0.8765     -1.5137      0.0000
   4   8  10      2.6106      0.8703      1.8713      0.0000
   5   8  10      1.1369      0.9326     -0.2724      0.0000
   6   8  10      1.8979      1.0396     -1.6188      0.0000
 -11   9  10      3.0189      0.5348      3.3224      0.0000
 -10   9  10      1.7426      0.5567      1.3203      0.0000
  -8   9  10      7.0288      0.2788     -8.3902      0.0000
  -6   9  10      5.3108      0.3805      5.2303      0.0000
  -5   9  10      2.2897      0.5170     -1.9495      0.0000
  -3   9  10      1.5924      1.0967      1.1554      0.0000
  -2   9  10      2.3731      0.8012     -1.7925      0.0000
  -1   9  10      5.1162      0.6124     -3.7163      0.0000
   0   9  10      3.7259      0.6965     -3.4533      0.0000
   1   9  10      2.3131      0.6586     -0.8033      0.0000
   2   9  10      2.2863      0.6046     -0.7380      0.0000
   3   9  10      2.9201      0.5355      1.1252      0.0000
   4   9  10      2.7525      0.7429      2.1519      0.0000
   5   9  10      1.6450      0.7721      1.5787      0.0000
   6   9  10      0.0000      1.0645      0.1475      0.0000
 -12  10  10      0.7694      0.9732      0.0964      0.0000
 -11  10  10      1.6206      0.6714      0.8937      0.0000
 -10  10  10      2.3408      0.5977      1.4262      0.0000
  -9  10  10      1.2565      0.6471      0.3205      0.0000
  -8  10  10      3.4581      0.4029     -3.1309      0.0000
  -7  10  10      2.2599      0.6244      2.3630      0.0000
  -6  10  10      6.9846      0.4109     -6.6801      0.0000
  -2  10  10      1.8890      1.0319     -0.2893      0.0000
  -1  10  10      1.9201      1.1958      2.2654      0.0000
   0  10  10      4.4236      0.4423      4.7158      0.0000
   1  10  10      3.3610      0.5067     -3.3197      0.0000
   2  10  10      3.5239      0.4884     -3.9600      0.0000
   3  10  10      1.6838      0.8059      2.1100      0.0000
   4  10  10      1.5054      1.1411     -0.7148      0.0000
   5  10  10      0.0000      0.9121      0.0212      0.0000
 -14  11  10      0.0000      1.0198     -0.6271      0.0000
 -10  11  10      3.2037      0.4666      2.7659      0.0000
  -9  11  10      1.5101      0.5515      0.4326      0.0000
  -8  11  10      2.5054      0.3487     -2.3299      0.0000
  -5  11  10      2.9737      0.4986     -3.7986      0.0000
  -3  11  10      1.9935      1.3916      4.6572      0.0000
  -2  11  10      2.1771      0.6975      1.7346      0.0000
  -1  11  10      3.5244      0.6633     -3.2407      0.0000
   0  11  10      2.7648      0.8434      2.4509      0.0000
   1  11  10      3.0771      0.8044      1.8955      0.0000
   2  11  10      1.8261      0.9016     -1.9701      0.0000
   3  11  10      2.7093      0.5523     -1.9984      0.0000
   4  11  10      0.4313      1.2095      1.1346      0.0000
   5  11  10      1.0724      1.2608     -1.0645      0.0000
 -12  12  10      1.6704      0.8018      0.9531      0.0000
 -11  12  10      1.4305      0.8443      0.9672      0.0000
 -10  12  10      1.1291      0.7701      0.8672      0.0000
  -8  12  10      1.4589      0.5724      0.4215      0.0000
  -6  12  10      1.2685      0.6262     -0.9955      0.0000
  -3  12  10      0.0000      1.3946      1.7485      0.0000
  -2  12  10      2.2411      1.0458     -1.0251      0.0000
  -1  12  10      1.7945      0.8776      1.2372      0.0000
   0  12  10      1.0436      0.9956      1.1116      0.0000
   1  12  10      0.8724      1.2507     -1.8439      0.0000
   2  12  10      1.4941      1.1776     -0.6947      0.0000
   3  12  10      0.9103      1.1740      0.2078      0.0000
   4  12  10      1.1579      0.9563      1.1787      0.0000
 -11  13  10      1.4770      0.9149     -0.8676      0.0000
 -10  13  10      1.8026      0.5244     -1.4139      0.0000
  -9  13  10      0.6237      0.9287      0.5935      0.0000
  -8  13  10      2.4057      0.4089      2.4307      0.0000
  -7  13  10      1.3816      0.7035     -1.3122      0.0000
  -3  13  10      2.1289      1.0841     -1.5058      0.0000
  -2  13  10      1.1485      1.2874      0.7750      0.0000
  -1  13  10      2.1447      1.1263      2.8173      0.0000
   0  13  10      0.0000      1.2541     -1.5290      0.0000
   1  13  10      1.3205      1.0363     -0.5335      0.0000
   2  13  10      1.3466      0.9823      0.7313      0.0000
   3  13  10      0.2601      1.2199     -0.7080      0.0000
 -10  14  10      1.6352      0.5919     -1.4911      0.0000
  -9  14  10      1.8264      0.4889      0.8536      0.0000
  -8  14  10      1.6104      0.5507      1.0380      0.0000
  -7  14  10      1.2626      0.6726      1.1326      0.0000
  -6  14  10      2.3740      0.4024      1.8294      0.0000
  -3  14  10      1.2755      0.9653     -0.1543      0.0000
  -2  14  10      1.8863      0.7817     -1.0221      0.0000
  -1  14  10      1.5319      0.8898     -0.5517      0.0000
   0  14  10      0.9103      1.1954     -0.9782      0.0000
   1  14  10      2.3659      0.9350      1.8341      0.0000
  -9  15  10      1.0976      0.8085     -0.1454      0.0000
  -7  15  10      1.2772      0.7199     -0.9549      0.0000
  -6  15  10      1.3741      0.6246     -1.3499      0.0000
  -3  15  10      2.5417      0.7951     -1.2624      0.0000
  -2  15  10      1.8890      1.2154      1.3079      0.0000
  -1  15  10      0.7694      1.1448      0.3693      0.0000
   0  15  10      2.1009      1.1213     -2.7175      0.0000
  -4   1  11      6.6970      0.2245     -6.2851      0.0000
  -3   1  11      8.2075      0.3145      6.9264      0.0000
  -2   1  11      5.5380      0.4707      2.3033      0.0000
  -1   1  11      2.1504      1.0927     -0.4546      0.0000
   0   1  11      2.2944      0.5432      0.0240      0.0000
   2   1  11      5.3762      0.4225     -6.5078      0.0000
   3   1  11      3.3424      0.4106     -3.8330      0.0000
   4   1  11      3.4868      0.7408      4.5518      0.0000
   5   1  11      1.4597      1.2939      0.7705      0.0000
   6   1  11      1.3577      1.2303     -1.0243      0.0000
  -4   2  11      5.6901      0.2211      6.1353      0.0000
  -3   2  11      6.8470      0.3036     -6.5963      0.0000
  -2   2  11      9.3237      0.4253    -10.1547      0.0000
  -1   2  11      6.1641      0.4462      6.5319      0.0000
   1   2  11      1.6202      0.8808      0.4051      0.0000
   2   2  11      4.2517      0.6328      3.5827      0.0000
   3   2  11      1.6348      0.7572      0.5666      0.0000
   5   2  11      3.6657      0.6166     -2.8253      0.0000
   6   2  11      2.6812      0.6205      2.7667      0.0000
   7   2  11      1.8821      0.8893      0.5256      0.0000
  -5   3  11      3.9528      0.3661     -3.7604      0.0000
  -4   3  11      4.8748      0.2662     -5.4957      0.0000
  -3   3  11      6.6455      0.2448     -7.9629      0.0000
  -2   3  11      1.0802      1.0484     -1.3590      0.0000
  -1   3  11      2.9514      0.4946      2.8897      0.0000
   0   3  11      2.6595      0.7327      1.5157      0.0000
   1   3  11      4.1571      0.5638     -4.1316      0.0000
   2   3  11      1.8483      1.0287      1.2462      0.0000
   3   3  11      9.6237      0.5728      9.6504      0.0000
   4   3  11      1.4552      1.1595     -1.1726      0.0000
   5   3  11      3.9292      0.6117     -4.4758      0.0000
   6   3  11      0.8121      1.2130      0.2397      0.0000
   7   3  11      0.7470      1.1485     -0.7688      0.0000
  -5   4  11      3.5635      0.2919      4.0330      0.0000
  -4   4  11      1.6844      0.8306      2.2094      0.0000
  -3   4  11      9.5562      0.4885      8.5892      0.0000
  -1   4  11      1.7972      1.0247      0.7373      0.0000
   0   4  11      2.4674      0.7997      2.7215      0.0000
   1   4  11      2.7092      0.6798     -1.7505      0.0000
   2   4  11      4.3070      0.5414      0.5042      0.0000
   3   4  11      2.2260      0.6093     -2.5394      0.0000
   4   4  11      1.0880      1.1559      0.3395      0.0000
   5   4  11      0.4697      0.9050      0.4144      0.0000
   6   4  11      1.7105      1.1046     -1.7278      0.0000
   7   4  11      1.0404      1.1448      0.3955      0.0000
  -5   5  11      7.5780      0.3487      8.0544      0.0000
  -4   5  11      1.6799      0.8623     -1.6716      0.0000
  -3   5  11      3.1370      0.6709      1.7541      0.0000
  -2   5  11      2.1526      0.8722     -1.7388      0.0000
  -1   5  11      3.1505      0.6680      2.8007      0.0000
   0   5  11      9.7076      0.5482     -7.5522      0.0000
   1   5  11      6.1983      0.5325     -7.5000      0.0000
   2   5  11      2.2786      0.9289      3.0468      0.0000
   3   5  11      0.0000      1.1668      0.1965      0.0000
   4   5  11      0.7216      0.9442     -0.4190      0.0000
   5   5  11      2.0969      0.9182     -1.1511      0.0000
   6   5  11      0.9892      0.9359      1.1959      0.0000
  -4   6  11      3.2560      0.9549     -1.6191      0.0000
  -2   6  11      2.5014      0.8366     -1.5638      0.0000
  -1   6  11      1.5767      1.1740      1.7609      0.0000
   0   6  11      4.7139      0.7558     -4.0412      0.0000
   1   6  11      2.8610      0.7691      0.9985      0.0000
   2   6  11      3.2273      0.6966     -0.0470      0.0000
   3   6  11      1.8113      1.1091     -0.2141      0.0000
   4   6  11      2.7434      0.5194      3.0169      0.0000
   5   6  11      2.6235      0.7749      2.6976      0.0000
   6   6  11      2.6844      0.5491     -1.5731      0.0000
  -4   7  11      3.1126      0.9105     -1.6009      0.0000
  -3   7  11      2.5431      0.5630     -0.9840      0.0000
  -2   7  11      3.2833      0.4953      1.6022      0.0000
  -1   7  11      1.7203      1.2742      1.1886      0.0000
   0   7  11      3.3008      0.4847      2.1645      0.0000
   1   7  11      1.4897      0.9620      1.9106      0.0000
   2   7  11      4.5662      0.5788     -4.5302      0.0000
   3   7  11      4.2772      0.4152     -3.4969      0.0000
   4   7  11      0.9542      0.9701      0.8441      0.0000
   5   7  11      2.2069      0.9916      2.5239      0.0000
   6   7  11      1.9289      1.0973     -1.1073      0.0000
  -8   8  11      6.8440      0.4036      9.1712      0.0000
  -6   8  11      8.7965      0.4187     -8.3612      0.0000
  -4   8  11      7.0304      0.5205      1.8502      0.0000
  -3   8  11      2.6556      0.8421     -2.3836      0.0000
  -2   8  11      1.8443      0.8136     -1.2219      0.0000
  -1   8  11      7.4565      0.5549      7.2420      0.0000
   0   8  11      2.9623      0.7024      3.4692      0.0000
   1   8  11      2.2411      0.9338     -2.0000      0.0000
   2   8  11      2.1992      0.9407      1.8737      0.0000
   3   8  11      2.3303      0.5788     -0.3535      0.0000
   4   8  11      3.7214      0.6973     -3.3783      0.0000
   5   8  11      2.3519      0.6325     -1.9204      0.0000
  -9   9  11      3.8089      0.4474     -3.7858      0.0000
  -8   9  11      6.5125      0.2597     -6.1251      0.0000
  -7   9  11      4.2656      0.3364      4.4179      0.0000
  -4   9  11      5.6383      0.5557      4.4736      0.0000
  -3   9  11      4.2991      0.6898      4.8793      0.0000
  -2   9  11      6.7377      0.4121     -6.5459      0.0000
  -1   9  11      3.6317      0.5016     -4.0415      0.0000
   0   9  11      1.1337      1.1954      1.3601      0.0000
   1   9  11      1.4364      1.1111     -1.5699      0.0000
   2   9  11      1.4827      1.2473     -1.9500      0.0000
   3   9  11      1.6882      0.7729      1.1899      0.0000
   4   9  11      1.4941      1.2025      1.3905      0.0000
   5   9  11      1.6346      1.2234     -1.1667      0.0000
 -12  10  11      1.6138      0.9188     -2.0737      0.0000
 -11  10  11      1.2606      0.7631      0.3287      0.0000
 -10  10  11      2.4335      0.7174      1.1504      0.0000
  -9  10  11      1.2902      0.6998      0.2592      0.0000
  -8  10  11      2.3837      0.3112     -1.0909      0.0000
  -6  10  11      1.4262      1.1411     -1.0668      0.0000
  -3  10  11      1.6190      1.2268     -0.1947      0.0000
  -2  10  11      3.3381      0.7415     -3.6720      0.0000
  -1  10  11      1.5713      1.2473      1.3348      0.0000
   0  10  11      3.6549      0.7296      3.7368      0.0000
   1  10  11      2.1722      1.0350     -0.7487      0.0000
   2  10  11      2.1722      0.9414     -2.3441      0.0000
   3  10  11      1.8299      1.0979      1.8488      0.0000
   4  10  11      1.8096      0.7957      1.4345      0.0000
 -12  11  11      0.0000      0.8772      0.4365      0.0000
 -11  11  11      3.1451      0.4981     -1.0506      0.0000
  -9  11  11      1.1919      0.9556     -1.2286      0.0000
  -7  11  11      2.3190      0.5724      1.2911      0.0000
  -6  11  11      2.5450      0.4417      2.7128      0.0000
  -4  11  11      1.3326      1.3262      1.5019      0.0000
  -3  11  11      5.0914      0.6459     -4.4636      0.0000
  -2  11  11      3.7169      0.6467     -4.2492      0.0000
  -1  11  11      2.3989      0.6174      1.8127      0.0000
   0  11  11      0.0000      1.2337     -0.4006      0.0000
   1  11  11      0.8761      0.9581     -0.0289      0.0000
   2  11  11      2.0272      1.0795      1.5329      0.0000
   3  11  11      0.0000      1.1411      0.4950      0.0000
 -10  12  11      0.9948      0.7456      0.9001      0.0000
  -8  12  11      1.7350      0.7030     -0.2534      0.0000
  -7  12  11      4.4442      0.4440     -4.4698      0.0000
  -6  12  11      0.0000      0.8276      0.8035      0.0000
  -4  12  11      1.1187      1.2541      0.3171      0.0000
  -3  12  11      0.9606      1.0288      1.7772      0.0000
  -2  12  11      1.6033      1.1039      0.7139      0.0000
  -1  12  11      2.6106      0.7558     -2.4052      0.0000
   0  12  11      2.4913      0.9168     -2.2954      0.0000
   1  12  11      0.0000      1.1883      0.5276      0.0000
   2  12  11      1.8223      0.7283     -1.2709      0.0000
 -11  13  11      0.2601      0.9512     -0.2799      0.0000
 -10  13  11      1.7648      0.4938     -1.0899      0.0000
  -9  13  11      2.5116      0.5761      2.2884      0.0000
  -8  13  11      1.8066      0.7811      1.7226      0.0000
  -7  13  11      1.6830      0.4873     -2.3997      0.0000
  -4  13  11      0.0000      1.1848      0.6482      0.0000
  -3  13  11      1.6863      0.8026     -1.0918      0.0000
  -2  13  11      3.6388      0.4655      3.2672      0.0000
  -1  13  11      1.8506      0.7265      1.2223      0.0000
   0  13  11      2.2016      0.6867     -2.3847      0.0000
   1  13  11      0.0000      1.2268     -0.4022      0.0000
 -10  14  11      1.3467      0.6587     -0.6354      0.0000
  -6  14  11      0.0000      0.7964      0.4909      0.0000
  -4  14  11      2.1799      0.9984     -1.2479      0.0000
  -3  14  11      2.1230      0.7370     -1.7656      0.0000
  -2  14  11      0.0000      1.2130      0.4319      0.0000
  -1  14  11      1.8483      1.0546      0.6196      0.0000
   0  14  11      1.6086      1.3004     -0.1182      0.0000
  -7  15  11      1.1246      0.7027      1.3610      0.0000
  -6  15  11      0.0000      0.8724      1.1330      0.0000
  -4  15  11      0.0000      1.1485      0.1180      0.0000
  -3  15  11      1.3577      1.1776      1.3408      0.0000
  -5   0  12      3.7463      0.5458      4.5276      0.0000
  -4   0  12      5.4600      0.4183      5.8425      0.0000
  -3   0  12      5.8343      0.4120      4.2956      0.0000
  -2   0  12      4.7886      0.4295     -4.6627      0.0000
   0   0  12      5.0718      0.3362     -4.6624      0.0000
   1   0  12      4.1203      0.4600      6.2017      0.0000
   2   0  12      5.1917      0.5643      6.5144      0.0000
   3   0  12      4.9824      0.5760      4.5037      0.0000
   4   0  12      3.1638      0.8466     -3.1977      0.0000
   5   0  12      1.8890      1.1965     -2.9213      0.0000
  -5   1  12      8.3442      0.2984      8.6746      0.0000
  -4   1  12      8.9193      0.3897      9.3315      0.0000
  -3   1  12      5.4426      0.2873     -5.6677      0.0000
  -2   1  12      9.4710      0.2853      9.8179      0.0000
  -1   1  12      4.8253      0.2642      4.6950      0.0000
   0   1  12      2.1128      0.4180     -1.6908      0.0000
   1   1  12     13.0495      0.4597    -12.8520      0.0000
   2   1  12      1.5485      0.6251      1.8709      0.0000
   3   1  12      1.9859      1.5522      1.2401      0.0000
   4   1  12      2.1916      0.6431     -1.9712      0.0000
   5   1  12      1.2808      1.2972      2.2023      0.0000
   6   1  12      0.9818      1.2439      2.5260      0.0000
  -5   2  12      3.7498      0.5661     -4.4916      0.0000
  -4   2  12      4.4146      0.3023      4.8681      0.0000
  -3   2  12      3.3040      0.4450     -2.5426      0.0000
  -2   2  12      3.1862      0.4060     -2.5373      0.0000
  -1   2  12      3.3999      0.3993     -2.2351      0.0000
   0   2  12      1.1153      0.8947      0.7492      0.0000
   1   2  12      3.6161      0.4641     -4.2269      0.0000
   2   2  12      2.6359      0.7869     -0.8679      0.0000
   3   2  12      1.2186      0.9129      1.0294      0.0000
   5   2  12      0.7241      1.1559     -0.3389      0.0000
   6   2  12      1.0026      0.9917      0.6465      0.0000
  -5   3  12      3.3748      0.4571      2.4789      0.0000
  -4   3  12      3.0285      0.3140      2.6671      0.0000
  -3   3  12      1.6636      0.5388      0.8576      0.0000
  -2   3  12      4.0458      0.4197     -4.4228      0.0000
  -1   3  12      5.5456      0.3155      5.5990      0.0000
   0   3  12      9.2670      0.3901     -9.3800      0.0000
   1   3  12      4.4041      0.5512     -0.8418      0.0000
   2   3  12      2.6364      0.7711      3.2174      0.0000
   3   3  12      2.5417      0.8045      2.3522      0.0000
   4   3  12      1.5794      0.7602     -1.0208      0.0000
   5   3  12      1.7005      1.1884      0.9795      0.0000
   6   3  12      1.8066      1.0921      0.6869      0.0000
  -5   4  12      2.4411      0.2699      2.2626      0.0000
  -4   4  12      5.0547      0.3217     -4.7543      0.0000
  -2   4  12      1.4884      1.1337     -0.4463      0.0000
  -1   4  12      6.5781      0.4890      4.6082      0.0000
   0   4  12      1.9291      1.4051      0.1389      0.0000
   1   4  12      2.3154      0.8625      0.7571      0.0000
   3   4  12      1.9628      0.6417     -0.1290      0.0000
   4   4  12      4.4575      0.5795      0.1859      0.0000
   5   4  12      0.0000      0.9084      0.1328      0.0000
   6   4  12      0.0000      1.0281     -0.0836      0.0000
  -5   5  12      6.2109      0.2246     -5.7529      0.0000
  -4   5  12      2.7205      0.4043      0.5817      0.0000
  -3   5  12      1.6654      1.0124     -0.5185      0.0000
  -2   5  12      3.0661      0.7137     -0.4980      0.0000
  -1   5  12      4.2583      0.4066     -3.5713      0.0000
   1   5  12      4.2237      0.5691      4.1686      0.0000
   2   5  12      2.7687      0.5117     -3.3483      0.0000
   3   5  12      5.9149      0.5661     -5.9004      0.0000
   4   5  12      3.0854      0.7597      2.3291      0.0000
   5   5  12      0.0000      1.1337      0.5957      0.0000
  -5   6  12      3.1558      0.2501     -1.7253      0.0000
  -4   6  12      3.8201      0.6856      3.2337      0.0000
  -3   6  12      8.9528      0.5410     -7.7720      0.0000
  -1   6  12      2.2260      0.8810      0.0682      0.0000
   0   6  12      3.1370      0.6823     -1.6708      0.0000
   1   6  12      1.6688      0.8076      0.1212      0.0000
   2   6  12      3.7867      0.6221      2.6628      0.0000
   3   6  12      1.0240      1.0802      1.3718      0.0000
   4   6  12      1.6416      0.7612      0.9667      0.0000
   5   6  12      1.1559      1.0880      1.0542      0.0000
  -3   7  12      4.6031      0.5559      6.7859      0.0000
  -2   7  12      4.5105      0.4218     -3.5867      0.0000
  -1   7  12      1.6956      1.2268      0.6359      0.0000
   0   7  12      0.0000      1.1704     -0.3934      0.0000
   1   7  12      2.1447      0.9702     -0.5964      0.0000
   2   7  12      3.2819      0.6850     -1.6558      0.0000
   3   7  12      0.0000      1.1300      0.1735      0.0000
   4   7  12      0.0000      0.9146      0.0441      0.0000
  -8   8  12      3.8311      0.3184      4.3454      0.0000
  -7   8  12      6.6801      0.3365      7.3130      0.0000
  -6   8  12      3.8619      0.2849     -4.2369      0.0000
  -4   8  12      1.4441      1.0405     -0.4804      0.0000
  -3   8  12      3.0689      0.7871      2.3048      0.0000
  -2   8  12      6.2594      0.5617     -7.2651      0.0000
  -1   8  12      1.5110      1.2268      0.0337      0.0000
   0   8  12      3.2010      0.7546     -0.2301      0.0000
   1   8  12      1.9602      0.7865     -1.7530      0.0000
   2   8  12      2.0104      0.9993      0.1497      0.0000
   3   8  12      0.9103      1.1954      2.7379      0.0000
   4   8  12      0.0000      0.9116      0.5201      0.0000
 -10   9  12      1.2199      0.9010     -1.8616      0.0000
  -9   9  12      1.3577      0.9512     -2.9826      0.0000
  -8   9  12      1.4246      0.6128      1.3980      0.0000
  -7   9  12      3.2682      0.3677     -3.1308      0.0000
  -6   9  12      2.3044      0.4255     -2.1170      0.0000
  -4   9  12      4.0775      0.9165      5.1949      0.0000
  -3   9  12      3.1855      0.5201     -2.6311      0.0000
  -2   9  12      0.0000      1.1631     -1.1011      0.0000
  -1   9  12      3.9720      0.6473      2.5366      0.0000
   0   9  12      2.8859      0.5401     -2.2862      0.0000
   1   9  12      3.4187      0.4965     -3.3182      0.0000
   2   9  12      2.5116      0.8475      1.6523      0.0000
   3   9  12      0.9818      1.1411      1.2962      0.0000
 -12  10  12      0.0000      0.8724     -0.0546      0.0000
 -11  10  12      0.3185      0.8225      1.2279      0.0000
 -10  10  12      2.9662      0.3199      3.1884      0.0000
  -9  10  12      1.2337      0.6688      0.0504      0.0000
  -8  10  12      2.0146      0.4867     -1.1174      0.0000
  -7  10  12      1.7774      0.4376     -0.4493      0.0000
  -4  10  12      1.3763      1.3483     -0.2504      0.0000
  -3  10  12      0.3780      1.1130      0.5713      0.0000
  -2  10  12      2.6483      0.5583      3.2803      0.0000
  -1  10  12      1.4904      1.0065      1.0822      0.0000
   0  10  12      2.6298      0.6457      2.7788      0.0000
   1  10  12      2.4507      0.5950     -1.1333      0.0000
   2  10  12      3.6577      0.8026     -3.0776      0.0000
   3  10  12      0.7470      1.1883     -0.1490      0.0000
 -13  11  12      1.0484      0.9010      0.6529      0.0000
 -12  11  12      1.4807      0.6403      1.8234      0.0000
  -8  11  12      2.4064      0.7678      2.1123      0.0000
  -7  11  12      1.3761      0.7821     -0.0488      0.0000
  -6  11  12      1.1035      0.7586      0.0089      0.0000
  -4  11  12      2.6203      0.9994     -1.9098      0.0000
  -3  11  12      1.3326      1.2675      0.7471      0.0000
  -2  11  12      2.8728      0.7992      1.4221      0.0000
  -1  11  12      2.0355      1.0575     -0.4023      0.0000
   0  11  12      1.2337      1.2337      0.1443      0.0000
   1  11  12      2.3007      0.9668      0.8032      0.0000
   2  11  12      1.0128      0.9423     -0.4461      0.0000
 -10  12  12      2.6253      0.3477     -2.1969      0.0000
  -9  12  12      1.3404      0.5316      1.1798      0.0000
  -8  12  12      1.9463      0.5960      0.2660      0.0000
  -7  12  12      1.1848      0.8378     -1.2925      0.0000
  -4  12  12      1.9832      0.7142     -2.9536      0.0000
  -3  12  12      1.2616      0.9923      0.0111      0.0000
  -2  12  12      2.8380      0.5512      2.0164      0.0000
  -1  12  12      0.5468      0.9690     -0.8531      0.0000
   0  12  12      2.3079      0.8625     -2.7067      0.0000
   1  12  12      0.0000      1.1668      0.7795      0.0000
 -10  13  12      1.7137      0.4759      0.7838      0.0000
  -9  13  12      1.3416      0.5290     -0.3170      0.0000
  -8  13  12      1.2405      0.8820      0.4621      0.0000
  -7  13  12      2.1035      0.3932      2.1109      0.0000
  -4  13  12      2.1988      0.7000     -0.9443      0.0000
  -3  13  12      0.9377      0.9989      0.5709      0.0000
  -2  13  12      1.7005      1.0689     -0.2751      0.0000
  -1  13  12      1.6449      1.1341     -0.7733      0.0000
  -8  14  12      0.2900      0.7319      0.4320      0.0000
  -7  14  12      1.4481      0.8423      0.3165      0.0000
  -6  14  12      0.8915      0.8121      0.2539      0.0000
  -4  14  12      1.8391      1.0013      0.5542      0.0000
  -3  14  12      0.9010      1.2337     -1.0001      0.0000
  -5   1  13      5.1341      0.2085      5.4380      0.0000
  -4   1  13      1.5853      0.4984     -0.7761      0.0000
  -3   1  13      5.9704      0.2977     -5.8407      0.0000
   0   1  13      2.6276      0.3563     -2.0019      0.0000
   1   1  13      2.4394      0.3963     -2.1158      0.0000
   2   1  13      0.8394      0.9001      1.0791      0.0000
   3   1  13      2.2500      0.5935     -1.6499      0.0000
   4   1  13      2.1372      0.6970     -2.2001      0.0000
   5   1  13      1.9765      1.2524      1.4197      0.0000
  -5   2  13      0.0000      1.0880      0.2134      0.0000
  -4   2  13      5.5113      0.2841     -5.4916      0.0000
  -3   2  13      7.7128      0.4868     -9.4617      0.0000
  -2   2  13      4.1551      0.5036     -2.6413      0.0000
  -1   2  13      4.2420      0.3387      4.8228      0.0000
   0   2  13      1.8019      0.9424      1.4493      0.0000
   1   2  13      2.3822      0.6162      2.2075      0.0000
   2   2  13      2.6049      0.5634      2.3775      0.0000
   3   2  13      0.7443      1.1149     -0.9955      0.0000
   5   2  13      1.1035      1.1954      0.0220      0.0000
  -5   3  13      4.3982      0.4076     -4.6260      0.0000
  -4   3  13      8.4354      0.5047      9.4720      0.0000
  -3   3  13      5.8788      0.3518      5.9476      0.0000
  -2   3  13      5.7451      0.3200     -5.1951      0.0000
   0   3  13      4.9129      0.3933      5.0626      0.0000
   1   3  13      5.6745      0.3678      5.1057      0.0000
   2   3  13      2.9566      0.6876     -3.1803      0.0000
   3   3  13      2.3695      0.8024      1.9463      0.0000
   4   3  13      1.1322      1.0783      2.0485      0.0000
  -6   4  13      2.0888      0.5610      1.6949      0.0000
  -5   4  13      4.5957      0.8665      4.2908      0.0000
  -4   4  13      2.0502      0.4275      2.0070      0.0000
  -3   4  13      1.8110      0.4131      1.2033      0.0000
  -2   4  13      3.2587      0.3320      3.7002      0.0000
  -1   4  13      4.5503      0.3985     -3.4237      0.0000
   0   4  13      3.9932      0.5600     -4.1560      0.0000
   1   4  13      1.4539      1.1919      0.6842      0.0000
   3   4  13      2.0167      1.2571     -0.7328      0.0000
   4   4  13      2.1722      0.8918      2.0656      0.0000
  -6   5  13      3.0634      0.3201     -2.7747      0.0000
  -5   5  13      3.8325      0.6178      1.4278      0.0000
  -4   5  13      2.5413      0.5180      1.3138      0.0000
  -3   5  13      2.0807      1.0287      1.4848      0.0000
  -2   5  13      4.0207      0.5919     -4.1353      0.0000
  -1   5  13      3.4556      0.4538     -2.8595      0.0000
   0   5  13      2.5350      0.7500      2.1427      0.0000
   1   5  13      1.3326      1.1187      0.3861      0.0000
   2   5  13      0.9205      0.9437      0.2624      0.0000
   3   5  13      0.9540      0.9473     -0.5609      0.0000
   4   5  13      1.7447      1.1515      1.2906      0.0000
  -5   6  13      4.6420      0.1995     -4.5077      0.0000
  -4   6  13      1.9536      0.6780      0.1622      0.0000
  -3   6  13      1.6501      1.1378     -0.6388      0.0000
  -2   6  13      0.9644      1.2130     -0.5940      0.0000
  -1   6  13      1.9593      0.9887      0.0419      0.0000
   0   6  13      2.3873      0.7764     -2.2407      0.0000
   1   6  13      2.2172      0.8468     -0.8498      0.0000
   2   6  13      1.0404      0.9113     -0.0554      0.0000
   3   6  13      3.0133      0.7421      1.6858      0.0000
   4   6  13      1.6757      0.8774      2.2389      0.0000
  -4   7  13      1.5605      1.2405      2.9218      0.0000
  -3   7  13      3.4157      0.6757     -2.5813      0.0000
  -2   7  13      5.9591      0.6141      5.7856      0.0000
  -1   7  13      6.9122      0.3864      6.8837      0.0000
   0   7  13      3.0798      0.5337     -2.0232      0.0000
   1   7  13      2.0248      0.6661     -1.4734      0.0000
   2   7  13      1.7301      0.7139      0.6509      0.0000
   3   7  13      1.0240      1.1559      0.0558      0.0000
  -7   8  13      3.7766      0.1799      3.8682      0.0000
  -4   8  13      2.0384      1.0002      0.8705      0.0000
  -3   8  13      3.6688      0.7106     -2.7680      0.0000
  -2   8  13      2.0608      0.6970     -2.3454      0.0000
  -1   8  13      1.7122      0.8734      0.8135      0.0000
   0   8  13      2.3624      0.9365      0.3732      0.0000
   1   8  13      1.6971      0.8037     -0.2582      0.0000
   2   8  13      0.8869      0.8921      1.2758      0.0000
   3   8  13      0.0000      1.2025      0.3833      0.0000
  -8   9  13      2.6809      0.3390     -2.4732      0.0000
  -7   9  13      1.4810      0.3511     -0.3672      0.0000
  -4   9  13      2.1170      1.0620      1.8676      0.0000
  -3   9  13      1.9214      0.7019      0.6392      0.0000
  -2   9  13      0.0000      1.2541     -1.7077      0.0000
  -1   9  13      0.0000      1.2130     -0.6165      0.0000
   0   9  13      0.8327      1.1522      1.1092      0.0000
   1   9  13      1.9808      1.0505     -1.4344      0.0000
   2   9  13      1.7353      0.7145      1.3385      0.0000
 -10  10  13      2.4981      0.4404     -1.7289      0.0000
  -9  10  13      3.7282      0.3143      2.7725      0.0000
  -8  10  13      1.6067      0.3921     -1.8163      0.0000
  -7  10  13      1.6311      0.3752      1.2336      0.0000
  -5  10  13      0.3901      1.2199     -0.3950      0.0000
  -4  10  13      2.9766      0.7794     -3.5311      0.0000
  -3  10  13      2.3007      0.8888      0.0619      0.0000
  -2  10  13      3.9805      0.6429      3.8830      0.0000
  -1  10  13      2.2184      0.9218     -1.1665      0.0000
   0  10  13      0.0000      1.1073     -0.8550      0.0000
   1  10  13      1.8483      1.1128      1.3187      0.0000
 -12  11  13      0.0000      0.7300      0.0529      0.0000
 -11  11  13      1.7608      0.4515     -1.1545      0.0000
 -10  11  13      1.0484      0.8327      1.3176      0.0000
  -9  11  13      1.2199      0.6372     -1.3739      0.0000
  -8  11  13      2.3336      0.4458     -0.5434      0.0000
  -7  11  13      0.9359      0.8478      1.2216      0.0000
  -5  11  13      0.0000      1.2165     -1.1445      0.0000
  -4  11  13      0.6262      0.9390      0.4905      0.0000
  -3  11  13      1.5767      1.1448      1.3792      0.0000
  -2  11  13      2.4190      0.8799     -1.5289      0.0000
  -1  11  13      0.0000      1.1776     -2.0825      0.0000
   0  11  13      1.4700      0.9010      0.7908      0.0000
 -10  12  13      0.6217      0.6999      1.0418      0.0000
  -9  12  13      0.9556      0.7694     -0.8390      0.0000
  -8  12  13      1.5166      0.7175     -0.9320      0.0000
  -7  12  13      3.4390      0.3373     -3.7883      0.0000
  -5  12  13      0.9989      1.1812     -0.2056      0.0000
  -4  12  13      0.8985      0.9793      1.1825      0.0000
  -3  12  13      2.2975      0.6050      2.3777      0.0000
  -2  12  13      0.9495      0.9373     -0.0987      0.0000
  -1  12  13      0.0000      1.2337     -1.4551      0.0000
  -8  13  13      1.4590      0.5520     -0.4438      0.0000
  -7  13  13      1.1035      0.8225     -0.0662      0.0000
  -5  13  13      0.0000      1.1776      0.2145      0.0000
  -4  13  13      2.0766      1.1978      0.9147      0.0000
  -3  13  13      0.6881      1.2371      0.3032      0.0000
  -6   0  14      2.9365      0.6801      2.3053      0.0000
  -5   0  14     12.1214      0.6017     12.2429      0.0000
  -4   0  14      1.8528      0.7551     -1.5577      0.0000
  -3   0  14      4.0915      0.4559     -4.7392      0.0000
  -2   0  14      2.3731      0.6349      2.4045      0.0000
  -1   0  14      2.3695      0.6561      2.2315      0.0000
   0   0  14      5.7758      0.3406     -5.8265      0.0000
   1   0  14      0.9297      0.8639      1.1803      0.0000
   2   0  14      2.5649      0.8159      3.3133      0.0000
  -6   1  14      2.8152      0.3701     -2.5845      0.0000
  -5   1  14      3.4075      0.3977     -2.9656      0.0000
  -4   1  14      7.3775      0.3324      8.1368      0.0000
  -3   1  14      4.5390      0.2664      4.4117      0.0000
  -2   1  14      2.1564      0.5974      0.0139      0.0000
  -1   1  14      2.6732      0.4501     -2.3660      0.0000
   0   1  14      1.6899      0.5219      1.5273      0.0000
   1   1  14      2.0359      0.4666     -2.1850      0.0000
   2   1  14      2.7030      0.4973     -2.5697      0.0000
   3   1  14      2.2527      0.6731      0.7920      0.0000
  -5   2  14      3.5349      0.3566     -3.6016      0.0000
  -4   2  14      0.0000      1.1300     -0.1971      0.0000
  -3   2  14      2.1225      0.3698     -1.8546      0.0000
  -2   2  14      2.5903      0.4258      2.3146      0.0000
  -1   2  14      2.6189      0.3116     -2.5195      0.0000
   0   2  14      2.3669      0.4420     -1.4094      0.0000
   1   2  14      2.0669      0.6445     -1.8198      0.0000
   2   2  14      1.7110      0.9950     -0.9525      0.0000
   3   2  14      0.8079      0.8415      0.3783      0.0000
  -6   3  14      4.2149      0.3541     -4.2310      0.0000
  -5   3  14      3.2637      0.3705     -3.1045      0.0000
  -4   3  14      2.0529      0.4067      0.9148      0.0000
  -3   3  14      3.4269      0.2800      3.9543      0.0000
  -2   3  14      1.5593      0.4544     -1.2355      0.0000
  -1   3  14      0.0000      0.9818     -1.0206      0.0000
   0   3  14      0.4623      0.8807      0.0049      0.0000
   1   3  14      1.1079      0.8297      1.1273      0.0000
   2   3  14      1.6086      0.9962     -1.2512      0.0000
   3   3  14      0.7803      1.1111      0.5956      0.0000
  -6   4  14      3.8051      0.3097     -3.6618      0.0000
  -5   4  14      3.5384      0.3966     -3.8743      0.0000
  -4   4  14      1.8210      0.6797     -1.4499      0.0000
  -3   4  14      2.3847      0.5014      2.6297      0.0000
  -2   4  14      0.8016      1.0404      0.3525      0.0000
  -1   4  14      2.4498      0.5545      2.7601      0.0000
   0   4  14      2.2490      0.5900      1.3716      0.0000
   1   4  14      2.5798      0.5539     -2.7281      0.0000
   2   4  14      2.5450      0.8740     -3.2177      0.0000
   3   4  14      1.6805      1.1100      1.2949      0.0000
  -6   5  14      2.1252      0.2904      1.4868      0.0000
  -5   5  14      2.6118      0.4978      2.6982      0.0000
  -4   5  14      6.2337      0.3645     -6.7769      0.0000
  -3   5  14      5.9929      0.4726     -6.3906      0.0000
  -2   5  14      4.1098      0.4145      4.3128      0.0000
  -1   5  14      1.9593      1.0437      1.5614      0.0000
   0   5  14      1.8066      1.0458      0.2604      0.0000
   1   5  14      2.9992      0.6818      2.4350      0.0000
   2   5  14      2.9794      0.7144      1.6944      0.0000
   3   5  14      0.0000      1.1812     -1.4461      0.0000
  -6   6  14      2.6139      0.2699      2.6352      0.0000
  -5   6  14      3.3346      0.3633      3.1741      0.0000
  -4   6  14      4.2719      0.2880      3.4773      0.0000
  -3   6  14      3.5683      0.6703     -3.3837      0.0000
  -2   6  14      1.2569      0.9714      0.9794      0.0000
  -1   6  14      1.5387      1.2025      0.5348      0.0000
   1   6  14      1.5605      1.1374     -0.8622      0.0000
   2   6  14      3.0744      0.7507      2.7296      0.0000
  -6   7  14      2.8610      0.2215     -2.8513      0.0000
  -5   7  14      0.3510      0.9875      1.4307      0.0000
  -4   7  14      2.0020      0.9258      1.7295      0.0000
  -3   7  14      1.3326      1.0919     -1.1209      0.0000
  -2   7  14      1.6243      1.2439      0.8035      0.0000
  -1   7  14      3.1181      0.7172      2.3199      0.0000
   0   7  14      0.5202      1.1300     -1.0825      0.0000
   1   7  14      2.3695      0.8226     -1.6315      0.0000
   2   7  14      1.5110      1.2234      0.0746      0.0000
  -5   8  14      2.1877      1.0386      3.4205      0.0000
  -4   8  14      1.3247      1.0444     -2.9659      0.0000
  -3   8  14      2.0438      0.9596     -0.9318      0.0000
  -2   8  14      1.1704      1.1740     -0.3996      0.0000
  -1   8  14      1.9893      1.0520     -1.4041      0.0000
   0   8  14      2.3480      0.9065     -1.5288      0.0000
   1   8  14      2.4537      0.8041      0.3386      0.0000
  -9   9  14      1.6805      0.4269     -2.3690      0.0000
  -8   9  14      2.9766      0.2772     -3.4756      0.0000
  -7   9  14      2.3516      0.2899     -1.2640      0.0000
  -5   9  14      1.4884      1.2708     -1.5196      0.0000
  -4   9  14      1.4941      1.1740      1.4411      0.0000
  -3   9  14      2.6530      0.7931      2.1099      0.0000
  -2   9  14      0.6677      0.9459     -1.4208      0.0000
  -1   9  14      1.9308      0.7463     -0.8686      0.0000
   0   9  14      1.3627      0.8867      1.1915      0.0000
 -11  10  14      0.0000      0.8069     -1.0947      0.0000
 -10  10  14      1.6603      0.6338      0.5665      0.0000
  -9  10  14      2.6349      0.5920      2.0528      0.0000
  -8  10  14      1.5285      0.3473      0.0681      0.0000
  -7  10  14      1.2405      0.5495      0.1771      0.0000
  -5  10  14      2.3444      0.6317     -3.3566      0.0000
  -4  10  14      1.1411      1.2473      0.1888      0.0000
  -3  10  14      0.7123      1.1954      1.7252      0.0000
  -2  10  14      0.4313      1.1848      0.6986      0.0000
  -1  10  14      1.2130      1.2642      0.6676      0.0000
 -11  11  14      2.8223      0.4788     -1.8700      0.0000
 -10  11  14      0.3154      0.6208     -0.1004      0.0000
  -8  11  14      1.4335      0.6256     -0.3710      0.0000
  -7  11  14      0.7583      0.7063      0.4668      0.0000
  -5  11  14      1.2937      0.9442      0.6123      0.0000
  -4  11  14      1.6951      0.8077     -1.6653      0.0000
  -3  11  14      0.0000      1.0094      0.4303      0.0000
  -2  11  14      0.0000      0.8947      0.0184      0.0000
  -5  12  14      1.9113      0.9448      1.0056      0.0000
  -4  12  14      2.3979      0.9774      1.4504      0.0000
  -5   1  15      2.7496      0.4500     -2.3251      0.0000
  -4   1  15      1.9542      0.4099     -1.2226      0.0000
  -3   1  15      1.8188      0.4113     -0.0658      0.0000
  -2   1  15      1.8710      0.7350      0.5956      0.0000
  -1   1  15      1.6605      0.4192     -1.3058      0.0000
   0   1  15      1.3675      0.5164      0.4239      0.0000
   1   1  15      1.6250      0.5846      0.8662      0.0000
   2   1  15      0.0000      1.0240     -0.4410      0.0000
  -6   2  15      2.6310      0.3316     -2.6402      0.0000
  -5   2  15      3.7778      0.5603     -3.5020      0.0000
  -4   2  15      2.2973      0.3034      1.4807      0.0000
  -3   2  15      2.6283      0.4020     -1.8619      0.0000
  -2   2  15      4.8972      0.2930     -4.1926      0.0000
  -1   2  15      1.0981      0.6908      1.3184      0.0000
   0   2  15      3.6644      0.3176      4.3374      0.0000
   1   2  15      0.8724      1.0684     -1.0946      0.0000
   2   2  15      0.3911      0.9088      0.2183      0.0000
  -6   3  15      3.4958      0.4139      4.2614      0.0000
  -5   3  15      3.3699      0.2840      3.8039      0.0000
  -4   3  15      1.3521      0.6882     -0.2799      0.0000
  -3   3  15      1.2721      0.8860     -0.7775      0.0000
  -2   3  15      1.3504      0.5359      0.1641      0.0000
  -1   3  15      3.1543      0.4560     -2.0931      0.0000
   0   3  15      1.6293      0.5938      0.0188      0.0000
   1   3  15      1.5396      0.7463      1.5995      0.0000
  -6   4  15      1.6479      0.6355      1.1358      0.0000
  -5   4  15      4.4220      0.2951      4.3409      0.0000
  -4   4  15      1.6230      0.3779      1.6488      0.0000
  -3   4  15      2.8338      0.3014      1.9828      0.0000
  -1   4  15      1.4006      1.0958     -0.5063      0.0000
   0   4  15      3.0834      0.4220     -2.8469      0.0000
   1   4  15      1.5215      0.7346      0.5507      0.0000
  -6   5  15      1.5391      0.5155     -2.0233      0.0000
  -5   5  15      2.6524      0.3922      2.8638      0.0000
  -4   5  15      2.1663      0.3140     -1.9759      0.0000
  -3   5  15      3.1398      0.6968     -3.2332      0.0000
  -2   5  15      1.2239      0.9059     -0.5998      0.0000
  -1   5  15      1.4906      0.7756     -0.1161      0.0000
   0   5  15      2.3923      0.5285     -2.5903      0.0000
   1   5  15      0.0000      1.0605     -0.8953      0.0000
  -7   6  15      4.0604      0.2857     -5.1609      0.0000
  -6   6  15      2.2056      0.3036     -0.1495      0.0000
  -5   6  15      2.2031      0.9607      2.8100      0.0000
  -4   6  15      1.6435      0.9008     -0.9032      0.0000
  -3   6  15      1.0322      1.1812      0.7132      0.0000
  -2   6  15      3.6097      0.4772      3.3895      0.0000
  -1   6  15      2.4912      0.5366     -2.7584      0.0000
   0   6  15      2.1170      0.7965     -2.3080      0.0000
  -6   7  15      3.0495      0.1885     -3.2374      0.0000
  -5   7  15      2.4180      0.3516     -3.4678      0.0000
  -4   7  15      1.8528      1.0391      1.7146      0.0000
  -3   7  15      1.0240      1.1559     -0.2007      0.0000
  -2   7  15      1.7831      1.0730      0.5645      0.0000
  -1   7  15      2.1368      0.8674      1.6740      0.0000
   0   7  15      2.0916      0.6367      1.0390      0.0000
  -6   8  15      1.4539      1.2060     -0.3831      0.0000
  -4   8  15      1.4655      1.1225      0.9315      0.0000
  -3   8  15      1.3701      1.1919      0.5711      0.0000
  -2   8  15      1.4126      1.2439     -2.1407      0.0000
  -1   8  15      1.5277      1.1522      0.9634      0.0000
  -9   9  15      1.3763      0.4953     -1.3451      0.0000
  -8   9  15      2.5911      0.2446     -2.3025      0.0000
  -6   9  15      1.1559      1.1595      1.5639      0.0000
  -5   9  15      0.0000      1.1225     -0.6207      0.0000
  -4   9  15      0.0000      1.0841     -0.7462      0.0000
  -3   9  15      1.8019      1.0485      2.9779      0.0000
  -2   9  15      2.2069      0.9753     -1.1950      0.0000
  -9  10  15      1.2268      0.5653      1.2864      0.0000
  -8  10  15      2.2359      0.2307      1.7451      0.0000
  -6  10  15      1.9068      1.0348     -1.0129      0.0000
  -5  10  15      1.1380      0.9149     -0.2592      0.0000
  -4  10  15      1.3366      0.9753      1.2542      0.0000
  -3  10  15      1.0724      1.0763     -0.8230      0.0000
  -6  11  15      0.9644      1.1740     -0.4698      0.0000
  -6   0  16      2.6546      0.3738     -3.2782      0.0000
  -5   0  16      4.7132      0.4846      5.7385      0.0000
  -4   0  16      3.8045      0.4903      3.1264      0.0000
  -3   0  16      1.3639      0.9775      1.0922      0.0000
  -2   0  16      1.6906      0.7569     -1.3318      0.0000
  -1   0  16      1.5433      0.6272      2.1460      0.0000
   0   0  16      1.4422      0.7417      1.5588      0.0000
  -7   1  16      1.0681      0.8790     -1.2798      0.0000
  -6   1  16      1.8616      0.4348      1.8648      0.0000
  -5   1  16      1.5980      0.9653      0.5064      0.0000
  -4   1  16      3.2061      0.3870      3.4212      0.0000
  -3   1  16      1.6903      0.4444     -1.2771      0.0000
  -2   1  16      1.8373      0.4792      0.7291      0.0000
  -1   1  16      1.1919      0.6618      0.0640      0.0000
   0   1  16      0.9741      0.7161      0.1433      0.0000
  -7   2  16      3.1765      0.3803     -4.7306      0.0000
  -6   2  16      1.6856      0.4157      2.0442      0.0000
  -5   2  16      1.5094      0.5503     -1.6205      0.0000
  -3   2  16      1.8270      0.3728     -0.6884      0.0000
  -2   2  16      1.1198      0.8358      0.5687      0.0000
  -1   2  16      1.1588      0.6328     -0.7475      0.0000
   0   2  16      1.3751      0.6279      1.0390      0.0000
  -6   3  16      1.4373      0.6351     -2.0873      0.0000
  -5   3  16      2.5846      0.5876      2.3296      0.0000
  -4   3  16      2.3124      0.4044     -1.2790      0.0000
  -3   3  16      2.2786      0.7872      0.6922      0.0000
  -2   3  16      1.0048      0.6910     -0.6666      0.0000
  -1   3  16      2.0964      0.4303      1.2223      0.0000
   0   3  16      1.5258      0.8073     -1.9826      0.0000
  -7   4  16      1.7972      0.4990     -1.9548      0.0000
  -6   4  16      1.4487      0.4418      0.0977      0.0000
  -5   4  16      1.9282      0.6853      0.4064      0.0000
  -4   4  16      4.6212      0.6443     -4.9347      0.0000
  -3   4  16      2.5405      0.2916      2.6417      0.0000
  -2   4  16      3.1674      0.2859      3.6233      0.0000
  -1   4  16      1.1181      0.8609     -0.5767      0.0000
  -7   5  16      2.1164      0.3616      2.1790      0.0000
  -5   5  16      1.1967      0.4283     -0.5806      0.0000
  -4   5  16      1.5054      0.6434     -2.0704      0.0000
  -3   5  16      3.4404      0.5318     -3.1252      0.0000
  -2   5  16      2.3081      0.7875      1.0467      0.0000
  -1   5  16      1.2060      1.0996     -1.5253      0.0000
  -6   6  16      1.5727      0.3355     -0.0870      0.0000
  -5   6  16      2.7060      0.6850      1.7297      0.0000
  -4   6  16      2.9427      0.3260      2.9255      0.0000
  -3   6  16      1.2078      0.8544     -0.8960      0.0000
  -2   6  16      0.0000      1.1262      0.3715      0.0000
  -7   7  16      1.5977      0.2433      2.2181      0.0000
  -6   7  16      1.4775      0.2994      0.2526      0.0000
  -5   7  16      1.5148      0.5407     -0.7034      0.0000
  -4   7  16      0.4866      1.0444     -0.4304      0.0000
  -3   7  16      1.9850      1.0121      1.9386      0.0000
  -6   8  16      1.7004      0.9776     -1.3614      0.0000
  -5   8  16      0.0000      1.0802      1.1478      0.0000
  -4   8  16      1.6552      1.1054      1.7835      0.0000
  -3   8  16      1.7688      1.2034     -1.7525      0.0000
  -6   9  16      0.0000      1.0919     -0.5689      0.0000
  -7   1  17      0.9928      0.7046     -0.8421      0.0000
  -6   1  17      1.4179      0.4295     -0.2626      0.0000
  -5   1  17      1.6221      0.3934      0.8191      0.0000
  -4   1  17      1.7358      0.4957     -1.0589      0.0000
  -3   1  17      1.1620      0.8288     -0.8803      0.0000
  -2   1  17      1.0927      0.6348      0.3862      0.0000
  -7   2  17      2.2802      0.2827      1.4873      0.0000
  -6   2  17      2.5360      0.6359      2.4639      0.0000
  -5   2  17      2.2695      0.3490     -1.7369      0.0000
  -4   2  17      2.3063      0.3011     -1.7949      0.0000
  -3   2  17      1.5110      0.9814     -0.3520      0.0000
  -2   2  17      0.0000      0.9818      0.4619      0.0000
  -7   3  17      1.8246      0.5268      1.0763      0.0000
  -6   3  17      4.2636      0.4403      4.9485      0.0000
  -5   3  17      1.6093      0.4018      0.4482      0.0000
  -4   3  17      1.5205      0.4777     -0.0682      0.0000
  -3   3  17      2.8904      0.6495      2.9060      0.0000
  -7   4  17      1.9157      0.4994     -1.6207      0.0000
  -6   4  17      2.2083      0.3268     -1.5883      0.0000
  -5   4  17      1.4768      0.5302      0.7456      0.0000
  -4   4  17      1.4067      0.4687     -1.0247      0.0000
  -3   4  17      1.4764      0.5917      0.7327      0.0000
  -6   5  17      0.5010      0.9068      0.6999      0.0000
  -5   5  17      1.1903      0.5954      0.0244      0.0000
  -4   5  17      1.6534      0.5234     -1.3814      0.0000
  -7   6  17      0.8500      0.6169     -1.3520      0.0000
  -6   6  17      2.9361      0.5578     -2.7382      0.0000
  -5   6  17      0.8020      0.6271      0.2555      0.0000
  -7   7  17      1.2479      0.3546     -0.8877      0.0000
  -8   0  18      0.0000      1.0031     -1.7687      0.0000
  -7   0  18      2.1384      0.4824      0.9992      0.0000
  -6   0  18      1.1288      0.7448      0.6284      0.0000
  -5   0  18      0.8977      0.8304      1.2661      0.0000
  -8   1  18      3.5730      0.5455     -2.9864      0.0000
  -7   1  18      0.9312      0.7060      1.6235      0.0000
  -6   1  18      1.2302      0.6396     -1.1023      0.0000
  -8   2  18      1.1989      0.9688      0.8788      0.0000
  -7   2  18      1.2371      0.4623     -0.7858      0.0000
  -6   2  18      1.1948      0.8137      0.8365      0.0000
  -8   3  18      1.1411      0.8528     -0.8831      0.0000
  -7   3  18      1.3666      0.6389     -0.6245      0.0000
                                                    
