# Supplementary material for: How to get maximum structure information from anisotropic displacement parameters obtained by three-dimensional electron diffraction: an experimental study on metal–organic frameworks
Source: IUCrJ. 2022 Jun 8;9(Pt 4):480–91. doi: 10.1107/S2052252522005632 (PMC9252158; doi:10.1107/S2052252522005632)
Supplement: Supplementary file 3 [file m-09-00480-sup3.zip › vq5001ZIF-EC1_3msup45.hkl]

#
# Unique observed reflections after correcting
# for dispersion and merging Friedel opposites
#
data_3
_shelx_title ' 14m_a.res in P2(1)/c'
_shelx_refln_list_code          3
_shelx_F_calc_maximum       78.26
_exptl_crystal_F_000       413.19
_reflns_d_resolution_high  0.7659

loop_
 _space_group_symop_operation_xyz
 'x, y, z'
 '-x, y+1/2, -z+1/2'
 '-x, -y, -z'
 'x, -y-1/2, z-1/2'

_cell_length_a    13.4619
_cell_length_b    14.6590
_cell_length_c    14.4487
_cell_angle_alpha  90.000
_cell_angle_beta  118.122
_cell_angle_gamma  90.000

loop_
 _refln_index_h
 _refln_index_k
 _refln_index_l
 _refln_F_meas
 _refln_F_sigma
 _refln_A_calc
 _refln_B_calc
   1   1   0     11.2097      0.9781     14.7484      0.0000
   2   1   0      4.5683      1.1737     -9.2724      0.0000
   0   2   0     27.3699      1.7574    -18.2572      0.0000
   1   2   0      8.6775      0.7181      5.3561      0.0000
   2   2   0     33.5084      1.8092    -42.0533      0.0000
   3   2   0     36.3813      2.4552     46.3632      0.0000
   4   2   0      5.2686      1.8617      5.9690      0.0000
   1   3   0     24.2333      1.2547     29.3664      0.0000
   2   3   0     17.5159      1.7135     19.4314      0.0000
   3   3   0     15.2242      0.8347     11.9119      0.0000
   4   3   0      5.8562      3.6460      5.4870      0.0000
   5   3   0     11.0001      0.9838    -11.6948      0.0000
   6   3   0      1.9261      1.5534      0.7900      0.0000
   7   3   0      8.2107      2.0285    -10.6804      0.0000
   0   4   0     49.1890      3.1770     77.7844      0.0000
   1   4   0     12.4101      0.8731    -13.1757      0.0000
   2   4   0     29.6090      1.9553     29.7335      0.0000
   3   4   0     34.4065      2.1507    -43.6407      0.0000
   4   4   0      7.1199      0.6570      3.4011      0.0000
   5   4   0     14.6328      1.0036     12.8854      0.0000
   6   4   0      7.1515      0.5871      8.7930      0.0000
   7   4   0     12.3101      1.6915    -12.8014      0.0000
   8   4   0      2.7901      1.4006     -2.4155      0.0000
   9   4   0      1.8838      1.6690      0.6125      0.0000
   1   5   0      9.2772      0.5705     -6.3861      0.0000
   2   5   0     26.2099      1.4792    -27.1496      0.0000
   3   5   0      6.8061      0.6115     -6.3678      0.0000
   4   5   0      4.4510      0.3586     -4.5263      0.0000
   5   5   0     10.6871      0.6906      7.3511      0.0000
   6   5   0      3.7436      0.5146      2.0453      0.0000
   7   5   0      2.7287      1.2211      1.1929      0.0000
   8   5   0      5.3161      1.3095      5.0167      0.0000
   9   5   0      4.4603      0.7849      5.1755      0.0000
  10   5   0      2.2790      0.9590     -1.2179      0.0000
  11   5   0      2.5839      2.0702     -4.0334      0.0000
  12   5   0      1.1992      1.3189      0.8858      0.0000
   0   6   0     27.3578      2.2346     19.8673      0.0000
   1   6   0     10.7626      0.4924     11.2344      0.0000
   2   6   0     18.0404      0.9035    -17.4681      0.0000
   3   6   0     21.3990      1.5169     25.0228      0.0000
   4   6   0      3.4241      0.4441      1.4897      0.0000
   5   6   0      3.4582      0.3263     -2.7283      0.0000
   6   6   0     15.2709      0.9480    -13.3483      0.0000
   7   6   0     10.5972      1.7156     12.8000      0.0000
   8   6   0      2.9320      0.4698      2.2840      0.0000
   9   6   0      1.2546      1.1258      1.5783      0.0000
  10   6   0      1.9188      0.7181     -0.8005      0.0000
  11   6   0      4.5240      0.7633     -4.0822      0.0000
  12   6   0      4.1415      0.7728     -4.7860      0.0000
  13   6   0      1.3627      1.0451      0.6154      0.0000
  14   6   0      0.0000      1.0304      1.0451      0.0000
   1   7   0     13.8364      0.8542     11.6886      0.0000
   2   7   0      2.2458      0.2920     -1.8996      0.0000
   3   7   0     17.4773      1.0929    -17.1048      0.0000
   4   7   0     11.5488      0.6580     11.4248      0.0000
   5   7   0      6.6210      0.3837     -5.3936      0.0000
   6   7   0     12.0835      0.7819    -11.9188      0.0000
   7   7   0      2.1692      0.4001     -2.4865      0.0000
   8   7   0      2.3389      0.9592      0.8710      0.0000
   9   7   0      2.5994      0.4585      1.9814      0.0000
  10   7   0      1.4281      0.7320      0.5039      0.0000
  11   7   0      1.9769      0.4951      2.4912      0.0000
  12   7   0      1.0721      1.1285     -1.4550      0.0000
  13   7   0      1.3746      0.9574     -1.9980      0.0000
  14   7   0      0.0000      0.8724      0.4955      0.0000
   0   8   0     15.2586      1.5669     16.8641      0.0000
   1   8   0      2.5210      0.3205     -2.1218      0.0000
   2   8   0     14.0931      0.7649    -13.4301      0.0000
   3   8   0     12.8725      0.8086    -12.7111      0.0000
   4   8   0     13.4318      1.2581     17.3049      0.0000
   5   8   0      5.7592      0.6939     -5.5682      0.0000
   6   8   0      3.9624      0.6080      0.4883      0.0000
   7   8   0      5.0987      0.5372      4.9722      0.0000
   8   8   0      2.6841      0.4200      3.7837      0.0000
   9   8   0      4.7800      0.4261     -4.6244      0.0000
  10   8   0      1.2157      0.5873      1.1569      0.0000
  11   8   0      2.1075      0.4636      2.4943      0.0000
  12   8   0      2.4069      0.4200     -2.5792      0.0000
  13   8   0      0.8990      0.8767     -1.0995      0.0000
   1   9   0     13.8713      0.7696     15.9859      0.0000
   2   9   0      6.9513      0.3909      7.0578      0.0000
   3   9   0     11.0279      0.6379      8.9345      0.0000
   4   9   0      3.5237      0.8616     -2.8834      0.0000
   5   9   0      2.8370      0.2806     -0.2704      0.0000
   6   9   0      2.4847      0.6055      1.3159      0.0000
   7   9   0      4.0702      0.3664     -3.3987      0.0000
   8   9   0      2.8231      0.7406     -1.4077      0.0000
   9   9   0      1.1216      0.5225      0.2614      0.0000
  10   9   0      3.7693      0.3931      4.7509      0.0000
  11   9   0      1.0316      0.7476      0.3993      0.0000
  12   9   0      1.4527      0.5737     -1.2656      0.0000
  13   9   0      1.5346      0.5230      0.5565      0.0000
   0  10   0     17.7557      1.6250    -14.6014      0.0000
   1  10   0      4.0836      0.2762      4.8862      0.0000
   2  10   0      6.2308      0.3530      5.1626      0.0000
   3  10   0      4.0632      0.3243      3.9031      0.0000
   4  10   0      3.7434      0.3080      3.9983      0.0000
   5  10   0      8.6423      0.5319     10.6148      0.0000
   6  10   0      9.2619      0.6369     -8.9205      0.0000
   7  10   0      1.8288      0.4010     -0.3274      0.0000
   8  10   0      1.4282      0.3924      1.1820      0.0000
   9  10   0      2.3290      0.5278     -2.6734      0.0000
  10  10   0      2.4739      0.6298     -1.6057      0.0000
  11  10   0      1.1783      0.4222      0.9350      0.0000
  12  10   0      1.5103      0.3396      0.6509      0.0000
  13  10   0      0.8747      0.6777      0.4628      0.0000
   1  11   0      4.6352      0.3559     -4.4311      0.0000
   2  11   0      3.4288      0.2567      1.6371      0.0000
   3  11   0      4.0793      0.2905     -4.1838      0.0000
   4  11   0      5.3952      0.4522     -5.4200      0.0000
   5  11   0      3.1753      0.8175      3.1721      0.0000
   6  11   0      7.3450      0.4222      7.2456      0.0000
   7  11   0      1.1342      0.4093      0.2035      0.0000
   8  11   0      2.5641      0.2742     -3.3642      0.0000
   9  11   0      2.4319      0.3854      2.0097      0.0000
  10  11   0      0.9172      0.5198     -1.5421      0.0000
  11  11   0      2.7806      0.6768     -2.6762      0.0000
  12  11   0      1.1479      0.4029      0.5778      0.0000
   0  12   0      9.2450      0.8820     -5.4935      0.0000
   1  12   0      2.0784      0.4874      1.4290      0.0000
   2  12   0      3.6569      0.2721      3.6486      0.0000
   3  12   0      3.2083      0.2913     -2.1663      0.0000
   4  12   0      2.8450      0.3459      3.3929      0.0000
   5  12   0      2.3777      0.2538      1.9742      0.0000
   6  12   0      2.9780      0.8348      1.6911      0.0000
   7  12   0      1.5861      0.2940     -1.0506      0.0000
   8  12   0      1.6474      0.3421      0.1429      0.0000
   9  12   0      2.0379      0.3392     -1.3032      0.0000
  10  12   0      0.5937      0.5109      0.3191      0.0000
  11  12   0      1.8637      0.3416     -1.8256      0.0000
  12  12   0      0.5626      0.5621     -0.4465      0.0000
   1  13   0      7.7426      0.4736      7.5546      0.0000
   2  13   0      1.7619      0.3598      0.1214      0.0000
   3  13   0      5.4720      0.3773     -5.7250      0.0000
   4  13   0      1.9029      0.3202      1.0314      0.0000
   5  13   0      2.9072      0.2805      2.6624      0.0000
   6  13   0      1.3303      0.4355     -0.1103      0.0000
   7  13   0      1.8744      0.6258     -0.6784      0.0000
   8  13   0      1.2541      0.3840      1.0082      0.0000
   9  13   0      2.0509      0.3941     -2.3518      0.0000
  10  13   0      2.2488      0.3086     -2.2837      0.0000
  11  13   0      0.8477      0.4921      0.7142      0.0000
   0  14   0      2.9918      1.2933      0.6101      0.0000
   1  14   0      3.9719      0.4045      4.2125      0.0000
   2  14   0      1.5720      0.4175     -0.7338      0.0000
   3  14   0      0.7065      0.5353     -0.6572      0.0000
   4  14   0      2.9370      0.3012     -2.2479      0.0000
   5  14   0      2.4543      0.5667     -2.7607      0.0000
   6  14   0      1.8431      0.3460     -1.0989      0.0000
   7  14   0      1.7399      0.3249      1.7470      0.0000
   8  14   0      0.6690      0.5225      0.6734      0.0000
   9  14   0      0.7290      0.5239     -0.2674      0.0000
  10  14   0      1.1226      0.3379      0.7383      0.0000
   1  15   0      3.1732      0.3092      3.7157      0.0000
   2  15   0      0.0000      0.6049     -0.4620      0.0000
   3  15   0      0.7996      0.4819     -0.3487      0.0000
   4  15   0      1.0660      0.4345      0.9938      0.0000
   5  15   0      1.4159      0.3227      0.9658      0.0000
   6  15   0      1.8710      0.2337     -1.7647      0.0000
   7  15   0      0.3774      0.4779      0.4802      0.0000
   8  15   0      1.5383      0.5435      1.0218      0.0000
   9  15   0      0.7322      0.5334     -0.5487      0.0000
   0  16   0      1.5052      0.5637     -0.0276      0.0000
   1  16   0      0.9490      0.4073     -0.0117      0.0000
   2  16   0      0.0000      0.5426     -0.0428      0.0000
   3  16   0      1.0964      0.3799      1.2551      0.0000
   4  16   0      1.5014      0.3192      2.0668      0.0000
   5  16   0      0.8531      0.4618      0.5959      0.0000
   6  16   0      1.0771      0.3528     -0.6177      0.0000
   7  16   0      1.1420      0.3111     -0.1188      0.0000
   8  16   0      0.7342      0.6514     -0.0481      0.0000
   1  17   0      1.9116      0.3189     -2.4533      0.0000
   2  17   0      1.1430      0.3340      1.8225      0.0000
   3  17   0      1.0022      0.3923      1.0351      0.0000
   4  17   0      1.2021      0.3780     -1.4020      0.0000
   5  17   0      0.8638      0.6050     -0.6462      0.0000
   6  17   0      1.7046      0.3414      1.9193      0.0000
   7  17   0      0.3670      0.5762     -0.5936      0.0000
   0  18   0      1.0001      0.5658      1.4014      0.0000
   1  18   0      0.8416      0.4937      0.8845      0.0000
   2  18   0      0.3773      0.4860     -1.1107      0.0000
   3  18   0      0.5380      0.4886     -0.1922      0.0000
   4  18   0      0.6501      0.5106      0.1747      0.0000
   5  18   0      0.5309      0.5333      0.2230      0.0000
   1  19   0      0.0000      0.5629     -0.2254      0.0000
  -1   1   1     12.8467      1.0380     -0.4256      0.0000
   0   1   1      8.1320      0.6259     -8.5243      0.0000
   1   1   1     35.9753      5.7377    -51.5498      0.0000
   2   1   1      2.8075      0.6075     -0.9668      0.0000
  -3   2   1      4.2983      0.4933     -4.5019      0.0000
  -2   2   1     52.3644      4.7756     74.0572      0.0000
  -1   2   1      4.6199      0.3933      4.8934      0.0000
   0   2   1     39.9498      2.4662    -51.2301      0.0000
   1   2   1     16.8841      1.2735     19.2600      0.0000
   2   2   1      5.4149      0.4731      4.7056      0.0000
   3   2   1     10.9572      0.9694     -7.5054      0.0000
   4   2   1      9.7201      1.5677     -9.4562      0.0000
   5   2   1     12.5227      1.7466     14.8609      0.0000
   6   2   1      4.5120      1.8921      5.8246      0.0000
  -5   3   1      2.9393      2.3455     -1.6737      0.0000
  -4   3   1     23.1322      1.6460    -24.1792      0.0000
  -3   3   1      7.4487      1.4666      9.6742      0.0000
  -2   3   1     34.2479      2.2248     42.6988      0.0000
  -1   3   1     25.6829      1.1586     26.8615      0.0000
   0   3   1     24.6744      1.5502     26.0906      0.0000
   1   3   1      6.4921      2.3526     -5.1948      0.0000
   2   3   1     12.3189      0.9922     14.7605      0.0000
   3   3   1     24.6786      1.7797    -29.8449      0.0000
   4   3   1     16.4356      1.1698    -17.2150      0.0000
   5   3   1      3.5577      0.5019     -5.6280      0.0000
   6   3   1     11.7595      1.5963    -12.4369      0.0000
   7   3   1      4.3208      1.0686     -3.7324      0.0000
   8   3   1     13.4647      2.4698     14.6830      0.0000
  -8   4   1      6.7184      1.9285      4.9356      0.0000
  -7   4   1      7.8305      2.7878      8.2812      0.0000
  -6   4   1      5.2381      0.4651      5.8778      0.0000
  -5   4   1     12.6925      0.6964     12.2727      0.0000
  -4   4   1      9.2917      1.3038     11.0454      0.0000
  -3   4   1     11.9131      0.6692     14.6992      0.0000
  -2   4   1     19.6090      1.4829    -20.5800      0.0000
  -1   4   1      2.0399      0.2837     -0.7437      0.0000
   0   4   1     13.9879      0.7263    -17.3652      0.0000
   1   4   1     35.0457      1.7414    -39.7101      0.0000
   2   4   1     13.1113      0.6875     13.0469      0.0000
   3   4   1      9.4970      0.5556    -10.9178      0.0000
   4   4   1     11.4792      0.7923     -9.1165      0.0000
   5   4   1      3.9714      0.4821     -3.9751      0.0000
   6   4   1      5.2651      0.8445      2.1513      0.0000
   7   4   1      2.8609      0.6172      1.6728      0.0000
   8   4   1      2.0267      1.4310     -1.9562      0.0000
   9   4   1      3.1774      0.8109      3.0777      0.0000
  10   4   1      2.6318      1.1600      0.8199      0.0000
  11   4   1      0.5632      1.3949     -2.8554      0.0000
 -10   5   1      1.8728      1.5444      0.3623      0.0000
  -9   5   1      2.3559      1.3734     -1.3693      0.0000
  -8   5   1      3.8431      1.0016     -3.1611      0.0000
  -7   5   1     12.5756      1.1055     12.5108      0.0000
  -6   5   1     15.6916      0.9852     19.4755      0.0000
  -5   5   1      4.8423      0.3895     -5.8741      0.0000
  -4   5   1     19.1331      1.3659    -16.4074      0.0000
  -3   5   1     11.8776      0.9016    -14.8185      0.0000
  -2   5   1     23.0375      1.0714    -23.9246      0.0000
  -1   5   1      2.5997      0.3148     -1.7222      0.0000
   0   5   1      2.6157      0.3665     -1.1878      0.0000
   1   5   1      4.5907      0.5375     -3.5361      0.0000
   2   5   1     12.1072      0.7670    -12.4314      0.0000
   3   5   1     13.8983      0.7953    -17.3078      0.0000
   4   5   1     14.3411      1.0620     15.4926      0.0000
   5   5   1      5.8134      0.7158     -3.4383      0.0000
   6   5   1      2.8665      2.2797      2.2598      0.0000
   7   5   1      3.5056      0.4865      4.7382      0.0000
   8   5   1      3.2856      0.4505     -3.5969      0.0000
   9   5   1      0.6798      1.2388     -1.6077      0.0000
  10   5   1      2.2903      0.8901     -1.8363      0.0000
  11   5   1      4.1794      0.7748      5.1871      0.0000
  12   5   1      1.6880      0.9891     -0.7280      0.0000
  13   5   1      0.9844      1.2673     -0.3432      0.0000
  14   5   1      1.0577      1.0760      0.8946      0.0000
 -13   6   1      1.0897      4.3705     -1.0724      0.0000
 -12   6   1      3.9681      1.3990     -4.8141      0.0000
 -11   6   1      0.9477      1.7275      0.0087      0.0000
 -10   6   1      1.8913      0.9836      1.1981      0.0000
  -9   6   1      2.1663      0.6123      0.0320      0.0000
  -8   6   1      2.3465      0.6752      1.9129      0.0000
  -7   6   1     11.8054      1.3854     11.5780      0.0000
  -6   6   1      4.1006      0.3878     -3.9798      0.0000
  -5   6   1     15.9691      0.8639    -16.4734      0.0000
  -4   6   1     13.3275      1.6079     10.0628      0.0000
  -3   6   1     12.4973      0.9444    -15.0302      0.0000
  -2   6   1     22.9606      0.9524    -20.7018      0.0000
  -1   6   1      1.8832      0.3101      1.9378      0.0000
   0   6   1     13.3730      0.6262     14.1340      0.0000
   1   6   1     13.5676      0.7119     12.3429      0.0000
   2   6   1      5.1941      0.9438     -5.5886      0.0000
   3   6   1     23.0845      1.1871     22.8021      0.0000
   4   6   1      4.0051      0.9617     -2.6632      0.0000
   5   6   1      8.6505      0.9308     -6.9888      0.0000
   6   6   1      5.2909      1.6192     -1.9974      0.0000
   7   6   1      5.0764      1.0762      5.4863      0.0000
   8   6   1      3.9167      0.5090      3.4228      0.0000
   9   6   1      2.8684      0.5305     -2.7649      0.0000
  10   6   1      2.9048      0.7742      2.1596      0.0000
  11   6   1      0.0000      0.9106      1.4981      0.0000
  12   6   1      1.0423      0.9034     -1.3858      0.0000
  13   6   1      0.8282      0.9221     -0.2614      0.0000
  14   6   1      1.0139      0.9574      0.2427      0.0000
 -14   7   1      1.4893      0.9602      0.8090      0.0000
 -13   7   1      0.5505      1.1157      0.2521      0.0000
 -12   7   1      2.3838      1.1367      2.6490      0.0000
 -11   7   1      2.2851      0.5750      2.0941      0.0000
 -10   7   1      3.3745      0.5696      1.8181      0.0000
  -9   7   1      3.3547      1.0391     -3.1465      0.0000
  -8   7   1      3.9342      1.4257      1.1986      0.0000
  -7   7   1      1.6729      0.9466      0.5284      0.0000
  -6   7   1     13.8098      1.0126    -14.9528      0.0000
  -5   7   1      3.1943      2.2966     -1.9243      0.0000
  -4   7   1     15.0366      0.7826     13.6735      0.0000
  -3   7   1     18.1043      0.9728     19.3229      0.0000
  -2   7   1      2.2769      0.3660     -1.9637      0.0000
  -1   7   1     12.7755      0.6153    -12.5551      0.0000
   0   7   1      3.3997      0.3008     -2.7641      0.0000
   1   7   1      4.9528      0.7111     -2.0371      0.0000
   2   7   1      3.7112      2.0831      2.6489      0.0000
   3   7   1      9.9104      0.5761      8.1774      0.0000
   4   7   1      4.0736      0.4423     -3.2674      0.0000
   5   7   1     11.2618      0.6583    -11.5604      0.0000
   6   7   1      8.6574      1.1429      6.4465      0.0000
   7   7   1      5.9647      0.7727      6.5478      0.0000
   8   7   1      5.3243      0.4505     -4.9901      0.0000
   9   7   1      7.0774      0.5414     -7.2732      0.0000
  10   7   1      3.3865      1.3186      2.9971      0.0000
  11   7   1      1.9543      0.4737     -2.0440      0.0000
  12   7   1      0.2065      0.7583     -0.3073      0.0000
  13   7   1      1.8169      0.8194      2.8387      0.0000
 -14   8   1      0.8076      0.9279     -1.7070      0.0000
 -13   8   1      1.1334      0.8998     -0.3089      0.0000
 -12   8   1      1.6503      0.6649      1.1832      0.0000
 -11   8   1      1.2448      0.5135     -1.2746      0.0000
 -10   8   1      2.3703      0.3558      2.2972      0.0000
  -9   8   1      3.4023      0.7341      1.9103      0.0000
  -8   8   1      5.0363      0.3784     -4.0944      0.0000
  -7   8   1      6.6963      0.7580     -6.5117      0.0000
  -6   8   1      4.3897      1.0282      4.0154      0.0000
  -5   8   1      2.4881      0.7661     -0.1476      0.0000
  -4   8   1      8.1837      0.8136     -7.1164      0.0000
  -3   8   1     10.1251      0.6118     10.8947      0.0000
  -2   8   1     17.9389      0.9648     17.5500      0.0000
  -1   8   1      2.4012      0.2690      3.2015      0.0000
   0   8   1      7.3984      0.4282     -9.0210      0.0000
   1   8   1      3.7906      0.2270     -3.9472      0.0000
   2   8   1      4.2996      0.2872     -3.4851      0.0000
   3   8   1     13.4539      0.7332    -13.5324      0.0000
   4   8   1      3.7212      1.1499      3.5311      0.0000
   5   8   1      5.0339      0.3330      5.5044      0.0000
   6   8   1      4.7575      0.3415      3.8946      0.0000
   7   8   1      5.7610      1.3679      6.2037      0.0000
   8   8   1      3.8796      0.4843      4.2946      0.0000
   9   8   1      5.0107      0.5921     -5.2243      0.0000
  10   8   1      3.7613      0.4686     -3.1676      0.0000
  11   8   1      1.1196      0.6661     -0.0020      0.0000
  12   8   1      1.8094      0.6849     -0.6926      0.0000
  13   8   1      1.2581      0.7487     -0.1536      0.0000
 -14   9   1      1.1604      1.0092      0.6100      0.0000
 -13   9   1      3.0218      0.4500     -2.6833      0.0000
 -12   9   1      1.1213      0.5419     -0.1575      0.0000
 -11   9   1      2.5838      0.5295      3.0965      0.0000
 -10   9   1      5.1139      0.4027     -4.7537      0.0000
  -9   9   1      1.4415      0.4062     -0.8295      0.0000
  -8   9   1      7.2347      0.4693      7.3974      0.0000
  -7   9   1      6.7222      0.4352      6.4371      0.0000
  -6   9   1      2.1212      0.6221      1.6391      0.0000
  -5   9   1     11.3934      0.8632      9.2541      0.0000
  -4   9   1      5.6657      0.5285     -4.7439      0.0000
  -3   9   1     21.4766      1.2075    -21.8483      0.0000
  -2   9   1      2.9946      0.2610     -2.1150      0.0000
  -1   9   1      8.0515      0.3863      7.1180      0.0000
   0   9   1      4.2293      0.2741      5.0760      0.0000
   1   9   1      6.2830      0.6798      5.3960      0.0000
   2   9   1      3.8829      0.4124      3.9749      0.0000
   3   9   1      2.8930      0.2895     -2.9441      0.0000
   4   9   1      4.9268      0.2895     -4.6040      0.0000
   5   9   1      2.2048      0.6048      0.1249      0.0000
   6   9   1      3.5081      0.5579     -0.8215      0.0000
   7   9   1      2.7972      0.6489      1.8146      0.0000
   8   9   1      3.0849      0.3168     -2.6952      0.0000
   9   9   1      1.6570      0.5866     -0.1234      0.0000
  10   9   1      2.0860      0.3758     -2.1186      0.0000
  11   9   1      1.3825      0.5484     -0.9011      0.0000
  12   9   1      0.9067      0.6122      0.5338      0.0000
  13   9   1      0.0000      0.6367      0.5356      0.0000
 -13  10   1      0.7623      0.5483      0.5528      0.0000
 -12  10   1      0.9578      0.5264      0.3077      0.0000
 -11  10   1      1.5164      0.6861     -0.3186      0.0000
 -10  10   1      2.1197      0.3561      1.9570      0.0000
  -9  10   1      2.2238      0.3230      2.3630      0.0000
  -8  10   1      1.2535      0.4381     -0.5840      0.0000
  -7  10   1      2.3579      0.3129     -2.8519      0.0000
  -6  10   1      2.5597      2.0859      1.4538      0.0000
  -5  10   1      2.7461      0.7655      0.5727      0.0000
  -4  10   1      5.8909      0.5020     -5.0159      0.0000
  -3  10   1      4.2467      0.2959     -3.8941      0.0000
  -2  10   1      6.9740      0.3428      7.0322      0.0000
  -1  10   1      7.7317      0.5846      8.8462      0.0000
   0  10   1      6.1632      0.3762     -5.0093      0.0000
   1  10   1      1.9021      0.5119     -0.9464      0.0000
   2  10   1      7.5784      0.4018      6.7644      0.0000
   3  10   1      3.8173      1.8423     -2.9505      0.0000
   4  10   1      9.8993      0.6331     -9.9916      0.0000
   5  10   1      3.3933      0.4361      3.1460      0.0000
   6  10   1      2.5497      0.2902     -2.0894      0.0000
   7  10   1      4.5952      0.4667     -4.0807      0.0000
   8  10   1      1.1529      0.6338      0.1665      0.0000
   9  10   1      4.0807      0.4749      3.8887      0.0000
  10  10   1      0.7476      0.6272     -0.1941      0.0000
  11  10   1      2.6849      0.2979     -2.5280      0.0000
  12  10   1      1.1524      0.6519      0.7517      0.0000
 -13  11   1      0.0000      0.5996      0.3929      0.0000
 -12  11   1      2.1349      0.3880     -2.0852      0.0000
 -11  11   1      1.3086      0.4011     -0.4184      0.0000
 -10  11   1      2.2617      0.2960      1.9496      0.0000
  -9  11   1      2.1314      0.2954      1.5862      0.0000
  -8  11   1      4.7917      0.3179      4.1171      0.0000
  -7  11   1      2.6206      0.2723     -1.7310      0.0000
  -6  11   1      1.1608      0.4201      1.2229      0.0000
  -5  11   1      4.9739      0.3401     -4.3324      0.0000
  -4  11   1      3.7326      0.4147     -3.5106      0.0000
  -3  11   1      1.5450      0.3532      1.1054      0.0000
  -2  11   1      1.6266      0.4069     -1.2687      0.0000
  -1  11   1      4.0292      0.3325     -4.0074      0.0000
   0  11   1      3.3974      0.2591     -3.3364      0.0000
   1  11   1     10.4823      0.4790     10.9566      0.0000
   2  11   1      1.9275      0.3054     -1.9115      0.0000
   3  11   1      6.1967      0.6075     -5.0427      0.0000
   4  11   1      2.7795      0.9161     -1.7623      0.0000
   5  11   1      8.2298      0.6143     -7.9060      0.0000
   6  11   1      2.0594      0.2722     -1.8109      0.0000
   7  11   1      3.8789      0.3203      4.1014      0.0000
   8  11   1      6.0984      0.3845      5.1634      0.0000
   9  11   1      0.9858      0.4266     -1.0288      0.0000
  10  11   1      0.6861      0.5924     -0.3578      0.0000
  11  11   1      0.7426      0.5832      0.1748      0.0000
  12  11   1      0.6104      0.5052      0.0119      0.0000
 -12  12   1      1.2452      0.3852     -0.1241      0.0000
 -11  12   1      0.4214      0.5398      0.4304      0.0000
 -10  12   1      0.7801      0.5869     -0.6346      0.0000
  -9  12   1      3.8287      0.3137     -4.2130      0.0000
  -8  12   1      4.1725      0.3086     -3.9742      0.0000
  -7  12   1      3.1332      0.3305      2.4317      0.0000
  -6  12   1      3.8869      0.3497      4.1231      0.0000
  -5  12   1      2.1069      0.3795     -0.0280      0.0000
  -4  12   1      4.3315      0.5400      1.7913      0.0000
  -3  12   1      5.3479      0.2750     -4.7668      0.0000
  -2  12   1      4.1654      0.2802     -3.8539      0.0000
  -1  12   1      1.6364      0.3634      1.0591      0.0000
   0  12   1      1.5414      0.4770      0.4950      0.0000
   1  12   1      1.3435      0.3836     -0.4208      0.0000
   2  12   1      4.0614      0.3023      3.6738      0.0000
   3  12   1      5.3800      0.4283      5.5232      0.0000
   4  12   1      1.4258      0.3580      1.1332      0.0000
   5  12   1      3.1776      0.9126     -1.0844      0.0000
   6  12   1      1.8009      0.3135      0.4184      0.0000
   7  12   1      3.8385      0.3608     -3.6545      0.0000
   8  12   1      1.3227      0.6486     -0.4807      0.0000
   9  12   1      0.7935      0.6089      0.6938      0.0000
  10  12   1      1.3820      0.3638      1.3605      0.0000
  11  12   1      1.1896      0.3839      0.6228      0.0000
 -11  13   1      1.6388      0.4869      0.2375      0.0000
 -10  13   1      1.1928      0.4912      0.9917      0.0000
  -9  13   1      1.3119      0.3615     -0.6229      0.0000
  -8  13   1      4.2446      0.3475     -3.5938      0.0000
  -7  13   1      1.8773      0.2676      1.3860      0.0000
  -6  13   1      4.2911      0.3770      4.4662      0.0000
  -5  13   1      2.8032      0.2942      2.5116      0.0000
  -4  13   1      1.4392      0.3751     -1.2651      0.0000
  -3  13   1      1.5447      0.4650     -0.4662      0.0000
  -2  13   1      1.4481      0.3149      0.9085      0.0000
  -1  13   1      2.5388      0.3124     -1.8785      0.0000
   0  13   1      4.3786      0.3833      4.8437      0.0000
   1  13   1      2.2328      0.4074     -1.2461      0.0000
   2  13   1      6.4839      0.3676     -6.8223      0.0000
   3  13   1      3.6730      0.3320      4.1089      0.0000
   4  13   1      3.4843      0.4300      2.9050      0.0000
   5  13   1      1.5589      0.4476      0.0124      0.0000
   6  13   1      2.3572      0.2492     -2.0930      0.0000
   7  13   1      2.4921      0.2490      1.9588      0.0000
   8  13   1      3.0910      0.2860     -3.1585      0.0000
   9  13   1      2.1165      0.3641     -2.4201      0.0000
  10  13   1      0.9141      0.4310      1.0708      0.0000
 -10  14   1      0.8290      0.5238      1.2932      0.0000
  -9  14   1      1.0186      0.4595     -0.3533      0.0000
  -8  14   1      2.0076      0.2589     -1.4521      0.0000
  -7  14   1      1.8534      0.5509     -0.8509      0.0000
  -6  14   1      1.5538      0.2769      0.7401      0.0000
  -5  14   1      1.3870      0.3322     -1.2515      0.0000
  -4  14   1      1.5478      0.3915     -0.9908      0.0000
  -3  14   1      2.5325      0.2781      2.5758      0.0000
  -2  14   1      1.5332      0.3016     -1.0565      0.0000
  -1  14   1      2.6199      0.4295     -0.5416      0.0000
   0  14   1      3.1991      0.2650      3.7764      0.0000
   1  14   1      1.1098      0.4179      1.2234      0.0000
   2  14   1      3.3801      0.2324     -3.8001      0.0000
   3  14   1      1.2595      0.3619      0.0083      0.0000
   4  14   1      2.5116      0.2533      2.0577      0.0000
   5  14   1      1.3309      0.3622     -1.2877      0.0000
   6  14   1      3.2345      0.2741     -3.4221      0.0000
   7  14   1      2.1544      0.2500      2.1343      0.0000
   8  14   1      0.9073      0.4148      0.0326      0.0000
   9  14   1      1.5534      0.2884     -1.9787      0.0000
  10  14   1      0.3757      0.5163      0.4563      0.0000
 -10  15   1      1.7739      0.3727     -1.8448      0.0000
  -9  15   1      0.5531      0.4818     -0.4009      0.0000
  -8  15   1      2.8652      0.4639      2.7778      0.0000
  -7  15   1      2.0939      0.3415     -2.2359      0.0000
  -6  15   1      1.3255      0.5504     -0.3508      0.0000
  -5  15   1      1.8455      0.2639      2.0601      0.0000
  -4  15   1      2.3641      0.2541      2.6188      0.0000
  -3  15   1      2.4265      0.2262     -2.5201      0.0000
  -2  15   1      1.0179      0.5145      0.3782      0.0000
  -1  15   1      3.6804      0.3714      3.9616      0.0000
   0  15   1      2.6585      0.2484     -2.8616      0.0000
   1  15   1      3.1296      0.2563     -3.7023      0.0000
   2  15   1      0.9614      0.3871      0.3792      0.0000
   3  15   1      2.2930      0.2672      2.5892      0.0000
   4  15   1      1.9206      0.3183     -2.0835      0.0000
   5  15   1      2.0294      0.2875     -2.2681      0.0000
   6  15   1      1.2206      0.3345      1.3599      0.0000
   7  15   1      1.0900      0.3196     -0.4491      0.0000
   8  15   1      0.6420      0.5091     -0.0606      0.0000
   9  15   1      0.8425      0.4616      0.6583      0.0000
  -8  16   1      1.2065      0.4024     -0.4269      0.0000
  -7  16   1      1.0639      0.3917     -1.3779      0.0000
  -6  16   1      1.0542      0.3675      0.0206      0.0000
  -5  16   1      1.4699      0.3145      0.9919      0.0000
  -4  16   1      0.8719      0.4192      0.3074      0.0000
  -3  16   1      1.0541      0.3721     -0.8382      0.0000
  -2  16   1      0.7836      0.5423      0.3464      0.0000
  -1  16   1      1.1383      0.4037      0.8347      0.0000
   0  16   1      1.5127      0.3241      1.0378      0.0000
   1  16   1      0.6263      0.4833     -0.7247      0.0000
   2  16   1      1.5265      0.3085     -1.4784      0.0000
   3  16   1      1.0163      0.4039     -1.1730      0.0000
   4  16   1      0.5450      0.5043      0.3812      0.0000
   5  16   1      0.0000      0.5092      0.4391      0.0000
   6  16   1      1.1128      0.3789      0.8754      0.0000
   7  16   1      1.3572      0.3603     -0.4478      0.0000
  -7  17   1      0.8128      0.5247      0.7067      0.0000
  -6  17   1      0.5058      0.5255     -0.2879      0.0000
  -5  17   1      0.6803      0.4881     -0.2048      0.0000
  -4  17   1      0.8351      0.5087     -0.6953      0.0000
  -3  17   1      1.5785      0.3158     -1.8412      0.0000
  -2  17   1      0.2616      0.4635     -0.2230      0.0000
  -1  17   1      2.3731      0.2499      2.2556      0.0000
   0  17   1      0.9383      0.4015      0.7541      0.0000
   1  17   1      0.9319      0.3600     -0.9146      0.0000
   2  17   1      0.9679      0.3974     -0.6451      0.0000
   3  17   1      0.9761      0.3691      0.2971      0.0000
   4  17   1      1.4491      0.3357     -2.0629      0.0000
   5  17   1      0.6771      0.5174     -0.3403      0.0000
   6  17   1      0.0000      0.5186     -0.2043      0.0000
  -5  18   1      1.3406      0.3357      1.5177      0.0000
  -4  18   1      1.0008      0.4297      0.0309      0.0000
  -3  18   1      0.6154      0.4810     -1.3992      0.0000
  -2  18   1      0.6610      0.4838     -0.3737      0.0000
  -1  18   1      0.0000      0.4726     -0.0954      0.0000
   0  18   1      0.8963      0.3812     -1.0691      0.0000
   1  18   1      0.8198      0.4082      0.5408      0.0000
   2  18   1      1.3653      0.3236      1.5393      0.0000
   3  18   1      0.7748      0.4950      1.0123      0.0000
   4  18   1      0.7422      0.5418     -0.7095      0.0000
  -2  19   1      0.8698      0.6142      0.3268      0.0000
  -1  19   1      0.7110      0.5486     -1.3082      0.0000
   0  19   1      0.6264      0.5157      0.5240      0.0000
   1  19   1      0.3848      0.5260      0.1093      0.0000
  -2   0   2     26.8601      2.4336     30.9533      0.0000
  -1   0   2      5.8440      0.7568     -4.6977      0.0000
   0   0   2      5.3182      1.0262     -0.9802      0.0000
   1   0   2     11.4208      1.5349    -15.6532      0.0000
   2   0   2      9.2631      1.5050     10.2397      0.0000
   3   0   2      0.0000      2.1405      0.6348      0.0000
  -3   1   2     14.3941      1.8711    -14.0220      0.0000
  -1   1   2     44.8232      9.1785    -57.0413      0.0000
   0   1   2      9.5392      0.5531     -9.0665      0.0000
   1   1   2      7.5617      1.0270     -2.9410      0.0000
   2   1   2     15.2534      2.0557     14.7077      0.0000
   3   1   2      2.7039      0.7528     -1.4938      0.0000
   5   1   2      2.1538      2.2184      0.6750      0.0000
  -4   2   2     13.7823      1.2753    -16.5494      0.0000
  -3   2   2      2.5441      0.5262     -0.5544      0.0000
  -2   2   2     40.0322      2.2216    -58.9804      0.0000
  -1   2   2      2.4432      0.2999      2.5124      0.0000
   0   2   2     27.0841      2.0302    -32.3628      0.0000
   1   2   2      7.8070      0.5652     10.0845      0.0000
   2   2   2     14.0698      2.2697     14.9893      0.0000
   3   2   2      3.0330      0.4249     -3.4474      0.0000
   4   2   2     11.5681      0.8175    -14.8912      0.0000
   5   2   2      4.3147      0.8932     -6.0070      0.0000
   6   2   2     12.8889      1.7763     14.1613      0.0000
   7   2   2      3.4811      1.5950     -0.1828      0.0000
  -5   3   2     16.4691      2.1477     20.6016      0.0000
  -4   3   2     13.7495      1.3873    -14.8005      0.0000
  -3   3   2     18.7780      2.0002    -20.2964      0.0000
  -2   3   2      6.8770      0.3662     -6.8467      0.0000
  -1   3   2     14.4802      0.7402    -14.5508      0.0000
   0   3   2      4.3312      0.7183      1.3968      0.0000
   1   3   2     38.0187      2.0301     46.0054      0.0000
   2   3   2     12.2263      0.7406    -13.8718      0.0000
   3   3   2      6.4918      0.5978     -7.0437      0.0000
   4   3   2     11.6568      1.9349     12.6518      0.0000
   5   3   2      3.8273      0.6627      2.7465      0.0000
   6   3   2      1.8556      0.9079      1.8599      0.0000
   7   3   2      3.0197      1.1378      2.2476      0.0000
   8   3   2      2.4890      1.7468     -3.9938      0.0000
   9   3   2      4.3118      1.6478     -3.5954      0.0000
  10   3   2      0.0000      1.5995      1.5807      0.0000
  -6   4   2     14.7901      1.7617    -14.1788      0.0000
  -5   4   2      6.2575      0.5821      5.4949      0.0000
  -4   4   2     15.7477      1.1315     10.8057      0.0000
  -3   4   2      2.6038      0.6185      0.1758      0.0000
  -2   4   2     19.2815      0.9943    -17.8563      0.0000
  -1   4   2      3.2951      0.2039      4.5463      0.0000
   0   4   2     19.2626      1.1977     -0.2212      0.0000
   1   4   2     30.8583      1.6662    -33.6575      0.0000
   2   4   2      9.2138      0.5887     -7.4477      0.0000
   3   4   2      2.3650      0.5462      3.1721      0.0000
   4   4   2      8.9801      0.9194      7.4114      0.0000
   5   4   2      5.2979      1.0517      3.6914      0.0000
   6   4   2     12.6800      1.1082     13.8911      0.0000
   7   4   2      5.3522      0.6532      4.4171      0.0000
   8   4   2      2.0680      0.8314     -3.4357      0.0000
   9   4   2      5.3327      1.2539     -6.4769      0.0000
  10   4   2      0.7841      1.2150     -0.8076      0.0000
  11   4   2      2.1902      1.1523      3.1309      0.0000
  13   4   2      1.0087      1.1810      0.5032      0.0000
  -9   5   2      1.3865      1.7928     -0.3716      0.0000
  -8   5   2      9.6352      1.3153     12.7044      0.0000
  -7   5   2      7.4047      0.7584     -7.4156      0.0000
  -6   5   2     21.7021      1.1843    -22.0540      0.0000
  -5   5   2      9.1952      1.0151     -8.4029      0.0000
  -4   5   2     23.8325      2.2214     21.2938      0.0000
  -3   5   2     14.2319      0.9383    -14.4877      0.0000
  -2   5   2     11.4342      0.4769     12.4954      0.0000
  -1   5   2      4.9754      0.3497     -1.6573      0.0000
   0   5   2      2.7555      0.4925      1.7229      0.0000
   1   5   2     18.6103      1.0978    -13.3920      0.0000
   2   5   2      3.7433      1.5675      1.6930      0.0000
   3   5   2     17.6473      1.0053     19.5367      0.0000
   4   5   2      2.2832      0.3833      0.4373      0.0000
   5   5   2      5.7138      1.2806     -6.0932      0.0000
   6   5   2     13.6404      2.6143     13.4436      0.0000
   7   5   2      6.3942      0.8535      6.5317      0.0000
   8   5   2      8.2914      0.7834     -8.5928      0.0000
   9   5   2      2.4628      0.5799     -2.0778      0.0000
  10   5   2      2.2624      0.8093      1.8092      0.0000
  11   5   2      4.6349      1.3800     -6.2412      0.0000
  12   5   2      1.4546      0.9623      0.0636      0.0000
  13   5   2      2.2903      1.3991      2.7432      0.0000
 -11   6   2      1.7724      1.7386     -3.5667      0.0000
 -10   6   2      1.2529      1.1844      1.0572      0.0000
  -9   6   2      4.1945      0.6763      4.1602      0.0000
  -8   6   2      1.6823      1.2703      0.7744      0.0000
  -7   6   2      5.6486      0.4279      5.1396      0.0000
  -6   6   2      4.8782      0.5106     -2.0581      0.0000
  -5   6   2      8.7974      1.0629     -7.6411      0.0000
  -4   6   2     16.8735      0.8779    -14.5177      0.0000
  -3   6   2      2.5280      0.7142      0.7685      0.0000
  -2   6   2      9.8520      0.4480     -5.0683      0.0000
  -1   6   2      2.3553      0.3064      1.4991      0.0000
   0   6   2     15.3753      0.9667     16.3646      0.0000
   1   6   2     17.6226      0.8804     18.0095      0.0000
   2   6   2      4.4559      0.8555     -3.8677      0.0000
   3   6   2      4.1838      0.2845      3.8404      0.0000
   4   6   2      8.7094      0.4994     -9.4820      0.0000
   5   6   2     10.8639      0.6951    -13.6385      0.0000
   6   6   2      2.8610      0.5168      0.5050      0.0000
   7   6   2      4.5843      0.9949      4.4389      0.0000
   8   6   2      1.7893      0.6621      0.3475      0.0000
   9   6   2      3.1968      0.4184     -2.8257      0.0000
  10   6   2      4.5268      0.4396      4.4441      0.0000
  11   6   2      2.0408      0.4714      0.5059      0.0000
  12   6   2      0.9578      0.8608     -1.8058      0.0000
  13   6   2      1.0420      0.8319      0.2881      0.0000
 -14   7   2      0.3942      0.9439     -0.5258      0.0000
 -12   7   2      2.2064      1.0786      3.4927      0.0000
 -11   7   2      2.4780      0.5823      2.2180      0.0000
 -10   7   2      1.8788      0.6670     -1.1878      0.0000
  -9   7   2      9.2990      1.2788     -2.4969      0.0000
  -8   7   2      3.7388      0.4477      3.7009      0.0000
  -7   7   2      3.9185      0.4325     -4.8293      0.0000
  -6   7   2      2.8668      0.3692     -2.5152      0.0000
  -5   7   2     20.4303      1.3424     19.7502      0.0000
  -4   7   2      3.8333      0.4080     -3.0214      0.0000
  -3   7   2      7.2393      0.3659     -5.4032      0.0000
  -2   7   2      2.1274      0.3175      0.9217      0.0000
  -1   7   2      5.9316      0.5237     -6.6237      0.0000
   0   7   2      2.7664      0.2357     -1.5820      0.0000
   1   7   2      2.0710      0.3270      1.3440      0.0000
   2   7   2      2.8647      0.3073     -3.1132      0.0000
   3   7   2      3.2733      0.4260     -3.3180      0.0000
   4   7   2      2.0097      0.2987      1.5102      0.0000
   5   7   2      3.3957      0.4384     -3.1358      0.0000
   6   7   2      6.6720      0.6701     -5.4893      0.0000
   7   7   2      5.4227      1.0021      5.3767      0.0000
   8   7   2      3.5734      0.4201     -2.4759      0.0000
   9   7   2      1.3249      0.6171     -0.6088      0.0000
  10   7   2      0.7815      0.7416      1.1676      0.0000
  11   7   2      1.0423      0.7123      0.0427      0.0000
  12   7   2      1.1330      0.8345      0.5044      0.0000
  13   7   2      1.4647      0.9169      0.5624      0.0000
 -14   8   2      0.0000      1.3584     -1.1974      0.0000
 -13   8   2      1.0176      1.0330      0.4939      0.0000
 -12   8   2      2.2229      0.3809      2.1218      0.0000
 -11   8   2      2.0391      0.4842      0.2628      0.0000
 -10   8   2      2.4592      0.3517     -2.4217      0.0000
  -9   8   2      2.4415      0.8197     -0.8668      0.0000
  -8   8   2      3.8830      0.3843      3.6719      0.0000
  -7   8   2      5.9513      0.5756     -5.0754      0.0000
  -6   8   2      3.1116      0.5019      3.3990      0.0000
  -5   8   2      2.4901      0.6059     -1.0123      0.0000
  -4   8   2     19.5607      1.3844    -19.3342      0.0000
  -3   8   2     14.3465      0.6302    -15.2334      0.0000
  -2   8   2      9.1415      0.4134      9.3713      0.0000
  -1   8   2      7.4391      0.4483      7.5308      0.0000
   0   8   2      7.0196      0.3344     -6.1071      0.0000
   1   8   2      2.7402      0.2522     -0.5240      0.0000
   2   8   2      4.2577      0.4909      1.6399      0.0000
   3   8   2     14.5311      0.9703    -14.3037      0.0000
   4   8   2      2.8250      0.5557      0.1128      0.0000
   5   8   2      5.8155      0.4015      5.6909      0.0000
   6   8   2      4.6176      0.4028      4.7760      0.0000
   7   8   2      2.3167      0.4094     -1.9479      0.0000
   8   8   2      2.2924      0.4724     -1.4125      0.0000
   9   8   2      3.9027      0.4665      4.6528      0.0000
  10   8   2      1.5977      0.4326      0.7088      0.0000
  11   8   2      1.2982      0.7105     -0.9854      0.0000
  12   8   2      0.9880      0.6947      0.6537      0.0000
  13   8   2      0.0000      0.8615      0.5242      0.0000
 -14   9   2      1.0838      0.6995      1.0017      0.0000
 -13   9   2      1.8556      0.3485      1.8345      0.0000
 -12   9   2      1.4143      0.4466     -1.5843      0.0000
 -11   9   2      2.1484      0.3796     -1.1521      0.0000
 -10   9   2      3.3966      0.5286     -2.5216      0.0000
  -9   9   2      2.1295      0.6658      1.1054      0.0000
  -8   9   2      3.5105      0.2802     -3.7266      0.0000
  -7   9   2      3.4441      0.9559     -1.6225      0.0000
  -6   9   2      9.1368      0.4937      9.3795      0.0000
  -5   9   2      2.8316      1.1505      1.7440      0.0000
  -4   9   2      1.8945      0.9451     -0.2283      0.0000
  -3   9   2      6.6035      0.4397     -6.5858      0.0000
  -2   9   2      6.6493      0.3029      8.2619      0.0000
  -1   9   2     13.5396      0.9012    -12.6930      0.0000
   0   9   2      5.3244      0.2805     -5.6469      0.0000
   1   9   2     12.0228      0.6745     12.0352      0.0000
   2   9   2      1.7764      0.2994     -1.1566      0.0000
   3   9   2      4.4202      0.3558      5.4503      0.0000
   4   9   2      8.6573      0.6992     11.7711      0.0000
   5   9   2      1.7932      0.3956     -1.2966      0.0000
   6   9   2      6.8365      0.4952     -6.6528      0.0000
   7   9   2      1.3315      0.4737     -0.4417      0.0000
   8   9   2      2.8053      0.3234      2.7432      0.0000
   9   9   2      2.0750      0.5666     -2.4120      0.0000
  10   9   2      1.5341      0.4145      0.4493      0.0000
  11   9   2      1.8675      0.3592      1.9531      0.0000
  12   9   2      0.7771      0.6336      0.6501      0.0000
 -13  10   2      0.8847      0.5153     -0.3222      0.0000
 -12  10   2      1.5968      0.4428      2.0323      0.0000
 -11  10   2      3.8915      0.3411      4.2261      0.0000
 -10  10   2      2.2082      0.3111     -1.3259      0.0000
  -9  10   2      2.6501      0.4075     -2.1973      0.0000
  -8  10   2      1.3586      0.6999     -0.1387      0.0000
  -7  10   2      4.7883      0.3093     -3.6631      0.0000
  -6  10   2      9.4788      0.6056     -9.4982      0.0000
  -5  10   2      4.6830      0.4092      4.6557      0.0000
  -4  10   2      4.9441      0.2713      5.4705      0.0000
  -3  10   2      3.1588      0.2139     -3.6031      0.0000
  -2  10   2      7.3447      0.3467      6.9643      0.0000
  -1  10   2      2.3921      0.2646      1.4486      0.0000
   0  10   2      3.9889      0.3110     -3.5037      0.0000
   1  10   2      4.2014      0.2838     -3.4192      0.0000
   2  10   2      3.8393      0.3134     -3.9546      0.0000
   3  10   2      3.0288      1.3897     -0.3814      0.0000
   4  10   2      3.0042      0.3804      1.9774      0.0000
   5  10   2      8.0827      0.5263      7.6216      0.0000
   6  10   2      1.7768      0.3785      1.5321      0.0000
   7  10   2      3.5978      0.3128     -4.1580      0.0000
   8  10   2      4.2191      0.3671     -3.1718      0.0000
   9  10   2      1.6101      0.3244     -1.7405      0.0000
  10  10   2      1.7378      0.4660      0.3605      0.0000
  11  10   2      0.9077      0.6262      0.2834      0.0000
  12  10   2      1.2900      0.7069      0.7937      0.0000
 -13  11   2      1.6507      0.3629      0.6587      0.0000
 -12  11   2      1.9850      0.3017     -1.9304      0.0000
 -11  11   2      0.9331      0.5107     -0.5355      0.0000
 -10  11   2      2.1237      0.2996      2.4037      0.0000
  -9  11   2      2.4247      0.6396     -2.1418      0.0000
  -8  11   2      1.9623      0.7759     -0.3346      0.0000
  -7  11   2      1.2232      0.4427      1.1780      0.0000
  -6  11   2      2.5295      0.4409     -1.0430      0.0000
  -5  11   2      1.6879      0.2758     -0.9552      0.0000
  -4  11   2      1.7792      0.2971      1.6428      0.0000
  -3  11   2      3.2664      0.4393      1.3997      0.0000
  -2  11   2      1.0476      0.5342      1.1476      0.0000
  -1  11   2      5.0505      0.3231      4.3979      0.0000
   0  11   2      3.0920      0.2955      3.0538      0.0000
   1  11   2      5.4757      0.3420     -5.2255      0.0000
   2  11   2      4.0184      2.2145     -3.1257      0.0000
   3  11   2      1.5542      0.4120     -0.3606      0.0000
   4  11   2      4.6033      0.3443     -4.4559      0.0000
   5  11   2      1.5885      0.3746     -1.0656      0.0000
   6  11   2      1.7786      0.3733      1.5257      0.0000
   7  11   2      3.8487      0.3353      3.9810      0.0000
   8  11   2      1.9978      0.3478     -1.6855      0.0000
   9  11   2      1.4155      0.4357      0.0892      0.0000
  10  11   2      1.1068      0.3947      0.0825      0.0000
  11  11   2      1.1644      0.4069     -0.3997      0.0000
 -12  12   2      1.2804      0.3518     -0.9084      0.0000
 -11  12   2      1.1455      0.4549      1.1339      0.0000
 -10  12   2      1.3692      0.3233      0.3844      0.0000
  -9  12   2      2.0025      0.2967     -1.9936      0.0000
  -8  12   2      1.9735      0.4573      1.3428      0.0000
  -7  12   2      3.3807      0.2847      3.4375      0.0000
  -6  12   2      2.8429      0.4593     -1.2322      0.0000
  -5  12   2      5.5517      0.3252     -6.2156      0.0000
  -4  12   2      3.3348      0.2235      3.4482      0.0000
  -3  12   2      1.5134      0.3013      0.5645      0.0000
  -2  12   2      5.5783      0.4796     -5.3839      0.0000
  -1  12   2      2.0399      0.4174     -2.2989      0.0000
   0  12   2      7.9586      0.3972      8.1227      0.0000
   1  12   2      1.5896      0.4989     -0.7287      0.0000
   2  12   2      7.7757      0.3863     -7.6536      0.0000
   3  12   2      3.2235      0.3511      1.9194      0.0000
   4  12   2      2.8579      0.4793      2.0248      0.0000
   5  12   2      4.2058      0.3145     -4.7266      0.0000
   6  12   2      1.5423      0.3856     -0.2467      0.0000
   7  12   2      5.9136      0.4688      6.2894      0.0000
   8  12   2      1.2318      0.3703     -1.5309      0.0000
   9  12   2      2.8554      0.3189     -2.9385      0.0000
  10  12   2      1.4782      0.3006      1.6712      0.0000
  11  12   2      1.0577      0.6139      1.1870      0.0000
 -12  13   2      1.3061      0.4714      1.1751      0.0000
 -11  13   2      1.3116      0.3977      0.5860      0.0000
 -10  13   2      0.6416      0.5414     -0.9493      0.0000
  -9  13   2      1.2887      0.3419      0.6026      0.0000
  -8  13   2      0.4850      0.5457      0.5581      0.0000
  -7  13   2      1.3434      0.3032      0.5490      0.0000
  -6  13   2      1.9821      0.3220     -1.8395      0.0000
  -5  13   2      1.3303      0.2941     -0.0403      0.0000
  -4  13   2      0.9633      0.5302      0.4144      0.0000
  -3  13   2      2.7376      0.2165     -2.9665      0.0000
  -2  13   2      2.2926      0.2760      2.7883      0.0000
  -1  13   2      5.9225      0.8638      6.4639      0.0000
   0  13   2      1.4766      0.4050      0.1219      0.0000
   1  13   2      6.5438      0.3242     -6.5391      0.0000
   2  13   2      1.6237      0.3081     -1.8810      0.0000
   3  13   2      1.1696      0.5142      0.0742      0.0000
   4  13   2      3.1789      0.2611     -2.7693      0.0000
   5  13   2      1.6923      0.2864     -1.1743      0.0000
   6  13   2      1.8334      0.2688      1.5398      0.0000
   7  13   2      0.9939      0.4453      0.8925      0.0000
   8  13   2      1.5416      0.4144      1.1543      0.0000
   9  13   2      1.2688      0.3703      0.8366      0.0000
  10  13   2      0.4287      0.4720      0.3451      0.0000
 -11  14   2      0.7317      0.5358     -0.6718      0.0000
 -10  14   2      1.0849      0.4246     -0.9405      0.0000
  -9  14   2      1.6475      0.3046      1.5545      0.0000
  -8  14   2      1.9728      0.2547      1.8907      0.0000
  -7  14   2      2.0347      0.5037     -0.4083      0.0000
  -6  14   2      2.2266      0.3417     -2.0222      0.0000
  -5  14   2      2.2833      0.3487     -1.4393      0.0000
  -4  14   2      1.1143      0.4408     -0.1975      0.0000
  -3  14   2      1.9497      0.2551     -2.3473      0.0000
  -2  14   2      2.0360      0.2799     -2.2325      0.0000
  -1  14   2      1.7396      0.3406     -1.0090      0.0000
   0  14   2      2.0159      0.2952      1.7399      0.0000
   1  14   2      0.7305      0.5690      0.6771      0.0000
   2  14   2      1.2885      0.3583     -0.6026      0.0000
   3  14   2      1.4533      0.4063     -1.4403      0.0000
   4  14   2      1.6400      0.3475     -0.6807      0.0000
   5  14   2      1.7147      0.2856      0.1664      0.0000
   6  14   2      1.1046      0.4180      1.0650      0.0000
   7  14   2      2.0577      0.2435      1.7666      0.0000
   8  14   2      1.0814      0.3493      0.1802      0.0000
   9  14   2      0.4588      0.5257      0.5652      0.0000
 -10  15   2      2.7928      0.3612     -2.5045      0.0000
  -9  15   2      0.7768      0.5480     -0.9173      0.0000
  -8  15   2      1.2099      0.3058      0.7724      0.0000
  -7  15   2      1.3840      0.2751      0.8629      0.0000
  -6  15   2      2.1419      0.2875      1.9089      0.0000
  -5  15   2      1.5358      0.3241     -0.4744      0.0000
  -4  15   2      1.0215      0.3737      1.0336      0.0000
  -3  15   2      1.4454      0.3445     -0.8348      0.0000
  -2  15   2      0.9672      0.4451     -0.6921      0.0000
  -1  15   2      1.5911      0.3007     -0.7628      0.0000
   0  15   2      1.2299      0.3143     -1.3849      0.0000
   1  15   2      1.0530      0.3772      0.7131      0.0000
   2  15   2      2.4518      0.2765      2.8722      0.0000
   3  15   2      3.1805      0.3300      2.9205      0.0000
   4  15   2      1.0452      0.3909     -0.1883      0.0000
   5  15   2      0.9507      0.3850     -0.7074      0.0000
   6  15   2      2.0318      0.2554     -1.7583      0.0000
   7  15   2      0.9625      0.3647     -0.3481      0.0000
   8  15   2      1.1575      0.3461      0.7492      0.0000
  -9  16   2      1.2633      0.3727      1.1533      0.0000
  -8  16   2      1.1914      0.8627      1.2177      0.0000
  -7  16   2      1.4455      0.2644     -1.5204      0.0000
  -6  16   2      1.4129      0.4357     -1.1812      0.0000
  -5  16   2      1.6646      0.2508      1.8615      0.0000
  -4  16   2      0.9393      0.4575      1.6096      0.0000
  -3  16   2      1.9970      0.2386     -2.3308      0.0000
  -2  16   2      1.1836      0.2919      1.7203      0.0000
  -1  16   2      0.9503      0.3719     -0.3985      0.0000
   0  16   2      2.3641      0.2139     -2.9540      0.0000
   1  16   2      0.7715      0.4223      0.4902      0.0000
   2  16   2      1.8397      0.2350      2.4994      0.0000
   3  16   2      1.2688      0.3440     -0.9237      0.0000
   4  16   2      2.2843      0.2677     -2.3003      0.0000
   5  16   2      2.7963      0.2723      3.1557      0.0000
   6  16   2      0.6505      0.4822      0.3878      0.0000
   7  16   2      1.4662      0.2985     -1.7484      0.0000
  -7  17   2      2.4499      0.3593      2.0528      0.0000
  -6  17   2      0.0000      0.5148      0.2257      0.0000
  -5  17   2      1.7957      0.2351     -2.2831      0.0000
  -4  17   2      1.1145      0.3002     -0.8939      0.0000
  -3  17   2      1.4403      0.3110      1.8982      0.0000
  -2  17   2      0.4480      0.4781     -0.5877      0.0000
  -1  17   2      0.9245      0.3680     -0.0096      0.0000
   0  17   2      1.3431      0.2767      1.6320      0.0000
   1  17   2      0.5810      0.4846     -0.5499      0.0000
   2  17   2      0.5934      0.4852     -0.4363      0.0000
   3  17   2      1.1102      0.3210     -0.5848      0.0000
   4  17   2      0.6872      0.5438     -0.7887      0.0000
   5  17   2      0.7285      0.5100     -0.2447      0.0000
   6  17   2      0.2768      0.5090      0.0268      0.0000
  -5  18   2      1.1364      0.3807     -1.0281      0.0000
  -4  18   2      1.2849      0.3390      1.1214      0.0000
  -3  18   2      1.1280      0.3721      1.2872      0.0000
  -2  18   2      0.8197      0.4837     -0.8349      0.0000
  -1  18   2      1.0573      0.3326     -1.1705      0.0000
   0  18   2      1.0770      0.2742     -0.2690      0.0000
   1  18   2      1.1102      0.3116     -1.4638      0.0000
   2  18   2      0.3223      0.5094     -0.7410      0.0000
   3  18   2      0.5721      0.5330      0.5736      0.0000
   4  18   2      0.7346      0.5789      0.8855      0.0000
  -1  19   2      0.0000      0.5059      0.1043      0.0000
   0  19   2      0.7669      0.5797      0.1980      0.0000
  -4   1   3      1.3655      0.8895     -1.9141      0.0000
  -3   1   3     11.8389      1.0854    -12.6732      0.0000
  -2   1   3     18.7862      3.4075    -19.6207      0.0000
  -1   1   3     37.2597      1.9128     49.2929      0.0000
   0   1   3     10.1106      0.8134      9.9035      0.0000
   1   1   3      5.3606      0.4100      4.8528      0.0000
   2   1   3     13.8651      1.1999    -14.6825      0.0000
   3   1   3      8.4521      1.1420     -9.9954      0.0000
   4   1   3     13.3605      1.8133     14.8094      0.0000
   5   1   3     12.8068      2.1129     16.5461      0.0000
   6   1   3      6.5088      1.2097      5.8950      0.0000
   7   1   3      3.5896      2.1991      3.4448      0.0000
  -5   2   3     15.6837      2.0432    -17.6118      0.0000
  -4   2   3      6.9984      0.9530      5.9977      0.0000
  -3   2   3     10.4739      0.7883     10.9889      0.0000
  -2   2   3      7.1722      0.4590      6.3328      0.0000
  -1   2   3      4.3002      0.6832      2.2499      0.0000
   0   2   3     31.0610      2.0832     34.2661      0.0000
   1   2   3     14.9639      2.0076     13.9947      0.0000
   2   2   3     20.8239      2.6215    -20.2248      0.0000
   3   2   3      3.2672      0.5049     -0.2209      0.0000
   4   2   3      4.7683      0.5222      4.7086      0.0000
   5   2   3      9.4714      1.5070     -6.5683      0.0000
   6   2   3      2.1232      1.0996      1.7019      0.0000
   7   2   3     10.0457      1.4416     10.7745      0.0000
   8   2   3      2.2741      1.7596      1.5215      0.0000
   9   2   3      1.6465      1.7907     -4.1211      0.0000
  -7   3   3      2.4983      0.7965      2.0011      0.0000
  -6   3   3     19.8641      1.8248    -17.7138      0.0000
  -5   3   3     11.8238      1.5519     12.5656      0.0000
  -4   3   3     10.8262      0.9998      9.5842      0.0000
  -3   3   3     37.8882      2.6412    -55.1511      0.0000
  -2   3   3      8.1496      0.4408     -9.5948      0.0000
  -1   3   3     46.1079      3.4629     78.2595      0.0000
   0   3   3     11.4108      0.8813     13.4556      0.0000
   1   3   3      8.0707      0.4997      9.6871      0.0000
   2   3   3     17.4095      1.0461     15.3732      0.0000
   3   3   3     13.0792      0.8914      9.4706      0.0000
   4   3   3     18.0045      5.2437    -26.1855      0.0000
   5   3   3      2.0777      0.6810      3.6062      0.0000
   6   3   3      5.6941      0.7161      6.3225      0.0000
   7   3   3     10.8541      1.4875     -6.8311      0.0000
   8   3   3      1.7632      0.9512     -0.3574      0.0000
   9   3   3      2.5763      1.3662      1.5596      0.0000
  10   3   3      0.0000      1.7802      0.6770      0.0000
  12   3   3      0.2605      6.0573     -0.7415      0.0000
  -7   4   3     12.4867      1.1724     10.3634      0.0000
  -6   4   3      7.1554      0.7161      7.8952      0.0000
  -5   4   3      4.1309      0.5573      3.9599      0.0000
  -4   4   3      9.8990      1.4844     -9.8285      0.0000
  -3   4   3      3.3524      0.2582     -2.7898      0.0000
  -2   4   3     17.2181      0.9258    -15.9057      0.0000
  -1   4   3      7.2676      0.3580     -4.9938      0.0000
   0   4   3     38.1489      2.6346     46.6073      0.0000
   1   4   3     14.9618      1.2361    -14.7601      0.0000
   2   4   3      2.5112      0.6932     -1.6098      0.0000
   3   4   3      5.6419      1.1074      4.9887      0.0000
   4   4   3      6.2337      0.4869     -5.4166      0.0000
   5   4   3     14.7191      1.9888    -13.9958      0.0000
   6   4   3      1.1264      1.0098     -0.5266      0.0000
   7   4   3      2.7723      0.4563     -3.0441      0.0000
   8   4   3      5.1093      0.5444     -4.8017      0.0000
   9   4   3      3.5949      0.6904      3.6332      0.0000
  11   4   3      1.6613      1.2000     -0.6790      0.0000
  12   4   3      0.3021      1.1110      0.8377      0.0000
  13   4   3      0.8937      1.0736      0.2626      0.0000
  -9   5   3      1.5753      1.0405     -0.0958      0.0000
  -8   5   3      8.9337      1.2167      9.3751      0.0000
  -7   5   3      4.4665      0.9812     -4.0336      0.0000
  -6   5   3      6.8797      0.7951     -7.4937      0.0000
  -5   5   3      4.3370      1.0388      3.4940      0.0000
  -3   5   3      8.9676      0.9364     -5.9433      0.0000
  -2   5   3      5.2121      0.3965     -3.8575      0.0000
  -1   5   3     28.4397      1.6734     30.4320      0.0000
   0   5   3      7.2066      0.6032      5.3143      0.0000
   1   5   3     16.9661      1.0566    -16.1822      0.0000
   2   5   3      2.0606      1.1489      0.3328      0.0000
   3   5   3      3.5459      0.6164      1.8439      0.0000
   4   5   3      7.3604      0.4752      7.7215      0.0000
   5   5   3      4.1853      0.4118     -4.4293      0.0000
   6   5   3      7.9209      0.7109      3.2389      0.0000
   7   5   3      4.8693      0.5206      4.8939      0.0000
   8   5   3      1.5708      1.4922      0.8046      0.0000
   9   5   3      2.1698      0.5333      2.1648      0.0000
  11   5   3      2.7399      0.6156     -2.6261      0.0000
  12   5   3      0.0000      0.8639     -0.7506      0.0000
  13   5   3      1.3819      1.1073      1.2650      0.0000
 -10   6   3      3.0336      1.5942     -7.4007      0.0000
  -9   6   3      3.6280      0.6572      4.0556      0.0000
  -8   6   3      3.6850      0.4374     -3.4876      0.0000
  -7   6   3      4.7113      0.6895     -4.8950      0.0000
  -6   6   3     11.0806      0.8769     12.4722      0.0000
  -5   6   3      2.8758      1.1222     -0.2616      0.0000
  -4   6   3      4.9986      0.5096     -4.1943      0.0000
  -3   6   3      4.9973      0.2778     -3.9645      0.0000
  -2   6   3      4.3416      0.2682      3.9601      0.0000
  -1   6   3     12.2330      0.6751    -12.7256      0.0000
   0   6   3      4.4918      0.6184      2.4225      0.0000
   1   6   3     10.8994      0.6479     10.0545      0.0000
   2   6   3      4.5186      0.4749      5.0178      0.0000
   3   6   3      8.8213      0.5976      7.7976      0.0000
   4   6   3      2.7589      0.3345     -1.2096      0.0000
   5   6   3      4.3114      0.3695      3.7234      0.0000
   6   6   3      1.4513      0.6486     -0.4693      0.0000
   7   6   3      5.2285      0.5189     -6.0498      0.0000
   8   6   3      3.9433      0.8525     -4.4844      0.0000
   9   6   3      6.1672      0.6109      6.6978      0.0000
  10   6   3      2.2951      1.1922     -1.1066      0.0000
  11   6   3      2.0045      0.4579     -1.9273      0.0000
  12   6   3      2.2009      0.5460      1.0723      0.0000
  13   6   3      0.0000      0.8384      0.1349      0.0000
 -12   7   3      0.0000      0.9101      1.3780      0.0000
 -11   7   3      3.1496      0.4765     -3.9564      0.0000
 -10   7   3      3.3982      0.7879      2.7204      0.0000
  -9   7   3      1.9856      0.5105     -1.8106      0.0000
  -8   7   3     11.1127      2.6417    -11.7932      0.0000
  -7   7   3      8.3672      1.0030     -8.9656      0.0000
  -6   7   3     10.9126      0.6686     11.8252      0.0000
  -5   7   3      7.3776      0.7107      8.4391      0.0000
  -4   7   3      2.4758      0.8475      0.8417      0.0000
  -3   7   3     13.4518      0.5906     10.5110      0.0000
  -2   7   3      8.5749      0.3794      7.5641      0.0000
  -1   7   3      4.3985      5.5464      0.0725      0.0000
   0   7   3      2.7233      0.6404      2.8388      0.0000
   1   7   3      3.5919      0.5060      2.9071      0.0000
   2   7   3     18.5070      1.0473    -18.7569      0.0000
   3   7   3      8.6326      0.5291     10.4296      0.0000
   4   7   3     14.3990      0.8316     14.1612      0.0000
   5   7   3      3.7374      0.8352      2.9713      0.0000
   6   7   3      5.5953      1.7058     -4.4176      0.0000
   7   7   3      2.2223      0.4783      0.5075      0.0000
   8   7   3      2.6545      0.6252     -1.8608      0.0000
   9   7   3      3.8154      0.4624     -4.8350      0.0000
  10   7   3      1.6355      0.5750      0.2965      0.0000
  11   7   3      1.1052      0.7277      0.5947      0.0000
  12   7   3      0.9383      0.6980      0.1680      0.0000
 -15   8   3      0.0000      0.8981      0.3114      0.0000
 -13   8   3      1.8116      0.5908     -2.0496      0.0000
 -12   8   3      2.8325      0.7212      2.9617      0.0000
 -11   8   3      1.7717      0.5052     -0.5018      0.0000
 -10   8   3      2.9856      0.4393     -2.8756      0.0000
  -9   8   3      4.2814      0.3513      3.3441      0.0000
  -8   8   3      4.2295      0.3531      3.8572      0.0000
  -7   8   3      2.7353      0.3521     -2.8177      0.0000
  -6   8   3      1.9207      0.3623      0.8165      0.0000
  -5   8   3      2.5436      0.2607      2.0727      0.0000
  -4   8   3     11.8430      0.5554    -10.3966      0.0000
  -3   8   3      4.1502      0.2616     -3.6481      0.0000
  -2   8   3      3.5069      0.2842      2.7200      0.0000
  -1   8   3      2.5472      0.6230     -1.1555      0.0000
   0   8   3     20.8100      1.3994     24.0056      0.0000
   1   8   3      8.5976      1.3955      6.3223      0.0000
   2   8   3      9.4878      0.6070     -8.8656      0.0000
   3   8   3     17.6548      1.1865    -18.6188      0.0000
   4   8   3      4.0725      0.3035      2.9570      0.0000
   5   8   3      3.0684      0.4414      1.9850      0.0000
   6   8   3      2.5935      0.5333      0.2326      0.0000
   7   8   3      2.7710      0.7092     -1.2843      0.0000
   8   8   3      1.8737      0.4100      1.3537      0.0000
   9   8   3      2.2891      0.4498     -0.0394      0.0000
  10   8   3      0.8889      0.5631     -0.4788      0.0000
  11   8   3      0.6857      0.7345      0.1241      0.0000
  12   8   3      1.2223      0.4958     -0.8005      0.0000
 -14   9   3      1.0803      0.5012      1.1661      0.0000
 -13   9   3      0.9225      0.5679     -0.5272      0.0000
 -12   9   3      1.9445      0.6421     -1.6684      0.0000
 -11   9   3      1.5970      0.4139     -1.2355      0.0000
 -10   9   3      6.3171      1.0220     -5.6064      0.0000
  -9   9   3      3.3548      0.4682      3.1152      0.0000
  -8   9   3      2.7783      0.2724      2.4676      0.0000
  -7   9   3      1.6903      0.4448     -0.0832      0.0000
  -6   9   3      3.4844      0.3067      0.3622      0.0000
  -5   9   3      5.4049      0.7484      4.8596      0.0000
  -4   9   3      1.8013      0.3042     -0.8228      0.0000
  -3   9   3      2.5692      0.2292     -2.3706      0.0000
  -2   9   3      9.5090      0.4981      8.6469      0.0000
  -1   9   3      2.6708      3.3774      0.1396      0.0000
   0   9   3      2.1914      1.0307      2.9676      0.0000
   1   9   3      2.4458      0.4198      0.6633      0.0000
   2   9   3      6.4114      0.4139      7.7326      0.0000
   3   9   3      4.0391      0.2917     -3.7460      0.0000
   4   9   3      5.7334      0.4302     -5.8248      0.0000
   5   9   3      4.6125      0.3690     -4.9448      0.0000
   6   9   3      2.2546      0.4132      1.1008      0.0000
   7   9   3      1.9657      0.5613      0.5372      0.0000
   8   9   3      1.8845      0.4837      1.3041      0.0000
   9   9   3      2.8326      0.4020      2.6316      0.0000
  10   9   3      2.0495      0.5088     -0.4841      0.0000
  11   9   3      1.1164      0.5184     -0.2379      0.0000
  12   9   3      0.2682      1.0363      0.2550      0.0000
 -14  10   3      1.2904      0.6244      1.1394      0.0000
 -13  10   3      0.7146      0.5894     -0.0129      0.0000
 -12  10   3      1.7058      0.4875     -1.3050      0.0000
 -11  10   3      2.5334      0.3047      2.5791      0.0000
 -10  10   3      1.3844      0.5243      0.3521      0.0000
  -9  10   3      1.4864      0.5413      1.2071      0.0000
  -8  10   3      2.9423      0.3069      2.2817      0.0000
  -7  10   3      6.2048      0.4057      4.7962      0.0000
  -6  10   3     10.7120      0.5647    -10.3519      0.0000
  -5  10   3      6.3782      0.3588     -6.5895      0.0000
  -4  10   3     12.9660      0.6039     11.7448      0.0000
  -3  10   3      5.3807      0.2778      7.0049      0.0000
  -2  10   3      9.1520      0.4562     -8.2139      0.0000
  -1  10   3      6.9159      0.5087     -6.0783      0.0000
   0  10   3      5.6248      0.3655      4.9086      0.0000
   1  10   3      7.6452      0.4267     -8.5384      0.0000
   2  10   3      5.8617      0.4367     -6.2457      0.0000
   3  10   3      7.6109      0.8969      7.7456      0.0000
   4  10   3      3.3465      0.2728     -2.8544      0.0000
   5  10   3      4.6632      0.3102     -4.2371      0.0000
   6  10   3      2.0417      0.3269     -0.0123      0.0000
   7  10   3      8.4328      0.6001      8.3406      0.0000
   8  10   3      1.1251      0.4563     -0.8172      0.0000
   9  10   3      1.1450      0.5102     -1.5155      0.0000
  10  10   3      0.7777      0.6174      0.0950      0.0000
  11  10   3      0.6656      0.7091      0.2112      0.0000
 -13  11   3      1.5316      0.4600     -1.3226      0.0000
 -12  11   3      1.3973      0.3149      0.4507      0.0000
 -11  11   3      0.8025      0.5106     -0.5573      0.0000
 -10  11   3      3.5683      0.3594     -4.0073      0.0000
  -9  11   3      3.1814      0.3212     -2.9923      0.0000
  -8  11   3      3.9835      0.3962      4.0159      0.0000
  -7  11   3      2.4566      0.3691     -2.2673      0.0000
  -6  11   3      1.9865      0.3823      0.2508      0.0000
  -5  11   3      4.5323      0.3030      4.3786      0.0000
  -4  11   3      3.5666      0.2244     -2.6014      0.0000
  -3  11   3      6.8625      0.3355     -6.8029      0.0000
  -2  11   3      3.7261      0.2356     -3.2831      0.0000
  -1  11   3      7.6636      0.4319      6.9478      0.0000
   0  11   3      2.3310      0.2500      2.3261      0.0000
   1  11   3      3.0982      0.4243     -3.3507      0.0000
   2  11   3      1.8822      0.3273      1.2826      0.0000
   3  11   3      6.4547      0.3813      7.1568      0.0000
   4  11   3      1.6079      0.4720     -0.2193      0.0000
   5  11   3      2.3940      0.3340     -1.6478      0.0000
   6  11   3      1.6075      0.3026      0.6523      0.0000
   7  11   3      1.0562      0.4753     -0.1614      0.0000
   8  11   3      1.3523      0.4059     -1.4783      0.0000
   9  11   3      2.6894      0.3459      2.6627      0.0000
  10  11   3      1.4692      0.4213      1.5407      0.0000
  11  11   3      1.1431      0.9450     -1.4353      0.0000
 -13  12   3      1.2141      0.5134      0.8893      0.0000
 -12  12   3      0.0000      0.4904     -0.1175      0.0000
 -11  12   3      1.6014      0.3262     -1.3239      0.0000
 -10  12   3      2.0420      0.2741     -1.8698      0.0000
  -9  12   3      2.3923      0.2901     -1.3642      0.0000
  -8  12   3      2.3519      0.4643      1.1006      0.0000
  -7  12   3      2.8736      0.3377      2.8337      0.0000
  -6  12   3      2.1397      0.8697      1.4793      0.0000
  -5  12   3      2.3228      0.2639      2.1425      0.0000
  -4  12   3      6.0073      0.2938      5.8564      0.0000
  -3  12   3      3.1027      0.2230     -3.0958      0.0000
  -2  12   3      9.5927      0.5240     -9.0608      0.0000
  -1  12   3      2.0888      0.3483     -2.6235      0.0000
   0  12   3      3.0902      0.5163      2.7459      0.0000
   1  12   3      2.3125      0.4415      0.7664      0.0000
   2  12   3      6.0253      0.4474      5.6788      0.0000
   3  12   3      2.2973      0.3977      1.7109      0.0000
   4  12   3      2.8545      0.3029      2.1394      0.0000
   5  12   3      1.7585      0.2960     -0.9367      0.0000
   6  12   3      1.5030      0.3366      1.2779      0.0000
   7  12   3      1.8550      0.3008     -2.0272      0.0000
   8  12   3      1.5900      0.4013     -1.5889      0.0000
   9  12   3      1.0910      0.4135     -0.1399      0.0000
  10  12   3      0.9191      0.5008      0.7102      0.0000
 -12  13   3      1.4398      0.4277      1.5164      0.0000
 -11  13   3      1.4533      0.2965      1.1840      0.0000
 -10  13   3      1.9675      0.2795     -1.6947      0.0000
  -9  13   3      1.4457      0.3677      1.1573      0.0000
  -8  13   3      2.5448      0.5687     -2.2444      0.0000
  -7  13   3      2.2164      0.2680      0.2323      0.0000
  -6  13   3      1.7751      0.3027     -1.0718      0.0000
  -5  13   3      1.6797      0.2830     -0.4174      0.0000
  -4  13   3      1.7332      0.2298      1.4833      0.0000
  -3  13   3      2.6469      0.2281      2.7089      0.0000
  -2  13   3      3.5467      0.2608      3.3170      0.0000
  -1  13   3      3.1373      0.9331     -2.6110      0.0000
   0  13   3      3.4947      0.2311      4.3237      0.0000
   1  13   3      2.5408      0.2440     -2.9056      0.0000
   2  13   3      1.2433      0.5179     -1.1627      0.0000
   3  13   3      3.8646      0.3035      3.4158      0.0000
   4  13   3      2.5795      0.2998      2.6214      0.0000
   5  13   3      3.1642      0.5453     -2.8397      0.0000
   6  13   3      1.1675      0.4039     -0.2881      0.0000
   7  13   3      1.2728      0.3262      0.7328      0.0000
   8  13   3      1.4036      0.3387     -1.2973      0.0000
   9  13   3      0.3678      0.5170     -0.6217      0.0000
 -11  14   3      1.8119      0.3235     -1.2455      0.0000
 -10  14   3      1.2091      0.3688     -0.5930      0.0000
  -9  14   3      4.0877      0.3718      4.0056      0.0000
  -8  14   3      1.1448      0.4132      0.8501      0.0000
  -7  14   3      3.0115      0.3118     -2.8799      0.0000
  -6  14   3      3.1671      0.2396     -2.9083      0.0000
  -5  14   3      2.0784      0.2293      2.2218      0.0000
  -4  14   3      1.4736      0.3049     -0.2740      0.0000
  -3  14   3      1.3080      0.3355      0.8877      0.0000
  -2  14   3      4.5850      0.2674      4.5202      0.0000
  -1  14   3      2.0804      0.2715     -2.1699      0.0000
   0  14   3      4.1350      0.2500     -4.8068      0.0000
   1  14   3      2.0637      0.3094      2.1310      0.0000
   2  14   3      2.0847      0.2592      1.2357      0.0000
   3  14   3      4.9360      0.3393     -5.3928      0.0000
   4  14   3      2.1961      0.2392     -2.1335      0.0000
   5  14   3      4.6116      0.2797      5.2510      0.0000
   6  14   3      1.7044      0.3205     -1.1930      0.0000
   7  14   3      1.3167      0.3008     -0.2296      0.0000
   8  14   3      1.9757      0.3026      1.6687      0.0000
 -10  15   3      0.5805      0.5889     -0.2537      0.0000
  -9  15   3      1.0538      0.3639     -1.0259      0.0000
  -8  15   3      0.9169      0.5119     -0.7101      0.0000
  -7  15   3      1.1057      0.3377     -0.1974      0.0000
  -6  15   3      1.7846      0.2568      1.8824      0.0000
  -5  15   3      1.2656      0.3103      0.0724      0.0000
  -4  15   3      1.0894      0.3338     -0.7079      0.0000
  -3  15   3      1.5458      0.2676      1.2500      0.0000
  -2  15   3      0.9524      0.4262      0.2947      0.0000
  -1  15   3      1.9034      0.3788     -0.9608      0.0000
   0  15   3      0.8743      0.4411     -0.3812      0.0000
   1  15   3      1.4300      0.3100      0.4866      0.0000
   2  15   3      0.3215      0.5307     -0.2884      0.0000
   3  15   3      0.8945      0.6173     -0.0194      0.0000
   4  15   3      1.5543      0.3356      1.3471      0.0000
   5  15   3      1.7553      0.2763      1.9360      0.0000
   6  15   3      1.3202      0.3372     -0.1906      0.0000
   7  15   3      1.0183      0.3412     -0.3920      0.0000
  -9  16   3      0.6644      0.6301     -0.4682      0.0000
  -8  16   3      1.1225      0.4703      0.2889      0.0000
  -7  16   3      1.2096      0.4193      0.9738      0.0000
  -6  16   3      1.0381      0.3876     -1.2177      0.0000
  -5  16   3      0.9754      0.3202     -1.1120      0.0000
  -4  16   3      1.6972      0.2368      1.4519      0.0000
  -3  16   3      0.8714      0.4010     -0.4866      0.0000
  -2  16   3      1.4635      0.2933     -0.8453      0.0000
  -1  16   3      0.7230      0.4196      0.7493      0.0000
   0  16   3      1.2108      0.3482      0.9558      0.0000
   1  16   3      1.1862      0.3434     -0.9687      0.0000
   2  16   3      0.7429      0.5225     -0.8059      0.0000
   3  16   3      1.6230      0.3229     -1.7197      0.0000
   4  16   3      1.3254      0.3326      0.8599      0.0000
   5  16   3      0.8386      0.6081      0.5954      0.0000
   6  16   3      0.7056      0.5311      0.5616      0.0000
  -7  17   3      0.7930      0.4759      0.6453      0.0000
  -6  17   3      0.8385      0.3703     -0.2418      0.0000
  -5  17   3      0.9780      0.3476     -0.3326      0.0000
  -4  17   3      1.4891      0.2799     -1.5602      0.0000
  -3  17   3      1.5548      0.2918     -1.8302      0.0000
  -2  17   3      1.0850      0.3515     -0.3671      0.0000
  -1  17   3      1.0189      0.3089      0.0252      0.0000
   0  17   3      1.7403      0.2532      2.2139      0.0000
   1  17   3      1.2767      0.2982      1.4119      0.0000
   2  17   3      1.6588      0.3416      2.0781      0.0000
   3  17   3      0.8491      0.4335     -0.6679      0.0000
   4  17   3      0.7842      0.4976     -0.8557      0.0000
   5  17   3      0.0000      0.4801     -0.2210      0.0000
  -5  18   3      0.6838      0.4671     -0.7689      0.0000
  -4  18   3      1.7299      0.2887      2.6914      0.0000
  -3  18   3      1.0207      0.3170      1.0860      0.0000
  -2  18   3      1.6905      0.2676     -2.3312      0.0000
  -1  18   3      1.0133      0.3740      0.2746      0.0000
   0  18   3      0.9894      0.3378      1.1324      0.0000
   1  18   3      0.0000      0.5227     -0.6592      0.0000
   2  18   3      0.7361      0.4762     -0.3862      0.0000
   3  18   3      1.3562      0.4216      1.8571      0.0000
  -2   0   4      5.4329      0.5905      8.7349      0.0000
  -1   0   4      9.9264      1.5608     -6.7663      0.0000
   0   0   4     43.6692      8.3018     46.3657      0.0000
   1   0   4     22.7889      1.5286     26.8060      0.0000
   2   0   4     15.4294      2.0757    -14.5143      0.0000
   3   0   4     15.0492      2.0346     14.2878      0.0000
   4   0   4     11.5388      1.5880    -12.7866      0.0000
   6   0   4      7.4330      2.0054     -9.7596      0.0000
  -5   1   4     19.1842      1.7517     15.6152      0.0000
  -4   1   4     12.0312      1.1045     10.2545      0.0000
  -3   1   4     17.7748      3.2268     21.4722      0.0000
  -2   1   4     10.1544      0.9308      8.9192      0.0000
  -1   1   4     18.8581      0.9210    -15.0939      0.0000
   0   1   4     36.9399      2.0995    -42.6818      0.0000
   1   1   4      2.7872      0.3247     -2.5214      0.0000
   2   1   4     10.0143      0.8054      7.7721      0.0000
   3   1   4     11.1852      0.7452     11.0279      0.0000
   4   1   4     13.4169      1.8207    -12.8505      0.0000
   5   1   4      3.5554      1.0566      0.6272      0.0000
   6   1   4      6.7476      1.2605     -8.7903      0.0000
   7   1   4      2.0508      1.7262     -0.3739      0.0000
   8   1   4      1.6644      1.7178      1.5190      0.0000
  -6   2   4      3.1884      0.4685      4.6295      0.0000
  -5   2   4      3.1694      0.5922     -1.5421      0.0000
  -4   2   4      7.4388      0.7025     -7.9415      0.0000
  -3   2   4      4.6746      0.3326      4.6014      0.0000
  -2   2   4     18.5519      2.4917     24.1008      0.0000
  -1   2   4     25.2319      1.4320     24.0322      0.0000
   0   2   4     28.8918      1.5743    -31.4943      0.0000
   1   2   4     18.9300      1.7905    -21.8450      0.0000
   2   2   4      4.1136      0.5374     -4.5694      0.0000
   3   2   4      9.6205      2.1237     12.5438      0.0000
   4   2   4      1.9854      0.5504      0.7134      0.0000
   5   2   4      3.0298      1.9570      1.1996      0.0000
   6   2   4      5.4621      0.8094      5.7666      0.0000
   7   2   4      2.9353      0.7504     -2.6909      0.0000
   8   2   4      3.6354      0.7432     -3.7519      0.0000
   9   2   4      0.0000      1.3591     -1.2168      0.0000
  10   2   4      3.4841      1.0114      2.2861      0.0000
  11   2   4      0.0000      1.3177     -1.4374      0.0000
  -8   3   4      3.6852      0.7311      4.1313      0.0000
  -7   3   4      6.7943      0.6866      5.8224      0.0000
  -6   3   4      9.5336      1.1148      8.7981      0.0000
  -5   3   4      7.8109      0.7384      7.8206      0.0000
  -4   3   4      4.8985      0.4113     -5.0896      0.0000
  -3   3   4     10.8006      0.5436    -13.9696      0.0000
  -2   3   4      5.9844      0.3534      6.4520      0.0000
  -1   3   4     14.4003      1.2146     10.6736      0.0000
   0   3   4     10.4878      0.9773     13.6822      0.0000
   1   3   4     22.9823      1.6617    -22.5127      0.0000
   2   3   4      3.5174      0.4313      1.1157      0.0000
   3   3   4      4.0291      0.6192      2.1606      0.0000
   4   3   4     14.2592      2.7251     12.7641      0.0000
   5   3   4      4.0245      0.4386     -4.6293      0.0000
   6   3   4      4.5694      0.4356      4.8658      0.0000
   7   3   4      3.7267      0.6391     -4.2929      0.0000
   8   3   4      2.7110      0.9240     -1.0680      0.0000
   9   3   4      2.1175      0.8065      1.5686      0.0000
  10   3   4      1.9502      0.9198     -0.7341      0.0000
  11   3   4      0.7645      1.0701     -0.9648      0.0000
  12   3   4      0.6817      1.0809      0.6854      0.0000
  13   3   4      0.0000      1.0817      1.1024      0.0000
  -9   4   4      2.0767      0.9683      0.2248      0.0000
  -8   4   4      1.8766      0.8069      1.3232      0.0000
  -7   4   4      9.4544      1.2817     -9.0279      0.0000
  -6   4   4      4.1366      0.6929     -3.5990      0.0000
  -5   4   4     14.7234      1.4109     13.1086      0.0000
  -4   4   4      8.6926      0.8206      6.9668      0.0000
  -3   4   4      4.7965      0.6611     -4.2399      0.0000
  -2   4   4     27.3123      2.0767     24.5395      0.0000
  -1   4   4      3.8526      1.1965      1.5295      0.0000
   0   4   4     25.0566      1.8803    -17.9136      0.0000
   1   4   4      5.0536      3.9928     -0.2513      0.0000
   2   4   4     10.5055      0.7240      9.4440      0.0000
   3   4   4      4.8472      0.4230     -5.3533      0.0000
   4   4   4     10.7957      0.7429    -14.2656      0.0000
   5   4   4     17.4491      2.3537     13.5742      0.0000
   6   4   4      5.3984      0.8752      6.2750      0.0000
   7   4   4      5.5109      0.9579     -5.7564      0.0000
   8   4   4      8.6165      1.0945     -7.4878      0.0000
   9   4   4      1.9081      0.6474      1.1379      0.0000
  10   4   4      3.3020      0.6579     -3.7226      0.0000
  11   4   4      0.6550      0.9921     -0.7164      0.0000
  12   4   4      3.0807      0.6713      3.2518      0.0000
 -10   5   4      6.5381      0.6710      7.7210      0.0000
  -8   5   4      6.9595      0.9927     -3.6960      0.0000
  -6   5   4      7.7636      0.5912     -7.8576      0.0000
  -5   5   4     20.5975      1.2598    -18.8876      0.0000
  -4   5   4      6.3568      0.5311     -5.7485      0.0000
  -3   5   4     41.2926      2.1064     41.1252      0.0000
  -2   5   4     11.5465      0.8065     10.9889      0.0000
  -1   5   4      3.0742      1.4699      2.3334      0.0000
   0   5   4     11.3631      0.5782      9.5143      0.0000
   1   5   4      5.4945      0.4257     -4.3652      0.0000
   2   5   4     16.8387      1.1435    -17.7801      0.0000
   3   5   4      3.8193      0.3738      3.3887      0.0000
   4   5   4      5.5507      0.3956     -5.4711      0.0000
   5   5   4      8.4285      0.8573     -7.7162      0.0000
   6   5   4      3.1361      0.4707      0.8639      0.0000
   7   5   4      8.5647      0.8842      8.6672      0.0000
   8   5   4      0.0000      1.2724      0.7565      0.0000
   9   5   4      1.7308      0.5070      1.6039      0.0000
  10   5   4      1.2320      1.1908     -2.6509      0.0000
  11   5   4      2.0452      0.5903     -1.5783      0.0000
  12   5   4      0.8727      0.8146      0.0906      0.0000
 -11   6   4      1.6779      1.0849     -2.6511      0.0000
  -9   6   4      7.8881      1.0988      6.1930      0.0000
  -8   6   4      6.7851      0.5418      7.5714      0.0000
  -7   6   4      8.8452      0.7451      9.3871      0.0000
  -6   6   4     11.7442      0.8644     12.9811      0.0000
  -5   6   4      6.6825      0.5091     -6.7444      0.0000
  -4   6   4      9.0888      0.4979     -7.2299      0.0000
  -3   6   4      3.0275      0.2047      2.8355      0.0000
  -2   6   4      3.3902      0.6407      0.1018      0.0000
  -1   6   4      4.8605      0.3831     -3.8745      0.0000
   0   6   4      7.3636      0.4956      6.3140      0.0000
   1   6   4     10.2803      0.6454      8.5417      0.0000
   2   6   4     12.6095      0.6677    -10.1229      0.0000
   3   6   4      5.4738      0.3910     -5.0683      0.0000
   4   6   4      4.4701      0.4159     -3.0963      0.0000
   5   6   4      8.5919      0.5686     -7.7550      0.0000
   6   6   4      1.0862      0.7761      0.2692      0.0000
   7   6   4      2.8746      0.4859      1.3589      0.0000
   8   6   4      2.0636      1.0751      0.5536      0.0000
   9   6   4      2.0895      0.4639     -1.7551      0.0000
  10   6   4      2.7755      0.4458      2.2905      0.0000
  11   6   4      0.8519      0.6963      0.4730      0.0000
  12   6   4      1.6500      0.4807     -1.5817      0.0000
 -13   7   4      1.3393      0.9531      0.1888      0.0000
 -12   7   4      2.6614      0.8661      3.4607      0.0000
 -11   7   4      3.5355      0.7878     -1.1132      0.0000
 -10   7   4      2.3883      1.9294      0.0956      0.0000
  -9   7   4      2.6406      1.4934     -0.8339      0.0000
  -8   7   4      7.9541      0.7251     -6.9710      0.0000
  -7   7   4      2.3017      0.7066     -1.3732      0.0000
  -6   7   4      6.6329      0.9320      6.0158      0.0000
  -5   7   4      2.3763      0.3506      1.5549      0.0000
  -4   7   4     14.2528      0.6439    -13.6613      0.0000
  -3   7   4      8.5925      0.4730      7.4603      0.0000
  -2   7   4     13.3131      0.7441     13.4537      0.0000
  -1   7   4     15.8368      0.8222    -16.0589      0.0000
   0   7   4      3.4803      0.4774     -1.7967      0.0000
   1   7   4      4.4396      0.6579     -4.3913      0.0000
   2   7   4      2.5756      1.3736     -0.4219      0.0000
   3   7   4     11.6883      0.6502    -11.6327      0.0000
   4   7   4      4.7954      0.4722      3.7955      0.0000
   5   7   4      1.2148      0.8395     -0.2738      0.0000
   6   7   4      2.6731      0.3825      2.2290      0.0000
   7   7   4      1.1133      0.6794      0.0003      0.0000
   8   7   4      3.0036      0.8593      2.6711      0.0000
   9   7   4      1.8219      0.7116     -1.2592      0.0000
  10   7   4      1.5238      0.4687     -1.7942      0.0000
  11   7   4      1.8470      0.5102      1.7963      0.0000
  12   7   4      1.2328      0.7028      1.1406      0.0000
 -14   8   4      1.0105      0.7843      0.6166      0.0000
 -13   8   4      0.6378      0.8249     -1.7868      0.0000
 -12   8   4      2.4588      0.4874     -2.1350      0.0000
 -11   8   4      3.4103      0.4951     -2.6298      0.0000
 -10   8   4      2.1619      0.4782     -1.0048      0.0000
  -9   8   4      3.0806      0.3879     -1.2096      0.0000
  -8   8   4      7.0114      0.5048      8.3658      0.0000
  -7   8   4      7.5249      0.6945      8.1290      0.0000
  -6   8   4      3.7016      0.3175     -3.6726      0.0000
  -5   8   4      2.9612      0.6513     -1.2174      0.0000
  -4   8   4      2.0004      0.3915      2.2098      0.0000
  -3   8   4      1.9591      0.3685     -1.3312      0.0000
  -2   8   4     11.5701      0.6189    -10.6378      0.0000
  -1   8   4      2.1079      0.3845     -1.5077      0.0000
   0   8   4      4.9864      0.3903      4.0368      0.0000
   1   8   4      5.6855      0.4621     -3.7876      0.0000
   2   8   4      3.7410      0.3542      3.5995      0.0000
   3   8   4      5.4948      0.5207      5.9456      0.0000
   4   8   4      5.4831      0.7756     -5.2609      0.0000
   5   8   4      5.4088      0.5013     -5.3868      0.0000
   6   8   4      3.9847      0.5088      3.2652      0.0000
   7   8   4      7.1159      0.6512      8.3523      0.0000
   8   8   4      2.0059      0.3581     -1.5944      0.0000
   9   8   4      2.6205      0.4035     -2.2461      0.0000
  10   8   4      1.3540      0.7221      0.0480      0.0000
  11   8   4      1.3036      0.4216      0.7351      0.0000
 -14   9   4      1.3831      0.6148      0.2884      0.0000
 -13   9   4      2.1953      0.5194     -1.2033      0.0000
 -12   9   4      1.4264      0.4820      1.5337      0.0000
 -11   9   4      2.1041      0.7298      1.8644      0.0000
 -10   9   4      5.9179      0.5075     -6.2136      0.0000
  -9   9   4      1.9953      0.3371     -0.2832      0.0000
  -8   9   4      3.6578      0.2836      3.0842      0.0000
  -7   9   4      2.9405      0.4062      0.9290      0.0000
  -6   9   4      3.8617      0.2807     -3.1367      0.0000
  -5   9   4      7.4835      0.3911      7.9081      0.0000
  -4   9   4      1.6839      0.2943     -1.4913      0.0000
  -3   9   4      2.3516      0.3985     -1.9200      0.0000
  -2   9   4      2.7523      0.2678     -2.3871      0.0000
  -1   9   4      3.1679      0.2718      1.2107      0.0000
   0   9   4      6.7579      0.3416     -7.0817      0.0000
   1   9   4      1.9089      0.4091      0.8022      0.0000
   2   9   4      8.2890      0.5493      8.6972      0.0000
   3   9   4      8.0374      0.6075      7.8376      0.0000
   4   9   4      2.4229      0.4709      1.4565      0.0000
   5   9   4      3.1470      0.4291     -1.2491      0.0000
   6   9   4      2.7794      0.3031     -2.0509      0.0000
   7   9   4      2.4700      0.3766     -1.5699      0.0000
   8   9   4      2.0407      0.4553     -2.6376      0.0000
   9   9   4      0.9666      0.5900      0.9916      0.0000
  10   9   4      1.3977      0.4279     -0.3036      0.0000
  11   9   4      1.2150      0.6469      0.1518      0.0000
 -14  10   4      1.5018      0.3565     -0.3163      0.0000
 -13  10   4      0.2435      0.5229     -0.1220      0.0000
 -12  10   4      1.3107      0.3777      0.9740      0.0000
 -11  10   4      2.1990      0.3844      1.9415      0.0000
 -10  10   4      1.8290      0.3778     -0.8695      0.0000
  -9  10   4      2.7547      0.3246      1.9820      0.0000
  -8  10   4      1.5484      0.3771      1.5260      0.0000
  -7  10   4      1.6839      0.3834      0.8382      0.0000
  -6  10   4      6.0369      0.4026     -5.8100      0.0000
  -5  10   4      2.4589      0.2830      1.3676      0.0000
  -4  10   4      4.3340      0.2594      4.3845      0.0000
  -3  10   4      1.6640      0.4214     -0.5865      0.0000
  -2  10   4      7.4712      0.4545      7.1066      0.0000
  -1  10   4      6.3573      0.3410      7.1150      0.0000
   0  10   4      7.5266      0.4126     -7.7513      0.0000
   1  10   4      7.8384      0.5389     -8.4892      0.0000
   2  10   4      5.6597      0.4357      4.8606      0.0000
   3  10   4      2.2125      0.4714     -0.2649      0.0000
   4  10   4      5.0724      0.3030     -5.2158      0.0000
   5  10   4      1.5976      0.4168      0.3742      0.0000
   6  10   4      4.1619      0.3700      4.8328      0.0000
   7  10   4      1.4308      0.3829     -1.5421      0.0000
   8  10   4      0.8892      0.4872     -0.3202      0.0000
   9  10   4      1.2921      0.4330     -0.7625      0.0000
  10  10   4      2.1507      0.4013     -2.0409      0.0000
 -13  11   4      1.6968      0.4337     -1.6286      0.0000
 -12  11   4      1.4012      0.3660     -0.4323      0.0000
 -11  11   4      3.0088      0.3606      2.6250      0.0000
 -10  11   4      1.8423      0.3163      2.3453      0.0000
  -9  11   4      4.2348      0.4765     -4.2256      0.0000
  -8  11   4      2.1507      0.4868     -0.8332      0.0000
  -7  11   4      3.5013      0.2847      3.4260      0.0000
  -6  11   4      2.8669      0.2924     -3.1561      0.0000
  -5  11   4      1.2647      0.3025     -1.2530      0.0000
  -4  11   4      1.4027      0.3901      0.5673      0.0000
  -3  11   4      4.9563      0.3693     -4.1774      0.0000
  -2  11   4      1.8695      0.2742     -1.4022      0.0000
  -1  11   4      8.2493      0.4486      8.2045      0.0000
   0  11   4     10.0652      0.6310     10.0907      0.0000
   1  11   4      8.2882      0.4735     -8.4296      0.0000
   2  11   4      4.0109      0.3545     -3.7762      0.0000
   3  11   4      2.0227      0.3019     -1.2469      0.0000
   4  11   4      2.4265      0.3738      1.3724      0.0000
   5  11   4      3.5323      0.7008     -3.0464      0.0000
   6  11   4      3.0442      0.3640      2.8172      0.0000
   7  11   4      1.6985      0.4369      1.3391      0.0000
   8  11   4      1.1609      0.5052     -0.7803      0.0000
   9  11   4      0.0000      0.5484      0.2887      0.0000
  10  11   4      0.9595      0.5501      0.1252      0.0000
 -13  12   4      1.4920      0.3673      0.7207      0.0000
 -12  12   4      0.4713      0.4915      0.6807      0.0000
 -11  12   4      3.2421      0.3335     -3.6220      0.0000
 -10  12   4      0.7752      0.5169      0.5624      0.0000
  -9  12   4      3.7580      0.2818      3.4064      0.0000
  -8  12   4      1.1908      0.4553     -0.3936      0.0000
  -7  12   4      1.2857      0.3207     -0.2378      0.0000
  -6  12   4      5.6057      0.3362      5.2983      0.0000
  -5  12   4      2.4845      0.4583      2.4184      0.0000
  -4  12   4      3.2807      0.2570     -3.3734      0.0000
  -3  12   4      1.5176      0.2731      0.9255      0.0000
  -2  12   4      2.8068      0.3092      1.6273      0.0000
  -1  12   4      2.0312      0.2863     -2.0549      0.0000
   0  12   4      2.6499      0.2754     -2.1581      0.0000
   1  12   4      2.5996      0.3112      3.0243      0.0000
   2  12   4      1.4710      0.3326      0.9649      0.0000
   3  12   4      6.8591      0.3690     -6.8072      0.0000
   4  12   4      2.4511      0.2717     -2.2348      0.0000
   5  12   4      3.5245      0.3804      3.3687      0.0000
   6  12   4      1.1240      0.4024      0.6751      0.0000
   7  12   4      1.3200      0.3126     -0.7910      0.0000
   8  12   4      1.3585      0.4478      0.5172      0.0000
   9  12   4      1.0916      0.3519      0.4936      0.0000
 -12  13   4      0.8246      0.4871      0.1147      0.0000
 -11  13   4      1.1715      0.3048      0.7265      0.0000
 -10  13   4      2.1141      0.3187      2.0024      0.0000
  -9  13   4      1.9127      0.3198      0.9696      0.0000
  -8  13   4      2.5088      0.2756     -2.6820      0.0000
  -7  13   4      2.5644      0.2543      2.3524      0.0000
  -6  13   4      1.0442      0.4068     -0.3609      0.0000
  -5  13   4      2.2670      0.2495     -1.9678      0.0000
  -4  13   4      4.9201      0.2594     -4.8620      0.0000
  -3  13   4      1.3760      0.2782      0.6381      0.0000
  -2  13   4      1.5575      0.3348      0.7582      0.0000
  -1  13   4      2.1452      0.4025     -1.7538      0.0000
   0  13   4      1.7001      0.3141     -1.3999      0.0000
   1  13   4      3.9261      0.2781      3.7966      0.0000
   2  13   4      0.9807      0.4838     -0.3922      0.0000
   3  13   4      1.8346      0.3357     -1.9220      0.0000
   4  13   4      1.9026      0.3148      1.9948      0.0000
   5  13   4      1.5858      0.3558      1.3169      0.0000
   6  13   4      1.8238      0.4128     -1.8152      0.0000
   7  13   4      1.3911      0.2687      0.9964      0.0000
   8  13   4      1.7794      0.3224      1.6949      0.0000
   9  13   4      1.4721      0.4206     -0.9376      0.0000
 -11  14   4      0.9232      0.4144     -0.9772      0.0000
 -10  14   4      0.7789      0.5447     -0.1837      0.0000
  -9  14   4      1.0905      0.4157      0.5190      0.0000
  -8  14   4      1.2948      0.3467     -0.7362      0.0000
  -7  14   4      2.6155      0.2173      2.7172      0.0000
  -6  14   4      1.2433      0.3068     -0.1109      0.0000
  -5  14   4      0.9240      0.3778     -0.9448      0.0000
  -4  14   4      2.7245      0.2450     -2.5909      0.0000
  -3  14   4      1.0477      0.3681     -1.0996      0.0000
  -2  14   4      2.4084      0.3325     -0.6037      0.0000
  -1  14   4      1.7713      0.2425      1.3222      0.0000
   0  14   4      3.5736      0.2747      3.3991      0.0000
   1  14   4      1.6793      0.3073      1.5037      0.0000
   2  14   4      2.3167      0.3135      2.3209      0.0000
   3  14   4      1.7298      0.3665     -1.0763      0.0000
   4  14   4      1.3585      0.3711     -0.9370      0.0000
   5  14   4      1.5263      0.2948     -1.6625      0.0000
   6  14   4      1.4305      0.2889     -1.0864      0.0000
   7  14   4      0.4856      0.4718      0.0305      0.0000
   8  14   4      0.7817      0.4365      0.7280      0.0000
 -10  15   4      0.6500      0.5459     -0.0809      0.0000
  -9  15   4      1.3452      0.3142     -0.9563      0.0000
  -8  15   4      1.3566      0.2897     -1.1305      0.0000
  -7  15   4      0.9530      0.3073     -0.5367      0.0000
  -6  15   4      2.7769      0.2283      3.1059      0.0000
  -5  15   4      2.5637      0.2207      3.0299      0.0000
  -4  15   4      0.7578      0.4064     -0.2925      0.0000
  -3  15   4      1.7737      0.2339     -1.6728      0.0000
  -2  15   4      0.8283      0.4542     -0.1016      0.0000
  -1  15   4      1.7806      0.2230     -1.9147      0.0000
   0  15   4      0.8063      0.4865     -0.6708      0.0000
   1  15   4      2.3629      0.2186      2.9804      0.0000
   2  15   4      2.9749      0.2702      3.3509      0.0000
   3  15   4      2.1316      0.2533     -1.8127      0.0000
   4  15   4      1.5478      0.3288      1.1702      0.0000
   5  15   4      0.9434      0.3299      0.1455      0.0000
   6  15   4      1.1993      0.3638     -1.4830      0.0000
   7  15   4      0.0000      0.5077     -0.5035      0.0000
  -9  16   4      1.3906      0.2897     -1.4685      0.0000
  -8  16   4      1.0586      0.4151      0.3044      0.0000
  -7  16   4      1.2991      0.2601      1.2882      0.0000
  -6  16   4      1.3890      0.2908     -1.3281      0.0000
  -5  16   4      0.8185      0.3292     -0.7503      0.0000
  -4  16   4      1.8487      0.2048      2.3279      0.0000
  -3  16   4      0.6569      0.4440     -0.1117      0.0000
  -2  16   4      0.9278      0.3651      0.1297      0.0000
  -1  16   4      2.5411      0.2129      3.6515      0.0000
   0  16   4      0.9583      0.3549     -0.3632      0.0000
   1  16   4      2.5104      0.2348     -3.6517      0.0000
   2  16   4      0.9845      0.3300     -0.8052      0.0000
   3  16   4      0.7243      0.5522      0.9409      0.0000
   4  16   4      0.7378      0.5333     -0.2273      0.0000
   5  16   4      0.9055      0.4430     -0.6858      0.0000
  -8  17   4      0.7654      0.6548      0.0478      0.0000
  -7  17   4      0.6439      0.4660      1.0574      0.0000
  -6  17   4      0.9698      0.3616     -1.2855      0.0000
  -5  17   4      0.6516      0.4884      0.9169      0.0000
  -4  17   4      0.8902      0.3461      0.7455      0.0000
  -3  17   4      1.2632      0.2454     -1.8885      0.0000
  -2  17   4      1.3749      0.3178     -1.6936      0.0000
  -1  17   4      1.4946      0.2315      2.1549      0.0000
   0  17   4      0.0000      0.4681      0.0371      0.0000
   1  17   4      1.5809      0.2705     -2.1855      0.0000
   2  17   4      1.0840      0.4037     -0.0750      0.0000
   3  17   4      1.6450      0.3249      1.6278      0.0000
   4  17   4      0.8778      0.4226     -0.8399      0.0000
  -5  18   4      0.8411      0.4914      1.0354      0.0000
  -4  18   4      0.8199      0.4449     -0.0503      0.0000
  -3  18   4      0.7629      0.4428      0.6684      0.0000
  -2  18   4      0.1614      0.4772      0.5541      0.0000
  -1  18   4      0.3303      0.4465     -0.5392      0.0000
   0  18   4      0.8918      0.3510     -0.6742      0.0000
   1  18   4      0.4987      0.5141     -0.2499      0.0000
   2  18   4      0.0000      0.5056      0.5924      0.0000
  -6   1   5      3.2316      0.5935     -2.1283      0.0000
  -5   1   5      5.8987      0.5652     -7.4239      0.0000
  -4   1   5      7.1666      0.9543      6.2202      0.0000
  -3   1   5      4.0603      0.7793     -1.4768      0.0000
  -2   1   5      4.3234      0.8737     -0.6441      0.0000
  -1   1   5      5.3457      0.3211      6.6813      0.0000
   0   1   5      2.4395      0.7751      1.5966      0.0000
   1   1   5     18.5430      1.3097    -20.9373      0.0000
   2   1   5      9.6800      0.8093     -9.1605      0.0000
   3   1   5      2.4201      0.7186     -0.0143      0.0000
   4   1   5      2.9659      1.0185     -2.5749      0.0000
   5   1   5      4.6387      0.7324      4.5393      0.0000
   6   1   5      3.0988      0.6279      3.7483      0.0000
   7   1   5      2.5754      0.7387      2.2075      0.0000
   8   1   5      1.5063      1.2136      0.4600      0.0000
   9   1   5      1.2185      1.2432      0.8409      0.0000
  10   1   5      1.3678      1.4230     -0.6921      0.0000
  -8   2   5      2.5885      0.6885      3.9855      0.0000
  -7   2   5     16.6790      2.1687    -12.8607      0.0000
  -6   2   5      9.5866      0.8860      8.7681      0.0000
  -5   2   5     11.8176      1.0886     11.5119      0.0000
  -4   2   5     24.4648      1.4079    -22.6017      0.0000
  -3   2   5      2.1326      0.4280      0.7722      0.0000
  -2   2   5     22.9916      1.0785     17.0493      0.0000
  -1   2   5      6.4534      0.3885      3.2088      0.0000
   0   2   5      7.0918      0.6710     -4.5456      0.0000
   1   2   5     13.8880      1.1511     14.2587      0.0000
   2   2   5      8.6064      0.6898      8.2249      0.0000
   3   2   5     19.9573      2.6866    -19.1756      0.0000
   4   2   5     10.0712      0.8939     -9.7057      0.0000
   5   2   5     11.4545      0.8023     11.9828      0.0000
   6   2   5      3.1788      0.9318      2.6999      0.0000
   7   2   5      5.1932      0.7782     -5.2182      0.0000
   8   2   5      4.3404      0.7530      4.3458      0.0000
   9   2   5      2.7045      1.1308      3.0038      0.0000
  10   2   5      4.9309      1.6453     -5.3054      0.0000
  11   2   5      1.8175      1.0185     -1.4672      0.0000
  12   2   5      1.2404      1.4937      1.6942      0.0000
  -9   3   5      3.0663      0.5184      3.4427      0.0000
  -8   3   5      6.5797      0.9301      7.7165      0.0000
  -7   3   5     11.1752      1.0354     13.2613      0.0000
  -6   3   5      6.5148      0.6264      5.6694      0.0000
  -5   3   5     14.1146      1.0601    -14.1795      0.0000
  -4   3   5      9.0473      0.5923     -9.6457      0.0000
  -3   3   5     15.4621      1.4320    -14.4162      0.0000
  -2   3   5     14.1927      0.8318    -14.0982      0.0000
  -1   3   5      8.2451      0.6071      6.4313      0.0000
   0   3   5      2.3675      0.6784      2.6011      0.0000
   1   3   5      2.7121      0.3218     -1.7307      0.0000
   2   3   5      2.6921      0.9482      0.2018      0.0000
   3   3   5      5.0368      0.7425     -5.0750      0.0000
   4   3   5     14.5810      2.7870    -13.4220      0.0000
   5   3   5      2.6285      0.8097     -2.3605      0.0000
   6   3   5      3.9713      0.5236     -3.9865      0.0000
   7   3   5      3.7577      0.5317     -3.4543      0.0000
   8   3   5      4.1583      0.9589      3.0017      0.0000
   9   3   5      5.6193      0.8285      6.2890      0.0000
  10   3   5      0.8342      0.8597     -0.7445      0.0000
  11   3   5      2.1433      0.6719      0.2270      0.0000
  12   3   5      0.0000      0.9171      1.1020      0.0000
 -10   4   5      1.4579      0.6098      1.6391      0.0000
  -9   4   5      2.1116      1.0470     -0.7703      0.0000
  -8   4   5      9.7675      1.1128    -10.1610      0.0000
  -7   4   5      3.8917      0.4472      3.2224      0.0000
  -6   4   5      7.5227      0.7172      9.1208      0.0000
  -5   4   5      2.1064      0.4115      2.4412      0.0000
  -4   4   5      8.2042      0.6037      4.8655      0.0000
  -3   4   5     17.8760      1.1628     17.5389      0.0000
  -2   4   5     38.0386      5.0774    -43.5402      0.0000
  -1   4   5     18.4323      1.0343    -17.4791      0.0000
   0   4   5      4.3092      0.3099      4.0752      0.0000
   1   4   5      4.8639      0.7915     -2.9264      0.0000
   2   4   5      3.9405      0.9694     -2.5709      0.0000
   3   4   5      8.2410      0.5550      7.5962      0.0000
   4   4   5      3.0978      0.4288     -3.1697      0.0000
   5   4   5      3.5471      0.3933     -2.8808      0.0000
   6   4   5      7.7973      0.5756      7.9072      0.0000
   7   4   5      2.4148      0.4265     -1.7579      0.0000
   8   4   5      0.7382      1.1067     -1.2126      0.0000
   9   4   5      1.8062      0.5656      1.4085      0.0000
  10   4   5      1.7891      0.9551      1.2071      0.0000
  11   4   5      1.1970      0.8398      0.8626      0.0000
  12   4   5      0.0000      0.7972     -0.0347      0.0000
 -11   5   5      5.5922      0.8705     -4.6547      0.0000
 -10   5   5      3.6289      0.6751      5.0044      0.0000
  -9   5   5      5.8103      0.8665      5.6674      0.0000
  -8   5   5      3.6695      0.6359     -4.5794      0.0000
  -7   5   5      4.0117      0.6498     -3.3197      0.0000
  -6   5   5      3.8090      0.5193      2.9900      0.0000
  -5   5   5     21.6243      1.3219     -6.7143      0.0000
  -4   5   5      9.3509      0.5152     -9.4659      0.0000
  -3   5   5      3.0858      0.3906     -2.0759      0.0000
  -2   5   5      4.2450      1.5781     -1.5603      0.0000
  -1   5   5     19.9776      1.1328    -18.6015      0.0000
   0   5   5      3.2156      0.4500      2.1841      0.0000
   1   5   5      8.1766      0.9274      5.6679      0.0000
   2   5   5      4.4995      1.2007      1.7712      0.0000
   3   5   5      7.7187      0.6307     -8.6211      0.0000
   4   5   5      3.7182      1.1913      2.1152      0.0000
   5   5   5      3.4815      0.3941      4.2302      0.0000
   6   5   5      3.6325      0.5523      2.9029      0.0000
   7   5   5      2.5132      0.4622      1.8314      0.0000
   8   5   5      1.4651      0.9069      1.2552      0.0000
   9   5   5      2.4441      1.0703     -1.7537      0.0000
  10   5   5      0.6822      1.0433     -0.7367      0.0000
  11   5   5      1.6079      0.6068      1.0778      0.0000
 -13   6   5      1.1676      0.7801      0.9027      0.0000
 -12   6   5      1.8621      0.5553     -0.7702      0.0000
 -11   6   5      2.3700      0.5128     -1.3220      0.0000
 -10   6   5      1.4538      0.5791     -0.9852      0.0000
  -9   6   5      3.4711      0.4617     -0.8541      0.0000
  -8   6   5      4.5433      0.7117     -3.9800      0.0000
  -7   6   5      5.7802      0.8209      7.0829      0.0000
  -6   6   5      9.1654      0.8986      7.6353      0.0000
  -5   6   5      2.0282      0.5983     -0.6982      0.0000
  -4   6   5     10.2204      0.5111      9.2829      0.0000
  -3   6   5      9.8886      0.5592      9.7048      0.0000
  -2   6   5     27.2251      1.5786    -28.1112      0.0000
  -1   6   5      9.4103      0.5023     -7.8942      0.0000
   0   6   5      9.7948      0.5453      8.5547      0.0000
   1   6   5      9.0964      0.8815     -8.7927      0.0000
   2   6   5      4.7483      0.3464      4.0783      0.0000
   3   6   5     15.9832      1.0075     18.5709      0.0000
   4   6   5      2.9713      0.3381      2.4483      0.0000
   5   6   5      6.6870      0.4407     -7.1512      0.0000
   6   6   5      2.9513      0.4445      2.2452      0.0000
   7   6   5      1.7172      0.4580      0.1505      0.0000
   8   6   5      3.4491      0.3866     -3.3219      0.0000
   9   6   5      0.8719      0.7462     -0.9201      0.0000
  10   6   5      1.4278      0.4877      1.1835      0.0000
  11   6   5      0.0000      0.6205      0.9205      0.0000
 -13   7   5      1.6810      0.7030      1.5643      0.0000
 -12   7   5      5.8616      0.6228      6.4257      0.0000
 -11   7   5      2.8393      0.4914      2.5062      0.0000
 -10   7   5      1.7200      0.6309     -1.6431      0.0000
  -9   7   5      2.1495      0.7830      1.2586      0.0000
  -8   7   5      1.7937      0.5740      0.4319      0.0000
  -7   7   5      8.8364      0.5772     -8.3841      0.0000
  -6   7   5      6.0561      0.5815     -5.6140      0.0000
  -5   7   5      3.1413      0.7242     -1.1855      0.0000
  -4   7   5      6.0878      0.3540     -6.5551      0.0000
  -3   7   5      2.4353      0.2810      1.3003      0.0000
  -2   7   5      7.2402      0.4583      5.8177      0.0000
  -1   7   5      7.6144      2.9183      3.6649      0.0000
   0   7   5      9.1048      0.7269     -9.1154      0.0000
   1   7   5      4.2663      0.2910     -4.7277      0.0000
   2   7   5      8.1243      0.5390     -8.3487      0.0000
   3   7   5      3.3169      1.6313      2.4475      0.0000
   4   7   5      4.6635      0.4461      4.3695      0.0000
   5   7   5      5.0619      0.4905      5.4925      0.0000
   6   7   5      2.1521      0.4306      0.8711      0.0000
   7   7   5      1.7054      0.5466     -0.9876      0.0000
   8   7   5      3.9571      0.4756     -4.3533      0.0000
   9   7   5      1.8916      0.4729     -1.2870      0.0000
  10   7   5      0.9628      0.6894      0.9444      0.0000
  11   7   5      0.7360      0.7998     -0.1517      0.0000
 -15   8   5      0.2648      0.6187      0.2788      0.0000
 -13   8   5      3.4626      0.6723     -2.8923      0.0000
 -12   8   5      3.5865      0.6666      2.9963      0.0000
 -11   8   5      4.7618      0.5561     -3.6088      0.0000
 -10   8   5      1.5856      0.6884     -1.0386      0.0000
  -9   8   5      2.8832      1.0323      3.3414      0.0000
  -8   8   5      3.8542      0.6326      3.0021      0.0000
  -7   8   5      3.6115      0.8020     -3.2360      0.0000
  -6   8   5      2.5736      0.3509      2.4804      0.0000
  -5   8   5      5.2621      0.2891      5.2339      0.0000
  -4   8   5     16.6218      0.7711    -16.4015      0.0000
  -3   8   5      4.1391      0.2531      4.6787      0.0000
  -2   8   5      8.2853      0.6764      6.7544      0.0000
  -1   8   5      9.7032      1.6554     12.8965      0.0000
   0   8   5      5.4825      0.3462     -5.1689      0.0000
   1   8   5      2.9274      0.3488     -1.0213      0.0000
   2   8   5      3.2170      0.2859      2.8656      0.0000
   3   8   5      6.8252      0.4074     -6.5089      0.0000
   4   8   5      3.8122      0.5339     -5.6940      0.0000
   5   8   5      2.5363      0.7393      0.1115      0.0000
   6   8   5      3.1751      0.5579      2.4404      0.0000
   7   8   5      1.6956      0.4434     -0.9092      0.0000
   8   8   5      3.9641      0.4084      4.0700      0.0000
   9   8   5      1.4157      0.5548      1.3216      0.0000
  10   8   5      3.0483      0.4727     -2.7636      0.0000
  11   8   5      0.9691      0.5676     -0.4163      0.0000
 -14   9   5      1.2211      0.8291      1.2547      0.0000
 -13   9   5      2.1162      0.3726     -2.3239      0.0000
 -12   9   5      1.4994      0.5266      0.6420      0.0000
 -11   9   5      3.5600      0.3426      4.4461      0.0000
 -10   9   5      1.9168      0.4673      0.5546      0.0000
  -9   9   5      1.9708      0.3903      0.8826      0.0000
  -8   9   5      5.4985      0.5298      5.1044      0.0000
  -7   9   5      4.3822      0.5397     -4.2846      0.0000
  -6   9   5      5.7816      0.3506     -5.3740      0.0000
  -5   9   5     11.0146      0.5340     10.5603      0.0000
  -4   9   5      5.1004      0.2834      4.2254      0.0000
  -3   9   5     19.1972      0.8889    -18.4610      0.0000
  -2   9   5      9.9085      0.5155    -10.4161      0.0000
  -1   9   5      7.2475      0.4136      6.3560      0.0000
   0   9   5      3.6691      0.3159      4.4424      0.0000
   1   9   5      7.3654      0.3962     -7.8406      0.0000
   2   9   5      2.3495      0.3279      1.2455      0.0000
   3   9   5      4.5381      0.3042     -4.5747      0.0000
   4   9   5      2.9007      0.6208     -0.0224      0.0000
   5   9   5      1.7197      0.3254      1.5016      0.0000
   6   9   5      4.4842      0.4039      4.8401      0.0000
   7   9   5      3.1748      0.3545     -2.9824      0.0000
   8   9   5      2.2324      0.3289     -2.1604      0.0000
   9   9   5      1.6417      0.3642      2.0061      0.0000
  10   9   5      1.3685      0.6094      0.9472      0.0000
 -14  10   5      0.0000      0.5540      0.3124      0.0000
 -13  10   5      1.2315      0.4261      1.0772      0.0000
 -12  10   5      0.9937      0.5419      0.4281      0.0000
 -11  10   5      1.7598      0.4102     -1.7772      0.0000
 -10  10   5      1.7379      0.3457     -0.1967      0.0000
  -9  10   5      3.4855      0.3439      3.1086      0.0000
  -8  10   5      3.5474      0.2725     -3.4215      0.0000
  -7  10   5      4.3589      0.3383     -3.9787      0.0000
  -6  10   5      2.0471      0.2449     -0.5780      0.0000
  -5  10   5      1.6051      0.2505     -0.3354      0.0000
  -4  10   5      1.9407      0.2548     -1.3060      0.0000
  -3  10   5      1.3450      0.2912      0.6498      0.0000
  -2  10   5      2.2099      0.4527     -0.6670      0.0000
  -1  10   5      4.0471      0.2724     -3.7621      0.0000
   0  10   5      1.2357      0.7792     -1.7303      0.0000
   1  10   5      4.3172      0.4159      3.6616      0.0000
   2  10   5      2.1141      0.2673      2.0366      0.0000
   3  10   5      4.1642      0.3103     -4.0960      0.0000
   4  10   5      2.1990      0.3201     -1.1809      0.0000
   5  10   5      3.3959      0.2779      3.2493      0.0000
   6  10   5      2.1081      0.3312      2.4628      0.0000
   7  10   5      2.8639      0.3252     -3.0834      0.0000
   8  10   5      1.6217      0.4271      0.3013      0.0000
   9  10   5      2.1678      0.4099      1.5768      0.0000
  10  10   5      0.9817      0.4780      0.0327      0.0000
 -14  11   5      0.0000      0.5090      0.2439      0.0000
 -13  11   5      1.1144      0.3498      1.1001      0.0000
 -12  11   5      2.1768      0.4260     -1.3311      0.0000
 -11  11   5      2.2677      0.2991     -2.1846      0.0000
 -10  11   5      1.8563      0.3322      0.6335      0.0000
  -9  11   5      1.4362      0.4084     -1.0345      0.0000
  -8  11   5      1.6802      0.3678      0.6473      0.0000
  -7  11   5      2.9385      0.2763      3.0269      0.0000
  -6  11   5      2.6078      0.3031      1.2833      0.0000
  -5  11   5      2.8041      0.3917     -2.1923      0.0000
  -4  11   5      7.9617      0.3568     -8.1199      0.0000
  -3  11   5      1.6291      0.3297     -0.3964      0.0000
  -2  11   5      1.0096      0.4642     -0.1833      0.0000
  -1  11   5      2.2591      0.3971     -1.4458      0.0000
   0  11   5      2.3552      0.2934     -1.3115      0.0000
   1  11   5      6.8443      0.4381      7.2095      0.0000
   2  11   5      1.4217      0.3965     -0.7538      0.0000
   3  11   5      3.1175      0.5055      0.5242      0.0000
   4  11   5      2.4750      0.8580      1.9644      0.0000
   5  11   5      3.5557      0.5145      2.1690      0.0000
   6  11   5      2.1468      0.3000     -2.4563      0.0000
   7  11   5      1.2690      0.3688     -0.4824      0.0000
   8  11   5      0.8489      0.4892      0.7067      0.0000
   9  11   5      0.0000      0.5646     -0.0748      0.0000
 -13  12   5      1.4174      0.3286      0.6285      0.0000
 -12  12   5      0.9786      0.4409      0.3755      0.0000
 -11  12   5      1.0262      0.4230     -0.5601      0.0000
 -10  12   5      0.8558      0.5137      0.4946      0.0000
  -9  12   5      4.5779      0.3448     -4.5570      0.0000
  -8  12   5      1.5133      0.3669      0.0270      0.0000
  -7  12   5      3.6277      0.2675      3.4190      0.0000
  -6  12   5      1.8557      0.2217      1.6652      0.0000
  -5  12   5      1.6630      0.2442      1.2021      0.0000
  -4  12   5      1.2620      0.3352     -0.6934      0.0000
  -3  12   5      3.1012      0.2312      3.6857      0.0000
  -2  12   5      3.8075      0.2784     -3.0802      0.0000
  -1  12   5      2.6344      0.2433      2.0083      0.0000
   0  12   5      2.8124      0.2649      1.6888      0.0000
   1  12   5      1.5849      0.3546      0.6492      0.0000
   2  12   5      1.2697      0.5307      0.3536      0.0000
   3  12   5      1.8275      0.6033      1.2277      0.0000
   4  12   5      2.1456      0.3450      1.8619      0.0000
   5  12   5      2.0262      0.3068     -1.8371      0.0000
   6  12   5      1.2700      0.3097     -0.9082      0.0000
   7  12   5      1.7801      0.2574     -0.8489      0.0000
   8  12   5      1.8080      0.2926     -1.5368      0.0000
   9  12   5      0.7360      0.5813     -0.5193      0.0000
 -12  13   5      0.9321      0.5608      0.9888      0.0000
 -11  13   5      0.4024      0.5340     -0.3414      0.0000
 -10  13   5      3.1870      0.2910      2.8096      0.0000
  -9  13   5      2.7487      0.2529      2.7800      0.0000
  -8  13   5      3.3146      0.2786     -3.1167      0.0000
  -7  13   5      4.2809      0.3067     -4.4484      0.0000
  -6  13   5      1.0691      0.3228      0.1204      0.0000
  -5  13   5      1.1957      0.2679      0.5016      0.0000
  -4  13   5      1.2594      0.2787     -0.7276      0.0000
  -3  13   5      4.9119      0.2941      4.9397      0.0000
  -2  13   5      3.3195      0.2377      3.2221      0.0000
  -1  13   5      5.4354      0.2947     -6.2991      0.0000
   0  13   5      2.4994      0.2504     -2.7015      0.0000
   1  13   5      1.2314      0.3591      1.3552      0.0000
   2  13   5      1.9072      0.2636     -1.9210      0.0000
   3  13   5      5.1320      0.3025     -5.5567      0.0000
   4  13   5      2.6875      0.2792      2.8707      0.0000
   5  13   5      1.4808      0.3091      0.9646      0.0000
   6  13   5      1.4553      0.5424      1.0254      0.0000
   7  13   5      1.1966      0.3389      1.1107      0.0000
   8  13   5      1.3462      0.3676     -0.6086      0.0000
 -11  14   5      1.1743      0.3807      0.7570      0.0000
 -10  14   5      1.1634      0.3319     -1.1388      0.0000
  -9  14   5      0.8541      0.4603     -1.0438      0.0000
  -8  14   5      1.9235      0.2346      1.4447      0.0000
  -7  14   5      1.3658      0.2974      0.7748      0.0000
  -6  14   5      2.8617      0.2453     -2.5822      0.0000
  -5  14   5      0.8856      0.4238     -0.0141      0.0000
  -4  14   5      1.1161      0.3223     -0.4142      0.0000
  -3  14   5      1.8434      0.2512     -1.7848      0.0000
  -2  14   5      2.6125      0.2220      2.8871      0.0000
  -1  14   5      1.7022      0.3110      2.7329      0.0000
   0  14   5      1.9682      0.3256     -0.9758      0.0000
   1  14   5      1.2893      0.3509     -1.0497      0.0000
   2  14   5      1.1958      0.4582     -0.7456      0.0000
   3  14   5      0.9320      0.4391     -0.5759      0.0000
   4  14   5      1.2254      0.3345      0.7973      0.0000
   5  14   5      0.9042      0.4075     -0.9136      0.0000
   6  14   5      0.5502      0.4950     -0.5452      0.0000
   7  14   5      1.0327      0.3704      0.8881      0.0000
 -10  15   5      1.5689      0.3070     -1.8093      0.0000
  -9  15   5      0.8826      0.3648     -0.3064      0.0000
  -8  15   5      2.5534      0.2636      2.8715      0.0000
  -7  15   5      0.7169      0.3830     -0.5169      0.0000
  -6  15   5      1.8138      0.2493     -2.2578      0.0000
  -5  15   5      2.6695      0.2297      3.0050      0.0000
  -4  15   5      1.2510      0.3169      1.2811      0.0000
  -3  15   5      2.1361      0.2644     -2.5056      0.0000
  -2  15   5      1.1897      0.3077     -1.2198      0.0000
  -1  15   5      2.3623      0.2198      2.7900      0.0000
   0  15   5      2.6595      0.2455     -3.4166      0.0000
   1  15   5      2.3459      0.2752     -2.3103      0.0000
   2  15   5      0.9567      0.3998      0.7077      0.0000
   3  15   5      1.5963      0.3548      1.1900      0.0000
   4  15   5      1.6288      0.2920     -1.9781      0.0000
   5  15   5      0.5990      0.5016      0.4907      0.0000
   6  15   5      1.5737      0.3182      1.6858      0.0000
  -9  16   5      0.7818      0.4224      0.1891      0.0000
  -8  16   5      1.2525      0.3835      1.3972      0.0000
  -7  16   5      0.1994      0.4526     -0.1225      0.0000
  -6  16   5      1.4609      0.2480     -1.6238      0.0000
  -5  16   5      1.2865      0.2258     -1.2132      0.0000
  -4  16   5      1.9425      0.2288     -2.2550      0.0000
  -3  16   5      1.2056      0.3175     -1.1737      0.0000
  -2  16   5      1.6272      0.2313      2.0900      0.0000
  -1  16   5      2.1739      0.2113      2.6202      0.0000
   0  16   5      1.1276      0.3495     -0.7201      0.0000
   1  16   5      1.1227      0.3317      0.3628      0.0000
   2  16   5      0.8196      0.5845     -0.0198      0.0000
   3  16   5      1.3690      0.5505     -1.2315      0.0000
   4  16   5      0.3260      0.4914     -0.4676      0.0000
   5  16   5      0.0000      0.6381      0.2298      0.0000
  -7  17   5      0.5523      0.4897      0.3233      0.0000
  -6  17   5      0.9125      0.3102     -1.1210      0.0000
  -5  17   5      1.1467      0.2651      0.7612      0.0000
  -4  17   5      0.1425      0.4581      0.4263      0.0000
  -3  17   5      1.3924      0.2657     -1.9647      0.0000
  -2  17   5      0.4805      0.4154     -0.8712      0.0000
  -1  17   5      1.1191      0.2937      0.9696      0.0000
   0  17   5      0.5233      0.4610      1.0542      0.0000
   1  17   5      0.4948      0.4603     -0.1787      0.0000
   2  17   5      0.9533      0.3716      1.2080      0.0000
   3  17   5      0.5469      0.5276     -0.2195      0.0000
  -5  18   5      0.0000      0.4795      1.0676      0.0000
  -4  18   5      0.3838      0.5134      0.3882      0.0000
  -3  18   5      0.5617      0.4731      0.3530      0.0000
  -2  18   5      0.0742      0.4522      0.4755      0.0000
  -1  18   5      0.7403      0.4027     -0.9054      0.0000
   0  18   5      0.8745      0.4630     -1.0494      0.0000
  -6   0   6     11.7754      1.0786     12.1393      0.0000
  -4   0   6     49.6008      6.3490    -46.3441      0.0000
  -3   0   6      5.8733      0.6439     -5.5488      0.0000
  -2   0   6      4.0272      3.7844      3.3988      0.0000
  -1   0   6     15.2773      1.1611    -13.5891      0.0000
   0   0   6      3.2706      0.4854      0.7062      0.0000
   1   0   6     20.7929      2.7994     18.9802      0.0000
   2   0   6      9.6871      0.7459      8.2137      0.0000
   3   0   6     19.7020      2.6342    -20.3641      0.0000
   4   0   6      2.9345      0.5793      3.1191      0.0000
   6   0   6      5.1622      0.8017     -4.7058      0.0000
   7   0   6      1.4528      1.4381     -3.2544      0.0000
   8   0   6      2.6227      0.9286      2.7179      0.0000
   9   0   6      2.1908      1.7151      2.0329      0.0000
  -7   1   6      6.5077      0.6372     -8.6901      0.0000
  -4   1   6      5.1633      0.9769     -5.5054      0.0000
  -3   1   6      3.2258      0.4237     -3.3914      0.0000
  -2   1   6      7.6937      0.5953      5.7012      0.0000
  -1   1   6      4.5129      0.2695      1.0143      0.0000
   0   1   6     17.1801      0.9394    -15.5973      0.0000
   1   1   6      5.9069      0.4717      5.1879      0.0000
   2   1   6      1.7688      0.4378      0.9701      0.0000
   3   1   6      2.9859      0.3737      1.2477      0.0000
   4   1   6      4.5833      0.4167      3.8910      0.0000
   5   1   6      9.7600      1.1099      9.9683      0.0000
   6   1   6      6.4898      0.6635     -7.8957      0.0000
   7   1   6      3.2685      0.6635     -3.9057      0.0000
   8   1   6      1.6084      0.9877      1.8378      0.0000
   9   1   6      2.6236      0.7241      2.1656      0.0000
  10   1   6      2.0753      0.9472     -1.7051      0.0000
  11   1   6      2.1017      1.5525      2.1371      0.0000
  -9   2   6      8.7508      1.1849     -3.0248      0.0000
  -8   2   6      2.0465      0.9521      0.4936      0.0000
  -7   2   6     10.8440      0.9961    -10.0017      0.0000
  -6   2   6      3.3357      0.4106      2.8311      0.0000
  -5   2   6      9.2526      0.6051     -9.1952      0.0000
  -4   2   6     20.1413      2.5632     22.8467      0.0000
  -3   2   6      5.2372      0.5769      5.3431      0.0000
  -2   2   6     11.3872      1.8501      9.3390      0.0000
  -1   2   6      4.0989      0.4816      3.7432      0.0000
   0   2   6      6.4350      0.4090     -5.1679      0.0000
   1   2   6      2.2897      0.3060     -1.5007      0.0000
   2   2   6      3.4711      0.3931     -2.9087      0.0000
   3   2   6      4.5443      0.4896      0.4181      0.0000
   4   2   6      2.5879      0.5452      1.3031      0.0000
   5   2   6      9.6709      0.9002      9.9869      0.0000
   6   2   6      8.9390      0.8232      7.6247      0.0000
   7   2   6      2.1039      0.5905     -2.3733      0.0000
   8   2   6      1.9654      0.9893     -0.1214      0.0000
   9   2   6      1.4641      0.7559     -0.7069      0.0000
  10   2   6      1.8866      0.6930     -1.5031      0.0000
  11   2   6      0.1047      0.9111     -1.1339      0.0000
 -10   3   6      5.9806      0.8594      5.9796      0.0000
  -9   3   6      3.4743      0.6409     -3.7417      0.0000
  -8   3   6      2.8722      0.5761     -1.5908      0.0000
  -7   3   6      8.5055      0.7981      9.1284      0.0000
  -6   3   6     12.7703      1.1762     12.0405      0.0000
  -5   3   6      7.8737      0.4668     -6.7415      0.0000
  -4   3   6      7.8421      0.5200     -8.5007      0.0000
  -3   3   6      9.6644      0.9642     -0.1813      0.0000
  -2   3   6     10.8082      0.6359    -13.3032      0.0000
  -1   3   6      4.9426      0.3438     -4.2853      0.0000
   0   3   6      5.1215      0.3484     -2.9727      0.0000
   1   3   6      9.4766      0.6093      8.9559      0.0000
   2   3   6     10.1408      0.8050      9.8757      0.0000
   3   3   6      7.5467      0.5883     -7.2657      0.0000
   4   3   6      2.6071      0.5846      1.2380      0.0000
   5   3   6      2.8484      0.5196      2.5364      0.0000
   6   3   6      3.0411      0.4856      2.5962      0.0000
   7   3   6      4.2671      0.4524     -3.9201      0.0000
   9   3   6      3.5147      1.1188     -3.6036      0.0000
  10   3   6      1.3350      0.7035     -1.0767      0.0000
  11   3   6      1.0436      0.8192      0.7955      0.0000
 -11   4   6      6.0384      0.6329      6.2251      0.0000
 -10   4   6      3.7575      0.4641      3.7886      0.0000
  -9   4   6      3.0457      0.8129     -1.4326      0.0000
  -7   4   6      4.0516      0.6227      4.2076      0.0000
  -6   4   6     18.1725      1.3577    -15.6778      0.0000
  -5   4   6      3.6561      0.3311     -1.3293      0.0000
  -4   4   6      4.1369      0.3135      2.0758      0.0000
  -3   4   6      5.4058      0.3982      5.1901      0.0000
  -2   4   6     14.8626      5.8942      2.5789      0.0000
  -1   4   6     17.7843      1.1860     19.1172      0.0000
   0   4   6      5.6804      0.4405      6.3253      0.0000
   1   4   6     19.1452      1.1443    -18.9773      0.0000
   2   4   6      4.4579      0.4819     -3.5427      0.0000
   3   4   6      8.0585      0.5412      8.4877      0.0000
   4   4   6      3.1822      0.7323      4.0091      0.0000
   5   4   6      2.6050      0.4149      2.3130      0.0000
   6   4   6      4.8208      0.5355      5.6670      0.0000
   7   4   6      2.0701      0.4955      0.4636      0.0000
   8   4   6      4.8511      0.6500     -3.9154      0.0000
   9   4   6      0.8671      0.6697     -0.9877      0.0000
  10   4   6      1.6045      0.7927     -0.5467      0.0000
  11   4   6      1.0307      0.7808     -0.6332      0.0000
 -13   5   6      0.7389      0.7013     -0.2041      0.0000
 -12   5   6      2.1380      0.5152     -1.9973      0.0000
 -10   5   6      5.7724      0.8558      6.8292      0.0000
  -9   5   6      6.9993      0.6797      6.7184      0.0000
  -8   5   6      5.7096      0.8162      5.3027      0.0000
  -7   5   6      5.8411      0.5843      6.1334      0.0000
  -6   5   6      8.2312      0.6361     -9.0325      0.0000
  -5   5   6     15.0333      1.0398    -15.2417      0.0000
  -4   5   6      2.6257      0.3299     -3.1113      0.0000
  -3   5   6      3.4007      2.4557     -3.4972      0.0000
  -2   5   6      5.8752      0.4047     -5.5855      0.0000
  -1   5   6     28.4220      1.4183     29.3076      0.0000
   0   5   6     12.4280      0.7901     12.8721      0.0000
   1   5   6      6.4418      0.4814     -5.1515      0.0000
   2   5   6      7.7207      0.5724     -8.6149      0.0000
   3   5   6      2.8179      0.3120      2.5097      0.0000
   4   5   6     11.1213      0.7162    -11.4219      0.0000
   5   5   6      1.4797      0.4918      0.8987      0.0000
   6   5   6      4.1494      0.4607      3.5089      0.0000
   7   5   6      2.4601      0.4148      2.3112      0.0000
   8   5   6      2.5182      0.3829     -2.5191      0.0000
   9   5   6      1.2715      0.6011      0.7715      0.0000
  10   5   6      1.0615      0.7666      1.3372      0.0000
  11   5   6      2.2892      0.5538     -2.1225      0.0000
 -14   6   6      0.8911      0.7099      0.2950      0.0000
 -13   6   6      2.4295      0.6207      2.9435      0.0000
 -12   6   6      1.3664      0.6861      1.2865      0.0000
 -11   6   6      6.6596      0.9614     -6.4040      0.0000
 -10   6   6      1.7155      0.6479     -1.3024      0.0000
  -7   6   6      6.2475      0.8826     -6.2085      0.0000
  -6   6   6     17.8173      1.2579     20.7850      0.0000
  -5   6   6      2.2434      0.6391     -2.1158      0.0000
  -4   6   6     18.4770      0.8275    -18.5624      0.0000
  -3   6   6      5.5882      0.4764     -5.2956      0.0000
  -2   6   6     11.8744      2.7387      8.9848      0.0000
  -1   6   6      2.7397      0.5756     -1.7580      0.0000
   0   6   6      6.7365      0.5258     -1.7842      0.0000
   1   6   6      6.0556      0.3999      6.2491      0.0000
   2   6   6      2.4803      0.3796      0.8851      0.0000
   3   6   6      1.9000      0.3746     -1.8979      0.0000
   4   6   6      3.3622      0.3798      2.6521      0.0000
   5   6   6      2.9350      0.3802     -2.9968      0.0000
   6   6   6      4.3106      0.3869     -4.9210      0.0000
   7   6   6      1.1715      0.6262     -0.2518      0.0000
   8   6   6      2.4330      0.4509      2.7081      0.0000
   9   6   6      1.3535      0.6302      1.0309      0.0000
  10   6   6      0.4869      0.5978      0.1729      0.0000
  11   6   6      1.1438      0.5568      0.3492      0.0000
 -15   7   6      0.7961      0.6292      1.3753      0.0000
 -13   7   6      1.2183      0.6002     -1.0813      0.0000
 -12   7   6      5.2413      0.8415      3.7506      0.0000
 -11   7   6      2.6346      0.6010     -1.6025      0.0000
 -10   7   6      1.9438      0.4587     -1.6466      0.0000
  -9   7   6      2.1307      0.6363     -1.4888      0.0000
  -8   7   6      4.7804      0.8281      4.5237      0.0000
  -7   7   6     11.5172      3.9309     -8.0329      0.0000
  -6   7   6      2.5739      0.2569     -1.9214      0.0000
  -5   7   6      7.6448      0.3830      6.5429      0.0000
  -4   7   6      3.5988      0.3733      1.8544      0.0000
  -3   7   6     18.6451      1.1454    -18.3206      0.0000
  -2   7   6     11.0045      0.7652    -11.5988      0.0000
  -1   7   6     17.1756      1.2586     16.5302      0.0000
   0   7   6      3.3396      0.5168     -1.0816      0.0000
   1   7   6      4.1432      1.7918     -1.2787      0.0000
   2   7   6      3.7812      0.4606      3.8569      0.0000
   3   7   6      5.0190      0.5109     -5.0065      0.0000
   4   7   6      3.3496      1.7441     -0.4616      0.0000
   5   7   6      3.7288      0.4242      3.8615      0.0000
   6   7   6      6.9032      0.5744      6.0837      0.0000
   7   7   6      4.2385      0.4279     -3.9619      0.0000
   8   7   6      2.3655      0.5120      0.6708      0.0000
   9   7   6      1.4227      0.9499      0.3010      0.0000
  10   7   6      1.5967      0.5691      0.3921      0.0000
 -15   8   6      1.3373      0.7808      0.5776      0.0000
 -14   8   6      1.2459      0.5070     -0.3935      0.0000
 -13   8   6      0.8247      0.6116      0.2714      0.0000
 -12   8   6      1.3742      0.5334     -0.9499      0.0000
 -11   8   6      5.1182      0.4737     -5.3197      0.0000
 -10   8   6      4.0281      0.4064     -4.4711      0.0000
  -9   8   6      3.6031      0.4944      3.1655      0.0000
  -8   8   6      2.4048      0.5687     -1.2650      0.0000
  -7   8   6      2.9994      0.4183     -1.1545      0.0000
  -6   8   6      3.1007      0.5527      2.2283      0.0000
  -5   8   6      3.0964      0.2355      2.9163      0.0000
  -4   8   6     11.0611      0.5070    -10.3837      0.0000
  -3   8   6      2.4741      0.2075     -1.7612      0.0000
  -2   8   6     11.2861      0.6612     11.2277      0.0000
  -1   8   6      3.1299      0.3423      3.0030      0.0000
   0   8   6      5.7960      0.3902     -1.7051      0.0000
   1   8   6     10.3383      0.5272     10.6672      0.0000
   2   8   6      5.2720      0.4383      5.5505      0.0000
   3   8   6      2.5266      0.7262     -0.8861      0.0000
   4   8   6      2.1225      0.3880     -0.4047      0.0000
   5   8   6      2.9139      0.3668      2.5943      0.0000
   6   8   6      1.9782      0.4969     -1.1418      0.0000
   7   8   6      3.4959      0.3913     -3.5378      0.0000
   8   8   6      2.0077      0.3573      1.4711      0.0000
   9   8   6      2.5355      0.5276      2.0196      0.0000
  10   8   6      1.1443      0.4696     -0.6344      0.0000
 -14   9   6      0.9076      0.8035      1.0645      0.0000
 -12   9   6      0.4448      0.7885     -0.5938      0.0000
 -11   9   6      2.4511      0.7480     -1.9933      0.0000
 -10   9   6      2.2678      0.7759      1.7327      0.0000
  -9   9   6      2.3149      1.0667     -0.0479      0.0000
  -8   9   6      1.8192      0.7390     -0.4062      0.0000
  -7   9   6      1.5589      0.3885      0.8652      0.0000
  -6   9   6      3.4725      0.2128      3.3321      0.0000
  -5   9   6      4.8147      0.3164      5.1193      0.0000
  -4   9   6      2.4555      0.2863      1.5198      0.0000
  -3   9   6      3.7125      0.5266      3.1850      0.0000
  -2   9   6      3.2237      0.9148     -2.3135      0.0000
  -1   9   6      3.9223      0.6636     -2.7014      0.0000
   0   9   6      7.4994      0.5569     -6.6493      0.0000
   1   9   6      6.6675      0.5527      6.1329      0.0000
   2   9   6      2.3686      0.7271      0.0031      0.0000
   3   9   6      2.2944      0.5801      0.4781      0.0000
   4   9   6      2.0931      0.7579      0.8324      0.0000
   5   9   6      4.2471      0.3285      4.3841      0.0000
   6   9   6      3.3457      0.3435     -3.4781      0.0000
   7   9   6      3.1220      0.4784     -1.9604      0.0000
   8   9   6      1.2096      0.5809      0.3718      0.0000
   9   9   6      1.1671      0.4843     -1.1819      0.0000
 -14  10   6      1.3515      0.3851      1.2037      0.0000
 -13  10   6      1.2290      0.6517      0.0642      0.0000
 -12  10   6      1.0834      0.7287      0.5318      0.0000
 -11  10   6      1.9561      0.3824      2.3375      0.0000
 -10  10   6      1.8967      0.5044      1.2523      0.0000
  -9  10   6      4.9880      0.4028     -4.8753      0.0000
  -8  10   6      0.2212      0.5982     -0.0061      0.0000
  -7  10   6      3.6502      0.2893     -3.1613      0.0000
  -6  10   6      4.3105      0.2812     -3.7220      0.0000
  -5  10   6      1.8001      0.2585     -1.3594      0.0000
  -4  10   6      4.1967      0.2139      4.1238      0.0000
  -3  10   6      1.9061      0.2981      0.6266      0.0000
  -2  10   6      3.5768      1.5501      1.6518      0.0000
  -1  10   6      4.2702      0.6261      4.5843      0.0000
   0  10   6      1.7503      0.3655      0.6613      0.0000
   1  10   6      2.8280      0.2695     -2.4599      0.0000
   2  10   6      1.5899      0.4719      0.1518      0.0000
   3  10   6      1.8879      0.3576      0.7174      0.0000
   4  10   6      1.8259      0.6477     -0.5992      0.0000
   5  10   6      1.4164      0.4163      0.2388      0.0000
   6  10   6      2.0562      0.3215      1.8186      0.0000
   7  10   6      0.4774      0.6050     -0.5895      0.0000
   8  10   6      2.3609      0.3120     -1.8164      0.0000
   9  10   6      0.5730      0.5949     -0.1910      0.0000
 -14  11   6      0.0000      0.5168     -0.0405      0.0000
 -13  11   6      1.2751      0.4077      1.3664      0.0000
 -12  11   6      1.7799      0.3011     -2.2650      0.0000
 -11  11   6      2.6361      0.3514     -2.9985      0.0000
 -10  11   6      3.3702      0.3425      3.0402      0.0000
  -9  11   6      1.2856      0.4305     -0.3458      0.0000
  -8  11   6      2.2576      0.2985      1.0794      0.0000
  -7  11   6      2.8446      0.2314      2.4066      0.0000
  -6  11   6      2.3895      0.2536      2.0371      0.0000
  -5  11   6      6.6599      0.3302     -7.0293      0.0000
  -4  11   6      2.8286      0.2302     -1.5019      0.0000
  -3  11   6      6.7239      0.3494      6.5254      0.0000
  -2  11   6      3.0084      0.8208      2.0503      0.0000
  -1  11   6      2.5119      0.4092     -1.6048      0.0000
   0  11   6      1.6298      0.3698      1.0494      0.0000
   1  11   6      2.5831      0.3081      1.7467      0.0000
   2  11   6      3.7033      0.4175     -2.8960      0.0000
   3  11   6      3.6657      0.2598     -3.2234      0.0000
   4  11   6      1.6454      0.3615     -0.9226      0.0000
   5  11   6      3.0346      0.2713     -3.2874      0.0000
   6  11   6      1.7958      0.2843      1.5283      0.0000
   7  11   6      1.9662      0.3184      2.5936      0.0000
   8  11   6      1.0808      0.5317      0.2644      0.0000
 -13  12   6      1.3156      0.4075      0.5377      0.0000
 -12  12   6      1.2738      0.3508     -0.1026      0.0000
 -11  12   6      0.0000      0.6060     -0.1471      0.0000
 -10  12   6      1.2979      0.4541     -0.3343      0.0000
  -9  12   6      1.7357      0.3012     -1.9164      0.0000
  -8  12   6      1.3583      0.3870     -0.5852      0.0000
  -7  12   6      2.4843      0.1976      2.3707      0.0000
  -6  12   6      3.3706      0.2080      3.5954      0.0000
  -5  12   6      1.7752      0.3320     -1.0093      0.0000
  -4  12   6      4.6155      0.2576     -4.6770      0.0000
  -3  12   6      1.5797      0.2985     -0.3417      0.0000
  -2  12   6      2.7964      0.6628      0.7423      0.0000
  -1  12   6      2.8396      0.2893      2.2961      0.0000
   0  12   6      1.5234      0.5842     -0.5824      0.0000
   1  12   6      2.0629      0.3265     -1.4858      0.0000
   2  12   6      2.9105      0.3326     -2.5379      0.0000
   3  12   6      3.2435      0.3182      3.5978      0.0000
   4  12   6      2.7219      0.3131      2.9149      0.0000
   5  12   6      2.4374      0.2755     -2.9583      0.0000
   6  12   6      1.6643      0.2967     -1.5733      0.0000
   7  12   6      1.6159      0.3287      2.1675      0.0000
   8  12   6      0.8321      0.5942      0.6137      0.0000
 -12  13   6      1.0409      0.6307      0.8823      0.0000
 -11  13   6      0.7354      0.4919     -0.4004      0.0000
 -10  13   6      1.6839      0.2707     -1.3948      0.0000
  -9  13   6      2.3438      0.2593      2.0144      0.0000
  -8  13   6      3.3575      0.2455      3.1371      0.0000
  -7  13   6      4.4210      0.2526     -4.2395      0.0000
  -6  13   6      4.0077      0.2359     -3.9348      0.0000
  -5  13   6      3.3604      0.2246      3.3771      0.0000
  -4  13   6      1.4891      0.2330      0.9830      0.0000
  -3  13   6      2.5360      0.2372     -2.7012      0.0000
  -2  13   6      1.5952      0.5444     -0.5371      0.0000
  -1  13   6      3.0094      0.5057      2.8269      0.0000
   0  13   6      2.7659      0.2474     -3.2394      0.0000
   1  13   6      1.0419      0.4235      0.6769      0.0000
   2  13   6      1.3144      0.3590     -0.0601      0.0000
   3  13   6      0.7344      0.5911      0.4147      0.0000
   4  13   6      2.2069      0.2808     -1.7661      0.0000
   5  13   6      1.0194      0.3525      0.0829      0.0000
   6  13   6      1.6425      0.2925      1.8275      0.0000
   7  13   6      1.3761      0.3684      0.1446      0.0000
 -11  14   6      2.0088      0.4284     -2.0950      0.0000
 -10  14   6      1.0594      0.3146     -0.8175      0.0000
  -9  14   6      0.8825      0.4099      0.6833      0.0000
  -8  14   6      1.0971      0.3006     -0.0271      0.0000
  -7  14   6      0.8860      0.3187     -0.0073      0.0000
  -6  14   6      2.7672      0.2245      2.3416      0.0000
  -5  14   6      1.4163      0.2291      1.3159      0.0000
  -4  14   6      2.8800      0.2970     -3.4520      0.0000
  -3  14   6      3.8381      0.2783     -4.0729      0.0000
  -2  14   6      1.5196      0.2555      1.2626      0.0000
  -1  14   6      0.8803      0.4725      1.0667      0.0000
   0  14   6      1.2098      0.3566      0.8361      0.0000
   1  14   6      3.1490      0.2758      3.2782      0.0000
   2  14   6      2.6699      0.2653      2.6264      0.0000
   3  14   6      0.9957      0.3652      0.6015      0.0000
   4  14   6      1.0999      0.3241     -0.6837      0.0000
   5  14   6      0.9590      0.3613     -0.2779      0.0000
   6  14   6      1.0218      0.3455     -0.3574      0.0000
 -10  15   6      1.8676      0.2936     -1.8458      0.0000
  -9  15   6      0.6411      0.4827     -0.7245      0.0000
  -8  15   6      1.8600      0.2756      1.8599      0.0000
  -7  15   6      1.7157      0.2413     -2.2839      0.0000
  -6  15   6      0.9853      0.3436     -0.3767      0.0000
  -5  15   6      4.0872      0.2997      4.9560      0.0000
  -4  15   6      1.6875      0.2331      2.3883      0.0000
  -3  15   6      1.7916      0.2288     -1.8293      0.0000
  -2  15   6      0.9145      0.3172      0.7960      0.0000
  -1  15   6      0.4139      0.4672     -0.0037      0.0000
   0  15   6      0.9319      0.4093     -1.1003      0.0000
   1  15   6      0.9342      0.3748     -1.0385      0.0000
   2  15   6      0.5351      0.5632      0.7709      0.0000
   3  15   6      0.7029      0.5356      0.3789      0.0000
   4  15   6      0.3090      0.4670      0.2083      0.0000
   5  15   6      0.7519      0.4849      0.3287      0.0000
  -9  16   6      0.4578      0.5276      0.4177      0.0000
  -8  16   6      1.0195      0.3317      0.5582      0.0000
  -7  16   6      0.9158      0.3410     -1.2547      0.0000
  -6  16   6      0.9346      0.2749     -0.7398      0.0000
  -5  16   6      0.4107      0.4315      0.4291      0.0000
  -4  16   6      0.7779      0.3398     -0.0365      0.0000
  -3  16   6      1.1682      0.2667     -0.0485      0.0000
  -2  16   6      1.2696      0.2625      0.9099      0.0000
  -1  16   6      0.9993      0.3451      1.0696      0.0000
   0  16   6      2.2589      0.3184     -2.8903      0.0000
   1  16   6      1.1501      0.4203     -1.0086      0.0000
   2  16   6      1.5049      0.3635      1.1280      0.0000
   3  16   6      0.9758      0.3957     -0.8079      0.0000
   4  16   6      1.1307      0.4459     -0.9938      0.0000
  -7  17   6      0.7143      0.4392      0.5816      0.0000
  -6  17   6      0.8405      0.3693      0.9799      0.0000
  -5  17   6      0.3034      0.4664     -0.9876      0.0000
  -4  17   6      0.6538      0.4069     -0.4639      0.0000
  -3  17   6      1.4299      0.2308      1.7155      0.0000
  -2  17   6      0.9904      0.3115     -1.1956      0.0000
  -1  17   6      1.0838      0.2994     -1.7406      0.0000
   0  17   6      0.8955      0.4044      0.6629      0.0000
   1  17   6      1.0537      0.4568      1.3206      0.0000
   2  17   6      0.8982      0.3971     -1.4670      0.0000
  -4  18   6      0.2785      0.5335      0.3283      0.0000
  -3  18   6      0.0000      0.6105      0.2574      0.0000
  -2  18   6      0.4514      0.5574     -0.1276      0.0000
  -9   1   7      1.8769      0.6340      1.7724      0.0000
  -8   1   7     14.6762      1.3470    -13.7032      0.0000
  -7   1   7      7.9951      0.7434      7.6520      0.0000
  -6   1   7     15.0495      1.3735     15.7050      0.0000
  -4   1   7      5.0026      0.4136     -4.6115      0.0000
  -3   1   7     20.7298      1.0053     19.4023      0.0000
  -2   1   7     17.4953      0.8527     17.0501      0.0000
  -1   1   7      8.5450      0.4746     -8.6511      0.0000
   0   1   7      9.8763      0.9314    -10.0666      0.0000
   1   1   7      7.2043      0.4474      6.4058      0.0000
   2   1   7      3.3822      0.3736      3.2239      0.0000
   3   1   7      7.1311      0.5439     -7.4217      0.0000
   4   1   7      4.5221      0.3590      4.4053      0.0000
   5   1   7      8.1934      0.7996      8.2298      0.0000
   6   1   7      2.5257      0.5109     -2.0273      0.0000
   7   1   7      3.7802      0.5395     -4.3177      0.0000
   8   1   7      1.1414      0.8759      1.1735      0.0000
   9   1   7      2.8261      0.6218     -3.0166      0.0000
  10   1   7      1.2705      0.9741     -1.5246      0.0000
  -9   2   7      0.1586      0.6779      0.0463      0.0000
  -8   2   7     13.2961      1.2192     13.2070      0.0000
  -7   2   7      5.9747      0.5704      5.2270      0.0000
  -6   2   7     10.1605      0.6589     -8.0906      0.0000
  -5   2   7      9.0071      1.1776     -9.1859      0.0000
  -4   2   7      1.9202      0.4698     -0.7691      0.0000
  -3   2   7     14.4658      0.7554    -15.4542      0.0000
  -2   2   7     13.5703      0.6855     13.1230      0.0000
  -1   2   7     18.1180      0.9217     16.0087      0.0000
   0   2   7      3.9994      0.6066      2.8208      0.0000
   1   2   7      8.0357      0.5127     -8.2095      0.0000
   2   2   7      2.2543      0.3606     -1.6221      0.0000
   3   2   7      3.2787      0.4270      2.9743      0.0000
   4   2   7      7.7158      0.7641     -6.8550      0.0000
   5   2   7      2.0366      0.4608     -1.8821      0.0000
   6   2   7      1.7879      0.4826     -0.9495      0.0000
   7   2   7      0.5056      0.7414      0.6883      0.0000
   8   2   7      4.0261      0.9444      0.8435      0.0000
   9   2   7      0.7351      0.7984     -0.2243      0.0000
  10   2   7      1.4463      0.6686      0.6247      0.0000
 -11   3   7      1.6902      0.5513     -1.3858      0.0000
  -9   3   7      6.5787      0.6385     -5.5117      0.0000
  -8   3   7     11.8198      1.0941     11.0408      0.0000
  -7   3   7     14.7741      1.9253     12.8994      0.0000
  -6   3   7      3.9753      0.3006     -4.7358      0.0000
  -5   3   7      6.4437      0.4965     -5.1868      0.0000
  -4   3   7      2.1905      0.3329     -0.7108      0.0000
  -3   3   7     14.2259      0.8050    -13.1266      0.0000
  -2   3   7     13.3165      0.7861    -11.6854      0.0000
  -1   3   7     10.7154      0.5881     10.7136      0.0000
   0   3   7      2.7188      0.6394      0.0594      0.0000
   1   3   7      5.0089      0.3638     -4.2982      0.0000
   2   3   7     17.1162      1.1437     18.3712      0.0000
   3   3   7      4.1104      0.3446      4.4813      0.0000
   4   3   7     12.2280      0.8458    -15.4254      0.0000
   5   3   7      2.4633      0.6665     -1.7839      0.0000
   6   3   7      2.7532      0.5572      2.6451      0.0000
   7   3   7      3.0528      0.4326     -3.7038      0.0000
   8   3   7      3.4588      0.4739     -3.3290      0.0000
   9   3   7      2.7922      0.7043      2.8177      0.0000
  10   3   7      2.2100      1.2139      2.5533      0.0000
 -12   4   7      1.6303      1.0022      0.7250      0.0000
 -11   4   7      1.5398      0.5417      0.0296      0.0000
  -9   4   7      9.3350      1.2454     -8.9389      0.0000
  -8   4   7     14.6735      1.9137    -14.4348      0.0000
  -7   4   7      8.2333      0.7822     -7.8855      0.0000
  -6   4   7      5.3079      0.3616      4.0990      0.0000
  -5   4   7      2.7037      0.3234     -3.3727      0.0000
  -4   4   7      3.0831      0.3588      0.9027      0.0000
  -3   4   7     13.6104      1.4599     13.1367      0.0000
  -2   4   7      3.4153      0.5444     -2.0600      0.0000
  -1   4   7      9.0278      0.7647      9.2474      0.0000
   0   4   7      6.7645      0.5688     -4.4880      0.0000
   1   4   7      6.3106      0.4216     -4.4399      0.0000
   2   4   7      3.3245      0.8578     -2.8545      0.0000
   3   4   7      6.1673      0.4814      5.5148      0.0000
   4   4   7      4.1136      0.6135      4.4469      0.0000
   5   4   7      2.9468      0.9357     -3.1501      0.0000
   6   4   7      2.3330      0.6054      0.0910      0.0000
   7   4   7      1.5691      0.4518      1.2961      0.0000
   8   4   7      0.8289      0.7414     -1.2015      0.0000
   9   4   7      1.6618      0.5176     -0.9137      0.0000
  10   4   7      0.6768      0.7240      0.8169      0.0000
 -14   5   7      1.5473      0.5887     -1.8302      0.0000
 -13   5   7      1.5723      0.5372     -1.2990      0.0000
 -12   5   7      1.6241      0.4727     -2.0689      0.0000
 -11   5   7      5.0152      0.7828     -3.4016      0.0000
 -10   5   7      5.7947      0.7712     -5.6304      0.0000
  -9   5   7      6.5263      0.6371      5.4670      0.0000
  -8   5   7      3.2698      0.4166      2.3698      0.0000
  -7   5   7      0.6562      0.7060      1.0827      0.0000
  -6   5   7      5.3225      0.3857      5.8053      0.0000
  -5   5   7      9.3878      0.4354      9.9827      0.0000
  -4   5   7     10.7441      0.5843     11.1819      0.0000
  -3   5   7      3.1200      0.5050     -0.5558      0.0000
  -2   5   7      4.5245      0.6074      3.6938      0.0000
  -1   5   7      3.2549      0.3505      1.4896      0.0000
   0   5   7      4.0199      0.3780     -4.1288      0.0000
   1   5   7      3.9696      0.8600      0.9825      0.0000
   2   5   7      2.5811      0.3068      2.9783      0.0000
   3   5   7      2.6619      0.4833     -1.9459      0.0000
   4   5   7      1.7639      0.3908     -0.9908      0.0000
   5   5   7      3.6446      0.3707      2.5414      0.0000
   6   5   7      3.7566      0.4622      4.3534      0.0000
   7   5   7      2.1455      0.4623     -2.4260      0.0000
   8   5   7      1.4851      0.5498     -1.7471      0.0000
   9   5   7      1.0776      0.7289     -0.5108      0.0000
  10   5   7      1.2540      0.5512      0.2370      0.0000
 -15   6   7      0.9072      0.6890     -0.5812      0.0000
 -13   6   7      3.8992      0.6402      4.0151      0.0000
 -12   6   7      4.2093      0.4942      3.8498      0.0000
 -11   6   7      3.5519      0.4467     -3.4207      0.0000
 -10   6   7      5.6972      0.8105     -1.7361      0.0000
  -9   6   7      1.5502      0.5510      1.2601      0.0000
  -7   6   7      2.5368      0.5014     -1.2881      0.0000
  -6   6   7     11.1403      0.7813     10.3612      0.0000
  -5   6   7      7.5495      0.4053     -7.6862      0.0000
  -4   6   7      3.0590      0.4378      0.6125      0.0000
  -3   6   7      2.4756      0.4639     -1.9731      0.0000
  -2   6   7     13.7145      0.7664     13.3792      0.0000
  -1   6   7      7.7491      0.6090     -8.6786      0.0000
   0   6   7     12.1204      0.8324    -11.6816      0.0000
   1   6   7      3.0285      0.7490     -0.5969      0.0000
   2   6   7      4.5536      0.3832      4.6382      0.0000
   3   6   7      9.5894      0.7626      8.8075      0.0000
   4   6   7      3.3346      0.4065      1.7390      0.0000
   5   6   7      1.8656      0.3923      2.0355      0.0000
   6   6   7      4.4614      0.5116     -4.8114      0.0000
   7   6   7      2.6821      0.9063     -3.5774      0.0000
   8   6   7      2.2710      0.7693     -0.1224      0.0000
   9   6   7      1.1420      0.5055     -0.4373      0.0000
  10   6   7      0.5915      0.6471     -0.4292      0.0000
 -15   7   7      2.3363      0.6033     -2.1327      0.0000
 -14   7   7      1.2060      0.5453     -1.3839      0.0000
 -13   7   7      1.9011      0.7663      1.4332      0.0000
 -12   7   7      1.8984      0.5994      0.8690      0.0000
 -10   7   7      5.2967      0.5463      5.0159      0.0000
  -8   7   7      2.8364      1.2248     -1.8384      0.0000
  -7   7   7      9.6488      0.7016     -8.1427      0.0000
  -6   7   7      2.4949      1.1886      1.7589      0.0000
  -5   7   7      7.8501      0.3778     -6.4763      0.0000
  -4   7   7      5.3539      0.3419     -5.4532      0.0000
  -3   7   7     18.2328      1.0584     18.3103      0.0000
  -2   7   7     15.1153      0.9779     15.9485      0.0000
  -1   7   7      8.7301      0.5496     -7.0445      0.0000
   0   7   7      2.8503      0.4274     -2.7052      0.0000
   1   7   7      8.8398      0.6465      8.9343      0.0000
   2   7   7      7.8930      0.5758     -8.4930      0.0000
   3   7   7      7.9140      0.5189     -7.0093      0.0000
   4   7   7      1.7847      0.7907      1.0541      0.0000
   5   7   7      3.0980      0.3618      3.5486      0.0000
   6   7   7      1.8764      0.4220     -1.9470      0.0000
   7   7   7      1.8031      0.4191      1.6137      0.0000
   8   7   7      1.2153      0.5177      1.0291      0.0000
   9   7   7      3.1090      0.4405     -2.8266      0.0000
 -15   8   7      1.4630      0.4391      1.6436      0.0000
 -14   8   7      1.0515      0.6562     -0.9174      0.0000
 -13   8   7      2.4831      0.5588     -2.1445      0.0000
 -12   8   7      0.0000      0.7241      0.4579      0.0000
 -11   8   7      3.0929      0.5803      2.2956      0.0000
 -10   8   7      2.4823      0.5069     -1.7704      0.0000
  -9   8   7      1.1753      0.8965      0.5716      0.0000
  -8   8   7      6.1011      0.4775      5.5895      0.0000
  -7   8   7      3.6626      0.2580     -3.2285      0.0000
  -6   8   7      6.7427      0.3725     -6.7807      0.0000
  -5   8   7      3.7190      0.3062      3.2173      0.0000
  -4   8   7      1.9511      0.4135      0.8351      0.0000
  -3   8   7      2.3397      0.5031      0.1353      0.0000
  -2   8   7      3.3741      0.2557      2.1990      0.0000
  -1   8   7      9.2777      0.7452      8.7872      0.0000
   0   8   7      2.5719      0.3148     -1.5195      0.0000
   1   8   7      2.5873      0.3664      2.4675      0.0000
   2   8   7      2.8995      2.1440     -0.9497      0.0000
   3   8   7      5.2789      0.3852     -5.3064      0.0000
   4   8   7      5.9147      0.4928     -6.6205      0.0000
   5   8   7      1.1901      0.4858      0.7264      0.0000
   6   8   7      2.6848      0.4093      2.0987      0.0000
   7   8   7      1.4383      0.5634      1.3769      0.0000
   8   8   7      1.3651      0.6899      1.0119      0.0000
   9   8   7      1.0460      0.5645     -0.6146      0.0000
 -15   9   7      0.6717      0.5647     -0.2054      0.0000
 -13   9   7      0.9775      0.5511      0.3572      0.0000
 -12   9   7      3.2398      0.3541     -3.6506      0.0000
 -11   9   7      0.6666      0.6792     -0.2429      0.0000
 -10   9   7      2.1134      0.3407     -1.7251      0.0000
  -9   9   7      1.7374      0.6252     -1.8106      0.0000
  -8   9   7      4.1570      0.4065      3.3691      0.0000
  -7   9   7      7.9161      0.4302      7.9314      0.0000
  -6   9   7      4.0596      0.3486      3.0997      0.0000
  -5   9   7      4.5180      0.3236     -3.5145      0.0000
  -4   9   7      2.2833      0.2266     -2.2773      0.0000
  -3   9   7      7.6006      0.4329      8.0885      0.0000
  -2   9   7      3.8203      0.3608      2.7286      0.0000
  -1   9   7      8.6240      0.5603     -7.8613      0.0000
   0   9   7      4.0716      0.9670     -3.3079      0.0000
   1   9   7      2.6153      0.3197     -1.4232      0.0000
   2   9   7      2.5845      0.4511      0.7386      0.0000
   3   9   7      2.0885      0.3007     -1.2557      0.0000
   4   9   7      1.6409      0.4017     -1.1229      0.0000
   5   9   7      2.4850      0.5105     -1.8848      0.0000
   6   9   7      0.6697      0.5953      0.9438      0.0000
   7   9   7      2.0313      0.4950      1.1092      0.0000
   8   9   7      1.0327      0.4325     -0.6567      0.0000
   9   9   7      0.7558      0.5765      0.9837      0.0000
 -14  10   7      0.8853      0.7897      0.3107      0.0000
 -13  10   7      1.2432      0.3971     -0.9561      0.0000
 -12  10   7      1.4244      0.3844     -1.7069      0.0000
 -11  10   7      2.0134      0.5210      2.5626      0.0000
 -10  10   7      2.9363      0.3629      1.8229      0.0000
  -9  10   7      3.8893      0.3675     -3.8733      0.0000
  -8  10   7      2.0636      0.4884      1.1621      0.0000
  -7  10   7      1.7441      0.2599      1.4630      0.0000
  -6  10   7      4.3449      0.2808      3.9497      0.0000
  -5  10   7      9.0443      0.5600     -9.7099      0.0000
  -4  10   7      2.1479      0.2555     -1.1825      0.0000
  -3  10   7      5.2451      0.3535     -4.4414      0.0000
  -2  10   7      2.5776      1.5024      0.4569      0.0000
  -1  10   7      3.4190      0.3498      3.6114      0.0000
   0  10   7      1.8395      0.3480      1.6620      0.0000
   1  10   7      4.8708      0.5662     -5.4891      0.0000
   2  10   7      2.8601      0.3179     -3.1286      0.0000
   3  10   7      7.8297      0.4375      8.3171      0.0000
   4  10   7      2.6632      0.3003      3.2449      0.0000
   5  10   7      3.7873      0.3855     -3.4865      0.0000
   6  10   7      1.0157      0.4248      0.1045      0.0000
   7  10   7      2.1548      0.3547      2.7887      0.0000
   8  10   7      1.0664      0.4793     -0.9275      0.0000
 -14  11   7      0.8017      0.8759     -0.1049      0.0000
 -13  11   7      1.6172      0.4549     -1.1437      0.0000
 -12  11   7      1.4435      0.4005     -0.6315      0.0000
 -11  11   7      1.3961      0.3997     -1.3624      0.0000
 -10  11   7      2.4862      0.3295     -2.5615      0.0000
  -9  11   7      1.4304      0.3248      1.1113      0.0000
  -8  11   7      5.8518      0.3334      5.6649      0.0000
  -7  11   7      2.3449      0.2139     -2.1764      0.0000
  -6  11   7      1.3866      0.2465     -0.7119      0.0000
  -5  11   7      2.1155      0.2905      1.5582      0.0000
  -4  11   7      1.5698      0.2347      1.5980      0.0000
  -3  11   7      2.5257      0.2591     -2.2541      0.0000
  -2  11   7      2.4818      0.2424      2.4387      0.0000
  -1  11   7      3.5666      0.2667      3.4976      0.0000
   0  11   7      1.6436      0.3723      0.9122      0.0000
   1  11   7      5.1299      0.4240      4.5891      0.0000
   2  11   7      1.1550      0.3820     -0.5274      0.0000
   3  11   7      1.6522      0.3319      1.4636      0.0000
   4  11   7      3.3947      0.4498     -3.2238      0.0000
   5  11   7      1.3207      0.3871     -1.5195      0.0000
   6  11   7      1.4805      0.4406      1.1851      0.0000
   7  11   7      1.2717      0.5491     -0.5418      0.0000
   8  11   7      0.1093      0.7614     -0.8547      0.0000
 -13  12   7      1.0179      0.4770      1.2865      0.0000
 -12  12   7      1.1266      0.5016      0.7976      0.0000
 -11  12   7      0.0000      0.5665      0.0388      0.0000
 -10  12   7      1.0353      0.4045      0.6818      0.0000
  -9  12   7      0.8309      0.4517     -0.6898      0.0000
  -8  12   7      3.6876      0.2690     -3.8030      0.0000
  -7  12   7      1.5605      0.2403     -0.0763      0.0000
  -6  12   7      4.6661      0.3855      4.8650      0.0000
  -5  12   7      5.4868      0.2606      5.7898      0.0000
  -4  12   7      1.5258      0.2538     -0.4854      0.0000
  -3  12   7      1.4527      0.3299      0.0233      0.0000
  -2  12   7      2.2708      0.2732     -2.0480      0.0000
  -1  12   7      2.6320      0.3895     -2.8921      0.0000
   0  12   7      1.3938      0.3741     -0.9618      0.0000
   1  12   7      1.3482      0.3512      0.7993      0.0000
   2  12   7      2.4176      0.3756     -1.2250      0.0000
   3  12   7      2.0689      0.2774      1.8985      0.0000
   4  12   7      1.3732      0.3548     -0.4888      0.0000
   5  12   7      1.2146      0.3583      0.0467      0.0000
   6  12   7      1.0827      0.3530      0.7646      0.0000
   7  12   7      0.4743      0.6146      0.0957      0.0000
 -12  13   7      1.1417      0.4620      0.9740      0.0000
 -11  13   7      1.0523      0.3774      0.2427      0.0000
 -10  13   7      1.1221      0.5314     -0.3894      0.0000
  -9  13   7      2.7824      0.2410      2.6835      0.0000
  -8  13   7      1.6272      0.2534      1.4306      0.0000
  -7  13   7      3.9141      0.2686     -4.3955      0.0000
  -6  13   7      2.5665      0.2462     -2.4691      0.0000
  -5  13   7      2.1363      0.2459      2.8226      0.0000
  -4  13   7      1.1731      0.3055     -1.0696      0.0000
  -3  13   7      1.9294      0.5546      1.2762      0.0000
  -2  13   7      3.4479      0.3055      3.9712      0.0000
  -1  13   7      1.4111      0.3400     -0.8339      0.0000
   0  13   7      1.3324      0.4072     -0.2052      0.0000
   1  13   7      1.7692      0.3595     -1.1878      0.0000
   2  13   7      1.6191      0.3924     -2.1017      0.0000
   3  13   7      2.3295      0.3029     -2.3231      0.0000
   4  13   7      1.7257      0.2754      1.3682      0.0000
   5  13   7      1.1649      0.3223      0.9539      0.0000
   6  13   7      1.5086      0.3581     -0.3706      0.0000
 -11  14   7      1.4861      0.3121     -1.1664      0.0000
 -10  14   7      1.5469      0.3204     -1.7898      0.0000
  -9  14   7      1.3857      0.2406      1.5386      0.0000
  -8  14   7      3.0260      0.2285      3.3391      0.0000
  -7  14   7      2.2398      0.1894     -1.9496      0.0000
  -6  14   7      1.5409      0.2586      1.2345      0.0000
  -5  14   7      0.9107      0.2960      0.0552      0.0000
  -4  14   7      2.4862      0.3148     -2.7720      0.0000
  -3  14   7      2.7995      0.2514     -2.9769      0.0000
  -2  14   7      3.2648      0.5127      3.7931      0.0000
  -1  14   7      1.1948      0.4364      0.2054      0.0000
   0  14   7      2.3522      0.2695     -2.8132      0.0000
   1  14   7      1.1452      0.3763      1.0518      0.0000
   2  14   7      1.9446      0.2872      2.0061      0.0000
   3  14   7      1.7428      0.2670     -2.3381      0.0000
   4  14   7      1.6553      0.2848     -1.5836      0.0000
   5  14   7      1.5900      0.2812      1.6291      0.0000
 -10  15   7      1.2294      0.3163      1.1602      0.0000
  -9  15   7      1.2331      0.3047     -1.2578      0.0000
  -8  15   7      0.7927      0.2947     -0.5755      0.0000
  -7  15   7      0.9556      0.2819      0.5339      0.0000
  -6  15   7      1.0755      0.2523      0.7609      0.0000
  -5  15   7      1.3004      0.2552     -1.3583      0.0000
  -4  15   7      0.6996      0.4238      0.2499      0.0000
  -3  15   7      1.2900      0.3079      1.3257      0.0000
  -2  15   7      0.9250      0.3159      0.0592      0.0000
  -1  15   7      0.7938      0.4955     -0.4289      0.0000
   0  15   7      0.9184      0.4013      0.3364      0.0000
   1  15   7      1.2596      0.3855      1.1453      0.0000
   2  15   7      1.8881      0.2595     -1.7005      0.0000
   3  15   7      1.0153      0.3486     -0.2039      0.0000
   4  15   7      1.3064      0.3851      0.9241      0.0000
  -9  16   7      0.7900      0.6478      0.0207      0.0000
  -8  16   7      1.0438      0.6330      0.1780      0.0000
  -7  16   7      0.8434      0.2984      0.6802      0.0000
  -6  16   7      0.6017      0.4074     -0.8872      0.0000
  -5  16   7      0.5074      0.4240     -0.9235      0.0000
  -4  16   7      0.9519      0.2919     -0.4339      0.0000
  -3  16   7      0.5545      0.4254     -0.0419      0.0000
  -2  16   7      0.9696      0.2932     -1.0774      0.0000
  -1  16   7      0.6644      0.4685      0.8039      0.0000
   0  16   7      1.1078      0.3144      1.3350      0.0000
   1  16   7      0.4865      0.5714      0.7382      0.0000
   2  16   7      0.7434      0.5112     -0.5373      0.0000
  -7  17   7      1.6365      0.4792      1.7537      0.0000
  -6  17   7      0.6438      0.4549      0.8387      0.0000
  -5  17   7      0.8087      0.3394     -0.6968      0.0000
  -4  17   7      0.5037      0.4698     -0.6404      0.0000
  -3  17   7      0.4246      0.4469     -0.1291      0.0000
  -2  17   7      0.5183      0.4313     -0.0015      0.0000
  -1  17   7      0.5823      0.4811     -0.3529      0.0000
   0  17   7      0.9486      0.2968      1.1115      0.0000
  -5   0   8      2.2554      0.8665     -2.3792      0.0000
  -4   0   8     12.0495      1.2630     -9.9874      0.0000
  -3   0   8      8.3937      0.6969     -8.9075      0.0000
  -2   0   8     10.9898      1.0578     10.4117      0.0000
  -1   0   8      2.4175      0.8403      1.4644      0.0000
   0   0   8      5.3735      1.1476      0.3857      0.0000
   1   0   8      3.4219      0.5631     -3.5192      0.0000
   2   0   8      3.8829      0.5830      1.9792      0.0000
   3   0   8      4.9110      1.2207     -5.5233      0.0000
   4   0   8      1.2976      0.6861      1.4150      0.0000
   5   0   8      2.6677      0.8463     -2.5189      0.0000
   6   0   8      6.5691      1.3150     -8.6756      0.0000
   7   0   8      2.3868      0.5449      2.5073      0.0000
   8   0   8      1.7177      0.6688      2.5225      0.0000
   9   0   8      1.0768      1.1534     -0.9170      0.0000
  10   0   8      1.6524      1.0893      2.5433      0.0000
 -10   1   8     14.5012      1.8886    -17.9704      0.0000
  -9   1   8      5.9054      0.5794     -5.2437      0.0000
  -8   1   8      2.9320      0.3381      1.9469      0.0000
  -7   1   8      4.1901      0.4344     -2.5484      0.0000
  -6   1   8     14.9432      2.7267    -13.6252      0.0000
  -5   1   8     25.4835      2.6666     22.9038      0.0000
  -4   1   8     13.5675      0.9458     12.7750      0.0000
  -3   1   8      9.8342      0.6703     11.6941      0.0000
  -2   1   8      4.3532      0.4213     -3.4899      0.0000
  -1   1   8      4.8495      0.5827      4.4535      0.0000
   0   1   8     23.1883      1.3848    -26.0265      0.0000
   1   1   8     10.3330      0.6326    -10.3271      0.0000
   2   1   8     13.9987      1.3345     12.8841      0.0000
   3   1   8      8.8567      0.8490      8.5522      0.0000
   4   1   8      3.8553      0.7474     -3.6494      0.0000
   5   1   8      3.1782      0.4741      3.3055      0.0000
   6   1   8      1.4864      0.4952      0.1727      0.0000
   7   1   8      1.6140      0.4668     -0.0836      0.0000
   8   1   8      1.3641      0.7798     -1.8974      0.0000
   9   1   8      1.3426      0.9394      2.0684      0.0000
  10   1   8      1.6559      0.8539     -0.8636      0.0000
 -11   2   8      2.8127      0.6116      2.0459      0.0000
 -10   2   8      5.1359      0.5307      5.8549      0.0000
  -9   2   8      3.6495      0.4000     -2.5212      0.0000
  -8   2   8      3.7102      0.4120      2.6645      0.0000
  -7   2   8      3.9078      0.2848      2.0416      0.0000
  -6   2   8      9.1063      1.1917     10.1541      0.0000
  -5   2   8      3.1600      0.4082     -2.8107      0.0000
  -4   2   8      3.8533      0.8106      4.0618      0.0000
  -3   2   8     18.9919      1.1825    -22.1129      0.0000
  -2   2   8      2.9081      0.2048     -1.1636      0.0000
  -1   2   8     12.9432      0.6781     12.7325      0.0000
   0   2   8      6.8807      0.4182     -5.9492      0.0000
   1   2   8      2.6154      0.3261     -2.1862      0.0000
   2   2   8      4.6538      0.3786     -4.0068      0.0000
   3   2   8      2.8441      0.4590     -1.2568      0.0000
   4   2   8      2.2949      0.3511      1.9802      0.0000
   5   2   8      2.7302      0.5909      1.6647      0.0000
   6   2   8      1.8736      1.1879     -0.2479      0.0000
   7   2   8      1.2059      0.6253     -0.0292      0.0000
   8   2   8      0.8192      0.7819      0.3156      0.0000
   9   2   8      1.8113      0.5664     -1.0929      0.0000
  10   2   8      0.9561      0.7548     -0.2395      0.0000
 -12   3   8      2.5896      0.4464      2.5123      0.0000
 -11   3   8      2.9617      0.4367     -2.2738      0.0000
 -10   3   8      3.1143      0.3983      1.8873      0.0000
  -8   3   8      8.4083      0.7892      7.1880      0.0000
  -7   3   8     10.9388      0.7141    -10.0243      0.0000
  -6   3   8      3.1040      0.4228      1.2630      0.0000
  -5   3   8      6.4063      1.0196      4.4551      0.0000
  -4   3   8     15.0568      1.6195     16.4294      0.0000
  -3   3   8     24.0289      1.1532    -25.3647      0.0000
  -2   3   8      6.7454      0.4081     -6.1885      0.0000
  -1   3   8      3.2434      0.3993      3.4865      0.0000
   0   3   8      7.8084      0.4994     10.2736      0.0000
   1   3   8      2.1128      0.3166      0.3287      0.0000
   2   3   8      4.2424      0.5223      4.3482      0.0000
   3   3   8      3.4714      0.3312     -3.5065      0.0000
   4   3   8      3.1615      0.4003     -4.0731      0.0000
   5   3   8      1.6471      0.4081     -0.3546      0.0000
   6   3   8      3.3376      0.6392      3.9075      0.0000
   7   3   8      2.1989      0.4471     -1.4745      0.0000
   8   3   8      0.6683      0.8335     -0.7075      0.0000
   9   3   8      1.0193      0.8206     -0.5363      0.0000
  10   3   8      0.6160      0.8021      0.7227      0.0000
 -13   4   8      2.7021      0.4441      3.3122      0.0000
 -11   4   8      2.3660      0.8709     -0.0975      0.0000
 -10   4   8      5.7339      0.5974      4.3227      0.0000
  -9   4   8      7.4758      0.7127      7.3386      0.0000
  -8   4   8      4.1563      0.4569     -3.5237      0.0000
  -7   4   8      5.0243      0.3651     -5.2325      0.0000
  -6   4   8     16.9791      0.9819    -15.7919      0.0000
  -5   4   8      6.2550      1.0024     -5.1518      0.0000
  -4   4   8      4.8439      0.3985      1.9903      0.0000
  -3   4   8      8.2017      0.5172      8.5306      0.0000
  -2   4   8     14.8007      0.8092     14.9541      0.0000
  -1   4   8      4.5650      0.2839      4.5467      0.0000
   0   4   8      9.7625      0.6594     -8.1968      0.0000
   1   4   8      8.4911      0.6001     -9.2960      0.0000
   2   4   8      3.9570      0.3805     -2.9350      0.0000
   3   4   8      2.6258      0.3973     -2.8403      0.0000
   4   4   8      1.7180      0.4198      0.9476      0.0000
   5   4   8      3.5345      0.4185      3.4328      0.0000
   6   4   8      2.1420      0.4199     -0.2886      0.0000
   7   4   8      0.8011      0.6516     -0.8784      0.0000
   8   4   8      1.3181      0.4772      1.3840      0.0000
   9   4   8      1.0271      0.6824      0.5470      0.0000
 -15   5   8      0.9630      0.6904     -0.5572      0.0000
 -13   5   8      5.1985      0.6529      4.1875      0.0000
 -12   5   8     10.5150      1.4193     -9.5746      0.0000
 -10   5   8      2.8297      0.3951      1.0097      0.0000
  -9   5   8     10.1231      1.3384      9.3378      0.0000
  -8   5   8      4.9672      0.5383     -4.7741      0.0000
  -7   5   8     15.8805      0.9733     14.8166      0.0000
  -6   5   8      2.3607      0.2771      1.5859      0.0000
  -5   5   8     10.5681      0.7181    -10.5832      0.0000
  -4   5   8      2.8943      0.2567     -2.0712      0.0000
  -3   5   8     12.9894      0.9048     13.6886      0.0000
  -2   5   8      3.9198      0.8074     -1.5541      0.0000
  -1   5   8      7.9360      0.5495     -8.3023      0.0000
   0   5   8      6.4793      0.4264      6.9121      0.0000
   1   5   8      7.1553      0.5249      7.4843      0.0000
   2   5   8     10.2012      0.6202    -11.3986      0.0000
   3   5   8      2.3342      0.6730     -0.9710      0.0000
   4   5   8      2.5163      0.3803     -1.6022      0.0000
   5   5   8      2.3342      0.4906     -2.1727      0.0000
   6   5   8      4.8060      0.6218     -5.2899      0.0000
   7   5   8      4.7758      0.5832      5.1215      0.0000
   8   5   8      2.1222      0.3827      2.8472      0.0000
   9   5   8      1.0150      0.6321     -0.2621      0.0000
 -16   6   8      0.0000      0.5197      0.4786      0.0000
 -15   6   8      2.0667      0.5996      1.7553      0.0000
 -14   6   8      1.3551      0.4529     -0.4594      0.0000
 -12   6   8      1.9111      0.5099      2.1303      0.0000
 -10   6   8      1.1078      0.7909     -1.0316      0.0000
  -9   6   8      4.5049      0.7046      3.4004      0.0000
  -8   6   8      2.6893      0.3062      2.5575      0.0000
  -7   6   8      2.0413      0.3113     -1.8245      0.0000
  -6   6   8     10.2308      0.6069     10.1048      0.0000
  -5   6   8      3.3944      0.2581      2.8987      0.0000
  -4   6   8      8.8354      1.2911     -9.9972      0.0000
  -3   6   8      9.6387      0.6976    -10.6602      0.0000
  -2   6   8      6.9118      0.5956     -6.4295      0.0000
  -1   6   8     11.7118      0.7488    -11.0449      0.0000
   0   6   8      3.3098      0.4224      2.4271      0.0000
   1   6   8      4.7232      0.3564      5.2130      0.0000
   2   6   8      2.5764      0.4302     -1.4895      0.0000
   3   6   8      4.0844      0.4253     -2.7764      0.0000
   4   6   8      2.1034      0.4039      1.5785      0.0000
   5   6   8      2.1239      0.3894      1.9944      0.0000
   6   6   8      2.3692      0.3672     -3.0901      0.0000
   7   6   8      0.0000      0.6476      0.2860      0.0000
   8   6   8      1.5527      0.4571      1.1268      0.0000
   9   6   8      0.7311      0.6779     -0.1510      0.0000
 -16   7   8      0.3716      0.6121     -0.2141      0.0000
 -15   7   8      0.6795      0.5417     -0.0365      0.0000
 -14   7   8      0.8568      0.6286      0.3629      0.0000
 -11   7   8      1.2264      0.4923     -0.5787      0.0000
 -10   7   8      3.2693      0.6064      1.2378      0.0000
  -9   7   8      8.8533      1.1886     -7.8983      0.0000
  -8   7   8      2.7149      0.6456      0.4539      0.0000
  -7   7   8      3.5720      0.4897     -3.6651      0.0000
  -6   7   8      5.4721      0.3427      5.9148      0.0000
  -5   7   8      5.7110      0.3610     -5.7366      0.0000
  -4   7   8      2.4757      0.5003      2.5057      0.0000
  -3   7   8      2.8684      0.3427     -1.9495      0.0000
  -2   7   8      2.3336      0.3446      1.8818      0.0000
  -1   7   8      3.1312      0.9620     -2.0440      0.0000
   0   7   8      3.7117      0.3388      3.6228      0.0000
   1   7   8      2.1093      0.8623      1.4214      0.0000
   2   7   8      2.4448      0.4676      2.3760      0.0000
   3   7   8      4.6210      0.3864     -5.1150      0.0000
   4   7   8      2.6430      0.4899      2.8178      0.0000
   5   7   8      1.9758      0.3744      1.2369      0.0000
   6   7   8      0.9932      0.7389     -0.9270      0.0000
   7   7   8      1.7189      0.4293     -0.2451      0.0000
   8   7   8      0.7459      0.6714      1.1634      0.0000
   9   7   8      0.7371      0.7328      0.6141      0.0000
 -15   8   8      1.0155      0.4749      1.2577      0.0000
 -14   8   8      2.2304      0.3930      2.1774      0.0000
 -12   8   8      3.6434      0.4464     -3.8209      0.0000
 -11   8   8      2.5992      0.6071      2.0058      0.0000
 -10   8   8      1.4551      0.4379      0.2972      0.0000
  -9   8   8      2.5166      0.3936      2.3179      0.0000
  -8   8   8      3.0531      0.3981     -0.8399      0.0000
  -7   8   8      2.3690      0.3191      2.6043      0.0000
  -6   8   8      3.9733      0.2291      4.4025      0.0000
  -5   8   8      2.1208      0.2354      0.7290      0.0000
  -4   8   8      3.2320      0.3656      3.0932      0.0000
  -3   8   8      1.6526      0.2355     -0.4947      0.0000
  -2   8   8      8.1939      0.8079     -8.5786      0.0000
  -1   8   8      2.9064      0.2966     -1.1238      0.0000
   0   8   8      2.2724      0.3417      2.2034      0.0000
   1   8   8      2.5557      0.3397     -1.4258      0.0000
   2   8   8      4.5823      0.5483     -3.8275      0.0000
   3   8   8      6.3664      0.4661      5.2805      0.0000
   4   8   8      2.1000      0.3384      2.0865      0.0000
   5   8   8      2.4394      0.3077     -2.4845      0.0000
   6   8   8      1.2305      0.5045      1.0668      0.0000
   7   8   8      0.8383      0.5989      0.0431      0.0000
   8   8   8      1.9221      0.3546     -1.5943      0.0000
 -14   9   8      0.8547      0.6621      0.4424      0.0000
 -13   9   8      1.2747      0.5512      1.0363      0.0000
 -12   9   8      1.4514      0.6088      1.1329      0.0000
 -11   9   8      2.6328      0.4240      2.3035      0.0000
 -10   9   8      6.5948      0.6026     -6.3379      0.0000
  -9   9   8      3.7905      0.4600      2.7919      0.0000
  -8   9   8      1.9382      0.2550      1.8468      0.0000
  -7   9   8      2.8194      0.6231      1.6403      0.0000
  -6   9   8      5.7862      0.3324     -5.2218      0.0000
  -5   9   8      6.1322      0.3987      5.9734      0.0000
  -4   9   8      5.5088      0.4080      5.4666      0.0000
  -3   9   8      6.4487      1.1886     -6.2901      0.0000
  -2   9   8      2.7046      0.4527     -0.6372      0.0000
  -1   9   8      1.9909      0.3271      0.7410      0.0000
   0   9   8      5.0812      0.3514     -4.3642      0.0000
   1   9   8      1.4755      0.4794     -0.9237      0.0000
   2   9   8      2.3290      0.2702      1.4654      0.0000
   3   9   8      5.3231      0.3638      5.0590      0.0000
   4   9   8      2.3778      0.2937     -2.7539      0.0000
   5   9   8      1.9780      0.5080      1.4713      0.0000
   6   9   8      1.1094      0.4897     -0.5756      0.0000
   7   9   8      1.6037      0.5222     -1.9717      0.0000
   8   9   8      0.9789      0.6544     -1.2407      0.0000
 -14  10   8      1.0893      0.5602     -0.3342      0.0000
 -13  10   8      0.8607      0.8822     -0.2288      0.0000
 -12  10   8      1.5951      1.2227      0.5332      0.0000
 -11  10   8      3.4397      0.7474      3.1814      0.0000
 -10  10   8      4.8761      0.6334      4.6399      0.0000
  -9  10   8      0.8666      0.4682      0.0964      0.0000
  -8  10   8      5.1053      0.2807     -5.4359      0.0000
  -7  10   8      3.6996      0.2656     -3.7916      0.0000
  -6  10   8      2.8876      0.3277      0.8285      0.0000
  -5  10   8      1.4200      0.2606     -0.9748      0.0000
  -4  10   8      2.0971      0.2009     -0.6339      0.0000
  -3  10   8      1.8387      0.3207      0.3525      0.0000
  -2  10   8      1.6116      0.5287     -0.3518      0.0000
  -1  10   8      2.5456      0.6654     -0.2905      0.0000
   0  10   8      4.8808      0.6542      3.8020      0.0000
   1  10   8      6.6981      0.4202     -6.2261      0.0000
   2  10   8      4.6749      0.3709     -5.2447      0.0000
   3  10   8      1.3978      0.4500      0.0283      0.0000
   4  10   8      1.3809      0.3601     -0.5529      0.0000
   5  10   8      2.1707      0.4631      2.1431      0.0000
   6  10   8      2.9740      0.3523      2.8058      0.0000
   7  10   8      1.0857      0.8046     -0.6614      0.0000
 -14  11   8      0.7219      0.6549     -0.4049      0.0000
 -13  11   8      0.7793      0.6648      0.4617      0.0000
 -12  11   8      1.3911      0.3905     -0.9080      0.0000
 -11  11   8      2.2833      0.2946     -2.7099      0.0000
 -10  11   8      1.7790      0.5110      0.8229      0.0000
  -9  11   8      1.8871      0.5427      1.2444      0.0000
  -8  11   8      2.6645      0.2950      2.4109      0.0000
  -7  11   8      3.3579      0.2601     -3.1959      0.0000
  -6  11   8      1.5791      0.2555      0.8882      0.0000
  -5  11   8      2.3806      0.2586     -2.0217      0.0000
  -4  11   8      1.7531      0.2215      1.4328      0.0000
  -3  11   8      1.7280      0.3871     -1.6519      0.0000
  -2  11   8      2.0219      0.4784     -0.4396      0.0000
  -1  11   8      1.6852      0.3957      0.1885      0.0000
   0  11   8      7.3113      0.5864      6.5808      0.0000
   1  11   8      1.2788      0.5319     -1.4441      0.0000
   2  11   8      2.7105      0.3746     -2.4371      0.0000
   3  11   8      2.1551      0.4761     -1.2046      0.0000
   4  11   8      1.4227      0.2916      0.7680      0.0000
   5  11   8      0.9301      0.4621     -0.9325      0.0000
   6  11   8      1.2276      0.4076      0.4468      0.0000
   7  11   8      1.7386      0.7625      1.3880      0.0000
 -13  12   8      1.1107      0.4711      1.3733      0.0000
 -12  12   8      1.4491      0.3747      1.5691      0.0000
 -11  12   8      2.5881      0.2770     -2.6623      0.0000
 -10  12   8      1.8844      0.3679     -1.8205      0.0000
  -9  12   8      4.5211      0.2850      4.6351      0.0000
  -8  12   8      1.2380      0.3398      0.1755      0.0000
  -7  12   8      2.9222      0.2094     -3.3135      0.0000
  -6  12   8      3.9701      0.2537      3.7084      0.0000
  -5  12   8      2.0193      0.2373      1.6973      0.0000
  -4  12   8      2.9982      0.3278     -3.5890      0.0000
  -3  12   8      2.7301      0.2787      2.6829      0.0000
  -2  12   8      1.8752      0.3296     -0.0631      0.0000
  -1  12   8      5.9741      0.3875     -7.1915      0.0000
   0  12   8      3.6922      0.2711     -3.5157      0.0000
   1  12   8      4.4794      0.7967      3.5873      0.0000
   2  12   8      1.1048      0.3624      0.6135      0.0000
   3  12   8      1.7596      0.3011     -2.1664      0.0000
   4  12   8      1.0678      0.3852      0.5267      0.0000
   5  12   8      2.0639      0.3576      2.1174      0.0000
   6  12   8      0.7786      0.5805     -0.7128      0.0000
 -12  13   8      0.7813      0.6698     -0.9165      0.0000
 -11  13   8      1.4398      0.2862      1.0427      0.0000
 -10  13   8      0.7836      0.4482      0.8202      0.0000
  -9  13   8      1.3302      0.2662      1.5849      0.0000
  -8  13   8      1.0011      0.3007     -1.0495      0.0000
  -7  13   8      1.0991      0.2524      0.4322      0.0000
  -6  13   8      1.2142      0.2254     -0.9083      0.0000
  -5  13   8      3.3319      0.2190     -3.5736      0.0000
  -4  13   8      3.8713      0.2589     -3.9465      0.0000
  -3  13   8      1.1410      0.3008      1.0806      0.0000
  -2  13   8      0.8914      0.4668      0.7724      0.0000
  -1  13   8      1.1638      0.3890      0.7216      0.0000
   0  13   8      2.0310      0.2598      1.6740      0.0000
   1  13   8      2.7116      0.2807      3.0085      0.0000
   2  13   8      1.7467      0.2613     -1.3746      0.0000
   3  13   8      1.1884      0.3656     -0.6889      0.0000
   4  13   8      0.8262      0.3792      1.2182      0.0000
   5  13   8      1.2304      0.3780      0.7430      0.0000
 -11  14   8      1.2253      0.5332     -0.3410      0.0000
 -10  14   8      1.7300      0.2486     -1.6942      0.0000
  -9  14   8      0.5945      0.4109     -0.4776      0.0000
  -8  14   8      0.7773      0.3724      0.3618      0.0000
  -7  14   8      0.7830      0.3762      0.8435      0.0000
  -6  14   8      1.3324      0.2730      1.4411      0.0000
  -5  14   8      0.8539      0.2766     -0.5348      0.0000
  -4  14   8      0.6809      0.4640      0.3640      0.0000
  -3  14   8      0.8035      0.3508      0.0865      0.0000
  -2  14   8      0.9276      0.3787     -0.3616      0.0000
  -1  14   8      1.4728      0.3928     -0.6959      0.0000
   0  14   8      1.6770      0.2647      1.8590      0.0000
   1  14   8      1.2180      0.3671      1.1439      0.0000
   2  14   8      0.8183      0.4753     -0.4224      0.0000
   3  14   8      0.7643      0.4550      0.0334      0.0000
   4  14   8      0.9811      0.4945      0.3414      0.0000
 -10  15   8      0.8541      0.4451     -0.2580      0.0000
  -9  15   8      1.4302      0.2441     -1.4745      0.0000
  -8  15   8      0.4468      0.4096     -0.2581      0.0000
  -7  15   8      0.9171      0.2563      0.4086      0.0000
  -6  15   8      1.1200      0.2083      1.2071      0.0000
  -5  15   8      0.8007      0.2862      0.3434      0.0000
  -4  15   8      1.5504      0.2284      1.2756      0.0000
  -3  15   8      0.0000      0.4647      0.4602      0.0000
  -2  15   8      1.4056      0.2486      1.6202      0.0000
  -1  15   8      1.5627      0.2557     -2.2652      0.0000
   0  15   8      1.4681      0.3837     -1.3647      0.0000
   1  15   8      1.3329      0.3573     -1.0605      0.0000
   2  15   8      0.4273      0.5208     -0.0614      0.0000
   3  15   8      0.7667      0.5649      0.1666      0.0000
  -8  16   8      1.0216      0.2943      0.2789      0.0000
  -7  16   8      1.3035      0.2677      1.4801      0.0000
  -6  16   8      1.7287      0.2252     -1.8803      0.0000
  -5  16   8      1.3846      0.2259     -1.7440      0.0000
  -4  16   8      1.0229      0.3131      1.1800      0.0000
  -3  16   8      0.4952      0.4019      0.7662      0.0000
  -2  16   8      1.6512      0.2604     -2.0305      0.0000
  -1  16   8      0.4937      0.4982      0.6542      0.0000
   0  16   8      0.6899      0.4816      1.1873      0.0000
   1  16   8      1.5595      0.3558     -2.0838      0.0000
  -5  17   8      0.4149      0.4461      0.4710      0.0000
  -4  17   8      0.0000      0.4223     -0.4323      0.0000
  -3  17   8      0.4656      0.4239     -0.1261      0.0000
  -2  17   8      0.9352      0.3292     -1.0638      0.0000
 -11   1   9      3.2677      0.6000      2.1239      0.0000
  -9   1   9      4.5776      0.4491      3.8215      0.0000
  -8   1   9      4.9282      0.4862      4.9488      0.0000
  -6   1   9     13.9800      1.7957    -12.9785      0.0000
  -5   1   9      8.5591      0.8061      7.9623      0.0000
  -4   1   9      7.6839      0.5347      7.7708      0.0000
  -3   1   9      4.1497      3.5882      1.9073      0.0000
  -2   1   9     10.9536      0.5391     10.9991      0.0000
  -1   1   9      2.3609      0.4578      1.2460      0.0000
   0   1   9      9.1262      0.5651     -9.4583      0.0000
   1   1   9      3.3392      0.9436     -1.7849      0.0000
   2   1   9      3.3405      0.4334      0.8128      0.0000
   3   1   9      2.0766      0.3559     -1.9332      0.0000
   4   1   9      2.1094      0.3507      2.1200      0.0000
   5   1   9      1.2764      0.4173      1.6243      0.0000
   6   1   9      1.6294      0.4690      0.8652      0.0000
   7   1   9      1.8181      0.4171      1.6802      0.0000
   8   1   9      0.9702      0.7299     -0.1468      0.0000
   9   1   9      1.0789      0.7617     -1.0829      0.0000
 -12   2   9      0.5129      0.8962      0.0045      0.0000
 -11   2   9      3.6835      0.6238      2.6041      0.0000
  -9   2   9     12.1587      1.1204     11.9434      0.0000
  -7   2   9      2.1270      1.2632      1.3016      0.0000
  -6   2   9      6.6362      1.4032     -4.8563      0.0000
  -5   2   9      4.2586      0.4637     -3.9428      0.0000
  -4   2   9      8.3189      0.5227     -6.8009      0.0000
  -3   2   9     12.5162      0.6778    -13.3091      0.0000
  -2   2   9     13.1868      0.7166     12.3468      0.0000
  -1   2   9      6.9187      0.3924      6.0720      0.0000
   0   2   9      3.4201      0.2247     -1.9168      0.0000
   1   2   9      3.2531      0.3143      2.0680      0.0000
   2   2   9      1.7689      0.5076      0.6239      0.0000
   3   2   9      4.9601      0.7016     -5.4482      0.0000
   4   2   9      4.9604      0.4216     -5.1527      0.0000
   5   2   9      2.7728      0.3317      3.0892      0.0000
   6   2   9      1.3995      0.5554      0.4251      0.0000
   7   2   9      1.5277      0.4386     -2.0226      0.0000
   8   2   9      3.0250      0.5060      3.0475      0.0000
   9   2   9      1.9476      1.1058      2.2885      0.0000
 -12   3   9      4.6146      0.5029     -4.0463      0.0000
 -11   3   9      1.4275      0.4480     -1.2196      0.0000
 -10   3   9      4.1135      0.4474      3.6039      0.0000
  -9   3   9     13.1027      1.2105    -12.8573      0.0000
  -8   3   9     10.7936      0.7042     -9.9946      0.0000
  -7   3   9     10.2046      0.6674     10.4797      0.0000
  -6   3   9      2.4138      1.1052     -1.4733      0.0000
  -5   3   9      4.0808      0.4516     -3.3571      0.0000
  -4   3   9      6.1714      0.3633      6.3190      0.0000
  -3   3   9      3.2986      1.1821      0.1044      0.0000
  -2   3   9     10.8547      0.5185     -9.8956      0.0000
  -1   3   9     11.9321      0.8048    -12.9285      0.0000
   0   3   9     10.7662      0.5908     11.3845      0.0000
   1   3   9      2.2667      0.2797      1.9983      0.0000
   2   3   9      4.0772      0.4192     -3.4646      0.0000
   3   3   9      3.6865      0.3546      3.6159      0.0000
   4   3   9      3.3257      0.6415      2.8305      0.0000
   5   3   9      1.7719      0.3975      0.1997      0.0000
   6   3   9      2.9087      0.3674     -3.3339      0.0000
   7   3   9      0.7540      0.6741      0.6806      0.0000
   8   3   9      1.1136      0.5538      0.0086      0.0000
   9   3   9      1.0967      0.7223     -0.0885      0.0000
 -15   4   9      0.7817      0.6281     -0.5134      0.0000
 -14   4   9      1.1520      0.7447     -1.9684      0.0000
 -13   4   9      1.1905      0.6717      0.2421      0.0000
 -12   4   9      1.7313      0.4505     -0.3575      0.0000
 -11   4   9      2.9416      0.3808     -2.5790      0.0000
 -10   4   9      1.9346      0.3805      1.3127      0.0000
  -9   4   9      4.4531      0.7210     -3.6453      0.0000
  -8   4   9      4.1821      0.3159     -3.3398      0.0000
  -7   4   9      2.2221      0.3581      2.0050      0.0000
  -6   4   9      5.0019      0.3888      5.3951      0.0000
  -5   4   9      2.9739      0.3667      2.6766      0.0000
  -4   4   9      4.8014      0.2970     -4.2078      0.0000
  -3   4   9     10.7074      0.5088     10.5847      0.0000
  -2   4   9      6.4085      0.4545     -5.2235      0.0000
  -1   4   9      7.6551      0.4333     -6.6118      0.0000
   0   4   9      4.8158      0.3602      4.8787      0.0000
   1   4   9      1.8214      0.3513     -0.9508      0.0000
   2   4   9      2.7336      0.4624     -2.8525      0.0000
   3   4   9      2.2183      0.7195     -1.6669      0.0000
   4   4   9      5.7766      0.4121      6.4299      0.0000
   5   4   9      2.6250      0.4120      2.4168      0.0000
   6   4   9      2.2223      1.8707      0.5826      0.0000
   7   4   9      1.0477      0.6070      0.9234      0.0000
   8   4   9      2.1567      0.3635     -2.0365      0.0000
   9   4   9      0.9653      0.8643     -0.8804      0.0000
 -16   5   9      0.9869      0.6529      0.7995      0.0000
 -15   5   9      1.0352      0.6430     -0.4181      0.0000
 -14   5   9      0.7211      0.6966     -0.3390      0.0000
 -13   5   9      0.5083      0.8022     -0.5272      0.0000
 -12   5   9      5.7912      0.6513     -4.8197      0.0000
 -10   5   9      1.0519      0.8775      0.6079      0.0000
  -9   5   9      3.1178      0.4094      2.4945      0.0000
  -8   5   9      2.0020      0.3112     -0.9378      0.0000
  -7   5   9      7.2801      0.5280      7.8704      0.0000
  -6   5   9      4.5816      0.4016      4.2276      0.0000
  -5   5   9     10.4055      0.6439     -9.8309      0.0000
  -4   5   9      6.6134      0.5493     -7.3764      0.0000
  -3   5   9      8.2550      0.5658      7.3679      0.0000
  -2   5   9      2.2128      0.3177      1.8523      0.0000
  -1   5   9      2.4498      0.3612     -0.8776      0.0000
   0   5   9      2.6824      0.3301      0.5806      0.0000
   1   5   9      3.6658      0.2736      3.4261      0.0000
   2   5   9      1.4712      0.4459     -1.0417      0.0000
   3   5   9      2.2754      0.6578     -1.1541      0.0000
   4   5   9      6.2780      0.4194      6.4303      0.0000
   5   5   9      1.3512      0.4783     -0.7523      0.0000
   6   5   9      2.4933      0.4137     -3.2408      0.0000
   7   5   9      1.4907      0.4441     -0.5382      0.0000
   8   5   9      1.3517      0.5939      1.2181      0.0000
 -16   6   9      1.7757      0.4898     -1.5265      0.0000
 -15   6   9      0.8648      0.5097     -0.1724      0.0000
 -14   6   9      2.4253      0.3902      1.9552      0.0000
 -13   6   9      0.7571      0.6609     -0.3067      0.0000
 -11   6   9      6.7715      0.6583      6.2576      0.0000
 -10   6   9      2.8337      0.8228      1.4015      0.0000
  -9   6   9      4.1536      0.3900      3.7558      0.0000
  -8   6   9      5.0434      0.3931     -5.3003      0.0000
  -7   6   9      1.6541      0.3075      0.8607      0.0000
  -6   6   9      2.6432      0.3358     -2.5992      0.0000
  -5   6   9      6.4230      0.3954     -6.7675      0.0000
  -4   6   9      9.5030      0.6638      8.8902      0.0000
  -3   6   9      4.1063      1.8547      2.3958      0.0000
  -2   6   9      3.1599      0.2906     -0.9063      0.0000
  -1   6   9     10.2581      0.8915     -8.1815      0.0000
   0   6   9      3.7007      0.7220      3.6442      0.0000
   1   6   9      2.0357      0.4039     -1.5035      0.0000
   2   6   9      5.0168      0.4440     -5.3126      0.0000
   3   6   9      2.0113      0.4181      2.0880      0.0000
   4   6   9      1.3991      0.4719      1.2386      0.0000
   5   6   9      1.4803      0.4689     -0.1547      0.0000
   6   6   9      2.7700      0.5814      1.9654      0.0000
   7   6   9      1.6826      1.0271      1.0207      0.0000
   8   6   9      2.2279      0.6092     -2.3231      0.0000
 -16   7   9      0.2387      0.4757     -0.0804      0.0000
 -15   7   9      1.3099      0.5340      1.1757      0.0000
 -14   7   9      2.6194      0.6518     -2.3038      0.0000
 -11   7   9      2.6814      0.3783      1.5210      0.0000
 -10   7   9      2.4584      0.3935     -2.3917      0.0000
  -9   7   9      1.9023      0.3401     -1.8529      0.0000
  -8   7   9      2.5955      0.2656     -2.4690      0.0000
  -7   7   9      8.5251      0.4929     -7.4924      0.0000
  -6   7   9      2.3527      0.2401     -2.0822      0.0000
  -5   7   9      1.8109      0.7342      0.2955      0.0000
  -4   7   9      2.9905      0.5880     -1.6142      0.0000
  -3   7   9      2.8148      0.8517     -1.5619      0.0000
  -2   7   9      9.2548      0.6431     10.0284      0.0000
  -1   7   9      3.8056      0.3264      3.1239      0.0000
   0   7   9      1.8092      0.3722     -1.6581      0.0000
   1   7   9      3.4870      0.3806     -3.4774      0.0000
   2   7   9      2.0426      0.3341     -1.0377      0.0000
   3   7   9      2.2230      0.9014     -0.0436      0.0000
   4   7   9      1.3949      0.5048     -1.1809      0.0000
   5   7   9      3.3936      0.4069      3.5786      0.0000
   6   7   9      1.7514      0.4051      1.6317      0.0000
   7   7   9      0.7999      0.5751     -0.1417      0.0000
   8   7   9      0.4422      0.5903      0.1378      0.0000
 -15   8   9      1.3263      0.3986      1.3664      0.0000
 -14   8   9      0.9097      0.5102      0.3161      0.0000
 -13   8   9      3.7501      0.4507     -4.2568      0.0000
 -12   8   9      3.9615      0.4480     -2.8674      0.0000
 -11   8   9      1.5268      0.4251      0.2940      0.0000
 -10   8   9      0.4426      0.6815      0.6483      0.0000
  -9   8   9      2.5786      0.3480      1.6242      0.0000
  -8   8   9      3.2195      0.2970      3.3555      0.0000
  -7   8   9      2.6056      0.2211      2.8132      0.0000
  -6   8   9      1.7918      0.3861      1.4675      0.0000
  -5   8   9      3.6495      0.2363      3.9695      0.0000
  -4   8   9      6.1048      0.4800     -6.4325      0.0000
  -3   8   9      5.2666      0.3411     -6.3645      0.0000
  -2   8   9      2.5163      0.7655      0.3752      0.0000
  -1   8   9      3.8412      0.5244      4.2693      0.0000
   0   8   9      3.6538      0.3072      3.0121      0.0000
   1   8   9      1.9343      0.3674     -0.8306      0.0000
   2   8   9      2.1306      0.5612     -0.4047      0.0000
   3   8   9      3.4648      0.5252     -4.4541      0.0000
   4   8   9      3.2161      0.6058     -2.4548      0.0000
   5   8   9      2.0498      0.3552      2.2970      0.0000
   6   8   9      1.4999      0.4315      1.7016      0.0000
   7   8   9      1.5524      0.3895     -1.7546      0.0000
 -15   9   9      0.3936      0.4365      0.5149      0.0000
 -14   9   9      1.3581      0.3856      1.5159      0.0000
 -13   9   9      0.0000      0.5942      0.3239      0.0000
 -12   9   9      1.7451      0.4119     -1.6977      0.0000
 -11   9   9      1.3005      0.4658     -0.6697      0.0000
 -10   9   9      1.8764      0.3214     -1.4724      0.0000
  -9   9   9      4.1561      0.3321      3.1698      0.0000
  -8   9   9      1.1759      0.3345      1.1071      0.0000
  -7   9   9      3.8886      0.4048      4.0939      0.0000
  -6   9   9      5.6491      0.3211     -5.4150      0.0000
  -5   9   9      3.8235      0.3458     -3.6166      0.0000
  -4   9   9      2.7058      0.2533     -3.0603      0.0000
  -3   9   9      3.7676      0.3672     -2.0888      0.0000
  -2   9   9      5.3527      0.3565     -5.1698      0.0000
  -1   9   9      2.8462      0.4011      2.2306      0.0000
   0   9   9      3.8001      0.3115      4.1870      0.0000
   1   9   9      3.2918      0.5371     -3.9473      0.0000
   2   9   9      3.8948      0.4415      3.9771      0.0000
   3   9   9      4.0948      0.4988      4.3485      0.0000
   4   9   9      1.3614      0.3766     -1.3735      0.0000
   5   9   9      1.5725      0.4399     -1.7691      0.0000
   6   9   9      1.1576      0.7530      0.9945      0.0000
   7   9   9      0.8806      0.6508     -0.2314      0.0000
 -14  10   9      1.0084      0.5977     -1.2715      0.0000
 -13  10   9      2.2688      0.6522      2.5378      0.0000
 -12  10   9      1.0339      0.5891      0.2944      0.0000
 -11  10   9      2.0718      0.4519     -1.7618      0.0000
 -10  10   9      1.5826      0.6103     -1.2429      0.0000
  -9  10   9      3.2179      0.2708      3.8982      0.0000
  -8  10   9      1.5915      0.3281     -1.3801      0.0000
  -7  10   9      3.9284      0.2289     -3.7364      0.0000
  -6  10   9      1.4282      0.3235     -1.4221      0.0000
  -5  10   9      4.2605      0.2365     -4.3096      0.0000
  -4  10   9      1.6555      0.2760     -1.3078      0.0000
  -3  10   9      6.7782      0.4312      6.7267      0.0000
  -2  10   9      6.1354      0.4270      5.6226      0.0000
  -1  10   9      4.5164      0.3118     -4.5187      0.0000
   0  10   9      0.6578      0.5928      0.3225      0.0000
   1  10   9      2.4082      0.3572      2.5847      0.0000
   2  10   9      1.6971      0.3495      1.0295      0.0000
   3  10   9      3.0712      0.4018     -2.8152      0.0000
   4  10   9      1.0297      0.4712      0.1151      0.0000
   5  10   9      0.9497      0.4623      1.0098      0.0000
   6  10   9      1.3450      0.5604     -0.7932      0.0000
 -14  11   9      0.7503      0.8464      0.5059      0.0000
 -13  11   9      0.7670      0.4965      0.8028      0.0000
 -12  11   9      1.6238      0.3287     -1.5617      0.0000
 -11  11   9      1.3222      0.3630     -1.2177      0.0000
 -10  11   9      0.7787      0.4821      0.3423      0.0000
  -9  11   9      3.7249      0.2211     -3.4645      0.0000
  -8  11   9      2.1855      0.2950     -2.2714      0.0000
  -7  11   9      3.5216      0.2225      3.8576      0.0000
  -6  11   9      9.0007      0.5375      9.2294      0.0000
  -5  11   9      4.1804      0.2726     -4.5877      0.0000
  -4  11   9      2.4759      0.2693     -2.2725      0.0000
  -3  11   9      2.4258      0.3420      1.1563      0.0000
  -2  11   9      2.0342      0.3737     -1.2322      0.0000
  -1  11   9      1.4179      0.4119     -1.1391      0.0000
   0  11   9      1.6145      0.3574      1.9835      0.0000
   1  11   9      2.6314      0.2755      2.9662      0.0000
   2  11   9      1.6493      0.2976     -0.8550      0.0000
   3  11   9      0.8591      0.5897      0.4295      0.0000
   4  11   9      1.6315      0.3120      1.3369      0.0000
   5  11   9      0.7034      0.5428     -0.3684      0.0000
   6  11   9      0.0000      0.9031     -0.4549      0.0000
 -13  12   9      0.9735      0.5434      0.7776      0.0000
 -12  12   9      1.9978      0.4742      1.4110      0.0000
 -11  12   9      0.7730      0.6642      0.0398      0.0000
 -10  12   9      0.9795      0.4988     -0.7849      0.0000
  -9  12   9      1.1533      0.2976     -0.6764      0.0000
  -8  12   9      2.2989      0.1864     -2.0166      0.0000
  -7  12   9      2.0400      0.2692      1.6353      0.0000
  -6  12   9      1.8587      0.2033      2.3691      0.0000
  -5  12   9      1.2052      0.2460      0.5015      0.0000
  -4  12   9      1.4268      0.2529      1.1210      0.0000
  -3  12   9      2.4246      0.2822      1.7743      0.0000
  -2  12   9      1.4187      0.3706     -1.0452      0.0000
  -1  12   9      2.4527      0.2984     -3.1711      0.0000
   0  12   9      1.3459      0.4813     -0.0551      0.0000
   1  12   9      0.8100      0.5374     -0.0669      0.0000
   2  12   9      2.1615      0.2545     -1.9670      0.0000
   3  12   9      1.6414      0.2756      1.4195      0.0000
   4  12   9      2.0026      0.2833      2.0845      0.0000
   5  12   9      0.8293      0.5545     -0.6835      0.0000
 -12  13   9      1.1965      0.9953     -0.0736      0.0000
 -11  13   9      1.0777      0.5125      0.4659      0.0000
 -10  13   9      1.3840      0.3321      1.4560      0.0000
  -9  13   9      1.9305      0.2159      1.9098      0.0000
  -8  13   9      1.9931      0.1915     -2.2141      0.0000
  -7  13   9      1.2523      0.3489      0.3202      0.0000
  -6  13   9      1.7331      0.2383     -1.4287      0.0000
  -5  13   9      2.1796      0.2556     -2.4164      0.0000
  -4  13   9      4.0269      0.2778     -4.8354      0.0000
  -3  13   9      2.1048      0.2477      2.8027      0.0000
  -2  13   9      3.6608      0.3780      4.0681      0.0000
  -1  13   9      1.6067      0.5510     -1.4836      0.0000
   0  13   9      1.3907      0.3738     -0.3557      0.0000
   1  13   9      1.8121      0.5241      0.3181      0.0000
   2  13   9      1.0243      0.3625     -0.7852      0.0000
   3  13   9      1.4585      0.3112     -1.6902      0.0000
   4  13   9      1.1176      0.4265      0.8803      0.0000
 -11  14   9      0.3970      0.5079      0.9605      0.0000
 -10  14   9      1.0657      0.3030     -0.5109      0.0000
  -9  14   9      1.3604      0.2232     -1.3936      0.0000
  -8  14   9      1.6887      0.1860      1.3796      0.0000
  -7  14   9      1.1597      0.2055      0.6557      0.0000
  -6  14   9      1.8420      0.2060     -2.2155      0.0000
  -5  14   9      0.6225      0.4092     -0.1720      0.0000
  -4  14   9      1.9913      0.2171      1.7740      0.0000
  -3  14   9      1.1815      0.2800     -0.3912      0.0000
  -2  14   9      0.8989      0.4241     -0.5979      0.0000
  -1  14   9      1.5029      0.3960      1.4605      0.0000
   0  14   9      1.0968      0.4458      1.0012      0.0000
   1  14   9      1.3202      0.2799     -1.3132      0.0000
   2  14   9      1.4501      0.3185      1.0413      0.0000
   3  14   9      0.0000      0.5154      0.3927      0.0000
  -9  15   9      1.5143      0.3628     -1.4002      0.0000
  -8  15   9      0.7589      0.3144      0.7317      0.0000
  -7  15   9      0.5616      0.3719     -0.5300      0.0000
  -6  15   9      0.9103      0.2416      0.4052      0.0000
  -5  15   9      0.6893      0.3987      0.3223      0.0000
  -4  15   9      0.9059      0.5307      1.2599      0.0000
  -3  15   9      1.1772      0.2724     -1.2143      0.0000
  -2  15   9      0.7118      0.4233     -0.5572      0.0000
  -1  15   9      1.3376      0.3538      1.6175      0.0000
   0  15   9      0.5974      0.5391     -0.6752      0.0000
   1  15   9      0.5332      0.5104     -1.2034      0.0000
  -7  16   9      0.4596      0.4293      0.1368      0.0000
  -6  16   9      0.4691      0.4528      0.5152      0.0000
  -5  16   9      0.7431      0.3860     -0.7110      0.0000
  -4  16   9      1.3995      0.3089     -1.4743      0.0000
  -3  16   9      0.6446      0.4028     -0.5796      0.0000
  -2  16   9      0.4458      0.4463      0.2786      0.0000
  -1  16   9      0.5736      0.4264      0.8682      0.0000
 -11   0  10      8.6022      1.1407     -8.1958      0.0000
 -10   0  10     10.3019      0.9465     -9.4047      0.0000
  -9   0  10      3.8830      0.3830      3.6343      0.0000
  -7   0  10      4.6179      0.9050      5.5720      0.0000
  -6   0  10      2.5800      0.6342      1.6481      0.0000
  -5   0  10     14.5379      1.5455     12.7104      0.0000
  -4   0  10     11.3811      0.7590    -10.3281      0.0000
  -3   0  10     13.2744      1.7882    -10.7298      0.0000
  -2   0  10      9.0165      0.6121      9.1813      0.0000
  -1   0  10     14.7488      1.3977    -15.2072      0.0000
   0   0  10      3.1887      0.3733     -3.0664      0.0000
   1   0  10      8.8715      0.7976      9.3502      0.0000
   2   0  10      8.8317      1.1923      8.6326      0.0000
   3   0  10      2.2223      0.4561     -2.0861      0.0000
   4   0  10      6.3564      0.5945      4.9092      0.0000
   5   0  10      3.7614      0.8144      2.9250      0.0000
   6   0  10      5.9811      0.8492     -6.1167      0.0000
   7   0  10      2.6855      0.7447     -3.5349      0.0000
   8   0  10      2.1957      0.5497      2.4280      0.0000
 -12   1  10      1.8611      0.5106     -1.6979      0.0000
 -11   1  10      2.6376      0.3688      1.9173      0.0000
 -10   1  10      5.2883      0.5109      4.1958      0.0000
  -9   1  10      8.1270      0.5308     -7.1606      0.0000
  -7   1  10      2.8328      0.9684     -1.4809      0.0000
  -6   1  10      2.2235      0.5404     -1.6962      0.0000
  -5   1  10      5.2000      0.3908      4.5450      0.0000
  -4   1  10      9.3725      0.9832      8.1389      0.0000
  -3   1  10      2.7622      0.3431      2.0208      0.0000
  -2   1  10      4.1847      0.2696     -3.7609      0.0000
  -1   1  10      4.4474      0.2532     -3.5754      0.0000
   0   1  10      7.0723      0.4522      7.0116      0.0000
   1   1  10      1.7605      0.6450     -1.0136      0.0000
   2   1  10      3.2173      0.3180      3.5984      0.0000
   3   1  10      2.2297      0.3100     -1.1381      0.0000
   4   1  10      1.3083      0.4082      0.5834      0.0000
   5   1  10      3.6289      0.3364      3.2407      0.0000
   6   1  10      1.5633      0.4101     -1.4819      0.0000
   7   1  10      1.6270      0.4684     -1.5466      0.0000
   8   1  10      1.0912      0.7821     -0.9293      0.0000
 -13   2  10      1.5423      0.7355     -0.1091      0.0000
 -12   2  10      1.7163      0.4063     -1.2952      0.0000
 -11   2  10      7.6808      0.7237      6.8452      0.0000
 -10   2  10      2.1267      0.3259      0.9790      0.0000
  -9   2  10      6.6217      0.6336     -6.6165      0.0000
  -8   2  10      5.5249      0.7794      5.4995      0.0000
  -7   2  10      6.5676      0.8969      7.1258      0.0000
  -6   2  10      2.6360      0.4607      1.8934      0.0000
  -5   2  10      3.2048      0.6893     -0.9768      0.0000
  -4   2  10      2.9370      0.4671      2.0075      0.0000
  -3   2  10      7.5730      0.3950      8.1847      0.0000
  -2   2  10      4.8537      0.2527     -5.5053      0.0000
  -1   2  10      4.7430      0.2720      4.3285      0.0000
   0   2  10      3.4833      0.2535      3.1353      0.0000
   1   2  10      5.0835      0.3273      4.5562      0.0000
   2   2  10      6.2623      0.4559     -5.9819      0.0000
   3   2  10      5.1943      0.4339     -4.9652      0.0000
   4   2  10      1.4026      0.3422      0.8053      0.0000
   5   2  10      1.5685      0.3500      0.6970      0.0000
   6   2  10      1.6795      0.4391      1.2513      0.0000
   7   2  10      1.3121      0.4194      1.0198      0.0000
   8   2  10      1.8973      0.4833     -1.5951      0.0000
 -15   3  10      0.4841      0.5995     -1.1241      0.0000
 -14   3  10      1.6295      0.4217      2.2670      0.0000
 -13   3  10      2.8447      0.3901      2.2544      0.0000
 -12   3  10      2.9980      0.4054      2.4036      0.0000
 -11   3  10      3.0527      0.6025      2.5374      0.0000
 -10   3  10      1.5951      0.6732      1.3110      0.0000
  -9   3  10      5.4817      0.3764     -4.7610      0.0000
  -8   3  10     10.1363      0.6282     -8.9675      0.0000
  -7   3  10      8.9972      1.1805      7.3552      0.0000
  -6   3  10      4.0491      0.3705      4.7634      0.0000
  -5   3  10      6.1416      0.5239     -6.4746      0.0000
  -4   3  10      3.2925      0.2417     -2.5794      0.0000
  -3   3  10      7.6678      0.5451      8.1653      0.0000
  -2   3  10      3.1132      0.3487     -1.4039      0.0000
  -1   3  10      1.9854      0.3185     -1.5966      0.0000
   0   3  10      5.1570      0.3624     -4.8992      0.0000
   1   3  10      3.0851      0.3204     -2.9511      0.0000
   2   3  10      1.9736      0.3137     -1.3953      0.0000
   3   3  10      2.2095      0.4735      2.3804      0.0000
   4   3  10      4.5969      0.3966      4.5786      0.0000
   5   3  10      2.4249      0.4281      1.0342      0.0000
   6   3  10      1.3057      0.4527     -0.9774      0.0000
   7   3  10      2.3224      0.3346     -2.1552      0.0000
   8   3  10      1.2819      0.4958      0.4623      0.0000
 -16   4  10      0.9293      0.5852     -1.5177      0.0000
 -15   4  10      0.5818      0.5643     -0.6971      0.0000
 -14   4  10      2.8954      0.5359      3.6017      0.0000
 -12   4  10      5.5810      0.5535     -5.5662      0.0000
 -11   4  10      2.1380      0.4409      1.7995      0.0000
 -10   4  10      5.3143      0.5364      5.1771      0.0000
  -9   4  10      2.0566      0.2547     -1.6722      0.0000
  -8   4  10      1.8971      0.3279      1.9932      0.0000
  -7   4  10      8.1735      0.6808      7.7252      0.0000
  -6   4  10     10.7404      5.5296    -11.7937      0.0000
  -5   4  10      9.1244      0.8544     -8.8720      0.0000
  -4   4  10     12.2764      0.5776     12.2942      0.0000
  -3   4  10     11.8806      0.6478     12.0633      0.0000
  -2   4  10      3.4984      0.8529     -2.6803      0.0000
  -1   4  10      7.4031      0.4595     -5.1434      0.0000
   0   4  10      4.8576      0.4346      5.5604      0.0000
   1   4  10      3.5960      0.2966     -3.6731      0.0000
   2   4  10      2.0412      0.3536     -1.5793      0.0000
   3   4  10      1.4839      0.3427      1.1332      0.0000
   4   4  10      1.5389      0.5288      1.0335      0.0000
   5   4  10      2.1743      0.3406     -2.3437      0.0000
   6   4  10      1.8624      0.4727      2.5513      0.0000
   7   4  10      1.5646      0.4440      1.6339      0.0000
   8   4  10      2.1793      0.7019     -2.2920      0.0000
 -16   5  10      2.0239      0.4772      2.6424      0.0000
 -15   5  10      0.6245      0.5782      0.2460      0.0000
 -14   5  10      2.0779      0.5064     -2.9408      0.0000
 -13   5  10      0.8465      0.6793     -0.0517      0.0000
 -11   5  10      2.0250      0.3547     -2.0004      0.0000
 -10   5  10      1.3788      0.4399      0.8975      0.0000
  -9   5  10      7.3908      0.4986      7.6330      0.0000
  -8   5  10      1.8690      0.2817     -1.0614      0.0000
  -7   5  10      3.5831      1.0553      2.4321      0.0000
  -6   5  10      5.6170      0.3973      4.9215      0.0000
  -5   5  10      6.4239      0.4125     -7.0680      0.0000
  -4   5  10      9.2692      0.4733     -9.5827      0.0000
  -3   5  10      4.7822      0.3196     -5.7444      0.0000
  -2   5  10      3.6236      0.3200      3.0180      0.0000
  -1   5  10      1.8744      0.2562      1.1430      0.0000
   0   5  10      3.0799      0.3063      3.3435      0.0000
   1   5  10      2.1661      0.2631      0.5788      0.0000
   2   5  10      3.7456      0.3427      3.4771      0.0000
   3   5  10      1.6526      0.3641      0.9052      0.0000
   4   5  10      3.5027      0.3165     -3.4024      0.0000
   5   5  10      2.6065      0.3569     -2.5712      0.0000
   6   5  10      1.1331      0.4995      0.1598      0.0000
   7   5  10      1.8510      1.0396      0.2986      0.0000
 -16   6  10      1.0157      0.6586     -0.2462      0.0000
 -15   6  10      1.3499      0.3804      1.0439      0.0000
 -14   6  10      0.5310      0.5042      0.2447      0.0000
 -13   6  10      0.9523      0.6853     -0.0922      0.0000
 -12   6  10      2.3564      0.3567      1.9292      0.0000
 -11   6  10      2.1308      0.3528     -1.7124      0.0000
 -10   6  10      4.0277      0.7198     -4.3528      0.0000
  -9   6  10      1.6386      0.3386      0.1704      0.0000
  -8   6  10      3.4061      0.3093     -2.8232      0.0000
  -7   6  10      0.0000      0.8965     -0.3410      0.0000
  -6   6  10      0.8972      0.8112      1.2693      0.0000
  -5   6  10      4.6161      0.2414      4.4457      0.0000
  -4   6  10      3.7077      0.3947     -3.4390      0.0000
  -3   6  10      2.2371      0.3966     -0.5836      0.0000
  -2   6  10      2.0441      0.2565      1.4320      0.0000
  -1   6  10      2.7256      0.5129     -2.1704      0.0000
   0   6  10      1.8424      0.3127      0.5227      0.0000
   1   6  10      6.2131      0.5419      5.5817      0.0000
   2   6  10      2.7566      0.3338      1.3152      0.0000
   3   6  10      2.5618      0.8037     -2.6350      0.0000
   4   6  10      1.3063      0.5061     -0.9609      0.0000
   5   6  10      2.6507      0.3432      2.3146      0.0000
   6   6  10      1.7664      0.3495     -1.9652      0.0000
   7   6  10      1.7271      0.3509     -1.8157      0.0000
 -16   7  10      0.4461      0.5310     -1.2507      0.0000
 -15   7  10      0.9880      0.7367      0.5730      0.0000
 -14   7  10      0.0000      0.6777     -0.6169      0.0000
 -13   7  10      0.8464      0.7108      0.1112      0.0000
 -12   7  10      2.1849      0.3532      2.7334      0.0000
 -11   7  10      1.8613      0.3837     -1.6822      0.0000
 -10   7  10      2.3558      0.2777     -2.3954      0.0000
  -9   7  10      2.3049      0.3266     -2.2206      0.0000
  -8   7  10      1.5001      0.4190      0.7768      0.0000
  -7   7  10      2.5773      0.7704      0.3114      0.0000
  -6   7  10      3.4832      0.3119     -3.9199      0.0000
  -5   7  10      3.8539      0.2546      3.7479      0.0000
  -4   7  10      3.3662      0.9598     -1.2445      0.0000
  -3   7  10      2.5328      0.3408      2.2752      0.0000
  -2   7  10      3.2634      0.4417      2.1330      0.0000
  -1   7  10      5.2469      0.4663      5.3037      0.0000
   0   7  10      4.3375      0.4065     -4.6095      0.0000
   1   7  10      7.0902      0.5391     -7.3446      0.0000
   2   7  10      6.8783      0.6776      7.2555      0.0000
   3   7  10      2.7886      0.2763      2.5466      0.0000
   4   7  10      1.4962      0.3889     -2.0774      0.0000
   5   7  10      0.9501      0.7240      0.7932      0.0000
   6   7  10      1.4659      0.3970      1.5905      0.0000
   7   7  10      0.9873      0.7116     -1.2895      0.0000
 -15   8  10      0.4182      0.5531     -0.1339      0.0000
 -14   8  10      1.4109      0.5593     -0.8588      0.0000
 -13   8  10      1.4261      0.3791      1.1347      0.0000
 -12   8  10      0.8780      0.5607     -0.4914      0.0000
 -10   8  10      1.2370      0.3945     -1.0902      0.0000
  -9   8  10      3.3547      0.2622      3.3038      0.0000
  -8   8  10      3.3686      0.2397      3.4220      0.0000
  -7   8  10      1.5257      0.3269     -0.4209      0.0000
  -6   8  10      2.6674      0.7124      2.9314      0.0000
  -5   8  10      1.8929      0.2969     -0.9408      0.0000
  -4   8  10      2.8467      0.5465      1.5894      0.0000
  -3   8  10      6.8738      0.4375      6.3131      0.0000
  -2   8  10      1.9337      0.3978      0.7860      0.0000
  -1   8  10      1.1800      0.4830     -1.0866      0.0000
   0   8  10      1.9019      0.4003     -2.0429      0.0000
   1   8  10      1.2896      0.4717      0.6896      0.0000
   2   8  10      2.5773      0.2829      2.8289      0.0000
   3   8  10      1.9615      0.4465     -1.9234      0.0000
   4   8  10      1.9430      0.3319      0.8655      0.0000
   5   8  10      0.9053      0.5652      0.2080      0.0000
   6   8  10      1.7506      0.4432     -1.2397      0.0000
 -15   9  10      1.3550      0.5364     -1.3139      0.0000
 -14   9  10      2.4023      0.5594      2.0077      0.0000
 -12   9  10      0.7899      0.5853     -0.0698      0.0000
 -11   9  10      3.0174      0.3173      2.8213      0.0000
 -10   9  10      1.8278      0.3471      1.3650      0.0000
  -9   9  10      1.7417      0.3828     -1.4160      0.0000
  -8   9  10      6.0499      0.3388     -6.4895      0.0000
  -7   9  10      2.4753      0.3460      2.5990      0.0000
  -6   9  10      3.9359      0.2357      3.7114      0.0000
  -5   9  10      2.1228      0.2660     -2.0552      0.0000
  -4   9  10      3.2052      0.2678      2.3268      0.0000
  -3   9  10      1.6665      0.4129      1.1063      0.0000
  -2   9  10      2.3290      0.4081     -1.9586      0.0000
  -1   9  10      3.8011      0.3917     -3.8985      0.0000
   0   9  10      3.0619      0.6480     -2.7065      0.0000
   1   9  10      1.9124      0.3589     -0.3214      0.0000
   2   9  10      1.8917      0.3003     -0.0646      0.0000
   3   9  10      2.0819      0.3393      0.8021      0.0000
   4   9  10      1.3710      0.3301      1.3442      0.0000
   5   9  10      1.4083      0.3800      1.1460      0.0000
   6   9  10      0.0000      0.6526      0.4453      0.0000
 -14  10  10      0.0000      1.3577     -0.5301      0.0000
 -13  10  10      1.1372      0.7968     -0.0948      0.0000
 -12  10  10      1.0231      0.4573      0.2514      0.0000
 -11  10  10      1.1549      0.5588      0.5730      0.0000
 -10  10  10      1.3125      0.4494      1.5067      0.0000
  -9  10  10      0.6266      0.5143      0.5097      0.0000
  -8  10  10      2.5813      0.2151     -2.5066      0.0000
  -7  10  10      1.9904      0.2169      1.9618      0.0000
  -6  10  10      5.2582      0.2972     -5.7624      0.0000
  -5  10  10      4.8104      0.3529     -6.1300      0.0000
  -4  10  10      4.1210      0.6407      4.1532      0.0000
  -3  10  10      5.8390      0.4760      5.9535      0.0000
  -2  10  10      1.3040      0.4666      0.7487      0.0000
  -1  10  10      1.8540      0.3839      1.7201      0.0000
   0  10  10      3.7692      0.3061      3.3805      0.0000
   1  10  10      2.3624      0.2718     -3.1008      0.0000
   2  10  10      2.7827      0.2787     -2.7160      0.0000
   3  10  10      1.7563      0.3546      1.7732      0.0000
   4  10  10      0.8180      0.6472     -0.5425      0.0000
   5  10  10      0.1937      0.5558     -0.3903      0.0000
 -13  11  10      0.1190      0.6258     -0.1210      0.0000
 -12  11  10      2.6088      0.5431     -1.9293      0.0000
 -11  11  10      1.4762      0.5687     -1.9338      0.0000
 -10  11  10      1.9755      0.2919      2.1699      0.0000
  -9  11  10      1.0931      0.3223      0.4851      0.0000
  -8  11  10      1.6344      0.2279     -1.7853      0.0000
  -7  11  10      3.4603      0.2737      3.7500      0.0000
  -6  11  10      3.4466      0.3476      4.2686      0.0000
  -5  11  10      2.8461      0.2082     -3.3923      0.0000
  -4  11  10      5.5209      0.4147     -5.8811      0.0000
  -3  11  10      2.8566      0.2898      3.8957      0.0000
  -2  11  10      1.9937      0.4284      1.5494      0.0000
  -1  11  10      2.7362      0.3141     -2.5196      0.0000
   0  11  10      2.1257      0.2882      2.2200      0.0000
   1  11  10      2.2628      0.2959      1.7303      0.0000
   2  11  10      1.6804      0.2945     -1.4752      0.0000
   3  11  10      1.9999      0.3128     -1.8041      0.0000
   4  11  10      0.5916      0.6247      0.3703      0.0000
 -12  12  10      1.1685      0.3195      0.1112      0.0000
 -11  12  10      0.5388      0.4818      0.7755      0.0000
 -10  12  10      1.4604      0.2324      0.4582      0.0000
  -9  12  10      0.8685      0.4439     -0.1899      0.0000
  -8  12  10      0.9966      0.2612      0.1884      0.0000
  -7  12  10      1.4809      0.2680     -1.4139      0.0000
  -6  12  10      1.3805      0.2506     -0.7121      0.0000
  -5  12  10      1.1090      0.2488     -0.0397      0.0000
  -4  12  10      1.6433      0.2582      1.7441      0.0000
  -3  12  10      1.4127      0.3810      1.2710      0.0000
  -2  12  10      1.4447      0.3252     -1.0364      0.0000
  -1  12  10      1.2259      0.3637      0.8940      0.0000
   0  12  10      0.9617      0.4010      0.7622      0.0000
   1  12  10      1.1821      0.4033     -1.0512      0.0000
   2  12  10      0.9869      0.3901     -0.4360      0.0000
   3  12  10      0.7276      0.5314      0.3979      0.0000
   4  12  10      0.7927      0.5315      0.3986      0.0000
 -11  13  10      1.2030      0.4072      0.2111      0.0000
 -10  13  10      1.2413      0.2367     -1.0718      0.0000
  -9  13  10      0.8969      0.3175      0.7003      0.0000
  -8  13  10      1.4856      0.1977      1.5554      0.0000
  -7  13  10      1.0807      0.2151     -0.9428      0.0000
  -6  13  10      1.3989      0.3497     -1.4162      0.0000
  -5  13  10      1.5752      0.2134      1.7918      0.0000
  -4  13  10      0.5893      0.4672     -0.2471      0.0000
  -3  13  10      1.3686      0.2478     -1.5241      0.0000
  -2  13  10      1.1007      0.3244      0.9333      0.0000
  -1  13  10      2.0359      0.3024      2.4098      0.0000
   0  13  10      0.9058      0.5114     -0.9636      0.0000
   1  13  10      0.7763      0.4478     -0.4757      0.0000
   2  13  10      0.7518      0.5067      1.0969      0.0000
   3  13  10      1.3676      0.6238     -0.7156      0.0000
 -10  14  10      0.6675      0.4014     -0.9267      0.0000
  -9  14  10      0.9437      0.2606      0.8039      0.0000
  -8  14  10      1.3432      0.2578      0.6535      0.0000
  -7  14  10      0.8856      0.2366      0.5338      0.0000
  -6  14  10      1.8653      0.1786      1.7956      0.0000
  -5  14  10      1.2650      0.2152      1.1306      0.0000
  -4  14  10      1.0243      0.2722     -0.0447      0.0000
  -3  14  10      1.0091      0.3161     -0.5073      0.0000
  -2  14  10      0.9815      0.3441     -0.5674      0.0000
  -1  14  10      1.0121      0.6293     -0.8274      0.0000
   0  14  10      1.0605      0.3743     -0.6989      0.0000
   1  14  10      1.2558      0.3856      1.3393      0.0000
  -9  15  10      0.7393      0.5420     -0.1951      0.0000
  -8  15  10      0.9949      0.3079      1.0466      0.0000
  -7  15  10      0.9289      0.2809     -0.6655      0.0000
  -6  15  10      0.9811      0.2885     -1.2688      0.0000
  -5  15  10      0.2213      0.4970      0.7274      0.0000
  -4  15  10      1.3183      0.2799      1.3368      0.0000
  -3  15  10      1.1538      0.2609     -1.0612      0.0000
  -2  15  10      0.8107      0.3326      0.9403      0.0000
  -1  15  10      0.8599      0.4827      0.2999      0.0000
   0  15  10      1.3781      0.3982     -2.0925      0.0000
  -5  16  10      0.4029      0.6058     -0.6046      0.0000
 -13   1  11      2.5579      0.5090     -2.3041      0.0000
 -12   1  11      0.9129      0.5186     -0.6731      0.0000
 -11   1  11      4.5208      0.3602      4.5897      0.0000
 -10   1  11      6.9808      0.4580      7.1277      0.0000
  -8   1  11      1.4800      1.2486      0.7125      0.0000
  -7   1  11      4.0800      0.6254     -3.7988      0.0000
  -6   1  11      1.8993      0.5869     -1.3279      0.0000
  -5   1  11      2.8191      0.5822     -1.6236      0.0000
  -4   1  11      6.6021      0.3658     -6.4976      0.0000
  -3   1  11      7.5257      0.4675      7.0290      0.0000
  -2   1  11      4.5417      0.3174      3.5152      0.0000
  -1   1  11      1.9723      0.3558     -1.0735      0.0000
   0   1  11      1.5181      0.4429     -1.1531      0.0000
   1   1  11      1.6595      0.3571     -1.3081      0.0000
   2   1  11      5.0613      0.3660     -5.3684      0.0000
   3   1  11      3.0926      0.3020     -2.8106      0.0000
   4   1  11      3.1742      0.3222      3.7799      0.0000
   5   1  11      1.3192      0.4139      0.7982      0.0000
   6   1  11      0.8691      0.5623     -0.7076      0.0000
   7   1  11      0.9293      0.6067      0.2433      0.0000
 -14   2  11      4.0809      0.4479      4.1391      0.0000
 -12   2  11      6.6611      0.6334     -5.9074      0.0000
 -11   2  11      3.0420      0.3535      3.0486      0.0000
 -10   2  11      1.9865      0.3512     -1.0006      0.0000
  -9   2  11      2.0432      0.7362     -1.9162      0.0000
  -8   2  11      9.3032      1.7100      8.7554      0.0000
  -7   2  11      8.6221      0.9124      8.3778      0.0000
  -6   2  11     10.3240      0.9649     -9.0420      0.0000
  -5   2  11      8.7558      0.6770     -9.7315      0.0000
  -4   2  11      5.2652      0.2798      4.8945      0.0000
  -3   2  11      6.3635      0.3176     -7.2630      0.0000
  -2   2  11      8.4806      0.4241     -8.6123      0.0000
  -1   2  11      5.9229      0.3548      6.6876      0.0000
   0   2  11      2.6520      0.3332      2.4288      0.0000
   1   2  11      1.8160      0.2683      0.1950      0.0000
   2   2  11      3.3514      0.3123      2.7723      0.0000
   3   2  11      1.6611      0.3453      0.9706      0.0000
   4   2  11      4.5703      0.4639     -5.2359      0.0000
   5   2  11      2.8355      0.2895     -2.8847      0.0000
   6   2  11      2.2515      0.2985      2.3615      0.0000
   7   2  11      0.9427      0.5948      0.7898      0.0000
 -16   3  11      1.0909      0.4771      0.1966      0.0000
 -15   3  11      1.2207      0.5614      0.3875      0.0000
 -14   3  11      2.8507      0.3700      2.8085      0.0000
 -13   3  11      1.7836      0.5154     -0.7483      0.0000
 -11   3  11      1.5170      0.3679     -0.7748      0.0000
 -10   3  11      1.2818      0.6277     -1.2503      0.0000
  -9   3  11      2.5608      0.2585     -3.1939      0.0000
  -8   3  11      3.4400      1.0425     -4.2472      0.0000
  -7   3  11      4.7975      0.4850      5.1589      0.0000
  -6   3  11      3.1368      0.4200      2.4141      0.0000
  -5   3  11      4.1029      0.2946     -2.1318      0.0000
  -4   3  11      4.5516      0.2797     -4.8933      0.0000
  -3   3  11      6.4555      0.3289     -7.1273      0.0000
  -2   3  11      1.9349      0.2662     -0.8420      0.0000
  -1   3  11      2.3748      0.2421      2.2809      0.0000
   0   3  11      2.6088      0.2649      1.9650      0.0000
   1   3  11      3.4581      0.2843     -2.8850      0.0000
   2   3  11      1.6376      0.2883      1.2075      0.0000
   3   3  11      8.1921      0.5660      7.7641      0.0000
   4   3  11      1.4663      0.3682     -0.8699      0.0000
   5   3  11      2.9611      0.3141     -3.4338      0.0000
   6   3  11      1.0146      0.4895      0.4333      0.0000
   7   3  11      1.0495      0.7164     -0.7725      0.0000
 -16   4  11      1.0060      0.4465     -0.4461      0.0000
 -15   4  11      0.5224      0.5227     -0.2373      0.0000
 -14   4  11      0.8822      0.6431     -0.0648      0.0000
 -12   4  11      1.4939      0.4835      0.4220      0.0000
 -11   4  11      8.9600      0.8419     -7.6051      0.0000
 -10   4  11      4.9411      0.3501      4.5540      0.0000
  -9   4  11      1.7427      0.3248      1.0185      0.0000
  -8   4  11      3.6346      0.3369     -3.3773      0.0000
  -7   4  11      3.0657      0.3361     -3.2870      0.0000
  -6   4  11      3.8544      0.6170     -3.2349      0.0000
  -5   4  11      3.2078      0.2717      3.4260      0.0000
  -4   4  11      2.4441      0.5182      2.1106      0.0000
  -3   4  11      9.1056      0.4724      7.9599      0.0000
  -2   4  11      5.4303      0.4774      4.7473      0.0000
  -1   4  11      1.8680      0.5805      0.1811      0.0000
   0   4  11      2.1851      0.2436      1.5831      0.0000
   1   4  11      2.1074      0.2873     -1.2669      0.0000
   2   4  11      1.4482      0.7906      0.2166      0.0000
   3   4  11      2.4220      0.2830     -2.2282      0.0000
   4   4  11      0.9612      0.5816      0.3289      0.0000
   5   4  11      1.0999      0.5483      0.1689      0.0000
   6   4  11      1.7503      0.3956     -1.3936      0.0000
 -16   5  11      0.3987      0.4203     -0.0056      0.0000
 -15   5  11      1.4302      0.3451      1.4851      0.0000
 -14   5  11      1.4455      0.3200     -0.3693      0.0000
 -13   5  11      0.0000      0.5919     -0.0867      0.0000
 -12   5  11      1.0707      0.4211      0.4022      0.0000
 -11   5  11      1.5839      0.5509      0.0077      0.0000
 -10   5  11      1.9361      0.3050      1.1880      0.0000
  -9   5  11      2.1880      0.2434      1.9234      0.0000
  -8   5  11      3.8719      0.4682      4.3058      0.0000
  -7   5  11      2.6769      0.4309     -2.4071      0.0000
  -6   5  11      1.4838      0.3761      0.8779      0.0000
  -5   5  11      6.4853      0.4609      6.6120      0.0000
  -4   5  11      2.1437      0.3807     -1.3864      0.0000
  -3   5  11      2.9250      0.2448      1.6337      0.0000
  -2   5  11      1.9845      0.2662     -1.3987      0.0000
  -1   5  11      2.8363      0.3692      1.8171      0.0000
   0   5  11      7.7901      0.5263     -7.3940      0.0000
   1   5  11      6.0073      0.4320     -6.0398      0.0000
   2   5  11      2.0794      0.2863      2.3897      0.0000
   3   5  11      1.2168      0.5129     -0.0428      0.0000
   4   5  11      0.4541      0.6568     -0.2468      0.0000
   5   5  11      1.0180      0.5100     -0.3242      0.0000
   6   5  11      0.8529      0.5992      0.7349      0.0000
 -16   6  11      1.8408      0.3600      2.0338      0.0000
 -15   6  11      0.2748      0.4778     -1.3055      0.0000
 -14   6  11      1.1047      0.4926     -0.6663      0.0000
 -13   6  11      3.4817      0.3953      3.8629      0.0000
 -12   6  11      1.0344      0.4217      1.5749      0.0000
 -11   6  11      2.8299      0.4197     -2.4887      0.0000
 -10   6  11      2.3019      0.3009     -1.7464      0.0000
  -9   6  11      4.0502      0.2796      3.8891      0.0000
  -8   6  11      5.1481      0.4006     -4.8934      0.0000
  -7   6  11      3.8362      0.3849     -3.9484      0.0000
  -6   6  11      5.7702      0.7854      4.8805      0.0000
  -5   6  11      3.7488      0.2730      3.2969      0.0000
  -4   6  11      2.3341      0.4661     -1.6980      0.0000
  -3   6  11      5.3763      0.4707     -4.1993      0.0000
  -2   6  11      2.2082      0.2968     -1.2555      0.0000
  -1   6  11      1.7834      0.3244      1.0519      0.0000
   0   6  11      3.6214      0.2575     -4.0644      0.0000
   1   6  11      1.8903      0.2806      1.7300      0.0000
   2   6  11      1.5380      0.3135      0.3447      0.0000
   3   6  11      1.3096      0.4496     -0.8178      0.0000
   4   6  11      2.2923      0.3592      1.9856      0.0000
   5   6  11      2.2103      0.3911      2.3404      0.0000
   6   6  11      1.8403      0.3962     -1.0962      0.0000
 -15   7  11      1.4128      0.5236     -0.2155      0.0000
 -14   7  11      1.8797      0.4721     -0.4914      0.0000
 -13   7  11      1.9809      0.3259     -2.1725      0.0000
 -12   7  11      0.7825      0.5281     -0.1730      0.0000
 -11   7  11      1.7094      0.5775      1.5619      0.0000
 -10   7  11      4.6561      0.3492      4.0677      0.0000
  -9   7  11      2.1165      0.2480      1.4096      0.0000
  -8   7  11      1.7300      0.2769     -2.4170      0.0000
  -7   7  11      0.9865      0.6448     -0.7257      0.0000
  -6   7  11      1.6322      0.3636     -0.5725      0.0000
  -5   7  11      3.0472      0.2493     -2.8268      0.0000
  -4   7  11      2.3069      0.6035     -0.7834      0.0000
  -3   7  11      2.3929      0.2362     -1.9097      0.0000
  -2   7  11      2.5813      0.2797      1.7614      0.0000
  -1   7  11      1.6673      0.5638      1.2952      0.0000
   0   7  11      2.4911      0.3255      1.8029      0.0000
   1   7  11      2.1938      0.5483      1.6991      0.0000
   2   7  11      3.5274      0.3555     -3.5393      0.0000
   3   7  11      3.2672      0.2978     -3.3391      0.0000
   4   7  11      1.1051      0.3969      0.5363      0.0000
   5   7  11      1.5520      0.5153      1.8309      0.0000
   6   7  11      1.4568      0.8825     -0.5759      0.0000
 -15   8  11      1.0163      0.4431      0.6547      0.0000
 -14   8  11      1.2067      0.4959      1.2061      0.0000
 -13   8  11      1.2238      0.3783     -1.7045      0.0000
 -12   8  11      1.9357      0.5653     -1.8147      0.0000
 -11   8  11      2.0839      0.2812     -1.9869      0.0000
 -10   8  11      1.2541      0.4077      0.8417      0.0000
  -9   8  11      1.9328      0.7636      0.2902      0.0000
  -8   8  11      7.2610      0.5145      6.8762      0.0000
  -7   8  11      1.8834      0.4382      2.1561      0.0000
  -6   8  11      7.2360      0.5515     -7.6946      0.0000
  -5   8  11      2.9765      0.3092     -3.4315      0.0000
  -4   8  11      2.1435      0.9713      1.3576      0.0000
  -3   8  11      2.3194      0.3275     -2.4746      0.0000
  -2   8  11      1.5727      0.3874     -0.4575      0.0000
  -1   8  11      6.4294      0.5409      6.5520      0.0000
   0   8  11      2.3468      0.3363      2.5680      0.0000
   1   8  11      2.0507      0.3513     -2.0697      0.0000
   2   8  11      2.1668      0.3106      1.9049      0.0000
   3   8  11      1.7932      0.3587     -0.2832      0.0000
   4   8  11      2.5831      0.2937     -3.0105      0.0000
   5   8  11      1.7457      0.3780     -1.6209      0.0000
 -14   9  11      1.9677      0.5552      2.3157      0.0000
 -13   9  11      0.4330      0.6773      0.4842      0.0000
 -12   9  11      2.4160      0.3807     -2.3391      0.0000
 -11   9  11      1.0251      0.4337     -0.0449      0.0000
 -10   9  11      3.0433      0.2924      3.0968      0.0000
  -9   9  11      3.0753      0.2205     -3.0089      0.0000
  -8   9  11      5.5793      0.3062     -5.4248      0.0000
  -7   9  11      3.5717      0.5367      4.3276      0.0000
  -6   9  11      1.1036      0.8602      0.9912      0.0000
  -5   9  11      1.0071      0.4447     -0.8418      0.0000
  -4   9  11      4.5203      0.5411      3.8706      0.0000
  -3   9  11      4.2540      0.3180      4.2873      0.0000
  -2   9  11      5.3280      0.3373     -5.2653      0.0000
  -1   9  11      3.1573      0.2864     -3.0985      0.0000
   0   9  11      1.2188      0.4246      1.1827      0.0000
   1   9  11      1.6732      0.3432     -1.2561      0.0000
   2   9  11      1.8949      0.3983     -1.5557      0.0000
   3   9  11      1.9656      0.4883      1.1642      0.0000
   4   9  11      1.2861      0.4216      1.0145      0.0000
   5   9  11      1.2502      0.9625     -0.8998      0.0000
 -14  10  11      0.0000      0.5774      0.3803      0.0000
 -13  10  11      1.6224      0.3641     -1.0610      0.0000
 -12  10  11      1.1703      0.3904     -1.3592      0.0000
 -11  10  11      1.1176      0.4189      0.3946      0.0000
 -10  10  11      1.2977      0.3059      1.0565      0.0000
  -9  10  11      0.8712      0.3789     -0.1535      0.0000
  -8  10  11      1.6533      0.2991     -1.3745      0.0000
  -7  10  11      1.5655      0.3201      2.0785      0.0000
  -6  10  11      1.3131      0.4317     -0.2004      0.0000
  -5  10  11      1.8319      0.2495      1.5226      0.0000
  -4  10  11      1.2764      0.2700      0.6127      0.0000
  -3  10  11      1.4200      0.4131     -0.4655      0.0000
  -2  10  11      2.9125      0.2720     -3.3031      0.0000
  -1  10  11      1.1281      0.5638      1.4137      0.0000
   0  10  11      2.8433      0.3455      2.8520      0.0000
   1  10  11      1.0239      0.5674     -0.8200      0.0000
   2  10  11      1.7356      0.3633     -1.7343      0.0000
   3  10  11      1.2709      0.3623      1.4543      0.0000
   4  10  11      1.2056      0.4483      0.8453      0.0000
 -13  11  11      0.3770      0.6142      0.6540      0.0000
 -12  11  11      0.0000      0.4934      0.1539      0.0000
 -11  11  11      1.5763      0.4111     -0.6756      0.0000
 -10  11  11      1.4547      0.3737     -1.0581      0.0000
  -9  11  11      0.9316      0.3622     -0.4973      0.0000
  -8  11  11      2.4282      0.2153      2.6168      0.0000
  -7  11  11      1.3172      0.1806      0.8804      0.0000
  -6  11  11      2.5425      0.3078      2.6097      0.0000
  -5  11  11      2.4265      0.2624      2.5281      0.0000
  -4  11  11      1.2602      0.2596      0.9928      0.0000
  -3  11  11      3.9595      0.2878     -4.5089      0.0000
  -2  11  11      2.9967      0.2906     -3.4215      0.0000
  -1  11  11      1.3630      0.3580      1.4430      0.0000
   0  11  11      0.9661      0.4940     -0.1149      0.0000
   1  11  11      0.5210      0.5264     -0.1768      0.0000
   2  11  11      1.8228      0.3598      1.5676      0.0000
   3  11  11      0.5697      0.8750      0.3190      0.0000
 -12  12  11      1.1908      0.4659      0.8063      0.0000
 -11  12  11      0.4240      0.4722     -0.3105      0.0000
 -10  12  11      0.7396      0.3714      0.6222      0.0000
  -9  12  11      1.6487      0.2301      1.7974      0.0000
  -8  12  11      1.2666      0.2343     -0.9241      0.0000
  -7  12  11      3.5488      0.2177     -3.5270      0.0000
  -6  12  11      0.9545      0.2955      0.5746      0.0000
  -5  12  11      1.5372      0.2707     -0.5410      0.0000
  -4  12  11      0.7959      0.5737      0.1444      0.0000
  -3  12  11      1.5160      0.2675      1.3992      0.0000
  -2  12  11      1.3459      0.3851      0.8580      0.0000
  -1  12  11      2.1563      0.2755     -2.0678      0.0000
   0  12  11      1.9900      0.2999     -1.8897      0.0000
   1  12  11      1.0228      0.3897      0.2946      0.0000
   2  12  11      0.8034      0.4545     -0.6684      0.0000
 -11  13  11      1.4015      0.4456      0.2282      0.0000
 -10  13  11      1.0392      0.2747     -1.0036      0.0000
  -9  13  11      1.4818      0.2159      1.8261      0.0000
  -8  13  11      1.0043      0.2644      0.7967      0.0000
  -7  13  11      1.5269      0.1934     -1.8395      0.0000
  -6  13  11      3.1133      0.3200     -3.7357      0.0000
  -5  13  11      0.9085      0.3393      0.8455      0.0000
  -4  13  11      0.5615      0.4450      0.3748      0.0000
  -3  13  11      0.3946      0.4860     -0.8716      0.0000
  -2  13  11      2.7281      0.2794      2.9509      0.0000
  -1  13  11      1.5180      0.3054      1.4556      0.0000
   0  13  11      1.7269      0.2847     -1.8616      0.0000
   1  13  11      0.7722      0.5729     -0.6808      0.0000
  -9  14  11      0.7721      0.3861      0.1872      0.0000
  -8  14  11      1.0207      0.2942     -0.0127      0.0000
  -7  14  11      0.9077      0.2958     -0.0082      0.0000
  -6  14  11      0.7327      0.2658      0.4504      0.0000
  -5  14  11      2.3882      0.2078      2.6525      0.0000
  -4  14  11      1.0476      0.3192     -0.9849      0.0000
  -3  14  11      1.2168      0.2494     -1.5669      0.0000
  -2  14  11      0.0000      0.8653      0.1720      0.0000
  -1  14  11      1.1806      0.3481      0.4877      0.0000
   0  14  11      0.0000      0.5666     -0.0795      0.0000
  -7  15  11      0.8567      0.3099      1.0644      0.0000
  -6  15  11      0.9845      0.2723      0.7226      0.0000
  -5  15  11      1.2567      0.2973     -1.9657      0.0000
  -4  15  11      0.6764      0.4164      0.1047      0.0000
  -3  15  11      1.0407      0.3038      1.0319      0.0000
 -13   0  12      2.3555      0.4092     -2.5966      0.0000
 -12   0  12      2.6957      0.3068      1.0564      0.0000
  -8   0  12      6.0523      0.8248     -1.1390      0.0000
  -7   0  12      0.6625      1.1208      1.5825      0.0000
  -6   0  12     12.7574      1.3613    -13.5160      0.0000
  -5   0  12      4.0711      0.4009      3.1261      0.0000
  -4   0  12      4.9477      0.4748      5.8961      0.0000
  -3   0  12      5.1034      0.4634      3.6326      0.0000
  -2   0  12      4.2875      1.0404     -3.9366      0.0000
  -1   0  12      1.4590      0.4648      0.8647      0.0000
   0   0  12      4.3062      0.3514     -4.0229      0.0000
   1   0  12      4.1093      0.4820      4.4248      0.0000
   2   0  12      5.0233      0.5167      5.4923      0.0000
   3   0  12      4.0027      0.4348      4.1910      0.0000
   4   0  12      2.5523      0.4055     -2.8156      0.0000
   5   0  12      1.7950      0.4250     -2.1939      0.0000
   6   0  12      0.0000      0.7158     -0.4705      0.0000
 -14   1  12      1.9592      0.3961     -1.9061      0.0000
 -13   1  12      1.1014      0.3545     -1.0638      0.0000
 -12   1  12      5.1010      0.3986      5.7580      0.0000
 -11   1  12      4.6874      0.3146      4.8771      0.0000
 -10   1  12      1.7651      0.6328     -1.8808      0.0000
  -9   1  12      9.9167      1.8541     -9.6497      0.0000
  -8   1  12      3.6787      0.5814     -3.7599      0.0000
  -7   1  12      2.4128      0.4845      2.4908      0.0000
  -6   1  12      1.9036      0.3129      1.0976      0.0000
  -5   1  12      7.6973      0.4038      7.8474      0.0000
  -4   1  12      8.2667      0.4471      8.2833      0.0000
  -3   1  12      4.7772      0.2711     -4.6660      0.0000
  -2   1  12      8.6346      0.4446      8.0739      0.0000
  -1   1  12      3.9909      0.2424      3.6805      0.0000
   0   1  12      1.7011      0.2647     -1.5379      0.0000
   1   1  12     11.3887      0.7368    -11.3380      0.0000
   2   1  12      1.7231      0.2779      1.2098      0.0000
   3   1  12      1.4618      0.3530      1.3292      0.0000
   4   1  12      1.4731      0.3100     -1.2278      0.0000
   5   1  12      1.7932      0.3286      1.8269      0.0000
   6   1  12      1.9090      0.5823      1.9350      0.0000
 -16   2  12      0.2823      0.4823     -0.2982      0.0000
 -15   2  12      1.0370      0.3629      0.3321      0.0000
 -14   2  12      1.0297      0.3619     -0.4690      0.0000
 -11   2  12      3.0482      0.5450     -2.1505      0.0000
 -10   2  12      3.4581      0.4220      3.3592      0.0000
  -9   2  12      4.6432      0.6710     -5.5306      0.0000
  -8   2  12      4.4183      0.6042      4.6272      0.0000
  -7   2  12      3.0992      0.3487     -3.4956      0.0000
  -6   2  12      4.9612      0.5423      6.0860      0.0000
  -5   2  12      3.3028      0.2715     -3.1136      0.0000
  -4   2  12      4.0514      0.2182      3.2544      0.0000
  -3   2  12      2.6794      0.2505     -1.6477      0.0000
  -2   2  12      2.8590      0.2340     -2.8304      0.0000
  -1   2  12      2.6465      0.2372     -2.0557      0.0000
   0   2  12      1.5895      0.3097      0.5231      0.0000
   1   2  12      3.2120      0.2741     -3.5867      0.0000
   2   2  12      1.6637      0.3097      0.0506      0.0000
   3   2  12      1.1440      0.4630      0.9155      0.0000
   4   2  12      1.3032      0.4074      1.0670      0.0000
   5   2  12      1.2766      0.3684     -0.6036      0.0000
   6   2  12      0.8340      0.6302      0.4001      0.0000
 -16   3  12      0.6970      0.3849      0.7375      0.0000
 -15   3  12      0.6337      0.5877      0.8515      0.0000
 -14   3  12      0.6228      0.5085     -0.1204      0.0000
 -12   3  12      1.1171      0.3567     -1.1291      0.0000
 -11   3  12      2.3017      0.2878     -0.4839      0.0000
 -10   3  12      2.2148      0.2181      0.9207      0.0000
  -9   3  12      2.0968      0.6735      2.1968      0.0000
  -8   3  12      2.8989      0.5779      2.9191      0.0000
  -7   3  12      3.0827      0.3535     -3.4971      0.0000
  -6   3  12      5.6427      0.6097     -6.4930      0.0000
  -5   3  12      3.7035      0.4467      2.7658      0.0000
  -4   3  12      3.4585      0.5542      2.3077      0.0000
  -3   3  12      1.4730      0.2504      0.4962      0.0000
  -2   3  12      4.9154      0.4754     -4.5699      0.0000
  -1   3  12      4.7479      0.2776      4.3916      0.0000
   0   3  12      8.3296      0.4930     -7.1351      0.0000
   1   3  12      2.0156      0.9056     -0.2208      0.0000
   2   3  12      2.0672      0.2855      2.2844      0.0000
   3   3  12      2.1396      0.3648      1.6449      0.0000
   4   3  12      1.0648      0.4883     -1.2556      0.0000
   5   3  12      1.6037      0.3374      0.8186      0.0000
   6   3  12      1.4434      0.9298      0.8230      0.0000
 -16   4  12      1.7148      0.4258      1.8569      0.0000
 -15   4  12      0.7768      0.5830     -1.7328      0.0000
 -14   4  12      3.0532      0.4460     -2.3362      0.0000
 -13   4  12      1.6327      0.3027      1.0999      0.0000
 -12   4  12      0.3862      0.5437     -0.3272      0.0000
 -11   4  12      1.7646      0.2931     -1.4274      0.0000
 -10   4  12      4.5531      0.3269      3.9338      0.0000
  -9   4  12      6.9422      0.6293      7.1669      0.0000
  -8   4  12      6.1443      1.8492     -5.5656      0.0000
  -7   4  12      3.7228      0.5161     -3.6660      0.0000
  -6   4  12      5.3950      0.5386     -6.3029      0.0000
  -5   4  12      2.1858      0.2833     -0.1518      0.0000
  -4   4  12      4.2255      0.2916     -4.1564      0.0000
  -3   4  12      4.5664      0.3771      5.1563      0.0000
  -2   4  12      1.3907      0.2831      0.5394      0.0000
  -1   4  12      3.9512      0.3157      3.6621      0.0000
   0   4  12      1.9765      0.4515     -0.4845      0.0000
   1   4  12      1.7817      0.2849      0.9470      0.0000
   2   4  12      2.2221      0.2945     -2.2518      0.0000
   3   4  12      1.4297      0.3280     -0.5225      0.0000
   4   4  12      1.7871      0.6180     -0.0323      0.0000
   5   4  12      0.9448      0.4950      0.5241      0.0000
 -16   5  12      2.3003      0.3287      2.0822      0.0000
 -15   5  12      1.1082      0.3482     -0.8086      0.0000
 -14   5  12      1.9030      0.3226     -1.9108      0.0000
 -13   5  12      0.0000      0.5514      0.5693      0.0000
 -12   5  12      0.9579      0.4824     -1.0661      0.0000
 -11   5  12      2.1897      0.2482     -1.6824      0.0000
 -10   5  12      2.3424      0.2802      2.0218      0.0000
  -9   5  12      1.2731      0.3542     -0.0930      0.0000
  -8   5  12      1.7522      0.3279     -1.2608      0.0000
  -7   5  12      2.8752      0.4045      1.8126      0.0000
  -6   5  12      5.0447      0.5302      3.9880      0.0000
  -5   5  12      5.2123      0.3006     -5.1167      0.0000
  -4   5  12      2.7771      0.3777     -0.8982      0.0000
  -3   5  12      1.9392      0.2665     -1.0820      0.0000
  -2   5  12      1.9257      0.2894      0.6712      0.0000
  -1   5  12      3.2372      0.2537     -2.5507      0.0000
   0   5  12      4.7033      0.4255      4.8344      0.0000
   1   5  12      2.9931      0.2725      3.2346      0.0000
   2   5  12      2.3833      0.2623     -3.2298      0.0000
   3   5  12      4.3179      0.3239     -4.5756      0.0000
   4   5  12      2.1089      0.3083      2.1889      0.0000
   5   5  12      1.1120      0.6088      0.3498      0.0000
 -16   6  12      0.0000      0.4960      0.1403      0.0000
 -15   6  12      0.3901      0.5402      0.9267      0.0000
 -14   6  12      0.7874      0.4323      0.1438      0.0000
 -13   6  12      1.3972      0.4978     -0.9247      0.0000
 -12   6  12      2.7349      0.3562      3.1182      0.0000
 -11   6  12      1.0234      0.3785     -0.2677      0.0000
 -10   6  12      5.1077      0.3504     -5.1868      0.0000
  -9   6  12      5.2067      0.3387     -4.9690      0.0000
  -8   6  12      3.8564      0.9036      3.1227      0.0000
  -7   6  12      1.7358      0.4877     -1.8562      0.0000
  -6   6  12      2.0628      0.2827      2.4805      0.0000
  -5   6  12      2.2375      0.2387      0.7237      0.0000
  -4   6  12      2.9565      0.2638      2.5217      0.0000
  -3   6  12      7.8683      0.5098     -6.8663      0.0000
  -2   6  12      1.7768      0.2942      1.6812      0.0000
  -1   6  12      1.2633      0.3441      0.1901      0.0000
   0   6  12      2.3591      0.2607     -1.7208      0.0000
   1   6  12      1.4398      0.3531      0.1019      0.0000
   2   6  12      2.5322      0.2677      2.8703      0.0000
   3   6  12      1.4334      0.4327      1.0409      0.0000
   4   6  12      0.8484      0.5252      0.6570      0.0000
   5   6  12      0.9313      0.6720      0.6342      0.0000
 -15   7  12      1.1686      0.5261      0.3579      0.0000
 -14   7  12      1.0708      0.3790      0.7993      0.0000
 -13   7  12      2.0789      0.3486     -1.7443      0.0000
 -12   7  12      1.4386      0.3973     -1.6621      0.0000
 -11   7  12      0.8046      0.5165     -0.0732      0.0000
 -10   7  12      3.7070      0.3043      3.7542      0.0000
  -9   7  12      1.9452      0.3930     -1.5358      0.0000
  -8   7  12      1.1555      0.6586     -0.0839      0.0000
  -7   7  12      3.3668      0.4585      3.1429      0.0000
  -6   7  12      5.3066      0.4814     -5.7296      0.0000
  -5   7  12      2.1319      0.3027      1.5109      0.0000
  -4   7  12      6.0689      0.5358      6.6371      0.0000
  -3   7  12      4.7397      0.3946      5.2222      0.0000
  -2   7  12      3.8008      0.2858     -3.4451      0.0000
  -1   7  12      1.3836      0.2780      0.3699      0.0000
   0   7  12      1.3078      0.5931     -0.3491      0.0000
   1   7  12      1.3586      0.4468     -0.3705      0.0000
   2   7  12      1.8215      0.4604     -1.2629      0.0000
   3   7  12      0.8031      0.6307      0.4496      0.0000
   4   7  12      0.3544      0.5763     -0.2191      0.0000
 -15   8  12      1.5979      0.3698      1.6679      0.0000
 -14   8  12      1.0084      0.5293      0.7836      0.0000
 -13   8  12      1.4018      0.3600     -0.8521      0.0000
 -12   8  12      2.1461      0.4770     -1.6006      0.0000
 -11   8  12      1.7701      0.3207      1.6938      0.0000
 -10   8  12      0.7466      0.5475      0.0529      0.0000
  -9   8  12      2.3505      0.4141     -2.3047      0.0000
  -8   8  12      3.9419      0.4279      3.7883      0.0000
  -7   8  12      5.7440      0.4282      5.9526      0.0000
  -6   8  12      3.3531      0.2241     -3.3765      0.0000
  -5   8  12      1.8059      0.4067     -0.7096      0.0000
  -4   8  12      1.8942      0.4099     -0.7023      0.0000
  -3   8  12      2.0016      0.2716      1.1325      0.0000
  -2   8  12      5.1922      0.3861     -5.7202      0.0000
  -1   8  12      1.2227      0.5224      0.6647      0.0000
   0   8  12      1.6550      0.5407     -0.2916      0.0000
   1   8  12      1.4974      0.3837     -1.6026      0.0000
   2   8  12      0.9696      0.4260     -0.0238      0.0000
   3   8  12      1.5965      0.3786      2.2489      0.0000
   4   8  12      0.4898      0.5724      0.2489      0.0000
 -14   9  12      0.8554      0.6165     -0.5583      0.0000
 -13   9  12      1.0101      0.6045      0.4991      0.0000
 -12   9  12      1.8072      0.2651      2.2972      0.0000
 -11   9  12      2.5123      0.3638      2.9874      0.0000
 -10   9  12      1.2801      0.2710     -1.3260      0.0000
  -9   9  12      1.4927      0.4185     -2.4170      0.0000
  -8   9  12      1.1237      0.3472      0.5228      0.0000
  -7   9  12      2.6977      0.3259     -2.4004      0.0000
  -6   9  12      1.3445      0.3250     -1.6989      0.0000
  -5   9  12      1.3584      0.3536     -0.1949      0.0000
  -4   9  12      3.6158      0.2954      3.7154      0.0000
  -3   9  12      2.9932      0.2786     -2.6211      0.0000
  -2   9  12      1.4730      0.6325     -0.6160      0.0000
  -1   9  12      2.8075      0.3643      2.6155      0.0000
   0   9  12      2.0506      0.3100     -1.9195      0.0000
   1   9  12      2.8078      0.2975     -3.1441      0.0000
   2   9  12      1.8373      0.3948      1.3611      0.0000
   3   9  12      1.3487      0.7335      1.0854      0.0000
 -13  10  12      1.0465      0.4103     -1.0158      0.0000
 -12  10  12      0.6758      0.4587     -0.4015      0.0000
 -11  10  12      0.8777      0.4119      0.5662      0.0000
 -10  10  12      2.1715      0.2150      2.7042      0.0000
  -9  10  12      0.8170      0.3507      0.6061      0.0000
  -8  10  12      1.6360      0.2981     -1.6626      0.0000
  -7  10  12      1.4424      0.2073     -0.4539      0.0000
  -6  10  12      1.4450      0.3297     -0.9287      0.0000
  -5  10  12      5.1765      0.5167     -5.6040      0.0000
  -4  10  12      1.8182      0.4894      0.1828      0.0000
  -3  10  12      1.0012      0.4694      0.9255      0.0000
  -2  10  12      2.2792      0.3379      2.6232      0.0000
  -1  10  12      1.2954      0.3917      0.6722      0.0000
   0  10  12      2.2980      0.2945      2.2380      0.0000
   1  10  12      1.3028      0.3716     -0.8339      0.0000
   2  10  12      2.9523      0.3435     -2.5024      0.0000
   3  10  12      0.5526      0.9081     -0.5673      0.0000
 -12  11  12      1.2838      0.3357      1.0630      0.0000
 -11  11  12      1.7073      0.3201     -2.3621      0.0000
 -10  11  12      1.1885      0.3202     -1.6007      0.0000
  -9  11  12      1.4308      0.3124      1.8381      0.0000
  -8  11  12      1.2873      0.2139      0.9870      0.0000
  -7  11  12      1.2660      0.2621     -0.2759      0.0000
  -6  11  12      1.1335      0.3411     -0.2416      0.0000
  -5  11  12      1.6729      0.5344      1.0277      0.0000
  -4  11  12      2.2671      0.2107     -1.9128      0.0000
  -3  11  12      1.0435      0.3929      0.3674      0.0000
  -2  11  12      1.4471      0.2926      1.1283      0.0000
  -1  11  12      1.1338      0.4249     -0.2352      0.0000
   0  11  12      0.8860      0.6672     -0.0335      0.0000
   1  11  12      1.2470      0.7100      0.9702      0.0000
   2  11  12      0.8102      0.6702     -0.0759      0.0000
 -11  12  12      0.4196      0.5285     -0.3887      0.0000
 -10  12  12      1.8419      0.2266     -1.8114      0.0000
  -9  12  12      0.7754      0.3717      0.9021      0.0000
  -8  12  12      0.9330      0.2495      0.4229      0.0000
  -7  12  12      1.1891      0.2474     -1.0765      0.0000
  -6  12  12      0.0000      0.5204      0.4970      0.0000
  -5  12  12      1.8010      0.1981      1.9980      0.0000
  -4  12  12      1.7418      0.1950     -2.3404      0.0000
  -3  12  12      0.8795      0.5524      0.0444      0.0000
  -2  12  12      1.8045      0.2761      1.6223      0.0000
  -1  12  12      0.6360      0.5486     -0.5829      0.0000
   0  12  12      1.6511      0.4072     -2.1541      0.0000
   1  12  12      0.0000      0.6138      0.8924      0.0000
 -10  13  12      1.3279      0.2679      0.5408      0.0000
  -9  13  12      0.9498      0.2651     -0.0126      0.0000
  -8  13  12      1.1692      0.2492      0.7590      0.0000
  -7  13  12      1.6140      0.1805      1.8387      0.0000
  -6  13  12      0.9260      0.2444      0.3984      0.0000
  -5  13  12      2.0540      0.2135     -2.3924      0.0000
  -4  13  12      1.4921      0.2169     -1.1374      0.0000
  -3  13  12      0.2567      0.5096      0.4413      0.0000
  -2  13  12      1.4789      0.3771     -0.1998      0.0000
  -1  13  12      0.0511      0.5040     -0.3959      0.0000
  -8  14  12      0.0000      0.5934      0.6148      0.0000
  -7  14  12      0.6557      0.3776      0.1893      0.0000
  -6  14  12      0.1197      0.3992     -0.1209      0.0000
  -5  14  12      0.4826      0.5991      0.5641      0.0000
  -4  14  12      0.6698      0.4144      0.5059      0.0000
  -3  14  12      0.4965      0.5773     -0.8903      0.0000
 -15   1  13      1.3360      0.3313      1.4647      0.0000
 -14   1  13      3.1918      0.3525     -3.0309      0.0000
 -13   1  13      3.4575      0.2848     -3.3901      0.0000
 -12   1  13      1.5209      0.1610      0.9547      0.0000
 -11   1  13      1.9749      0.5102      1.7033      0.0000
  -9   1  13      1.7682      0.6642      1.4919      0.0000
  -8   1  13      6.2511      0.8500      6.1660      0.0000
  -7   1  13      4.1263      0.4291     -3.2900      0.0000
  -6   1  13      3.5426      0.3275     -3.4587      0.0000
  -5   1  13      4.6469      0.2697      4.6440      0.0000
  -4   1  13      1.8294      0.8468      0.0285      0.0000
  -3   1  13      4.8484      0.2863     -5.2360      0.0000
  -2   1  13      2.5579      0.2546      2.6545      0.0000
  -1   1  13      5.8007      0.5022      5.5257      0.0000
   0   1  13      1.9383      0.2739     -1.2894      0.0000
   1   1  13      1.9428      0.2709     -1.9017      0.0000
   2   1  13      0.9820      0.4019      0.3187      0.0000
   3   1  13      1.5262      0.2863     -1.5853      0.0000
   4   1  13      2.0009      0.2858     -1.8269      0.0000
   5   1  13      1.5356      1.0383      1.3162      0.0000
 -16   2  13      1.2675      0.3293      1.4788      0.0000
 -15   2  13      1.0904      0.7259     -0.5897      0.0000
 -14   2  13      1.0887      0.3114      0.0578      0.0000
 -13   2  13      1.7148      0.2868      1.4373      0.0000
 -12   2  13      3.5843      0.3865     -4.0329      0.0000
 -11   2  13      1.2995      0.4706     -0.7935      0.0000
 -10   2  13      2.4170      1.0536      0.9733      0.0000
  -9   2  13      1.2407      0.6314      0.3521      0.0000
  -8   2  13      1.7587      0.5989      1.9427      0.0000
  -7   2  13      1.2993      0.5610      1.0469      0.0000
  -6   2  13      1.3641      0.4183      0.7712      0.0000
  -5   2  13      1.6199      0.5160     -0.9300      0.0000
  -4   2  13      4.7955      0.2609     -4.7427      0.0000
  -3   2  13      7.2923      0.4635     -7.1568      0.0000
  -2   2  13      3.0573      0.2552     -1.8399      0.0000
  -1   2  13      3.5847      0.2419      3.9285      0.0000
   0   2  13      1.4168      0.2767      1.2593      0.0000
   1   2  13      1.8359      0.2706      1.9261      0.0000
   2   2  13      2.0000      0.3331      1.8125      0.0000
   3   2  13      0.9702      0.4100     -0.8967      0.0000
   4   2  13      0.5045      0.5673     -0.7794      0.0000
 -16   3  13      0.3987      0.4108     -0.0664      0.0000
 -15   3  13      1.7163      0.3767     -1.6719      0.0000
 -14   3  13      1.6090      0.2970      1.6631      0.0000
 -13   3  13      2.9341      0.3430      2.6112      0.0000
 -12   3  13      2.2052      0.3230     -2.6027      0.0000
 -11   3  13      3.3999      0.2595     -3.1243      0.0000
 -10   3  13      2.7406      1.1583     -1.7971      0.0000
  -9   3  13      2.3693      0.5892     -2.4512      0.0000
  -8   3  13      2.6382      0.4112     -2.7510      0.0000
  -7   3  13      2.4774      0.4718      2.1181      0.0000
  -6   3  13      3.3402      0.5812      2.8299      0.0000
  -5   3  13      3.8182      0.2768     -3.3197      0.0000
  -4   3  13      7.2536      0.5006      7.5734      0.0000
  -3   3  13      5.0156      0.2589      5.0548      0.0000
  -2   3  13      4.8930      0.2933     -4.5473      0.0000
  -1   3  13      3.8799      0.3638     -3.4307      0.0000
   0   3  13      4.2187      0.2956      4.2415      0.0000
   1   3  13      4.2211      0.2842      4.1386      0.0000
   2   3  13      2.5783      0.2831     -2.8992      0.0000
   3   3  13      2.3265      0.2979      1.7319      0.0000
   4   3  13      1.5081      0.4553      2.0993      0.0000
 -16   4  13      0.4946      0.4095     -0.0153      0.0000
 -15   4  13      0.4967      0.5216     -0.4092      0.0000
 -14   4  13      1.3077      0.2942     -0.4115      0.0000
 -13   4  13      1.0785      0.3759     -0.7195      0.0000
 -12   4  13      2.4050      0.2485      2.3451      0.0000
 -11   4  13      0.9498      0.4516     -0.3727      0.0000
 -10   4  13      1.5150      0.2710      1.1930      0.0000
  -9   4  13      2.6960      0.6732     -1.4490      0.0000
  -8   4  13      0.8701      0.9481     -0.6924      0.0000
  -7   4  13      1.5770      0.5726      1.3719      0.0000
  -6   4  13      1.4813      0.3959      1.1354      0.0000
  -5   4  13      4.0107      0.3096      4.3247      0.0000
  -4   4  13      2.0779      0.2955      1.8114      0.0000
  -3   4  13      1.4991      0.2289      0.7666      0.0000
  -2   4  13      3.2283      0.2416      3.2131      0.0000
  -1   4  13      3.4178      0.2502     -3.1399      0.0000
   0   4  13      3.1091      0.2696     -3.2075      0.0000
   1   4  13      0.9148      0.3938      0.8859      0.0000
   2   4  13      0.5864      0.5234     -0.7069      0.0000
   3   4  13      1.6145      0.2779     -0.7059      0.0000
   4   4  13      1.9781      0.3626      1.4859      0.0000
 -15   5  13      1.0089      0.3132      0.8341      0.0000
 -14   5  13      0.7344      0.4445     -0.2547      0.0000
 -13   5  13      1.1896      0.3469      0.0027      0.0000
 -12   5  13      1.2042      0.2487     -0.9635      0.0000
 -11   5  13      1.2827      0.2268     -0.9053      0.0000
 -10   5  13      1.8145      0.2659      1.1174      0.0000
  -9   5  13      1.2641      0.4811      0.4110      0.0000
  -8   5  13      3.1494      0.5030      3.5768      0.0000
  -7   5  13      1.7122      0.7856      1.7293      0.0000
  -6   5  13      2.8607      0.2514     -1.9592      0.0000
  -5   5  13      2.5754      0.2485      0.9266      0.0000
  -4   5  13      2.1644      0.2166      1.3469      0.0000
  -3   5  13      1.6213      0.3083      0.7803      0.0000
  -2   5  13      3.4734      0.2762     -3.1803      0.0000
  -1   5  13      2.6545      0.2337     -2.2556      0.0000
   0   5  13      2.0165      0.2623      1.9133      0.0000
   1   5  13      1.1519      0.3556      0.2943      0.0000
   2   5  13      0.9222      0.3873     -0.2819      0.0000
   3   5  13      0.9395      0.4204     -0.5336      0.0000
   4   5  13      1.2272      0.5328      0.9497      0.0000
 -15   6  13      0.8472      0.5101     -0.4138      0.0000
 -14   6  13      0.0000      0.3948     -0.3328      0.0000
 -13   6  13      0.9867      0.4204      0.6166      0.0000
 -12   6  13      1.4230      0.2455      0.7806      0.0000
 -11   6  13      6.0224      0.6181      5.7552      0.0000
 -10   6  13      2.9753      0.2665     -2.2482      0.0000
  -9   6  13      6.0478      0.5531     -6.0060      0.0000
  -8   6  13      1.4911      0.3869      1.7880      0.0000
  -7   6  13      3.8841      0.3137      3.5592      0.0000
  -6   6  13      2.0509      0.2798     -2.1098      0.0000
  -5   6  13      3.6582      0.2314     -3.2753      0.0000
  -4   6  13      1.6252      0.2940      0.1793      0.0000
  -3   6  13      1.4836      0.2670     -0.0395      0.0000
  -2   6  13      1.1141      0.3268     -0.4867      0.0000
  -1   6  13      1.7060      0.2543      0.4149      0.0000
   0   6  13      2.1101      0.2509     -1.7303      0.0000
   1   6  13      1.1160      0.3239     -0.9436      0.0000
   2   6  13      0.9939      0.3361     -0.3999      0.0000
   3   6  13      1.2517      0.4922      1.2902      0.0000
 -15   7  13      0.4137      0.5590      0.3182      0.0000
 -14   7  13      1.5485      0.3591     -1.7770      0.0000
 -13   7  13      1.3885      0.2890     -2.1331      0.0000
 -12   7  13      1.9267      0.2334      2.1954      0.0000
 -11   7  13      1.8369      0.2365      2.0469      0.0000
 -10   7  13      1.7525      0.3324     -1.4755      0.0000
  -9   7  13      1.9616      0.2870      1.6075      0.0000
  -8   7  13      2.3347      0.5972      3.2471      0.0000
  -7   7  13      5.1071      0.4287     -5.0737      0.0000
  -6   7  13      4.8879      0.3177     -5.2091      0.0000
  -5   7  13      3.8723      0.5836      0.1559      0.0000
  -4   7  13      2.0116      0.4443      2.1469      0.0000
  -3   7  13      2.2054      0.2434     -1.8624      0.0000
  -2   7  13      4.8892      0.3766      4.6689      0.0000
  -1   7  13      5.3581      0.3595      5.5988      0.0000
   0   7  13      2.0342      0.2347     -2.1606      0.0000
   1   7  13      1.8591      0.2535     -1.1737      0.0000
   2   7  13      0.9995      0.4132      0.6890      0.0000
   3   7  13      0.0000      0.6943     -0.0773      0.0000
 -14   8  13      2.1377      0.3466      2.2107      0.0000
 -13   8  13      1.0601      0.5521     -1.5502      0.0000
 -12   8  13      2.8853      0.2902     -2.8840      0.0000
 -11   8  13      1.0741      0.2827     -0.7067      0.0000
 -10   8  13      1.5973      0.2690      1.7178      0.0000
  -9   8  13      2.8604      0.3026     -2.9952      0.0000
  -8   8  13      1.7910      0.3446      2.0405      0.0000
  -7   8  13      2.6828      0.2283      3.3280      0.0000
  -6   8  13      1.5464      0.2057     -0.8588      0.0000
  -5   8  13      2.2107      0.7535     -0.3563      0.0000
  -4   8  13      1.4650      0.4732      1.4167      0.0000
  -3   8  13      2.4765      0.2454     -2.0078      0.0000
  -2   8  13      2.0927      0.2562     -2.0827      0.0000
  -1   8  13      1.3761      0.2913      0.5482      0.0000
   0   8  13      1.1061      0.4780      1.0119      0.0000
   1   8  13      1.0293      0.4055      0.4033      0.0000
   2   8  13      0.7355      0.6119      0.8946      0.0000
 -13   9  13      0.7038      0.4085      0.9990      0.0000
 -12   9  13      0.5491      0.4801      0.2202      0.0000
 -11   9  13      0.9379      0.3408     -1.2853      0.0000
 -10   9  13      1.0271      0.3183     -0.7852      0.0000
  -9   9  13      1.0177      0.3616      0.1809      0.0000
  -8   9  13      1.6625      0.2336     -1.0981      0.0000
  -7   9  13      1.2997      0.2268      0.0493      0.0000
  -6   9  13      0.9142      0.3615      0.3870      0.0000
  -5   9  13      1.4092      0.3455      1.1429      0.0000
  -4   9  13      2.0294      0.2245      1.5691      0.0000
  -3   9  13      1.2510      0.2586      0.6608      0.0000
  -2   9  13      0.9327      0.6720     -1.2552      0.0000
  -1   9  13      0.9992      0.5960     -0.7767      0.0000
   0   9  13      0.9625      0.6288      0.8746      0.0000
   1   9  13      1.0523      0.4781     -0.5412      0.0000
   2   9  13      1.1628      0.4668      0.8526      0.0000
 -13  10  13      0.6861      0.5053      0.6691      0.0000
 -12  10  13      0.8235      0.4951      0.7568      0.0000
 -11  10  13      0.5845      0.4831     -0.9169      0.0000
 -10  10  13      0.9882      0.4245     -0.4845      0.0000
  -9  10  13      2.2990      0.2383      2.2585      0.0000
  -8  10  13      1.2564      0.2516     -0.5723      0.0000
  -7  10  13      1.1829      0.3238      0.8503      0.0000
  -6  10  13      1.6620      0.3273      1.9810      0.0000
  -5  10  13      0.6811      0.6579     -0.2912      0.0000
  -4  10  13      2.3993      0.2882     -2.9671      0.0000
  -3  10  13      1.1990      0.4310      0.6757      0.0000
  -2  10  13      2.4476      0.3771      2.9079      0.0000
  -1  10  13      1.3039      0.4566     -0.9805      0.0000
   0  10  13      0.5257      0.6104     -0.8382      0.0000
   1  10  13      1.5353      0.5522      1.5439      0.0000
 -12  11  13      0.4007      0.5222      0.0369      0.0000
 -11  11  13      1.4245      0.2623     -0.7043      0.0000
 -10  11  13      0.7591      0.3728      0.8483      0.0000
  -9  11  13      0.6826      0.3758     -0.9034      0.0000
  -8  11  13      1.2866      0.2640     -0.6757      0.0000
  -7  11  13      1.2879      0.4443      1.1845      0.0000
  -6  11  13      1.2551      0.4189      1.3808      0.0000
  -5  11  13      0.8911      0.2022     -0.8832      0.0000
  -4  11  13      0.8753      0.4529     -0.0676      0.0000
  -3  11  13      1.4269      0.3078      1.4487      0.0000
  -2  11  13      1.5075      0.4562     -1.4454      0.0000
  -1  11  13      1.0855      0.6274     -1.9983      0.0000
   0  11  13      0.8157      0.6357      0.4334      0.0000
 -10  12  13      0.3582      0.4606      0.4766      0.0000
  -9  12  13      0.6266      0.4778     -0.3842      0.0000
  -8  12  13      0.8118      0.3319     -0.9221      0.0000
  -7  12  13      3.0210      0.2407     -3.1874      0.0000
  -6  12  13      1.3778      0.2932     -0.5586      0.0000
  -5  12  13      0.7307      0.2553      0.3530      0.0000
  -4  12  13      0.9160      0.3067      1.1424      0.0000
  -3  12  13      1.9056      0.2902      1.8658      0.0000
  -2  12  13      0.8162      0.4943     -0.0952      0.0000
  -1  12  13      0.0000      0.9970     -1.1799      0.0000
  -8  13  13      0.6476      0.3627      0.2967      0.0000
  -7  13  13      1.1087      0.3244     -0.3418      0.0000
  -6  13  13      1.5903      0.2579     -1.3062      0.0000
  -5  13  13      0.1028      0.4436     -0.1476      0.0000
  -4  13  13      0.5313      0.4711      0.6159      0.0000
  -3  13  13      1.0364      0.7358      0.2920      0.0000
 -15   0  14      0.5313      0.4348     -0.3808      0.0000
 -14   0  14      0.9807      0.2794      0.4325      0.0000
 -13   0  14      1.3116      0.2300      0.9306      0.0000
 -12   0  14      1.9690      0.3972      1.2062      0.0000
 -10   0  14      3.2388      0.9708     -3.8706      0.0000
  -9   0  14      1.0429      0.7638      0.3519      0.0000
  -8   0  14      5.4035      1.0441     -3.8899      0.0000
  -7   0  14      3.1692      0.6949     -2.9831      0.0000
  -6   0  14      3.2661      0.4621      2.3629      0.0000
  -5   0  14      8.6305      1.3338      9.3790      0.0000
  -4   0  14      1.9225      0.4327     -1.6059      0.0000
  -3   0  14      3.6381      0.3860     -3.2633      0.0000
  -2   0  14      1.9316      0.3843      1.3272      0.0000
  -1   0  14      2.1041      0.3233      2.2060      0.0000
   0   0  14      4.3876      0.3541     -5.0495      0.0000
   1   0  14      1.2159      0.4115      1.1420      0.0000
   2   0  14      2.6521      0.7539      2.4072      0.0000
   3   0  14      0.9245      0.7893      0.2282      0.0000
 -16   1  14      1.3234      0.3914     -1.8314      0.0000
 -15   1  14      3.6089      0.3719     -3.0234      0.0000
 -14   1  14      2.4785      0.2275      2.5784      0.0000
 -13   1  14      1.9864      0.1656      1.8485      0.0000
 -12   1  14      0.6054      0.5216      0.2361      0.0000
  -9   1  14      3.3045      0.7057     -2.5163      0.0000
  -8   1  14      1.3620      0.5494     -1.1417      0.0000
  -7   1  14      3.6271      0.3803      3.6716      0.0000
  -6   1  14      2.5477      0.3059     -2.1901      0.0000
  -5   1  14      2.8207      0.2167     -2.5630      0.0000
  -4   1  14      6.3177      0.4017      7.0813      0.0000
  -3   1  14      3.8556      0.2413      3.9433      0.0000
  -2   1  14      1.5977      0.2234      0.0437      0.0000
  -1   1  14      2.3661      0.2564     -2.2174      0.0000
   0   1  14      1.5282      0.2521      1.0398      0.0000
   1   1  14      1.7009      0.2699     -1.7744      0.0000
   2   1  14      2.2268      0.2741     -2.1118      0.0000
   3   1  14      1.6846      0.3708      0.8919      0.0000
 -16   2  14      0.0000      0.3887      0.3522      0.0000
 -15   2  14      0.8667      0.5527      0.6878      0.0000
 -13   2  14      1.6532      0.3585     -0.4615      0.0000
 -12   2  14      0.5800      0.5648     -0.4961      0.0000
 -10   2  14      2.3462      0.6248      2.8779      0.0000
  -9   2  14      1.3498      0.9149     -0.1027      0.0000
  -8   2  14      2.9971      0.4422      2.9677      0.0000
  -7   2  14      1.0471      0.4860      0.2977      0.0000
  -6   2  14      2.0611      0.2884      1.2598      0.0000
  -5   2  14      3.2867      0.3783     -3.4155      0.0000
  -4   2  14      1.3642      0.4159      0.4221      0.0000
  -3   2  14      1.5058      0.2230     -1.0651      0.0000
  -2   2  14      2.7034      0.3268      2.2665      0.0000
  -1   2  14      2.1369      0.2009     -2.8715      0.0000
   0   2  14      2.5444      0.3529     -0.6245      0.0000
   1   2  14      1.7407      0.2716     -1.8686      0.0000
   2   2  14      1.3288      0.3727     -0.6258      0.0000
   3   2  14      0.9169      0.4856      0.2967      0.0000
 -15   3  14      0.1511      0.4128     -0.4079      0.0000
 -14   3  14      1.1918      0.3080      0.8996      0.0000
 -13   3  14      1.0525      0.6393      0.6552      0.0000
 -12   3  14      2.1110      0.2953     -2.3746      0.0000
 -11   3  14      0.8401      1.0608      1.2809      0.0000
 -10   3  14      1.7512      1.3216      2.8645      0.0000
  -9   3  14      1.7744      0.3675      0.0751      0.0000
  -8   3  14      0.4692      0.8675      0.2807      0.0000
  -7   3  14      2.2046      0.4064     -1.4555      0.0000
  -6   3  14      3.6656      0.2132     -3.0426      0.0000
  -5   3  14      2.5765      0.2207     -2.1297      0.0000
  -4   3  14      1.7415      0.2791      0.0992      0.0000
  -3   3  14      3.0956      0.2100      3.3780      0.0000
  -2   3  14      1.2505      0.2576     -0.9906      0.0000
  -1   3  14      1.1638      0.3650     -0.9562      0.0000
   0   3  14      0.8706      0.3917      0.3044      0.0000
   1   3  14      1.0556      0.3394      0.6973      0.0000
   2   3  14      1.2759      0.3088     -1.3253      0.0000
   3   3  14      0.6720      0.6033      0.3047      0.0000
 -15   4  14      0.7126      0.3679     -0.1100      0.0000
 -14   4  14      1.2272      0.4939     -1.1898      0.0000
 -13   4  14      2.0090      0.3181     -2.0003      0.0000
 -12   4  14      1.3917      0.3990      0.5207      0.0000
 -11   4  14      4.8405      0.3691      5.2081      0.0000
 -10   4  14      1.7386      0.7252      1.6663      0.0000
  -9   4  14      1.3096      0.4587     -1.6252      0.0000
  -8   4  14      1.6695      0.4020     -1.4857      0.0000
  -7   4  14      3.7838      0.3777      4.0025      0.0000
  -6   4  14      3.1006      0.2714     -3.0975      0.0000
  -5   4  14      2.6884      0.1689     -3.2209      0.0000
  -4   4  14      1.8672      0.2957     -1.2323      0.0000
  -3   4  14      2.4551      0.2355      2.5451      0.0000
  -2   4  14      1.3264      0.2789     -0.3247      0.0000
  -1   4  14      2.2978      0.2476      2.4582      0.0000
   0   4  14      2.1819      0.2424      1.1457      0.0000
   1   4  14      2.4312      0.2559     -1.9016      0.0000
   2   4  14      2.6750      0.2682     -2.9489      0.0000
   3   4  14      1.4542      0.5978      1.2368      0.0000
 -15   5  14      1.2371      0.2902      1.5731      0.0000
 -14   5  14      0.2356      0.4256     -0.3801      0.0000
 -13   5  14      0.8072      0.2848     -0.6836      0.0000
 -12   5  14      0.8707      0.2588      0.3696      0.0000
 -11   5  14      2.3824      0.2176     -2.4720      0.0000
 -10   5  14      3.1511      0.3133     -3.2867      0.0000
  -9   5  14      2.3154      0.3830      2.5877      0.0000
  -8   5  14      3.1961      0.3471      3.4006      0.0000
  -7   5  14      2.4988      0.3211     -2.6463      0.0000
  -6   5  14      1.6863      0.2078      0.9775      0.0000
  -5   5  14      2.0008      0.1623      1.9341      0.0000
  -4   5  14      5.4070      0.3223     -5.4843      0.0000
  -3   5  14      5.0665      0.2731     -4.5834      0.0000
  -2   5  14      3.1872      0.2512      3.9394      0.0000
  -1   5  14      1.0986      0.3273      0.6291      0.0000
   0   5  14      1.1929      0.2787     -0.1460      0.0000
   1   5  14      2.3795      0.2812      2.3575      0.0000
   2   5  14      2.0408      0.3028      1.7960      0.0000
 -15   6  14      0.5112      0.7258      1.3370      0.0000
 -14   6  14      0.4871      0.4382      0.8587      0.0000
 -13   6  14      0.6290      0.3185     -0.5112      0.0000
 -12   6  14      0.6414      0.3314     -0.2395      0.0000
 -11   6  14      1.4373      0.2096      0.8241      0.0000
 -10   6  14      2.1831      0.2685     -2.3320      0.0000
  -9   6  14      1.8156      0.4513     -2.1949      0.0000
  -8   6  14      1.4469      0.5824      1.9359      0.0000
  -7   6  14      1.2398      0.6853     -1.3800      0.0000
  -6   6  14      1.8729      0.2237      1.8501      0.0000
  -5   6  14      2.6593      0.1936      2.4128      0.0000
  -4   6  14      3.1235      0.2240      3.1869      0.0000
  -3   6  14      2.8576      0.2702     -2.6688      0.0000
  -2   6  14      1.4199      0.2969      0.9874      0.0000
  -1   6  14      1.0962      0.3427      0.0124      0.0000
   0   6  14      2.0571      0.2686     -1.5892      0.0000
   1   6  14      1.1334      0.3426     -0.3905      0.0000
   2   6  14      1.7387      0.4025      2.2179      0.0000
 -14   7  14      0.6497      0.5016      0.3299      0.0000
 -13   7  14      1.1481      0.2789     -1.1181      0.0000
 -12   7  14      1.0860      0.2995     -0.9355      0.0000
 -11   7  14      1.0866      0.3526      1.2962      0.0000
 -10   7  14      1.2373      0.2763      1.4051      0.0000
  -9   7  14      1.4138      0.4284      1.5419      0.0000
  -8   7  14      0.9615      0.3373      0.9770      0.0000
  -7   7  14      1.0316      0.2927     -0.6967      0.0000
  -6   7  14      2.0700      0.2070     -1.8002      0.0000
  -5   7  14      0.8338      0.4271      1.2467      0.0000
  -4   7  14      1.6759      0.2917      0.9691      0.0000
  -3   7  14      0.9779      0.3263     -0.6721      0.0000
  -2   7  14      1.5173      0.2537      0.7934      0.0000
  -1   7  14      1.8036      0.2502      1.6796      0.0000
   0   7  14      0.9004      0.3617     -0.9863      0.0000
   1   7  14      1.4841      0.3213     -1.2278      0.0000
 -13   8  14      1.2608      0.2409      1.2763      0.0000
 -12   8  14      0.6190      0.3817      0.4472      0.0000
 -11   8  14      1.3600      0.2749     -1.8972      0.0000
 -10   8  14      1.2264      0.2863      0.9625      0.0000
  -9   8  14      1.4249      0.3128      1.4001      0.0000
  -8   8  14      1.4966      0.4677     -1.8760      0.0000
  -7   8  14      1.7161      0.2567     -0.1289      0.0000
  -6   8  14      1.9683      0.2321      1.6542      0.0000
  -5   8  14      2.0679      0.2697      2.7006      0.0000
  -4   8  14      1.5110      0.2601     -2.4473      0.0000
  -3   8  14      1.5862      0.2748     -0.5238      0.0000
  -2   8  14      1.2146      0.2912     -0.4634      0.0000
  -1   8  14      1.1968      0.3036     -1.4625      0.0000
   0   8  14      1.4159      0.3429     -1.4221      0.0000
   1   8  14      1.3291      0.4926      0.6933      0.0000
 -13   9  14      0.7090      0.3875      0.9447      0.0000
 -12   9  14      0.7979      0.3309     -0.8019      0.0000
 -11   9  14      0.8549      0.3274      0.8352      0.0000
 -10   9  14      1.8244      0.2636      2.2620      0.0000
  -9   9  14      1.3777      0.2299     -1.8671      0.0000
  -8   9  14      2.0361      0.1937     -2.1836      0.0000
  -7   9  14      1.2221      0.2223     -0.7223      0.0000
  -6   9  14      1.2254      0.2939     -0.4011      0.0000
  -5   9  14      1.0704      0.2967     -1.7262      0.0000
  -4   9  14      1.5303      0.2415      1.2287      0.0000
  -3   9  14      1.8099      0.2276      2.1487      0.0000
  -2   9  14      1.2937      0.2733     -1.2048      0.0000
  -1   9  14      1.2734      0.3945     -1.2577      0.0000
   0   9  14      0.9185      0.6293      0.8251      0.0000
 -12  10  14      0.3380      0.5853     -0.4991      0.0000
 -11  10  14      0.7667      0.3761     -0.4371      0.0000
 -10  10  14      1.1934      0.2979      1.1896      0.0000
  -9  10  14      1.5269      0.3739      1.5041      0.0000
  -8  10  14      0.6499      0.3230     -0.3218      0.0000
  -7  10  14      0.9835      0.3165     -0.6410      0.0000
  -6  10  14      0.9900      0.4135      0.1352      0.0000
  -5  10  14      1.9824      0.3465     -2.9334      0.0000
  -4  10  14      1.2170      0.1979     -0.1926      0.0000
  -3  10  14      0.8812      0.3813      1.3068      0.0000
  -2  10  14      0.7741      0.6331      0.8332      0.0000
  -1  10  14      1.0577      0.8361      0.6459      0.0000
 -10  11  14      0.3692      0.4332     -0.4040      0.0000
  -9  11  14      0.6712      0.6247      1.1452      0.0000
  -8  11  14      0.7022      0.4565     -0.4195      0.0000
  -7  11  14      0.9075      0.4169      0.3715      0.0000
  -6  11  14      1.3510      0.4916      1.6270      0.0000
  -5  11  14      0.8926      0.5387      0.4273      0.0000
  -4  11  14      1.3351      0.3782     -1.3857      0.0000
  -3  11  14      0.5170      0.6084      0.2532      0.0000
  -2  11  14      0.0000      0.6332      0.2505      0.0000
  -8  12  14      0.6549      0.5052      1.2188      0.0000
  -7  12  14      0.0000      0.4622      0.4263      0.0000
  -6  12  14      1.3976      0.5012     -1.3805      0.0000
  -5  12  14      0.8434      0.7083      0.8473      0.0000
  -4  12  14      1.4154      0.5319      1.1269      0.0000
 -15   1  15      0.7635      0.2948     -0.8010      0.0000
 -14   1  15      1.1957      0.1515      1.2973      0.0000
 -13   1  15      0.5854      0.3685     -0.0440      0.0000
 -11   1  15      0.7066      1.1470      0.7818      0.0000
 -10   1  15      2.4033      0.5336     -0.7714      0.0000
  -9   1  15      1.0889      0.5211      0.6603      0.0000
  -8   1  15      2.3466      0.4928      2.6094      0.0000
  -7   1  15      1.1572      0.4502      0.2315      0.0000
  -6   1  15      3.2006      0.3274     -3.5922      0.0000
  -5   1  15      2.3428      0.2153     -2.0095      0.0000
  -4   1  15      1.5279      0.2492     -0.6638      0.0000
  -3   1  15      1.2167      0.2302     -0.0016      0.0000
  -2   1  15      1.0819      0.3438      0.5183      0.0000
  -1   1  15      1.6184      0.2048     -1.2064      0.0000
   0   1  15      0.9554      0.2868      0.4138      0.0000
   1   1  15      1.1327      0.3882      0.8209      0.0000
   2   1  15      0.0000      0.8000     -0.1470      0.0000
 -15   2  15      1.0537      0.3003      0.9740      0.0000
 -14   2  15      1.3420      0.2818      1.0988      0.0000
 -13   2  15      1.3000      0.3186     -1.7508      0.0000
 -11   2  15      1.7401      0.5569      2.1355      0.0000
 -10   2  15      1.2381      0.4532     -0.7318      0.0000
  -9   2  15      3.1344      0.5803     -4.5350      0.0000
  -8   2  15      2.3876      0.3828      2.1090      0.0000
  -7   2  15      3.3295      0.4372      5.2347      0.0000
  -6   2  15      2.0692      0.2259     -2.1548      0.0000
  -5   2  15      3.2918      0.2889     -2.9655      0.0000
  -4   2  15      1.8687      0.1834      1.3611      0.0000
  -3   2  15      1.9891      0.2277     -1.4142      0.0000
  -2   2  15      3.5954      0.2373     -3.8149      0.0000
  -1   2  15      1.3590      0.2344      1.0614      0.0000
   0   2  15      3.3236      0.2722      3.8392      0.0000
   1   2  15      0.8825      0.4750     -0.8037      0.0000
 -15   3  15      0.6240      0.3817      0.6096      0.0000
 -14   3  15      0.4446      0.4248      0.1859      0.0000
 -13   3  15      1.9292      0.4957      2.3840      0.0000
 -11   3  15      1.2083      0.8796     -1.1418      0.0000
 -10   3  15      2.0263      0.4720     -2.1241      0.0000
  -9   3  15      0.0000      0.9704      0.3165      0.0000
  -8   3  15      2.6608      0.3606     -2.4312      0.0000
  -7   3  15      2.2588      0.2773     -3.2320      0.0000
  -6   3  15      2.8640      0.2245      3.3193      0.0000
  -5   3  15      2.5350      0.1955      3.0166      0.0000
  -4   3  15      1.4721      0.2436     -0.3218      0.0000
  -3   3  15      1.1785      0.2559      0.3302      0.0000
  -2   3  15      1.2666      0.2461      0.1566      0.0000
  -1   3  15      2.1943      0.1832     -1.9625      0.0000
   0   3  15      1.2405      0.2633     -0.3421      0.0000
   1   3  15      1.3172      0.3422      1.5058      0.0000
 -15   4  15      0.8885      0.4534      0.1472      0.0000
 -14   4  15      0.8921      0.4451     -0.4595      0.0000
 -13   4  15      0.7096      0.5174     -0.3386      0.0000
 -12   4  15      1.7555      0.2217      1.8166      0.0000
 -11   4  15      1.0155      0.7763      0.4614      0.0000
 -10   4  15      0.5607      0.7638     -0.3032      0.0000
  -9   4  15      0.8973      0.5306      1.1439      0.0000
  -8   4  15      1.4687      0.6091     -0.7928      0.0000
  -7   4  15      2.6507      0.2847     -3.4610      0.0000
  -6   4  15      1.4081      0.2599      1.1162      0.0000
  -5   4  15      3.5783      0.2589      3.3259      0.0000
  -4   4  15      1.3742      0.2327      1.0004      0.0000
  -3   4  15      2.1480      0.1875      1.6482      0.0000
  -2   4  15      2.0513      0.2603      2.0259      0.0000
  -1   4  15      1.5087      0.3059     -0.5554      0.0000
   0   4  15      2.1273      0.2020     -2.4160      0.0000
   1   4  15      1.2418      0.3886      0.2963      0.0000
 -14   5  15      0.1042      0.4063     -0.1454      0.0000
 -13   5  15      0.6218      0.2482     -0.8624      0.0000
 -12   5  15      1.3847      0.1983      1.2681      0.0000
 -11   5  15      0.8082      0.4718     -0.4828      0.0000
 -10   5  15      1.4811      0.7376     -1.3703      0.0000
  -9   5  15      0.6803      0.7862      0.7620      0.0000
  -8   5  15      1.5953      0.3981      1.5256      0.0000
  -7   5  15      0.0000      0.6007      0.0260      0.0000
  -6   5  15      1.4402      0.2186     -0.6864      0.0000
  -5   5  15      2.0843      0.2328      1.8395      0.0000
  -4   5  15      1.7196      0.1797     -1.6269      0.0000
  -3   5  15      2.3735      0.2067     -2.8278      0.0000
  -2   5  15      0.8696      0.3445      0.1420      0.0000
  -1   5  15      0.9232      0.3314     -0.5218      0.0000
   0   5  15      1.7794      0.2609     -1.9545      0.0000
   1   5  15      0.0000      0.8039     -0.7366      0.0000
 -14   6  15      0.9003      0.2672     -1.0281      0.0000
 -13   6  15      1.6773      0.2147      2.1610      0.0000
 -12   6  15      1.0057      0.2255      1.0853      0.0000
 -11   6  15      0.8937      0.2812     -0.2823      0.0000
 -10   6  15      0.9603      0.3657      0.3270      0.0000
  -9   6  15      1.9482      0.4722      2.3520      0.0000
  -8   6  15      2.5507      0.3302     -2.2873      0.0000
  -7   6  15      3.8041      0.2585     -5.0143      0.0000
  -6   6  15      1.3716      0.2976      0.1903      0.0000
  -5   6  15      1.9110      0.2763      1.9950      0.0000
  -4   6  15      1.3983      0.2313     -1.0678      0.0000
  -3   6  15      1.1703      0.3201      0.4829      0.0000
  -2   6  15      2.7499      0.2293      2.5023      0.0000
  -1   6  15      2.1018      0.2256     -2.3865      0.0000
   0   6  15      1.9625      0.2835     -1.5831      0.0000
 -13   7  15      0.7513      0.2699     -0.4683      0.0000
 -12   7  15      1.0499      0.2491     -1.6978      0.0000
 -11   7  15      1.2507      0.4548      1.5084      0.0000
 -10   7  15      1.0771      0.6315      1.2366      0.0000
  -9   7  15      1.0177      0.3067      0.5557      0.0000
  -8   7  15      1.2706      0.3160      0.5945      0.0000
  -7   7  15      1.0623      0.3492     -0.8304      0.0000
  -6   7  15      2.3625      0.3095     -2.9499      0.0000
  -5   7  15      1.9347      0.1890     -2.5810      0.0000
  -4   7  15      1.3245      0.2605      1.1455      0.0000
  -3   7  15      0.9637      0.2880      0.3648      0.0000
  -2   7  15      1.1702      0.2755      0.3126      0.0000
  -1   7  15      1.6198      0.3022      1.5027      0.0000
   0   7  15      1.5404      0.5081      1.0092      0.0000
 -12   8  15      1.0711      0.2544     -1.3667      0.0000
 -11   8  15      1.3121      0.2533     -1.4156      0.0000
 -10   8  15      0.5802      0.5263     -0.2920      0.0000
  -9   8  15      1.4638      0.5125     -1.9172      0.0000
  -8   8  15      0.7671      0.3489      0.9218      0.0000
  -7   8  15      1.9605      0.2734      2.3938      0.0000
  -6   8  15      1.4600      0.2241      0.0287      0.0000
  -5   8  15      1.4391      0.2496     -0.7384      0.0000
  -4   8  15      0.9517      0.2773      0.4331      0.0000
  -3   8  15      1.1357      0.3234      0.2529      0.0000
  -2   8  15      1.8242      0.3105     -1.5299      0.0000
  -1   8  15      1.1204      0.4253      0.9967      0.0000
 -11   9  15      1.5001      0.2498     -1.1922      0.0000
 -10   9  15      0.9270      0.4537      1.0151      0.0000
  -9   9  15      1.0087      0.2741     -0.6577      0.0000
  -8   9  15      1.5866      0.1497     -1.6414      0.0000
  -7   9  15      1.2674      0.2167      1.6154      0.0000
  -6   9  15      1.3940      0.2891      1.9060      0.0000
  -5   9  15      0.8955      0.3217     -0.7523      0.0000
  -4   9  15      0.8562      0.3765     -0.3537      0.0000
  -3   9  15      1.5270      0.2769      2.0700      0.0000
  -2   9  15      0.7287      0.4877     -0.5933      0.0000
 -10  10  15      0.6724      0.8512     -0.2828      0.0000
  -9  10  15      0.8493      0.3468      0.5013      0.0000
  -8  10  15      1.4924      0.3024      1.1320      0.0000
  -7  10  15      0.6758      0.6219      0.4252      0.0000
  -6  10  15      0.7702      0.5630     -0.6841      0.0000
  -5  10  15      0.9581      0.2713     -0.5233      0.0000
  -4  10  15      1.1740      0.2179      0.9636      0.0000
  -7  11  15      1.5811      0.5433     -1.4550      0.0000
 -14   0  16      1.0277      0.3378      1.5068      0.0000
 -11   0  16      1.9284      0.4933      3.3009      0.0000
 -10   0  16      3.2872      0.8412     -4.7938      0.0000
  -9   0  16      4.0213      0.8129     -4.3664      0.0000
  -8   0  16      0.9502      0.7481      0.3144      0.0000
  -7   0  16      2.2350      0.4082      2.1134      0.0000
  -6   0  16      1.8755      0.2749     -2.3679      0.0000
  -5   0  16      3.5523      0.2950      4.1153      0.0000
  -4   0  16      2.5957      0.3906      3.0242      0.0000
  -3   0  16      1.2632      0.4647      0.9162      0.0000
  -2   0  16      1.3228      0.4360     -1.1479      0.0000
  -1   0  16      0.9872      0.4813      1.7686      0.0000
   0   0  16      1.0310      0.5556      0.4640      0.0000
 -14   1  16      0.4755      0.5024     -0.4527      0.0000
 -11   1  16      1.3908      0.5039      1.7597      0.0000
 -10   1  16      1.0296      0.4929      1.4358      0.0000
  -9   1  16      0.9716      0.6482     -0.8060      0.0000
  -8   1  16      0.9909      0.4046     -1.3141      0.0000
  -7   1  16      1.3977      0.2637     -0.8129      0.0000
  -6   1  16      1.5922      0.2076      1.5704      0.0000
  -5   1  16      1.2420      0.3808      1.0102      0.0000
  -4   1  16      2.3512      0.2035      2.4209      0.0000
  -3   1  16      1.2948      0.2268     -0.5720      0.0000
  -2   1  16      1.2751      0.2118     -0.3399      0.0000
  -1   1  16      0.9561      0.2899      0.3121      0.0000
   0   1  16      0.6688      0.5028     -0.3181      0.0000
 -14   2  16      0.6945      0.3749     -0.6201      0.0000
 -13   2  16      0.9948      0.5317     -1.3971      0.0000
 -11   2  16      1.4114      0.6156     -1.3084      0.0000
 -10   2  16      1.3967      0.3299      2.2841      0.0000
  -9   2  16      1.6286      0.4604      2.9029      0.0000
  -8   2  16      0.8971      0.4908      0.0983      0.0000
  -7   2  16      2.8749      0.2402     -3.3901      0.0000
  -6   2  16      1.4606      0.1913      1.5022      0.0000
  -5   2  16      1.1916      0.2237     -0.5689      0.0000
  -4   2  16      1.3480      0.2488     -0.5898      0.0000
  -3   2  16      1.2181      0.2536     -0.8461      0.0000
  -2   2  16      0.8140      0.4149      0.1376      0.0000
  -1   2  16      0.7898      0.4161     -0.5102      0.0000
   0   2  16      1.0805      0.5358      1.0953      0.0000
 -14   3  16      0.6471      0.5293     -0.3213      0.0000
 -13   3  16      0.0000      0.5906      0.2340      0.0000
 -12   3  16      0.0000      0.6470      0.8068      0.0000
 -11   3  16      1.4017      0.5004      0.3837      0.0000
 -10   3  16      0.8164      0.5552     -0.5672      0.0000
  -9   3  16      1.0385      0.4931      0.8324      0.0000
  -8   3  16      0.8907      0.4816      0.0917      0.0000
  -7   3  16      1.0242      0.3855     -1.2853      0.0000
  -6   3  16      1.1784      0.3036     -1.4336      0.0000
  -5   3  16      1.5376      0.2500      0.7678      0.0000
  -4   3  16      1.3829      0.3021     -0.8882      0.0000
  -3   3  16      1.4909      0.2278      0.4182      0.0000
  -2   3  16      1.1764      0.2588      0.4107      0.0000
  -1   3  16      1.2948      0.2835      0.9517      0.0000
 -13   4  16      1.7135      0.2159      1.8860      0.0000
 -12   4  16      0.0000      0.7205     -0.2994      0.0000
 -11   4  16      2.3258      0.6260     -3.0692      0.0000
 -10   4  16      1.4233      1.1703      0.1786      0.0000
  -9   4  16      3.5849      0.7168      4.8290      0.0000
  -8   4  16      1.8222      0.2798     -2.4038      0.0000
  -7   4  16      1.3771      0.2120     -1.7969      0.0000
  -6   4  16      1.0018      0.2374      0.7382      0.0000
  -5   4  16      1.6311      0.2410     -0.2519      0.0000
  -4   4  16      3.4796      0.2497     -3.9988      0.0000
  -3   4  16      1.9474      0.1720      2.1340      0.0000
  -2   4  16      2.6385      0.1835      3.1482      0.0000
  -1   4  16      0.7054      0.5115     -0.4626      0.0000
 -13   5  16      1.0276      0.2553     -1.1746      0.0000
 -12   5  16      0.9572      0.3805     -0.3333      0.0000
 -11   5  16      0.9826      0.5120     -1.5229      0.0000
 -10   5  16      1.3701      0.3624     -2.1577      0.0000
  -9   5  16      0.8563      0.6299     -0.1757      0.0000
  -8   5  16      1.3668      0.4617      1.4800      0.0000
  -7   5  16      1.2623      0.2482      1.5039      0.0000
  -6   5  16      2.5335      0.2715      2.7212      0.0000
  -5   5  16      1.1853      0.2069      0.4722      0.0000
  -4   5  16      1.8381      0.2496     -1.7420      0.0000
  -3   5  16      2.7167      0.2677     -2.2747      0.0000
  -2   5  16      0.7715      0.5616      0.1844      0.0000
  -1   5  16      1.4355      0.7997     -0.7979      0.0000
 -12   6  16      0.7658      0.3962      0.3570      0.0000
 -11   6  16      0.8330      0.4687      0.6884      0.0000
 -10   6  16      0.6003      0.4980     -0.0836      0.0000
  -9   6  16      1.0905      0.4293     -1.7307      0.0000
  -8   6  16      0.9138      0.3608      1.1849      0.0000
  -7   6  16      0.8426      0.3542     -0.8172      0.0000
  -6   6  16      1.0217      0.2477     -0.4134      0.0000
  -5   6  16      1.8259      0.3032      2.0120      0.0000
  -4   6  16      1.9706      0.1844      2.3812      0.0000
  -3   6  16      1.0335      0.3220     -0.8790      0.0000
  -2   6  16      0.5877      0.5148     -0.2938      0.0000
 -12   7  16      0.7016      0.6238     -0.9416      0.0000
 -11   7  16      1.0517      0.5667      0.7813      0.0000
 -10   7  16      0.8876      0.5226      0.7595      0.0000
  -9   7  16      0.4919      0.4528     -0.2936      0.0000
  -8   7  16      1.0496      0.3758     -0.1941      0.0000
  -7   7  16      1.1058      0.2362      1.4166      0.0000
  -6   7  16      1.0701      0.2145      0.0154      0.0000
  -5   7  16      1.2108      0.2555     -1.2064      0.0000
  -4   7  16      0.9780      0.3559      0.3285      0.0000
  -3   7  16      1.3421      0.3176      1.4441      0.0000
 -11   8  16      0.0000      4.9022      0.8079      0.0000
 -10   8  16      1.2394      0.5501     -1.3328      0.0000
  -9   8  16      0.8935      0.3949     -1.4969      0.0000
  -8   8  16      0.5649      0.7417      0.1300      0.0000
  -7   8  16      1.1353      0.7893      1.8509      0.0000
  -6   8  16      0.8343      0.3277     -0.9282      0.0000
  -5   8  16      0.5912      0.4384      0.3287      0.0000
  -4   8  16      1.4597      0.2580      1.4947      0.0000
  -9   9  16      0.6867      0.6350     -0.1235      0.0000
  -8   9  16      0.0000      0.5869     -0.6036      0.0000
  -7   9  16      1.0771      0.8827     -1.5589      0.0000
  -6   9  16      0.6097      0.4179     -0.7246      0.0000
 -11   1  17      0.8708      0.5566      0.8827      0.0000
 -10   1  17      0.9054      0.6195     -0.4500      0.0000
  -9   1  17      1.0741      0.3583      0.7952      0.0000
  -8   1  17      1.1794      0.4753      0.8926      0.0000
  -7   1  17      0.7845      0.3688     -0.5448      0.0000
  -6   1  17      1.3083      0.3408     -0.3506      0.0000
  -5   1  17      1.2189      0.2364      0.3098      0.0000
  -4   1  17      1.1946      0.2496     -0.6147      0.0000
  -3   1  17      0.9286      0.5222     -0.8626      0.0000
  -2   1  17      0.8100      0.5012      0.4045      0.0000
 -10   2  17      0.0000      0.5564      0.7022      0.0000
  -9   2  17      0.8641      0.4803      1.2203      0.0000
  -8   2  17      0.8052      0.4453     -1.5079      0.0000
  -7   2  17      1.5901      0.2000      1.4605      0.0000
  -6   2  17      1.8728      0.2285      2.3067      0.0000
  -5   2  17      1.6362      0.2047     -1.2745      0.0000
  -4   2  17      1.5622      0.2235     -1.2658      0.0000
  -3   2  17      0.7078      0.5941     -0.0877      0.0000
 -10   3  17      0.7304      0.5356      0.1302      0.0000
  -9   3  17      0.3202      0.4982     -0.9714      0.0000
  -8   3  17      1.5355      0.3569     -2.5948      0.0000
  -7   3  17      1.2686      0.2866      0.7176      0.0000
  -6   3  17      2.8715      0.3178      3.6402      0.0000
  -5   3  17      0.9996      0.3081      0.7927      0.0000
  -4   3  17      1.0385      0.3027     -0.2515      0.0000
  -3   3  17      1.9226      0.3814      2.1726      0.0000
 -10   4  17      0.0000      0.6944      0.0950      0.0000
  -9   4  17      0.8081      0.4773      0.9321      0.0000
  -8   4  17      1.0351      0.3306      1.3598      0.0000
  -7   4  17      1.3556      0.2219     -1.4124      0.0000
  -6   4  17      1.3485      0.2480     -1.4392      0.0000
  -5   4  17      0.8449      0.3574      0.3129      0.0000
  -4   4  17      0.9865      0.2907     -0.5998      0.0000
  -3   4  17      1.1738      0.5176      0.7039      0.0000
 -10   5  17      0.0000      0.7464      0.0199      0.0000
  -9   5  17      0.9420      0.7521     -0.4877      0.0000
  -8   5  17      0.0000      0.5785     -0.4906      0.0000
  -7   5  17      0.6573      0.5517      0.6579      0.0000
  -6   5  17      0.7314      0.5446      0.0794      0.0000
  -5   5  17      0.8256      0.3818     -0.4561      0.0000
  -4   5  17      0.8340      0.6144     -0.2920      0.0000
 -10   6  17      0.5371      0.7074     -0.3789      0.0000
  -9   6  17      1.0275      0.8337     -1.2287      0.0000
  -8   6  17      0.2944      0.8402      0.1718      0.0000
  -7   6  17      0.5391      0.4223     -0.7404      0.0000
  -6   6  17      1.5103      0.4625     -2.1446      0.0000
  -5   6  17      0.6859      0.3733      0.3201      0.0000
  -8   7  17      1.9089      0.8997      1.7547      0.0000
  -7   7  17      0.7503      0.2983     -0.1700      0.0000
  -9   0  18      0.5388      0.7223     -0.1245      0.0000
  -8   0  18      0.0000      0.6530     -1.4308      0.0000
  -7   0  18      1.4113      0.3678      0.1430      0.0000
  -6   0  18      0.8543      0.5408      0.3200      0.0000
 -10   1  18      0.0000      1.0994      1.9393      0.0000
  -9   1  18      0.0000      1.1315     -1.1156      0.0000
  -8   1  18      1.5903      1.5259     -2.3382      0.0000
  -7   1  18      0.7405      0.5214      0.5765      0.0000
  -6   1  18      0.9708      0.4556     -0.7585      0.0000
 -10   2  18      0.0000      1.1046     -1.1056      0.0000
  -9   2  18      0.6556      0.7773      0.9871      0.0000
  -8   2  18      0.1495      0.6676      0.3200      0.0000
  -7   2  18      0.8792      0.3632      0.1339      0.0000
  -6   2  18      0.9068      0.6482      0.4452      0.0000
  -9   3  18      0.1956      0.7322     -0.5251      0.0000
  -8   3  18      0.6423      0.6353     -0.6251      0.0000
  -7   3  18      0.9040      0.4457     -0.0611      0.0000
                                                    
