# Supplementary material for: How to get maximum structure information from anisotropic displacement parameters obtained by three-dimensional electron diffraction: an experimental study on metal–organic frameworks
Source: IUCrJ. 2022 Jun 8;9(Pt 4):480–91. doi: 10.1107/S2052252522005632 (PMC9252158; doi:10.1107/S2052252522005632)
Supplement: Supplementary file 3 [file m-09-00480-sup3.zip › vq5001ZIF-EC1_3sup39.hkl]

#
# Unique observed reflections after correcting
# for dispersion and merging Friedel opposites
#
data_12_6
_shelx_title ' 14m_a.res in P2(1)/c'
_shelx_refln_list_code          3
_shelx_F_calc_maximum       77.56
_exptl_crystal_F_000       413.19
_reflns_d_resolution_high  0.7736

loop_
 _space_group_symop_operation_xyz
 'x, y, z'
 '-x, y+1/2, -z+1/2'
 '-x, -y, -z'
 'x, -y-1/2, z-1/2'

_cell_length_a    13.4619
_cell_length_b    14.6590
_cell_length_c    14.4487
_cell_angle_alpha  90.000
_cell_angle_beta  118.122
_cell_angle_gamma  90.000

loop_
 _refln_index_h
 _refln_index_k
 _refln_index_l
 _refln_F_meas
 _refln_F_sigma
 _refln_A_calc
 _refln_B_calc
   0   2   0     23.9058      3.0010    -18.7613      0.0000
   1   2   0      7.8112      0.5618      6.7382      0.0000
   1   3   0     24.9562      1.7200     30.8866      0.0000
   2   3   0     14.4370      1.4720     20.1185      0.0000
   0   4   0     47.9268      3.2920     75.9147      0.0000
   2   4   0     25.9811      2.5395     28.6054      0.0000
   3   4   0     32.7797      3.2174    -40.2078      0.0000
   1   5   0     11.1265      1.4374     -8.6829      0.0000
   2   5   0     25.9260      2.5328    -26.3774      0.0000
   4   5   0      3.6625      0.9889     -4.5794      0.0000
   0   6   0     27.7736      1.9135     21.2910      0.0000
   1   6   0     10.6615      0.7703     13.9618      0.0000
   2   6   0     19.3730      1.3446    -19.6798      0.0000
   4   6   0      3.4264      0.8395      1.9243      0.0000
   2   7   0      2.3203      0.5602     -2.2375      0.0000
   4   7   0     11.0152      0.7959      8.1441      0.0000
   5   7   0      6.3315      1.0367     -5.1973      0.0000
   0   8   0     17.6224      1.2348     13.6251      0.0000
   1   8   0      3.5655      0.4572     -2.1615      0.0000
   3   8   0     12.9435      1.3052    -12.3917      0.0000
   5   8   0      5.3865      0.8294     -6.0764      0.0000
   6   8   0      4.7793      0.6978     -0.9101      0.0000
   1   9   0     14.5818      2.0506     14.7378      0.0000
   2   9   0      6.8602      0.4660      6.4858      0.0000
   3   9   0     11.7518      1.1920     11.9299      0.0000
   4   9   0      7.0190      0.7858     -0.1143      0.0000
   5   9   0      3.0260      0.4869     -2.3339      0.0000
   6   9   0      2.9721      0.7517     -1.2579      0.0000
   7   9   0      3.8236      0.5803     -3.1529      0.0000
   0  10   0     18.4273      1.8366    -12.6590      0.0000
   1  10   0      4.2445      0.5450      4.0867      0.0000
   2  10   0      8.2279      0.8759      4.7804      0.0000
   4  10   0      3.8830      0.6439      2.9343      0.0000
   5  10   0      8.3829      0.8926     10.6128      0.0000
   6  10   0      8.4831      0.9124     -8.6625      0.0000
   7  10   0      1.5519      1.2121     -0.4982      0.0000
   8  10   0      1.6835      1.1795      0.5656      0.0000
   1  11   0      4.3469      0.5394     -4.7504      0.0000
   2  11   0      3.4131      0.5461      1.0348      0.0000
   3  11   0      4.1579      0.6721     -5.1438      0.0000
   5  11   0      6.8446      0.7736      4.3005      0.0000
   6  11   0      7.6606      0.8135      7.4290      0.0000
   7  11   0      1.5185      0.9429      0.4107      0.0000
   8  11   0      2.5393      1.3467     -3.7006      0.0000
   9  11   0      1.7590      1.2748      1.9459      0.0000
   0  12   0     10.1158      1.1012     -7.8027      0.0000
   2  12   0      3.8722      0.5567      3.6779      0.0000
   3  12   0      3.8223      0.7504     -1.1927      0.0000
   4  12   0      3.6089      0.6878      3.6255      0.0000
   5  12   0      2.4095      0.5500      1.6098      0.0000
   6  12   0      2.1392      0.7821      2.7642      0.0000
   7  12   0      1.7883      0.9150     -1.0687      0.0000
   8  12   0      1.4690      1.2849      0.5918      0.0000
   9  12   0      1.7753      1.1072     -1.7277      0.0000
   2  13   0      2.0843      0.7701      0.3647      0.0000
   3  13   0      6.4091      0.9811     -4.4752      0.0000
   4  13   0      3.1267      0.7527      2.5379      0.0000
   5  13   0      3.5657      0.6239      1.9210      0.0000
   6  13   0      3.4395      0.6361     -1.2896      0.0000
   7  13   0      1.8874      0.8378     -0.6185      0.0000
   8  13   0      1.4057      1.2645      1.4280      0.0000
   9  13   0      1.8172      1.3248     -1.8423      0.0000
  10  13   0      2.6397      1.1004     -2.3588      0.0000
   0  14   0      4.9065      0.9255      2.0216      0.0000
   1  14   0      3.1392      1.3939      3.9032      0.0000
   2  14   0      2.8664      0.6927     -1.0126      0.0000
   3  14   0      0.9033      0.9312     -1.4752      0.0000
   4  14   0      3.5328      0.6818     -3.1538      0.0000
   6  14   0      2.5648      0.8100     -1.3935      0.0000
   7  14   0      1.5550      1.1055      2.3718      0.0000
   8  14   0      1.5799      1.1287      0.7885      0.0000
   9  14   0      0.1612      1.0635     -1.2357      0.0000
   2  15   0      0.6841      1.3149     -1.3985      0.0000
   3  15   0      1.1405      0.9910      0.1631      0.0000
   4  15   0      1.4866      1.1287      1.4270      0.0000
   5  15   0      1.7516      0.9762      1.3156      0.0000
   6  15   0      1.9247      0.6178     -2.4099      0.0000
   9  15   0      0.8379      0.9940     -0.9609      0.0000
   0  16   0      2.9557      1.0139     -0.2810      0.0000
   1  16   0      0.0000      0.9447     -0.7258      0.0000
   2  16   0      0.0000      1.2280      0.1419      0.0000
   3  16   0      1.6441      1.1304      1.6066      0.0000
   4  16   0      1.8314      0.8734      2.5262      0.0000
   6  16   0      1.1958      1.0877     -0.5421      0.0000
   7  16   0      2.1754      0.8452     -0.4853      0.0000
   8  16   0      1.2067      1.0817      0.4946      0.0000
   6  17   0      1.8456      1.0062      1.7356      0.0000
  -1   2   1      6.2685      0.5133      5.5113      0.0000
   1   2   1     16.4904      1.1440     18.5871      0.0000
  -2   3   1     31.2656      3.0499     44.1585      0.0000
   1   3   1      6.0496      0.4809     -5.1357      0.0000
   2   3   1     10.2234      0.7965     12.1341      0.0000
  -3   4   1     10.5921      0.8137     10.9992      0.0000
  -1   4   1      2.6740      0.5890      0.2902      0.0000
   0   4   1     18.4255      1.8488    -19.0203      0.0000
   1   4   1     37.1812      2.5611    -40.3379      0.0000
   2   4   1     11.8892      1.1998     11.0361      0.0000
   3   4   1      8.1733      0.7659     -8.9950      0.0000
  -3   5   1     11.0293      1.1050    -15.4929      0.0000
  -2   5   1     23.9874      2.3405    -23.1300      0.0000
   0   5   1      2.8619      0.6167     -1.7883      0.0000
   1   5   1      4.5160      0.4504     -2.9054      0.0000
   3   5   1     13.5451      1.3803    -16.6253      0.0000
   4   5   1     14.3683      1.2871     14.4727      0.0000
  -4   6   1     12.4499      0.9612      9.2554      0.0000
  -3   6   1     11.3017      1.1272    -15.2406      0.0000
  -2   6   1     23.9866      1.8772    -20.3472      0.0000
  -1   6   1      1.6444      1.3000      1.3040      0.0000
   0   6   1     13.1660      0.9220     12.2290      0.0000
   1   6   1     12.7211      0.8955     11.1156      0.0000
   3   6   1     21.3860      2.1095     22.1171      0.0000
   4   6   1      4.7334      0.7138      2.1221      0.0000
  -5   7   1      1.5212      1.5592     -1.2839      0.0000
  -4   7   1     13.7022      1.3443     11.2353      0.0000
  -3   7   1     15.2574      1.5061     16.8877      0.0000
  -2   7   1      3.2451      0.5439      1.6736      0.0000
  -1   7   1     11.9729      0.8947    -11.5166      0.0000
   0   7   1      2.8960      0.3647     -2.4888      0.0000
   1   7   1      8.1421      0.8716     -4.3466      0.0000
   2   7   1      5.3095      1.1202     -0.0892      0.0000
   3   7   1     10.1952      1.0422      9.0796      0.0000
   4   7   1      3.7048      0.6501     -3.5532      0.0000
   5   7   1      9.8673      1.1998    -11.2598      0.0000
  -6   8   1      6.7931      0.9608      6.3448      0.0000
  -5   8   1      3.0124      0.9155      1.7530      0.0000
  -3   8   1     11.7584      1.1741     10.2985      0.0000
  -2   8   1     17.9969      1.2661     17.6466      0.0000
  -1   8   1      2.2345      0.5391      2.4615      0.0000
   0   8   1      7.7601      0.4845     -9.6901      0.0000
   1   8   1      3.7359      0.3600     -3.8545      0.0000
   2   8   1      4.7056      0.4556     -3.5128      0.0000
   3   8   1     13.2297      0.9366    -12.6541      0.0000
   5   8   1      4.9740      0.5526      5.3906      0.0000
   6   8   1      4.1205      0.7050      3.3982      0.0000
  -7   9   1      5.9288      0.8776      6.6302      0.0000
  -6   9   1      3.1184      1.1556      3.0587      0.0000
  -5   9   1     10.6859      0.7742     10.8124      0.0000
  -4   9   1      5.7845      0.6802     -4.9990      0.0000
  -3   9   1     22.9862      2.2497    -23.3549      0.0000
  -2   9   1      3.7872      0.4062     -2.9910      0.0000
  -1   9   1      7.5332      0.9181      7.1393      0.0000
   0   9   1      4.9598      0.5375      4.9329      0.0000
   1   9   1     10.9264      1.7506      8.3477      0.0000
   2   9   1      3.3977      0.6872      4.3730      0.0000
   3   9   1      3.3862      0.6190     -3.1576      0.0000
   4   9   1      4.9620      0.4637     -5.2478      0.0000
   5   9   1      2.2004      0.9233      1.3183      0.0000
   6   9   1      3.4847      0.7013     -0.5949      0.0000
   7   9   1      1.6761      0.9933      2.1679      0.0000
  -8  10   1      1.3682      1.1794     -0.8962      0.0000
  -7  10   1      1.8526      1.4557     -2.4906      0.0000
  -6  10   1      1.7737      1.0054      0.7175      0.0000
  -3  10   1      4.1391      1.0039     -3.7022      0.0000
  -2  10   1      7.9990      0.6047      9.2104      0.0000
  -1  10   1      9.4448      0.7052      9.1981      0.0000
   0  10   1      6.3185      0.7069     -6.5865      0.0000
   1  10   1      3.9130      0.6625     -2.8806      0.0000
   2  10   1      7.3501      0.8004      8.1751      0.0000
   4  10   1     10.0371      1.0384    -10.3463      0.0000
   5  10   1      3.6161      0.6661      2.6873      0.0000
   6  10   1      3.0381      0.8351     -0.3206      0.0000
   7  10   1      3.3124      1.3291     -4.1027      0.0000
   8  10   1      0.6450      1.1345      0.3991      0.0000
  -8  11   1      5.6319      0.9010      4.0370      0.0000
  -7  11   1      3.1557      1.0079     -1.4189      0.0000
  -6  11   1      1.4602      1.0512      1.6271      0.0000
  -5  11   1      4.9776      0.6390     -4.7688      0.0000
  -4  11   1      4.6480      0.6092     -4.6737      0.0000
  -3  11   1      1.3551      0.8318      0.0118      0.0000
  -2  11   1      0.9263      1.3443     -1.2084      0.0000
   0  11   1      3.8274      0.5321     -3.0846      0.0000
   1  11   1     10.4905      0.6344     10.3333      0.0000
   2  11   1      2.6131      0.4777     -1.7451      0.0000
   3  11   1      8.1994      0.8790     -5.2721      0.0000
   4  11   1      3.5217      0.6630     -0.8319      0.0000
   5  11   1      6.7082      1.2236     -7.1059      0.0000
   6  11   1      2.1845      0.6312     -1.9936      0.0000
   7  11   1      3.3557      0.5542      4.2390      0.0000
   8  11   1      6.1463      1.0260      4.9789      0.0000
   9  11   1      1.3871      1.2120     -2.2458      0.0000
  -9  12   1      4.4729      0.6845     -3.9716      0.0000
  -8  12   1      4.1436      0.6818     -3.3305      0.0000
  -6  12   1      3.3185      0.4313      3.6787      0.0000
  -5  12   1      2.9124      0.4702      1.5910      0.0000
  -4  12   1      6.2530      0.7292      3.5640      0.0000
  -3  12   1      5.5847      0.5745     -5.8858      0.0000
  -2  12   1      4.3402      0.5148     -4.0835      0.0000
  -1  12   1      1.1064      1.0633      0.0082      0.0000
   0  12   1      1.6341      0.9421      0.6926      0.0000
   1  12   1      1.2428      1.1600      1.6897      0.0000
   2  12   1      5.3548      1.0644      4.7683      0.0000
   3  12   1      6.1247      0.6062      7.3660      0.0000
   4  12   1      1.9683      0.9247     -0.4213      0.0000
   5  12   1      3.5584      0.5993     -2.2382      0.0000
   6  12   1      2.3971      0.6826     -0.2345      0.0000
   7  12   1      3.4168      0.6565     -3.3070      0.0000
   8  12   1      2.8800      0.9193     -0.9572      0.0000
   9  12   1      1.6139      1.1710      1.5471      0.0000
 -10  13   1      1.1958      1.3199      0.6467      0.0000
  -9  13   1      0.9540      1.3199     -0.1084      0.0000
  -8  13   1      4.6981      0.7983     -3.6067      0.0000
  -7  13   1      1.8243      0.8264      1.3273      0.0000
  -6  13   1      6.7528      0.7542      5.1917      0.0000
  -5  13   1      3.7984      0.6099      3.0688      0.0000
  -4  13   1      2.6934      0.7304     -1.7019      0.0000
  -3  13   1      3.2370      1.0621     -0.4207      0.0000
  -2  13   1      1.9158      0.5888      0.9727      0.0000
  -1  13   1      2.0838      1.2441     -2.5497      0.0000
   0  13   1      5.8397      0.5763      5.5594      0.0000
   1  13   1      2.9164      0.7561     -1.4108      0.0000
   2  13   1      7.8311      0.6848     -7.3173      0.0000
   3  13   1      4.1828      0.7340      4.8169      0.0000
   4  13   1      4.2002      0.9584      2.8377      0.0000
   5  13   1      1.3777      0.7455     -0.3350      0.0000
   6  13   1      2.5666      0.7306     -2.8426      0.0000
   7  13   1      2.4594      0.5524      2.2428      0.0000
   8  13   1      3.8663      0.8845     -2.2122      0.0000
   9  13   1      2.2918      1.1873     -2.6883      0.0000
  10  13   1      0.0000      1.2174      1.4626      0.0000
  -9  14   1      0.9540      1.1172     -0.6773      0.0000
  -8  14   1      1.3491      1.0635     -1.5785      0.0000
  -6  14   1      1.5324      0.7342      0.2813      0.0000
  -5  14   1      2.2147      0.5396     -0.9978      0.0000
  -4  14   1      1.9417      1.4195     -2.3912      0.0000
  -3  14   1      2.9754      0.5932      3.2162      0.0000
  -2  14   1      1.7520      0.7567     -0.5998      0.0000
  -1  14   1      2.0090      0.9336     -0.2381      0.0000
   0  14   1      4.3322      0.9337      3.9689      0.0000
   1  14   1      1.8722      0.7252     -0.0769      0.0000
   2  14   1      3.5082      0.4199     -4.0348      0.0000
   3  14   1      1.9749      0.9496     -0.2335      0.0000
   4  14   1      3.2539      0.4969      2.9119      0.0000
   5  14   1      2.3087      0.7247     -1.5760      0.0000
   6  14   1      3.5870      0.4800     -3.1910      0.0000
   7  14   1      2.8253      0.7158      2.0659      0.0000
   8  14   1      2.0396      0.9375      0.8814      0.0000
   9  14   1      1.4422      1.0936     -0.8509      0.0000
  -9  15   1      1.3000      1.0877      0.4125      0.0000
  -6  15   1      0.6245      0.9874     -0.1436      0.0000
  -5  15   1      1.9880      0.8786      2.1001      0.0000
  -4  15   1      2.8866      0.5427      2.2048      0.0000
  -3  15   1      2.8464      0.5147     -3.1092      0.0000
  -2  15   1      1.5919      1.1490      0.4717      0.0000
  -1  15   1      4.9889      0.5868      4.9387      0.0000
   0  15   1      3.3887      0.5367     -3.2930      0.0000
   1  15   1      2.9958      0.6728     -3.8781      0.0000
   2  15   1      1.2613      0.8214      1.6504      0.0000
   3  15   1      2.9086      0.4984      2.5951      0.0000
   4  15   1      2.7929      0.8558     -0.9745      0.0000
   5  15   1      2.8022      0.7676     -2.4325      0.0000
   6  15   1      1.5126      1.0996      1.5247      0.0000
   7  15   1      1.3587      1.0198      0.0657      0.0000
  -7  16   1      1.7883      1.0692     -2.0796      0.0000
  -6  16   1      1.1055      1.0757      0.4699      0.0000
  -5  16   1      1.7141      1.1906      1.3639      0.0000
  -4  16   1      1.5448      0.7786      0.7329      0.0000
  -3  16   1      1.5367      0.7830     -1.8672      0.0000
  -2  16   1      1.0070      1.2174      0.6809      0.0000
  -1  16   1      1.5191      1.0811      1.0114      0.0000
   0  16   1      2.4322      0.6345      1.7032      0.0000
   1  16   1      0.8146      0.8708     -0.0346      0.0000
   2  16   1      2.1168      0.7279     -1.6167      0.0000
   3  16   1      1.2444      1.0211     -1.3525      0.0000
   4  16   1      0.6033      1.0696     -0.4874      0.0000
  -6  17   1      1.1287      1.0070     -0.6542      0.0000
  -5  17   1      0.9940      1.1904     -0.3895      0.0000
  -4  17   1      0.0000      1.3050     -1.0309      0.0000
  -3  17   1      1.8456      1.2154     -2.0960      0.0000
  -2  17   1      1.2072      0.9745     -0.1997      0.0000
  -1  17   1      2.8899      0.6459      2.5495      0.0000
   0  17   1      1.5483      1.2174      0.8229      0.0000
   1  17   1      1.0341      0.9221     -0.8619      0.0000
   2  17   1      1.7516      1.2386     -0.5870      0.0000
   5  17   1      1.4779      1.0996     -0.3982      0.0000
   6  17   1      1.6365      1.1010     -0.1035      0.0000
  -4  18   1      0.0000      1.1572     -0.2682      0.0000
  -3  18   1      0.2653      0.9295     -1.9426      0.0000
  -2  18   1      0.8547      0.9195     -0.4681      0.0000
  -1  18   1      0.7116      0.9870      0.1835      0.0000
   0  18   1      1.5040      0.9504     -1.7729      0.0000
   1  18   1      0.9660      0.9082     -0.0952      0.0000
   2  18   1      1.2734      0.9801      2.2092      0.0000
   3  18   1      1.7664      1.0409      1.4728      0.0000
   4  18   1      0.5348      1.2013     -0.1919      0.0000
  -1   0   2      5.5418      0.4060     -4.4947      0.0000
  -1   1   2     35.0065      3.4067    -57.2358      0.0000
   0   1   2      8.7798      0.8921     -7.1224      0.0000
  -1   2   2      2.5547      0.3060      2.4197      0.0000
   1   2   2      7.2008      0.5540      9.3279      0.0000
  -2   3   2      6.5568      0.4824     -7.5274      0.0000
  -1   3   2     14.6967      1.0853    -13.7743      0.0000
   0   3   2      4.1972      0.4238     -2.5959      0.0000
   1   3   2     30.5127      2.1036     46.3554      0.0000
   2   3   2     11.1664      0.8635    -14.5128      0.0000
  -3   4   2      1.7046      1.1586      0.4029      0.0000
  -2   4   2     18.8652      1.3172    -15.4005      0.0000
  -1   4   2      3.2462      0.3082      3.9217      0.0000
   2   4   2      8.2771      0.6189     -6.6471      0.0000
   3   4   2      1.3179      1.4418      0.5659      0.0000
  -3   5   2     13.8892      0.9689    -12.2613      0.0000
  -2   5   2     12.0811      0.6050     12.9495      0.0000
  -1   5   2      5.1146      0.5963      1.3676      0.0000
   0   5   2      5.2912      0.8252      2.5449      0.0000
   1   5   2     20.4927      2.0149    -13.7458      0.0000
   2   5   2      7.2653      0.5562      3.7081      0.0000
   3   5   2     18.0912      1.8067     18.5236      0.0000
   4   5   2      2.1885      1.2204     -0.9444      0.0000
  -4   6   2     16.5214      1.1706    -17.2096      0.0000
  -3   6   2      5.5435      0.6368     -1.8838      0.0000
  -2   6   2     11.0692      1.6558     -2.5649      0.0000
  -1   6   2      1.6477      0.8091     -0.7126      0.0000
   1   6   2     17.5535      1.2209     17.4115      0.0000
   2   6   2      3.1684      0.4675     -2.9428      0.0000
   3   6   2      3.6642      0.4842      3.3841      0.0000
   4   6   2      8.3492      0.7465     -8.3021      0.0000
   5   6   2     10.1338      1.0975    -11.8939      0.0000
  -4   7   2      3.3900      0.6183     -3.4410      0.0000
  -3   7   2      7.8292      0.4937     -6.6848      0.0000
  -2   7   2      2.9194      0.3873     -1.6804      0.0000
  -1   7   2      7.3173      0.8133     -6.9400      0.0000
   0   7   2      3.4029      0.3870     -3.5119      0.0000
   1   7   2      2.0010      0.7994      1.4066      0.0000
   2   7   2      2.8068      0.6223     -2.7927      0.0000
   3   7   2      3.9204      0.4671      2.0522      0.0000
   4   7   2      3.0339      0.6605      2.6802      0.0000
   5   7   2      2.2285      1.6245     -2.1321      0.0000
  -6   8   2      2.7742      1.2658      3.4859      0.0000
  -5   8   2      4.1170      0.7502      0.1525      0.0000
  -4   8   2     19.8535      1.9464    -18.8766      0.0000
  -3   8   2     14.6183      0.8498    -15.0708      0.0000
  -2   8   2      9.6318      0.5870      9.4490      0.0000
  -1   8   2      7.8366      0.5048      8.9637      0.0000
   0   8   2      7.2559      0.4685     -6.2256      0.0000
   1   8   2      3.0971      0.5105      2.3088      0.0000
   2   8   2      5.7823      0.7154      3.6578      0.0000
   3   8   2     12.7594      1.2751    -13.2606      0.0000
   4   8   2      1.6125      1.0376     -0.0114      0.0000
   5   8   2      4.7885      0.5373      5.1759      0.0000
   6   8   2      4.3148      0.6643      3.0201      0.0000
  -7   9   2      2.4025      1.0560      1.6174      0.0000
  -6   9   2      7.9957      0.9221      9.3292      0.0000
  -5   9   2      2.1453      0.7370      2.3111      0.0000
  -4   9   2      3.2250      0.6100     -1.7195      0.0000
  -3   9   2      6.3767      0.6731     -5.6044      0.0000
  -2   9   2      7.3885      0.4938      7.0041      0.0000
  -1   9   2     12.3681      0.7283    -12.0799      0.0000
   0   9   2      5.7213      0.3593     -5.0084      0.0000
   1   9   2     11.2603      1.1591     12.7166      0.0000
   2   9   2      2.1373      0.6140     -0.1139      0.0000
   3   9   2      4.6368      0.6701      2.7369      0.0000
   4   9   2      8.8772      1.2746     10.3178      0.0000
   5   9   2      2.0768      0.6084     -1.9180      0.0000
   6   9   2      5.3526      0.7969     -5.6454      0.0000
   7   9   2      0.6560      1.0877     -0.2001      0.0000
  -8  10   2      0.0000      1.1684      1.1608      0.0000
  -7  10   2      3.0637      1.0382     -3.5946      0.0000
  -6  10   2      9.5757      0.9867    -11.4162      0.0000
  -5  10   2      5.8493      0.6946      4.2539      0.0000
  -4  10   2      5.7516      0.4769      5.2090      0.0000
  -3  10   2      3.8449      0.3608     -3.8673      0.0000
  -2  10   2      8.0004      0.4958      9.0954      0.0000
  -1  10   2      2.3337      0.5905     -0.6198      0.0000
   0  10   2      4.1061      0.7744     -2.8123      0.0000
   1  10   2      4.7036      0.6176     -4.8704      0.0000
   2  10   2      4.1766      0.7701     -3.2217      0.0000
   3  10   2      2.8110      0.8732     -0.8942      0.0000
   4  10   2      3.3554      0.6740      2.1707      0.0000
   5  10   2      6.0654      0.7245      8.1858      0.0000
   6  10   2      1.5963      1.1958      2.0686      0.0000
   7  10   2      2.3247      0.9411     -2.9275      0.0000
   8  10   2      3.7432      0.8841     -3.5999      0.0000
  -8  11   2      4.4800      0.8741     -1.3637      0.0000
  -5  11   2      2.0628      0.5575      0.6567      0.0000
  -4  11   2      2.7401      0.4736      1.8754      0.0000
  -3  11   2      3.7085      0.4359      1.8932      0.0000
  -2  11   2      2.1119      0.6421     -0.3199      0.0000
  -1  11   2      5.2871      0.4424      5.0189      0.0000
   0  11   2      3.4846      0.8389      3.4072      0.0000
   1  11   2      6.4785      0.4390     -6.5148      0.0000
   2  11   2      3.1966      0.6787     -2.3928      0.0000
   3  11   2      1.5382      1.1958      2.5194      0.0000
   4  11   2      5.2736      0.5979     -4.4796      0.0000
   5  11   2      1.7574      0.6248     -1.0352      0.0000
   6  11   2      1.8033      0.6195     -0.2129      0.0000
   7  11   2      3.5501      0.8154      3.8950      0.0000
   8  11   2      1.8874      1.5717     -0.5501      0.0000
   9  11   2      0.7389      1.1849     -0.1588      0.0000
  -9  12   2      2.2050      0.9391     -1.9953      0.0000
  -8  12   2      2.0313      0.8756      2.2226      0.0000
  -7  12   2      3.6837      0.6189      3.7200      0.0000
  -6  12   2      2.6493      0.8918     -0.3563      0.0000
  -5  12   2      6.6598      0.7509     -6.3550      0.0000
  -4  12   2      3.6790      0.3927      3.0972      0.0000
  -3  12   2      2.1114      1.0972      1.3041      0.0000
  -2  12   2      4.8014      0.6854     -6.3489      0.0000
  -1  12   2      3.2216      0.5334     -0.0851      0.0000
   0  12   2      8.9195      0.5556      9.7102      0.0000
   1  12   2      3.5178      1.1025      1.4705      0.0000
   2  12   2      8.1265      0.6301     -8.9235      0.0000
   3  12   2      3.6447      0.6760      1.9542      0.0000
   4  12   2      2.5188      0.7153      2.6439      0.0000
   5  12   2      4.2476      0.6276     -4.5919      0.0000
   6  12   2      1.5881      0.9262     -0.8572      0.0000
   7  12   2      6.1568      0.7436      5.8060      0.0000
   8  12   2      1.5717      1.2333     -0.5702      0.0000
   9  12   2      3.0161      0.8253     -2.6958      0.0000
  10  12   2      1.2697      1.1684      1.8788      0.0000
  -9  13   2      1.2280      1.3149      0.9436      0.0000
  -8  13   2      0.9293      0.9003      1.0841      0.0000
  -7  13   2      1.7664      0.8431      1.0595      0.0000
  -6  13   2      3.0381      0.6173     -1.5897      0.0000
  -5  13   2      1.9430      0.5351      0.3403      0.0000
  -4  13   2      1.4562      0.9097     -1.4627      0.0000
  -3  13   2      3.2090      0.3648     -2.9021      0.0000
  -2  13   2      2.6258      1.2148      3.8308      0.0000
  -1  13   2     10.4302      0.6491      7.4450      0.0000
   0  13   2      1.5132      0.7687      0.1633      0.0000
   1  13   2      6.3468      0.7896     -7.8074      0.0000
   2  13   2      2.0526      0.6670     -2.2630      0.0000
   3  13   2      1.4855      0.8691     -1.4224      0.0000
   4  13   2      4.1388      0.4886     -3.4629      0.0000
   5  13   2      1.4631      0.8038     -1.5789      0.0000
   6  13   2      2.5006      0.5105      3.1072      0.0000
   7  13   2      1.0105      0.8813      1.2881      0.0000
   8  13   2      1.2067      1.3587      0.2848      0.0000
   9  13   2      1.5382      1.2697     -0.9373      0.0000
  10  13   2      1.3100      1.2438      0.0165      0.0000
 -11  14   2      1.2067      1.2849     -0.3842      0.0000
  -8  14   2      2.4666      0.7677      0.6056      0.0000
  -7  14   2      1.7065      0.8080     -0.4822      0.0000
  -6  14   2      2.7174      0.6901     -1.9965      0.0000
  -5  14   2      4.1202      0.6470     -1.0581      0.0000
  -4  14   2      1.8692      0.7137     -0.7050      0.0000
  -3  14   2      2.4761      0.9281     -2.2934      0.0000
  -2  14   2      2.0448      1.0655     -2.2921      0.0000
  -1  14   2      2.5788      0.7045     -1.7767      0.0000
   0  14   2      1.9609      0.8268      2.6626      0.0000
   1  14   2      0.1716      1.0157      0.0904      0.0000
   2  14   2      2.5032      0.8006     -0.3330      0.0000
   3  14   2      1.6523      1.1127     -2.6023      0.0000
   4  14   2      2.4348      0.8533     -0.0819      0.0000
   5  14   2      2.5136      0.7973      0.6131      0.0000
   6  14   2      0.9808      1.0877      1.0750      0.0000
   7  14   2      2.5532      0.5571      1.3401      0.0000
   8  14   2      0.0000      1.0877     -0.4875      0.0000
   9  14   2      1.0325      1.0325      0.4220      0.0000
  -9  15   2      1.3777      1.0877     -0.7977      0.0000
  -8  15   2      1.4332      1.0696      0.8492      0.0000
  -7  15   2      1.9617      0.7404      0.7206      0.0000
  -6  15   2      3.1100      0.6857      2.5116      0.0000
  -5  15   2      1.9346      0.8390      0.4238      0.0000
  -4  15   2      1.3888      0.6828      1.6101      0.0000
  -3  15   2      1.6280      0.8267     -1.1084      0.0000
  -2  15   2      0.4247      0.9874     -1.2467      0.0000
  -1  15   2      2.6832      0.9219     -1.4683      0.0000
   0  15   2      1.6388      0.7024     -2.0310      0.0000
   1  15   2      2.2853      0.6164      2.0558      0.0000
   2  15   2      2.8890      0.6873      4.1402      0.0000
   3  15   2      3.4659      0.7108      3.5342      0.0000
   4  15   2      0.8820      0.9268     -0.7536      0.0000
   5  15   2      1.6365      1.0111     -1.1966      0.0000
   6  15   2      1.9617      0.9279     -2.1669      0.0000
   7  15   2      1.6285      1.0386     -0.6116      0.0000
   8  15   2      1.4602      1.1515      0.6459      0.0000
  -8  16   2      1.5382      0.9682      1.1077      0.0000
  -7  16   2      2.2168      0.7713     -1.6556      0.0000
  -6  16   2      1.3199      0.9940     -0.7557      0.0000
  -5  16   2      1.7971      0.7083      2.5621      0.0000
  -4  16   2      1.9345      0.7274      1.4689      0.0000
  -3  16   2      2.2556      0.6649     -2.7255      0.0000
  -2  16   2      1.6348      0.5850      2.2753      0.0000
  -1  16   2      0.9665      0.9911      0.2355      0.0000
   0  16   2      2.8150      0.4878     -3.6453      0.0000
   1  16   2      0.9508      0.8790      1.0192      0.0000
   2  16   2      1.9268      0.7483      2.1616      0.0000
   3  16   2      1.3777      1.1739     -1.1363      0.0000
   4  16   2      3.3631      0.8255     -2.8353      0.0000
   5  16   2      3.8291      0.7058      3.3954      0.0000
   6  16   2      0.8222      1.0388      0.5865      0.0000
  -5  17   2      2.3243      0.7199     -2.6463      0.0000
  -4  17   2      1.2870      0.9397     -1.5353      0.0000
  -3  17   2      1.7160      0.7414      2.2673      0.0000
  -2  17   2      1.3777      0.8172     -0.2979      0.0000
  -1  17   2      2.1754      1.1410      0.1885      0.0000
   0  17   2      1.9489      0.6528      2.0136      0.0000
   1  17   2      1.3587      0.9666     -1.2179      0.0000
   2  17   2      2.0322      0.8957     -0.2308      0.0000
   3  17   2      1.3682      1.0262     -1.0161      0.0000
   4  17   2      1.0574      1.2490     -0.6968      0.0000
  -5  18   2      0.9154      0.9686     -0.6191      0.0000
  -4  18   2      1.1919      0.9481      1.7271      0.0000
  -3  18   2      1.6248      0.7308      2.2760      0.0000
  -2  18   2      1.5500      0.8306     -1.0475      0.0000
  -1  18   2      1.6912      1.2799     -1.3985      0.0000
   0  18   2      0.4837      0.9333     -0.0765      0.0000
   1  18   2      1.3702      0.9775     -1.5840      0.0000
   2  18   2      0.7900      1.1739     -0.6439      0.0000
  -2   1   3     18.3828      1.8091    -20.9566      0.0000
  -1   1   3     30.5408      2.9723     48.8567      0.0000
   0   1   3      9.7507      0.6937      9.8715      0.0000
   1   1   3      4.1758      0.6198      3.2805      0.0000
  -2   2   3      6.9548      0.5589      7.3736      0.0000
  -2   3   3      8.4479      0.8878    -10.2749      0.0000
  -1   3   3     44.8942      3.0894     77.5610      0.0000
   1   3   3      7.1745      0.5478     10.8780      0.0000
   2   3   3     15.1018      1.1127     16.5495      0.0000
  -3   4   3      3.2911      0.6090     -2.8909      0.0000
  -2   4   3     16.3629      0.9336    -16.7402      0.0000
  -1   4   3      6.8938      0.5270     -4.9937      0.0000
   0   4   3     37.0974      3.6215     45.9293      0.0000
   1   4   3     13.9970      0.9814    -13.6910      0.0000
   2   4   3      3.3163      0.4742     -2.9284      0.0000
   3   4   3      3.7999      0.8892      4.8614      0.0000
  -3   5   3      9.3227      0.9486     -7.0360      0.0000
  -2   5   3      4.1871      0.5483     -4.8853      0.0000
  -1   5   3     30.3393      2.9594     30.1595      0.0000
   0   5   3      6.4822      0.5080      8.1837      0.0000
   1   5   3     16.4128      1.1476    -18.0585      0.0000
   2   5   3      3.8308      0.4512      1.7269      0.0000
   3   5   3      3.1148      0.6319     -2.1003      0.0000
   4   5   3      6.3404      0.6714      5.8859      0.0000
  -4   6   3      4.6550      0.5192     -3.7391      0.0000
  -3   6   3      6.1325      0.4222     -4.7796      0.0000
  -2   6   3      4.0052      0.5559      3.1113      0.0000
  -1   6   3     12.9384      0.7457    -13.8225      0.0000
   1   6   3     10.6076      1.0935     10.5742      0.0000
   2   6   3      5.1521      0.6316      7.9382      0.0000
   3   6   3      8.2845      0.6312      9.5900      0.0000
   4   6   3      2.9446      0.9676     -3.2255      0.0000
   5   6   3      3.6125      0.8907     -0.8119      0.0000
  -5   7   3      7.2199      0.9218      7.4161      0.0000
  -4   7   3      5.7144      0.6628      1.8087      0.0000
  -3   7   3     13.6940      0.7934     11.9383      0.0000
  -2   7   3      8.2832      0.9170      6.6070      0.0000
  -1   7   3      3.7479      0.3492     -3.3654      0.0000
   0   7   3      4.0172      0.4874      3.9483      0.0000
   1   7   3      4.6328      0.5596      4.6669      0.0000
   2   7   3     16.8970      1.1820    -17.8140      0.0000
   3   7   3      7.8388      0.6042      9.5307      0.0000
   5   7   3      2.4294      1.5968      2.4782      0.0000
  -6   8   3      1.7625      1.0353      1.3058      0.0000
  -5   8   3      2.3087      0.7087      2.5730      0.0000
  -4   8   3     11.4912      0.6841    -12.2315      0.0000
  -3   8   3      3.6596      0.4167     -3.1227      0.0000
  -2   8   3      3.3905      0.4113      3.6256      0.0000
  -1   8   3      1.9044      0.5510      2.1811      0.0000
   0   8   3     16.7457      1.5979     23.4028      0.0000
   1   8   3      7.8181      0.9030      6.9755      0.0000
   2   8   3     10.1540      0.7400     -9.1142      0.0000
   3   8   3     14.4235      1.4428    -18.6772      0.0000
   4   8   3      3.7274      0.4657      3.3175      0.0000
   5   8   3      3.1939      0.8286      2.0534      0.0000
   6   8   3      1.9613      0.9769      0.8392      0.0000
  -7   9   3      1.6757      1.2013     -0.5370      0.0000
  -6   9   3      3.1272      0.6430     -2.1677      0.0000
  -5   9   3      6.7969      0.7412      5.0251      0.0000
  -4   9   3      1.7900      0.8092     -1.5553      0.0000
  -3   9   3      3.3197      0.4725     -2.2332      0.0000
  -2   9   3     10.1112      0.6014      9.8213      0.0000
  -1   9   3      2.0008      0.4304      2.0165      0.0000
   0   9   3      7.7898      0.8709      3.8176      0.0000
   1   9   3      4.1505      0.5006     -1.8857      0.0000
   2   9   3      6.9781      0.8062      7.0076      0.0000
   3   9   3      3.9670      0.4757     -5.1235      0.0000
   4   9   3      5.8404      0.7020     -4.9257      0.0000
   5   9   3      4.1044      0.6271     -4.4432      0.0000
   6   9   3      2.0775      1.2212      0.9564      0.0000
   7   9   3      2.9171      0.7939      0.3253      0.0000
  -7  10   3      5.0531      0.6230      4.7683      0.0000
  -6  10   3     10.0105      0.7283    -10.1093      0.0000
  -5  10   3      7.2434      0.7653     -7.6713      0.0000
  -4  10   3     13.8676      0.7999     11.5553      0.0000
  -3  10   3      6.4135      0.4467      7.0205      0.0000
  -2  10   3     10.1298      0.7488     -9.4589      0.0000
  -1  10   3      7.9788      0.6931     -6.8121      0.0000
   0  10   3      7.2309      0.9700      4.4636      0.0000
   1  10   3      7.3024      0.6584     -8.5969      0.0000
   2  10   3      6.5852      0.7594     -5.9430      0.0000
   3  10   3      7.6466      0.8560      8.7905      0.0000
   4  10   3      3.9197      0.6754     -3.4563      0.0000
   5  10   3      4.3294      0.6795     -4.8344      0.0000
   6  10   3      2.1024      1.1893     -0.6985      0.0000
   8  10   3      1.1628      1.2697     -0.4957      0.0000
  -8  11   3      4.7994      0.8696      3.6598      0.0000
  -7  11   3      2.2226      0.9513     -3.0470      0.0000
  -6  11   3      3.0253      0.6138      1.3777      0.0000
  -5  11   3      6.4435      0.7190      5.9761      0.0000
  -4  11   3      4.0616      0.8411     -2.5444      0.0000
  -3  11   3      6.6305      0.3941     -7.4513      0.0000
  -2  11   3      4.1562      0.5095     -4.6339      0.0000
  -1  11   3      8.2318      0.9636      6.6844      0.0000
   0  11   3      2.8318      0.5255      2.4972      0.0000
   1  11   3      3.7432      0.7024     -2.7245      0.0000
   2  11   3      2.3431      0.6299      2.6900      0.0000
   3  11   3      6.7004      0.5450      6.3950      0.0000
   4  11   3      2.7126      0.7117     -2.2779      0.0000
   5  11   3      2.7695      0.6705     -2.6171      0.0000
   6  11   3      2.2596      0.5647      0.7960      0.0000
   7  11   3      1.1501      1.0338      0.1771      0.0000
   8  11   3      2.0900      1.5717     -2.1911      0.0000
   9  11   3      3.6767      0.9001      1.3614      0.0000
  -9  12   3      1.3491      1.3346     -1.0721      0.0000
  -8  12   3      0.9502      1.0141      0.3363      0.0000
  -7  12   3      3.4462      0.5092      3.9069      0.0000
  -6  12   3      5.7190      0.6655      3.3299      0.0000
  -5  12   3      2.5982      0.5880      1.8168      0.0000
  -4  12   3      6.7466      0.4935      4.7871      0.0000
  -3  12   3      3.1988      0.4262     -3.4468      0.0000
  -2  12   3     11.7363      0.8596    -10.0104      0.0000
  -1  12   3      1.5751      1.0680     -1.4388      0.0000
   0  12   3      5.5154      0.9405      2.0141      0.0000
   1  12   3      3.4471      0.6240      0.0996      0.0000
   2  12   3      6.5456      0.8370      5.1502      0.0000
   3  12   3      2.9733      0.8100      2.3799      0.0000
   4  12   3      3.8155      0.6457      2.7907      0.0000
   5  12   3      3.2007      0.6836     -1.5441      0.0000
   6  12   3      1.8385      0.9400      1.3321      0.0000
   7  12   3      2.1327      0.6612     -2.5793      0.0000
   8  12   3      1.9945      1.1430     -1.7969      0.0000
   9  12   3      1.1506      1.1329      0.8001      0.0000
  10  12   3      2.0333      1.0580      2.1021      0.0000
 -10  13   3      1.2490      1.2438     -2.1855      0.0000
  -9  13   3      1.7217      1.3149      1.2759      0.0000
  -8  13   3      3.3338      0.6918     -2.1742      0.0000
  -7  13   3      1.8942      0.7862      0.3878      0.0000
  -6  13   3      2.3457      0.9484     -1.8839      0.0000
  -5  13   3      2.5469      0.6083     -1.4312      0.0000
  -4  13   3      2.1037      0.4634      1.1310      0.0000
  -3  13   3      2.8517      0.5155      2.9512      0.0000
  -2  13   3      4.5471      0.4378      4.0018      0.0000
  -1  13   3      2.5947      0.8822     -2.4882      0.0000
   0  13   3      3.9175      0.4565      3.7058      0.0000
   1  13   3      3.2103      0.4328     -3.7023      0.0000
   2  13   3      1.9079      0.9251     -2.1040      0.0000
   3  13   3      5.8671      0.7113      3.4853      0.0000
   4  13   3      3.5291      0.6408      3.8002      0.0000
   5  13   3      3.0764      0.6753     -2.2939      0.0000
   6  13   3      1.2280      1.0696      0.0438      0.0000
   7  13   3      1.8730      0.6761      0.2893      0.0000
   8  13   3      1.2799      1.3635     -1.4103      0.0000
   9  13   3      0.2280      1.1849     -0.3848      0.0000
 -11  14   3      0.9122      1.1958     -1.5912      0.0000
  -8  14   3      1.8526      0.8237     -0.1365      0.0000
  -7  14   3      4.2169      0.6322     -3.3810      0.0000
  -6  14   3      3.9079      0.4472     -3.1224      0.0000
  -5  14   3      3.2410      0.6350      2.7146      0.0000
  -4  14   3      1.1352      0.8863     -0.5826      0.0000
  -3  14   3      2.2715      0.6485      1.6985      0.0000
  -2  14   3      5.9679      0.4809      5.2618      0.0000
  -1  14   3      2.6502      0.9192     -2.5359      0.0000
   0  14   3      4.3524      0.5526     -4.8251      0.0000
   1  14   3      2.2993      0.6420      2.8152      0.0000
   2  14   3      2.1629      0.6290      1.8800      0.0000
   3  14   3      6.3501      1.1826     -5.1609      0.0000
   4  14   3      2.3706      0.5700     -2.9441      0.0000
   5  14   3      4.9474      0.5351      4.7153      0.0000
   6  14   3      2.8205      0.5324     -1.1235      0.0000
   7  14   3      0.8222      1.1172     -0.1653      0.0000
   8  14   3      2.2804      0.8869      1.7116      0.0000
 -10  15   3      0.0000      1.0996     -0.4879      0.0000
  -9  15   3      1.2386      1.0877     -1.2421      0.0000
  -8  15   3      1.0936      1.0262     -0.2346      0.0000
  -7  15   3      1.9617      0.8341      0.4081      0.0000
  -6  15   3      2.3699      0.7137      2.1330      0.0000
  -5  15   3      1.3390      0.9514      0.4108      0.0000
  -4  15   3      1.6635      0.7246      0.1934      0.0000
  -3  15   3      2.1150      0.5179      1.8234      0.0000
  -2  15   3      0.8250      0.9327     -0.5042      0.0000
  -1  15   3      1.4926      0.9203     -1.1310      0.0000
   0  15   3      1.0286      0.8956     -0.9872      0.0000
   1  15   3      1.7651      0.7556      1.0165      0.0000
   2  15   3      0.9540      1.0817     -0.4028      0.0000
   3  15   3      0.0000      1.0450     -1.0887      0.0000
   4  15   3      1.4866      1.1684      1.2966      0.0000
   5  15   3      2.2861      0.8123      2.2825      0.0000
   6  15   3      2.8436      0.7306     -0.5491      0.0000
   7  15   3      0.4561      1.0450     -0.2194      0.0000
  -6  16   3      0.4837      1.2280     -1.2569      0.0000
  -5  16   3      1.1391      0.7350     -1.5931      0.0000
  -4  16   3      1.3899      0.7459      1.4640      0.0000
  -3  16   3      1.0644      0.8592     -0.4742      0.0000
  -2  16   3      1.7915      0.7187     -1.2118      0.0000
  -1  16   3      1.1291      0.8161      0.4268      0.0000
   0  16   3      1.7735      0.7612      0.2801      0.0000
   1  16   3      1.8810      0.7775     -1.5719      0.0000
   2  16   3      1.0325      1.0936     -1.5212      0.0000
   3  16   3      1.9474      1.3918     -1.6223      0.0000
   4  16   3      1.6912      1.0545      0.9450      0.0000
   5  16   3      0.0000      1.0936      0.3492      0.0000
   6  16   3      1.1402      1.1230      1.0356      0.0000
  -7  17   3      1.5212      1.0817      1.2014      0.0000
  -6  17   3      1.7516      1.0916     -0.0389      0.0000
  -5  17   3      1.1739      1.0388     -0.9284      0.0000
  -3  17   3      2.8755      0.8696     -2.7610      0.0000
  -2  17   3      1.3472      1.0199     -0.5086      0.0000
  -1  17   3      1.2719      0.9445      0.3469      0.0000
   0  17   3      1.8243      0.9977      2.2081      0.0000
   1  17   3      2.0611      0.8039      1.5235      0.0000
   2  17   3      2.0396      0.9375      2.0560      0.0000
   3  17   3      1.7737      1.2335     -0.0671      0.0000
   4  17   3      1.9945      1.1154      0.0640      0.0000
   5  17   3      0.9122      1.0450     -0.6246      0.0000
  -3  18   3      1.2594      1.0512      1.6147      0.0000
  -2  18   3      2.4706      0.7166     -3.1226      0.0000
  -1  18   3      0.0000      0.8924      0.4785      0.0000
   0  18   3      1.9484      0.9153      1.9926      0.0000
   1  18   3      1.3964      1.1849     -0.2163      0.0000
   2  18   3      0.2793      1.0262     -0.2634      0.0000
  -2   0   4      4.9486      0.3845      6.4958      0.0000
  -3   1   4     17.8976      1.7718     19.0748      0.0000
  -2   1   4      9.8339      1.9162     10.3624      0.0000
  -1   1   4     16.7076      1.1534    -15.5712      0.0000
   0   1   4     31.8811      3.1115    -44.6310      0.0000
   1   1   4      2.9534      0.8929     -3.0645      0.0000
  -3   2   4      4.2368      0.4930      5.7690      0.0000
  -2   2   4     21.5117      1.4798     22.7274      0.0000
  -1   2   4     24.3449      1.6785     24.6451      0.0000
   0   2   4     26.6670      1.8396    -30.6377      0.0000
   1   2   4     17.6732      1.7558    -21.0838      0.0000
  -3   3   4     12.2340      1.2231    -16.9341      0.0000
  -2   3   4      6.0804      0.6834      6.8880      0.0000
   0   3   4     10.5463      0.7542     15.0899      0.0000
   2   3   4      3.3476      1.0600      2.3660      0.0000
  -3   4   4      5.6779      0.8322     -5.5343      0.0000
  -2   4   4     26.5648      1.8312     23.3909      0.0000
  -1   4   4      7.9727      0.5855      4.0442      0.0000
   0   4   4     24.9036      2.4360    -20.5991      0.0000
   2   4   4      9.6258      0.9873      8.7917      0.0000
   3   4   4      4.5067      0.7844     -5.0692      0.0000
  -4   5   4      6.4517      0.5689     -4.9950      0.0000
  -3   5   4     38.9518      1.8835     41.1776      0.0000
  -2   5   4     11.4935      0.7676     12.0576      0.0000
  -1   5   4      8.4493      0.9052      2.5870      0.0000
   0   5   4     10.5955      0.7687     10.2787      0.0000
   1   5   4      4.8811      0.4621     -4.2037      0.0000
   3   5   4      3.5795      0.6046      2.9163      0.0000
   4   5   4      4.7083      0.6980     -3.2267      0.0000
  -4   6   4      9.0371      0.5632     -8.0156      0.0000
  -3   6   4      3.2862      0.4750      3.9527      0.0000
  -2   6   4      4.7222      0.4960     -1.4069      0.0000
  -1   6   4      4.4669      0.4823     -4.4356      0.0000
   0   6   4      7.4938      0.8023      6.5795      0.0000
   1   6   4      9.2234      0.6737      9.2187      0.0000
   2   6   4     11.7108      1.1899     -9.0574      0.0000
   3   6   4      5.5640      0.5058     -5.6446      0.0000
   4   6   4      4.1265      1.0069     -2.2824      0.0000
   5   6   4      7.8148      0.9528     -7.5445      0.0000
  -5   7   4      2.1513      1.1110      0.4819      0.0000
  -4   7   4     12.7506      1.0468    -13.7209      0.0000
  -3   7   4      7.8659      0.7887      6.5371      0.0000
  -2   7   4     14.2677      0.8178     14.6857      0.0000
  -1   7   4     14.9030      1.0509    -19.0022      0.0000
   0   7   4      4.3465      0.4381     -2.2798      0.0000
   1   7   4      4.7940      0.7363     -4.1025      0.0000
   2   7   4      2.5146      0.5007      1.5438      0.0000
   3   7   4     11.6138      1.1761    -11.6092      0.0000
   4   7   4      4.4829      0.8449      2.1175      0.0000
   5   7   4      1.4332      1.5799     -2.1103      0.0000
   6   7   4      2.4876      0.9238      2.4227      0.0000
  -6   8   4      2.9820      0.9741      1.0583      0.0000
  -5   8   4      3.6089      0.5502     -3.1987      0.0000
  -4   8   4      3.3223      0.4518     -1.6817      0.0000
  -3   8   4      2.3370      0.4505     -1.6363      0.0000
  -2   8   4     11.6741      0.6864    -10.4178      0.0000
  -1   8   4      3.2074      0.7965      0.8425      0.0000
   1   8   4      5.7165      0.5027     -6.3432      0.0000
   3   8   4      4.9697      0.8953      4.9481      0.0000
   4   8   4      4.6249      0.4826     -4.3947      0.0000
   5   8   4      4.6797      0.5580     -4.4465      0.0000
   6   8   4      3.2483      0.7702      3.3273      0.0000
  -7   9   4      1.5550      1.2174     -1.4898      0.0000
  -6   9   4      3.3180      0.5459     -2.1840      0.0000
  -5   9   4      7.4185      0.4837      7.9607      0.0000
  -4   9   4      2.2081      0.5008     -1.5903      0.0000
  -2   9   4      2.6385      0.4695     -2.1961      0.0000
  -1   9   4      2.5684      0.5869      2.5444      0.0000
   0   9   4      7.0265      0.6921     -8.7984      0.0000
   1   9   4      1.3964      1.1172      0.2742      0.0000
   2   9   4      9.8574      0.7273      9.3967      0.0000
   3   9   4      7.9451      0.8585      9.0307      0.0000
   4   9   4      3.8460      0.6167      2.5793      0.0000
   5   9   4      2.0587      0.7770     -0.3209      0.0000
   6   9   4      1.9215      1.3300     -1.9134      0.0000
   7   9   4      2.7527      0.8161     -1.5751      0.0000
  -7  10   4      1.1912      1.0245     -0.4273      0.0000
  -6  10   4      5.9831      0.4787     -4.9863      0.0000
  -5  10   4      2.0475      0.5812      2.5283      0.0000
  -4  10   4      4.2676      0.4424      4.8698      0.0000
  -3  10   4      2.6546      1.4025     -0.0071      0.0000
  -2  10   4      8.0530      0.6067      6.8729      0.0000
  -1  10   4      6.1241      0.5568      6.5809      0.0000
   0  10   4      7.0804      0.5660     -7.4512      0.0000
   1  10   4      9.5689      0.9989     -9.1536      0.0000
   2  10   4      6.6461      0.8078      5.1575      0.0000
   3  10   4      1.4942      0.7793     -0.4123      0.0000
   4  10   4      4.9221      0.4711     -4.1855      0.0000
   5  10   4      2.2013      0.5634      0.0264      0.0000
   6  10   4      3.9064      0.9036      4.3291      0.0000
   7  10   4      0.0000      1.1544     -2.0123      0.0000
   8  10   4      1.8798      0.9870     -0.7749      0.0000
  -8  11   4      1.9945      1.2075     -1.3237      0.0000
  -7  11   4      4.3653      0.6697      4.1625      0.0000
  -6  11   4      2.4613      0.6424     -1.9398      0.0000
  -5  11   4      1.5155      0.7539     -1.5873      0.0000
  -4  11   4      1.2854      0.8072      1.4855      0.0000
  -3  11   4      4.1380      0.5485     -3.6908      0.0000
  -2  11   4      2.0479      0.5254     -0.8903      0.0000
  -1  11   4      8.7512      0.6586      7.7863      0.0000
   0  11   4      8.2893      0.9182     10.2650      0.0000
   1  11   4      8.3819      0.6473     -8.3614      0.0000
   2  11   4      4.5031      0.6818     -2.1770      0.0000
   3  11   4      2.5597      0.7039     -1.6518      0.0000
   4  11   4      2.3808      0.6873     -0.8266      0.0000
   5  11   4      5.2422      0.6699     -3.5778      0.0000
   6  11   4      3.9230      0.6514      3.2205      0.0000
   7  11   4      1.5485      0.9993      1.9027      0.0000
   8  11   4      2.1147      1.5592      1.0580      0.0000
   9  11   4      0.0000      1.2490      0.7600      0.0000
  -9  12   4      3.5716      0.6916      3.3372      0.0000
  -8  12   4      0.9883      0.9758      0.8521      0.0000
  -7  12   4      1.6523      0.8012      0.3723      0.0000
  -6  12   4      5.4322      0.6397      6.3904      0.0000
  -4  12   4      3.2873      0.5079     -4.7599      0.0000
  -3  12   4      1.6193      0.6582      1.1757      0.0000
  -2  12   4      2.3721      0.4905      1.9836      0.0000
  -1  12   4      2.1725      0.5773     -1.9333      0.0000
   0  12   4      3.3583      0.7498     -3.7350      0.0000
   1  12   4      3.6625      0.7580      2.6902      0.0000
   2  12   4      1.6100      0.8203      0.0153      0.0000
   3  12   4      7.3715      0.8928     -6.1894      0.0000
   4  12   4      2.8613      0.4755     -2.6624      0.0000
   5  12   4      2.9887      0.8366      3.0796      0.0000
   6  12   4      1.5799      1.1230      1.6564      0.0000
   7  12   4      2.0460      1.1772      0.0551      0.0000
   8  12   4      2.0650      1.2376     -0.1506      0.0000
   9  12   4      1.5466      1.3394      0.1447      0.0000
 -10  13   4      1.6757      1.2900      2.1035      0.0000
  -9  13   4      1.8363      1.0392     -0.0158      0.0000
  -8  13   4      2.2861      0.6916     -2.2134      0.0000
  -7  13   4      3.2410      0.5786      2.1359      0.0000
  -6  13   4      1.8254      0.6566     -0.2233      0.0000
  -5  13   4      2.7218      0.5814     -2.7641      0.0000
  -4  13   4      4.6348      1.3844     -5.3964      0.0000
  -3  13   4      1.7853      0.8014      0.1965      0.0000
  -2  13   4      1.5580      0.7665     -0.1788      0.0000
  -1  13   4      3.0770      0.5546     -2.0109      0.0000
   0  13   4      1.8669      0.7025     -1.7351      0.0000
   1  13   4      5.2620      0.7442      4.4085      0.0000
   2  13   4      1.7810      1.1665     -1.4189      0.0000
   3  13   4      2.0775      1.0708     -1.6254      0.0000
   4  13   4      1.6044      1.0313      2.5428      0.0000
   5  13   4      2.5136      0.7900      2.7315      0.0000
   6  13   4      3.3554      0.7068     -2.4254      0.0000
   7  13   4      2.1602      0.6871      0.7878      0.0000
 -11  14   4      1.1628      1.0936     -0.9178      0.0000
  -8  14   4      1.1628      0.9540     -0.4302      0.0000
  -7  14   4      3.0399      0.4778      3.0094      0.0000
  -6  14   4      1.7814      0.6540     -1.3500      0.0000
  -5  14   4      0.6855      0.8607     -0.9915      0.0000
  -4  14   4      4.1588      0.3495     -2.9207      0.0000
  -3  14   4      1.7872      0.6923     -1.1230      0.0000
  -2  14   4      2.4818      0.5599     -0.7264      0.0000
  -1  14   4      1.9280      0.6222      0.6458      0.0000
   0  14   4      4.3512      0.5323      4.3830      0.0000
   1  14   4      2.3031      0.7743      2.2424      0.0000
   2  14   4      2.7126      0.7930      2.7846      0.0000
   3  14   4      2.0775      0.9204     -0.9696      0.0000
   4  14   4      1.3394      1.1402     -1.1075      0.0000
   5  14   4      2.1694      0.8645     -2.3131      0.0000
   6  14   4      1.4305      0.7659     -1.1296      0.0000
   8  14   4      1.2799      1.1402      0.0514      0.0000
 -10  15   4      0.8222      1.0696     -0.6076      0.0000
  -9  15   4      1.9350      0.8741     -1.4975      0.0000
  -8  15   4      1.8243      0.7659     -1.2283      0.0000
  -7  15   4      1.4809      0.5876     -0.0822      0.0000
  -6  15   4      3.4835      0.5133      4.4953      0.0000
  -5  15   4      3.2840      0.4645      3.3168      0.0000
  -4  15   4      0.4399      0.8141     -0.7241      0.0000
  -3  15   4      2.2526      0.5687     -1.5054      0.0000
  -2  15   4      0.9908      0.8849      0.2202      0.0000
  -1  15   4      1.9916      0.4949     -2.1298      0.0000
   0  15   4      0.6932      0.8233     -1.0193      0.0000
   1  15   4      2.8288      0.5402      3.1707      0.0000
   2  15   4      3.6463      0.5267      4.0233      0.0000
   3  15   4      2.5923      0.8794     -1.5092      0.0000
   4  15   4      2.5853      0.5380      1.4682      0.0000
   5  15   4      1.7740      0.8446     -0.2804      0.0000
   7  15   4      1.2067      1.1739     -0.1194      0.0000
  -7  16   4      1.6835      0.9392      1.1655      0.0000
  -6  16   4      1.8344      0.8165     -1.3937      0.0000
  -5  16   4      0.9376      0.7557     -1.0983      0.0000
  -4  16   4      2.0961      0.4414      2.9796      0.0000
  -3  16   4      0.7036      0.8273     -0.1613      0.0000
  -2  16   4      1.5131      0.7151      0.0007      0.0000
  -1  16   4      3.3849      0.4429      4.0659      0.0000
   0  16   4      1.5325      0.7799     -0.9014      0.0000
   1  16   4      2.7820      0.6536     -3.3000      0.0000
   2  16   4      1.3188      0.9044     -1.1859      0.0000
   3  16   4      1.2044      1.0285      1.4860      0.0000
   5  16   4      0.0000      1.0757     -0.9243      0.0000
  -7  17   4      1.0198      0.9808      1.2630      0.0000
  -6  17   4      0.6841      1.1794     -0.8798      0.0000
  -5  17   4      1.0325      1.1739      1.0998      0.0000
  -4  17   4      1.1646      0.9360      0.5893      0.0000
  -3  17   4      1.4194      0.6440     -2.2656      0.0000
  -2  17   4      1.9355      0.7326     -2.0535      0.0000
  -1  17   4      2.2846      0.5837      2.3622      0.0000
   0  17   4      0.0000      0.9489      0.1544      0.0000
   4  17   4      1.4954      1.1172     -1.3071      0.0000
  -5  18   4      1.0766      0.9098      1.0390      0.0000
  -4  18   4      1.0535      0.8899     -0.7680      0.0000
  -3  18   4      1.4602      1.3394      0.9195      0.0000
  -2  18   4      0.4078      1.0169      1.0723      0.0000
  -1  18   4      1.0558      0.8432     -0.6859      0.0000
   0  18   4      1.0450      1.0817     -0.8241      0.0000
   1  18   4      0.9540      1.1172     -0.7816      0.0000
  -2   1   5      3.2047      0.4762      1.5425      0.0000
  -1   1   5      5.7656      0.4596      6.8822      0.0000
   0   1   5      4.7270      0.7545      4.0499      0.0000
   1   1   5     15.4339      1.1149    -19.1938      0.0000
  -4   2   5     26.2151      1.8150    -21.1814      0.0000
  -3   2   5      2.9183      0.5056      2.1625      0.0000
  -2   2   5     22.8417      1.6787     18.9268      0.0000
  -1   2   5      6.0351      0.5619      3.7972      0.0000
   1   2   5     12.6170      0.9084     14.5751      0.0000
   2   2   5      7.6839      0.9236     10.2485      0.0000
  -3   3   5     14.8870      1.6337    -15.4657      0.0000
  -2   3   5     13.0074      0.7438    -12.4280      0.0000
   0   3   5      3.8206      0.4276      3.2586      0.0000
   1   3   5      2.5775      0.5432      1.9921      0.0000
   2   3   5      4.5031      0.9595     -2.9058      0.0000
  -4   4   5      9.5166      0.7247      6.3332      0.0000
  -3   4   5     16.3725      2.7296     17.2544      0.0000
  -1   4   5     17.9389      1.2416    -16.9411      0.0000
   0   4   5      4.1796      0.4336      5.4218      0.0000
   1   4   5      4.3538      0.5933     -4.2741      0.0000
   2   4   5      3.1309      0.6929     -2.4054      0.0000
   3   4   5      7.1384      1.1590      7.5053      0.0000
  -4   5   5      9.5989      0.7244     -8.4063      0.0000
  -3   5   5      4.3414      0.3284      2.1141      0.0000
  -2   5   5      2.7174      0.6563     -1.4114      0.0000
   0   5   5      3.8629      0.5949      3.5525      0.0000
   1   5   5      6.9349      0.5405      6.4052      0.0000
   2   5   5      7.4258      0.8567      3.2987      0.0000
   3   5   5      7.3246      0.6465     -7.9270      0.0000
   4   5   5      6.1856      0.8098      3.4976      0.0000
  -5   6   5      3.5839      0.9901     -2.4195      0.0000
  -4   6   5      9.5969      0.5657     10.3526      0.0000
  -3   6   5      9.9884      0.5812      9.3955      0.0000
  -2   6   5     26.4059      1.8281    -24.9149      0.0000
  -1   6   5      9.0552      0.6694     -9.4289      0.0000
   0   6   5      9.7732      1.1192      8.2155      0.0000
   2   6   5      4.6570      0.4705      6.3133      0.0000
   3   6   5     17.2297      1.2111     16.7756      0.0000
   4   6   5      3.8155      1.0071      1.5660      0.0000
   5   6   5      5.9834      0.7542     -7.3005      0.0000
  -5   7   5      3.1616      0.8050     -2.5118      0.0000
  -4   7   5      6.6946      0.5526     -6.3600      0.0000
  -2   7   5      7.0704      0.4539      6.5297      0.0000
  -1   7   5     15.1116      1.0645      5.9931      0.0000
   1   7   5      3.9984      0.4606     -3.5495      0.0000
   2   7   5      8.3937      0.8827     -9.2369      0.0000
   3   7   5      8.3860      0.9318      4.5792      0.0000
   4   7   5      4.3653      0.8718      3.8872      0.0000
   5   7   5      3.7223      1.2447      4.9459      0.0000
   6   7   5      1.5963      1.2227      0.5925      0.0000
  -6   8   5      2.4508      1.0728      2.8140      0.0000
  -5   8   5      5.4253      0.3751      5.5866      0.0000
  -4   8   5     15.7172      0.9056    -15.1518      0.0000
  -3   8   5      4.4631      0.4411      4.2185      0.0000
  -2   8   5      8.5603      0.5555      7.2812      0.0000
  -1   8   5     10.3646      1.0907     13.0428      0.0000
   0   8   5      6.4280      0.7449     -4.8163      0.0000
   1   8   5      3.4659      0.8381     -0.0783      0.0000
   2   8   5      3.4343      0.4861      3.8228      0.0000
   3   8   5      6.1829      0.5192     -6.6816      0.0000
   4   8   5      4.8199      0.4882     -5.5647      0.0000
   5   8   5      1.7500      1.0150     -1.6087      0.0000
   6   8   5      2.6207      0.9116      2.4368      0.0000
   7   8   5      1.9079      1.0022     -1.6506      0.0000
  -6   9   5      5.2248      0.5014     -5.2051      0.0000
  -5   9   5     11.8230      1.7305     10.3003      0.0000
  -4   9   5      4.9979      0.3315      4.4892      0.0000
  -3   9   5     20.7335      1.3555    -17.7252      0.0000
  -2   9   5     10.0070      0.8568    -11.2330      0.0000
  -1   9   5      6.8919      0.7843      6.4168      0.0000
   0   9   5      4.0999      0.4675      3.9834      0.0000
   1   9   5      7.7745      0.6632     -8.0770      0.0000
   2   9   5      2.8115      0.6736      2.7757      0.0000
   3   9   5      4.4362      0.7667     -4.4099      0.0000
   4   9   5      4.2138      0.7374      0.4681      0.0000
   5   9   5      1.6444      0.9280      0.7954      0.0000
   6   9   5      4.2200      0.8888      4.8581      0.0000
   7   9   5      3.0841      0.8689     -2.1354      0.0000
  -7  10   5      3.3284      0.5908     -2.9429      0.0000
  -6  10   5      2.0178      1.3166      0.1143      0.0000
  -5  10   5      2.5920      0.3600     -1.7987      0.0000
  -4  10   5      2.0085      0.4713     -0.9190      0.0000
  -3  10   5      1.8622      0.6349     -1.2718      0.0000
  -2  10   5      2.3991      0.9472      0.3194      0.0000
  -1  10   5      3.8139      0.5975     -5.0060      0.0000
   1  10   5      5.0782      0.9630      3.1079      0.0000
   2  10   5      2.7480      0.5432      2.2086      0.0000
   3  10   5      4.8171      0.4850     -4.6071      0.0000
   4  10   5      2.8001      0.4898     -1.6955      0.0000
   5  10   5      2.9692      0.5222      3.7528      0.0000
   6  10   5      1.8028      1.4557      3.2480      0.0000
   7  10   5      2.6118      0.9318     -2.8717      0.0000
   8  10   5      1.7247      1.0113     -1.5435      0.0000
  -8  11   5      1.1739      1.1459      1.4954      0.0000
  -7  11   5      2.9470      0.5365      3.2680      0.0000
  -6  11   5      3.5566      0.5232      1.6447      0.0000
  -5  11   5      4.5919      0.4361     -2.9765      0.0000
  -4  11   5      8.0371      0.9481     -7.6167      0.0000
  -3  11   5      1.5125      0.7894     -0.2950      0.0000
  -2  11   5      1.2711      0.8553     -1.5835      0.0000
  -1  11   5      3.3880      0.4247     -1.3974      0.0000
   0  11   5      3.0381      0.6536     -0.0034      0.0000
   1  11   5      8.0152      0.9084      8.4041      0.0000
   2  11   5      2.5444      0.9393     -1.2645      0.0000
   3  11   5      3.3592      0.6841      1.8328      0.0000
   4  11   5      6.3928      0.7650      2.0899      0.0000
   5  11   5      3.8769      0.4955      3.3746      0.0000
   6  11   5      2.5393      0.7747     -2.9391      0.0000
   7  11   5      0.8042      1.0630     -0.3609      0.0000
   8  11   5      1.9945      1.5675      0.2535      0.0000
   9  11   5      0.0000      1.1849      0.2188      0.0000
  -9  12   5      3.9428      0.9326     -4.4748      0.0000
  -8  12   5      1.6546      0.7552      0.8710      0.0000
  -7  12   5      4.0917      0.5527      3.9577      0.0000
  -6  12   5      2.1026      0.5004      1.1485      0.0000
  -5  12   5      2.4313      0.5641      1.4412      0.0000
  -4  12   5      1.9347      0.7650      0.9623      0.0000
  -3  12   5      3.3824      0.4039      4.2716      0.0000
  -2  12   5      4.2521      0.7977     -3.6702      0.0000
  -1  12   5      2.5286      0.4429      1.1219      0.0000
   0  12   5      3.2012      0.5094      2.0641      0.0000
   1  12   5      1.5881      1.1345      2.3101      0.0000
   2  12   5      2.2747      0.8083      1.7967      0.0000
   3  12   5      1.4241      1.0512      1.8596      0.0000
   4  12   5      2.9025      0.7285      1.6312      0.0000
   5  12   5      2.1920      0.5842     -2.6757      0.0000
   6  12   5      1.6825      0.7717     -1.6255      0.0000
   7  12   5      2.0204      1.2103     -0.9322      0.0000
   8  12   5      2.8664      1.0455     -1.9512      0.0000
 -10  13   5      3.0552      0.8906      2.0227      0.0000
  -9  13   5      3.1390      0.6797      2.4427      0.0000
  -8  13   5      3.1184      0.6132     -2.9011      0.0000
  -7  13   5      5.0295      0.5995     -4.0338      0.0000
  -6  13   5      1.2673      0.8638      1.0287      0.0000
  -5  13   5      1.4799      0.5188      0.2139      0.0000
  -4  13   5      1.5718      0.5389     -0.7838      0.0000
  -3  13   5      6.5977      0.5570      6.3395      0.0000
  -2  13   5      4.1857      0.5704      3.7866      0.0000
  -1  13   5      6.1120      0.4690     -6.2890      0.0000
   0  13   5      3.0247      0.6413     -2.6472      0.0000
   1  13   5      1.0982      0.8928      0.9656      0.0000
   2  13   5      2.6284      0.6355     -2.8377      0.0000
   3  13   5      6.2242      0.6852     -6.0221      0.0000
   4  13   5      2.8680      0.5597      3.0557      0.0000
   5  13   5      1.6680      1.1794      0.3696      0.0000
   6  13   5      2.9973      0.5571      1.7632      0.0000
   7  13   5      1.6835      1.2120      1.1661      0.0000
 -11  14   5      0.0000      1.0388      0.5698      0.0000
  -9  14   5      0.3950      1.1572     -0.9085      0.0000
  -8  14   5      2.2564      0.4615      1.8203      0.0000
  -7  14   5      1.7391      0.7712      1.3619      0.0000
  -6  14   5      3.3534      0.5032     -2.3654      0.0000
  -5  14   5      1.4942      0.6962     -0.6892      0.0000
  -4  14   5      0.9433      0.8774     -0.8331      0.0000
  -3  14   5      2.5982      0.5604     -2.4245      0.0000
  -2  14   5      3.1392      0.6457      3.4288      0.0000
  -1  14   5      2.2198      0.7613      2.6518      0.0000
   0  14   5      2.9159      0.8764     -1.0508      0.0000
   1  14   5      2.0010      1.1026     -1.2351      0.0000
   2  14   5      1.0817      1.1904     -1.1004      0.0000
   3  14   5      1.5297      1.2645     -0.7796      0.0000
   4  14   5      0.0000      1.0134      0.6578      0.0000
   5  14   5      1.2594      1.0936     -0.6560      0.0000
   6  14   5      1.8942      0.9900      0.1560      0.0000
 -10  15   5      1.5881      0.9493     -1.6164      0.0000
  -9  15   5      1.5297      0.9495     -0.3702      0.0000
  -8  15   5      2.6740      0.6944      2.4191      0.0000
  -7  15   5      1.2442      0.9841     -0.9437      0.0000
  -6  15   5      2.4117      0.6767     -2.1327      0.0000
  -5  15   5      2.8076      0.5581      3.6075      0.0000
  -4  15   5      1.3223      0.9299      1.5506      0.0000
  -3  15   5      2.7524      1.0521     -3.1781      0.0000
  -2  15   5      1.5841      1.0039     -1.5598      0.0000
  -1  15   5      2.7988      0.5225      3.0544      0.0000
   0  15   5      2.7207      0.5964     -3.3811      0.0000
   1  15   5      3.2209      0.8048     -2.7343      0.0000
   2  15   5      0.9024      0.9777      0.7236      0.0000
   3  15   5      2.6150      0.8859      2.3080      0.0000
   4  15   5      2.2632      0.8692     -2.0209      0.0000
   5  15   5      1.6285      1.1628      1.2664      0.0000
  -9  16   5      1.3297      1.0005      0.5232      0.0000
  -8  16   5      1.9945      0.7651      1.1175      0.0000
  -7  16   5      0.0000      0.8526     -0.2202      0.0000
  -6  16   5      0.0000      1.4149     -1.5026      0.0000
  -5  16   5      1.9318      0.4955     -1.9975      0.0000
  -4  16   5      2.0570      0.6357     -2.6836      0.0000
  -3  16   5      1.2149      0.9818     -1.1438      0.0000
  -2  16   5      1.8029      0.5922      2.5306      0.0000
  -1  16   5      2.7679      0.5074      2.6947      0.0000
   0  16   5      1.5257      0.8325     -0.4413      0.0000
   1  16   5      1.9683      0.9528      0.9000      0.0000
   2  16   5      1.2697      1.1849      0.4693      0.0000
   3  16   5      2.8391      0.9584     -0.8644      0.0000
   4  16   5      1.0936      1.0134     -1.5614      0.0000
  -7  17   5      0.0000      1.1849      0.6913      0.0000
  -6  17   5      1.2526      0.9184     -0.9810      0.0000
  -5  17   5      1.7590      0.8257      0.7398      0.0000
  -4  17   5      0.0000      1.0574      0.6105      0.0000
  -3  17   5      1.5015      1.1316     -1.9685      0.0000
  -2  17   5      1.1813      0.9990     -0.7852      0.0000
  -1  17   5      1.4100      0.8187      1.3284      0.0000
   0  17   5      1.5052      0.9652      1.4760      0.0000
   1  17   5      0.8832      1.1055     -0.1294      0.0000
   2  17   5      2.1209      0.9796      1.1704      0.0000
   3  17   5      0.9540      1.2645     -0.5067      0.0000
  -4  18   5      0.9263      1.0005      0.2159      0.0000
  -3  18   5      0.0000      1.0696      0.8622      0.0000
  -2  18   5      0.9540      1.0325      0.4813      0.0000
  -1  18   5      1.2208      0.8921     -1.0883      0.0000
   0  18   5      1.1830      1.0666     -1.1218      0.0000
  -4   0   6     49.6518      3.4128    -43.0426      0.0000
  -3   0   6      5.5348      0.5398     -4.9729      0.0000
  -2   0   6      3.5565      0.4038      3.8277      0.0000
  -1   0   6     13.0737      0.9156    -14.4723      0.0000
  -4   1   6      5.1217      0.6138     -4.0894      0.0000
  -3   1   6      2.5279      0.4764     -1.8629      0.0000
  -2   1   6      6.5097      1.1508      3.8042      0.0000
  -1   1   6      4.7520      0.5404     -3.7182      0.0000
   0   1   6     16.2964      1.1380    -15.3092      0.0000
   1   1   6      6.2056      0.7207      6.5528      0.0000
  -4   2   6     19.9526      1.5875     23.7834      0.0000
  -3   2   6      6.1272      0.6391      5.3642      0.0000
  -2   2   6     13.5107      1.5736      9.7463      0.0000
  -1   2   6      5.3541      0.7040      3.9782      0.0000
   0   2   6      5.6184      0.5432     -6.1280      0.0000
   1   2   6      2.7708      0.6551     -2.1001      0.0000
   2   2   6      3.1885      0.9053     -3.7571      0.0000
  -5   3   6      7.9883      0.6352     -7.6635      0.0000
  -4   3   6      8.3570      0.7842     -8.0229      0.0000
  -3   3   6     10.2117      0.7100      2.7519      0.0000
  -2   3   6     10.9890      0.7797    -12.5811      0.0000
  -1   3   6      4.9618      0.4503     -3.9179      0.0000
   0   3   6      5.8126      0.4780     -5.3042      0.0000
   1   3   6      9.1332      0.6789      9.0415      0.0000
   2   3   6      9.9224      1.1412      9.8078      0.0000
  -5   4   6      3.5104      0.5581     -3.1500      0.0000
  -4   4   6      3.8689      0.5302      3.8348      0.0000
  -3   4   6      6.1301      0.3690      5.5691      0.0000
  -2   4   6     10.2891      1.0720      3.3411      0.0000
  -1   4   6     16.9831      1.6929     19.6286      0.0000
   1   4   6     17.6805      1.3580    -19.7184      0.0000
   3   4   6      6.9258      1.1495      7.1023      0.0000
  -5   5   6     13.4565      1.4208    -13.3617      0.0000
  -4   5   6      2.6150      0.7242     -3.2498      0.0000
  -3   5   6     11.3109      1.1409     -2.7619      0.0000
  -2   5   6      6.4414      0.7250     -6.1851      0.0000
  -1   5   6     28.0711      1.9344     28.9682      0.0000
   0   5   6     12.7156      1.7247     12.1177      0.0000
   2   5   6      7.6135      0.5993     -7.8089      0.0000
   3   5   6      2.8902      0.7643      2.6284      0.0000
   4   5   6      9.4777      0.8166    -10.9190      0.0000
  -5   6   6      4.0502      0.5944     -2.4576      0.0000
  -4   6   6     17.2363      1.1876    -18.3008      0.0000
  -3   6   6      5.7099      0.7887     -6.6344      0.0000
  -2   6   6     16.2400      1.1385      7.3940      0.0000
  -1   6   6      4.3229      0.4586     -2.8730      0.0000
   0   6   6      7.9778      0.8504     -3.9452      0.0000
   1   6   6      6.0992      0.7881      6.1861      0.0000
   2   6   6      2.4718      0.5375     -1.6055      0.0000
   3   6   6      1.9282      0.8772     -0.2417      0.0000
   4   6   6      3.8426      0.9282      2.3828      0.0000
   5   6   6      2.4325      0.8707     -2.8538      0.0000
  -6   7   6      2.1024      1.5255     -2.7657      0.0000
  -5   7   6      8.3290      0.6751      6.4951      0.0000
  -4   7   6      4.5297      0.7752      0.2937      0.0000
  -3   7   6     19.3549      1.0918    -18.8192      0.0000
  -2   7   6     12.6210      0.9081    -11.7842      0.0000
   0   7   6      4.6173      0.6829     -2.5740      0.0000
   1   7   6      3.0210      0.6268     -1.5106      0.0000
   2   7   6      5.0733      0.7067      3.2419      0.0000
   3   7   6      5.2915      0.7540     -3.6694      0.0000
   4   7   6      1.9749      1.4467     -0.0625      0.0000
   5   7   6      3.4015      1.3026      4.3811      0.0000
   6   7   6      5.7416      0.8325      5.4154      0.0000
  -6   8   6      3.6792      0.7340      2.4004      0.0000
  -5   8   6      3.1318      0.3581      3.0381      0.0000
  -4   8   6      8.4078      0.9391     -8.9271      0.0000
  -3   8   6      2.4968      0.4776     -2.1029      0.0000
  -2   8   6     10.9832      1.1616     10.9314      0.0000
  -1   8   6      3.7466      0.4822      3.7886      0.0000
   0   8   6      6.3602      0.8152      0.3517      0.0000
   1   8   6      9.4979      1.2049     12.0442      0.0000
   2   8   6      4.3410      0.4630      5.7203      0.0000
   3   8   6      4.5082      0.4833     -3.0229      0.0000
   4   8   6      2.4631      0.5661      0.6819      0.0000
   5   8   6      3.1615      0.6552      3.2333      0.0000
   6   8   6      2.7269      1.4563     -1.0928      0.0000
   7   8   6      3.0424      0.9185     -4.0254      0.0000
  -6   9   6      3.7510      0.4675      4.6042      0.0000
  -4   9   6      1.9484      0.5916      2.0054      0.0000
  -3   9   6      5.1617      0.5438      3.5957      0.0000
  -2   9   6      1.3199      1.2594     -1.7833      0.0000
  -1   9   6      5.9095      0.5180     -4.4021      0.0000
   0   9   6      8.0619      0.8734     -6.9041      0.0000
   1   9   6      8.4739      0.9959      6.2549      0.0000
   2   9   6      3.0891      0.7678      1.2292      0.0000
   3   9   6      3.0975      0.8429     -0.9939      0.0000
   4   9   6      0.0000      1.1230     -0.2424      0.0000
   5   9   6      4.0217      0.5503      3.5726      0.0000
   6   9   6      3.7293      0.9811     -3.1514      0.0000
   7   9   6      3.4839      0.8122     -2.7595      0.0000
  -7  10   6      3.2789      0.5288     -3.4204      0.0000
  -6  10   6      4.6417      0.4138     -4.1451      0.0000
  -5  10   6      2.6371      0.7251     -1.3493      0.0000
  -4  10   6      4.1669      0.4960      4.4052      0.0000
  -3  10   6      2.1302      0.5978      0.1820      0.0000
  -2  10   6      2.6643      0.6625      0.8400      0.0000
  -1  10   6      6.8598      0.8523      4.6921      0.0000
   0  10   6      1.9823      0.7161     -0.7235      0.0000
   1  10   6      3.2973      0.5594     -3.1114      0.0000
   2  10   6      1.2386      1.0512     -0.2829      0.0000
   3  10   6      2.6447      0.7230      1.4471      0.0000
   4  10   6      3.6376      0.6419     -0.8205      0.0000
   5  10   6      1.8658      0.7036     -0.0460      0.0000
   6  10   6      2.2861      1.2546      0.9283      0.0000
   7  10   6      0.7198      1.1604      0.8675      0.0000
   8  10   6      2.2948      0.9370     -1.6828      0.0000
  -8  11   6      1.7664      1.0304      1.2192      0.0000
  -7  11   6      3.2332      0.4990      2.4986      0.0000
  -6  11   6      3.0111      0.6386      0.8316      0.0000
  -5  11   6      7.2145      0.5802     -7.9827      0.0000
  -4  11   6      2.8734      0.5617     -2.3962      0.0000
  -3  11   6      7.2535      0.5024      6.9724      0.0000
  -2  11   6      2.6167      0.5252      2.0234      0.0000
  -1  11   6      3.4958      0.8099     -1.8579      0.0000
   0  11   6      2.5850      1.0313      2.1782      0.0000
   1  11   6      3.3313      0.5652      2.2236      0.0000
   2  11   6      3.5207      0.4839     -2.9580      0.0000
   3  11   6      3.5519      0.4861     -3.3747      0.0000
   4  11   6      3.5584      0.7595     -1.5197      0.0000
   5  11   6      3.1803      0.7515     -2.9980      0.0000
   6  11   6      1.7590      1.0661      1.7889      0.0000
   7  11   6      1.9227      0.9225      1.6289      0.0000
  -9  12   6      1.1287      1.2386     -1.1395      0.0000
  -8  12   6      2.0292      0.6788     -0.4496      0.0000
  -7  12   6      2.6133      0.3455      2.4430      0.0000
  -6  12   6      3.6470      0.3298      3.9396      0.0000
  -5  12   6      2.0203      0.5789     -1.6223      0.0000
  -4  12   6      4.3201      1.3872     -4.7655      0.0000
  -3  12   6      1.8171      0.7602     -0.4040      0.0000
  -2  12   6      2.4389      1.4059      0.9986      0.0000
  -1  12   6      3.0764      0.7231      2.6528      0.0000
   0  12   6      2.3533      1.1484     -0.0530      0.0000
   1  12   6      2.8935      0.9340     -1.8364      0.0000
   2  12   6      3.4282      0.8259     -3.3625      0.0000
   3  12   6      3.1844      0.7506      3.6662      0.0000
   4  12   6      3.4282      0.6918      3.7726      0.0000
   5  12   6      2.8664      0.6927     -2.8941      0.0000
   6  12   6      1.8760      0.7414     -1.5659      0.0000
   8  12   6      1.0070      1.3000      0.3689      0.0000
 -10  13   6      2.2632      0.9423     -0.4396      0.0000
  -9  13   6      2.0512      0.7713      1.8126      0.0000
  -8  13   6      3.5548      0.5741      3.0711      0.0000
  -7  13   6      5.3104      0.3871     -4.9221      0.0000
  -6  13   6      4.9002      0.4577     -3.8000      0.0000
  -5  13   6      3.9171      0.5042      3.7111      0.0000
  -4  13   6      1.9405      0.5210      0.7657      0.0000
  -3  13   6      3.3605      0.5942     -3.5238      0.0000
  -2  13   6      1.8494      0.6671      0.2215      0.0000
  -1  13   6      3.2769      0.7630      2.5013      0.0000
   0  13   6      3.0722      0.7002     -3.6043      0.0000
   1  13   6      1.2280      1.1172     -0.0596      0.0000
   2  13   6      2.2974      0.8723      0.5580      0.0000
   3  13   6      1.3100      1.0512      0.0545      0.0000
   4  13   6      2.5352      0.5794     -2.2862      0.0000
   5  13   6      2.0714      0.6524      0.0547      0.0000
   6  13   6      2.2285      0.9900      1.3342      0.0000
   7  13   6      1.1515      1.1628     -0.5862      0.0000
 -11  14   6      1.7292      0.9994     -2.5657      0.0000
  -9  14   6      0.0000      1.1055      0.8131      0.0000
  -8  14   6      1.4922      0.6037     -0.3558      0.0000
  -7  14   6      0.5513      0.8493      0.3928      0.0000
  -6  14   6      3.5008      0.6650      3.0823      0.0000
  -5  14   6      2.0921      0.4255      1.4433      0.0000
  -4  14   6      3.0640      0.5939     -4.2753      0.0000
  -3  14   6      5.0515      0.4691     -4.5269      0.0000
  -2  14   6      1.4910      0.6703      1.5015      0.0000
  -1  14   6      1.2198      0.8608      0.7384      0.0000
   0  14   6      1.6118      0.8109      0.9830      0.0000
   1  14   6      3.7783      0.5326      3.6385      0.0000
   2  14   6      3.7380      0.8236      3.6361      0.0000
   3  14   6      1.4646      0.8683      1.8289      0.0000
   4  14   6      1.2799      1.1172     -1.2352      0.0000
   5  14   6      1.9147      0.9794     -0.5675      0.0000
   6  14   6      0.7211      1.0635     -0.8194      0.0000
 -10  15   6      2.1813      0.8681     -2.2964      0.0000
  -7  15   6      2.2320      0.4409     -2.0432      0.0000
  -6  15   6      1.4389      0.7539     -0.4793      0.0000
  -5  15   6      5.2305      0.7013      5.9126      0.0000
  -4  15   6      1.8690      0.7875      2.7377      0.0000
  -3  15   6      2.0217      0.5511     -1.8425      0.0000
  -2  15   6      0.9649      0.7889      0.8707      0.0000
  -1  15   6      0.6332      0.8467     -0.0054      0.0000
   0  15   6      1.8097      0.8006     -0.8953      0.0000
   1  15   6      0.8785      0.9412     -0.8669      0.0000
   2  15   6      0.0000      1.1684      1.3909      0.0000
   3  15   6      0.0000      1.2594     -0.4277      0.0000
   4  15   6      1.2386      1.1055     -0.4463      0.0000
   5  15   6      0.9540      1.1055      0.8542      0.0000
  -9  16   6      1.2280      0.9940      0.9765      0.0000
  -8  16   6      0.4561      0.9122      1.1837      0.0000
  -7  16   6      1.6178      1.2490     -1.3488      0.0000
  -6  16   6      1.1563      0.7371     -0.8153      0.0000
  -5  16   6      0.0000      0.7911      0.2247      0.0000
  -4  16   6      0.7674      0.8096     -0.2303      0.0000
  -3  16   6      1.2864      0.7019     -0.1334      0.0000
  -2  16   6      1.5100      0.6364      1.1652      0.0000
  -1  16   6      2.2097      0.6476      1.5718      0.0000
   0  16   6      3.7916      0.8292     -3.1875      0.0000
   1  16   6      1.6523      1.3394     -2.1646      0.0000
   3  16   6      1.6757      1.2333     -0.9199      0.0000
  -7  17   6      1.1739      1.0450      0.5368      0.0000
  -6  17   6      0.7501      0.9074      1.2773      0.0000
  -5  17   6      1.6712      0.7222     -1.7046      0.0000
  -4  17   6      0.8948      0.9080     -0.2184      0.0000
  -3  17   6      2.0513      0.7534      1.9563      0.0000
  -2  17   6      1.6601      0.8970     -1.5109      0.0000
  -1  17   6      1.7442      1.0330     -2.1787      0.0000
   1  17   6      1.5799      1.1515      1.3796      0.0000
  -4   1   7      4.9487      0.3441     -5.8692      0.0000
  -3   1   7     18.0449      1.2503     21.3919      0.0000
  -2   1   7     16.0691      1.1179     17.3160      0.0000
  -1   1   7      7.5624      0.5868     -9.8674      0.0000
   0   1   7      9.7680      0.9955    -10.6541      0.0000
   1   1   7      7.2416      0.7064      6.2583      0.0000
  -5   2   7      9.0549      0.6926    -10.2283      0.0000
  -4   2   7      1.4728      0.7318     -1.6855      0.0000
  -3   2   7     14.0513      0.8018    -16.3105      0.0000
  -2   2   7     12.5187      1.2467     11.6672      0.0000
  -1   2   7     17.1984      1.7059     17.2479      0.0000
   0   2   7      5.2989      0.6211      1.8832      0.0000
   1   2   7      7.7114      0.7783     -7.1572      0.0000
   2   2   7      2.7612      0.8285     -1.2199      0.0000
  -5   3   7      5.9533      0.5365     -5.1380      0.0000
  -4   3   7      2.6225      0.3885     -1.8283      0.0000
  -3   3   7     14.4345      1.2118    -15.3652      0.0000
  -2   3   7     12.1331      0.9783    -13.4658      0.0000
  -1   3   7     10.4881      1.8421     10.5071      0.0000
   0   3   7      5.1014      0.6703     -2.7283      0.0000
   1   3   7      5.1156      0.9434     -4.9756      0.0000
   2   3   7     17.2993      1.7672     15.2177      0.0000
   3   3   7      4.1579      0.8225      5.0444      0.0000
  -6   4   7      5.1217      0.8938      5.9262      0.0000
  -4   4   7      3.4882      0.5005     -1.5665      0.0000
  -3   4   7     12.5591      1.2295     13.4718      0.0000
  -2   4   7      6.5871      0.7201     -3.7126      0.0000
  -1   4   7      8.5927      0.8944      7.6962      0.0000
   0   4   7      7.1411      0.5570     -5.6001      0.0000
   1   4   7      6.8332      0.7507     -3.3326      0.0000
   2   4   7      5.0399      0.8317     -2.4862      0.0000
   3   4   7      4.9145      1.2533      6.0385      0.0000
  -6   5   7      4.8770      0.5571      5.0285      0.0000
  -5   5   7     10.3659      1.1456     10.1658      0.0000
  -3   5   7      3.4282      0.6114     -2.1035      0.0000
  -2   5   7      5.5500      1.3647      4.9429      0.0000
  -1   5   7      3.2067      0.5208      0.7318      0.0000
   0   5   7      3.9329      0.5797     -3.6238      0.0000
   1   5   7      4.4068      0.7218     -0.4119      0.0000
   2   5   7      2.6924      0.5402      4.0193      0.0000
   3   5   7      1.9401      0.9969     -2.0803      0.0000
   4   5   7      2.1543      1.0547     -1.3612      0.0000
  -6   6   7     12.1872      1.2444      8.9152      0.0000
  -5   6   7      8.7614      0.6902     -8.0609      0.0000
  -4   6   7      4.2428      0.8407      0.3732      0.0000
  -3   6   7      2.0200      0.7281     -2.6206      0.0000
  -2   6   7     11.8008      0.8494     10.4118      0.0000
  -1   6   7      9.1780      0.9635     -9.9805      0.0000
   1   6   7      4.0164      0.4578      2.6002      0.0000
   2   6   7      3.7258      0.6218      4.8583      0.0000
   3   6   7      9.4708      0.9860      8.1635      0.0000
   4   6   7      3.3862      0.9176      0.7175      0.0000
   5   6   7      1.9547      1.0226      2.7912      0.0000
  -6   7   7      1.5881      1.4241      2.2912      0.0000
  -5   7   7      7.1753      0.4925     -8.2214      0.0000
  -4   7   7      5.3992      0.5961     -6.4053      0.0000
  -3   7   7     18.5994      2.3212     17.8889      0.0000
  -2   7   7     11.8509      1.2270     16.2014      0.0000
  -1   7   7      8.7850      0.6676     -7.7472      0.0000
   0   7   7      3.8696      0.6224     -3.9032      0.0000
   1   7   7      7.7328      0.8678     10.0795      0.0000
   2   7   7      6.9879      0.7959     -9.4537      0.0000
   3   7   7      8.2571      0.6405     -7.0234      0.0000
   4   7   7      1.4954      1.4997      0.9336      0.0000
   5   7   7      1.4241      1.6285      3.2850      0.0000
   6   7   7      1.7292      1.3682     -1.9108      0.0000
  -7   8   7      4.2537      1.0676     -3.0009      0.0000
  -5   8   7      3.9420      0.5792      3.9301      0.0000
  -4   8   7      2.5812      0.6392     -1.2738      0.0000
  -3   8   7      1.6890      0.8736      0.5590      0.0000
  -2   8   7      4.7312      0.6800      2.9585      0.0000
  -1   8   7      9.7959      1.0509     10.2574      0.0000
   0   8   7      2.8065      0.5895     -2.9796      0.0000
   1   8   7      2.7789      0.6947      2.6203      0.0000
   2   8   7      2.3644      0.6765     -0.5668      0.0000
   3   8   7      4.5861      0.6495     -5.7751      0.0000
   4   8   7      7.0615      0.7967     -5.8361      0.0000
   5   8   7      1.3241      1.0903      1.0052      0.0000
   6   8   7      2.0838      1.7254      2.6117      0.0000
   7   8   7      1.7065      1.2697      1.0507      0.0000
  -7   9   7      8.1749      0.7201      9.2520      0.0000
  -6   9   7      4.5778      0.9086      1.5051      0.0000
  -5   9   7      5.0912      0.7222     -4.8336      0.0000
  -4   9   7      2.5039      0.5004     -2.6417      0.0000
  -3   9   7      7.7826      0.8729      7.0581      0.0000
  -2   9   7      4.7450      0.9435      2.3548      0.0000
   0   9   7      3.7293      0.8825     -4.3366      0.0000
   1   9   7      3.3353      0.4944     -2.3417      0.0000
   2   9   7      2.3521      0.5682      1.7980      0.0000
   3   9   7      2.4499      0.5045     -1.1031      0.0000
   4   9   7      2.1024      1.1019     -1.1569      0.0000
   5   9   7      3.9855      0.9088     -2.3020      0.0000
   6   9   7      1.5799      1.4103      1.2120      0.0000
   7   9   7      1.3842      1.1856      0.4872      0.0000
   8   9   7      1.4779      1.2227     -1.7105      0.0000
  -7  10   7      1.7710      0.5816      1.5669      0.0000
  -6  10   7      4.7124      0.4303      3.8678      0.0000
  -5  10   7      9.1829      1.1464     -9.8313      0.0000
  -4  10   7      1.9880      0.8231     -1.5655      0.0000
  -3  10   7      5.4523      0.6429     -4.9970      0.0000
  -2  10   7      4.7517      0.5310     -0.8452      0.0000
  -1  10   7      3.9428      0.6295      2.8630      0.0000
   0  10   7      1.9350      0.9407      1.7281      0.0000
   1  10   7      6.7624      0.9135     -4.7874      0.0000
   2  10   7      3.3203      0.7531     -2.0242      0.0000
   3  10   7      7.7126      0.8534      9.5118      0.0000
   4  10   7      2.5291      0.7488      3.0498      0.0000
   5  10   7      3.9773      0.5065     -3.4941      0.0000
   6  10   7      0.9129      1.0178     -0.7460      0.0000
   7  10   7      1.9806      1.2625      2.9279      0.0000
   8  10   7      0.0000      1.3443      0.4927      0.0000
  -8  11   7      4.8365      0.5477      5.2226      0.0000
  -7  11   7      2.7370      0.4658     -2.4594      0.0000
  -6  11   7      1.4426      0.6372     -0.0046      0.0000
  -5  11   7      1.8456      1.3635      1.6351      0.0000
  -4  11   7      1.6407      0.5269      1.7519      0.0000
  -3  11   7      2.6715      0.4856     -2.9517      0.0000
  -2  11   7      3.3050      0.5681      2.7425      0.0000
  -1  11   7      4.2832      0.5131      4.5412      0.0000
   0  11   7      2.7204      0.5662      1.4252      0.0000
   1  11   7      5.9699      0.5710      4.8927      0.0000
   2  11   7      1.1228      0.9013      0.0394      0.0000
   3  11   7      1.6916      0.7607      1.6057      0.0000
   4  11   7      2.9724      0.4996     -3.9098      0.0000
   5  11   7      1.6044      1.1739     -1.6849      0.0000
   6  11   7      2.7174      0.7713      0.8651      0.0000
   7  11   7      1.3199      1.2013     -0.7633      0.0000
  -9  12   7      1.0450      1.2594     -1.0044      0.0000
  -8  12   7      3.6788      0.9843     -4.1202      0.0000
  -7  12   7      1.9999      0.5809      1.1380      0.0000
  -6  12   7      5.2856      0.9426      5.7299      0.0000
  -5  12   7      5.6423      0.8773      6.1899      0.0000
  -4  12   7      1.7211      0.5635     -1.3208      0.0000
  -3  12   7      1.7920      0.6867      0.6333      0.0000
  -2  12   7      3.2268      0.6185     -1.3118      0.0000
  -1  12   7      3.1786      0.5406     -2.9343      0.0000
   0  12   7      1.4590      0.8832     -1.4701      0.0000
   1  12   7      1.8290      0.9298     -0.5175      0.0000
   2  12   7      3.2445      0.8327     -1.3424      0.0000
   3  12   7      2.1392      0.9712      1.5756      0.0000
   4  12   7      2.0713      0.8965     -0.0001      0.0000
   5  12   7      1.4954      1.1113      0.2075      0.0000
   6  12   7      2.1545      0.8491      1.2940      0.0000
 -10  13   7      0.0000      1.0325      0.2580      0.0000
  -9  13   7      2.8684      0.5821      3.1200      0.0000
  -8  13   7      0.0000      1.5758      1.2348      0.0000
  -7  13   7      3.7656      0.5415     -4.9479      0.0000
  -6  13   7      3.4168      0.5514     -3.3457      0.0000
  -5  13   7      2.0198      1.0923      2.2230      0.0000
  -4  13   7      1.5583      0.7747     -1.4083      0.0000
  -3  13   7      2.1131      0.9236      1.6399      0.0000
  -2  13   7      3.7657      0.5355      4.1330      0.0000
  -1  13   7      2.2343      1.0862     -1.4353      0.0000
   0  13   7      1.1055      1.2594     -0.5062      0.0000
   1  13   7      0.8379      1.2174     -1.8717      0.0000
   2  13   7      2.3863      1.0247     -1.7283      0.0000
   3  13   7      2.3478      0.8301     -2.8788      0.0000
   4  13   7      2.3143      0.8182      1.6179      0.0000
   5  13   7      0.9622      0.8906      1.7098      0.0000
  -9  14   7      2.0404      0.5519      0.9028      0.0000
  -8  14   7      2.9691      0.4717      3.1771      0.0000
  -7  14   7      2.5130      0.3823     -2.6878      0.0000
  -6  14   7      1.8900      0.4598      1.3471      0.0000
  -5  14   7      1.0513      0.6373      0.4249      0.0000
  -4  14   7      3.2866      0.6586     -2.8832      0.0000
  -3  14   7      3.3518      1.1900     -3.0342      0.0000
  -2  14   7      4.0911      0.5974      3.8294      0.0000
  -1  14   7      2.7836      0.8785      0.1844      0.0000
   0  14   7      2.8259      0.6701     -3.1969      0.0000
   1  14   7      1.6285      1.1739      1.8348      0.0000
   2  14   7      3.6340      0.7943      2.9669      0.0000
   3  14   7      2.4777      0.6008     -2.6043      0.0000
   4  14   7      1.7217      1.0892     -1.6867      0.0000
  -8  15   7      1.6463      0.4698     -0.7808      0.0000
  -7  15   7      1.1614      1.1330      0.8639      0.0000
  -6  15   7      1.3818      0.7478      1.0565      0.0000
  -5  15   7      1.3586      0.8443     -1.7440      0.0000
  -4  15   7      0.7347      0.9506      0.9443      0.0000
  -3  15   7      1.1306      0.8195      1.7468      0.0000
  -2  15   7      1.1420      0.7457     -0.3085      0.0000
  -1  15   7      0.0000      1.1515     -0.7443      0.0000
   0  15   7      2.2632      0.9017      0.1121      0.0000
   1  15   7      1.0936      1.2386      1.0926      0.0000
   2  15   7      2.7093      1.2788     -1.4487      0.0000
   3  15   7      1.6680      1.0141     -0.7649      0.0000
  -8  16   7      0.3950      1.2594      1.0451      0.0000
  -7  16   7      0.8257      0.9079      1.5298      0.0000
  -6  16   7      0.9344      0.7745     -1.3004      0.0000
  -5  16   7      1.2067      1.1515     -1.4574      0.0000
  -4  16   7      0.7641      0.9395     -0.9301      0.0000
  -3  16   7      1.0499      0.6594     -0.6883      0.0000
  -2  16   7      2.0700      1.0525     -1.2159      0.0000
  -1  16   7      0.0000      1.2386      0.7484      0.0000
   0  16   7      1.7590      1.0766      1.7014      0.0000
   1  16   7      1.4422      1.2013      0.3426      0.0000
  -6  17   7      1.0418      0.8546      1.1381      0.0000
  -4  17   7      0.7733      1.0388     -1.0805      0.0000
  -3  17   7      0.0000      0.8250     -0.4126      0.0000
  -2  17   7      1.1402      1.1113     -0.0718      0.0000
  -1  17   7      2.0650      1.1129     -0.1811      0.0000
   0  17   7      1.5040      1.1628      1.8351      0.0000
  -5   0   8      2.2478      0.8956     -2.0903      0.0000
  -4   0   8     11.2601      1.2930    -11.6036      0.0000
  -3   0   8      7.5610      0.5595     -6.7243      0.0000
  -1   0   8      3.6304      0.6685      2.4097      0.0000
   0   0   8      7.9908      1.0124     -4.2507      0.0000
  -6   1   8     14.6205      1.4888    -13.9986      0.0000
  -5   1   8     25.5947      1.4491     21.0846      0.0000
  -4   1   8     13.7953      1.2476     10.2028      0.0000
  -2   1   8      6.5257      0.7410     -2.3015      0.0000
  -1   1   8      5.5896      0.4987      5.6289      0.0000
   0   1   8     26.0990      2.5548    -25.1849      0.0000
   1   1   8      9.5690      0.8109    -12.0493      0.0000
  -6   2   8      8.9234      0.6893      9.0397      0.0000
  -5   2   8      3.1755      0.3553     -3.0128      0.0000
  -4   2   8      3.1951      0.4370      4.2128      0.0000
  -3   2   8     18.5944      2.5201    -22.1110      0.0000
  -2   2   8      2.8994      0.3012     -2.4772      0.0000
  -1   2   8     12.4147      0.7203     13.6022      0.0000
   0   2   8      7.4555      0.8434     -1.8578      0.0000
   1   2   8      2.2714      0.8554     -2.2654      0.0000
   2   2   8      5.0036      0.7753     -3.0619      0.0000
  -6   3   8      2.0075      1.4104      1.3011      0.0000
  -5   3   8      6.9986      0.7251      5.5001      0.0000
  -4   3   8     14.6418      1.4389     17.7522      0.0000
  -3   3   8     20.1883      3.7935    -26.5396      0.0000
  -2   3   8      5.8271      0.8424     -6.7055      0.0000
  -1   3   8      4.4625      0.5768      3.5957      0.0000
   0   3   8      7.0135      0.8808     11.3791      0.0000
   1   3   8      2.1415      0.6383      2.0889      0.0000
   2   3   8      3.0637      1.1342      1.7236      0.0000
   3   3   8      3.4734      0.8152     -3.8413      0.0000
  -6   4   8     17.4248      2.1997    -15.8623      0.0000
  -5   4   8      4.5917      0.9169     -4.8774      0.0000
  -4   4   8      5.1633      0.4522      1.5675      0.0000
  -3   4   8      9.1299      0.6558     11.1943      0.0000
  -2   4   8     14.3064      1.0100     14.3332      0.0000
  -1   4   8      4.3354      0.8842      5.9098      0.0000
   0   4   8      9.9773      1.0170     -8.8042      0.0000
   1   4   8     10.7452      1.1360     -8.6730      0.0000
   2   4   8      4.1890      0.9173     -3.1854      0.0000
   3   4   8      1.8456      1.6680     -2.5647      0.0000
   4   4   8      0.6245      1.0512      0.9560      0.0000
  -7   5   8     15.1625      1.5883     14.1733      0.0000
  -6   5   8      2.7886      0.6210     -0.0926      0.0000
  -5   5   8      8.1692      1.0263    -12.8147      0.0000
  -4   5   8      3.5717      0.4932     -2.6963      0.0000
  -3   5   8     13.6637      1.0279     14.7638      0.0000
  -2   5   8      5.6756      0.7677     -2.2380      0.0000
  -1   5   8      8.5137      0.8940     -8.5111      0.0000
   0   5   8      7.0707      0.8191      7.5875      0.0000
   1   5   8      6.9941      0.5589      8.4072      0.0000
   2   5   8     10.2396      0.8214    -10.8630      0.0000
   3   5   8      1.3947      1.0848     -1.3982      0.0000
   4   5   8      3.2718      0.8063     -0.5446      0.0000
  -7   6   8      2.3942      0.7384     -2.4700      0.0000
  -6   6   8     10.3445      1.0680      8.1705      0.0000
  -5   6   8      2.8821      0.6670      3.2735      0.0000
  -4   6   8      9.6150      0.9960     -9.2778      0.0000
  -3   6   8     10.0253      0.7986    -10.8884      0.0000
  -2   6   8      7.7412      0.8265     -6.6190      0.0000
  -1   6   8     11.8585      1.2224    -12.1960      0.0000
   0   6   8      3.1411      0.5050      2.9913      0.0000
   1   6   8      4.8264      0.6209      6.4489      0.0000
   3   6   8      4.3414      0.6437     -3.2377      0.0000
   4   6   8      2.2747      1.1639      1.3597      0.0000
   5   6   8      2.2410      1.0837      1.6130      0.0000
  -7   7   8      3.2260      0.6822     -2.9281      0.0000
  -5   7   8      5.6751      0.4821     -5.4107      0.0000
  -4   7   8      3.6340      0.6526      2.8635      0.0000
  -3   7   8      4.0076      0.5482     -2.3168      0.0000
  -2   7   8      2.3500      0.5747      2.2059      0.0000
  -1   7   8      2.8664      0.9621     -2.6498      0.0000
   0   7   8      5.1301      0.4994      4.1446      0.0000
   1   7   8      3.5911      0.4770      3.2928      0.0000
   2   7   8      2.9564      0.8486      1.8757      0.0000
   3   7   8      4.7509      0.5030     -4.3895      0.0000
   4   7   8      2.4383      0.7730      1.0714      0.0000
   5   7   8      1.3964      1.6444      1.7163      0.0000
   6   7   8      0.0000      1.2900     -1.1832      0.0000
  -7   8   8      2.7030      0.9114      2.9385      0.0000
  -6   8   8      5.1697      0.9816      4.7741      0.0000
  -5   8   8      2.8457      0.6099      1.4262      0.0000
  -3   8   8      2.0075      1.0807     -0.9748      0.0000
  -2   8   8      7.2260      0.5815     -7.9031      0.0000
  -1   8   8      3.1559      0.5639      1.3508      0.0000
   0   8   8      2.9557      0.6718      2.4242      0.0000
   1   8   8      2.6934      0.8942     -1.9133      0.0000
   2   8   8      4.8210      0.7437     -3.6082      0.0000
   3   8   8      6.7393      0.7720      6.4597      0.0000
   4   8   8      1.8942      0.9027      2.0757      0.0000
   5   8   8      2.2230      0.9311     -2.4271      0.0000
   6   8   8      1.3871      1.6003      0.4315      0.0000
   7   8   8      0.5348      1.2067      1.0114      0.0000
  -8   9   8      1.8456      1.6484      2.6916      0.0000
  -7   9   8      1.1515      1.5634      0.8774      0.0000
  -6   9   8      5.6031      0.4863     -5.8183      0.0000
  -5   9   8      7.5014      0.5840      6.6988      0.0000
  -4   9   8      5.7535      0.3889      5.9806      0.0000
  -2   9   8      4.3114      0.7889     -1.7037      0.0000
  -1   9   8      1.7460      0.7670      1.0283      0.0000
   0   9   8      5.9434      0.5550     -3.9459      0.0000
   1   9   8      2.0768      0.5951     -0.1702      0.0000
   2   9   8      2.4672      0.5293      2.2041      0.0000
   3   9   8      4.8725      0.4859      4.7627      0.0000
   4   9   8      2.5170      0.5918     -2.5111      0.0000
   5   9   8      1.9079      1.4332      1.2758      0.0000
   6   9   8      0.9675      1.3824     -0.3229      0.0000
   7   9   8      1.9203      1.0934     -1.9349      0.0000
   8   9   8      1.2799      1.2280     -1.3949      0.0000
  -8  10   8      5.6769      0.6725     -5.1926      0.0000
  -7  10   8      4.2396      0.4950     -4.1496      0.0000
  -6  10   8      3.8054      0.2965     -1.3716      0.0000
  -5  10   8      2.2481      0.8103     -1.0589      0.0000
  -4  10   8      2.5679      0.5626      1.0341      0.0000
  -3  10   8      2.1694      0.7797      1.7808      0.0000
  -2  10   8      2.8345      0.9081      0.3526      0.0000
  -1  10   8      3.8897      0.8839     -0.3054      0.0000
   0  10   8      5.4034      0.8575      4.4110      0.0000
   1  10   8      8.9361      1.0759     -6.3659      0.0000
   2  10   8      5.1065      0.7633     -4.2430      0.0000
   3  10   8      2.9950      0.8226     -1.1066      0.0000
   4  10   8      2.2632      0.7799     -0.6483      0.0000
   5  10   8      1.9011      0.9187      1.5402      0.0000
   6  10   8      3.3540      0.6138      3.1712      0.0000
   7  10   8      1.1055      1.3248     -0.6106      0.0000
  -8  11   8      2.7780      0.6494      2.8319      0.0000
  -7  11   8      4.1005      0.7014     -2.6832      0.0000
  -6  11   8      2.0273      0.6820      1.4099      0.0000
  -5  11   8      2.8033      0.6796     -2.1191      0.0000
  -4  11   8      1.9205      0.6998      1.4656      0.0000
  -3  11   8      3.0210      0.7181     -0.7292      0.0000
  -2  11   8      5.1697      0.7219     -1.0196      0.0000
  -1  11   8      1.4422      1.1055      0.0232      0.0000
   0  11   8      6.5376      0.9280      6.8871      0.0000
   1  11   8      2.1263      0.7475     -1.3342      0.0000
   2  11   8      3.7432      0.6729     -2.5601      0.0000
   3  11   8      2.3917      0.8225     -1.2134      0.0000
   4  11   8      1.6959      0.6636      0.3269      0.0000
   5  11   8      1.2594      1.0450     -0.5291      0.0000
   6  11   8      1.9215      0.9951      0.1119      0.0000
   7  11   8      1.7292      1.3149      0.7645      0.0000
  -9  12   8      3.7223      0.8397      4.3635      0.0000
  -8  12   8      1.9589      0.8137      0.0146      0.0000
  -7  12   8      3.1657      0.3830     -3.0008      0.0000
  -6  12   8      4.8955      0.4726      5.0679      0.0000
  -5  12   8      1.6601      1.5613      1.9722      0.0000
  -3  12   8      2.5472      0.4899      1.2060      0.0000
  -2  12   8      2.9069      0.8475     -0.5455      0.0000
  -1  12   8      5.9616      0.7525     -7.4444      0.0000
   0  12   8      4.7858      0.7299     -4.2124      0.0000
   1  12   8      5.0088      0.7341      4.1700      0.0000
   2  12   8      1.5023      0.7904      0.5027      0.0000
   3  12   8      1.7446      0.7097     -2.1710      0.0000
   4  12   8      1.8526      0.9825      0.6456      0.0000
   5  12   8      3.0424      0.7795      2.2782      0.0000
   6  12   8      1.2799      1.2174     -1.0814      0.0000
 -10  13   8      0.0000      1.1287      1.0792      0.0000
  -9  13   8      1.9254      0.6076      1.8644      0.0000
  -8  13   8      1.0293      0.8000     -0.1220      0.0000
  -7  13   8      1.0400      0.7804      0.8169      0.0000
  -6  13   8      1.5389      0.4289     -1.5169      0.0000
  -5  13   8      3.7906      0.8512     -4.4758      0.0000
  -4  13   8      4.7719      1.0557     -4.3955      0.0000
  -3  13   8      1.5881      0.6010      1.4736      0.0000
  -2  13   8      2.2011      0.7467      0.0808      0.0000
  -1  13   8      1.5065      0.8580      0.7993      0.0000
   0  13   8      2.4748      0.6152      2.4306      0.0000
   1  13   8      3.0474      0.6998      4.2866      0.0000
   2  13   8      2.0455      0.6537     -0.6670      0.0000
   3  13   8      1.6205      0.9303     -1.0496      0.0000
   4  13   8      1.4954      1.0936      0.9278      0.0000
   5  13   8      1.9945      0.9679      0.8221      0.0000
  -9  14   8      1.1359      0.7327     -0.4582      0.0000
  -8  14   8      1.0574      1.2280      0.9665      0.0000
  -7  14   8      0.0000      1.0696      1.1477      0.0000
  -6  14   8      0.7563      1.2333      0.6463      0.0000
  -5  14   8      0.8673      0.6813     -0.4218      0.0000
  -4  14   8      1.6530      1.0708      1.2715      0.0000
  -3  14   8      0.9156      0.7648      0.5636      0.0000
  -2  14   8      1.3224      1.0032     -0.1744      0.0000
  -1  14   8      1.9000      0.7351     -0.5427      0.0000
   0  14   8      2.0435      0.6807      2.5257      0.0000
   1  14   8      1.7516      1.2071      1.4135      0.0000
   2  14   8      2.2168      1.0035     -0.2655      0.0000
   3  14   8      0.9122      1.1113     -0.9248      0.0000
   4  14   8      0.8832      1.1572      0.9324      0.0000
  -9  15   8      1.9960      0.6529     -1.5810      0.0000
  -8  15   8      1.0971      0.8792     -0.5384      0.0000
  -7  15   8      1.5640      0.6315      0.2915      0.0000
  -6  15   8      1.5545      0.4326      1.5613      0.0000
  -5  15   8      1.1989      0.6398      1.0738      0.0000
  -4  15   8      2.0212      0.6340      1.9664      0.0000
  -3  15   8      0.4085      0.9250      0.6965      0.0000
  -2  15   8      2.3438      0.7609      1.5331      0.0000
  -1  15   8      2.3311      1.0016     -2.7544      0.0000
   0  15   8      1.6444      1.3000     -1.8530      0.0000
   1  15   8      2.6150      1.0546     -1.4551      0.0000
   2  15   8      2.2285      1.0560      0.1926      0.0000
   3  15   8      0.0000      1.0696      0.5146      0.0000
  -8  16   8      0.6033      0.9263      0.4567      0.0000
  -6  16   8      2.5749      0.9425     -2.1537      0.0000
  -5  16   8      2.5011      0.6432     -1.9643      0.0000
  -4  16   8      1.7957      0.6839      1.7075      0.0000
  -3  16   8      0.6443      0.6934      0.6330      0.0000
  -2  16   8      2.0763      1.7533     -2.9195      0.0000
   0  16   8      1.1515      1.1172      1.4919      0.0000
   1  16   8      2.0010      1.2771     -2.4389      0.0000
  -4  17   8      0.5899      0.9325     -0.7921      0.0000
  -3  17   8      0.8658      0.8238      0.1718      0.0000
  -6   1   9     13.9873      0.9862    -14.0294      0.0000
  -5   1   9      7.2222      0.7382      7.1987      0.0000
  -4   1   9      8.1216      0.9315      8.6395      0.0000
  -2   1   9     11.5246      0.8162     11.0036      0.0000
  -1   1   9      2.8565      0.5527      3.0254      0.0000
   0   1   9      9.6542      1.0758     -7.7999      0.0000
   1   1   9      4.3631      0.7327     -2.4502      0.0000
  -7   2   9      2.0838      1.4997      1.8489      0.0000
  -6   2   9      6.6372      1.3503     -3.5503      0.0000
  -5   2   9      3.9074      0.6303     -4.2728      0.0000
  -4   2   9      8.2434      1.4373     -6.9094      0.0000
  -3   2   9     12.8070      0.7361    -12.9021      0.0000
  -2   2   9     13.6225      2.0472     13.6762      0.0000
  -1   2   9      5.9604      0.6646      5.4614      0.0000
   0   2   9      2.7726      0.5072     -2.1085      0.0000
   1   2   9      2.4039      0.7901      1.6417      0.0000
   2   2   9      2.0041      1.2477      1.4064      0.0000
  -7   3   9     10.7624      0.8159     10.7180      0.0000
  -6   3   9      2.4025      1.3009     -0.6583      0.0000
  -5   3   9      4.1181      0.4479     -3.9048      0.0000
  -4   3   9      7.3625      0.7716      7.2528      0.0000
  -3   3   9      3.5196      0.3733     -2.2826      0.0000
  -2   3   9     10.6650      1.2095    -11.4238      0.0000
  -1   3   9     11.3328      1.1695    -11.7287      0.0000
   0   3   9      9.9221      1.8092      9.4923      0.0000
   1   3   9      2.0587      0.7412      1.6334      0.0000
   2   3   9      4.0534      0.8482     -3.8277      0.0000
   3   3   9      3.6020      0.8473      4.4471      0.0000
  -7   4   9      1.9617      0.9185      1.6717      0.0000
  -6   4   9      5.0611      0.6793      3.9563      0.0000
  -5   4   9      2.8421      0.4962      2.9784      0.0000
  -4   4   9      4.8067      0.5221     -2.9935      0.0000
  -3   4   9      9.6889      1.0757     10.5879      0.0000
  -2   4   9      6.0761      0.7928     -6.5660      0.0000
  -1   4   9      7.5579      0.7941     -8.0164      0.0000
   0   4   9      4.6228      0.7596      5.8453      0.0000
   1   4   9      1.7367      1.2280      0.5564      0.0000
   2   4   9      2.7126      1.2674     -2.6479      0.0000
   3   4   9      1.4057      1.6873     -0.7168      0.0000
   4   4   9      5.5879      0.7732      5.2090      0.0000
  -7   5   9      7.3643      0.9836      8.3638      0.0000
  -6   5   9      4.5101      0.5240      3.1391      0.0000
  -5   5   9      9.4958      0.5668     -8.8316      0.0000
  -4   5   9      7.1488      0.4269     -5.9147      0.0000
  -3   5   9      8.4404      0.6461      9.4676      0.0000
  -2   5   9      2.1392      0.7735      2.6400      0.0000
  -1   5   9      3.6447      0.8071     -1.0122      0.0000
   0   5   9      2.9840      0.6161      2.2664      0.0000
   1   5   9      3.4800      0.4466      3.3265      0.0000
   2   5   9      1.9030      1.1159      0.5120      0.0000
   3   5   9      1.5691      1.0714     -0.7878      0.0000
   4   5   9      5.6103      0.7078      5.8739      0.0000
  -8   6   9      5.5106      1.0510     -4.5362      0.0000
  -7   6   9      2.2355      0.7979      1.6455      0.0000
  -6   6   9      2.2692      0.7400     -1.4138      0.0000
  -5   6   9      5.7927      0.4861     -7.4470      0.0000
  -4   6   9      9.1029      0.5473     10.4151      0.0000
  -3   6   9      7.6415      0.8878      2.5243      0.0000
  -2   6   9      3.4094      0.4985      1.3890      0.0000
  -1   6   9     10.7633      1.1016     -8.1378      0.0000
   0   6   9      5.7755      0.7927      4.0980      0.0000
   1   6   9      3.1309      0.7869     -2.9633      0.0000
   2   6   9      4.9118      0.7486     -5.1823      0.0000
   3   6   9      3.4015      0.9783      2.1305      0.0000
   4   6   9      2.0075      1.2913      0.9786      0.0000
   5   6   9      0.0000      1.2454     -0.5877      0.0000
  -8   7   9      3.1008      0.6810     -2.5251      0.0000
  -7   7   9      9.3480      0.7536     -7.3555      0.0000
  -6   7   9      2.3367      0.8104     -0.1963      0.0000
  -5   7   9      1.3199      1.2849      2.0501      0.0000
  -4   7   9      2.6464      0.5818     -1.6950      0.0000
  -3   7   9      3.3046      0.6676     -2.3949      0.0000
  -2   7   9     10.1055      1.0860     10.7899      0.0000
  -1   7   9      4.3330      0.5157      4.1319      0.0000
   0   7   9      2.1619      0.5868     -3.0197      0.0000
   1   7   9      3.5878      0.6326     -3.9625      0.0000
   2   7   9      1.8172      0.6021     -1.8917      0.0000
   3   7   9      2.5875      0.5652      1.3632      0.0000
   4   7   9      1.8003      0.8456     -1.6930      0.0000
   5   7   9      2.9425      1.6745      3.1163      0.0000
   6   7   9      2.0650      1.2910      1.8400      0.0000
  -8   8   9      3.3193      0.6718      3.1024      0.0000
  -7   8   9      3.2330      0.8018      3.2819      0.0000
  -6   8   9      1.2280      1.1055      1.0903      0.0000
  -5   8   9      4.2621      0.3525      3.9313      0.0000
  -4   8   9      6.6005      1.0806     -6.2333      0.0000
  -3   8   9      5.2176      0.7647     -6.3868      0.0000
  -2   8   9      5.0553      0.6474     -1.5410      0.0000
  -1   8   9      4.0341      0.8249      4.1191      0.0000
   0   8   9      4.9303      0.8278      2.6104      0.0000
   1   8   9      1.6044      1.2490      0.1476      0.0000
   2   8   9      1.9350      1.2352      0.0943      0.0000
   3   8   9      3.8931      0.8028     -5.0115      0.0000
   4   8   9      3.1059      0.6689     -2.3323      0.0000
   5   8   9      2.1731      0.9375      1.5190      0.0000
   6   8   9      1.6989      1.5758      0.8033      0.0000
   7   8   9      2.2575      1.2216     -2.0462      0.0000
  -8   9   9      1.6757      1.2013      1.5919      0.0000
  -7   9   9      5.1898      0.7369      5.5031      0.0000
  -6   9   9      5.3809      0.7331     -5.2806      0.0000
  -5   9   9      3.5935      0.5804     -3.5136      0.0000
  -4   9   9      2.3888      0.8774     -3.1626      0.0000
  -3   9   9      3.9371      0.5271     -2.1120      0.0000
  -2   9   9      4.1673      0.6397     -5.3094      0.0000
  -1   9   9      3.3476      0.6920      2.3768      0.0000
   0   9   9      4.3594      0.6411      3.9952      0.0000
   1   9   9      3.3592      0.6185     -4.8660      0.0000
   2   9   9      3.7084      0.6396      4.2121      0.0000
   3   9   9      4.3884      0.5083      4.0068      0.0000
   4   9   9      1.5207      0.8967     -1.0142      0.0000
   5   9   9      2.4666      1.2522     -2.2566      0.0000
   6   9   9      2.4079      1.2140      2.0267      0.0000
   7   9   9      2.3971      1.2809     -0.3310      0.0000
  -9  10   9      2.2168      1.7292      3.9689      0.0000
  -8  10   9      2.3100      0.9944     -1.8309      0.0000
  -7  10   9      3.6931      0.9816     -3.6986      0.0000
  -6  10   9      2.2504      0.4714      0.0722      0.0000
  -5  10   9      4.2280      0.7218     -5.0740      0.0000
  -4  10   9      2.1707      0.7206     -1.0955      0.0000
  -3  10   9      6.5322      1.4958      6.5365      0.0000
  -2  10   9      5.9173      0.8652      5.9743      0.0000
  -1  10   9      4.9333      0.5396     -4.9842      0.0000
   0  10   9      0.9696      0.9875      1.0026      0.0000
   1  10   9      2.4049      0.6025      2.9586      0.0000
   2  10   9      2.1436      0.6678      0.5844      0.0000
   3  10   9      2.8528      0.8507     -3.4427      0.0000
   4  10   9      0.8683      1.1172     -0.1956      0.0000
   5  10   9      1.7956      1.0239      1.6003      0.0000
   6  10   9      1.2697      1.1113     -1.4228      0.0000
  -9  11   9      3.8897      1.4605     -3.9411      0.0000
  -8  11   9      1.6704      1.1900     -2.2508      0.0000
  -7  11   9      3.8386      0.3302      4.3050      0.0000
  -6  11   9      9.0658      0.6772      9.9828      0.0000
  -5  11   9      4.2695      0.4515     -4.3989      0.0000
  -4  11   9      3.0806      1.3547     -1.7901      0.0000
  -3  11   9      2.3505      0.7518      1.5967      0.0000
  -2  11   9      2.8628      0.5745     -1.3624      0.0000
  -1  11   9      0.9430      0.9318     -1.0797      0.0000
   0  11   9      1.9996      0.7962      1.6826      0.0000
   1  11   9      4.4800      0.8700      3.3709      0.0000
   2  11   9      2.1634      0.9348     -0.7328      0.0000
   3  11   9      1.3297      1.0070      1.5497      0.0000
   4  11   9      1.5212      1.0031      1.2685      0.0000
   5  11   9      0.4837      1.0996     -0.2259      0.0000
   6  11   9      1.5799      1.1958     -0.4614      0.0000
  -9  12   9      0.6164      0.9256     -0.5042      0.0000
  -8  12   9      2.4461      0.4043     -2.4970      0.0000
  -7  12   9      2.9996      0.6661      2.0036      0.0000
  -6  12   9      2.2075      0.4709      2.6220      0.0000
  -5  12   9      1.8776      0.5276      0.3507      0.0000
  -4  12   9      1.9645      0.5413      1.6208      0.0000
  -3  12   9      2.0269      1.3516      2.5818      0.0000
  -2  12   9      2.9159      0.9836     -1.8201      0.0000
  -1  12   9      3.0722      0.9755     -3.3787      0.0000
   0  12   9      0.9808      1.1572     -0.1791      0.0000
   1  12   9      1.4819      0.8960      0.5893      0.0000
   2  12   9      2.4824      0.8073     -2.6701      0.0000
   3  12   9      2.0204      0.6153      0.4951      0.0000
   4  12   9      2.3143      0.8739      2.8258      0.0000
   5  12   9      1.6365      1.1684     -0.7346      0.0000
  -9  13   9      2.0969      0.4741      2.3123      0.0000
  -8  13   9      2.4777      0.3266     -2.4271      0.0000
  -7  13   9      1.9313      0.5249      0.3772      0.0000
  -6  13   9      2.3638      0.5223     -1.6504      0.0000
  -5  13   9      2.1552      0.5101     -2.1628      0.0000
  -4  13   9      4.6579      0.7006     -5.6173      0.0000
  -3  13   9      2.5900      1.0506      3.1193      0.0000
  -2  13   9      3.1474      0.8236      5.2361      0.0000
  -1  13   9      1.0548      0.9382     -1.4941      0.0000
   0  13   9      0.5348      1.1172     -0.9117      0.0000
   1  13   9      2.0269      1.0341     -0.4729      0.0000
   2  13   9      1.6002      0.7271     -0.6554      0.0000
   4  13   9      2.0460      0.9705      0.8585      0.0000
  -9  14   9      1.7063      0.4759     -1.7105      0.0000
  -8  14   9      2.0845      0.3429      1.7858      0.0000
  -7  14   9      1.5001      0.6140      0.8994      0.0000
  -6  14   9      2.0447      1.3038     -2.1407      0.0000
  -5  14   9      1.0160      0.8506     -0.2280      0.0000
  -4  14   9      2.0387      0.4080      1.9161      0.0000
  -3  14   9      1.2067      1.1287     -0.7724      0.0000
  -2  14   9      1.3491      1.1849     -1.5173      0.0000
  -1  14   9      2.9864      0.7819      1.4227      0.0000
   0  14   9      1.7883      1.0281      1.1337      0.0000
   1  14   9      1.8714      0.7402     -1.5723      0.0000
   3  14   9      1.1739      1.1515      0.0839      0.0000
  -9  15   9      1.9304      0.5854     -0.9105      0.0000
  -8  15   9      1.0696      1.1515      0.8397      0.0000
  -7  15   9      0.9096      0.8352     -1.0442      0.0000
  -6  15   9      1.0603      0.5461      0.2295      0.0000
  -5  15   9      0.7900      1.2013     -0.0186      0.0000
  -4  15   9      1.9484      1.2833      1.1735      0.0000
  -3  15   9      1.6877      0.7101     -1.7777      0.0000
  -2  15   9      1.3100      1.2542     -1.1328      0.0000
  -1  15   9      1.9880      0.9618      2.1238      0.0000
   0  15   9      1.0936      1.0996     -0.8204      0.0000
  -7  16   9      1.1709      0.8824      0.6800      0.0000
  -6  16   9      1.1363      0.8613      0.6379      0.0000
  -3  16   9      1.7516      1.0496     -0.0605      0.0000
  -2  16   9      2.2974      1.0723      0.8557      0.0000
  -1  16   9      0.0000      1.1287      1.4677      0.0000
  -7   0  10      4.7641      0.6522      5.2405      0.0000
  -6   0  10      2.6100      0.6128      2.0668      0.0000
  -5   0  10     15.0540      1.8726     11.4388      0.0000
  -4   0  10      9.1978      0.9315    -10.4237      0.0000
  -3   0  10     13.7485      0.9712    -12.5257      0.0000
  -2   0  10      7.5714      0.7868      8.6157      0.0000
  -1   0  10     15.2438      1.5280    -18.1047      0.0000
   0   0  10      3.8696      0.8410     -4.0402      0.0000
  -7   1  10      2.7975      1.0778     -1.4256      0.0000
  -6   1  10      2.2090      0.5707     -1.7796      0.0000
  -5   1  10      5.3391      0.5749      5.0364      0.0000
  -4   1  10     15.6411      1.5574      8.9097      0.0000
  -3   1  10      2.9999      0.4903      2.6724      0.0000
  -2   1  10      5.2394      0.6299     -3.7027      0.0000
  -1   1  10      4.1589      0.3758     -3.9371      0.0000
   0   1  10      6.8065      0.8968      6.5207      0.0000
   1   1  10      0.7029      1.5212      0.9993      0.0000
  -7   2  10      6.6528      0.5969      6.0714      0.0000
  -6   2  10      2.8342      0.5872      1.4451      0.0000
  -5   2  10      3.8974      1.3300     -2.4227      0.0000
  -3   2  10      7.6189      0.5634      8.9829      0.0000
  -2   2  10      4.2958      0.4218     -3.4326      0.0000
  -1   2  10      4.2463      0.4395      4.3649      0.0000
   0   2  10      2.9746      0.4722      2.9341      0.0000
   1   2  10      4.7090      0.5653      4.1726      0.0000
   2   2  10      5.6867      0.6400     -5.7359      0.0000
  -8   3  10      9.1226      1.1042     -7.0469      0.0000
  -7   3  10      9.0358      0.7150      7.2858      0.0000
  -6   3  10      4.0046      0.3356      4.3333      0.0000
  -5   3  10      6.4999      0.5539     -5.9071      0.0000
  -3   3  10      7.4647      0.4593      7.4137      0.0000
  -2   3  10      3.3724      1.2891     -0.7209      0.0000
  -1   3  10      2.6668      0.6239     -1.8253      0.0000
   0   3  10      4.6620      0.5916     -3.6144      0.0000
   1   3  10      3.6731      0.5756     -3.7530      0.0000
   2   3  10      2.4824      1.0295     -1.0969      0.0000
   3   3  10      2.2632      1.0886      1.2556      0.0000
  -8   4  10      2.1863      0.7300      2.8053      0.0000
  -7   4  10      7.6040      0.8269      8.2979      0.0000
  -5   4  10      9.9741      1.9058    -10.7831      0.0000
  -4   4  10     12.0498      0.6041     12.9203      0.0000
  -3   4  10     12.2297      1.4183     11.3835      0.0000
  -2   4  10      2.8195      0.5070     -2.9492      0.0000
  -1   4  10      7.7814      0.8978     -6.3208      0.0000
   0   4  10      4.6926      0.7366      6.6154      0.0000
   1   4  10      3.8228      0.5577     -4.0210      0.0000
   2   4  10      1.4149      1.5126     -0.8770      0.0000
   3   4  10      1.9350      1.6796      0.1009      0.0000
   4   4  10      1.8874      1.1203      0.5797      0.0000
  -8   5  10      1.6695      0.9972     -0.8001      0.0000
  -7   5  10      3.5803      1.1092      3.1497      0.0000
  -6   5  10      5.7708      0.6179      5.7395      0.0000
  -5   5  10      6.1852      0.3879     -6.3866      0.0000
  -4   5  10      9.5081      0.4829    -10.4836      0.0000
  -3   5  10      4.6703      0.5984     -5.2572      0.0000
  -2   5  10      3.6029      0.5409      2.7523      0.0000
  -1   5  10      1.6197      0.8457      0.3391      0.0000
   0   5  10      3.1762      0.6020      2.9049      0.0000
   1   5  10      2.4401      0.6480      0.7945      0.0000
   2   5  10      3.9031      0.5935      3.2838      0.0000
   3   5  10      1.3008      1.0641      0.3683      0.0000
   4   5  10      3.4581      0.8430     -4.1817      0.0000
   5   5  10      3.1557      0.8681     -2.3254      0.0000
  -8   6  10      3.8189      0.7318     -2.6797      0.0000
  -7   6  10      1.4779      1.6444     -0.3375      0.0000
  -6   6  10      0.7630      1.0893      1.6187      0.0000
  -5   6  10      4.8621      0.3160      4.0183      0.0000
  -4   6  10      3.8267      0.3806     -4.8186      0.0000
  -3   6  10      1.8139      0.6191     -1.1091      0.0000
  -2   6  10      2.5342      0.7473      0.0827      0.0000
  -1   6  10      4.6396      0.8084     -3.6883      0.0000
   0   6  10      2.7006      0.5495     -1.3759      0.0000
   1   6  10      7.0188      0.6771      5.6901      0.0000
   2   6  10      3.0975      0.8607      1.1405      0.0000
   3   6  10      4.6200      0.9113     -2.6145      0.0000
   4   6  10      2.0269      1.3516     -0.6076      0.0000
   5   6  10      2.6788      0.8963      2.4689      0.0000
  -9   7  10      2.1694      1.6084     -2.7791      0.0000
  -8   7  10      0.7563      1.5340      0.9930      0.0000
  -7   7  10      4.9001      1.0506      1.4786      0.0000
  -6   7  10      3.4536      1.5941     -3.5577      0.0000
  -5   7  10      4.3278      0.3694      3.4719      0.0000
  -4   7  10      2.4508      1.0428     -2.3103      0.0000
  -2   7  10      4.4863      0.5117      3.2437      0.0000
  -1   7  10      6.2178      0.7392      5.4413      0.0000
   0   7  10      5.1395      0.6403     -3.6504      0.0000
   1   7  10      5.8914      0.6803     -6.7015      0.0000
   2   7  10      7.1874      0.7904      7.4439      0.0000
   3   7  10      2.8799      0.7884      2.3037      0.0000
   4   7  10      1.3394      1.0230     -1.5716      0.0000
   5   7  10      0.9685      1.2527      0.7204      0.0000
   6   7  10      1.9743      0.9801      2.4070      0.0000
  -9   8  10      2.9733      1.4408      3.3288      0.0000
  -8   8  10      3.5809      0.6453      3.1687      0.0000
  -7   8  10      1.4303      1.1018      0.1314      0.0000
  -6   8  10      2.4518      1.8734      3.9594      0.0000
  -5   8  10      1.8028      0.9586     -2.3400      0.0000
  -4   8  10      4.1952      0.8195      1.1036      0.0000
  -3   8  10      7.0927      0.8865      6.3641      0.0000
  -2   8  10      1.6370      0.7158      1.4416      0.0000
  -1   8  10      1.5793      0.9307     -1.7071      0.0000
   0   8  10      1.9621      0.6058     -1.4276      0.0000
   1   8  10      1.6883      0.6989      1.7855      0.0000
   2   8  10      2.7950      0.5099      3.5008      0.0000
   3   8  10      2.2918      1.0910     -2.5922      0.0000
   4   8  10      1.8314      0.9035     -0.2126      0.0000
   5   8  10      0.4760      1.0744      0.7431      0.0000
  -9   9  10      1.7367      1.0893     -1.4734      0.0000
  -8   9  10      7.3185      0.7010     -6.0988      0.0000
  -7   9  10      2.8812      0.9933      2.6817      0.0000
  -6   9  10      4.0851      0.3555      3.2347      0.0000
  -5   9  10      3.4206      0.8385     -2.3236      0.0000
  -4   9  10      3.1433      0.7077      3.5218      0.0000
  -3   9  10      2.2690      1.1182      1.9332      0.0000
  -2   9  10      4.5946      0.8963     -1.9020      0.0000
  -1   9  10      3.9130      0.9115     -4.4795      0.0000
   0   9  10      4.2963      0.8773     -3.9196      0.0000
   1   9  10      3.2809      0.8518     -0.7391      0.0000
   2   9  10      2.2381      0.6261     -0.3015      0.0000
   3   9  10      1.7810      0.9291      0.6026      0.0000
   4   9  10      1.4784      0.9010      1.0832      0.0000
   5   9  10      0.8978      1.3394      0.7202      0.0000
   6   9  10      1.6205      1.3964      0.2349      0.0000
  -9  10  10      1.3199      1.3394      0.9822      0.0000
  -8  10  10      2.7871      0.8183     -3.0543      0.0000
  -7  10  10      2.3205      0.4801      2.1444      0.0000
  -6  10  10      5.8562      0.4662     -6.6991      0.0000
  -5  10  10      5.9565      0.5175     -5.6250      0.0000
  -4  10  10      4.8021      0.6930      3.8487      0.0000
  -3  10  10      6.4716      0.7898      5.7433      0.0000
  -2  10  10      1.9617      0.8060     -0.9729      0.0000
  -1  10  10      2.8709      0.7749      1.0105      0.0000
   0  10  10      4.7586      0.6800      2.6929      0.0000
   1  10  10      2.8345      0.7330     -3.2653      0.0000
   2  10  10      2.9587      0.5299     -3.1477      0.0000
   3  10  10      2.2472      1.0104      1.8178      0.0000
   4  10  10      0.0000      1.1345      0.1543      0.0000
   5  10  10      1.1402      1.1572     -0.4659      0.0000
 -10  11  10      2.0333      1.5881      1.6432      0.0000
  -9  11  10      1.4954      1.3000      0.3108      0.0000
  -8  11  10      1.8783      0.8113     -2.0546      0.0000
  -7  11  10      4.2411      0.3800      4.2961      0.0000
  -6  11  10      4.1835      1.3800      4.6060      0.0000
  -5  11  10      3.1501      0.5070     -4.2101      0.0000
  -4  11  10      6.1442      0.7750     -7.5132      0.0000
  -3  11  10      3.4546      0.7930      2.8554      0.0000
  -2  11  10      2.5032      0.7712      0.9709      0.0000
  -1  11  10      3.7189      0.7119     -2.8112      0.0000
   0  11  10      2.4874      0.7005      3.0462      0.0000
   1  11  10      2.5050      0.5859      2.2938      0.0000
   2  11  10      1.8305      0.6853     -1.4312      0.0000
   3  11  10      2.2918      0.8584     -1.4636      0.0000
   4  11  10      1.6125      1.1515      0.8736      0.0000
 -10  12  10      1.4057      1.4512     -0.2576      0.0000
  -9  12  10      0.9057      0.9656     -0.4261      0.0000
  -8  12  10      1.5279      0.4778      1.1079      0.0000
  -7  12  10      2.1375      0.4769     -1.3244      0.0000
  -6  12  10      1.1263      0.4859     -0.9687      0.0000
  -5  12  10      1.0026      0.7298     -1.3298      0.0000
  -4  12  10      1.8172      1.1028      1.6754      0.0000
  -3  12  10      2.5198      0.7065      1.2240      0.0000
  -2  12  10      1.8127      0.7773     -0.6475      0.0000
  -1  12  10      1.3914      0.9522      1.0022      0.0000
   0  12  10      1.2687      1.0124      0.8356      0.0000
   1  12  10      1.5126      1.2542     -0.3697      0.0000
   2  12  10      0.7778      0.8688     -0.8923      0.0000
   3  12  10      0.0000      1.0817     -0.0167      0.0000
   4  12  10      0.0000      1.0388      0.3147      0.0000
 -10  13  10      1.2511      0.9916     -0.7224      0.0000
  -9  13  10      1.2096      0.7022      1.3871      0.0000
  -8  13  10      2.0663      0.6807      1.7052      0.0000
  -7  13  10      1.4496      0.4146     -1.4444      0.0000
  -6  13  10      1.6123      0.4593     -1.8352      0.0000
  -5  13  10      1.8149      0.5332      1.8002      0.0000
  -4  13  10      1.3562      1.0002      0.3012      0.0000
  -3  13  10      1.5234      0.9858     -1.4180      0.0000
  -2  13  10      1.1632      0.9672      1.1926      0.0000
  -1  13  10      2.5732      0.6366      2.6047      0.0000
   0  13  10      0.7211      1.1055     -1.5161      0.0000
   1  13  10      1.3235      0.9698     -0.4935      0.0000
   2  13  10      1.2174      1.1055      1.4358      0.0000
 -10  14  10      0.5348      1.1684     -1.0820      0.0000
  -9  14  10      1.1955      0.8143      0.2916      0.0000
  -8  14  10      2.0373      1.2544     -0.1664      0.0000
  -7  14  10      0.9860      0.5945      1.0406      0.0000
  -6  14  10      1.9990      0.5437      2.1194      0.0000
  -5  14  10      1.5688      0.5285      2.2644      0.0000
  -4  14  10      1.0809      0.7579     -0.0206      0.0000
  -3  14  10      1.5483      0.9281     -0.3935      0.0000
  -2  14  10      1.9617      1.0028     -1.1557      0.0000
  -1  14  10      1.6680      1.2438     -1.0198      0.0000
   0  14  10      2.0713      1.1184     -1.0757      0.0000
   1  14  10      2.2575      1.1158      1.7093      0.0000
  -8  15  10      0.9808      0.9193      1.2224      0.0000
  -7  15  10      0.0000      1.1684     -0.1809      0.0000
  -6  15  10      1.6219      0.4380     -1.3918      0.0000
  -5  15  10      1.0443      0.7898      0.5641      0.0000
  -4  15  10      1.3635      0.5680      1.5932      0.0000
  -3  15  10      2.0010      1.2036     -1.6294      0.0000
  -1  15  10      0.8832      1.0996      0.4729      0.0000
  -8   1  11      1.4779      1.3964      1.9602      0.0000
  -7   1  11      4.2601      0.5056     -3.6672      0.0000
  -6   1  11      2.2074      0.6703     -1.7444      0.0000
  -4   1  11      7.4938      0.8342     -5.8371      0.0000
  -3   1  11      8.7099      0.9541      6.7940      0.0000
  -2   1  11      4.7850      0.7108      4.5294      0.0000
  -1   1  11      2.4677      0.9713     -0.8145      0.0000
   0   1  11      1.8243      1.3730     -1.0809      0.0000
   1   1  11      1.5550      1.5634     -1.4138      0.0000
  -8   2  11      9.7480      1.0258     10.3816      0.0000
  -7   2  11      8.8194      0.6226      8.7821      0.0000
  -6   2  11      9.5628      0.7179     -9.6980      0.0000
  -5   2  11      8.6583      0.8770     -9.1921      0.0000
  -4   2  11      5.0420      0.6983      5.1573      0.0000
  -3   2  11      6.4310      0.4274     -8.0118      0.0000
  -2   2  11      8.9955      0.7603    -10.5195      0.0000
  -1   2  11      5.6589      0.4274      6.3970      0.0000
   0   2  11      3.5670      0.9919      2.7638      0.0000
   1   2  11      1.7992      0.8675     -1.1827      0.0000
   2   2  11      3.2766      0.7518      2.6937      0.0000
  -8   3  11      3.4244      1.1114     -3.3549      0.0000
  -7   3  11      5.0667      0.3611      5.5744      0.0000
  -6   3  11      2.9632      0.5045      2.7941      0.0000
  -5   3  11      3.9935      0.3757     -2.4960      0.0000
  -4   3  11      4.8597      0.4028     -4.7611      0.0000
  -3   3  11      6.5133      0.5955     -8.2244      0.0000
  -2   3  11      1.9315      0.5323     -1.0276      0.0000
  -1   3  11      2.8391      0.5634      2.4411      0.0000
   0   3  11      3.0849      0.5483      1.9278      0.0000
   1   3  11      3.2890      0.5097     -3.1720      0.0000
   2   3  11      2.0713      1.1451      1.6014      0.0000
   3   3  11      7.7373      1.6644      6.7072      0.0000
  -9   4  11      2.1209      1.5466      1.7010      0.0000
  -8   4  11      3.9544      0.6029     -3.0065      0.0000
  -7   4  11      3.8001      0.4755     -3.1949      0.0000
  -6   4  11      4.3480      0.6515     -3.5356      0.0000
  -5   4  11      3.6364      0.3941      3.1339      0.0000
  -4   4  11      3.4379      0.7252      1.7728      0.0000
  -3   4  11      9.6042      0.9876      9.3220      0.0000
  -2   4  11      6.6186      0.8083      5.1371      0.0000
  -1   4  11      3.6055      0.4652      0.4718      0.0000
   0   4  11      2.3247      0.4761      2.0356      0.0000
   1   4  11      1.9814      0.5532     -0.7317      0.0000
   2   4  11      0.0000      1.0419     -0.1687      0.0000
   3   4  11      2.9689      1.5853     -1.1770      0.0000
   4   4  11      0.3606      1.1628      0.8030      0.0000
  -9   5  11      2.0434      0.7875      1.4621      0.0000
  -8   5  11      4.7419      0.5812      3.6105      0.0000
  -7   5  11      2.5291      0.7488     -2.2963      0.0000
  -6   5  11      1.6329      0.4849      0.8419      0.0000
  -5   5  11      7.0777      0.4799      7.7357      0.0000
  -4   5  11      3.7675      0.7320     -1.5109      0.0000
  -3   5  11      2.5324      0.3826      1.8473      0.0000
  -2   5  11      2.4294      0.7265     -0.2973      0.0000
  -1   5  11      2.3971      0.6059      2.3279      0.0000
   0   5  11      6.0589      0.6858     -7.4692      0.0000
   1   5  11      6.4131      0.7167     -5.8207      0.0000
   2   5  11      2.6200      0.6316      2.6398      0.0000
   3   5  11      1.1812      1.0898      0.1331      0.0000
   4   5  11      0.7900      1.4954     -0.0985      0.0000
   5   5  11      1.2386      1.1739     -0.6379      0.0000
  -9   6  11      3.5569      0.5958      3.3841      0.0000
  -8   6  11      5.2792      0.7279     -5.4930      0.0000
  -7   6  11      1.8874      1.6641     -4.2244      0.0000
  -6   6  11      5.6439      0.8794      5.8855      0.0000
  -5   6  11      4.4193      0.2906      4.1148      0.0000
  -4   6  11      2.4928      0.7007     -1.8646      0.0000
  -3   6  11      6.3377      0.8413     -4.5926      0.0000
  -2   6  11      2.0909      0.6823     -2.4284      0.0000
  -1   6  11      1.9077      0.5807      0.1822      0.0000
   0   6  11      3.6536      0.4563     -3.6140      0.0000
   1   6  11      1.7752      0.5663      1.3019      0.0000
   2   6  11      1.3388      0.8048      0.5452      0.0000
   3   6  11      1.5550      1.4287     -1.1644      0.0000
   4   6  11      2.1209      1.2743      2.0024      0.0000
   5   6  11      2.3442      0.9261      2.3874      0.0000
   6   6  11      1.7442      1.0647     -0.9255      0.0000
  -9   7  11      2.2690      0.9481      1.2327      0.0000
  -8   7  11      1.6044      1.1001     -2.3806      0.0000
  -7   7  11      0.0000      1.6205     -1.3261      0.0000
  -6   7  11      1.5182      0.5320     -1.4978      0.0000
  -5   7  11      3.3889      0.3511     -3.8761      0.0000
  -4   7  11      4.8102      0.6765     -0.9862      0.0000
  -3   7  11      2.9776      0.5989     -2.7072      0.0000
  -2   7  11      3.1803      0.8556      2.7380      0.0000
  -1   7  11      2.9425      0.8498      1.5741      0.0000
   0   7  11      3.7154      0.7274      2.7588      0.0000
   1   7  11      2.7975      0.8346      1.8274      0.0000
   2   7  11      3.9952      0.6028     -3.9875      0.0000
   3   7  11      3.3977      0.6493     -3.8641      0.0000
   4   7  11      1.3692      0.9908      1.0107      0.0000
   5   7  11      1.0694      1.1990      1.8954      0.0000
   6   7  11      3.1392      1.1889     -1.1167      0.0000
 -10   8  11      0.0000      1.5169      0.2567      0.0000
  -9   8  11      1.9947      0.9457      0.9688      0.0000
  -8   8  11      9.7746      1.3296      7.6524      0.0000
  -7   8  11      0.0000      1.7217      2.3773      0.0000
  -6   8  11      8.4074      1.7438     -9.1088      0.0000
  -5   8  11      3.4527      0.5405     -3.2597      0.0000
  -4   8  11      3.5399      0.5470      1.2260      0.0000
  -3   8  11      2.2918      0.7541     -2.9958      0.0000
  -2   8  11      1.6835      1.0703     -1.0427      0.0000
  -1   8  11      6.8768      0.7940      7.2931      0.0000
   0   8  11      2.0333      0.7686      2.4583      0.0000
   1   8  11      2.4454      0.6616     -2.2990      0.0000
   2   8  11      2.0886      0.5732      1.4772      0.0000
   3   8  11      2.2168      1.0865      0.0166      0.0000
   4   8  11      3.2790      0.5671     -2.6079      0.0000
   5   8  11      2.0010      1.1669     -1.4620      0.0000
 -10   9  11      2.8528      1.5016      3.4242      0.0000
  -9   9  11      3.5069      1.2792     -2.2437      0.0000
  -8   9  11      7.0854      1.2689     -5.7844      0.0000
  -7   9  11      2.2974      1.8064      3.4116      0.0000
  -6   9  11      1.1064      1.2746      0.3065      0.0000
  -5   9  11      0.4934      0.9425     -0.4860      0.0000
  -4   9  11      6.9982      0.9773      4.4129      0.0000
  -3   9  11      4.5814      0.5213      4.2747      0.0000
  -2   9  11      6.1716      0.5640     -6.8572      0.0000
  -1   9  11      4.4351      0.5368     -3.2430      0.0000
   0   9  11      1.1446      0.8637      1.3855      0.0000
   1   9  11      2.0989      0.6224     -0.6311      0.0000
   2   9  11      2.4666      1.0062     -1.8051      0.0000
   3   9  11      2.8528      0.7218      1.9075      0.0000
   4   9  11      1.6365      1.1794      1.5863      0.0000
 -10  10  11      0.6382      1.0966      0.5702      0.0000
  -9  10  11      1.0810      1.1661     -0.7586      0.0000
  -8  10  11      2.1308      0.7887     -1.0706      0.0000
  -7  10  11      1.7479      1.2950      2.1080      0.0000
  -6  10  11      1.6109      1.0137     -0.5026      0.0000
  -5  10  11      1.9412      0.7908      1.8295      0.0000
  -4  10  11      1.9511      0.8051      1.6458      0.0000
  -3  10  11      1.9896      0.6813     -0.6055      0.0000
  -2  10  11      3.1260      0.5495     -3.7385      0.0000
  -1  10  11      1.3871      1.3000      1.7260      0.0000
   0  10  11      3.9593      0.9380      4.3563      0.0000
   1  10  11      1.0397      0.9269      0.3150      0.0000
   2  10  11      1.3777      1.0450     -1.5599      0.0000
   3  10  11      1.3531      0.8692      1.4346      0.0000
 -10  11  11      0.8436      1.0705     -1.4757      0.0000
  -9  11  11      1.4828      1.1359     -0.3962      0.0000
  -8  11  11      2.6765      0.4928      2.5912      0.0000
  -7  11  11      1.5205      0.3021      0.6674      0.0000
  -6  11  11      2.7992      0.2898      3.0087      0.0000
  -5  11  11      3.8189      1.1314      3.1074      0.0000
  -4  11  11      2.5749      1.1281      0.9381      0.0000
  -3  11  11      4.5832      0.8785     -4.8636      0.0000
  -2  11  11      3.8189      0.9436     -2.9603      0.0000
  -1  11  11      1.3199      1.2900      1.7612      0.0000
   0  11  11      1.4690      1.0936      0.7209      0.0000
   1  11  11      0.0000      1.0070     -0.4237      0.0000
   2  11  11      1.8341      0.7031      0.9897      0.0000
 -11  12  11      1.3297      1.2900     -0.4359      0.0000
 -10  12  11      0.8978      1.2174      0.4203      0.0000
  -9  12  11      2.1433      0.9248      1.9904      0.0000
  -8  12  11      1.6985      0.4336     -1.2063      0.0000
  -7  12  11      4.0734      0.5061     -3.6346      0.0000
  -6  12  11      1.7608      0.6541      0.2245      0.0000
  -5  12  11      1.8942      1.5963     -0.7450      0.0000
  -4  12  11      2.8800      1.0597      0.5838      0.0000
  -3  12  11      2.3971      1.0968      1.6815      0.0000
  -2  12  11      1.1093      0.9821      0.9018      0.0000
  -1  12  11      3.1267      0.8291     -2.3123      0.0000
   0  12  11      2.9292      0.9164     -2.6733      0.0000
   1  12  11      1.2571      0.9114      0.2304      0.0000
 -10  13  11      0.0000      1.0996     -1.1160      0.0000
  -9  13  11      1.8813      0.4651      2.2083      0.0000
  -8  13  11      1.1176      0.6508      1.2682      0.0000
  -7  13  11      1.8653      0.4714     -2.2271      0.0000
  -6  13  11      3.7565      0.3446     -4.6431      0.0000
  -5  13  11      1.0878      0.9437      1.0245      0.0000
  -4  13  11      0.0000      1.1628      0.6430      0.0000
  -3  13  11      1.0537      1.0259     -1.1632      0.0000
  -2  13  11      3.2650      0.7714      2.6496      0.0000
  -1  13  11      1.5230      0.9430      1.3199      0.0000
   0  13  11      3.1844      0.8949     -2.4250      0.0000
  -9  14  11      0.0000      1.0996     -0.2088      0.0000
  -8  14  11      1.2915      0.6263     -0.2860      0.0000
  -7  14  11      1.0371      0.5818     -0.1830      0.0000
  -6  14  11      0.8143      0.6982      0.0997      0.0000
  -5  14  11      2.7858      0.5057      3.1236      0.0000
  -4  14  11      0.7389      1.1459     -0.9793      0.0000
  -3  14  11      1.3100      1.2697     -2.3161      0.0000
  -2  14  11      0.0000      1.1628      0.1552      0.0000
  -1  14  11      1.4602      1.0877      1.1878      0.0000
  -6  15  11      1.3000      0.9051      0.4948      0.0000
  -4  15  11      1.0574      1.1345      0.3918      0.0000
  -8   0  12      6.5778      0.5890      2.6710      0.0000
  -7   0  12      0.6648      1.2594      1.8958      0.0000
  -6   0  12     14.0639      1.3307    -15.0598      0.0000
  -5   0  12      4.6746      0.7355      4.1044      0.0000
  -4   0  12      5.1217      0.7000      4.9365      0.0000
  -3   0  12      6.2561      0.5068      5.0365      0.0000
  -2   0  12      3.6978      0.6414     -3.5062      0.0000
  -1   0  12      1.3682      0.8466      1.1768      0.0000
   0   0  12      4.2119      1.4948     -5.5553      0.0000
   1   0  12      4.1983      0.7313      3.7434      0.0000
  -9   1  12     10.4147      1.1897     -9.9533      0.0000
  -8   1  12      4.0923      0.5359     -3.9425      0.0000
  -7   1  12      2.5258      0.5381      2.3400      0.0000
  -6   1  12      2.0360      0.4827      1.8790      0.0000
  -5   1  12      7.2979      0.5590      7.6766      0.0000
  -4   1  12      8.7486      0.8994      9.0868      0.0000
  -3   1  12      5.6004      0.7173     -6.0213      0.0000
  -2   1  12      8.2934      0.6207      9.0489      0.0000
  -1   1  12      3.6600      0.4352      4.1959      0.0000
   0   1  12      1.0070      1.3394     -0.7460      0.0000
   1   1  12      9.8554      1.2404    -11.3228      0.0000
   2   1  12      2.1991      0.9447      1.9510      0.0000
  -9   2  12      4.9971      0.5493     -4.2945      0.0000
  -8   2  12      4.8865      0.4591      4.6157      0.0000
  -7   2  12      3.5068      0.4834     -3.2970      0.0000
  -6   2  12      5.2511      1.2270      6.3290      0.0000
  -4   2  12      4.7152      0.3118      3.6969      0.0000
  -3   2  12      2.8148      0.5472     -2.3794      0.0000
  -2   2  12      3.5448      0.4460     -2.8369      0.0000
  -1   2  12      2.3782      0.4196     -1.8458      0.0000
   0   2  12      1.7013      1.0483      1.0492      0.0000
   1   2  12      2.8597      1.1283     -2.6788      0.0000
   2   2  12      1.3979      1.2292     -0.3766      0.0000
  -9   3  12      2.3423      0.8242      1.9399      0.0000
  -8   3  12      3.1091      0.6400      2.7105      0.0000
  -7   3  12      3.3840      0.6327     -3.2107      0.0000
  -6   3  12      5.6268      1.3346     -6.9235      0.0000
  -5   3  12      5.0090      0.4890      2.2946      0.0000
  -4   3  12      4.4145      0.9412      1.2962      0.0000
  -3   3  12      1.8112      0.5188      1.5662      0.0000
  -2   3  12      4.8783      0.4169     -5.1029      0.0000
  -1   3  12      5.0295      0.6836      5.1699      0.0000
   0   3  12      7.7160      0.8745     -7.7068      0.0000
   1   3  12      4.3174      0.8602      0.2284      0.0000
   2   3  12      1.7292      1.3443      2.3921      0.0000
   3   3  12      1.8658      1.0456      1.9974      0.0000
  -9   4  12      6.8995      0.8074      7.4257      0.0000
  -8   4  12      8.3674      1.1248     -4.8573      0.0000
  -7   4  12      3.9383      1.3209     -3.4809      0.0000
  -6   4  12      5.9279      0.4581     -6.3785      0.0000
  -4   4  12      4.1011      0.3977     -4.9626      0.0000
  -3   4  12      4.5115      0.4569      6.7056      0.0000
  -2   4  12      1.5717      0.6184      1.2968      0.0000
  -1   4  12      3.5146      0.4320      3.7448      0.0000
   0   4  12      2.5991      0.4588     -1.6664      0.0000
   1   4  12      1.8840      0.6002      0.2711      0.0000
   2   4  12      2.3066      0.7186     -1.5609      0.0000
   3   4  12      0.8683      1.5466     -0.5798      0.0000
   4   4  12      1.8172      1.3443      0.1905      0.0000
 -10   5  12      1.9749      1.5255      1.7470      0.0000
  -9   5  12      1.5799      1.4377      0.0596      0.0000
  -8   5  12      1.7424      0.9498     -0.9291      0.0000
  -7   5  12      2.9029      0.4847      1.5312      0.0000
  -6   5  12      5.2756      0.5200      4.2020      0.0000
  -5   5  12      5.7704      0.5362     -5.7951      0.0000
  -4   5  12      2.6755      0.3320     -1.3154      0.0000
  -3   5  12      2.5122      0.4553     -2.1407      0.0000
  -2   5  12      3.0467      0.7785     -0.5607      0.0000
  -1   5  12      4.0341      0.7292     -3.7640      0.0000
   0   5  12      4.4304      0.7428      5.9365      0.0000
   1   5  12      2.4876      0.8425      3.3770      0.0000
   2   5  12      2.9114      0.6252     -2.9307      0.0000
   3   5  12      4.6119      1.0841     -4.4376      0.0000
   4   5  12      2.7742      1.2658      2.3307      0.0000
   5   5  12      1.6365      1.2227      0.0681      0.0000
 -10   6  12      5.0088      1.1085     -5.7200      0.0000
  -9   6  12      5.3287      0.6116     -5.3151      0.0000
  -8   6  12      7.6645      1.8012      3.1271      0.0000
  -7   6  12      2.8559      0.6149     -1.2739      0.0000
  -6   6  12      2.6122      0.2957      3.2261      0.0000
  -5   6  12      2.1361      0.2913      2.0374      0.0000
  -4   6  12      2.6887      0.5188      2.3127      0.0000
  -3   6  12      7.7218      0.6248     -7.9299      0.0000
  -2   6  12      1.5466      1.0104      2.3783      0.0000
  -1   6  12      0.9540      0.9263      0.4877      0.0000
   0   6  12      2.3699      0.6517     -1.5201      0.0000
   1   6  12      1.4723      0.6676      0.7502      0.0000
   2   6  12      2.8870      0.5795      3.4792      0.0000
   3   6  12      2.1991      1.2373      0.8900      0.0000
   4   6  12      1.6444      1.3587     -0.1000      0.0000
   5   6  12      1.7590      1.4149      0.3465      0.0000
 -10   7  12      3.8499      0.6739      3.2930      0.0000
  -9   7  12      2.7305      0.7722     -1.4018      0.0000
  -8   7  12      1.3094      1.1885      0.2977      0.0000
  -7   7  12      4.9970      0.5236      3.5288      0.0000
  -6   7  12      6.1151      0.3871     -6.2312      0.0000
  -5   7  12      2.2417      0.3485      1.9508      0.0000
  -4   7  12      5.8382      0.8440      7.0039      0.0000
  -3   7  12      4.7858      0.6416      5.6258      0.0000
  -2   7  12      5.0898      0.8976     -3.6138      0.0000
  -1   7  12      1.3040      0.7468      1.4449      0.0000
   0   7  12      0.8532      0.8578      0.0953      0.0000
   1   7  12      1.3871      1.1684      0.3303      0.0000
   2   7  12      1.7942      0.6774     -2.0328      0.0000
   3   7  12      1.3000      1.0512      0.8582      0.0000
   4   7  12      0.9263      1.0696     -0.4029      0.0000
 -10   8  12      0.0000      1.2120     -0.5794      0.0000
  -9   8  12      2.7174      0.9066     -2.6394      0.0000
  -8   8  12      4.9012      0.8065      4.4986      0.0000
  -7   8  12      8.4693      1.0572      5.8195      0.0000
  -6   8  12      3.7191      0.2731     -3.8112      0.0000
  -5   8  12      3.2259      0.9772     -0.2713      0.0000
  -4   8  12      1.6285      1.2067      0.2968      0.0000
  -3   8  12      2.5444      1.0766      1.9668      0.0000
  -2   8  12      5.0579      0.8324     -5.7379      0.0000
  -1   8  12      1.6205      1.2174      0.6410      0.0000
   0   8  12      1.9635      0.6501     -1.0621      0.0000
   1   8  12      1.9417      0.6912     -1.7058      0.0000
   2   8  12      0.9605      0.8466      0.0850      0.0000
   3   8  12      2.2130      0.7103      2.6075      0.0000
   4   8  12      1.2799      1.0936     -0.3500      0.0000
 -11   9  12      1.7442      1.4057      2.8906      0.0000
 -10   9  12      1.5717      1.1684     -0.8161      0.0000
  -9   9  12      2.0333      1.1032     -2.4117      0.0000
  -8   9  12      1.1739      1.1739      0.5513      0.0000
  -7   9  12      3.8257      0.9804     -3.2853      0.0000
  -6   9  12      1.9550      0.9780     -1.8761      0.0000
  -5   9  12      1.6285      0.9483      0.4622      0.0000
  -4   9  12      4.6424      0.6931      4.4448      0.0000
  -3   9  12      3.0381      0.6052     -3.1709      0.0000
  -2   9  12      1.7367      0.8998     -1.4363      0.0000
  -1   9  12      3.5106      0.6861      2.2818      0.0000
   0   9  12      2.0524      0.7346     -1.5841      0.0000
   1   9  12      3.2695      0.4847     -3.5600      0.0000
   2   9  12      2.1024      0.9007      1.3333      0.0000
   3   9  12      1.4779      1.0877      1.2253      0.0000
 -11  10  12      0.0000      1.2799      0.7039      0.0000
 -10  10  12      0.0000      1.2386      2.4169      0.0000
  -9  10  12      0.2908      0.9541      0.1606      0.0000
  -8  10  12      2.1392      0.9110     -1.9977      0.0000
  -7  10  12      1.7543      0.2975      0.6910      0.0000
  -6  10  12      1.9617      1.0966     -0.7696      0.0000
  -5  10  12      6.1590      0.7612     -6.4838      0.0000
  -4  10  12      2.4613      0.8740      0.1054      0.0000
  -3  10  12      1.9880      0.8231      1.3189      0.0000
  -2  10  12      2.7317      0.7875      3.6142      0.0000
  -1  10  12      1.3327      0.9917      0.4647      0.0000
   0  10  12      2.8600      0.5322      2.4866      0.0000
   1  10  12      1.4602      1.1230     -0.7134      0.0000
   2  10  12      2.8800      0.7150     -1.4596      0.0000
   3  10  12      0.0000      1.0757     -1.0657      0.0000
 -11  11  12      1.3491      0.9894     -2.0070      0.0000
 -10  11  12      1.1402      1.3248     -2.2730      0.0000
  -9  11  12      1.4241      1.3539      1.2469      0.0000
  -8  11  12      1.0788      0.7057      1.4437      0.0000
  -7  11  12      2.2186      0.4850      1.1490      0.0000
  -6  11  12      1.4718      1.1877      0.0602      0.0000
  -5  11  12      1.8735      1.0009      0.9882      0.0000
  -4  11  12      3.0339      0.8605     -2.7581      0.0000
  -3  11  12      1.5603      0.8976      0.1514      0.0000
  -2  11  12      1.5895      0.7854      1.7791      0.0000
  -1  11  12      1.1664      1.0307     -0.2092      0.0000
   0  11  12      0.0000      1.2490     -0.4778      0.0000
   1  11  12      1.5799      1.0241      0.8588      0.0000
   2  11  12      0.0000      1.0877     -0.7151      0.0000
 -11  12  12      0.0000      1.1055     -0.4145      0.0000
 -10  12  12      2.0838      1.1029     -1.0133      0.0000
  -9  12  12      1.0696      1.3297      1.1649      0.0000
  -8  12  12      1.1751      0.5010      0.4156      0.0000
  -7  12  12      1.7406      0.3821     -1.9959      0.0000
  -6  12  12      0.9435      0.6520      0.8232      0.0000
  -5  12  12      1.9417      0.9279      2.4517      0.0000
  -4  12  12      1.7846      0.9021     -2.6392      0.0000
  -3  12  12      1.5155      0.9241     -0.3522      0.0000
  -2  12  12      2.4928      0.9883      1.9673      0.0000
  -1  12  12      0.0000      1.1230     -0.2456      0.0000
   0  12  12      2.6545      0.8242     -3.0516      0.0000
   1  12  12      0.8683      1.1055      1.5151      0.0000
 -10  13  12      1.5550      1.1849      0.4017      0.0000
  -8  13  12      1.6743      0.3531      1.5952      0.0000
  -7  13  12      2.2091      0.3137      2.4122      0.0000
  -6  13  12      0.9941      0.5337      0.1647      0.0000
  -5  13  12      2.7468      0.6287     -2.3829      0.0000
  -4  13  12      2.5291      1.0032     -0.4181      0.0000
  -1  13  12      1.6044      1.1794      0.0910      0.0000
  -7  14  12      0.7642      0.7608      0.5329      0.0000
  -6  14  12      1.1657      0.6977      0.2305      0.0000
  -5  14  12      0.0000      1.0325      1.1789      0.0000
  -4  14  12      1.0070      1.2490      0.5368      0.0000
  -9   1  13      1.9761      0.6697      1.0655      0.0000
  -8   1  13      7.4433      0.6686      5.8279      0.0000
  -7   1  13      4.7050      0.4446     -3.6134      0.0000
  -6   1  13      4.3268      0.3718     -3.6600      0.0000
  -5   1  13      4.9421      1.1756      3.9637      0.0000
  -4   1  13      1.4954      1.0877     -1.0945      0.0000
  -3   1  13      5.0266      0.6482     -5.1459      0.0000
  -2   1  13      2.6267      0.4048      2.2190      0.0000
  -1   1  13      5.6962      0.7359      5.2663      0.0000
   0   1  13      1.8264      1.0419     -1.9899      0.0000
   1   1  13      0.0000      1.5675     -1.3335      0.0000
   2   1  13      1.6680      1.1904      0.2860      0.0000
 -10   2  13      2.4187      1.2466      1.7176      0.0000
  -9   2  13      1.3611      0.8669     -0.0402      0.0000
  -8   2  13      2.1337      0.8729      1.3108      0.0000
  -7   2  13      1.6378      0.7743      1.4697      0.0000
  -6   2  13      1.6631      0.6274      1.4154      0.0000
  -5   2  13      2.0666      0.4841     -1.5071      0.0000
  -4   2  13      5.0596      0.4453     -5.6129      0.0000
  -3   2  13      7.8334      0.8066     -7.7291      0.0000
  -2   2  13      3.2515      0.4053     -1.8998      0.0000
  -1   2  13      3.4940      0.5214      4.5985      0.0000
   0   2  13      2.0460      0.6829      1.3304      0.0000
   1   2  13      1.7827      1.0309      1.5085      0.0000
   2   2  13      1.1416      1.2078      1.2629      0.0000
 -10   3  13      2.6691      1.3225     -1.4274      0.0000
  -9   3  13      2.6410      0.6815     -2.1503      0.0000
  -8   3  13      3.3699      0.4105     -3.1615      0.0000
  -7   3  13      2.9078      0.6954      1.8289      0.0000
  -6   3  13      4.2131      0.5942      2.3673      0.0000
  -5   3  13      3.9472      0.4255     -3.8131      0.0000
  -4   3  13      7.8911      0.6138      7.9693      0.0000
  -3   3  13      6.3915      0.4218      5.9778      0.0000
  -2   3  13      4.7586      0.5490     -5.8593      0.0000
  -1   3  13      4.4742      0.7027     -4.1145      0.0000
   0   3  13      3.7606      0.7333      4.4905      0.0000
   1   3  13      4.8210      0.9343      4.4776      0.0000
   2   3  13      2.5496      1.1105     -3.4254      0.0000
   3   3  13      2.6029      0.8663      1.1981      0.0000
 -10   4  13      1.4154      1.0126      0.7839      0.0000
  -9   4  13      2.9733      0.7111     -1.4074      0.0000
  -8   4  13      1.3100      1.6205     -1.4279      0.0000
  -7   4  13      1.6990      1.0062      0.4192      0.0000
  -6   4  13      1.4057      0.9940      1.3395      0.0000
  -5   4  13      4.6644      0.7982      4.5071      0.0000
  -4   4  13      2.7055      0.3164      2.3847      0.0000
  -3   4  13      1.5275      0.5255      1.3293      0.0000
  -2   4  13      3.4687      0.4126      3.6717      0.0000
  -1   4  13      2.6200      0.6245     -3.0934      0.0000
   0   4  13      3.0637      0.5701     -2.7361      0.0000
   1   4  13      1.0705      0.9028      1.0489      0.0000
   2   4  13      0.0000      0.9769     -0.4338      0.0000
   3   4  13      1.6444      1.4690     -0.9931      0.0000
   4   4  13      2.1813      1.1463      1.1134      0.0000
 -10   5  13      1.2490      1.1849      0.3058      0.0000
  -9   5  13      1.0574      1.0512     -0.1493      0.0000
  -8   5  13      3.4971      0.8814      4.2969      0.0000
  -7   5  13      2.5236      1.0855      1.9397      0.0000
  -6   5  13      3.5345      0.4013     -2.5066      0.0000
  -5   5  13      2.2747      0.7678      0.4788      0.0000
  -4   5  13      2.3186      0.6163      1.1066      0.0000
  -3   5  13      2.1164      0.6011      0.8610      0.0000
  -2   5  13      3.7242      0.8094     -4.1930      0.0000
  -1   5  13      3.1057      0.4821     -3.0030      0.0000
   0   5  13      2.3808      0.9112      2.4018      0.0000
   1   5  13      0.8978      1.1628      1.3012      0.0000
   2   5  13      0.8501      0.9223     -1.0540      0.0000
   3   5  13      1.2900      1.2067     -1.0814      0.0000
 -11   6  13      4.1735      1.1674      5.2862      0.0000
 -10   6  13      3.3824      0.7363     -2.4646      0.0000
  -9   6  13      7.2862      1.0926     -6.4531      0.0000
  -8   6  13      1.5434      0.9235      2.1392      0.0000
  -7   6  13      4.3990      0.3602      3.5072      0.0000
  -6   6  13      2.2124      0.2848     -1.7811      0.0000
  -5   6  13      3.6815      0.4064     -3.9357      0.0000
  -4   6  13      1.7664      0.7182     -0.3529      0.0000
  -3   6  13      1.7646      0.7585      0.4385      0.0000
  -2   6  13      1.8314      1.1545     -0.0133      0.0000
  -1   6  13      2.2202      0.5951      1.1297      0.0000
   0   6  13      3.0381      0.5870     -1.6704      0.0000
   1   6  13      1.4866      0.9275     -0.9518      0.0000
   2   6  13      1.4382      0.8150     -0.8804      0.0000
   3   6  13      1.4057      1.3199      1.0253      0.0000
 -11   7  13      1.3394      1.4690      2.4253      0.0000
 -10   7  13      0.0000      1.4735     -0.8783      0.0000
  -9   7  13      1.5799      1.6365      2.5776      0.0000
  -8   7  13      0.2280      1.3587      3.4671      0.0000
  -7   7  13      5.6563      0.3959     -5.5210      0.0000
  -6   7  13      5.8012      0.3382     -5.9063      0.0000
  -5   7  13      3.7656      0.8322      0.6297      0.0000
  -4   7  13      1.9749      0.6889      2.0839      0.0000
  -3   7  13      2.9907      0.6762     -2.3551      0.0000
  -2   7  13      5.8980      0.7357      4.6823      0.0000
  -1   7  13      5.0553      0.6619      5.3560      0.0000
   0   7  13      2.1815      0.5547     -2.7054      0.0000
   1   7  13      2.1355      0.5334     -1.6051      0.0000
   2   7  13      0.9540      1.0574      0.4497      0.0000
   3   7  13      3.9691      0.7319     -0.2649      0.0000
 -11   8  13      1.3428      0.9824     -1.1053      0.0000
 -10   8  13      2.0659      0.8853      1.4092      0.0000
  -9   8  13      3.1832      0.6655     -2.5592      0.0000
  -8   8  13      1.9614      1.4735      2.2825      0.0000
  -7   8  13      3.0882      0.2821      3.5559      0.0000
  -6   8  13      1.7169      0.2723     -1.5357      0.0000
  -5   8  13      4.7018      1.1027     -1.2504      0.0000
  -4   8  13      2.3847      0.5631      1.2929      0.0000
  -3   8  13      3.0732      0.5173     -2.5098      0.0000
  -2   8  13      2.5655      0.6029     -2.4879      0.0000
  -1   8  13      1.7406      0.6400     -0.0488      0.0000
   0   8  13      1.6912      0.9893      1.2833      0.0000
   1   8  13      1.2892      0.7808      0.3384      0.0000
   2   8  13      2.2575      0.8144      1.8369      0.0000
 -11   9  13      0.7372      0.9697     -1.2349      0.0000
 -10   9  13      0.9786      1.0253     -0.7857      0.0000
  -9   9  13      1.3240      0.9093     -0.9012      0.0000
  -8   9  13      1.3020      1.0651     -0.5629      0.0000
  -7   9  13      2.0391      0.3863      0.8757      0.0000
  -6   9  13      0.9897      0.8901      0.7659      0.0000
  -5   9  13      1.5614      0.8676      0.7717      0.0000
  -4   9  13      2.2544      0.6134      1.4033      0.0000
  -3   9  13      1.4149      1.3000      0.7397      0.0000
  -2   9  13      0.5099      1.1230     -0.9411      0.0000
  -1   9  13      1.5799      1.1230     -0.6411      0.0000
   0   9  13      1.6680      0.8928      1.3695      0.0000
   1   9  13      0.5814      0.9874     -0.0782      0.0000
   2   9  13      1.0070      0.9874      0.7825      0.0000
 -11  10  13      0.8683      1.1402     -0.9501      0.0000
 -10  10  13      1.2116      1.0409      0.0732      0.0000
  -9  10  13      1.9452      0.7038      2.4396      0.0000
  -8  10  13      0.8832      0.9636     -0.4819      0.0000
  -7  10  13      2.2696      0.7904      0.5643      0.0000
  -6  10  13      1.8475      0.7264      2.9634      0.0000
  -5  10  13      1.8805      1.1146      0.2097      0.0000
  -4  10  13      3.0975      0.8844     -3.4369      0.0000
  -3  10  13      1.3871      1.2227      0.6271      0.0000
  -2  10  13      3.2189      1.4362      3.4028      0.0000
  -1  10  13      2.0524      0.9944     -0.6461      0.0000
   0  10  13      0.9808      1.0262     -1.1253      0.0000
   1  10  13      2.2109      0.8565      1.7289      0.0000
 -11  11  13      1.1739      1.0877     -0.5386      0.0000
 -10  11  13      1.6044      1.1001      0.0924      0.0000
  -9  11  13      0.8186      0.8708     -1.5839      0.0000
  -8  11  13      0.9826      0.9401     -0.4191      0.0000
  -7  11  13      2.7467      0.7203      1.8561      0.0000
  -6  11  13      1.7737      1.3394      1.0701      0.0000
  -5  11  13      1.0450      1.1402     -0.9105      0.0000
  -4  11  13      1.2280      1.1055     -0.0251      0.0000
  -3  11  13      1.6182      0.8218      1.5688      0.0000
  -2  11  13      2.5342      0.9214     -1.7571      0.0000
  -1  11  13      1.6912      1.2950     -2.8792      0.0000
   0  11  13      0.0000      0.9742      0.3680      0.0000
 -10  12  13      0.0000      0.9675      0.4970      0.0000
  -9  12  13      1.5126      1.0331      0.2586      0.0000
  -8  12  13      1.4211      0.3585     -0.7676      0.0000
  -7  12  13      3.5823      0.3773     -3.9300      0.0000
  -6  12  13      0.0000      1.3248     -0.9136      0.0000
  -5  12  13      1.0198      1.1230      0.6589      0.0000
  -4  12  13      2.4133      0.9599      0.9398      0.0000
  -3  12  13      2.1209      0.9882      1.3749      0.0000
  -2  12  13      1.7141      1.1477     -0.1012      0.0000
  -8  13  13      1.3297      1.2748      0.6749      0.0000
  -7  13  13      0.6199      0.6544     -0.7535      0.0000
  -5  13  13      0.0000      1.1113     -0.2538      0.0000
  -4  13  13      2.5393      1.0498      0.9387      0.0000
 -10   0  14      3.2290      1.0306     -4.4882      0.0000
  -9   0  14      1.1799      0.9728     -0.4170      0.0000
  -8   0  14      6.7045      0.8720     -4.9951      0.0000
  -7   0  14      4.1890      0.7461     -3.3955      0.0000
  -6   0  14      3.8325      0.6860      3.3987      0.0000
  -5   0  14     10.0539      1.0221     10.7559      0.0000
  -4   0  14      2.4666      0.8721     -1.7455      0.0000
  -3   0  14      4.3384      0.5594     -3.3784      0.0000
  -2   0  14      2.1024      0.9270      1.1642      0.0000
  -1   0  14      2.4251      0.5189      3.0148      0.0000
   0   0  14      3.9686      1.3132     -4.6420      0.0000
   1   0  14      1.1739      1.2067      1.5683      0.0000
  -9   1  14      3.8541      0.8083     -2.9614      0.0000
  -8   1  14      1.6367      0.8116     -0.8923      0.0000
  -7   1  14      4.9903      0.4758      4.2510      0.0000
  -6   1  14      2.6401      0.7486     -2.3542      0.0000
  -5   1  14      3.3359      0.7495     -2.4546      0.0000
  -4   1  14      6.4414      0.6907      7.6523      0.0000
  -3   1  14      3.8336      0.4640      4.4678      0.0000
  -2   1  14      1.9800      0.4504     -0.7342      0.0000
  -1   1  14      2.7139      0.4606     -1.7407      0.0000
   0   1  14      1.9269      0.8370      1.0712      0.0000
   1   1  14      1.4057      1.4735     -1.4987      0.0000
   2   1  14      2.0524      1.0212     -2.1909      0.0000
 -10   2  14      2.5201      0.7478      2.4744      0.0000
  -9   2  14      1.4645      1.1355      0.5504      0.0000
  -8   2  14      3.4372      0.8984      2.7299      0.0000
  -7   2  14      1.0120      0.8421     -0.3044      0.0000
  -6   2  14      2.4526      0.4005      1.6450      0.0000
  -5   2  14      4.4046      0.6574     -4.6451      0.0000
  -4   2  14      1.5548      0.5480     -0.2365      0.0000
  -3   2  14      1.8137      0.4200     -1.3879      0.0000
  -2   2  14      2.9058      0.9427      3.0806      0.0000
  -1   2  14      2.1085      0.5849     -2.3805      0.0000
   0   2  14      2.6249      0.6584     -0.3484      0.0000
   1   2  14      1.4954      1.1904     -1.9348      0.0000
   2   2  14      0.4330      1.1161     -1.0163      0.0000
   3   2  14      0.3606      1.0635      0.8630      0.0000
 -11   3  14      2.0524      1.4910      0.9191      0.0000
 -10   3  14      1.7516      1.4779      2.5640      0.0000
  -9   3  14      1.9351      0.4649      0.3416      0.0000
  -8   3  14      0.8608      0.9742      0.6175      0.0000
  -7   3  14      2.7508      0.6751     -1.3758      0.0000
  -6   3  14      4.4502      0.3649     -3.6432      0.0000
  -5   3  14      3.5328      0.4191     -2.3689      0.0000
  -4   3  14      2.1163      1.1467      1.4349      0.0000
  -3   3  14      3.9251      0.6768      3.3154      0.0000
  -2   3  14      1.3268      0.6606     -1.1089      0.0000
  -1   3  14      1.5395      0.5968     -1.5729      0.0000
   0   3  14      1.6523      1.1739      0.8001      0.0000
   1   3  14      0.6245      1.3297      0.3595      0.0000
   2   3  14      1.9749      1.2754     -1.4083      0.0000
   3   3  14      0.5586      1.3248     -0.1538      0.0000
 -11   4  14      4.4829      1.0868      4.4068      0.0000
 -10   4  14      1.8876      0.9758      0.6960      0.0000
  -9   4  14      1.4192      0.6325     -1.8696      0.0000
  -8   4  14      1.8942      0.5401     -1.6339      0.0000
  -7   4  14      4.4253      0.3871      3.6689      0.0000
  -6   4  14      3.3857      0.5705     -2.9263      0.0000
  -5   4  14      2.9152      0.2765     -3.3929      0.0000
  -4   4  14      2.1574      0.5263     -1.7757      0.0000
  -3   4  14      2.9362      0.6737      2.6964      0.0000
  -2   4  14      1.8775      0.4980     -0.9700      0.0000
  -1   4  14      2.9377      0.4571      2.6043      0.0000
   0   4  14      2.3478      0.6891      1.4513      0.0000
   1   4  14      3.2928      0.6644     -1.7404      0.0000
   2   4  14      3.1012      0.6229     -2.9828      0.0000
 -11   5  14      2.1257      0.7451     -2.8021      0.0000
 -10   5  14      3.3140      0.8901     -3.2162      0.0000
  -9   5  14      2.3544      0.5723      2.9173      0.0000
  -8   5  14      3.6220      0.7818      3.5659      0.0000
  -7   5  14      3.2642      0.3329     -2.7713      0.0000
  -6   5  14      1.6982      0.5472      1.4394      0.0000
  -5   5  14      2.2877      0.2926      2.5949      0.0000
  -4   5  14      5.9447      0.3630     -6.2730      0.0000
  -3   5  14      6.1000      0.4495     -4.8944      0.0000
  -2   5  14      3.0037      0.5998      3.8419      0.0000
  -1   5  14      1.6450      0.6660      1.1076      0.0000
   0   5  14      1.3023      0.7182     -0.9653      0.0000
   1   5  14      2.8800      0.9193      2.1243      0.0000
   2   5  14      2.7975      0.7426      1.6953      0.0000
 -11   6  14      1.1172      1.0450      0.7332      0.0000
 -10   6  14      2.9950      0.8164     -2.2270      0.0000
  -9   6  14      2.3808      0.8726     -1.9649      0.0000
  -8   6  14      1.8530      1.1361      2.1737      0.0000
  -7   6  14      0.2292      1.0009     -1.6666      0.0000
  -6   6  14      2.0921      0.4125      1.8775      0.0000
  -5   6  14      3.2100      0.4080      2.6635      0.0000
  -4   6  14      3.1244      0.6417      3.0277      0.0000
  -3   6  14      3.0078      0.8524     -2.9197      0.0000
  -2   6  14      2.4561      0.9881      1.7361      0.0000
  -1   6  14      1.8028      1.0300      0.2961      0.0000
   0   6  14      2.6397      0.7801     -1.5014      0.0000
   1   6  14      1.6125      1.0034     -0.7770      0.0000
   2   6  14      1.9282      1.0202      2.2755      0.0000
 -12   7  14      0.0000      1.2174     -0.7368      0.0000
 -11   7  14      2.0140      0.9768      1.1630      0.0000
 -10   7  14      1.1958      1.1113      0.7388      0.0000
  -9   7  14      1.9945      0.9771      1.2855      0.0000
  -8   7  14      1.2379      0.5264      1.0528      0.0000
  -7   7  14      1.3225      0.4066     -0.4593      0.0000
  -6   7  14      2.3949      0.2950     -1.6963      0.0000
  -5   7  14      0.7843      0.8807      1.5475      0.0000
  -4   7  14      2.5648      0.9892      1.8583      0.0000
  -3   7  14      0.0000      1.0512     -1.4160      0.0000
  -2   7  14      1.8665      0.7195      1.5028      0.0000
  -1   7  14      2.1932      0.7209      1.7998      0.0000
   0   7  14      0.9940      0.9742     -0.4665      0.0000
   1   7  14      1.8100      0.7821     -1.4813      0.0000
 -12   8  14      0.5814      1.1958     -0.0476      0.0000
 -11   8  14      1.6365      1.2280     -2.0252      0.0000
 -10   8  14      1.7517      0.7978      1.1091      0.0000
  -9   8  14      1.3237      0.9305      1.4706      0.0000
  -8   8  14      1.7038      1.1762     -2.1973      0.0000
  -7   8  14      2.8877      0.3947     -0.9046      0.0000
  -6   8  14      2.3070      0.2864      1.8528      0.0000
  -5   8  14      2.9469      0.7799      3.1887      0.0000
  -4   8  14      1.6444      0.8497     -2.6850      0.0000
  -3   8  14      1.0936      1.0877     -0.8504      0.0000
  -2   8  14      1.4690      1.1402     -0.6561      0.0000
  -1   8  14      0.8466      0.8836     -1.4864      0.0000
   0   8  14      1.8929      0.7867     -1.4900      0.0000
 -12   9  14      1.3199      1.0635     -0.1106      0.0000
 -11   9  14      0.0000      1.1794      1.4215      0.0000
 -10   9  14      2.1086      1.1771      2.4702      0.0000
  -9   9  14      1.0447      0.9316     -2.4424      0.0000
  -8   9  14      1.9315      0.9456     -2.2128      0.0000
  -7   9  14      1.2670      0.3997     -0.8519      0.0000
  -6   9  14      1.5382      1.0996     -0.7313      0.0000
  -5   9  14      2.1813      1.0283     -1.6063      0.0000
  -4   9  14      1.6680      0.9700      1.2557      0.0000
  -3   9  14      2.1991      0.8360      2.8535      0.0000
  -2   9  14      1.6154      0.7363     -1.6472      0.0000
  -1   9  14      1.4429      0.8725     -1.1328      0.0000
 -11  10  14      1.1849      1.2013     -0.4886      0.0000
 -10  10  14      1.7217      1.2438      1.4915      0.0000
  -9  10  14      0.6841      1.0450      2.2047      0.0000
  -8  10  14      0.6741      0.9484     -0.1495      0.0000
  -7  10  14      2.1270      0.9681     -0.9813      0.0000
  -6  10  14      1.6523      1.0571     -0.0379      0.0000
  -5  10  14      2.6789      0.9334     -2.7615      0.0000
  -4  10  14      1.0767      0.9255     -0.6617      0.0000
  -3  10  14      1.4149      0.8429      0.9212      0.0000
  -8  11  14      0.8379      1.2542     -0.5602      0.0000
  -7  11  14      0.0000      1.1172     -0.2123      0.0000
  -6  11  14      1.2799      1.0877      1.5864      0.0000
  -5  11  14      1.4512      1.2438      0.1994      0.0000
  -4  11  14      1.3777      1.1113     -1.7755      0.0000
  -7  12  14      0.0000      1.1628     -0.0853      0.0000
  -6  12  14      1.0817      1.0696     -1.8620      0.0000
  -5  12  14      2.2050      1.1506      1.2806      0.0000
 -11   1  15      0.7211      1.3149      0.3070      0.0000
 -10   1  15      2.8406      0.7378     -0.6130      0.0000
  -9   1  15      1.2683      0.7745      1.2699      0.0000
  -8   1  15      3.4276      0.4431      3.2459      0.0000
  -7   1  15      1.9593      0.5544      0.4945      0.0000
  -6   1  15      3.4841      0.3472     -4.0401      0.0000
  -5   1  15      2.5330      0.4995     -2.5529      0.0000
  -4   1  15      1.3933      0.8771      0.0411      0.0000
  -3   1  15      1.7383      0.3613      0.4385      0.0000
  -2   1  15      1.2978      0.5344      0.4777      0.0000
  -1   1  15      2.1364      0.5269     -1.4465      0.0000
   0   1  15      1.0135      0.8389      0.4276      0.0000
   2   1  15      0.9122      1.1904     -0.3064      0.0000
 -11   2  15      1.8942      0.7357      2.4291      0.0000
 -10   2  15      1.4544      0.6572     -0.6787      0.0000
  -9   2  15      3.8415      0.9450     -4.5621      0.0000
  -8   2  15      2.7233      0.4802      2.3715      0.0000
  -7   2  15      4.6166      0.6252      5.4672      0.0000
  -6   2  15      2.2429      0.6139     -2.6658      0.0000
  -5   2  15      3.7123      0.4232     -3.1953      0.0000
  -4   2  15      2.0431      0.4261      1.4608      0.0000
  -3   2  15      2.7719      0.4532     -1.8772      0.0000
  -2   2  15      3.3713      0.5296     -4.3203      0.0000
  -1   2  15      1.8190      0.5395      1.4035      0.0000
   0   2  15      4.6981      0.6379      3.9575      0.0000
   1   2  15      1.2900      1.1345     -1.1744      0.0000
 -11   3  15      1.3682      1.1113     -1.6326      0.0000
 -10   3  15      2.3392      0.6070     -2.0720      0.0000
  -9   3  15      0.8978      1.2438      1.0061      0.0000
  -8   3  15      3.3193      0.4512     -2.6667      0.0000
  -7   3  15      3.1312      0.4236     -3.1427      0.0000
  -6   3  15      3.4771      0.3412      4.1720      0.0000
  -5   3  15      2.6727      0.4059      3.2599      0.0000
  -4   3  15      1.5712      0.5704      0.9213      0.0000
  -3   3  15      1.7020      0.4271      1.4387      0.0000
  -2   3  15      1.9785      0.5652      0.7938      0.0000
  -1   3  15      2.1169      0.4372     -2.2288      0.0000
   0   3  15      1.5105      0.7750     -0.2784      0.0000
   1   3  15      1.0817      1.3394      1.7173      0.0000
 -12   4  15      1.6835      1.3100      1.1976      0.0000
 -11   4  15      1.0842      0.9357      0.5435      0.0000
 -10   4  15      0.5824      0.9232     -0.3077      0.0000
  -9   4  15      1.0594      0.7768      1.5614      0.0000
  -8   4  15      1.7520      0.8576     -0.3683      0.0000
  -7   4  15      3.1539      0.3198     -3.2691      0.0000
  -6   4  15      1.8100      0.8634      1.2545      0.0000
  -5   4  15      3.9757      0.7677      3.5547      0.0000
  -4   4  15      1.4685      0.7264      0.9052      0.0000
  -3   4  15      2.3930      0.5169      1.6628      0.0000
  -2   4  15      2.1210      0.6088      2.1316      0.0000
  -1   4  15      1.9683      0.9995     -0.8793      0.0000
   0   4  15      2.4227      0.5464     -2.6013      0.0000
   1   4  15      1.7590      0.8989      0.5668      0.0000
 -12   5  15      1.1849      1.3000      1.3882      0.0000
 -11   5  15      0.0000      1.2386     -0.6651      0.0000
 -10   5  15      2.1932      1.1736     -1.2208      0.0000
  -9   5  15      0.6745      0.8709      0.9956      0.0000
  -8   5  15      2.1594      0.5563      1.6229      0.0000
  -7   5  15      0.6942      0.9006     -0.3317      0.0000
  -6   5  15      1.9982      0.3455     -0.5114      0.0000
  -5   5  15      2.5699      0.6582      2.0494      0.0000
  -4   5  15      2.0379      0.3968     -2.0906      0.0000
  -3   5  15      2.7954      0.5834     -2.9620      0.0000
  -2   5  15      1.3587      0.9472      0.2743      0.0000
  -1   5  15      1.6044      0.8709     -0.5252      0.0000
   0   5  15      1.1136      0.8729     -2.0357      0.0000
 -12   6  15      0.8660      0.8693      1.1263      0.0000
 -11   6  15      0.9715      1.0043      0.0392      0.0000
 -10   6  15      0.0000      0.8703      0.7724      0.0000
  -9   6  15      2.1956      1.1053      2.6627      0.0000
  -8   6  15      2.9447      0.4286     -2.2365      0.0000
  -7   6  15      5.0199      0.3190     -5.2847      0.0000
  -6   6  15      1.7845      0.4654     -0.0570      0.0000
  -5   6  15      2.2168      0.7630      2.2156      0.0000
  -4   6  15      1.9836      0.5173     -1.5644      0.0000
  -3   6  15      1.4422      1.1055      0.2737      0.0000
  -2   6  15      2.8919      0.5173      2.7826      0.0000
  -1   6  15      2.2593      0.6056     -2.3079      0.0000
 -12   7  15      1.3959      0.8879     -1.6214      0.0000
 -11   7  15      1.7104      1.2900      1.7342      0.0000
 -10   7  15      1.5575      0.7456      0.8983      0.0000
  -9   7  15      1.1313      0.6826      0.6256      0.0000
  -8   7  15      1.5558      0.6325      1.0970      0.0000
  -7   7  15      1.2872      0.5281     -0.5550      0.0000
  -6   7  15      3.6961      0.6125     -3.2892      0.0000
  -5   7  15      2.2789      0.5700     -3.1696      0.0000
  -4   7  15      1.5027      0.7581      1.2306      0.0000
  -3   7  15      0.5837      0.9442      0.7703      0.0000
  -2   7  15      1.6989      1.2645      0.4483      0.0000
   0   7  15      1.9484      0.9153      1.0488      0.0000
 -12   8  15      1.2900      1.0936     -1.6847      0.0000
 -11   8  15      1.1402      1.0996     -1.5308      0.0000
 -10   8  15      1.0584      0.8983     -0.6138      0.0000
  -9   8  15      1.7211      0.7451     -1.6122      0.0000
  -8   8  15      1.0408      0.5233      1.3754      0.0000
  -7   8  15      2.5584      0.3596      2.5280      0.0000
  -6   8  15      1.8465      0.3808     -0.1929      0.0000
  -5   8  15      1.6038      0.5794     -0.7509      0.0000
  -4   8  15      1.4602      1.3000      0.7594      0.0000
  -3   8  15      1.0696      1.1628      0.2379      0.0000
  -2   8  15      2.3200      0.8638     -1.9919      0.0000
  -1   8  15      1.1739      1.0574      1.1974      0.0000
 -11   9  15      0.8683      1.0817     -1.0161      0.0000
 -10   9  15      0.0000      0.9940      1.1456      0.0000
  -9   9  15      0.0000      0.9043     -0.8661      0.0000
  -8   9  15      1.7679      0.3399     -2.0424      0.0000
  -7   9  15      1.7320      0.2784      1.6158      0.0000
  -6   9  15      1.3100      1.1628      2.7618      0.0000
  -5   9  15      2.0333      1.1032     -0.4641      0.0000
  -4   9  15      2.0838      1.2441     -0.4131      0.0000
  -3   9  15      2.0962      0.9911      2.6359      0.0000
  -2   9  15      1.9282      1.1537     -0.8331      0.0000
 -10  10  15      0.0000      1.0005     -0.9355      0.0000
  -9  10  15      0.0000      1.2799      0.4906      0.0000
  -8  10  15      1.2416      0.9263      1.6052      0.0000
  -7  10  15      1.5634      0.3528      0.9304      0.0000
  -4  10  15      1.3871      1.0325      0.7745      0.0000
 -11   0  16      2.2416      0.6257      3.3822      0.0000
 -10   0  16      3.5180      0.8780     -4.7884      0.0000
  -9   0  16      4.8156      0.7254     -4.7417      0.0000
  -8   0  16      0.5348      1.1055      0.7750      0.0000
  -7   0  16      3.1210      0.4948      2.9108      0.0000
  -6   0  16      2.2401      0.8289     -2.1213      0.0000
  -5   0  16      4.8021      0.6432      5.1049      0.0000
  -4   0  16      3.3740      0.4181      4.2890      0.0000
  -3   0  16      1.9215      0.9090      0.3158      0.0000
   0   0  16      1.5799      1.2490      0.4511      0.0000
 -11   1  16      1.6211      0.6884      2.2543      0.0000
 -10   1  16      1.1541      0.7110      1.8058      0.0000
  -9   1  16      1.3179      0.8537     -0.6889      0.0000
  -8   1  16      1.5230      0.6255     -1.6434      0.0000
  -7   1  16      2.0255      0.4403     -0.9040      0.0000
  -6   1  16      2.2799      0.4392      1.9585      0.0000
  -5   1  16      1.6205      0.9984      0.8806      0.0000
  -4   1  16      2.8385      0.3348      2.4924      0.0000
  -3   1  16      1.5660      0.4879     -1.6620      0.0000
  -2   1  16      1.3353      0.6217     -0.4716      0.0000
  -1   1  16      0.9258      0.8381      0.0779      0.0000
   0   1  16      1.0141      0.9412      0.1331      0.0000
 -11   2  16      1.5907      0.8405     -0.8788      0.0000
 -10   2  16      1.6426      0.4573      2.6500      0.0000
  -9   2  16      2.2447      0.7224      2.9121      0.0000
  -8   2  16      1.5286      0.6632     -0.3300      0.0000
  -7   2  16      3.8258      0.3940     -3.6899      0.0000
  -6   2  16      1.6588      0.4341      0.8097      0.0000
  -5   2  16      1.0636      0.5865     -0.9993      0.0000
  -4   2  16      1.6916      0.4194     -0.6499      0.0000
  -3   2  16      1.4602      1.0199     -1.1811      0.0000
  -2   2  16      0.1612      1.0996     -0.8051      0.0000
   0   2  16      1.4512      1.0262      1.2718      0.0000
 -12   3  16      0.0000      0.8683      0.8896      0.0000
 -11   3  16      1.6873      0.6588      0.1291      0.0000
 -10   3  16      0.9840      0.7597     -0.5609      0.0000
  -9   3  16      1.2083      0.7403      1.0008      0.0000
  -8   3  16      1.2313      0.6971     -0.0572      0.0000
  -7   3  16      1.4277      0.6312     -1.6401      0.0000
  -6   3  16      2.0140      0.7303     -1.9812      0.0000
  -5   3  16      2.1112      0.5225      0.9986      0.0000
  -4   3  16      2.2618      0.4755     -1.0896      0.0000
  -3   3  16      2.1225      0.3938      1.2552      0.0000
  -2   3  16      1.4932      0.7099      0.6514      0.0000
  -1   3  16      1.2793      0.7629      1.3650      0.0000
 -12   4  16      0.0000      0.9402     -0.0293      0.0000
 -11   4  16      2.8022      0.7611     -3.1653      0.0000
 -10   4  16      1.1287      0.9808      0.4105      0.0000
  -8   4  16      2.2678      0.3890     -2.1691      0.0000
  -7   4  16      1.9524      0.6206     -1.3278      0.0000
  -6   4  16      1.4265      0.4303      0.8754      0.0000
  -5   4  16      2.5087      0.4453     -0.9240      0.0000
  -4   4  16      4.7418      0.4214     -4.4103      0.0000
  -3   4  16      2.0573      0.4283      2.2470      0.0000
  -2   4  16      3.3113      0.3999      3.1817      0.0000
 -12   5  16      0.1612      0.9742     -0.1261      0.0000
 -11   5  16      1.2900      0.9940     -0.7494      0.0000
 -10   5  16      1.7365      0.4000     -2.2788      0.0000
  -9   5  16      1.1366      0.9385     -0.8180      0.0000
  -8   5  16      2.3238      0.6391      1.1686      0.0000
  -7   5  16      1.6125      1.1402      1.2886      0.0000
  -6   5  16      3.2052      0.3365      3.3442      0.0000
  -5   5  16      1.8895      0.4369      0.4235      0.0000
  -4   5  16      2.0836      0.6984     -2.2879      0.0000
  -3   5  16      3.9461      0.8060     -2.8145      0.0000
  -2   5  16      1.7141      1.2227      0.3554      0.0000
  -1   5  16      1.1958      0.9402     -0.9515      0.0000
 -12   6  16      1.4057      1.0635      0.6038      0.0000
 -11   6  16      1.2348      0.7968      0.7539      0.0000
 -10   6  16      0.0000      0.6855     -0.6763      0.0000
  -9   6  16      1.7249      0.7096     -1.8797      0.0000
  -8   6  16      1.3682      0.5384      1.4539      0.0000
  -7   6  16      1.3826      0.4143     -0.7270      0.0000
  -6   6  16      0.3225      1.1572     -0.3276      0.0000
  -5   6  16      2.8022      0.9514      2.6686      0.0000
  -4   6  16      2.2856      0.5886      3.0744      0.0000
  -3   6  16      0.9517      0.8817     -0.6258      0.0000
  -2   6  16      1.3587      1.0134     -0.4568      0.0000
 -10   7  16      0.6824      0.6647      1.1623      0.0000
  -9   7  16      0.5551      0.6315     -0.1236      0.0000
  -8   7  16      1.6932      0.4408     -0.4269      0.0000
  -7   7  16      1.6461      0.4709      1.9841      0.0000
  -6   7  16      1.3958      0.6141      0.0743      0.0000
  -5   7  16      1.3075      0.7598     -1.2798      0.0000
  -4   7  16      2.0188      0.5535      0.0565      0.0000
  -3   7  16      2.2861      0.9651      1.7250      0.0000
  -9   8  16      1.8401      0.6145     -1.2546      0.0000
  -8   8  16      1.1535      0.6287      0.1166      0.0000
  -7   8  16      1.8870      0.3394      1.4787      0.0000
  -6   8  16      1.4975      0.7007     -1.4114      0.0000
  -5   8  16      1.6588      0.6178     -0.2142      0.0000
  -4   8  16      1.7664      1.0929      1.4113      0.0000
  -8   9  16      0.8379      0.9874     -1.0922      0.0000
  -7   9  16      1.9466      0.5950     -2.3298      0.0000
  -6   9  16      1.6680      1.2697     -0.7397      0.0000
 -12   1  17      0.0000      0.9471      0.3701      0.0000
 -11   1  17      1.2338      0.6686      0.4832      0.0000
 -10   1  17      1.1287      0.8532     -0.3720      0.0000
  -9   1  17      1.2099      0.7959      0.6241      0.0000
  -8   1  17      2.3486      1.1351      0.7796      0.0000
  -7   1  17      1.2490      0.7802     -0.8250      0.0000
  -6   1  17      1.2697      0.9675     -0.9575      0.0000
  -5   1  17      1.7590      0.6167      0.0952      0.0000
  -4   1  17      1.9541      0.5598     -1.3654      0.0000
  -3   1  17      1.5107      0.5261     -1.4547      0.0000
  -2   1  17      1.2386      0.9263      0.6743      0.0000
 -12   2  17      2.1573      0.7159     -1.7704      0.0000
 -10   2  17      0.1612      0.7817      0.3628      0.0000
  -9   2  17      0.9808      0.8978      0.7004      0.0000
  -8   2  17      1.6057      0.6905     -1.6246      0.0000
  -7   2  17      2.2796      0.4503      2.1305      0.0000
  -6   2  17      2.8161      0.6137      2.7985      0.0000
  -5   2  17      2.2350      0.4496     -1.5068      0.0000
  -4   2  17      1.1849      0.8456     -1.1821      0.0000
  -3   2  17      0.6841      0.8758      0.8862      0.0000
 -11   3  17      1.0325      0.8683     -0.6017      0.0000
 -10   3  17      0.9915      0.7383      0.3966      0.0000
  -9   3  17      0.5986      0.7769     -0.8992      0.0000
  -8   3  17      2.7882      0.6528     -3.1394      0.0000
  -7   3  17      1.4422      1.0262      1.0371      0.0000
  -6   3  17      4.0555      0.5891      4.7912      0.0000
  -5   3  17      1.4602      0.7051      1.1237      0.0000
  -4   3  17      0.8379      0.7649     -0.1998      0.0000
  -3   3  17      2.2804      0.5724      2.2881      0.0000
 -11   4  17      1.3540      0.5322      0.2846      0.0000
 -10   4  17      0.8682      0.7122     -0.3536      0.0000
  -9   4  17      1.3229      0.6775      1.3402      0.0000
  -8   4  17      1.9244      0.3935      1.8765      0.0000
  -7   4  17      1.7221      0.4926     -1.8078      0.0000
  -6   4  17      1.3964      0.9940     -1.5069      0.0000
  -5   4  17      0.9233      0.7189      0.1389      0.0000
  -4   4  17      1.5881      0.9377     -1.0851      0.0000
 -11   5  17      0.5814      0.8608      0.6199      0.0000
 -10   5  17      0.7029      0.9940      0.2567      0.0000
  -9   5  17      0.6098      0.7074     -1.2755      0.0000
  -8   5  17      1.9842      0.3784     -1.1735      0.0000
  -7   5  17      0.6750      0.7892      0.5517      0.0000
  -6   5  17      1.8836      0.4603     -0.1683      0.0000
  -5   5  17      0.7333      0.6568     -1.0227      0.0000
  -4   5  17      0.7900      1.0757     -1.1941      0.0000
 -10   6  17      0.8236      0.7341     -0.5654      0.0000
  -9   6  17      1.1774      0.7367     -1.0063      0.0000
  -8   6  17      0.6841      0.9333     -0.0179      0.0000
  -7   6  17      1.4888      0.5276     -1.2101      0.0000
  -6   6  17      2.5576      0.4277     -2.3588      0.0000
  -5   6  17      0.5625      0.7288      0.8605      0.0000
 -10   0  18      1.0450      1.0817      1.0619      0.0000
  -8   0  18      1.3100      0.9471     -0.8568      0.0000
  -7   0  18      1.0450      0.8683      0.8729      0.0000
 -10   1  18      1.9079      0.8769      2.4131      0.0000
  -8   1  18      2.7799      0.4526     -2.7273      0.0000
  -7   1  18      1.2386      0.9675      0.7380      0.0000
  -6   1  18      1.3491      0.9607     -1.2011      0.0000
 -10   2  18      1.1958      1.0005     -1.2109      0.0000
  -9   2  18      0.7029      0.8683      1.1540      0.0000
  -8   2  18      1.2490      0.8685      0.4334      0.0000
  -7   2  18      1.1493      0.6655     -0.3208      0.0000
  -6   2  18      0.7208      0.7574     -0.0135      0.0000
  -7   3  18      0.5099      0.8143     -0.0588      0.0000
                                                    
