# Supplementary material for: How to get maximum structure information from anisotropic displacement parameters obtained by three-dimensional electron diffraction: an experimental study on metal–organic frameworks
Source: IUCrJ. 2022 Jun 8;9(Pt 4):480–91. doi: 10.1107/S2052252522005632 (PMC9252158; doi:10.1107/S2052252522005632)
Supplement: Supplementary file 3 [file m-09-00480-sup3.zip › vq5001ZIF-EC1_4msup46.hkl]

#
# Unique observed reflections after correcting
# for dispersion and merging Friedel opposites
#
data_4
_shelx_title ' 14m_a.res in P2(1)/c'
_shelx_refln_list_code          3
_shelx_F_calc_maximum       78.71
_exptl_crystal_F_000       413.19
_reflns_d_resolution_high  0.7669

loop_
 _space_group_symop_operation_xyz
 'x, y, z'
 '-x, y+1/2, -z+1/2'
 '-x, -y, -z'
 'x, -y-1/2, z-1/2'

_cell_length_a    13.4619
_cell_length_b    14.6590
_cell_length_c    14.4487
_cell_angle_alpha  90.000
_cell_angle_beta  118.122
_cell_angle_gamma  90.000

loop_
 _refln_index_h
 _refln_index_k
 _refln_index_l
 _refln_F_meas
 _refln_F_sigma
 _refln_A_calc
 _refln_B_calc
   1   1   0     10.8046      0.9021     14.4419      0.0000
   2   1   0      4.3777      1.1175     -8.9213      0.0000
   0   2   0     28.2542      2.6326    -18.2817      0.0000
   1   2   0      8.3468      0.8678      5.2223      0.0000
   2   2   0     32.2612      1.6973    -41.0819      0.0000
   3   2   0     35.2097      1.8565     45.9509      0.0000
   4   2   0      5.1577      1.7893      5.0665      0.0000
   1   3   0     24.9704      1.2603     29.1617      0.0000
   2   3   0     17.6718      2.0596     18.7737      0.0000
   3   3   0     14.4041      0.7766     13.1561      0.0000
   4   3   0      5.5971      3.8557      4.4040      0.0000
   5   3   0     10.8176      0.8119    -11.0359      0.0000
   6   3   0      1.8709      1.5017      0.1568      0.0000
   7   3   0      7.9929      1.9144     -9.6175      0.0000
   0   4   0     47.6458      4.2352     77.3681      0.0000
   1   4   0     11.9558      1.2410    -12.8703      0.0000
   2   4   0     30.1271      1.9299     29.2128      0.0000
   3   4   0     35.1850      3.3569    -43.3871      0.0000
   4   4   0      7.8587      0.6509      4.0450      0.0000
   5   4   0     13.7655      0.8233     13.4770      0.0000
   6   4   0      6.9607      0.4988      8.5856      0.0000
   7   4   0     12.1101      1.5892    -12.7781      0.0000
   8   4   0      2.7427      1.3596     -2.6037      0.0000
   9   4   0      1.8587      1.6389      0.5581      0.0000
   1   5   0     10.3918      0.8259     -6.4107      0.0000
   2   5   0     25.8822      1.3065    -26.8494      0.0000
   3   5   0      6.5911      1.2988     -6.5815      0.0000
   4   5   0      4.2584      0.4244     -4.2066      0.0000
   5   5   0     10.8752      1.0028      7.1716      0.0000
   6   5   0      3.5557      0.4625      2.8318      0.0000
   7   5   0      2.6800      1.1947      0.5635      0.0000
   8   5   0      5.3672      1.2802      5.0056      0.0000
   9   5   0      4.4660      0.7621      4.8194      0.0000
  10   5   0      2.2805      0.9468     -1.1583      0.0000
  11   5   0      2.5849      2.0503     -3.4603      0.0000
  12   5   0      1.1780      1.2908      1.2325      0.0000
   0   6   0     28.5069      2.9326     19.3122      0.0000
   1   6   0     10.2894      0.4991     11.8198      0.0000
   2   6   0     18.1878      0.8883    -17.1397      0.0000
   3   6   0     22.6145      1.5602     24.2676      0.0000
   4   6   0      3.3677      0.4152      1.9765      0.0000
   5   6   0      3.4624      0.3705     -3.2787      0.0000
   6   6   0     13.7243      1.5238    -13.1937      0.0000
   7   6   0     11.2519      2.5562     13.4664      0.0000
   8   6   0      2.8712      0.4412      2.4136      0.0000
   9   6   0      1.2258      1.0773      1.6130      0.0000
  10   6   0      1.8926      0.6924     -1.2530      0.0000
  11   6   0      4.4850      0.7317     -3.6021      0.0000
  12   6   0      4.1116      0.7443     -4.7298      0.0000
  13   6   0      1.3733      1.0461      0.4666      0.0000
  14   6   0      0.0000      1.0200      0.9173      0.0000
   1   7   0     15.8677      1.6466     11.4761      0.0000
   2   7   0      2.4132      0.3095     -1.5751      0.0000
   3   7   0     17.3722      1.2059    -16.9083      0.0000
   4   7   0     11.1276      0.6918     11.1501      0.0000
   5   7   0      6.1791      0.3776     -4.9645      0.0000
   6   7   0     12.0421      0.6923    -12.0463      0.0000
   7   7   0      2.5442      0.4643     -2.2599      0.0000
   8   7   0      1.2466      1.0138      1.3079      0.0000
   9   7   0      2.5660      0.4368      1.6248      0.0000
  10   7   0      1.4163      0.7229      0.0907      0.0000
  11   7   0      1.9319      0.4695      2.6409      0.0000
  12   7   0      1.0690      1.1334     -1.2239      0.0000
  13   7   0      1.3849      0.9549     -1.8024      0.0000
  14   7   0      0.0000      0.8641      0.4825      0.0000
   0   8   0     16.1422      2.1844     16.0868      0.0000
   1   8   0      2.7336      0.3295     -1.5792      0.0000
   2   8   0     13.6182      0.8929    -13.5759      0.0000
   3   8   0     12.8079      0.9037    -13.0356      0.0000
   4   8   0     15.4829      1.1701     17.7231      0.0000
   5   8   0      5.5702      1.1204     -5.4463      0.0000
   6   8   0      4.1522      0.6398      0.7544      0.0000
   7   8   0      5.6162      0.6175      5.0606      0.0000
   8   8   0      2.7094      0.4039      3.5352      0.0000
   9   8   0      4.6734      0.4477     -4.4672      0.0000
  10   8   0      1.4591      0.6192      1.2256      0.0000
  11   8   0      2.0729      0.4418      2.3903      0.0000
  12   8   0      2.3949      0.3989     -2.3137      0.0000
  13   8   0      0.9087      0.8689     -1.1811      0.0000
   1   9   0     14.8596      1.1802     15.7157      0.0000
   2   9   0      6.6766      0.5096      7.9571      0.0000
   3   9   0     10.8509      0.6256      8.5611      0.0000
   4   9   0      3.5198      1.2697     -2.6651      0.0000
   5   9   0      2.9037      0.3541      0.1821      0.0000
   6   9   0      1.8943      0.6602      1.4166      0.0000
   7   9   0      3.7532      0.4124     -3.2782      0.0000
   8   9   0      3.0578      0.8398     -1.3713      0.0000
   9   9   0      0.7427      0.6817     -0.0936      0.0000
  10   9   0      3.5835      0.5601      4.4685      0.0000
  11   9   0      1.5633      0.6239      0.6815      0.0000
  12   9   0      1.4649      0.5699     -0.9108      0.0000
  13   9   0      1.5411      0.5139      0.3640      0.0000
   0  10   0     17.5827      3.4061    -14.7165      0.0000
   1  10   0      4.2169      0.4006      5.1140      0.0000
   2  10   0      6.6453      0.5474      5.5927      0.0000
   3  10   0      4.0615      0.4479      4.1995      0.0000
   4  10   0      3.9711      0.4069      3.8669      0.0000
   5  10   0      8.3235      0.8701     10.1756      0.0000
   6  10   0      9.0467      0.6554     -8.5534      0.0000
   7  10   0      1.5977      0.5655     -0.1592      0.0000
   8  10   0      1.6454      0.4072      1.3138      0.0000
   9  10   0      2.1777      0.7331     -2.4698      0.0000
  10  10   0      2.0113      0.4144     -1.8454      0.0000
  11  10   0      1.3330      0.4558      0.9338      0.0000
  12  10   0      1.6764      0.3730      0.7607      0.0000
  13  10   0      0.8758      0.6677      0.3401      0.0000
   1  11   0      4.7202      0.3398     -4.8095      0.0000
   2  11   0      3.6967      0.3533      2.1267      0.0000
   3  11   0      4.1618      0.3284     -4.3443      0.0000
   4  11   0      5.6549      0.5952     -5.4082      0.0000
   5  11   0      3.7535      1.0531      3.2629      0.0000
   6  11   0      7.2019      0.4141      6.8435      0.0000
   7  11   0      1.3258      0.4475      0.2247      0.0000
   8  11   0      2.7300      0.2989     -3.2355      0.0000
   9  11   0      2.2312      0.4464      1.7637      0.0000
  10  11   0      1.3041      0.6277     -1.5972      0.0000
  11  11   0      2.9783      0.9143     -2.6014      0.0000
  12  11   0      1.2836      0.5392      0.5800      0.0000
   0  12   0      9.1421      1.2412     -5.2932      0.0000
   1  12   0      1.9827      1.1504      1.3253      0.0000
   2  12   0      3.7250      0.2941      3.5404      0.0000
   3  12   0      3.1727      0.3191     -2.3089      0.0000
   4  12   0      2.9125      0.3883      3.3470      0.0000
   5  12   0      2.2304      0.2910      1.7309      0.0000
   6  12   0      2.4740      0.6806      1.7993      0.0000
   7  12   0      1.5143      0.3507     -0.8692      0.0000
   8  12   0      1.4135      0.4552      0.2926      0.0000
   9  12   0      1.8591      0.3860     -1.2799      0.0000
  10  12   0      1.0096      0.5098      0.1055      0.0000
  11  12   0      1.9048      0.3959     -1.8087      0.0000
  12  12   0      0.0000      0.6445     -0.4063      0.0000
   1  13   0      8.4391      0.6373      7.8051      0.0000
   2  13   0      2.0416      0.4622      0.3455      0.0000
   3  13   0      5.7877      0.5788     -5.9386      0.0000
   4  13   0      1.9578      0.3495      1.1851      0.0000
   5  13   0      3.1014      0.3461      2.6287      0.0000
   6  13   0      1.5394      0.5442     -0.1826      0.0000
   7  13   0      2.0713      0.7633     -0.5535      0.0000
   8  13   0      1.3530      0.4927      1.0667      0.0000
   9  13   0      2.0108      0.4649     -2.3991      0.0000
  10  13   0      2.1649      0.3362     -2.3001      0.0000
  11  13   0      0.9391      0.6104      0.6292      0.0000
   0  14   0      4.1321      0.6671      0.6001      0.0000
   1  14   0      3.7570      0.8306      4.1880      0.0000
   2  14   0      1.3882      0.5529     -0.7432      0.0000
   3  14   0      0.9500      0.6095     -0.4902      0.0000
   4  14   0      2.9948      0.3753     -2.2501      0.0000
   5  14   0      3.2514      0.4835     -2.8667      0.0000
   6  14   0      2.3106      0.3819     -1.1085      0.0000
   7  14   0      1.3931      0.4831      1.6851      0.0000
   8  14   0      1.2196      0.4369      0.7531      0.0000
   9  14   0      0.8439      0.6237     -0.2988      0.0000
  10  14   0      1.4237      0.4160      0.7394      0.0000
   1  15   0      2.9030      0.7303      3.8861      0.0000
   2  15   0      0.0000      0.6957     -0.4143      0.0000
   3  15   0      0.6839      0.5989     -0.3797      0.0000
   4  15   0      1.3160      0.4425      1.0863      0.0000
   5  15   0      1.3516      0.3868      0.8247      0.0000
   6  15   0      2.0027      0.2665     -1.8408      0.0000
   7  15   0      0.0000      0.5404      0.6513      0.0000
   8  15   0      1.9448      0.4355      1.1307      0.0000
   9  15   0      1.1333      0.6881     -0.5102      0.0000
   0  16   0      2.1256      0.6663      0.1057      0.0000
   1  16   0      1.1207      0.5099     -0.0762      0.0000
   2  16   0      0.4369      0.6556      0.0766      0.0000
   3  16   0      1.2004      0.4931      1.2121      0.0000
   4  16   0      1.6886      0.3209      2.1156      0.0000
   5  16   0      0.5812      0.6092      0.5707      0.0000
   6  16   0      1.2619      0.3868     -0.6019      0.0000
   7  16   0      1.2386      0.3438     -0.1038      0.0000
   8  16   0      0.0000      0.8785     -0.0429      0.0000
   1  17   0      1.4756      0.5261     -2.4789      0.0000
   2  17   0      0.9928      0.5436      1.8731      0.0000
   3  17   0      0.8919      0.6249      1.0347      0.0000
   4  17   0      0.7927      0.7093     -1.4864      0.0000
   5  17   0      0.7954      0.7310     -0.7147      0.0000
   6  17   0      1.6824      0.5604      1.9549      0.0000
   7  17   0      0.0000      0.9033     -0.4433      0.0000
   0  18   0      0.7140      0.7990      1.2550      0.0000
   1  18   0      0.5390      0.6369      0.8859      0.0000
   2  18   0      0.7452      0.6186     -1.0933      0.0000
   3  18   0      0.4949      0.6596     -0.1835      0.0000
   4  18   0      1.0061      0.5608      0.2177      0.0000
   5  18   0      0.0000      0.6344      0.1609      0.0000
  -1   1   1      9.0549      0.7598     -0.6933      0.0000
   0   1   1      7.7447      0.9954     -8.7505      0.0000
   1   1   1     35.7384      5.0091    -51.4530      0.0000
   2   1   1      2.7070      0.5907     -1.4887      0.0000
  -3   2   1      4.2312      1.7572     -4.3142      0.0000
  -2   2   1     46.6817      6.3797     74.7183      0.0000
  -1   2   1      5.1181      0.3758      4.4233      0.0000
   0   2   1     42.6359      2.9257    -51.4730      0.0000
   1   2   1     17.3118      1.5543     19.6066      0.0000
   2   2   1      5.2152      0.4056      5.0365      0.0000
   3   2   1     10.4959      0.7747     -7.5143      0.0000
   4   2   1      9.6403      1.5533     -9.1593      0.0000
   5   2   1     12.3784      1.6489     15.4020      0.0000
   6   2   1      4.3905      1.8121      5.3539      0.0000
  -5   3   1      2.9201      2.3197     -0.9780      0.0000
  -4   3   1     21.9885      1.5269    -24.0969      0.0000
  -3   3   1      7.2262      1.3591      9.4970      0.0000
  -2   3   1     33.1146      2.3097     41.9341      0.0000
  -1   3   1     24.7184      1.2468     26.9474      0.0000
   0   3   1     25.5165      1.5486     26.1946      0.0000
   1   3   1      5.9842      0.3405     -5.0696      0.0000
   2   3   1     11.3497      0.7523     14.9496      0.0000
   3   3   1     23.3352      1.4236    -30.1870      0.0000
   4   3   1     15.2213      1.7989    -17.5457      0.0000
   5   3   1      3.5483      0.4715     -5.3364      0.0000
   6   3   1     11.3964      1.4751    -11.9551      0.0000
   7   3   1      4.2954      1.0420     -3.5347      0.0000
   8   3   1     13.1937      2.4023     14.0995      0.0000
  -8   4   1      6.6188      1.8520      5.1055      0.0000
  -7   4   1      7.5445      2.6339      8.3619      0.0000
  -6   4   1      4.8910      0.4716      5.1351      0.0000
  -5   4   1     12.8804      0.7080     12.8036      0.0000
  -4   4   1      8.4653      2.8859     11.1591      0.0000
  -3   4   1     12.6179      0.6514     14.6754      0.0000
  -2   4   1     20.1957      2.5846    -19.7483      0.0000
  -1   4   1      2.3288      0.2976     -1.2201      0.0000
   0   4   1     14.3522      0.9744    -16.8934      0.0000
   1   4   1     36.6055      1.7712    -39.5994      0.0000
   2   4   1     13.5822      0.6954     12.6410      0.0000
   3   4   1      9.3396      0.6029    -10.4746      0.0000
   4   4   1     11.1303      0.6121     -9.8333      0.0000
   5   4   1      3.8649      0.4354     -3.6662      0.0000
   6   4   1      5.2042      0.8790      2.5756      0.0000
   7   4   1      2.8374      0.5896      1.5936      0.0000
   8   4   1      1.9780      1.3837     -1.4836      0.0000
   9   4   1      3.1922      0.7992      2.6005      0.0000
  10   4   1      2.6439      1.1520      0.9333      0.0000
  11   4   1      0.5591      1.3793     -2.9569      0.0000
 -10   5   1      1.8570      1.5244      0.4797      0.0000
  -9   5   1      2.3123      1.3335     -1.1449      0.0000
  -8   5   1      3.7444      0.9588     -3.6201      0.0000
  -7   5   1     12.3046      0.8941     12.6456      0.0000
  -6   5   1     14.0332      0.9945     18.2745      0.0000
  -5   5   1      4.8177      0.4620     -5.7579      0.0000
  -4   5   1     19.1839      1.3312    -16.6880      0.0000
  -3   5   1     12.2881      1.5572    -15.0237      0.0000
  -2   5   1     22.8394      1.2040    -23.8083      0.0000
  -1   5   1      3.1201      0.4263     -2.3104      0.0000
   0   5   1      3.1036      0.4301     -1.1776      0.0000
   1   5   1      5.1620      0.6020     -3.9847      0.0000
   2   5   1     12.3503      0.8719    -12.5719      0.0000
   3   5   1     13.6115      0.8266    -16.6138      0.0000
   4   5   1     15.1188      1.3793     15.8176      0.0000
   5   5   1      5.1923      1.0155     -2.6150      0.0000
   6   5   1      2.9517      2.1356      2.4227      0.0000
   7   5   1      3.4666      0.4513      3.7980      0.0000
   8   5   1      3.2707      0.4288     -3.5259      0.0000
   9   5   1      0.6812      1.2365     -1.9518      0.0000
  10   5   1      2.2982      0.8826     -1.3777      0.0000
  11   5   1      4.1392      0.7455      4.8763      0.0000
  12   5   1      1.6751      0.9705     -0.8574      0.0000
  13   5   1      0.9865      1.2650     -0.2937      0.0000
  14   5   1      1.0557      1.0699      0.8397      0.0000
 -13   6   1      1.0784      4.3093     -0.9591      0.0000
 -12   6   1      3.8625      1.3354     -4.7552      0.0000
 -11   6   1      0.9442      1.7145      0.1058      0.0000
 -10   6   1      1.8820      0.9701      1.3157      0.0000
  -9   6   1      2.1338      0.5882     -0.5480      0.0000
  -8   6   1      1.7304      1.2455      2.1136      0.0000
  -7   6   1      9.5245      1.9779     11.2822      0.0000
  -6   6   1      4.4488      0.4463     -4.5609      0.0000
  -5   6   1     16.6947      0.8903    -16.0077      0.0000
  -4   6   1     11.5213      1.1854      9.8652      0.0000
  -3   6   1     11.8759      1.5143    -13.8346      0.0000
  -2   6   1     22.7371      1.0296    -19.5883      0.0000
  -1   6   1      1.9669      0.3966      1.6219      0.0000
   0   6   1     13.6216      0.6259     14.7372      0.0000
   1   6   1     13.6198      0.6496     12.7542      0.0000
   2   6   1      4.5933      0.4260     -5.3909      0.0000
   3   6   1     24.3769      1.2314     23.8825      0.0000
   4   6   1      3.1555      1.2659     -2.8212      0.0000
   5   6   1      7.6420      0.4547     -6.9803      0.0000
   6   6   1      7.5482      0.5163     -1.9131      0.0000
   7   6   1      5.0818      1.0350      5.3993      0.0000
   8   6   1      3.8702      0.4626      2.9531      0.0000
   9   6   1      2.8579      0.5135     -2.2697      0.0000
  10   6   1      2.8853      0.8190      2.2204      0.0000
  11   6   1      0.0000      0.8958      1.3976      0.0000
  12   6   1      1.0397      0.8978     -1.4435      0.0000
  13   6   1      0.8305      0.9205     -0.2463      0.0000
  14   6   1      1.0119      0.9505      0.2114      0.0000
 -14   7   1      1.4903      0.9485      0.8561      0.0000
 -13   7   1      0.5478      1.1060      0.3595      0.0000
 -12   7   1      2.3152      1.0887      2.3231      0.0000
 -11   7   1      2.2199      0.5426      2.0286      0.0000
 -10   7   1      3.3073      0.5381      1.9373      0.0000
  -9   7   1      3.3056      0.9659     -2.7193      0.0000
  -8   7   1      2.8815      0.8265      1.2888      0.0000
  -7   7   1      2.0905      0.7400      0.8131      0.0000
  -6   7   1     13.5171      0.7660    -14.6693      0.0000
  -5   7   1      4.0563      3.0523     -1.7151      0.0000
  -4   7   1     14.8195      0.7565     13.0950      0.0000
  -3   7   1     18.5427      0.9738     19.7586      0.0000
  -2   7   1      2.1165      0.5236     -1.5135      0.0000
  -1   7   1     12.7817      0.7030    -13.2035      0.0000
   0   7   1      3.0374      0.2567     -1.8511      0.0000
   1   7   1      4.8268      1.3225     -1.9428      0.0000
   2   7   1      6.7019      0.8686      2.2504      0.0000
   3   7   1     10.1308      0.5346      8.3942      0.0000
   4   7   1      4.0203      0.6637     -3.6975      0.0000
   5   7   1     10.8776      0.5784    -11.5331      0.0000
   6   7   1      7.2033      1.4205      6.2956      0.0000
   7   7   1      7.0060      0.5342      6.5409      0.0000
   8   7   1      5.2732      0.3932     -5.0413      0.0000
   9   7   1      6.8617      0.5375     -6.9884      0.0000
  10   7   1      3.3648      1.4081      2.7119      0.0000
  11   7   1      1.9259      0.4561     -1.7236      0.0000
  12   7   1      0.2373      0.7568     -0.6381      0.0000
  13   7   1      1.8131      0.8063      2.6579      0.0000
 -14   8   1      0.8052      0.9214     -1.7906      0.0000
 -13   8   1      1.1273      0.8853     -0.3500      0.0000
 -12   8   1      1.6035      0.6263      0.9614      0.0000
 -11   8   1      1.2244      0.5844     -0.8552      0.0000
 -10   8   1      2.4780      0.4177      2.5245      0.0000
  -9   8   1      3.9707      1.2791      1.9818      0.0000
  -8   8   1      4.9295      0.4413     -4.1924      0.0000
  -7   8   1      6.8967      1.0007     -6.4024      0.0000
  -6   8   1      4.6727      1.4983      4.0712      0.0000
  -5   8   1      2.4603      0.8175     -0.1083      0.0000
  -4   8   1      9.6156      1.7602     -7.5951      0.0000
  -3   8   1     10.6484      0.7810     10.8213      0.0000
  -2   8   1     17.4945      1.0081     18.8105      0.0000
  -1   8   1      2.5368      0.3117      2.7157      0.0000
   0   8   1      7.5709      0.5244     -9.1435      0.0000
   1   8   1      3.6887      0.2526     -3.4164      0.0000
   2   8   1      4.2180      0.2862     -3.8971      0.0000
   3   8   1     13.7795      0.6830    -12.8478      0.0000
   4   8   1      3.7239      1.7813      2.9859      0.0000
   5   8   1      4.9641      0.3193      5.3008      0.0000
   6   8   1      4.7069      0.3801      4.2066      0.0000
   7   8   1      6.9210      0.5465      6.2501      0.0000
   8   8   1      3.5921      0.5798      4.3683      0.0000
   9   8   1      5.2319      1.0466     -5.3338      0.0000
  10   8   1      3.6873      0.4290     -2.9230      0.0000
  11   8   1      1.1147      0.6532     -0.1885      0.0000
  12   8   1      1.8288      0.6744     -0.6223      0.0000
  13   8   1      1.2567      0.7327     -0.3516      0.0000
 -14   9   1      1.1531      0.9811      0.3991      0.0000
 -13   9   1      3.0284      0.4271     -2.3792      0.0000
 -12   9   1      1.0353      0.6952     -0.1893      0.0000
 -11   9   1      2.1406      0.5322      3.1116      0.0000
 -10   9   1      4.5182      0.4870     -4.3915      0.0000
  -9   9   1      1.5840      0.4818     -0.6188      0.0000
  -8   9   1      7.2551      0.4301      7.0764      0.0000
  -7   9   1      6.7805      0.4964      6.2517      0.0000
  -6   9   1      2.5010      0.7034      1.5379      0.0000
  -5   9   1     11.3586      1.0184      9.2055      0.0000
  -4   9   1      5.0672      0.3815     -4.9576      0.0000
  -3   9   1     21.9119      1.3233    -22.3258      0.0000
  -2   9   1      3.2173      0.3759     -1.6041      0.0000
  -1   9   1      8.6294      0.5092      6.8110      0.0000
   0   9   1      4.6059      0.4009      5.3529      0.0000
   1   9   1      6.4724      1.3098      5.4197      0.0000
   2   9   1      3.4731      0.3640      3.4828      0.0000
   3   9   1      2.9304      0.3375     -2.6683      0.0000
   4   9   1      4.6240      0.3055     -4.2641      0.0000
   5   9   1      1.8647      0.6650      0.3402      0.0000
   6   9   1      3.9660      0.4819     -0.7447      0.0000
   7   9   1      3.0105      0.7573      1.2154      0.0000
   8   9   1      3.1905      0.3219     -2.6944      0.0000
   9   9   1      2.2480      0.5083     -0.3885      0.0000
  10   9   1      2.2859      0.3703     -1.9665      0.0000
  11   9   1      1.3811      0.5297     -1.0342      0.0000
  12   9   1      0.9213      0.6001      0.3629      0.0000
  13   9   1      0.0000      0.6293      0.3608      0.0000
 -13  10   1      0.9294      0.6697      0.5346      0.0000
 -12  10   1      1.1239      0.5949      0.4602      0.0000
 -11  10   1      1.5036      0.6496     -0.1846      0.0000
 -10  10   1      2.1488      0.3816      1.8234      0.0000
  -9  10   1      2.4416      0.3812      2.2401      0.0000
  -8  10   1      1.1303      0.7247     -0.5843      0.0000
  -7  10   1      2.5976      0.3661     -2.7891      0.0000
  -6  10   1      1.5471      0.4360      0.9344      0.0000
  -5  10   1      2.4720      1.6104      0.9325      0.0000
  -4  10   1      5.9139      0.7688     -5.1536      0.0000
  -3  10   1      4.4866      0.3610     -3.7241      0.0000
  -2  10   1      7.1773      0.3769      7.7015      0.0000
  -1  10   1      9.2977      0.7556      8.9176      0.0000
   0  10   1      6.5183      0.5399     -5.1198      0.0000
   1  10   1      2.3122      0.6925     -0.2078      0.0000
   2  10   1      7.2605      0.3986      6.4432      0.0000
   3  10   1      6.4317      0.4653     -2.9321      0.0000
   4  10   1     10.1636      0.7308     -9.7846      0.0000
   5  10   1      3.6898      0.3757      2.7344      0.0000
   6  10   1      2.4796      0.3301     -2.1037      0.0000
   7  10   1      4.2811      0.6401     -4.1868      0.0000
   8  10   1      0.9062      0.8825     -0.0337      0.0000
   9  10   1      3.7569      0.4724      3.9247      0.0000
  10  10   1      0.7866      0.9197     -0.1442      0.0000
  11  10   1      2.8652      0.3237     -2.3176      0.0000
  12  10   1      1.1629      0.6490      0.5565      0.0000
 -13  11   1      0.0000      0.7447      0.3532      0.0000
 -12  11   1      1.8686      0.3988     -2.0304      0.0000
 -11  11   1      1.2358      0.4898     -0.3986      0.0000
 -10  11   1      2.0487      0.3687      2.1233      0.0000
  -9  11   1      1.9137      0.3599      1.6506      0.0000
  -8  11   1      4.4705      0.3610      3.9086      0.0000
  -7  11   1      2.5958      0.3194     -1.5546      0.0000
  -6  11   1      1.0386      0.5534      0.9726      0.0000
  -5  11   1      5.0794      0.3894     -4.2682      0.0000
  -4  11   1      4.2702      0.3769     -3.4697      0.0000
  -3  11   1      1.5049      0.4067      0.9836      0.0000
  -2  11   1      1.5002      0.6046     -1.0173      0.0000
  -1  11   1      4.6953      0.6834     -4.0533      0.0000
   0  11   1      3.3298      0.3495     -3.3785      0.0000
   1  11   1      9.8511      0.5568     11.0303      0.0000
   2  11   1      1.7911      0.3357     -2.0612      0.0000
   3  11   1      5.6035      0.8518     -5.4299      0.0000
   4  11   1      2.1437      0.7384     -1.6751      0.0000
   5  11   1      8.2619      0.6954     -7.7623      0.0000
   6  11   1      2.0556      0.3022     -1.9528      0.0000
   7  11   1      3.6370      0.3679      4.0932      0.0000
   8  11   1      6.2082      0.3652      5.0098      0.0000
   9  11   1      0.9511      0.5606     -1.0388      0.0000
  10  11   1      0.3885      0.6363     -0.2655      0.0000
  11  11   1      0.9240      0.6860      0.2311      0.0000
  12  11   1      0.5244      0.5974      0.0044      0.0000
 -12  12   1      1.3425      0.5183     -0.1594      0.0000
 -11  12   1      0.5473      0.5802      0.5033      0.0000
 -10  12   1      0.0000      0.6645     -0.5004      0.0000
  -9  12   1      3.7068      0.4042     -4.1300      0.0000
  -8  12   1      4.2156      0.3631     -4.0159      0.0000
  -7  12   1      2.9925      0.4563      2.2965      0.0000
  -6  12   1      3.8903      0.4160      4.0500      0.0000
  -5  12   1      1.8931      0.5280     -0.2235      0.0000
  -4  12   1      4.9582      0.3897      1.8594      0.0000
  -3  12   1      5.0694      0.3394     -4.8795      0.0000
  -2  12   1      4.2781      0.3130     -3.4544      0.0000
  -1  12   1      1.4393      0.5392      1.0983      0.0000
   0  12   1      1.8000      0.6698      0.3080      0.0000
   1  12   1      1.4539      0.4455     -0.0170      0.0000
   2  12   1      4.2398      0.3274      3.7062      0.0000
   3  12   1      5.0800      0.3305      5.5687      0.0000
   4  12   1      1.5557      0.4184      0.9874      0.0000
   5  12   1      2.3228      0.3694     -1.0621      0.0000
   6  12   1      2.1747      0.3271      0.5486      0.0000
   7  12   1      3.5306      0.3888     -3.4637      0.0000
   8  12   1      1.2719      0.8699     -0.4575      0.0000
   9  12   1      0.8670      0.7191      0.6011      0.0000
  10  12   1      1.4301      0.5452      1.4654      0.0000
  11  12   1      1.1386      0.5305      0.5049      0.0000
 -11  13   1      1.3436      0.4361      0.3356      0.0000
 -10  13   1      1.1740      0.6516      1.1560      0.0000
  -9  13   1      1.3167      0.4568     -0.6286      0.0000
  -8  13   1      4.3552      0.3666     -3.6414      0.0000
  -7  13   1      1.8763      0.3185      1.3360      0.0000
  -6  13   1      4.4854      0.6087      4.4036      0.0000
  -5  13   1      3.0012      0.3776      2.5238      0.0000
  -4  13   1      1.4981      0.4896     -1.1728      0.0000
  -3  13   1      2.0540      0.5643     -0.5811      0.0000
  -2  13   1      1.3915      0.4694      1.1663      0.0000
  -1  13   1      2.3357      0.4866     -1.6567      0.0000
   0  13   1      4.3561      0.5228      4.8584      0.0000
   1  13   1      1.9874      0.3721     -1.3106      0.0000
   2  13   1      6.2572      0.3898     -6.8406      0.0000
   3  13   1      3.6930      0.3589      4.2093      0.0000
   4  13   1      3.9578      0.4821      3.0844      0.0000
   5  13   1      2.0148      0.3300     -0.1462      0.0000
   6  13   1      2.3682      0.2621     -2.1578      0.0000
   7  13   1      2.4357      0.2838      1.8852      0.0000
   8  13   1      3.1178      0.3181     -3.0920      0.0000
   9  13   1      2.4546      0.3536     -2.4897      0.0000
  10  13   1      0.8824      0.5183      1.2466      0.0000
 -10  14   1      0.8050      0.6347      1.3590      0.0000
  -9  14   1      1.1787      0.4689     -0.1291      0.0000
  -8  14   1      1.8442      0.3287     -1.5788      0.0000
  -7  14   1      2.0968      0.9820     -0.7656      0.0000
  -6  14   1      1.3602      0.3585      0.9696      0.0000
  -5  14   1      1.5915      0.3413     -1.3036      0.0000
  -4  14   1      1.6941      0.5345     -1.1441      0.0000
  -3  14   1      2.6912      0.3486      2.7382      0.0000
  -2  14   1      1.6812      0.3465     -1.1738      0.0000
  -1  14   1      1.9491      0.3944     -0.2564      0.0000
   0  14   1      3.4668      0.3795      3.9136      0.0000
   1  14   1      1.6285      0.4064      1.2251      0.0000
   2  14   1      3.3871      0.2576     -3.8839      0.0000
   3  14   1      1.5981      0.4003     -0.3363      0.0000
   4  14   1      2.4253      0.3080      2.0137      0.0000
   5  14   1      1.3973      0.3829     -1.0708      0.0000
   6  14   1      3.2681      0.3332     -3.2606      0.0000
   7  14   1      2.1848      0.2925      2.0119      0.0000
   8  14   1      0.9609      0.5154     -0.1118      0.0000
   9  14   1      1.7912      0.3520     -2.0401      0.0000
  10  14   1      0.2355      0.7228      0.4064      0.0000
 -10  15   1      1.8073      0.7857     -1.8266      0.0000
  -9  15   1      0.7386      0.5797     -0.3258      0.0000
  -8  15   1      3.4121      0.9479      2.7089      0.0000
  -7  15   1      2.3956      0.5347     -2.2376      0.0000
  -6  15   1      1.4905      0.7990     -0.3969      0.0000
  -5  15   1      1.9284      0.3144      2.0300      0.0000
  -4  15   1      2.4777      0.3338      2.5662      0.0000
  -3  15   1      2.5605      0.2804     -2.7629      0.0000
  -2  15   1      1.0797      0.6019      0.4077      0.0000
  -1  15   1      4.0102      0.3940      4.0388      0.0000
   0  15   1      2.4290      0.3287     -2.8267      0.0000
   1  15   1      2.9837      0.3348     -3.9078      0.0000
   2  15   1      1.0324      0.4564      0.4646      0.0000
   3  15   1      2.3696      0.2919      2.5633      0.0000
   4  15   1      1.9404      0.3574     -2.2589      0.0000
   5  15   1      1.9801      0.3653     -2.3608      0.0000
   6  15   1      1.2857      0.4277      1.4677      0.0000
   7  15   1      1.3272      0.3508     -0.2959      0.0000
   8  15   1      0.4188      0.6026     -0.1426      0.0000
   9  15   1      1.1724      0.8436      0.6084      0.0000
  -8  16   1      1.3533      0.6873     -0.5747      0.0000
  -7  16   1      1.0378      0.4589     -1.3032      0.0000
  -6  16   1      1.2033      0.4310      0.2290      0.0000
  -5  16   1      1.4240      0.4089      0.9175      0.0000
  -4  16   1      0.8785      0.5400      0.2814      0.0000
  -3  16   1      1.1610      0.3970     -0.8264      0.0000
  -2  16   1      0.9774      0.5699      0.4654      0.0000
  -1  16   1      1.0723      0.5424      0.9632      0.0000
   0  16   1      1.5753      0.3645      1.0162      0.0000
   1  16   1      0.6387      0.5448     -0.7576      0.0000
   2  16   1      1.6416      0.3681     -1.3631      0.0000
   3  16   1      1.1614      0.4695     -1.1105      0.0000
   4  16   1      0.5302      0.5966      0.3436      0.0000
   5  16   1      0.0000      0.6341      0.4888      0.0000
   6  16   1      1.3124      0.4361      0.9548      0.0000
   7  16   1      1.7841      0.3612     -0.4094      0.0000
  -7  17   1      0.5841      0.6813      0.6396      0.0000
  -6  17   1      0.0000      0.6132     -0.1801      0.0000
  -5  17   1      0.5165      0.5551     -0.0751      0.0000
  -4  17   1      0.7353      0.6112     -0.8248      0.0000
  -3  17   1      1.3213      0.4643     -1.8686      0.0000
  -2  17   1      0.4720      0.5341     -0.2383      0.0000
  -1  17   1      2.1471      0.3353      2.3605      0.0000
   0  17   1      1.1678      0.3970      0.8515      0.0000
   1  17   1      0.9598      0.4655     -1.0468      0.0000
   2  17   1      0.8877      0.5262     -0.6646      0.0000
   3  17   1      1.0742      0.4734      0.4189      0.0000
   4  17   1      1.5141      0.3681     -2.0751      0.0000
   5  17   1      0.6209      0.6071     -0.4197      0.0000
   6  17   1      0.0000      0.6435     -0.1759      0.0000
  -5  18   1      1.2405      0.5734      1.5893      0.0000
  -4  18   1      0.8676      0.6660      0.0267      0.0000
  -3  18   1      0.0000      0.5670     -1.4605      0.0000
  -2  18   1      0.5169      0.5384     -0.4188      0.0000
  -1  18   1      0.2411      0.5626     -0.0084      0.0000
   0  18   1      1.0908      0.4402     -1.0353      0.0000
   1  18   1      0.8434      0.5476      0.6030      0.0000
   2  18   1      1.2958      0.4563      1.5619      0.0000
   3  18   1      0.9594      0.6067      0.9225      0.0000
   4  18   1      0.6701      0.6504     -0.7317      0.0000
  -1  19   1      0.0000      0.7175     -1.3609      0.0000
   0  19   1      0.4679      0.6399      0.6841      0.0000
  -1   0   2      5.9109      0.7535     -4.0716      0.0000
   0   0   2      5.3760      0.9897     -0.5446      0.0000
   1   0   2     11.2584      1.4413    -16.6262      0.0000
   2   0   2      8.8941      1.4470      9.8861      0.0000
   3   0   2      0.0000      2.0592     -0.4331      0.0000
  -1   1   2     47.0282      8.8615    -57.2158      0.0000
   0   1   2      9.5621      0.4615     -8.7915      0.0000
   1   1   2      7.5210      0.9738     -3.4815      0.0000
   2   1   2     15.0763      1.9358     14.5883      0.0000
   3   1   2      2.6461      0.7289     -0.8524      0.0000
   5   1   2      2.1139      2.1700      0.6458      0.0000
  -2   2   2     31.9569      2.6079    -59.3238      0.0000
  -1   2   2      2.4753      0.2996      2.3315      0.0000
   0   2   2     30.7783      3.9392    -32.5229      0.0000
   1   2   2      8.0099      0.5060     10.3840      0.0000
   2   2   2     13.9105      2.2550     15.5312      0.0000
   3   2   2      2.9442      0.3983     -3.0732      0.0000
   4   2   2     11.2701      0.6434    -14.6522      0.0000
   5   2   2      4.2175      0.8799     -5.8099      0.0000
   6   2   2     12.6092      1.6590     13.6704      0.0000
   7   2   2      3.4842      1.5788     -0.4442      0.0000
  -4   3   2     12.5289      1.0723    -14.4779      0.0000
  -3   3   2     16.7263      3.0402    -19.6018      0.0000
  -2   3   2      6.8285      0.3903     -7.2447      0.0000
  -1   3   2     14.7586      0.9961    -14.3203      0.0000
   0   3   2      3.8823      0.3205      1.7969      0.0000
   1   3   2     39.3065      2.1964     45.9869      0.0000
   2   3   2     12.1671      0.6075    -13.7023      0.0000
   3   3   2      6.2384      0.6625     -7.6015      0.0000
   4   3   2     10.7105      2.7304     12.4699      0.0000
   5   3   2      3.7379      0.6130      2.7425      0.0000
   6   3   2      1.8226      0.8821      1.8756      0.0000
   7   3   2      3.0024      1.1390      2.2257      0.0000
   8   3   2      2.4407      1.6953     -4.0641      0.0000
   9   3   2      4.3305      1.6643     -3.6046      0.0000
  10   3   2      0.0000      1.5886      1.4792      0.0000
  -6   4   2     14.2951      3.3469    -13.1033      0.0000
  -5   4   2      6.1627      0.6353      5.4563      0.0000
  -4   4   2     14.0056      1.8182      9.6549      0.0000
  -3   4   2      2.9941      0.7935     -0.3408      0.0000
  -2   4   2     19.4901      1.0617    -17.1222      0.0000
  -1   4   2      3.0498      0.2441      4.3865      0.0000
   0   4   2     20.5117      1.4162     -0.0815      0.0000
   1   4   2     32.2285      1.6875    -33.6899      0.0000
   2   4   2      9.0833      0.5778     -7.8864      0.0000
   3   4   2      2.3839      0.5359      2.5723      0.0000
   4   4   2      8.9791      0.7898      8.1611      0.0000
   5   4   2      5.2489      0.8434      3.4918      0.0000
   6   4   2     12.6089      0.9077     13.5789      0.0000
   7   4   2      5.3947      0.6284      3.9499      0.0000
   8   4   2      2.0516      0.8126     -3.3347      0.0000
   9   4   2      5.3464      1.2145     -6.0429      0.0000
  10   4   2      0.7822      1.2058     -0.4652      0.0000
  11   4   2      2.1541      1.1533      3.1512      0.0000
  13   4   2      1.0083      1.1760      0.5415      0.0000
  -9   5   2      1.3361      1.7207     -0.3218      0.0000
  -7   5   2      7.3418      0.7574     -6.7777      0.0000
  -6   5   2     20.4428      1.0882    -21.7407      0.0000
  -5   5   2      9.0329      1.6692     -8.7498      0.0000
  -4   5   2     24.1280      3.0883     21.2213      0.0000
  -3   5   2     14.1541      0.9123    -15.1378      0.0000
  -2   5   2     11.5495      0.4961     11.5428      0.0000
  -1   5   2      5.3265      0.5337     -0.6373      0.0000
   0   5   2      2.8375      0.7183      1.0252      0.0000
   1   5   2     18.8862      1.2163    -13.5856      0.0000
   2   5   2      4.0531      1.8497      1.6450      0.0000
   3   5   2     17.6081      0.8966     19.1160      0.0000
   4   5   2      2.4042      0.3769      0.9817      0.0000
   5   5   2      5.4885      1.3621     -5.7471      0.0000
   6   5   2     13.5859      2.4814     13.2574      0.0000
   7   5   2      6.2160      0.8667      6.6290      0.0000
   8   5   2      8.2326      0.6705     -8.6828      0.0000
   9   5   2      2.4545      0.5643     -2.0412      0.0000
  10   5   2      2.2659      0.7999      1.4031      0.0000
  11   5   2      4.5932      1.3161     -6.0473      0.0000
  12   5   2      1.4554      0.9506      0.0144      0.0000
  13   5   2      2.2989      1.3884      2.6076      0.0000
 -11   6   2      1.7143      1.6746     -3.3012      0.0000
 -10   6   2      1.2405      1.1643      1.0899      0.0000
  -9   6   2      4.1614      0.6060      4.2639      0.0000
  -8   6   2      1.6142      1.2304     -0.0680      0.0000
  -7   6   2      5.1299      0.9419      4.6552      0.0000
  -6   6   2      4.2741      0.4380     -2.4205      0.0000
  -5   6   2      7.6154      0.5694     -6.8679      0.0000
  -4   6   2     16.3957      0.8355    -14.7540      0.0000
  -3   6   2      2.6410      1.2267      0.8159      0.0000
  -2   6   2      9.6738      0.7775     -5.6238      0.0000
  -1   6   2      2.3310      0.5188      2.0904      0.0000
   0   6   2     15.8496      0.9653     16.1539      0.0000
   1   6   2     18.1269      0.8878     18.4693      0.0000
   2   6   2      3.7344      0.2882     -3.3576      0.0000
   3   6   2      4.1018      0.3060      3.2429      0.0000
   4   6   2      8.4714      0.4507     -9.1434      0.0000
   5   6   2     11.7323      0.9088    -13.9250      0.0000
   6   6   2      2.8857      0.4948      0.0287      0.0000
   7   6   2      4.6490      0.9707      4.6800      0.0000
   8   6   2      1.7771      0.6372      0.1188      0.0000
   9   6   2      3.1528      0.3884     -2.8597      0.0000
  10   6   2      4.4709      0.3947      4.3321      0.0000
  11   6   2      2.0156      0.4517      0.4098      0.0000
  12   6   2      0.9655      0.8639     -1.7630      0.0000
  13   6   2      1.0433      0.8296      0.3598      0.0000
 -14   7   2      0.3914      0.9331     -0.5562      0.0000
 -12   7   2      2.1258      1.0230      3.1469      0.0000
 -11   7   2      2.9105      0.6358      2.3803      0.0000
 -10   7   2      1.5878      1.1703     -1.1645      0.0000
  -9   7   2      9.1550      1.1998     -1.8446      0.0000
  -8   7   2      3.6261      0.7394      3.0925      0.0000
  -7   7   2      3.8528      0.4763     -4.4873      0.0000
  -6   7   2      2.5873      0.5106     -2.3545      0.0000
  -5   7   2     18.4565      2.3015     19.2789      0.0000
  -4   7   2      4.0501      0.6348     -2.0587      0.0000
  -3   7   2      7.0516      0.5108     -5.3723      0.0000
  -2   7   2      2.4332      0.2901      0.1831      0.0000
  -1   7   2      6.6693      0.6687     -6.0063      0.0000
   0   7   2      2.8353      0.2536     -1.9058      0.0000
   1   7   2      2.1707      0.3464      0.7820      0.0000
   2   7   2      2.8145      0.3329     -2.8014      0.0000
   3   7   2      3.5360      0.3703     -4.2196      0.0000
   4   7   2      1.9455      0.3925      1.2847      0.0000
   5   7   2      3.0416      0.4075     -2.9739      0.0000
   6   7   2      6.0483      0.5533     -5.6938      0.0000
   7   7   2      5.3270      1.0811      5.2708      0.0000
   8   7   2      3.5857      0.3722     -2.4362      0.0000
   9   7   2      1.3344      0.6132     -0.8076      0.0000
  10   7   2      0.7711      0.7297      0.8863      0.0000
  11   7   2      1.0364      0.7039      0.1488      0.0000
  12   7   2      1.1390      0.8317      0.5902      0.0000
  13   7   2      1.4638      0.9056      0.3747      0.0000
 -14   8   2      0.0000      1.3554     -1.0295      0.0000
 -13   8   2      1.0090      1.0292      0.2387      0.0000
 -12   8   2      2.4862      0.4845      2.5021      0.0000
 -11   8   2      2.4642      0.6718      0.2067      0.0000
 -10   8   2      2.2580      0.4328     -2.3284      0.0000
  -9   8   2      3.4375      0.4208     -0.7848      0.0000
  -8   8   2      3.7928      0.4039      3.2335      0.0000
  -7   8   2      5.8386      0.6054     -5.6518      0.0000
  -6   8   2      3.1603      0.4968      3.3531      0.0000
  -5   8   2      3.0454      0.7436     -1.4659      0.0000
  -4   8   2     19.6804      1.3604    -19.1199      0.0000
  -3   8   2     14.2193      0.7502    -15.1976      0.0000
  -2   8   2      8.9975      0.4907      8.8155      0.0000
  -1   8   2      7.3981      0.5506      8.0766      0.0000
   0   8   2      7.1574      0.3694     -6.4308      0.0000
   1   8   2      2.5232      0.2931     -1.1024      0.0000
   2   8   2      3.9611      0.5785      2.0443      0.0000
   3   8   2     14.5257      0.9500    -14.9698      0.0000
   4   8   2      2.8435      0.5472      0.4261      0.0000
   5   8   2      5.9981      0.4108      5.6792      0.0000
   6   8   2      4.7065      0.4243      4.4629      0.0000
   7   8   2      2.7865      0.4075     -2.0096      0.0000
   8   8   2      2.3132      0.4575     -1.3126      0.0000
   9   8   2      3.8614      0.5174      4.5308      0.0000
  10   8   2      1.5882      0.4201      0.9584      0.0000
  11   8   2      1.2865      0.7264     -0.8777      0.0000
  12   8   2      0.9851      0.6857      0.7712      0.0000
  13   8   2      0.0000      0.8409      0.6532      0.0000
 -14   9   2      1.0823      0.6769      0.8785      0.0000
 -13   9   2      2.1226      0.3850      1.7973      0.0000
 -12   9   2      1.2194      0.5441     -1.3827      0.0000
 -11   9   2      1.7517      0.6483     -1.4813      0.0000
 -10   9   2      3.2201      0.6894     -2.3723      0.0000
  -9   9   2      1.6654      0.4847      0.8687      0.0000
  -8   9   2      3.6637      0.3212     -3.8829      0.0000
  -7   9   2      4.5439      1.5799     -1.7219      0.0000
  -6   9   2      8.8607      0.4793      9.2743      0.0000
  -5   9   2      2.0485      0.4089      1.8633      0.0000
  -4   9   2      3.0144      0.4642      0.3103      0.0000
  -3   9   2      6.4519      0.4641     -6.3593      0.0000
  -2   9   2      6.2376      0.4048      7.2647      0.0000
  -1   9   2     14.3075      1.0972    -11.9283      0.0000
   0   9   2      5.2556      0.3263     -5.4845      0.0000
   1   9   2     11.6659      0.9060     11.7599      0.0000
   2   9   2      1.9781      0.3208     -1.0617      0.0000
   3   9   2      4.2214      0.5593      5.1126      0.0000
   4   9   2      9.6163      0.6013     11.6837      0.0000
   5   9   2      1.7513      0.4291     -0.9277      0.0000
   6   9   2      6.6309      0.7291     -6.7605      0.0000
   7   9   2      1.0841      0.6008     -0.1678      0.0000
   8   9   2      2.6641      0.3759      2.6745      0.0000
   9   9   2      2.4601      0.6903     -2.3002      0.0000
  10   9   2      1.5363      0.4043      0.2845      0.0000
  11   9   2      1.9042      0.3512      1.8942      0.0000
  12   9   2      0.7836      0.6301      0.7126      0.0000
 -13  10   2      1.0988      0.6055     -0.3515      0.0000
 -12  10   2      1.4254      0.5820      1.9364      0.0000
 -11  10   2      3.7496      0.4509      4.1305      0.0000
 -10  10   2      2.2070      0.3693     -1.6368      0.0000
  -9  10   2      2.6048      0.7537     -1.7564      0.0000
  -8  10   2      1.3587      0.6736     -0.1617      0.0000
  -7  10   2      4.6282      0.3305     -3.7345      0.0000
  -6  10   2      9.7625      0.7017     -9.2710      0.0000
  -5  10   2      4.7617      0.5598      4.9509      0.0000
  -4  10   2      5.3246      0.3309      5.6066      0.0000
  -3  10   2      3.2146      0.2384     -3.2503      0.0000
  -2  10   2      7.5291      0.3809      6.3805      0.0000
  -1  10   2      2.6509      0.3891      1.4507      0.0000
   0  10   2      4.1811      0.3045     -3.2779      0.0000
   1  10   2      4.0685      0.2877     -3.3658      0.0000
   2  10   2      3.8479      0.3817     -3.9095      0.0000
   3  10   2      2.3550      0.4661     -0.8162      0.0000
   4  10   2      2.8333      0.4951      1.8162      0.0000
   5  10   2      8.3450      0.7228      7.5710      0.0000
   6  10   2      1.7000      0.4611      1.4353      0.0000
   7  10   2      3.6399      0.3622     -4.0946      0.0000
   8  10   2      3.9892      0.3845     -3.1329      0.0000
   9  10   2      1.5201      0.3949     -1.4950      0.0000
  10  10   2      2.1399      0.4185      0.2704      0.0000
  11  10   2      0.9315      0.6229      0.1360      0.0000
  12  10   2      1.2983      0.6979      0.9253      0.0000
 -13  11   2      1.6330      0.3915      0.5881      0.0000
 -12  11   2      2.0815      0.3297     -1.9481      0.0000
 -11  11   2      0.9028      0.7397     -0.3360      0.0000
 -10  11   2      2.2715      0.3751      2.1924      0.0000
  -9  11   2      3.0192      0.6852     -1.9040      0.0000
  -8  11   2      2.3465      1.0455     -0.1630      0.0000
  -7  11   2      1.5542      0.4839      1.1215      0.0000
  -6  11   2      2.1926      0.4768     -1.2228      0.0000
  -5  11   2      1.6929      0.3114     -1.1869      0.0000
  -4  11   2      1.9708      0.3655      1.7098      0.0000
  -3  11   2      3.3945      0.4049      1.5655      0.0000
  -2  11   2      1.0479      0.5915      0.5919      0.0000
  -1  11   2      4.9078      0.3673      4.5986      0.0000
   0  11   2      3.1610      0.3473      2.8867      0.0000
   1  11   2      5.7424      0.3026     -5.9133      0.0000
   2  11   2      2.9496      0.3968     -3.1997      0.0000
   3  11   2      1.6458      0.5460     -0.2864      0.0000
   4  11   2      4.4575      0.3460     -4.5491      0.0000
   5  11   2      1.6447      0.4594     -1.1164      0.0000
   6  11   2      1.6924      0.4654      1.6309      0.0000
   7  11   2      3.6820      0.3440      4.0748      0.0000
   8  11   2      1.8357      0.4496     -1.7313      0.0000
   9  11   2      1.1697      0.5629     -0.0753      0.0000
  10  11   2      1.1528      0.4991      0.0426      0.0000
  11  11   2      1.1436      0.5086     -0.5267      0.0000
 -12  12   2      1.2427      0.4073     -0.9088      0.0000
 -11  12   2      0.9351      0.6617      1.1376      0.0000
 -10  12   2      1.3083      0.4144      0.2681      0.0000
  -9  12   2      2.0307      0.3792     -1.9400      0.0000
  -8  12   2      1.3736      0.6091      0.9369      0.0000
  -7  12   2      3.5075      0.2948      3.2102      0.0000
  -6  12   2      2.8952      0.7134     -1.0334      0.0000
  -5  12   2      6.0048      0.3541     -6.3363      0.0000
  -4  12   2      3.3288      0.2597      3.4710      0.0000
  -3  12   2      1.5931      0.3396      0.6938      0.0000
  -2  12   2      5.6998      0.6326     -5.6221      0.0000
  -1  12   2      2.5332      0.3673     -2.5062      0.0000
   0  12   2      7.8655      0.4601      8.5100      0.0000
   1  12   2      1.9651      0.6815     -0.7958      0.0000
   2  12   2      7.4487      0.3818     -7.6606      0.0000
   3  12   2      2.9138      0.5011      1.7335      0.0000
   4  12   2      2.3350      0.3311      2.0431      0.0000
   5  12   2      4.3444      0.3760     -4.7840      0.0000
   6  12   2      1.1499      0.4709     -0.0980      0.0000
   7  12   2      6.3563      0.5104      6.2771      0.0000
   8  12   2      1.4444      0.4130     -1.6007      0.0000
   9  12   2      2.8895      0.3499     -2.8845      0.0000
  10  12   2      1.6186      0.3288      1.6487      0.0000
  11  12   2      0.9067      0.8341      1.0590      0.0000
 -12  13   2      1.3151      0.5871      1.1265      0.0000
 -11  13   2      1.2496      0.4831      0.5388      0.0000
 -10  13   2      0.4428      0.6385     -0.9704      0.0000
  -9  13   2      1.4283      0.3974      0.4806      0.0000
  -8  13   2      0.4922      0.5507      0.5397      0.0000
  -7  13   2      1.5725      0.3114      0.4802      0.0000
  -6  13   2      2.0998      0.6176     -1.8686      0.0000
  -5  13   2      1.6148      0.3064      0.1293      0.0000
  -4  13   2      1.0838      0.5653      0.6420      0.0000
  -3  13   2      2.9423      0.2343     -2.9118      0.0000
  -2  13   2      2.3715      0.2962      2.7230      0.0000
  -1  13   2      5.7713      1.7090      6.5939      0.0000
   0  13   2      1.4939      0.5211     -0.0611      0.0000
   1  13   2      6.5370      0.3834     -6.7973      0.0000
   2  13   2      1.6210      0.3722     -1.9260      0.0000
   3  13   2      1.1309      0.6275      0.2870      0.0000
   4  13   2      3.1944      0.3635     -2.7945      0.0000
   5  13   2      1.8470      0.3365     -1.3737      0.0000
   6  13   2      1.7524      0.3190      1.3619      0.0000
   7  13   2      0.9557      0.4924      1.0582      0.0000
   8  13   2      1.4205      0.4994      1.0579      0.0000
   9  13   2      1.3680      0.5014      0.8894      0.0000
  10  13   2      0.4130      0.5737      0.3531      0.0000
 -11  14   2      0.8460      0.6236     -0.6471      0.0000
 -10  14   2      1.0969      0.5162     -0.9707      0.0000
  -9  14   2      1.7144      0.3947      1.5151      0.0000
  -8  14   2      2.1380      0.2987      1.7464      0.0000
  -7  14   2      2.1759      0.8871     -0.3841      0.0000
  -6  14   2      2.1868      0.4191     -1.9017      0.0000
  -5  14   2      2.2368      0.5907     -1.2605      0.0000
  -4  14   2      1.2621      0.5221     -0.2784      0.0000
  -3  14   2      2.0160      0.3014     -2.2208      0.0000
  -2  14   2      2.1096      0.3286     -2.5606      0.0000
  -1  14   2      1.6645      0.3919     -0.9814      0.0000
   0  14   2      1.9750      0.3396      1.8448      0.0000
   1  14   2      1.0333      0.6364      0.6843      0.0000
   2  14   2      1.5383      0.3960     -0.7794      0.0000
   3  14   2      1.2917      0.5336     -1.5270      0.0000
   4  14   2      1.6302      0.3881     -0.6841      0.0000
   5  14   2      1.6087      0.3645      0.2704      0.0000
   6  14   2      1.2536      0.5419      1.2007      0.0000
   7  14   2      2.0070      0.2878      1.7870      0.0000
   8  14   2      1.1123      0.5572      0.2217      0.0000
   9  14   2      0.0000      0.6865      0.7136      0.0000
 -10  15   2      2.9679      0.4388     -2.3771      0.0000
  -9  15   2      0.7002      0.5887     -0.8290      0.0000
  -8  15   2      1.1683      0.3846      0.8383      0.0000
  -7  15   2      1.4343      0.3294      0.7985      0.0000
  -6  15   2      2.3539      0.3665      1.7226      0.0000
  -5  15   2      1.6782      0.3670     -0.4744      0.0000
  -4  15   2      1.1186      0.3941      1.1431      0.0000
  -3  15   2      0.9412      0.5252     -0.8441      0.0000
  -2  15   2      0.8967      0.5612     -0.7874      0.0000
  -1  15   2      1.6472      0.3422     -0.7274      0.0000
   0  15   2      1.4832      0.3370     -1.5399      0.0000
   1  15   2      1.5078      0.3471      0.7778      0.0000
   2  15   2      2.5298      0.3552      2.8830      0.0000
   3  15   2      2.7040      0.3276      3.0004      0.0000
   4  15   2      0.9177      0.4886      0.0197      0.0000
   5  15   2      1.0532      0.4755     -0.7586      0.0000
   6  15   2      1.9136      0.3183     -1.7846      0.0000
   7  15   2      1.1623      0.4148     -0.3451      0.0000
   8  15   2      1.5196      0.4114      0.7684      0.0000
  -9  16   2      1.4331      0.6773      1.1636      0.0000
  -8  16   2      1.6234      1.0085      1.2095      0.0000
  -7  16   2      1.3489      0.3277     -1.4880      0.0000
  -6  16   2      1.0423      0.4788     -1.2764      0.0000
  -5  16   2      1.5930      0.3278      1.8802      0.0000
  -4  16   2      1.2691      0.4232      1.7329      0.0000
  -3  16   2      1.8520      0.2916     -2.3182      0.0000
  -2  16   2      1.3456      0.3006      1.7990      0.0000
  -1  16   2      1.0918      0.4318     -0.3805      0.0000
   0  16   2      2.4500      0.2530     -2.8790      0.0000
   1  16   2      0.7807      0.5051      0.4933      0.0000
   2  16   2      1.7821      0.2763      2.5956      0.0000
   3  16   2      1.2095      0.4013     -1.1103      0.0000
   4  16   2      2.3641      0.3514     -2.2875      0.0000
   5  16   2      2.6665      0.3298      3.2388      0.0000
   6  16   2      0.4849      0.5366      0.3872      0.0000
   7  16   2      1.3343      0.4020     -1.8212      0.0000
  -7  17   2      2.3471      0.4323      2.0230      0.0000
  -6  17   2      0.0000      0.6699      0.1333      0.0000
  -5  17   2      1.7295      0.2728     -2.2898      0.0000
  -4  17   2      1.0905      0.3821     -0.8274      0.0000
  -3  17   2      1.3116      0.4026      1.9304      0.0000
  -2  17   2      0.7417      0.5252     -0.6225      0.0000
  -1  17   2      1.0623      0.4507     -0.0755      0.0000
   0  17   2      1.4929      0.3201      1.5912      0.0000
   1  17   2      0.8038      0.5184     -0.5900      0.0000
   2  17   2      0.8549      0.5399     -0.5468      0.0000
   3  17   2      1.0401      0.4120     -0.5854      0.0000
   4  17   2      0.3101      0.5791     -0.7716      0.0000
   5  17   2      1.0125      0.6187     -0.2759      0.0000
   6  17   2      0.0000      0.8993     -0.0919      0.0000
  -5  18   2      1.0305      0.7710     -1.1527      0.0000
  -4  18   2      1.5805      0.5758      1.1743      0.0000
  -3  18   2      1.2308      0.4998      1.3883      0.0000
  -2  18   2      0.9776      0.5428     -1.0112      0.0000
  -1  18   2      0.9385      0.4852     -1.1705      0.0000
   0  18   2      1.3500      0.3406     -0.3246      0.0000
   1  18   2      0.9348      0.4977     -1.3971      0.0000
   2  18   2      0.5430      0.6047     -0.7941      0.0000
   3  18   2      0.6016      0.6547      0.4281      0.0000
   4  18   2      0.0000      0.9440      0.8812      0.0000
  -2   1   3     18.5170      3.3044    -18.6119      0.0000
  -1   1   3     37.7855      1.9062     49.7856      0.0000
   0   1   3      9.8725      0.8615      9.1694      0.0000
   1   1   3      5.3499      0.3590      5.0015      0.0000
   2   1   3     13.5168      0.9594    -14.7730      0.0000
   3   1   3      8.4401      1.1416    -10.0488      0.0000
   4   1   3     13.2081      1.7080     15.2189      0.0000
   5   1   3     12.4451      2.0971     16.1044      0.0000
   6   1   3      6.5272      1.1781      5.7283      0.0000
   7   1   3      3.5592      2.1556      3.4592      0.0000
  -2   2   3      6.6473      0.4231      6.6207      0.0000
  -1   2   3      4.3585      0.6624      2.3751      0.0000
   0   2   3     31.5307      1.7659     33.7815      0.0000
   1   2   3     15.1388      1.9351     14.0437      0.0000
   2   2   3     19.9579      2.8256    -20.1812      0.0000
   3   2   3      3.1872      0.4733     -0.0925      0.0000
   4   2   3      4.6934      0.4821      4.7181      0.0000
   5   2   3      9.2088      1.4421     -6.2740      0.0000
   6   2   3      2.1263      1.0896      1.4921      0.0000
   7   2   3      9.9220      1.3632     10.5456      0.0000
   8   2   3      2.2868      1.7711      1.7457      0.0000
   9   2   3      1.6504      1.7877     -4.1393      0.0000
  -3   3   3     26.5450      2.1692    -55.1019      0.0000
  -2   3   3      7.9827      0.5831     -9.3753      0.0000
  -1   3   3     47.0831      4.2197     78.7078      0.0000
   0   3   3     11.5386      1.4838     13.5874      0.0000
   1   3   3      8.2057      0.4265      9.5936      0.0000
   2   3   3     17.3723      0.8541     15.5076      0.0000
   3   3   3     12.6210      1.0410      9.4893      0.0000
   4   3   3     16.0495      7.0048    -26.5407      0.0000
   5   3   3      2.0453      0.6719      3.4084      0.0000
   6   3   3      5.6714      0.6357      6.5532      0.0000
   7   3   3     10.7042      1.4011     -6.6721      0.0000
   8   3   3      1.7696      0.9449     -0.5314      0.0000
   9   3   3      2.5855      1.3541      1.5590      0.0000
  10   3   3      0.0000      1.7691      0.7380      0.0000
  12   3   3      0.2600      6.0262     -0.7740      0.0000
  -5   4   3      3.6354      0.8575      4.3377      0.0000
  -4   4   3     10.1608      1.2806    -10.0690      0.0000
  -3   4   3      3.6255      0.3001     -3.0235      0.0000
  -2   4   3     17.6157      0.9196    -15.0819      0.0000
  -1   4   3      7.3857      0.3700     -5.5663      0.0000
   0   4   3     42.7088      4.4109     47.3282      0.0000
   1   4   3     14.8376      1.5362    -15.5703      0.0000
   2   4   3      2.5213      0.6881     -1.9068      0.0000
   3   4   3      5.7431      1.0716      5.2035      0.0000
   4   4   3      6.1469      0.4093     -5.7624      0.0000
   5   4   3     14.7115      1.8935    -14.1586      0.0000
   6   4   3      1.1528      1.0006     -0.4308      0.0000
   7   4   3      2.7511      0.4350     -3.0861      0.0000
   8   4   3      5.1203      0.4898     -5.0534      0.0000
   9   4   3      3.6035      0.6737      3.6337      0.0000
  11   4   3      1.6476      1.1841     -0.3828      0.0000
  12   4   3      0.3024      1.1074      0.6731      0.0000
  13   4   3      0.8885      1.0634      0.4328      0.0000
  -7   5   3      4.4750      0.8822     -3.8980      0.0000
  -6   5   3      6.6266      0.6585     -7.4530      0.0000
  -4   5   3      7.2462      0.6667      3.0044      0.0000
  -3   5   3      9.5012      1.0830     -4.8634      0.0000
  -2   5   3      5.0561      0.4171     -4.0586      0.0000
  -1   5   3     28.9923      1.6402     31.2693      0.0000
   0   5   3      8.1126      0.7873      5.4495      0.0000
   1   5   3     17.5652      1.0697    -16.8005      0.0000
   2   5   3      2.0745      1.1430     -0.1526      0.0000
   3   5   3      3.5420      0.6244      2.1545      0.0000
   4   5   3      7.3046      0.4026      7.5669      0.0000
   5   5   3      4.1708      0.3741     -4.4822      0.0000
   6   5   3      7.6281      0.6413      3.5929      0.0000
   7   5   3      4.8154      0.4630      4.5886      0.0000
   8   5   3      1.5343      1.4259      1.1064      0.0000
   9   5   3      2.1483      0.5151      1.9360      0.0000
  11   5   3      2.7125      0.5970     -2.3708      0.0000
  12   5   3      0.0000      0.8620     -0.7110      0.0000
  13   5   3      1.3841      1.1039      1.0551      0.0000
 -10   6   3      2.9653      1.5389     -6.7260      0.0000
  -9   6   3      2.9168      1.1616      3.6462      0.0000
  -8   6   3      3.6554      0.5020     -3.2841      0.0000
  -7   6   3      4.5658      1.2456     -4.7267      0.0000
  -6   6   3     10.4629      0.8305     11.4884      0.0000
  -5   6   3      1.8716      0.9717      1.4015      0.0000
  -4   6   3      5.0007      0.4953     -4.8070      0.0000
  -3   6   3      5.0499      0.3154     -4.1237      0.0000
  -2   6   3      4.5352      0.2981      4.4419      0.0000
  -1   6   3     11.6452      0.7832    -13.5469      0.0000
   0   6   3      5.2298      0.7378      3.2815      0.0000
   1   6   3     10.4016      0.6938      9.9931      0.0000
   2   6   3      5.1184      0.4494      4.0784      0.0000
   3   6   3      7.9886      0.5158      8.5387      0.0000
   4   6   3      2.9691      0.3192     -1.6046      0.0000
   5   6   3      4.3198      0.3359      3.4073      0.0000
   6   6   3      1.4767      0.6352     -0.1320      0.0000
   7   6   3      5.1472      0.5692     -5.8917      0.0000
   8   6   3      3.9554      0.7331     -4.3355      0.0000
   9   6   3      6.0850      0.5322      6.3553      0.0000
  10   6   3      2.2628      1.1918     -1.0288      0.0000
  11   6   3      2.0068      0.4452     -1.6669      0.0000
  12   6   3      2.2136      0.5388      1.1373      0.0000
  13   6   3      0.0000      0.8310      0.2654      0.0000
 -12   7   3      0.0000      1.1093      1.3176      0.0000
 -11   7   3      3.2547      0.8594     -3.8141      0.0000
 -10   7   3      2.6418      0.5748      2.8854      0.0000
  -9   7   3      1.9385      0.5922     -1.5893      0.0000
  -8   7   3      9.4614      0.8607    -11.6113      0.0000
  -7   7   3      7.1593      2.7652     -7.8866      0.0000
  -6   7   3     10.7700      0.5912     11.3769      0.0000
  -5   7   3      7.1773      0.9519      8.2092      0.0000
  -4   7   3      2.9444      1.4509      1.7496      0.0000
  -3   7   3     13.2119      0.6930     10.0279      0.0000
  -2   7   3      8.4757      0.3930      7.9109      0.0000
  -1   7   3      4.9983      7.5127     -0.5975      0.0000
   0   7   3      2.8197      0.6217      2.7879      0.0000
   1   7   3      3.9960      0.4128      3.4940      0.0000
   2   7   3     18.4529      1.0387    -19.4030      0.0000
   3   7   3      8.7398      0.5917     10.5839      0.0000
   4   7   3     14.5714      0.8218     14.0050      0.0000
   5   7   3      2.6916      0.4780      2.5287      0.0000
   6   7   3      5.4888      1.7692     -4.0087      0.0000
   7   7   3      2.2213      0.4571      0.9347      0.0000
   8   7   3      2.5915      0.5719     -1.9313      0.0000
   9   7   3      3.7962      0.4281     -4.6389      0.0000
  10   7   3      1.6113      0.5858      0.1670      0.0000
  11   7   3      1.1204      0.7268      0.7646      0.0000
  12   7   3      0.9393      0.6918      0.0954      0.0000
 -15   8   3      0.0000      0.8845      0.1459      0.0000
 -13   8   3      1.6363      1.0007     -1.9201      0.0000
 -12   8   3      2.2461      0.7639      2.6231      0.0000
 -11   8   3      1.5148      0.5942     -0.0329      0.0000
 -10   8   3      2.3841      0.5388     -2.6386      0.0000
  -9   8   3      4.2644      0.4854      3.2590      0.0000
  -8   8   3      4.1553      0.3554      3.9509      0.0000
  -7   8   3      3.0607      0.5237     -3.2290      0.0000
  -6   8   3      2.1596      0.4367      0.2819      0.0000
  -5   8   3      2.6118      0.2987      1.9495      0.0000
  -4   8   3     11.8347      0.6883    -10.7718      0.0000
  -3   8   3      3.8147      0.3205     -3.4768      0.0000
  -2   8   3      3.7037      0.3228      2.8872      0.0000
  -1   8   3      3.0819      0.8157     -2.1744      0.0000
   0   8   3     21.4284      1.5540     24.1412      0.0000
   1   8   3      6.8003      0.7161      6.4087      0.0000
   2   8   3      9.6279      0.6086     -9.6241      0.0000
   3   8   3     16.7275      0.8519    -18.2500      0.0000
   4   8   3      4.1077      0.3065      3.0947      0.0000
   5   8   3      2.7120      0.3967      1.9553      0.0000
   6   8   3      2.1432      0.4055      0.3553      0.0000
   7   8   3      2.7694      0.6537     -1.3705      0.0000
   8   8   3      1.8844      0.3987      1.1494      0.0000
   9   8   3      2.2875      0.4216     -0.0760      0.0000
  10   8   3      0.8991      0.5495     -0.6526      0.0000
  11   8   3      0.6968      0.7335      0.3617      0.0000
  12   8   3      1.2316      0.4843     -0.7045      0.0000
 -14   9   3      1.0845      0.7279      0.9141      0.0000
 -13   9   3      1.0217      0.6954     -0.3602      0.0000
 -12   9   3      1.5313      0.6163     -1.2989      0.0000
 -11   9   3      1.5116      0.5318     -1.7459      0.0000
 -10   9   3      7.2181      0.5623     -5.6388      0.0000
  -9   9   3      3.4374      0.7904      2.5508      0.0000
  -8   9   3      2.8104      0.3217      2.5105      0.0000
  -7   9   3      2.2131      0.5610      0.6114      0.0000
  -6   9   3      3.5650      0.3763     -0.1258      0.0000
  -5   9   3      6.1960      0.6503      4.8701      0.0000
  -4   9   3      1.8371      0.4313     -0.8150      0.0000
  -3   9   3      2.6278      0.2508     -2.6550      0.0000
  -2   9   3      9.6700      0.6612      9.3980      0.0000
  -1   9   3      2.9448      4.0997      0.2097      0.0000
   0   9   3      2.4066      1.5096      2.6431      0.0000
   1   9   3      2.5321      0.6153      1.2914      0.0000
   2   9   3      6.0056      0.4666      7.0867      0.0000
   3   9   3      3.7236      0.3331     -3.7088      0.0000
   4   9   3      5.5121      0.4323     -5.5972      0.0000
   5   9   3      4.2473      0.4398     -5.2098      0.0000
   6   9   3      2.2472      0.4016      1.4038      0.0000
   7   9   3      1.7184      0.7892      0.4358      0.0000
   8   9   3      2.0988      0.5178      1.3602      0.0000
   9   9   3      2.8680      0.3849      2.5700      0.0000
  10   9   3      2.0805      0.4980     -0.3577      0.0000
  11   9   3      1.1355      0.5206     -0.3732      0.0000
  12   9   3      0.2669      1.0096      0.3640      0.0000
 -14  10   3      1.2873      0.8066      1.2118      0.0000
 -13  10   3      0.8440      0.6303     -0.2535      0.0000
 -12  10   3      2.1101      0.5957     -1.5779      0.0000
 -11  10   3      2.7943      0.3979      2.6454      0.0000
 -10  10   3      1.4088      0.6932      0.5402      0.0000
  -9  10   3      0.8524      0.6774      1.1549      0.0000
  -8  10   3      2.8783      0.4731      2.0251      0.0000
  -7  10   3      6.0095      0.4535      5.0570      0.0000
  -6  10   3     10.3314      0.5414    -10.2851      0.0000
  -5  10   3      6.5731      0.4357     -6.1070      0.0000
  -4  10   3     13.3217      0.7010     11.6096      0.0000
  -3  10   3      5.3190      0.3992      6.6585      0.0000
  -2  10   3      9.1197      0.5263     -8.0562      0.0000
  -1  10   3      5.9818      0.8768     -6.3729      0.0000
   0  10   3      5.5811      0.5272      4.8020      0.0000
   1  10   3      7.5650      0.4626     -8.4488      0.0000
   2  10   3      6.0431      0.4627     -6.5250      0.0000
   3  10   3      7.4584      1.3034      7.8641      0.0000
   4  10   3      3.2476      0.3040     -3.0921      0.0000
   5  10   3      4.6619      0.4216     -4.5324      0.0000
   6  10   3      2.2669      0.3591      0.3240      0.0000
   7  10   3      7.7002      0.8962      8.3728      0.0000
   8  10   3      1.1748      0.5231     -0.9323      0.0000
   9  10   3      1.1719      0.5967     -1.4480      0.0000
  10  10   3      0.7995      0.6297      0.1818      0.0000
  11  10   3      0.6769      0.7113      0.3437      0.0000
 -13  11   3      1.3855      0.6236     -1.3237      0.0000
 -12  11   3      1.2982      0.4989      0.4232      0.0000
 -11  11   3      0.7579      0.6113     -0.5291      0.0000
 -10  11   3      3.6468      0.3939     -3.7433      0.0000
  -9  11   3      2.8619      0.5125     -2.8152      0.0000
  -8  11   3      4.1885      0.5409      3.6153      0.0000
  -7  11   3      2.4574      0.4134     -1.6768      0.0000
  -6  11   3      2.2428      0.4490     -0.0855      0.0000
  -5  11   3      4.6389      0.5961      4.2410      0.0000
  -4  11   3      3.5338      0.2650     -2.5723      0.0000
  -3  11   3      6.6734      0.4375     -7.2449      0.0000
  -2  11   3      3.5082      0.2873     -3.0629      0.0000
  -1  11   3      7.9642      0.5959      7.0413      0.0000
   0  11   3      2.3196      0.2914      1.9309      0.0000
   1  11   3      3.4473      0.3965     -3.4073      0.0000
   2  11   3      1.8015      0.3619      1.1873      0.0000
   3  11   3      6.5074      0.3668      7.3755      0.0000
   4  11   3      1.8882      1.0887      0.0042      0.0000
   5  11   3      2.6046      0.4361     -1.6651      0.0000
   6  11   3      1.6634      0.3080      0.7995      0.0000
   7  11   3      1.0463      0.5311      0.1702      0.0000
   8  11   3      1.4534      0.4741     -1.4483      0.0000
   9  11   3      2.9637      0.3943      2.6607      0.0000
  10  11   3      1.4498      0.5340      1.3505      0.0000
  11  11   3      1.1588      0.9367     -1.2233      0.0000
 -13  12   3      1.2520      0.6816      0.6994      0.0000
 -12  12   3      0.5552      0.6430     -0.3270      0.0000
 -11  12   3      1.6697      0.4530     -1.1422      0.0000
 -10  12   3      2.2904      0.3226     -1.6677      0.0000
  -9  12   3      2.1977      0.3557     -1.3639      0.0000
  -8  12   3      2.3216      0.5562      0.7496      0.0000
  -7  12   3      3.0198      0.4047      2.6861      0.0000
  -6  12   3      2.1769      1.2667      1.5402      0.0000
  -5  12   3      2.3427      0.2993      2.0728      0.0000
  -4  12   3      6.0842      0.3171      6.2784      0.0000
  -3  12   3      3.1025      0.2707     -3.4436      0.0000
  -2  12   3      9.0769      0.6722     -9.2969      0.0000
  -1  12   3      2.1384      0.5158     -2.4667      0.0000
   0  12   3      3.8621      0.5408      2.6949      0.0000
   1  12   3      2.4221      0.6075      1.0660      0.0000
   2  12   3      6.8512      0.5450      5.8245      0.0000
   3  12   3      2.0234      0.3936      1.9500      0.0000
   4  12   3      2.7758      0.4895      2.0629      0.0000
   5  12   3      1.8521      0.3979     -0.8319      0.0000
   6  12   3      1.5961      0.3429      1.4499      0.0000
   7  12   3      1.8143      0.3568     -1.9871      0.0000
   8  12   3      1.8655      0.4793     -1.7456      0.0000
   9  12   3      0.9096      0.6078     -0.0198      0.0000
  10  12   3      1.0277      0.5534      0.7760      0.0000
 -12  13   3      1.5911      0.6613      1.3459      0.0000
 -11  13   3      1.5788      0.3634      0.8611      0.0000
 -10  13   3      2.1055      0.3540     -1.5018      0.0000
  -9  13   3      1.3897      0.4324      1.2449      0.0000
  -8  13   3      3.0081      0.5286     -1.9484      0.0000
  -7  13   3      1.9574      0.3490      0.8033      0.0000
  -6  13   3      1.9546      0.2895     -1.3072      0.0000
  -5  13   3      1.8618      0.2934     -0.6197      0.0000
  -4  13   3      1.7227      0.2676      1.5491      0.0000
  -3  13   3      2.4907      0.2810      2.8901      0.0000
  -2  13   3      3.6007      0.3115      3.4077      0.0000
  -1  13   3      3.6953      0.9889     -2.4279      0.0000
   0  13   3      3.4299      0.2668      4.1943      0.0000
   1  13   3      2.5274      0.2776     -2.7672      0.0000
   2  13   3      1.5243      0.5154     -1.2837      0.0000
   3  13   3      4.1071      0.4299      3.4580      0.0000
   4  13   3      2.7577      0.3832      2.7619      0.0000
   5  13   3      3.6442      0.6570     -2.8858      0.0000
   6  13   3      1.1387      0.4546     -0.2686      0.0000
   7  13   3      1.3247      0.3557      0.5853      0.0000
   8  13   3      1.4611      0.4505     -1.3113      0.0000
   9  13   3      0.1584      0.6549     -0.7658      0.0000
 -11  14   3      1.9854      0.3673     -1.1433      0.0000
 -10  14   3      1.4391      0.4364     -0.5624      0.0000
  -9  14   3      3.9845      0.4172      3.9825      0.0000
  -8  14   3      1.4397      0.5414      0.7345      0.0000
  -7  14   3      3.4734      0.3273     -2.7700      0.0000
  -6  14   3      3.3147      0.3330     -2.8019      0.0000
  -5  14   3      2.2929      0.2720      2.1563      0.0000
  -4  14   3      1.4912      0.4459     -0.5756      0.0000
  -3  14   3      1.4705      0.3653      0.7625      0.0000
  -2  14   3      4.6003      0.3559      4.3654      0.0000
  -1  14   3      2.1529      0.4464     -2.0563      0.0000
   0  14   3      4.0472      0.2893     -4.8826      0.0000
   1  14   3      2.3427      0.3042      2.1231      0.0000
   2  14   3      2.1018      0.2793      1.2148      0.0000
   3  14   3      5.0972      0.3309     -5.5463      0.0000
   4  14   3      2.2542      0.3148     -2.3650      0.0000
   5  14   3      4.5668      0.3027      5.2315      0.0000
   6  14   3      1.6182      0.5122     -1.0887      0.0000
   7  14   3      1.1760      0.3825     -0.2290      0.0000
   8  14   3      2.1539      0.4147      1.7290      0.0000
 -10  15   3      0.1831      0.7073     -0.3184      0.0000
  -9  15   3      0.7234      0.5706     -0.9045      0.0000
  -8  15   3      1.3422      0.4092     -0.7321      0.0000
  -7  15   3      1.2330      0.3859     -0.1676      0.0000
  -6  15   3      2.1025      0.3106      1.8461      0.0000
  -5  15   3      1.2649      0.3748      0.0891      0.0000
  -4  15   3      1.0598      0.4015     -0.7042      0.0000
  -3  15   3      1.6253      0.2893      1.2615      0.0000
  -2  15   3      0.8339      0.6025      0.2137      0.0000
  -1  15   3      2.1275      0.5355     -1.0544      0.0000
   0  15   3      0.8738      0.5179     -0.3865      0.0000
   1  15   3      1.5171      0.3575      0.5545      0.0000
   2  15   3      0.0000      0.6009     -0.3018      0.0000
   3  15   3      0.4558      0.6852      0.0057      0.0000
   4  15   3      1.5446      0.4811      1.3566      0.0000
   5  15   3      1.9746      0.3466      2.0255      0.0000
   6  15   3      1.5351      0.6534     -0.1699      0.0000
   7  15   3      0.9651      0.4848     -0.3509      0.0000
  -9  16   3      0.3721      0.7945     -0.4099      0.0000
  -8  16   3      1.1061      0.8510      0.1909      0.0000
  -7  16   3      1.2465      0.5250      0.9198      0.0000
  -6  16   3      1.0940      0.5310     -1.1092      0.0000
  -5  16   3      0.9071      0.3740     -1.1948      0.0000
  -4  16   3      1.5401      0.2862      1.6092      0.0000
  -3  16   3      0.6927      0.5329     -0.5389      0.0000
  -2  16   3      1.7099      0.3663     -0.9113      0.0000
  -1  16   3      0.7535      0.4602      0.5918      0.0000
   0  16   3      1.1779      0.4042      0.9621      0.0000
   1  16   3      1.0341      0.4934     -0.8565      0.0000
   2  16   3      0.8188      0.5504     -0.7334      0.0000
   3  16   3      1.6260      0.3176     -1.6772      0.0000
   4  16   3      1.2106      0.4609      0.7327      0.0000
   5  16   3      0.9370      0.7983      0.5692      0.0000
   6  16   3      0.7474      0.6947      0.5332      0.0000
  -7  17   3      0.8286      0.6223      0.6508      0.0000
  -6  17   3      1.1745      0.3836     -0.3310      0.0000
  -5  17   3      1.0802      0.3720     -0.3126      0.0000
  -4  17   3      1.4119      0.3535     -1.6995      0.0000
  -3  17   3      1.6983      0.3520     -1.7337      0.0000
  -2  17   3      0.9780      0.5096     -0.3876      0.0000
  -1  17   3      1.1226      0.3588     -0.0163      0.0000
   0  17   3      1.6032      0.3302      2.1909      0.0000
   1  17   3      1.2175      0.3787      1.4402      0.0000
   2  17   3      1.3691      0.4171      2.1012      0.0000
   3  17   3      0.8914      0.4864     -0.5689      0.0000
   4  17   3      0.7048      0.6134     -0.8315      0.0000
   5  17   3      0.0000      0.6380     -0.2799      0.0000
  -5  18   3      0.5792      0.6187     -0.8670      0.0000
  -4  18   3      1.7391      0.4554      2.5681      0.0000
  -3  18   3      0.8552      0.4781      1.1414      0.0000
  -2  18   3      1.9554      0.3764     -2.3700      0.0000
  -1  18   3      0.9070      0.5299      0.3821      0.0000
   0  18   3      1.1885      0.5174      1.1589      0.0000
   1  18   3      0.0000      0.5592     -0.6595      0.0000
   2  18   3      0.9294      0.5717     -0.3772      0.0000
   3  18   3      1.0141      0.7272      1.9145      0.0000
  -2   0   4      5.4951      0.5830      7.7540      0.0000
  -1   0   4     10.2924      1.4834     -7.3582      0.0000
   0   0   4     43.8143      7.9350     48.5908      0.0000
   1   0   4     22.3117      1.1767     25.7746      0.0000
   2   0   4     15.4163      1.9754    -14.2387      0.0000
   3   0   4     14.9790      1.9291     14.3154      0.0000
   4   0   4     11.1973      1.4705    -12.2283      0.0000
   6   0   4      7.4351      1.9513     -9.8792      0.0000
  -3   1   4     17.6519      3.1521     22.8903      0.0000
  -2   1   4     10.3369      0.9198      8.9421      0.0000
  -1   1   4     19.0728      0.7578    -15.5365      0.0000
   0   1   4     36.3803      1.7014    -41.9984      0.0000
   1   1   4      2.7694      0.3103     -2.4068      0.0000
   2   1   4      9.4704      0.6485      7.9095      0.0000
   3   1   4     10.9016      0.6970     10.5191      0.0000
   4   1   4     13.0140      1.6831    -13.2579      0.0000
   5   1   4      3.5363      1.0539     -0.0870      0.0000
   6   1   4      6.7516      1.2604     -8.2669      0.0000
   7   1   4      2.0367      1.7066     -0.3372      0.0000
   8   1   4      1.6809      1.7276      1.5536      0.0000
  -3   2   4      4.1114      0.6084      4.4175      0.0000
  -2   2   4     23.4089      2.0700     24.2884      0.0000
  -1   2   4     25.3253      1.1860     23.0833      0.0000
   0   2   4     29.0971      1.3216    -31.1111      0.0000
   1   2   4     18.8641      1.4121    -21.8920      0.0000
   2   2   4      4.0603      0.5467     -4.5326      0.0000
   3   2   4      8.6694      2.9149     12.6370      0.0000
   4   2   4      1.9679      0.5352      0.2376      0.0000
   5   2   4      3.1582      1.8657      1.5963      0.0000
   6   2   4      5.4386      0.7736      5.7775      0.0000
   7   2   4      2.9253      0.7333     -2.5857      0.0000
   8   2   4      3.6615      0.7304     -3.6183      0.0000
   9   2   4      0.0000      1.3534     -1.0303      0.0000
  10   2   4      3.4471      0.9845      2.1203      0.0000
  11   2   4      0.0000      1.2987     -1.4770      0.0000
  -3   3   4      9.8438      0.6058    -11.7966      0.0000
  -2   3   4      6.1442      0.3248      5.7512      0.0000
  -1   3   4     14.0836      2.6041     10.6433      0.0000
   0   3   4     10.6985      0.9655     13.5121      0.0000
   1   3   4     22.9187      1.2671    -22.6776      0.0000
   2   3   4      3.5684      0.3843      0.8788      0.0000
   3   3   4      4.0172      0.5940      2.4969      0.0000
   4   3   4     14.2685      2.5983     13.0508      0.0000
   5   3   4      4.0003      0.4071     -4.3622      0.0000
   6   3   4      4.5967      0.3974      4.9545      0.0000
   7   3   4      3.7290      0.6185     -4.2404      0.0000
   8   3   4      2.7231      0.9359     -1.3069      0.0000
   9   3   4      2.1161      0.7956      1.7539      0.0000
  10   3   4      1.9257      0.8987     -0.6429      0.0000
  11   3   4      0.7605      1.0579     -1.0105      0.0000
  12   3   4      0.6807      1.0750      0.6253      0.0000
  13   3   4      0.0000      1.0711      0.9357      0.0000
  -5   4   4     15.0080      1.2628     15.0756      0.0000
  -3   4   4      3.9472      0.7580     -4.2974      0.0000
  -2   4   4     27.6080      2.0212     25.0405      0.0000
  -1   4   4      4.1107      3.0435      0.5911      0.0000
   0   4   4     26.7180      3.3846    -17.8782      0.0000
   1   4   4      5.0104      3.9744     -0.4784      0.0000
   2   4   4     10.3600      0.5731      9.2353      0.0000
   3   4   4      4.8745      0.3859     -5.9265      0.0000
   4   4   4     10.7825      0.5932    -13.3529      0.0000
   5   4   4     17.5474      2.2550     13.7465      0.0000
   6   4   4      5.5642      0.8030      6.1710      0.0000
   7   4   4      5.4647      0.9838     -6.1524      0.0000
   8   4   4      8.4074      1.2205     -7.4430      0.0000
   9   4   4      1.9211      0.6427      1.0567      0.0000
  10   4   4      3.2571      0.6323     -3.4847      0.0000
  11   4   4      0.6547      0.9877     -0.8824      0.0000
  12   4   4      3.0743      0.6542      3.1156      0.0000
  -6   5   4      7.4801      0.7638     -7.6808      0.0000
  -5   5   4     16.9502      2.7014    -19.2924      0.0000
  -4   5   4      7.1595      0.6451     -5.0540      0.0000
  -3   5   4     40.7597      2.0213     41.9926      0.0000
  -2   5   4     11.6771      0.7892      9.9531      0.0000
  -1   5   4      3.0687      1.5360      3.0866      0.0000
   0   5   4     11.3802      0.5725      8.2733      0.0000
   1   5   4      5.2211      0.3318     -4.1656      0.0000
   2   5   4     16.8628      0.9001    -16.6129      0.0000
   3   5   4      3.8657      0.3604      2.8698      0.0000
   4   5   4      5.5503      0.3502     -5.4148      0.0000
   5   5   4      8.5282      0.7646     -7.8871      0.0000
   6   5   4      3.1774      0.4304      1.2830      0.0000
   7   5   4      8.4724      0.7199      8.6898      0.0000
   8   5   4      0.0000      1.2209      0.6884      0.0000
   9   5   4      1.7231      0.4947      1.6312      0.0000
  10   5   4      1.2111      1.1456     -2.5888      0.0000
  11   5   4      2.0633      0.5860     -1.5587      0.0000
  12   5   4      0.8725      0.8105     -0.0293      0.0000
  -8   6   4      6.9430      0.7248      8.0930      0.0000
  -7   6   4      9.3364      0.5325      9.2887      0.0000
  -6   6   4     10.0030      2.3604     13.4328      0.0000
  -5   6   4      6.4591      0.7271     -6.0861      0.0000
  -4   6   4      9.0495      0.5332     -7.8945      0.0000
  -3   6   4      3.1550      0.2643      2.5099      0.0000
  -2   6   4      4.8215      0.4263      0.9297      0.0000
  -1   6   4      4.3370      0.2865     -4.1676      0.0000
   0   6   4      7.3497      0.4153      6.5227      0.0000
   1   6   4     10.1971      0.6361      8.8387      0.0000
   2   6   4     12.9053      0.6672    -10.2567      0.0000
   3   6   4      5.6062      0.3993     -5.1020      0.0000
   4   6   4      4.4772      0.3730     -3.0922      0.0000
   5   6   4      8.5533      0.4800     -7.5764      0.0000
   6   6   4      1.0952      0.7788     -0.0888      0.0000
   7   6   4      2.8461      0.4538      1.5233      0.0000
   8   6   4      2.0182      0.9987      0.5420      0.0000
   9   6   4      2.0698      0.4484     -1.7803      0.0000
  10   6   4      2.7551      0.4251      2.0844      0.0000
  11   6   4      0.8617      0.6990      0.2919      0.0000
  12   6   4      1.6509      0.4692     -1.6259      0.0000
 -10   7   4      2.8004      2.6295      0.0337      0.0000
  -9   7   4      2.7505      1.4060     -0.7681      0.0000
  -8   7   4      7.4394      0.6256     -7.4102      0.0000
  -7   7   4      2.8419      0.5720     -1.4658      0.0000
  -6   7   4      8.1768      0.5994      5.9351      0.0000
  -5   7   4      2.4506      0.4188      1.5996      0.0000
  -4   7   4     13.7113      0.7525    -12.7772      0.0000
  -3   7   4      8.3165      0.6698      7.6549      0.0000
  -2   7   4     13.7507      0.9308     12.7752      0.0000
  -1   7   4     15.8448      0.8748    -15.1344      0.0000
   0   7   4      3.6694      0.5273     -2.5716      0.0000
   1   7   4      3.9744      0.4451     -4.7701      0.0000
   2   7   4      2.9890      2.1529      0.1738      0.0000
   3   7   4     11.7928      0.6430    -12.1838      0.0000
   4   7   4      4.2855      0.3449      3.8070      0.0000
   5   7   4      1.2032      0.8199      0.1804      0.0000
   6   7   4      2.7140      0.3705      2.1166      0.0000
   7   7   4      1.1263      0.6793     -0.1612      0.0000
   8   7   4      2.9817      0.9138      2.6068      0.0000
   9   7   4      1.7962      0.6967     -0.8524      0.0000
  10   7   4      1.5212      0.4590     -1.7227      0.0000
  11   7   4      1.8534      0.4941      1.6876      0.0000
  12   7   4      1.2343      0.6836      1.0337      0.0000
 -13   8   4      0.0000      1.1223     -1.6307      0.0000
 -12   8   4      1.8970      1.4031     -2.3074      0.0000
 -11   8   4      2.6615      0.5191     -2.2637      0.0000
 -10   8   4      1.4948      0.8101     -0.9450      0.0000
  -9   8   4      3.3291      0.4563     -1.1189      0.0000
  -8   8   4      7.1758      0.6276      8.1927      0.0000
  -7   8   4      7.2828      1.4916      7.6016      0.0000
  -6   8   4      4.0065      0.3808     -3.7682      0.0000
  -5   8   4      4.0994      0.5574     -1.0196      0.0000
  -4   8   4      2.0891      0.5802      1.4737      0.0000
  -3   8   4      2.3225      0.4112     -0.1725      0.0000
  -2   8   4     12.4400      0.9087    -11.1123      0.0000
  -1   8   4      2.1911      0.4618     -1.5438      0.0000
   0   8   4      4.6788      0.4863      4.1684      0.0000
   1   8   4      5.3141      0.3459     -4.6542      0.0000
   2   8   4      3.5940      0.4302      3.8876      0.0000
   3   8   4      5.3304      0.5736      6.1454      0.0000
   4   8   4      4.6390      0.3900     -5.0555      0.0000
   5   8   4      5.0073      0.5716     -4.9354      0.0000
   6   8   4      4.0054      0.4580      3.6372      0.0000
   7   8   4      7.1713      0.5558      7.9879      0.0000
   8   8   4      2.0153      0.3469     -1.8033      0.0000
   9   8   4      2.6278      0.3879     -2.1648      0.0000
  10   8   4      1.3759      0.7199      0.2518      0.0000
  11   8   4      1.3251      0.4146      0.6830      0.0000
 -14   9   4      1.4699      0.7647      0.2991      0.0000
 -13   9   4      2.1907      0.4982     -1.3756      0.0000
 -12   9   4      1.0120      0.7841      1.7942      0.0000
 -11   9   4      1.4760      0.6471      1.4896      0.0000
 -10   9   4      6.1693      0.8384     -6.0263      0.0000
  -9   9   4      2.1812      0.4311     -0.3436      0.0000
  -8   9   4      3.5966      0.3424      2.8848      0.0000
  -7   9   4      2.5150      0.8412      1.4631      0.0000
  -6   9   4      3.6008      0.3236     -2.9191      0.0000
  -5   9   4      7.5562      0.4579      7.5877      0.0000
  -4   9   4      1.7364      0.4126     -1.2311      0.0000
  -3   9   4      2.5113      0.4655     -1.7285      0.0000
  -2   9   4      2.8227      0.3103     -2.5017      0.0000
  -1   9   4      3.0861      0.2901      1.9390      0.0000
   0   9   4      6.5170      0.3472     -7.2827      0.0000
   1   9   4      1.7981      0.4813      0.7657      0.0000
   2   9   4      9.3828      0.4812      9.4641      0.0000
   3   9   4      8.2689      0.6194      7.9469      0.0000
   4   9   4      2.7419      0.5942      1.4951      0.0000
   5   9   4      3.1633      0.5557     -1.0589      0.0000
   6   9   4      2.7694      0.3579     -1.9343      0.0000
   7   9   4      2.4704      0.3680     -1.6285      0.0000
   8   9   4      2.0499      0.4337     -2.5599      0.0000
   9   9   4      0.9742      0.5846      0.9890      0.0000
  10   9   4      1.4335      0.4260     -0.3347      0.0000
  11   9   4      1.2314      0.6433      0.1200      0.0000
 -14  10   4      1.3516      0.5015     -0.2273      0.0000
 -13  10   4      0.8413      0.6661     -0.5195      0.0000
 -12  10   4      1.4867      0.4431      0.9572      0.0000
 -11  10   4      2.1688      0.4200      1.9617      0.0000
 -10  10   4      2.1074      0.4432     -0.1956      0.0000
  -9  10   4      2.9023      0.4551      1.9496      0.0000
  -8  10   4      1.4277      0.4830      1.7856      0.0000
  -7  10   4      1.3552      0.5767      0.6209      0.0000
  -6  10   4      6.2128      0.4121     -5.6126      0.0000
  -5  10   4      2.7136      0.4739      1.5030      0.0000
  -4  10   4      4.0723      0.3053      3.9546      0.0000
  -3  10   4      1.8234      0.5768     -0.3315      0.0000
  -2  10   4      7.6374      0.5655      7.0941      0.0000
  -1  10   4      5.9704      0.4009      7.2750      0.0000
   0  10   4      7.7575      0.4654     -7.5784      0.0000
   1  10   4      8.4378      0.5853     -8.7880      0.0000
   2  10   4      5.8289      0.4651      5.1425      0.0000
   3  10   4      2.3366      0.6408      0.0819      0.0000
   4  10   4      4.8064      0.3100     -5.6290      0.0000
   5  10   4      1.8291      0.4486      0.3874      0.0000
   6  10   4      4.1486      0.4440      4.8404      0.0000
   7  10   4      1.4173      0.4458     -1.6862      0.0000
   8  10   4      0.9483      0.5100     -0.6162      0.0000
   9  10   4      1.3177      0.4318     -0.5481      0.0000
  10  10   4      2.1976      0.3919     -1.9306      0.0000
 -13  11   4      1.0989      0.8173     -1.5743      0.0000
 -12  11   4      1.6192      0.6837     -0.3534      0.0000
 -11  11   4      2.8674      0.4633      2.7191      0.0000
 -10  11   4      2.0407      0.3998      2.4556      0.0000
  -9  11   4      4.4782      0.8736     -4.2326      0.0000
  -8  11   4      2.2698      0.7282     -0.8412      0.0000
  -7  11   4      3.5082      0.3495      3.4371      0.0000
  -6  11   4      2.9444      0.4759     -3.2870      0.0000
  -5  11   4      1.3353      0.3536     -1.4305      0.0000
  -4  11   4      1.2162      0.5067      0.5102      0.0000
  -3  11   4      4.7331      0.5360     -4.1700      0.0000
  -2  11   4      2.0569      0.3057     -1.2959      0.0000
  -1  11   4      8.0499      0.4794      8.5438      0.0000
   0  11   4     10.2526      0.7915     10.2532      0.0000
   1  11   4      8.2537      0.4397     -8.6246      0.0000
   2  11   4      4.1920      0.3948     -3.9133      0.0000
   3  11   4      1.8320      0.3856     -1.2807      0.0000
   4  11   4      2.4673      0.4849      1.3341      0.0000
   5  11   4      4.2025      1.1385     -2.9129      0.0000
   6  11   4      3.1551      0.4730      2.9480      0.0000
   7  11   4      1.2502      0.4692      1.3118      0.0000
   8  11   4      1.1338      0.8410     -0.9124      0.0000
   9  11   4      0.0000      0.6029      0.2644      0.0000
  10  11   4      0.9798      0.5497      0.0965      0.0000
 -13  12   4      1.6893      0.5667      0.6829      0.0000
 -12  12   4      0.1897      0.5860      0.5923      0.0000
 -11  12   4      3.3270      0.3739     -3.2574      0.0000
 -10  12   4      0.5568      0.6145      0.5516      0.0000
  -9  12   4      3.4124      0.2914      3.2823      0.0000
  -8  12   4      1.4101      0.5069     -0.5459      0.0000
  -7  12   4      1.3693      0.3657     -0.4496      0.0000
  -6  12   4      5.3744      0.4027      5.2156      0.0000
  -5  12   4      3.0872      0.6308      2.6632      0.0000
  -4  12   4      3.3093      0.2816     -3.5261      0.0000
  -3  12   4      1.4862      0.3201      1.1733      0.0000
  -2  12   4      2.6541      0.4069      1.5028      0.0000
  -1  12   4      2.0285      0.3102     -1.9488      0.0000
   0  12   4      2.5595      0.3341     -2.1568      0.0000
   1  12   4      2.7602      0.4702      3.1278      0.0000
   2  12   4      1.4713      0.3668      0.9959      0.0000
   3  12   4      6.9234      0.3795     -6.8483      0.0000
   4  12   4      2.4022      0.3236     -2.3216      0.0000
   5  12   4      3.6675      0.4815      3.3957      0.0000
   6  12   4      1.1488      0.4598      0.7116      0.0000
   7  12   4      1.4373      0.3699     -0.8607      0.0000
   8  12   4      0.9024      0.6378      0.5194      0.0000
   9  12   4      1.0977      0.4474      0.4652      0.0000
 -12  13   4      0.9551      0.6942      0.1204      0.0000
 -11  13   4      1.3104      0.3789      0.6860      0.0000
 -10  13   4      2.0528      0.3646      1.8516      0.0000
  -9  13   4      2.3130      0.3453      1.0482      0.0000
  -8  13   4      2.4467      0.3568     -2.5037      0.0000
  -7  13   4      2.6386      0.2668      2.5415      0.0000
  -6  13   4      1.3017      0.4725     -0.5420      0.0000
  -5  13   4      2.3677      0.2804     -1.9631      0.0000
  -4  13   4      4.7744      0.3670     -4.6997      0.0000
  -3  13   4      1.4720      0.3464      0.7501      0.0000
  -2  13   4      1.4826      0.4506      1.0278      0.0000
  -1  13   4      2.3177      0.5395     -1.9347      0.0000
   0  13   4      1.6713      0.3403     -1.4024      0.0000
   1  13   4      4.1297      0.3313      3.9234      0.0000
   2  13   4      1.0709      0.6139     -0.3480      0.0000
   3  13   4      2.0244      0.5653     -2.0181      0.0000
   4  13   4      1.6652      0.4331      1.9802      0.0000
   5  13   4      1.7684      0.3760      1.4834      0.0000
   6  13   4      2.0529      0.3905     -1.7475      0.0000
   7  13   4      1.4913      0.3263      0.9904      0.0000
   8  13   4      2.0222      0.5695      1.6121      0.0000
   9  13   4      1.0790      0.7691     -0.9246      0.0000
 -11  14   4      0.7712      0.6299     -0.8441      0.0000
 -10  14   4      0.5423      0.5876     -0.0019      0.0000
  -9  14   4      0.9466      0.6526      0.4975      0.0000
  -8  14   4      1.2122      0.4133     -0.7018      0.0000
  -7  14   4      2.7052      0.2407      2.5538      0.0000
  -6  14   4      1.5441      0.3170     -0.1316      0.0000
  -5  14   4      0.9307      0.4443     -1.0861      0.0000
  -4  14   4      3.1167      0.2559     -2.9068      0.0000
  -3  14   4      1.1890      0.3858     -1.0225      0.0000
  -2  14   4      1.9955      0.3206     -0.5040      0.0000
  -1  14   4      1.7745      0.2999      1.4338      0.0000
   0  14   4      3.5888      0.3447      3.3215      0.0000
   1  14   4      1.5297      0.4107      1.4472      0.0000
   2  14   4      2.2895      0.4182      2.4037      0.0000
   3  14   4      1.7777      0.4388     -0.9239      0.0000
   4  14   4      1.1232      0.6321     -0.9308      0.0000
   5  14   4      1.5579      0.3768     -1.6917      0.0000
   6  14   4      1.4569      0.3618     -1.2530      0.0000
   7  14   4      0.7358      0.5666      0.1018      0.0000
   8  14   4      0.8817      0.6408      0.7594      0.0000
 -10  15   4      0.0000      0.6776     -0.0724      0.0000
  -9  15   4      1.4963      0.3406     -0.9724      0.0000
  -8  15   4      1.4342      0.3599     -1.1914      0.0000
  -7  15   4      0.9953      0.3570     -0.6064      0.0000
  -6  15   4      2.8336      0.3084      3.0619      0.0000
  -5  15   4      2.5041      0.2561      3.0379      0.0000
  -4  15   4      0.2859      0.5003     -0.2375      0.0000
  -3  15   4      1.7262      0.2714     -1.7314      0.0000
  -2  15   4      0.8546      0.5140      0.0816      0.0000
  -1  15   4      1.7073      0.2619     -1.6859      0.0000
   0  15   4      0.8895      0.4919     -0.6098      0.0000
   1  15   4      2.4812      0.2471      3.0991      0.0000
   2  15   4      2.7802      0.2891      3.3531      0.0000
   3  15   4      1.9517      0.3161     -1.8825      0.0000
   4  15   4      1.9237      0.3222      1.2514      0.0000
   5  15   4      1.1231      0.3790      0.1890      0.0000
   6  15   4      1.5149      0.5437     -1.4813      0.0000
   7  15   4      0.0000      0.6181     -0.4765      0.0000
  -9  16   4      1.5000      0.3651     -1.3584      0.0000
  -8  16   4      1.5445      0.3616      0.1506      0.0000
  -7  16   4      1.1886      0.3377      1.3224      0.0000
  -6  16   4      1.4704      0.3150     -1.2482      0.0000
  -5  16   4      0.8014      0.3861     -0.7595      0.0000
  -4  16   4      1.8620      0.2382      2.3130      0.0000
  -3  16   4      0.4722      0.5007     -0.0893      0.0000
  -2  16   4      1.0586      0.3884      0.1606      0.0000
  -1  16   4      2.5174      0.2584      3.8683      0.0000
   0  16   4      0.8828      0.4592     -0.4101      0.0000
   1  16   4      2.3965      0.2856     -3.7448      0.0000
   2  16   4      0.7378      0.5236     -0.7828      0.0000
   3  16   4      0.8925      0.5568      0.8953      0.0000
   4  16   4      0.0000      0.6518     -0.3488      0.0000
   5  16   4      1.1687      0.5769     -0.7703      0.0000
  -8  17   4      1.3271      0.8139      0.0431      0.0000
  -7  17   4      1.0526      0.4722      1.1132      0.0000
  -6  17   4      0.8248      0.5223     -1.4040      0.0000
  -5  17   4      0.9255      0.4657      0.9125      0.0000
  -4  17   4      1.0456      0.3508      0.7884      0.0000
  -3  17   4      1.1318      0.3225     -1.9884      0.0000
  -2  17   4      1.5049      0.3531     -1.6691      0.0000
  -1  17   4      1.4328      0.2818      2.2095      0.0000
   0  17   4      0.0000      0.5454      0.0703      0.0000
   1  17   4      1.4344      0.3511     -2.3256      0.0000
   2  17   4      1.1455      0.6280     -0.1818      0.0000
   3  17   4      1.4624      0.4792      1.6254      0.0000
   4  17   4      0.8622      0.5838     -0.8770      0.0000
  -5  18   4      1.0228      0.6175      0.9743      0.0000
  -4  18   4      0.9022      0.5386     -0.1300      0.0000
  -3  18   4      0.6091      0.5501      0.6275      0.0000
  -2  18   4      0.3510      0.5557      0.4784      0.0000
  -1  18   4      0.5014      0.5295     -0.3619      0.0000
   0  18   4      0.6279      0.5166     -0.6924      0.0000
   1  18   4      0.3194      0.5870     -0.3135      0.0000
   2  18   4      0.3334      0.6212      0.6240      0.0000
  -3   1   5      4.0550      0.7690     -2.7475      0.0000
  -2   1   5      4.4528      0.8265     -0.0194      0.0000
  -1   1   5      5.3357      0.3398      7.6959      0.0000
   0   1   5      2.4477      0.7640     -0.1902      0.0000
   1   1   5     18.6556      1.1255    -21.0491      0.0000
   2   1   5      9.5766      0.6255     -8.9973      0.0000
   3   1   5      2.3904      0.6732     -0.2720      0.0000
   4   1   5      2.9422      0.9959     -2.0882      0.0000
   5   1   5      4.6440      0.7021      4.4717      0.0000
   6   1   5      3.0699      0.6066      3.5742      0.0000
   7   1   5      2.6053      0.7345      2.2931      0.0000
   8   1   5      1.5177      1.2166      0.2883      0.0000
   9   1   5      1.2155      1.2344      0.7002      0.0000
  10   1   5      1.3591      1.4082     -0.3669      0.0000
  -4   2   5     25.4419      3.1999    -21.4531      0.0000
  -3   2   5      2.4086      0.4363     -0.9609      0.0000
  -2   2   5     23.1946      0.8939     16.2643      0.0000
  -1   2   5      6.5353      0.4133      4.4371      0.0000
   0   2   5      7.0717      0.6374     -5.0004      0.0000
   1   2   5     13.8478      1.1071     14.4431      0.0000
   2   2   5      8.4211      0.5801      8.8360      0.0000
   3   2   5     19.8787      2.5491    -19.1036      0.0000
   4   2   5     10.1286      0.7504     -9.9025      0.0000
   5   2   5     11.3694      0.6426     12.1426      0.0000
   6   2   5      3.1685      0.9066      2.7895      0.0000
   7   2   5      5.2216      0.7513     -5.4249      0.0000
   8   2   5      4.3649      0.7333      4.4543      0.0000
   9   2   5      2.6961      1.1243      2.7256      0.0000
  10   2   5      4.9265      1.6374     -5.3595      0.0000
  11   2   5      1.8263      1.0132     -1.3149      0.0000
  12   2   5      1.2365      1.4831      1.5970      0.0000
  -3   3   5     15.4423      1.3847    -15.0799      0.0000
  -2   3   5     14.3689      0.8236    -13.9555      0.0000
  -1   3   5      8.2275      0.5248      7.6434      0.0000
   0   3   5      2.3867      0.6786      2.3062      0.0000
   1   3   5      2.7001      0.3105     -1.7802      0.0000
   2   3   5      2.6893      0.9377      0.1433      0.0000
   3   3   5      4.9163      0.7836     -5.0624      0.0000
   4   3   5     14.8044      2.6953    -13.8300      0.0000
   5   3   5      2.6837      0.8081     -2.4851      0.0000
   6   3   5      3.9963      0.4998     -4.0866      0.0000
   7   3   5      3.7582      0.5057     -3.5204      0.0000
   8   3   5      4.2096      0.9549      2.9140      0.0000
   9   3   5      5.5774      0.7890      6.2400      0.0000
  10   3   5      0.8282      0.8501     -0.5288      0.0000
  11   3   5      2.1499      0.6645      0.0451      0.0000
  12   3   5      0.0000      0.9108      1.0478      0.0000
  -4   4   5      7.8867      1.0538      5.0525      0.0000
  -3   4   5     17.5231      1.5748     15.7209      0.0000
  -2   4   5     38.2694      4.8651    -43.1065      0.0000
  -1   4   5     18.4231      1.1181    -17.1916      0.0000
   0   4   5      4.4373      0.2898      3.8297      0.0000
   1   4   5      5.1163      0.8263     -3.3297      0.0000
   2   4   5      4.1522      0.9635     -3.7335      0.0000
   3   4   5      8.1968      0.4572      8.1464      0.0000
   4   4   5      3.1700      0.3884     -3.3372      0.0000
   5   4   5      3.5801      0.3656     -2.6712      0.0000
   6   4   5      7.8059      0.5550      7.8976      0.0000
   7   4   5      2.4124      0.4098     -1.9035      0.0000
   8   4   5      0.7301      1.0710     -1.1424      0.0000
   9   4   5      1.7916      0.5576      1.2922      0.0000
  10   4   5      1.7837      0.9389      1.1112      0.0000
  11   4   5      1.1989      0.8338      0.8660      0.0000
  12   4   5      0.0000      0.7910     -0.0906      0.0000
  -6   5   5      3.2706      0.7661      3.4227      0.0000
  -5   5   5     16.9380      1.3972     -8.0052      0.0000
  -4   5   5      9.1957      0.5433     -8.5982      0.0000
  -3   5   5      3.1952      0.5427     -1.9365      0.0000
  -2   5   5      4.3729      1.5018     -3.0973      0.0000
  -1   5   5     19.2486      1.0671    -17.9780      0.0000
   0   5   5      3.7377      0.5442      1.7755      0.0000
   1   5   5      8.2227      0.8743      5.0662      0.0000
   2   5   5      4.5181      1.1743      1.9206      0.0000
   3   5   5      7.6992      0.5489     -8.1634      0.0000
   4   5   5      3.7086      1.2108      2.4881      0.0000
   5   5   5      3.4976      0.3712      4.3348      0.0000
   6   5   5      3.6317      0.4957      2.9566      0.0000
   7   5   5      2.5235      0.4469      1.4628      0.0000
   8   5   5      1.4610      0.8820      1.1780      0.0000
   9   5   5      2.4109      1.0658     -1.6084      0.0000
  10   5   5      0.6560      1.0462     -0.6267      0.0000
  11   5   5      1.6160      0.6017      1.1536      0.0000
  -6   6   5      8.3787      1.0959      7.3464      0.0000
  -5   6   5      2.7771      0.7817      0.3335      0.0000
  -4   6   5      9.8727      0.5191      8.2939      0.0000
  -3   6   5      9.7330      0.5363      9.4811      0.0000
  -2   6   5     29.0386      2.1096    -27.8560      0.0000
  -1   6   5      8.9900      0.4890     -8.3796      0.0000
   0   6   5      9.7825      0.4990      9.1949      0.0000
   1   6   5      8.6115      1.1192     -8.1877      0.0000
   2   6   5      5.1653      0.3756      4.0285      0.0000
   3   6   5     15.8779      0.8108     19.3574      0.0000
   4   6   5      2.9520      0.3195      2.1654      0.0000
   5   6   5      6.7838      0.3845     -7.4445      0.0000
   6   6   5      2.9833      0.4181      2.7240      0.0000
   7   6   5      1.7315      0.4414     -0.1003      0.0000
   8   6   5      3.4059      0.3878     -3.3381      0.0000
   9   6   5      0.8720      0.7316     -1.1664      0.0000
  10   6   5      1.4352      0.4810      1.1767      0.0000
  11   6   5      0.0000      0.6169      1.0225      0.0000
  -9   7   5      1.8563      1.4775      1.4437      0.0000
  -8   7   5      2.3803      1.1000     -0.2882      0.0000
  -7   7   5      8.1428      0.7529     -7.8338      0.0000
  -6   7   5      5.7875      0.5449     -5.2278      0.0000
  -5   7   5      2.5229      0.5223     -1.8763      0.0000
  -4   7   5      6.1390      0.3843     -6.1264      0.0000
  -3   7   5      2.7459      0.4869      0.2767      0.0000
  -2   7   5      7.2312      0.5031      5.5183      0.0000
  -1   7   5      7.6054      3.0314      4.2327      0.0000
   0   7   5      8.8772      0.7124     -8.9802      0.0000
   1   7   5      4.2798      0.2883     -4.5398      0.0000
   2   7   5      8.8899      0.6570     -8.7571      0.0000
   3   7   5      3.7042      1.9761      2.4212      0.0000
   4   7   5      4.5953      0.4044      4.2499      0.0000
   5   7   5      5.0368      0.4399      5.1869      0.0000
   6   7   5      2.1626      0.4213      0.7691      0.0000
   7   7   5      1.7301      0.5301     -1.0029      0.0000
   8   7   5      3.9292      0.4405     -4.2820      0.0000
   9   7   5      1.8850      0.4744     -1.2198      0.0000
  10   7   5      0.9766      0.6913      0.9215      0.0000
  11   7   5      0.7479      0.7947     -0.0949      0.0000
 -11   8   5      4.4915      0.6431     -3.6063      0.0000
 -10   8   5      1.9327      0.9518     -0.8498      0.0000
  -9   8   5      3.7784      0.6285      3.1243      0.0000
  -8   8   5      4.0844      0.9303      3.4981      0.0000
  -7   8   5      3.8778      0.9470     -3.9732      0.0000
  -6   8   5      2.9924      0.7620      2.2140      0.0000
  -5   8   5      5.4989      0.3450      5.4463      0.0000
  -4   8   5     15.9457      0.8359    -16.5510      0.0000
  -3   8   5      4.0299      0.2670      4.1735      0.0000
  -2   8   5      9.1989      0.7610      7.4219      0.0000
  -1   8   5     12.3889      0.9874     12.5433      0.0000
   0   8   5      5.5897      0.3471     -5.0365      0.0000
   1   8   5      2.9828      0.3524     -0.8679      0.0000
   2   8   5      3.1728      0.3244      2.3761      0.0000
   3   8   5      6.4630      0.4351     -6.0001      0.0000
   4   8   5      4.5269      0.3601     -5.9252      0.0000
   5   8   5      2.5994      0.7172      0.2922      0.0000
   6   8   5      3.3381      0.5839      2.7242      0.0000
   7   8   5      1.7161      0.4332     -1.0209      0.0000
   8   8   5      3.9552      0.3601      3.9103      0.0000
   9   8   5      1.4285      0.5737      1.2229      0.0000
  10   8   5      3.0926      0.4840     -2.8446      0.0000
  11   8   5      0.9848      0.5606     -0.3470      0.0000
 -14   9   5      0.0000      0.9634      1.1790      0.0000
 -13   9   5      1.9303      0.6184     -2.0425      0.0000
 -12   9   5      0.9723      0.7488      0.5505      0.0000
 -11   9   5      3.2132      0.4428      3.9872      0.0000
  -9   9   5      2.3361      0.5840      0.6622      0.0000
  -8   9   5      5.5221      0.4606      4.7468      0.0000
  -7   9   5      4.4696      0.4781     -4.1866      0.0000
  -6   9   5      5.7930      0.5807     -5.3294      0.0000
  -5   9   5     10.3948      0.5785     10.5677      0.0000
  -4   9   5      5.0455      0.3453      4.9162      0.0000
  -3   9   5     19.2681      1.0015    -19.2115      0.0000
  -2   9   5      9.8435      0.6694    -10.2761      0.0000
  -1   9   5      7.2788      0.4390      7.0488      0.0000
   0   9   5      3.5518      0.3455      4.1288      0.0000
   1   9   5      7.4960      0.4106     -7.4542      0.0000
   2   9   5      2.7588      0.3544      0.8364      0.0000
   3   9   5      4.4953      0.3193     -4.4197      0.0000
   4   9   5      2.4977      0.4776      0.1546      0.0000
   5   9   5      1.7117      0.3370      1.2264      0.0000
   6   9   5      4.3795      0.4034      4.8679      0.0000
   7   9   5      3.2221      0.3370     -3.0148      0.0000
   8   9   5      2.2695      0.3150     -2.1549      0.0000
   9   9   5      1.6678      0.3568      1.9656      0.0000
  10   9   5      1.3835      0.6037      0.8150      0.0000
 -14  10   5      0.0000      0.7678      0.4089      0.0000
 -13  10   5      1.3557      0.7436      0.8507      0.0000
 -12  10   5      1.0586      0.5884      0.6265      0.0000
 -11  10   5      1.4955      0.7248     -1.7015      0.0000
 -10  10   5      1.6695      0.4998      0.1790      0.0000
  -9  10   5      3.3737      0.4336      2.9225      0.0000
  -8  10   5      3.2606      0.3042     -3.1120      0.0000
  -7  10   5      4.4952      0.6605     -4.1360      0.0000
  -6  10   5      2.1189      0.3079     -1.1084      0.0000
  -5  10   5      1.8100      0.2875      0.4686      0.0000
  -4  10   5      1.8929      0.3028     -1.3380      0.0000
  -3  10   5      1.2206      0.3657      0.6910      0.0000
  -2  10   5      2.4243      0.4315     -0.7826      0.0000
  -1  10   5      4.0641      0.2770     -4.0524      0.0000
   0  10   5      1.2321      0.7619     -1.7538      0.0000
   1  10   5      4.5072      0.4942      3.6914      0.0000
   2  10   5      2.3096      0.2874      2.0955      0.0000
   3  10   5      4.2773      0.3438     -4.1170      0.0000
   4  10   5      2.3103      0.3360     -1.1958      0.0000
   5  10   5      3.3389      0.3819      3.0897      0.0000
   6  10   5      2.3243      0.3866      2.4399      0.0000
   7  10   5      2.9124      0.3420     -3.1946      0.0000
   8  10   5      1.6422      0.4201      0.3876      0.0000
   9  10   5      2.1967      0.3947      1.4172      0.0000
  10  10   5      0.9969      0.4744      0.0501      0.0000
 -14  11   5      0.0000      0.7485      0.1955      0.0000
 -13  11   5      1.4391      0.4128      1.1355      0.0000
 -12  11   5      2.5514      0.3672     -0.9572      0.0000
 -11  11   5      1.8646      0.3576     -2.2528      0.0000
 -10  11   5      1.8594      0.4868      0.6212      0.0000
  -9  11   5      1.5959      0.4987     -1.2849      0.0000
  -8  11   5      1.2787      0.5499      0.5428      0.0000
  -7  11   5      3.1308      0.3372      2.9966      0.0000
  -6  11   5      2.5055      0.2961      0.9412      0.0000
  -5  11   5      2.9771      0.4844     -2.2949      0.0000
  -4  11   5      7.7600      0.3657     -7.8460      0.0000
  -3  11   5      1.5293      0.3413     -0.6912      0.0000
  -2  11   5      1.0352      0.5641     -0.1527      0.0000
  -1  11   5      2.5216      0.3908     -1.5702      0.0000
   0  11   5      2.5143      0.3143     -1.2909      0.0000
   1  11   5      6.7196      0.4948      7.5626      0.0000
   2  11   5      1.5609      0.4742     -0.8362      0.0000
   3  11   5      3.5992      0.6112      0.3379      0.0000
   4  11   5      3.0371      0.9871      1.9339      0.0000
   5  11   5      3.9533      0.5131      2.1523      0.0000
   6  11   5      2.0025      0.3967     -2.3520      0.0000
   7  11   5      1.2078      0.4667     -0.3751      0.0000
   8  11   5      1.1372      0.5212      0.7249      0.0000
   9  11   5      0.0000      0.5685     -0.0367      0.0000
 -13  12   5      1.6744      0.5390      0.5301      0.0000
 -12  12   5      0.7132      0.5823      0.4816      0.0000
 -11  12   5      0.8990      0.9082     -0.5053      0.0000
 -10  12   5      0.9460      0.6374      0.4153      0.0000
  -9  12   5      4.4435      0.4028     -4.3557      0.0000
  -8  12   5      1.8708      0.3351      0.0114      0.0000
  -7  12   5      3.7965      0.3402      3.1268      0.0000
  -6  12   5      1.9567      0.2385      1.8961      0.0000
  -5  12   5      1.6828      0.2786      1.0931      0.0000
  -4  12   5      1.3224      0.3636     -0.3638      0.0000
  -3  12   5      3.0154      0.2639      3.4989      0.0000
  -2  12   5      4.0597      0.3533     -2.9399      0.0000
  -1  12   5      2.5623      0.2582      2.1681      0.0000
   0  12   5      2.8969      0.3056      1.8022      0.0000
   1  12   5      1.6294      0.4103      0.5282      0.0000
   2  12   5      1.5205      1.0098      0.3759      0.0000
   3  12   5      1.9485      1.0036      1.4260      0.0000
   4  12   5      2.2103      0.3735      1.9527      0.0000
   5  12   5      2.1179      0.3862     -1.8712      0.0000
   6  12   5      1.4973      0.3562     -1.2188      0.0000
   7  12   5      1.7426      0.3637     -0.8087      0.0000
   8  12   5      1.9901      0.3359     -1.4641      0.0000
   9  12   5      1.1002      0.7246     -0.5826      0.0000
 -12  13   5      0.7575      0.8660      0.9945      0.0000
 -11  13   5      0.6216      0.5887     -0.5855      0.0000
 -10  13   5      3.4446      0.3741      2.8975      0.0000
  -9  13   5      2.9444      0.3046      2.7822      0.0000
  -8  13   5      3.5777      0.3107     -3.1900      0.0000
  -7  13   5      4.2233      0.5231     -4.4808      0.0000
  -6  13   5      1.2328      0.3322      0.0633      0.0000
  -5  13   5      1.2794      0.3199      0.5730      0.0000
  -4  13   5      1.3248      0.3046     -0.4363      0.0000
  -3  13   5      5.0324      0.4066      4.7556      0.0000
  -2  13   5      3.0010      0.3081      3.1624      0.0000
  -1  13   5      5.2177      0.3328     -6.1631      0.0000
   0  13   5      2.5101      0.2972     -2.6452      0.0000
   1  13   5      1.2661      0.4517      1.4491      0.0000
   2  13   5      2.0806      0.3243     -2.3913      0.0000
   3  13   5      5.1526      0.3259     -5.7504      0.0000
   4  13   5      2.6628      0.2990      2.9182      0.0000
   5  13   5      1.4771      0.3485      0.9486      0.0000
   6  13   5      1.8771      0.5808      1.0004      0.0000
   7  13   5      1.1142      0.4644      1.1217      0.0000
   8  13   5      1.2305      0.5302     -0.6672      0.0000
 -11  14   5      1.3410      0.6555      0.5793      0.0000
 -10  14   5      1.2280      0.4209     -1.0641      0.0000
  -9  14   5      0.8643      0.5209     -0.8798      0.0000
  -8  14   5      1.8555      0.2772      1.3345      0.0000
  -7  14   5      1.4160      0.3196      0.6810      0.0000
  -6  14   5      2.7651      0.2783     -2.7042      0.0000
  -5  14   5      1.0373      0.4201      0.1326      0.0000
  -4  14   5      1.0762      0.3730     -0.4632      0.0000
  -3  14   5      1.9211      0.3067     -1.6623      0.0000
  -2  14   5      2.3452      0.2765      2.7722      0.0000
  -1  14   5      1.8286      0.3242      2.6232      0.0000
   0  14   5      2.4030      0.3198     -0.9887      0.0000
   1  14   5      1.4473      0.4398     -1.2550      0.0000
   2  14   5      1.0935      0.5953     -0.7412      0.0000
   3  14   5      1.4253      0.4618     -0.6255      0.0000
   4  14   5      1.2045      0.4745      0.8345      0.0000
   5  14   5      1.1008      0.4702     -0.9860      0.0000
   6  14   5      0.7242      0.6118     -0.4842      0.0000
   7  14   5      1.4545      0.4522      0.8674      0.0000
 -10  15   5      1.9134      0.4066     -1.8574      0.0000
  -9  15   5      1.1771      0.3635     -0.4666      0.0000
  -8  15   5      2.7254      0.2978      2.7921      0.0000
  -7  15   5      0.8268      0.3934     -0.5486      0.0000
  -6  15   5      2.0860      0.2778     -2.2807      0.0000
  -5  15   5      2.5742      0.2663      3.0988      0.0000
  -4  15   5      1.3072      0.3447      1.4746      0.0000
  -3  15   5      2.2137      0.3128     -2.5757      0.0000
  -2  15   5      1.3184      0.3135     -1.3489      0.0000
  -1  15   5      2.3101      0.2607      2.7640      0.0000
   0  15   5      2.3758      0.2985     -3.3338      0.0000
   1  15   5      2.2270      0.3485     -2.2861      0.0000
   2  15   5      0.9334      0.5384      0.6183      0.0000
   3  15   5      1.5812      0.4270      1.2065      0.0000
   4  15   5      1.6526      0.5046     -2.0190      0.0000
   5  15   5      0.7101      0.5947      0.4542      0.0000
   6  15   5      1.2413      0.5002      1.7802      0.0000
  -9  16   5      0.7486      0.5564      0.3001      0.0000
  -8  16   5      1.1726      0.5278      1.3627      0.0000
  -7  16   5      0.5524      0.5085     -0.1773      0.0000
  -6  16   5      1.2608      0.3924     -1.5044      0.0000
  -5  16   5      1.3300      0.2443     -1.1664      0.0000
  -4  16   5      1.8446      0.2683     -2.1302      0.0000
  -3  16   5      1.1979      0.3586     -1.2463      0.0000
  -2  16   5      1.4529      0.2915      2.1080      0.0000
  -1  16   5      2.1328      0.2609      2.5894      0.0000
   0  16   5      1.1869      0.3723     -0.6954      0.0000
   1  16   5      1.0152      0.4493      0.2834      0.0000
   2  16   5      0.9613      0.6510      0.0041      0.0000
   3  16   5      1.3665      0.5442     -1.1563      0.0000
   4  16   5      0.5004      0.5873     -0.4988      0.0000
   5  16   5      0.0000      0.9091      0.2614      0.0000
  -7  17   5      0.4794      0.5469      0.2894      0.0000
  -6  17   5      0.9549      0.3825     -1.2540      0.0000
  -5  17   5      1.1035      0.3379      0.7279      0.0000
  -4  17   5      0.5457      0.4996      0.5010      0.0000
  -3  17   5      1.3940      0.3512     -1.9769      0.0000
  -2  17   5      0.4562      0.4495     -0.8998      0.0000
  -1  17   5      0.8810      0.3904      0.9812      0.0000
   0  17   5      0.4310      0.4990      1.1174      0.0000
   1  17   5      0.3574      0.4740     -0.1584      0.0000
   2  17   5      1.0048      0.4468      1.1161      0.0000
   3  17   5      0.4695      0.6638     -0.2625      0.0000
  -5  18   5      0.2437      0.5531      1.1960      0.0000
  -4  18   5      0.4637      0.5809      0.5107      0.0000
  -3  18   5      0.3111      0.5469      0.4446      0.0000
  -2  18   5      0.2445      0.5128      0.4002      0.0000
  -1  18   5      0.8925      0.4798     -0.9560      0.0000
   0  18   5      0.5929      0.5928     -1.0422      0.0000
  -4   0   6     49.4746      6.2303    -45.6932      0.0000
  -3   0   6      5.9428      0.6362     -4.9792      0.0000
  -2   0   6      4.0507      3.7075      3.1766      0.0000
  -1   0   6     15.4023      0.9841    -14.8177      0.0000
   0   0   6      3.2623      0.4496      2.0130      0.0000
   1   0   6     20.6762      2.6514     17.3570      0.0000
   2   0   6      9.6256      0.5923      7.8079      0.0000
   3   0   6     19.6146      2.4984    -19.9500      0.0000
   4   0   6      2.9250      0.5625      2.5756      0.0000
   6   0   6      5.2303      0.7818     -4.6984      0.0000
   7   0   6      1.4700      1.4496     -3.2217      0.0000
   8   0   6      2.6222      0.9161      2.8627      0.0000
   9   0   6      2.1729      1.6930      1.8842      0.0000
  -4   1   6      5.1987      0.9685     -6.0609      0.0000
  -3   1   6      3.2777      0.4182     -3.3365      0.0000
  -2   1   6      7.9524      0.5772      6.0432      0.0000
  -1   1   6      4.4827      0.2773     -1.7803      0.0000
   0   1   6     16.7500      0.7664    -15.4733      0.0000
   1   1   6      5.7550      0.5049      4.9372      0.0000
   2   1   6      1.7554      0.4273      1.4343      0.0000
   3   1   6      2.9779      0.3616      1.2827      0.0000
   4   1   6      4.6510      0.3896      3.9340      0.0000
   5   1   6      9.6792      1.0516      9.8033      0.0000
   6   1   6      6.5432      0.6677     -7.9036      0.0000
   7   1   6      3.2955      0.6520     -3.8668      0.0000
   8   1   6      1.6081      0.9764      1.9093      0.0000
   9   1   6      2.6054      0.7051      2.2489      0.0000
  10   1   6      2.0900      0.9423     -1.7139      0.0000
  11   1   6      2.1084      1.5497      2.0619      0.0000
  -4   2   6     19.7634      2.4758     21.1626      0.0000
  -3   2   6      5.3565      0.6351      6.1397      0.0000
  -2   2   6     11.0356      1.8865      9.0368      0.0000
  -1   2   6      4.1225      0.5130      3.2045      0.0000
   0   2   6      6.4545      0.3507     -4.4450      0.0000
   1   2   6      2.2753      0.2926     -1.7081      0.0000
   2   2   6      3.4438      0.3707     -3.1424      0.0000
   3   2   6      4.4659      0.5145      1.2839      0.0000
   4   2   6      2.5939      0.5631      1.3252      0.0000
   5   2   6      9.5858      1.0026     10.0861      0.0000
   6   2   6      8.9216      0.7024      7.4812      0.0000
   7   2   6      2.1218      0.5853     -2.3653      0.0000
   8   2   6      1.9739      0.9805     -0.1044      0.0000
   9   2   6      1.4537      0.7425     -0.4818      0.0000
  10   2   6      1.8992      0.6884     -1.4534      0.0000
  11   2   6      0.1040      0.9091     -1.1390      0.0000
  -5   3   6      7.6629      0.9845     -6.6770      0.0000
  -4   3   6      7.7525      0.7078     -9.7653      0.0000
  -3   3   6     11.0797      0.9883      0.4213      0.0000
  -2   3   6     10.8028      0.5658    -12.8260      0.0000
  -1   3   6      5.0163      0.3241     -4.0438      0.0000
   0   3   6      5.1131      0.3227     -2.7452      0.0000
   1   3   6      9.3879      0.5328      9.5234      0.0000
   2   3   6     10.0713      0.6794      8.8403      0.0000
   3   3   6      7.5366      0.4730     -7.2714      0.0000
   4   3   6      2.6406      0.5582      1.2127      0.0000
   5   3   6      2.8642      0.4964      2.8066      0.0000
   6   3   6      3.0646      0.4721      2.3753      0.0000
   7   3   6      4.2937      0.4174     -4.1874      0.0000
   9   3   6      3.5148      1.1154     -3.4948      0.0000
  10   3   6      1.3484      0.7032     -0.9383      0.0000
  11   3   6      1.0443      0.8158      0.7920      0.0000
  -5   4   6      3.3831      0.5769     -0.0982      0.0000
  -4   4   6      4.0033      0.4358      1.5166      0.0000
  -3   4   6      5.7881      0.4739      4.6198      0.0000
  -2   4   6     15.0814      5.5450      3.8430      0.0000
  -1   4   6     18.0498      1.0396     18.3980      0.0000
   0   4   6      5.6627      0.3746      6.2149      0.0000
   1   4   6     19.1638      0.9369    -19.2153      0.0000
   2   4   6      4.4476      0.4407     -3.6291      0.0000
   3   4   6      8.1203      0.4507      8.5284      0.0000
   4   4   6      3.2013      0.7273      3.9319      0.0000
   5   4   6      2.6166      0.3994      2.4446      0.0000
   6   4   6      4.8059      0.4925      5.8056      0.0000
   7   4   6      2.0783      0.4859      0.6301      0.0000
   8   4   6      4.8652      0.6584     -3.9151      0.0000
   9   4   6      0.8631      0.6613     -0.9718      0.0000
  10   4   6      1.6213      0.7900     -0.3726      0.0000
  11   4   6      1.0306      0.7761     -0.5986      0.0000
  -5   5   6     13.4687      2.4371    -15.3270      0.0000
  -4   5   6      2.2828      0.5944     -2.5579      0.0000
  -3   5   6      3.7474      2.9577     -3.4511      0.0000
  -2   5   6      5.7888      0.6806     -5.9962      0.0000
  -1   5   6     29.1806      1.4178     29.2340      0.0000
   0   5   6     12.4540      0.6442     13.1805      0.0000
   1   5   6      6.4797      0.4056     -5.4087      0.0000
   2   5   6      7.8262      0.5104     -7.8281      0.0000
   3   5   6      2.8218      0.2989      2.2529      0.0000
   4   5   6     11.2931      0.5952    -11.4966      0.0000
   5   5   6      1.5091      0.4836      0.9010      0.0000
   6   5   6      4.2276      0.4739      3.4480      0.0000
   7   5   6      2.4599      0.3988      2.3085      0.0000
   8   5   6      2.5030      0.3634     -2.5069      0.0000
   9   5   6      1.2651      0.5910      0.6757      0.0000
  10   5   6      1.0667      0.7617      1.3394      0.0000
  11   5   6      2.2919      0.5423     -2.0326      0.0000
  -6   6   6     15.8425      1.3118     18.9995      0.0000
  -5   6   6      2.8302      0.6907     -1.3908      0.0000
  -4   6   6     17.3843      0.9460    -18.2854      0.0000
  -3   6   6      5.6576      0.4661     -5.2398      0.0000
  -2   6   6     16.8485      1.2197     10.3835      0.0000
  -1   6   6      3.0267      0.7502     -2.2630      0.0000
   0   6   6      7.1383      0.7556     -1.8545      0.0000
   1   6   6      6.0975      0.3524      6.3534      0.0000
   2   6   6      2.5172      0.3754      0.9258      0.0000
   3   6   6      1.8994      0.3668     -1.8151      0.0000
   4   6   6      3.3408      0.3519      2.2923      0.0000
   5   6   6      2.9905      0.3610     -3.0313      0.0000
   6   6   6      4.3677      0.3495     -4.9029      0.0000
   7   6   6      1.1823      0.6188     -0.1094      0.0000
   8   6   6      2.4252      0.4351      2.7698      0.0000
   9   6   6      1.3602      0.6180      0.9385      0.0000
  10   6   6      0.5019      0.5961      0.1842      0.0000
  11   6   6      1.1541      0.5397      0.4197      0.0000
  -8   7   6      4.1397      0.5730      4.2644      0.0000
  -7   7   6     13.7308      1.1497     -8.3568      0.0000
  -6   7   6      2.5602      0.3461     -1.6147      0.0000
  -5   7   6      7.3818      0.4194      5.7866      0.0000
  -4   7   6      3.5402      0.4718      2.1448      0.0000
  -3   7   6     19.3905      1.3112    -18.5610      0.0000
  -2   7   6     10.4661      0.9169    -11.8506      0.0000
  -1   7   6     18.5365      1.3468     17.2497      0.0000
   0   7   6      3.5707      0.4683     -1.4952      0.0000
   1   7   6      3.3646      0.4864     -1.7981      0.0000
   2   7   6      4.0275      0.4910      3.8694      0.0000
   3   7   6      4.9663      0.4559     -5.1399      0.0000
   4   7   6      3.3961      1.7423     -0.7009      0.0000
   5   7   6      3.6920      0.3950      4.1562      0.0000
   6   7   6      6.9520      0.5052      5.7966      0.0000
   7   7   6      4.2641      0.3784     -4.0588      0.0000
   8   7   6      2.3732      0.4905      0.7581      0.0000
   9   7   6      1.5009      0.9471      0.3334      0.0000
  10   7   6      1.6113      0.5566      0.4826      0.0000
 -11   8   6      5.4854      0.6222     -5.0454      0.0000
 -10   8   6      3.3938      0.7026     -4.1802      0.0000
  -9   8   6      3.3734      0.8473      2.2506      0.0000
  -8   8   6      2.9664      0.7409     -0.4200      0.0000
  -7   8   6      2.9640      0.7814     -1.9049      0.0000
  -6   8   6      3.1565      0.5288      1.7058      0.0000
  -5   8   6      3.1499      0.2825      3.4453      0.0000
  -4   8   6     10.6246      0.9783    -11.0321      0.0000
  -3   8   6      2.4043      0.2784     -1.2654      0.0000
  -2   8   6     11.2325      0.5556     11.3421      0.0000
  -1   8   6      3.1643      0.3508      2.7685      0.0000
   0   8   6      5.8383      0.4488     -1.1522      0.0000
   1   8   6     10.4468      0.5276     10.4336      0.0000
   2   8   6      4.8709      0.3619      5.4137      0.0000
   3   8   6      2.5562      1.1360     -0.7131      0.0000
   4   8   6      2.1319      0.3836     -0.4467      0.0000
   5   8   6      2.9107      0.3547      2.8143      0.0000
   6   8   6      1.9762      0.5080     -1.0920      0.0000
   7   8   6      3.5156      0.3711     -3.4868      0.0000
   8   8   6      2.0237      0.3467      1.5207      0.0000
   9   8   6      2.5744      0.5122      2.0242      0.0000
  10   8   6      1.1644      0.4650     -0.5972      0.0000
 -12   9   6      0.0000      1.0229     -0.4503      0.0000
 -11   9   6      1.7529      0.8113     -1.7217      0.0000
 -10   9   6      1.9900      1.4608      1.6172      0.0000
  -9   9   6      2.8516      1.6155     -0.1053      0.0000
  -8   9   6      1.8170      0.7526     -0.4726      0.0000
  -7   9   6      1.4243      0.4756      0.5144      0.0000
  -6   9   6      3.5853      0.2402      3.5706      0.0000
  -5   9   6      4.8193      0.5098      4.9010      0.0000
  -4   9   6      2.6210      0.4450      1.8724      0.0000
  -3   9   6      4.2065      0.6120      3.2273      0.0000
  -2   9   6      3.6739      0.7935     -2.4049      0.0000
  -1   9   6      4.1489      0.7305     -2.5548      0.0000
   0   9   6      6.8393      0.4059     -6.7666      0.0000
   1   9   6      6.8535      0.5590      6.3498      0.0000
   2   9   6      3.1039      0.5771      0.4269      0.0000
   3   9   6      1.8573      0.3496     -0.0688      0.0000
   4   9   6      2.1760      0.9877      0.6999      0.0000
   5   9   6      4.2860      0.3025      4.4627      0.0000
   6   9   6      3.3133      0.3856     -3.5596      0.0000
   7   9   6      3.1244      0.4556     -2.0066      0.0000
   8   9   6      1.2212      0.5686      0.4704      0.0000
   9   9   6      1.1781      0.4787     -1.1609      0.0000
 -14  10   6      1.5620      0.7063      1.1430      0.0000
 -13  10   6      0.7948      0.8148     -0.0268      0.0000
 -12  10   6      0.0000      0.8177      0.4679      0.0000
 -11  10   6      2.2712      0.6705      2.4092      0.0000
 -10  10   6      1.4597      0.7742      1.1903      0.0000
  -9  10   6      5.0296      0.5001     -4.7217      0.0000
  -8  10   6      0.9542      0.6587      0.4237      0.0000
  -7  10   6      3.6724      0.4066     -3.3081      0.0000
  -6  10   6      4.4927      0.3700     -3.9141      0.0000
  -5  10   6      1.8331      0.3087     -1.3882      0.0000
  -4  10   6      4.2010      0.2387      4.0622      0.0000
  -3  10   6      1.9046      0.4072      0.9532      0.0000
  -2  10   6      4.0487      1.5953      1.9988      0.0000
  -1  10   6      4.2487      0.6240      4.2375      0.0000
   0  10   6      1.9834      0.3361      0.9755      0.0000
   1  10   6      2.8256      0.3120     -3.1250      0.0000
   2  10   6      1.6124      0.6935     -0.1609      0.0000
   3  10   6      2.0384      0.3670      0.8542      0.0000
   4  10   6      1.6442      0.9835     -0.5359      0.0000
   5  10   6      1.5874      0.5269      0.3011      0.0000
   6  10   6      2.0403      0.3507      1.7484      0.0000
   7  10   6      0.4788      0.6074     -0.6183      0.0000
   8  10   6      2.3973      0.3035     -1.7968      0.0000
   9  10   6      0.5749      0.5985     -0.2333      0.0000
 -14  11   6      0.0000      0.6761     -0.1181      0.0000
 -13  11   6      1.1883      0.4719      1.1191      0.0000
 -12  11   6      1.5294      0.4723     -1.9140      0.0000
 -11  11   6      2.5529      0.4371     -3.0645      0.0000
 -10  11   6      3.3518      0.3685      3.0272      0.0000
  -9  11   6      1.3579      0.4578     -0.7561      0.0000
  -8  11   6      2.1558      0.3307      0.9755      0.0000
  -7  11   6      2.7154      0.2862      2.2826      0.0000
  -6  11   6      2.4636      0.3317      2.0356      0.0000
  -5  11   6      6.6370      0.3903     -7.0660      0.0000
  -4  11   6      2.8493      0.2465     -1.4580      0.0000
  -3  11   6      6.8058      0.4804      6.2469      0.0000
  -2  11   6      3.3982      0.7918      2.1053      0.0000
  -1  11   6      2.6445      0.4997     -1.8208      0.0000
   0  11   6      1.7253      0.4840      0.9179      0.0000
   1  11   6      2.6550      0.3055      1.9793      0.0000
   2  11   6      3.9062      0.4208     -2.9394      0.0000
   3  11   6      3.6912      0.3059     -3.6625      0.0000
   4  11   6      1.9218      0.4485     -0.9041      0.0000
   5  11   6      3.3622      0.3060     -3.1642      0.0000
   6  11   6      2.0972      0.3110      1.5663      0.0000
   7  11   6      1.9629      0.3507      2.6585      0.0000
   8  11   6      1.1002      0.5310      0.1252      0.0000
 -13  12   6      1.4049      0.5809      0.5600      0.0000
 -12  12   6      1.0912      0.5348     -0.1747      0.0000
 -11  12   6      0.0000      0.7024     -0.2938      0.0000
 -10  12   6      0.7513      0.6113     -0.3238      0.0000
  -9  12   6      1.7360      0.3644     -2.1210      0.0000
  -8  12   6      1.7609      0.4912     -0.2255      0.0000
  -7  12   6      2.6447      0.2110      2.4817      0.0000
  -6  12   6      3.3656      0.2475      3.7265      0.0000
  -5  12   6      2.0002      0.4263     -1.0200      0.0000
  -4  12   6      4.8148      0.3588     -4.7911      0.0000
  -3  12   6      1.5157      0.3732     -0.1375      0.0000
  -2  12   6      2.9399      0.6837      0.7405      0.0000
  -1  12   6      2.5941      0.3168      2.3456      0.0000
   0  12   6      1.0379      0.7295     -0.4480      0.0000
   1  12   6      1.9771      0.3819     -1.7098      0.0000
   2  12   6      3.3882      0.4061     -2.6175      0.0000
   3  12   6      3.2600      0.3441      3.7609      0.0000
   4  12   6      2.8027      0.3404      2.9179      0.0000
   5  12   6      2.6403      0.3406     -2.9968      0.0000
   6  12   6      1.5312      0.3714     -1.5119      0.0000
   7  12   6      1.7959      0.4154      2.2179      0.0000
   8  12   6      0.9203      0.7148      0.5641      0.0000
 -12  13   6      1.0497      0.7988      0.8586      0.0000
 -11  13   6      0.7163      0.5951     -0.3768      0.0000
 -10  13   6      1.8477      0.4215     -1.0736      0.0000
  -9  13   6      2.2078      0.2598      1.8830      0.0000
  -8  13   6      3.5009      0.3111      2.8470      0.0000
  -7  13   6      4.5785      0.3009     -4.0977      0.0000
  -6  13   6      4.0587      0.2878     -3.9781      0.0000
  -5  13   6      3.2842      0.2662      3.4557      0.0000
  -4  13   6      1.4901      0.2669      0.9217      0.0000
  -3  13   6      2.6108      0.3144     -2.8311      0.0000
  -2  13   6      2.0504      0.4647     -0.6271      0.0000
  -1  13   6      2.2666      0.4034      2.7470      0.0000
   0  13   6      2.6828      0.2935     -3.3309      0.0000
   1  13   6      1.0607      0.5898      0.7838      0.0000
   2  13   6      1.4821      0.4390     -0.1088      0.0000
   3  13   6      0.7247      0.6228      0.1619      0.0000
   4  13   6      2.2097      0.3111     -1.7789      0.0000
   5  13   6      1.3381      0.3690      0.0751      0.0000
   6  13   6      1.6301      0.3787      1.8841      0.0000
   7  13   6      1.4772      0.5494      0.1793      0.0000
 -11  14   6      2.2468      1.1815     -2.0573      0.0000
 -10  14   6      1.3063      0.3584     -0.7285      0.0000
  -9  14   6      1.2407      0.4330      0.6066      0.0000
  -8  14   6      1.3053      0.3150      0.1304      0.0000
  -7  14   6      0.9150      0.3639     -0.1165      0.0000
  -6  14   6      2.8061      0.2619      2.1956      0.0000
  -5  14   6      1.5027      0.2793      1.1935      0.0000
  -4  14   6      2.8981      0.2928     -3.4147      0.0000
  -3  14   6      3.7436      0.3587     -3.9779      0.0000
  -2  14   6      1.5543      0.3064      1.3473      0.0000
  -1  14   6      0.8328      0.5553      1.0047      0.0000
   0  14   6      1.0361      0.5002      0.7979      0.0000
   1  14   6      3.1209      0.2953      3.1019      0.0000
   2  14   6      2.7232      0.3341      2.7994      0.0000
   3  14   6      1.1340      0.4450      0.6781      0.0000
   4  14   6      1.2474      0.4214     -0.7150      0.0000
   5  14   6      1.2637      0.4430     -0.1661      0.0000
   6  14   6      1.2104      0.5165     -0.2146      0.0000
 -10  15   6      2.2114      0.4570     -1.7018      0.0000
  -9  15   6      1.0159      0.5127     -0.9502      0.0000
  -8  15   6      1.7990      0.3288      1.7474      0.0000
  -7  15   6      1.7278      0.2605     -2.0448      0.0000
  -6  15   6      1.1031      0.3661     -0.2135      0.0000
  -5  15   6      4.3179      0.4255      4.8258      0.0000
  -4  15   6      1.6736      0.2565      2.3580      0.0000
  -3  15   6      1.8041      0.2731     -1.8550      0.0000
  -2  15   6      0.9964      0.3388      0.8286      0.0000
  -1  15   6      0.3599      0.5149     -0.0228      0.0000
   0  15   6      0.9199      0.4465     -1.1885      0.0000
   1  15   6      0.7919      0.5673     -0.9764      0.0000
   2  15   6      0.3520      0.6164      0.9401      0.0000
   3  15   6      0.6730      0.7116      0.2213      0.0000
   4  15   6      0.2754      0.5499      0.1975      0.0000
   5  15   6      0.8704      0.6222      0.3634      0.0000
  -9  16   6      0.7252      0.5950      0.5329      0.0000
  -8  16   6      1.2199      0.4312      0.6729      0.0000
  -7  16   6      0.8898      0.4295     -1.1777      0.0000
  -6  16   6      0.9008      0.3246     -0.7667      0.0000
  -5  16   6      0.1703      0.4580      0.3713      0.0000
  -4  16   6      0.7488      0.4027      0.0060      0.0000
  -3  16   6      1.3938      0.3272     -0.0685      0.0000
  -2  16   6      1.3295      0.2777      0.8868      0.0000
  -1  16   6      1.0772      0.3887      1.1082      0.0000
   0  16   6      2.0865      0.4646     -3.0193      0.0000
   1  16   6      1.1399      0.4780     -1.0753      0.0000
   2  16   6      1.0513      0.5587      1.2538      0.0000
   3  16   6      1.2255      0.5216     -0.8593      0.0000
   4  16   6      1.2577      0.9648     -1.0555      0.0000
  -7  17   6      1.1017      0.5480      0.8062      0.0000
  -6  17   6      0.7278      0.5368      0.9290      0.0000
  -5  17   6      0.6783      0.5254     -1.1222      0.0000
  -4  17   6      0.6362      0.4664     -0.6830      0.0000
  -3  17   6      1.5889      0.3041      1.6917      0.0000
  -2  17   6      0.9834      0.3441     -1.1472      0.0000
  -1  17   6      1.0331      0.3670     -1.7239      0.0000
   0  17   6      0.6955      0.5109      0.5886      0.0000
   1  17   6      0.6882      0.7051      1.3257      0.0000
   2  17   6      0.8734      0.6195     -1.4946      0.0000
  -3  18   6      0.0000      0.6548      0.2854      0.0000
  -2  18   6      0.1262      0.8025     -0.1925      0.0000
  -4   1   7      5.0234      0.4057     -3.5077      0.0000
  -3   1   7     21.1289      0.8352     18.5699      0.0000
  -2   1   7     17.6526      0.7015     16.6392      0.0000
  -1   1   7      8.3924      0.3969     -7.4202      0.0000
   0   1   7      9.8408      0.8925    -10.9551      0.0000
   1   1   7      7.1450      0.3879      7.3135      0.0000
   2   1   7      3.4083      0.3635      3.6759      0.0000
   3   1   7      7.1704      0.4832     -8.1967      0.0000
   4   1   7      4.5753      0.3375      4.8981      0.0000
   5   1   7      8.2786      0.7716      8.6617      0.0000
   6   1   7      2.5470      0.5052     -2.5397      0.0000
   7   1   7      3.8169      0.5594     -4.3382      0.0000
   8   1   7      1.1320      0.8649      1.2317      0.0000
   9   1   7      2.8333      0.6100     -3.0450      0.0000
  10   1   7      1.2779      0.9741     -1.5619      0.0000
  -5   2   7      8.8258      1.1357    -10.4310      0.0000
  -4   2   7      1.9376      0.4417      0.7678      0.0000
  -3   2   7     14.5261      0.6405    -14.8321      0.0000
  -2   2   7     13.4723      0.7583     12.8360      0.0000
  -1   2   7     17.9864      0.7373     16.6521      0.0000
   0   2   7      3.9426      0.5975      2.9055      0.0000
   1   2   7      8.1163      0.4612     -8.3178      0.0000
   2   2   7      2.2608      0.3576     -1.2064      0.0000
   3   2   7      3.2960      0.3812      2.8061      0.0000
   4   2   7      7.7593      0.7353     -7.3214      0.0000
   5   2   7      2.0611      0.4558     -1.6043      0.0000
   6   2   7      1.7968      0.4756     -0.8473      0.0000
   7   2   7      0.5119      0.7479      0.5677      0.0000
   8   2   7      3.9920      0.9041      0.9473      0.0000
   9   2   7      0.7411      0.8015     -0.1925      0.0000
  10   2   7      1.4533      0.6647      0.4641      0.0000
  -5   3   7      5.8253      0.7833     -6.0693      0.0000
  -4   3   7      2.1652      0.3699      0.6259      0.0000
  -3   3   7     14.2931      0.6685    -12.9991      0.0000
  -2   3   7     13.3468      0.6977    -12.5216      0.0000
  -1   3   7     10.6826      0.4964     11.0590      0.0000
   0   3   7      2.7153      0.6356     -0.1242      0.0000
   1   3   7      5.0540      0.3532     -4.3258      0.0000
   2   3   7     16.9903      0.9791     18.7663      0.0000
   3   3   7      4.1361      0.3130      4.0601      0.0000
   4   3   7     12.1299      0.6690    -15.3463      0.0000
   5   3   7      2.5044      0.6458     -1.7532      0.0000
   6   3   7      2.7559      0.5670      2.4324      0.0000
   7   3   7      3.0547      0.4122     -3.7588      0.0000
   8   3   7      3.4311      0.4454     -3.3126      0.0000
   9   3   7      2.8378      0.7111      2.8249      0.0000
  10   3   7      2.2306      1.2208      2.4902      0.0000
  -6   4   7      5.2893      1.1166      3.4109      0.0000
  -4   4   7      3.1009      0.3544      1.3362      0.0000
  -3   4   7     13.8605      1.4279     12.7355      0.0000
  -2   4   7      3.4057      0.5653     -1.7986      0.0000
  -1   4   7      9.1294      0.7421      8.7893      0.0000
   0   4   7      6.7427      0.5471     -4.5428      0.0000
   1   4   7      6.4440      0.4407     -4.8821      0.0000
   2   4   7      3.3574      0.8448     -2.2728      0.0000
   3   4   7      6.1925      0.4047      5.6602      0.0000
   4   4   7      4.1523      0.5945      4.2089      0.0000
   5   4   7      2.9680      0.9479     -2.9239      0.0000
   6   4   7      2.3492      0.6029      0.0799      0.0000
   7   4   7      1.5716      0.4416      1.2697      0.0000
   8   4   7      0.8351      0.7352     -0.9938      0.0000
   9   4   7      1.6828      0.5140     -0.8606      0.0000
  10   4   7      0.6794      0.7212      0.8909      0.0000
  -6   5   7      4.8953      0.7221      7.1014      0.0000
  -5   5   7      9.2832      0.4842      8.9292      0.0000
  -4   5   7     10.5204      0.8982     10.9151      0.0000
  -3   5   7      3.5320      0.7528      0.5845      0.0000
  -2   5   7      4.2549      0.5405      2.9592      0.0000
  -1   5   7      3.3056      0.3431      2.4561      0.0000
   0   5   7      4.0772      0.3518     -3.7178      0.0000
   1   5   7      4.0092      0.8744      1.0436      0.0000
   2   5   7      2.6080      0.3011      2.9847      0.0000
   3   5   7      2.6804      0.4759     -1.8116      0.0000
   4   5   7      1.7822      0.3866     -0.9111      0.0000
   5   5   7      3.6809      0.3436      2.7978      0.0000
   6   5   7      3.7784      0.4357      4.2648      0.0000
   7   5   7      2.1444      0.4496     -2.4861      0.0000
   8   5   7      1.4775      0.5531     -1.7426      0.0000
   9   5   7      1.0886      0.7178     -0.4669      0.0000
  10   5   7      1.2503      0.5414      0.1746      0.0000
  -7   6   7      3.3074      0.5431     -1.9520      0.0000
  -6   6   7     11.8634      2.1318     10.7865      0.0000
  -5   6   7      7.7141      0.4829     -7.2736      0.0000
  -4   6   7      3.4000      0.6151      1.3788      0.0000
  -3   6   7      2.5704      0.4524     -1.8202      0.0000
  -2   6   7     14.1191      0.8536     14.1224      0.0000
  -1   6   7      7.9337      0.5812     -9.5116      0.0000
   0   6   7     12.2183      0.6647    -11.6151      0.0000
   1   6   7      3.0725      0.7737     -0.2407      0.0000
   2   6   7      4.6053      0.3430      4.4469      0.0000
   3   6   7      9.4894      0.6449      8.7490      0.0000
   4   6   7      3.3348      0.4157      1.5052      0.0000
   5   6   7      1.8812      0.3848      2.1863      0.0000
   6   6   7      4.5813      0.5390     -4.7768      0.0000
   7   6   7      2.7018      0.8562     -3.6771      0.0000
   8   6   7      2.3602      0.7711      0.0314      0.0000
   9   6   7      1.1510      0.5025     -0.3869      0.0000
  10   6   7      0.5912      0.6450     -0.5063      0.0000
  -8   7   7      3.7251      0.6967     -2.3493      0.0000
  -7   7   7      9.1324      0.7890     -7.9506      0.0000
  -6   7   7      3.9678      2.0117      2.6622      0.0000
  -5   7   7      7.6227      0.4197     -6.9279      0.0000
  -4   7   7      5.4549      0.3139     -5.0192      0.0000
  -3   7   7     18.7003      1.3524     18.9283      0.0000
  -2   7   7     14.2632      1.2752     15.5948      0.0000
  -1   7   7      9.4697      0.5624     -7.1735      0.0000
   0   7   7      3.1672      0.3773     -3.1126      0.0000
   1   7   7      9.2705      0.7938      8.6715      0.0000
   2   7   7      7.9814      0.5118     -8.3431      0.0000
   3   7   7      7.8200      0.5900     -7.2174      0.0000
   4   7   7      1.7963      0.7569      1.4630      0.0000
   5   7   7      3.1228      0.3346      3.7282      0.0000
   6   7   7      1.8888      0.4149     -2.1057      0.0000
   7   7   7      1.8134      0.4097      1.4129      0.0000
   8   7   7      1.2364      0.5168      1.0385      0.0000
   9   7   7      3.1407      0.4353     -2.7326      0.0000
 -10   8   7      2.0949      0.9203     -2.0688      0.0000
  -9   8   7      0.0000      1.0462      0.4304      0.0000
  -8   8   7      7.2033      1.4192      5.7144      0.0000
  -7   8   7      3.4204      0.3602     -3.2256      0.0000
  -6   8   7      6.0976      0.4741     -6.3416      0.0000
  -5   8   7      3.7616      0.2852      3.5709      0.0000
  -4   8   7      1.5643      0.6169      0.2663      0.0000
  -3   8   7      2.2985      0.6041      0.2446      0.0000
  -2   8   7      3.6075      0.2950      2.7468      0.0000
  -1   8   7      9.3270      0.6436      8.3140      0.0000
   0   8   7      2.6295      0.3755     -1.1213      0.0000
   1   8   7      2.4859      0.4144      2.4775      0.0000
   2   8   7      2.6722      2.0575     -1.3222      0.0000
   3   8   7      5.3307      0.3398     -5.3829      0.0000
   4   8   7      5.8724      0.5181     -6.3483      0.0000
   5   8   7      1.1854      0.4794      0.9495      0.0000
   6   8   7      2.7115      0.3930      2.0401      0.0000
   7   8   7      1.4557      0.5564      1.1894      0.0000
   8   8   7      1.3776      0.7022      1.0430      0.0000
   9   8   7      1.0547      0.5625     -0.5299      0.0000
 -12   9   7      3.0296      0.5802     -3.1248      0.0000
 -11   9   7      0.0000      1.0268     -0.0520      0.0000
 -10   9   7      2.4852      0.5490     -1.5976      0.0000
  -9   9   7      1.6471      1.3916     -1.7923      0.0000
  -8   9   7      4.1543      0.4007      3.0519      0.0000
  -7   9   7      7.9094      0.5071      7.7220      0.0000
  -6   9   7      4.2398      0.3523      3.7000      0.0000
  -5   9   7      4.7378      0.5165     -3.6554      0.0000
  -4   9   7      2.2830      0.2245     -1.8469      0.0000
  -3   9   7      7.4536      0.5104      8.0468      0.0000
  -2   9   7      3.6674      0.4016      2.7478      0.0000
  -1   9   7      8.4274      0.6263     -7.9203      0.0000
   0   9   7      4.7114      1.3821     -3.7804      0.0000
   1   9   7      2.7757      0.3772     -0.8834      0.0000
   2   9   7      2.1917      0.3396      0.7501      0.0000
   3   9   7      2.4011      0.3120     -1.5896      0.0000
   4   9   7      1.6707      0.4026     -1.1962      0.0000
   5   9   7      2.5085      0.5293     -1.8504      0.0000
   6   9   7      0.6678      0.5920      1.0144      0.0000
   7   9   7      2.0648      0.4953      1.0489      0.0000
   8   9   7      1.0491      0.4274     -0.7731      0.0000
   9   9   7      0.7757      0.5780      1.0664      0.0000
 -14  10   7      0.0000      0.8186      0.0572      0.0000
 -13  10   7      1.1212      0.6821     -0.6698      0.0000
 -12  10   7      1.0312      0.7088     -1.4189      0.0000
 -11  10   7      1.8305      0.6781      2.4373      0.0000
 -10  10   7      2.9382      0.4222      1.7695      0.0000
  -9  10   7      3.9724      0.4030     -4.1432      0.0000
  -8  10   7      2.1139      0.7120      1.1729      0.0000
  -7  10   7      1.8564      0.2586      1.3823      0.0000
  -6  10   7      4.5342      0.3658      4.0094      0.0000
  -5  10   7      9.1023      0.5723     -9.4909      0.0000
  -4  10   7      2.1642      0.3597     -1.2810      0.0000
  -3  10   7      4.8749      0.3483     -4.4251      0.0000
  -2  10   7      2.5723      1.5355      0.7537      0.0000
  -1  10   7      3.5330      0.3921      3.2225      0.0000
   0  10   7      2.0110      0.4070      1.6666      0.0000
   1  10   7      5.1308      0.6863     -5.5666      0.0000
   2  10   7      2.9705      0.4156     -3.2748      0.0000
   3  10   7      7.6606      0.4349      8.3970      0.0000
   4  10   7      2.7601      0.3167      3.2222      0.0000
   5  10   7      3.8745      0.3704     -3.4567      0.0000
   6  10   7      1.0362      0.4229      0.3188      0.0000
   7  10   7      2.1904      0.3478      2.8197      0.0000
   8  10   7      1.0869      0.4741     -0.9177      0.0000
 -14  11   7      0.8041      0.8613     -0.2144      0.0000
 -13  11   7      1.2698      0.6993     -0.9914      0.0000
 -12  11   7      1.4557      0.4769     -0.8272      0.0000
 -11  11   7      1.5597      0.4495     -1.2960      0.0000
 -10  11   7      2.0661      0.3748     -2.1825      0.0000
  -9  11   7      1.1876      0.4272      1.0757      0.0000
  -8  11   7      5.6466      0.3811      5.3145      0.0000
  -7  11   7      2.3638      0.2318     -2.1785      0.0000
  -6  11   7      1.5221      0.2406     -0.7687      0.0000
  -5  11   7      2.3637      0.3696      1.5915      0.0000
  -4  11   7      1.6090      0.2579      1.7359      0.0000
  -3  11   7      2.6456      0.2816     -2.1118      0.0000
  -2  11   7      2.4430      0.2780      2.4657      0.0000
  -1  11   7      3.6394      0.3364      3.4549      0.0000
   0  11   7      1.7289      0.4100      0.7244      0.0000
   1  11   7      5.2759      0.4017      4.5590      0.0000
   2  11   7      1.1394      0.5840     -0.3886      0.0000
   3  11   7      1.9278      0.4202      1.5176      0.0000
   4  11   7      3.2065      0.5894     -3.0149      0.0000
   5  11   7      1.3701      0.4712     -1.5525      0.0000
   6  11   7      1.6045      0.5352      1.2570      0.0000
   7  11   7      1.2910      0.5481     -0.6223      0.0000
   8  11   7      0.1121      0.7557     -0.8713      0.0000
 -13  12   7      0.3340      1.0402      1.3986      0.0000
 -12  12   7      1.2421      0.6968      0.5218      0.0000
 -11  12   7      0.0000      0.8020      0.0325      0.0000
 -10  12   7      0.9790      0.6361      0.5525      0.0000
  -9  12   7      0.7416      0.5335     -0.6410      0.0000
  -8  12   7      3.7831      0.4345     -3.3364      0.0000
  -7  12   7      1.5735      0.2650     -0.0556      0.0000
  -6  12   7      4.6671      0.4825      4.9580      0.0000
  -5  12   7      5.6005      0.2954      5.6254      0.0000
  -4  12   7      1.7555      0.2683     -0.6305      0.0000
  -3  12   7      1.5740      0.3372      0.2583      0.0000
  -2  12   7      2.2030      0.2946     -1.8528      0.0000
  -1  12   7      2.3083      0.3198     -2.8350      0.0000
   0  12   7      1.5320      0.3998     -1.1756      0.0000
   1  12   7      1.2260      0.4676      0.6787      0.0000
   2  12   7      2.2307      0.3107     -1.1267      0.0000
   3  12   7      2.0679      0.3232      1.9942      0.0000
   4  12   7      1.6670      0.3795     -0.4499      0.0000
   5  12   7      1.4387      0.4073      0.1591      0.0000
   6  12   7      1.1853      0.4170      0.8957      0.0000
   7  12   7      0.0000      0.7673     -0.0556      0.0000
 -12  13   7      1.2738      0.7073      1.0587      0.0000
 -11  13   7      0.8734      0.4912      0.4826      0.0000
 -10  13   7      1.5199      0.6955     -0.1266      0.0000
  -9  13   7      2.8710      0.2808      2.4877      0.0000
  -8  13   7      1.5474      0.3368      1.1949      0.0000
  -7  13   7      3.5693      0.3818     -4.2119      0.0000
  -6  13   7      2.7950      0.2636     -2.1902      0.0000
  -5  13   7      2.2890      0.2705      2.5099      0.0000
  -4  13   7      1.2361      0.3478     -1.1222      0.0000
  -3  13   7      2.5316      0.6491      1.1971      0.0000
  -2  13   7      3.4339      0.2929      4.0160      0.0000
  -1  13   7      1.7474      0.4368     -0.8044      0.0000
   0  13   7      1.5672      0.4576     -0.3789      0.0000
   1  13   7      1.6847      0.4705     -1.1246      0.0000
   2  13   7      1.7460      0.4510     -2.0934      0.0000
   3  13   7      2.0734      0.4130     -2.3125      0.0000
   4  13   7      1.8156      0.3326      1.3692      0.0000
   5  13   7      1.2396      0.4165      0.9330      0.0000
   6  13   7      1.2352      0.5514     -0.4044      0.0000
 -11  14   7      1.7226      0.4215     -1.3016      0.0000
 -10  14   7      1.8397      0.4291     -1.7081      0.0000
  -9  14   7      1.3913      0.2890      1.4316      0.0000
  -8  14   7      3.2676      0.3364      3.2974      0.0000
  -7  14   7      2.3642      0.2172     -2.0148      0.0000
  -6  14   7      1.7264      0.2722      1.1782      0.0000
  -5  14   7      0.8980      0.4392      0.1606      0.0000
  -4  14   7      2.6167      0.3899     -2.9234      0.0000
  -3  14   7      2.9681      0.3082     -2.9860      0.0000
  -2  14   7      3.2906      0.4971      3.9387      0.0000
  -1  14   7      1.5589      0.3914      0.2452      0.0000
   0  14   7      2.3827      0.2961     -2.8719      0.0000
   1  14   7      1.2125      0.5001      1.2125      0.0000
   2  14   7      2.0964      0.4154      2.0967      0.0000
   3  14   7      1.8410      0.3436     -2.4977      0.0000
   4  14   7      1.6421      0.3640     -1.6040      0.0000
   5  14   7      1.7521      0.3500      1.7249      0.0000
 -10  15   7      1.3335      0.3829      1.2781      0.0000
  -9  15   7      1.4915      0.3241     -1.2760      0.0000
  -8  15   7      0.9309      0.3045     -0.6491      0.0000
  -7  15   7      0.8237      0.3790      0.5978      0.0000
  -6  15   7      1.0944      0.2769      0.8808      0.0000
  -5  15   7      1.4495      0.2801     -1.2416      0.0000
  -4  15   7      0.9082      0.4197      0.1821      0.0000
  -3  15   7      1.1482      0.3220      1.2741      0.0000
  -2  15   7      0.8749      0.3742      0.2758      0.0000
  -1  15   7      0.6999      0.5520     -0.3919      0.0000
   0  15   7      1.2426      0.3842      0.2923      0.0000
   1  15   7      1.5237      0.4055      1.1346      0.0000
   2  15   7      2.0000      0.3147     -1.7273      0.0000
   3  15   7      1.0986      0.5146     -0.2376      0.0000
   4  15   7      1.3584      0.5433      1.0210      0.0000
  -9  16   7      0.0718      0.7168      0.1201      0.0000
  -8  16   7      0.8129      0.6784      0.2579      0.0000
  -7  16   7      0.8062      0.3972      0.4904      0.0000
  -6  16   7      0.6733      0.4027     -1.0077      0.0000
  -5  16   7      0.6087      0.4626     -0.8945      0.0000
  -4  16   7      0.8802      0.3826     -0.4151      0.0000
  -3  16   7      0.6622      0.4355      0.0382      0.0000
  -2  16   7      1.0125      0.3228     -1.0435      0.0000
  -1  16   7      0.3227      0.5034      0.8089      0.0000
   0  16   7      1.0725      0.4001      1.2387      0.0000
   1  16   7      0.0000      0.6238      0.7735      0.0000
   2  16   7      0.0000      0.6069     -0.5845      0.0000
  -6  17   7      0.6003      0.4989      0.8709      0.0000
  -5  17   7      0.7405      0.4585     -0.7150      0.0000
  -4  17   7      0.4472      0.4963     -0.7444      0.0000
  -3  17   7      0.0000      0.5250     -0.2173      0.0000
  -2  17   7      0.4224      0.4637      0.0691      0.0000
  -1  17   7      0.5045      0.5358     -0.2349      0.0000
   0  17   7      0.8080      0.3807      1.1135      0.0000
  -5   0   8      2.2400      0.8425     -1.9419      0.0000
  -4   0   8     12.2355      1.2540    -12.5455      0.0000
  -3   0   8      8.4653      0.7290     -7.6117      0.0000
  -2   0   8     10.9238      1.1529     10.1448      0.0000
  -1   0   8      2.3889      0.8476      0.2624      0.0000
   0   0   8      5.2586      1.2185      0.9892      0.0000
   1   0   8      3.3674      0.5196     -3.2954      0.0000
   2   0   8      3.8899      0.5888      1.6126      0.0000
   3   0   8      4.9668      1.2302     -5.4128      0.0000
   4   0   8      1.3127      0.6859      1.2058      0.0000
   5   0   8      2.6908      0.8351     -2.7365      0.0000
   6   0   8      6.6415      1.2717     -8.6702      0.0000
   7   0   8      2.3655      0.5285      2.3380      0.0000
   8   0   8      1.7179      0.6606      2.6369      0.0000
   9   0   8      1.0882      1.1619     -0.7739      0.0000
  10   0   8      1.6614      1.0836      2.6403      0.0000
  -6   1   8     14.6159      2.6247    -13.7951      0.0000
  -5   1   8     25.2324      2.5982     22.3107      0.0000
  -4   1   8     13.6213      0.9171     11.9967      0.0000
  -3   1   8      9.9325      0.5363     10.8377      0.0000
  -2   1   8      4.3157      0.4607     -2.6730      0.0000
  -1   1   8      4.7583      0.5980      3.8610      0.0000
   0   1   8     22.5151      1.1883    -25.4387      0.0000
   1   1   8     10.4215      0.5310    -10.0230      0.0000
   2   1   8     14.1275      1.2841     13.2793      0.0000
   3   1   8      8.9301      0.8160      8.4072      0.0000
   4   1   8      4.0509      0.7685     -3.8397      0.0000
   5   1   8      3.1940      0.4757      3.2034      0.0000
   6   1   8      1.4978      0.4930      0.3283      0.0000
   7   1   8      1.6003      0.4574      0.1086      0.0000
   8   1   8      1.3663      0.7714     -1.7740      0.0000
   9   1   8      1.3562      0.9482      2.1099      0.0000
  10   1   8      1.6633      0.8464     -0.8543      0.0000
  -6   2   8      8.9783      1.1572      9.4579      0.0000
  -5   2   8      3.1418      0.4010     -2.5559      0.0000
  -4   2   8      3.9383      0.7758      3.4853      0.0000
  -3   2   8     19.4643      1.0579    -21.5361      0.0000
  -2   2   8      2.9365      0.1936      1.5786      0.0000
  -1   2   8     12.7273      0.5670     11.8157      0.0000
   0   2   8      6.8148      0.4452     -5.6347      0.0000
   1   2   8      2.6253      0.3149     -2.8471      0.0000
   2   2   8      4.6285      0.3538     -4.2534      0.0000
   3   2   8      2.8892      0.4572     -1.0331      0.0000
   4   2   8      2.3214      0.3442      2.0173      0.0000
   5   2   8      2.7168      0.6029      1.7007      0.0000
   6   2   8      1.8761      1.1765     -0.3424      0.0000
   7   2   8      1.1978      0.6140      0.0802      0.0000
   8   2   8      0.8243      0.7836      0.1692      0.0000
   9   2   8      1.8299      0.5629     -0.9645      0.0000
  10   2   8      0.9598      0.7543     -0.2786      0.0000
  -6   3   8      2.0638      1.1888      1.8349      0.0000
  -5   3   8      7.5011      0.7960      6.5012      0.0000
  -4   3   8     15.3086      1.5869     15.6368      0.0000
  -3   3   8     24.4053      0.9578    -25.2752      0.0000
  -2   3   8      6.7118      0.3464     -5.5112      0.0000
  -1   3   8      3.2671      0.4010      3.3735      0.0000
   0   3   8      7.8820      0.4496      9.9804      0.0000
   1   3   8      2.1335      0.3128      0.0475      0.0000
   2   3   8      4.2394      0.5042      4.1430      0.0000
   3   3   8      3.5114      0.3144     -3.4334      0.0000
   4   3   8      3.1821      0.3841     -3.7566      0.0000
   5   3   8      1.6592      0.3979     -0.1363      0.0000
   6   3   8      3.3500      0.6561      3.8845      0.0000
   7   3   8      2.1928      0.4341     -1.5926      0.0000
   8   3   8      0.6561      0.8402     -0.8798      0.0000
   9   3   8      1.0308      0.8279     -0.5805      0.0000
  10   3   8      0.6173      0.8007      0.7816      0.0000
  -6   4   8     17.6432      2.2159    -16.5043      0.0000
  -5   4   8      6.2454      0.9607     -3.8325      0.0000
  -4   4   8      5.2501      0.4931      0.8279      0.0000
  -3   4   8      8.3005      0.4940      8.2483      0.0000
  -2   4   8     14.9060      0.6838     15.3431      0.0000
  -1   4   8      4.6350      0.2616      4.4664      0.0000
   0   4   8      9.6660      0.5702     -8.8504      0.0000
   1   4   8      8.3630      0.6585     -9.0328      0.0000
   2   4   8      3.9453      0.3570     -3.0236      0.0000
   3   4   8      2.6643      0.4019     -2.8346      0.0000
   4   4   8      1.7390      0.4220      1.0339      0.0000
   5   4   8      3.5863      0.3995      3.3861      0.0000
   6   4   8      2.1512      0.4084     -0.3730      0.0000
   7   4   8      0.8137      0.6456     -1.0509      0.0000
   8   4   8      1.3313      0.4722      1.3244      0.0000
   9   4   8      1.0293      0.6739      0.5614      0.0000
  -7   5   8     15.3429      2.7711     14.1495      0.0000
  -6   5   8      2.7453      0.5814      2.3748      0.0000
  -5   5   8     10.5438      0.9727    -10.2551      0.0000
  -4   5   8      3.1290      0.3176     -2.6563      0.0000
  -3   5   8     13.8874      1.1035     13.2571      0.0000
  -2   5   8      3.9465      0.8103     -1.2469      0.0000
  -1   5   8      7.8881      0.4865     -7.9375      0.0000
   0   5   8      6.5193      0.3670      7.1726      0.0000
   1   5   8      7.2539      0.4691      7.4654      0.0000
   2   5   8     10.0376      0.5676    -11.2109      0.0000
   3   5   8      2.3612      0.6769     -1.3576      0.0000
   4   5   8      2.5237      0.3824     -1.6759      0.0000
   5   5   8      2.3503      0.4923     -2.0436      0.0000
   6   5   8      4.7970      0.6208     -5.4257      0.0000
   7   5   8      4.7589      0.5128      5.2190      0.0000
   8   5   8      2.1548      0.3746      2.8473      0.0000
   9   5   8      1.0132      0.6287     -0.3615      0.0000
  -7   6   8      2.2846      0.6671     -1.7090      0.0000
  -6   6   8      9.9256      1.2976     10.0002      0.0000
  -5   6   8      3.5266      0.3977      3.0938      0.0000
  -4   6   8     10.8379      0.9503     -9.4074      0.0000
  -3   6   8      9.7086      0.6103    -11.9978      0.0000
  -2   6   8      6.5598      0.3885     -5.6088      0.0000
  -1   6   8     11.8384      0.6177    -11.5235      0.0000
   0   6   8      3.3985      0.4371      2.6392      0.0000
   1   6   8      4.7421      0.3216      5.1493      0.0000
   2   6   8      2.5969      0.4159     -1.7904      0.0000
   3   6   8      4.1696      0.4157     -2.9413      0.0000
   4   6   8      2.1001      0.3939      1.6269      0.0000
   5   6   8      2.1460      0.3799      1.9478      0.0000
   6   6   8      2.3939      0.3549     -3.2417      0.0000
   7   6   8      0.0000      0.6493      0.2925      0.0000
   8   6   8      1.5771      0.4522      1.1693      0.0000
   9   6   8      0.7371      0.6769     -0.0548      0.0000
  -8   7   8      3.8591      0.4901     -0.2736      0.0000
  -7   7   8      3.1531      0.6475     -3.4838      0.0000
  -6   7   8      5.2096      0.6413      5.8483      0.0000
  -5   7   8      5.7096      0.2990     -5.7456      0.0000
  -4   7   8      2.4272      0.6150      2.3995      0.0000
  -3   7   8      2.8776      0.3582     -2.0278      0.0000
  -2   7   8      2.7132      0.3504      1.9732      0.0000
  -1   7   8      2.4552      0.5571     -1.9958      0.0000
   0   7   8      3.8868      0.3992      3.4810      0.0000
   1   7   8      2.1395      0.8853      1.0606      0.0000
   2   7   8      2.4640      0.4811      2.7195      0.0000
   3   7   8      4.7044      0.3603     -5.3241      0.0000
   4   7   8      2.6729      0.4651      2.9859      0.0000
   5   7   8      1.9864      0.3635      1.4883      0.0000
   6   7   8      1.0091      0.7387     -0.8720      0.0000
   7   7   8      1.7398      0.4216     -0.2932      0.0000
   8   7   8      0.7463      0.6703      1.0859      0.0000
   9   7   8      0.7429      0.7334      0.5425      0.0000
 -10   8   8      1.1548      0.9593      0.5138      0.0000
  -9   8   8      2.4781      0.4700      2.0185      0.0000
  -8   8   8      2.3921      0.5913     -0.5929      0.0000
  -7   8   8      2.5065      0.4995      2.9512      0.0000
  -6   8   8      3.9558      0.3111      3.6308      0.0000
  -5   8   8      2.3925      0.2384      1.4999      0.0000
  -4   8   8      3.0759      0.4279      2.3371      0.0000
  -3   8   8      1.6361      0.3228     -0.3911      0.0000
  -2   8   8      8.2540      0.7635     -8.6041      0.0000
  -1   8   8      3.0736      0.3347     -1.0238      0.0000
   0   8   8      2.2681      0.3682      2.2305      0.0000
   1   8   8      2.6263      0.3585     -1.3467      0.0000
   2   8   8      4.6427      0.5389     -4.0680      0.0000
   3   8   8      6.5052      0.3987      5.5832      0.0000
   4   8   8      2.1307      0.3328      2.0407      0.0000
   5   8   8      2.4820      0.3135     -2.5263      0.0000
   6   8   8      1.2410      0.4990      1.2382      0.0000
   7   8   8      0.8502      0.6017     -0.0089      0.0000
   8   8   8      1.9484      0.3455     -1.6768      0.0000
 -11   9   8      2.9444      0.4247      2.4199      0.0000
 -10   9   8      6.2745      0.5923     -5.9791      0.0000
  -9   9   8      3.7779      0.4488      2.8273      0.0000
  -8   9   8      2.0648      0.3154      1.9463      0.0000
  -7   9   8      2.1717      0.4607      1.4557      0.0000
  -6   9   8      5.9910      0.4038     -4.8207      0.0000
  -5   9   8      6.1743      0.4401      5.9345      0.0000
  -4   9   8      5.5485      0.3983      5.6038      0.0000
  -3   9   8      5.3985      0.8451     -6.2982      0.0000
  -2   9   8      2.4665      0.5301     -1.0295      0.0000
  -1   9   8      1.9976      0.3866      0.8779      0.0000
   0   9   8      5.1935      0.3518     -4.6952      0.0000
   1   9   8      1.2793      0.4441     -1.0042      0.0000
   2   9   8      2.4128      0.3006      1.8030      0.0000
   3   9   8      5.4780      0.3303      5.3105      0.0000
   4   9   8      2.4292      0.2902     -2.8231      0.0000
   5   9   8      2.0064      0.5005      1.3698      0.0000
   6   9   8      1.1249      0.4782     -0.6931      0.0000
   7   9   8      1.6361      0.5237     -2.0162      0.0000
   8   9   8      0.9993      0.6373     -1.3097      0.0000
 -13  10   8      0.8604      0.8629     -0.0920      0.0000
 -12  10   8      1.5542      1.2138      0.2101      0.0000
 -11  10   8      3.3322      0.8222      3.2218      0.0000
 -10  10   8      4.9382      1.1716      4.2741      0.0000
  -9  10   8      1.2173      0.4818     -0.1115      0.0000
  -8  10   8      4.9622      0.3472     -5.1399      0.0000
  -7  10   8      3.9349      0.2637     -3.8154      0.0000
  -6  10   8      3.0401      0.3671      1.0315      0.0000
  -5  10   8      1.5377      0.2763     -0.9909      0.0000
  -4  10   8      2.1079      0.2322     -0.9125      0.0000
  -3  10   8      1.9299      0.3805     -0.2928      0.0000
  -2  10   8      1.8620      0.4732     -0.2216      0.0000
  -1  10   8      2.8763      0.6896     -0.3537      0.0000
   0  10   8      5.3152      0.7418      4.0423      0.0000
   1  10   8      6.8101      0.6092     -6.4391      0.0000
   2  10   8      4.7600      0.3419     -5.2133      0.0000
   3  10   8      1.3767      0.5922      0.1676      0.0000
   4  10   8      1.4126      0.3597     -0.7397      0.0000
   5  10   8      2.2072      0.4653      2.1221      0.0000
   6  10   8      2.9981      0.3398      2.9537      0.0000
   7  10   8      1.0993      0.8060     -0.7919      0.0000
 -14  11   8      1.1127      0.8376     -0.4001      0.0000
 -13  11   8      0.0000      0.7522      0.4570      0.0000
 -12  11   8      1.4459      0.7962     -1.1815      0.0000
 -11  11   8      2.0063      0.4096     -2.3653      0.0000
 -10  11   8      2.1804      0.4863      0.9835      0.0000
  -9  11   8      1.9861      0.6589      1.4671      0.0000
  -8  11   8      2.7812      0.3069      2.1833      0.0000
  -7  11   8      3.3233      0.3199     -3.0783      0.0000
  -6  11   8      1.6278      0.3756      0.8722      0.0000
  -5  11   8      2.4632      0.3643     -2.1146      0.0000
  -4  11   8      1.7240      0.2513      1.5968      0.0000
  -3  11   8      1.8118      0.4777     -1.9781      0.0000
  -2  11   8      2.2449      0.6573     -0.3898      0.0000
  -1  11   8      1.8597      0.4217      0.6239      0.0000
   0  11   8      7.6474      0.5330      6.6821      0.0000
   1  11   8      1.7619      0.4884     -1.4515      0.0000
   2  11   8      2.9900      0.5592     -2.3974      0.0000
   3  11   8      1.7196      0.3916     -1.2555      0.0000
   4  11   8      1.5022      0.3341      0.8544      0.0000
   5  11   8      1.1375      0.4790     -0.9987      0.0000
   6  11   8      1.2455      0.4058      0.4365      0.0000
   7  11   8      1.7656      0.7324      1.3930      0.0000
 -13  12   8      1.2880      0.5317      1.6391      0.0000
 -12  12   8      1.3638      0.4628      1.3269      0.0000
 -11  12   8      2.5935      0.5524     -2.4749      0.0000
 -10  12   8      1.8660      0.4363     -1.7433      0.0000
  -9  12   8      4.4210      0.3513      4.5565      0.0000
  -8  12   8      1.2045      0.4300      0.1567      0.0000
  -7  12   8      3.0218      0.2391     -3.3125      0.0000
  -6  12   8      4.1218      0.2776      3.4321      0.0000
  -5  12   8      2.0631      0.3146      1.8800      0.0000
  -4  12   8      3.0236      0.3911     -3.5547      0.0000
  -3  12   8      2.5604      0.3129      2.7763      0.0000
  -2  12   8      1.8240      0.5101     -0.1420      0.0000
  -1  12   8      6.0860      0.5227     -7.1355      0.0000
   0  12   8      4.0264      0.3292     -3.5871      0.0000
   1  12   8      3.9199      0.3845      3.6539      0.0000
   2  12   8      1.3344      0.3944      0.5134      0.0000
   3  12   8      1.8656      0.3648     -2.2372      0.0000
   4  12   8      1.0205      0.4611      0.4389      0.0000
   5  12   8      2.1446      0.6106      2.2660      0.0000
   6  12   8      0.9586      0.7385     -0.6342      0.0000
 -12  13   8      0.7872      0.6692     -0.7798      0.0000
 -11  13   8      1.6233      0.3527      1.0508      0.0000
 -10  13   8      0.8089      0.6206      0.9360      0.0000
  -9  13   8      1.3827      0.3172      1.5172      0.0000
  -8  13   8      1.0249      0.3511     -1.3041      0.0000
  -7  13   8      1.0707      0.3126      0.2882      0.0000
  -6  13   8      1.4243      0.2132     -0.8751      0.0000
  -5  13   8      3.2008      0.2322     -3.3207      0.0000
  -4  13   8      3.7737      0.3679     -3.8972      0.0000
  -3  13   8      1.0166      0.3784      1.0008      0.0000
  -2  13   8      1.0401      0.4694      0.8321      0.0000
  -1  13   8      1.1154      0.4592      0.7229      0.0000
   0  13   8      2.3555      0.3129      1.4733      0.0000
   1  13   8      2.6129      0.3077      3.1282      0.0000
   2  13   8      1.7770      0.3095     -1.3716      0.0000
   3  13   8      1.3174      0.4513     -0.5653      0.0000
   4  13   8      1.2120      0.4208      1.3247      0.0000
   5  13   8      1.4856      0.4391      0.7363      0.0000
 -11  14   8      1.6242      0.6035     -0.5129      0.0000
 -10  14   8      1.8611      0.3952     -1.5972      0.0000
  -9  14   8      0.6628      0.4465     -0.5696      0.0000
  -8  14   8      0.8746      0.4123      0.4868      0.0000
  -7  14   8      0.8972      0.3834      0.6822      0.0000
  -6  14   8      1.4036      0.3503      1.4238      0.0000
  -5  14   8      0.8930      0.3079     -0.4398      0.0000
  -4  14   8      0.6885      0.5291      0.4565      0.0000
  -3  14   8      0.8789      0.3690     -0.0154      0.0000
  -2  14   8      0.7571      0.5421     -0.4936      0.0000
  -1  14   8      1.0630      0.4070     -0.6821      0.0000
   0  14   8      1.6129      0.3451      2.0518      0.0000
   1  14   8      1.4941      0.4671      1.1920      0.0000
   2  14   8      1.0415      0.6038     -0.4313      0.0000
   3  14   8      0.5031      0.5600      0.0596      0.0000
   4  14   8      0.3397      0.7087      0.3538      0.0000
 -10  15   8      0.8574      0.5334     -0.1222      0.0000
  -9  15   8      1.3459      0.4346     -1.3652      0.0000
  -8  15   8      0.4082      0.4606     -0.1587      0.0000
  -7  15   8      0.9158      0.3533      0.2284      0.0000
  -6  15   8      1.1063      0.2342      1.3679      0.0000
  -5  15   8      0.8561      0.3085      0.4435      0.0000
  -4  15   8      1.5292      0.2872      1.3411      0.0000
  -3  15   8      0.0000      0.4805      0.3264      0.0000
  -2  15   8      1.3508      0.2887      1.5707      0.0000
  -1  15   8      1.3343      0.3253     -2.1753      0.0000
   0  15   8      1.4089      0.4690     -1.3092      0.0000
   1  15   8      1.3952      0.5032     -0.9507      0.0000
   2  15   8      0.1765      0.6325     -0.1385      0.0000
   3  15   8      0.2158      0.6846      0.1141      0.0000
  -8  16   8      1.1508      0.3525      0.2770      0.0000
  -7  16   8      1.1581      0.3789      1.2428      0.0000
  -6  16   8      1.6360      0.2982     -2.0913      0.0000
  -5  16   8      1.3119      0.2711     -1.7985      0.0000
  -4  16   8      1.0116      0.3502      1.3110      0.0000
  -3  16   8      0.3346      0.4241      0.8019      0.0000
  -2  16   8      1.4732      0.2906     -2.1187      0.0000
  -1  16   8      0.3858      0.5582      0.7021      0.0000
   0  16   8      0.7637      0.5578      1.1776      0.0000
   1  16   8      1.1879      0.5558     -2.2079      0.0000
  -5  17   8      0.0000      0.4493      0.5039      0.0000
  -4  17   8      0.1547      0.4832     -0.2823      0.0000
  -3  17   8      0.2894      0.4626     -0.1426      0.0000
  -2  17   8      0.6706      0.4996     -1.0863      0.0000
  -6   1   9     14.0425      1.7760    -12.2617      0.0000
  -5   1   9      8.6227      0.7900      7.6306      0.0000
  -4   1   9      7.8144      0.5609      8.9621      0.0000
  -3   1   9      3.7949      2.8473      1.9651      0.0000
  -2   1   9     10.9241      0.4417     10.1634      0.0000
  -1   1   9      2.3714      0.4585      2.1023      0.0000
   0   1   9      8.9927      0.4642    -10.3413      0.0000
   1   1   9      3.3327      0.9703     -2.1868      0.0000
   2   1   9      3.3758      0.4208      1.5549      0.0000
   3   1   9      2.1007      0.3434     -2.2539      0.0000
   4   1   9      2.1094      0.3434      2.3609      0.0000
   5   1   9      1.2846      0.4144      1.7274      0.0000
   6   1   9      1.6206      0.4614      0.8827      0.0000
   7   1   9      1.8234      0.4110      1.7434      0.0000
   8   1   9      0.9815      0.7353     -0.1740      0.0000
   9   1   9      1.0850      0.7588     -1.0908      0.0000
  -7   2   9      2.0883      1.2370      1.4593      0.0000
  -6   2   9      6.5875      1.3145     -3.8809      0.0000
  -5   2   9      4.2861      0.4552     -4.2446      0.0000
  -4   2   9      8.4429      0.5401     -6.7997      0.0000
  -3   2   9     12.6514      0.5752    -12.7232      0.0000
  -2   2   9     13.2521      0.6041     11.6825      0.0000
  -1   2   9      6.9597      0.3415      6.2635      0.0000
   0   2   9      3.4934      0.2089     -1.8860      0.0000
   1   2   9      3.2669      0.3210      1.6666      0.0000
   2   2   9      1.7878      0.5094      0.8035      0.0000
   3   2   9      4.8918      0.7716     -5.4186      0.0000
   4   2   9      4.9183      0.3858     -5.3593      0.0000
   5   2   9      2.7885      0.3249      3.0420      0.0000
   6   2   9      1.3877      0.5512      0.3085      0.0000
   7   2   9      1.5354      0.4319     -2.1282      0.0000
   8   2   9      3.0594      0.4988      3.0583      0.0000
   9   2   9      1.9616      1.1072      2.2973      0.0000
  -7   3   9     10.5636      1.3547      9.8353      0.0000
  -6   3   9      2.3769      1.0849      0.1607      0.0000
  -5   3   9      4.1116      0.4436     -4.1616      0.0000
  -4   3   9      6.2480      0.3080      6.1171      0.0000
  -3   3   9      3.2932      1.1424     -0.2507      0.0000
  -2   3   9     10.8745      0.4324    -10.5170      0.0000
  -1   3   9     12.0256      0.7025    -12.4587      0.0000
   0   3   9     10.8375      0.5034     10.9039      0.0000
   1   3   9      2.2884      0.2727      2.0397      0.0000
   2   3   9      4.0991      0.4225     -3.5394      0.0000
   3   3   9      3.6821      0.3352      3.4957      0.0000
   4   3   9      3.3374      0.6392      2.7786      0.0000
   5   3   9      1.7800      0.3839      0.2743      0.0000
   6   3   9      2.8932      0.3463     -3.3916      0.0000
   7   3   9      0.7646      0.6781      0.8948      0.0000
   8   3   9      1.1237      0.5472      0.1181      0.0000
   9   3   9      1.1106      0.7055      0.0074      0.0000
  -7   4   9      1.8638      0.7494      2.0724      0.0000
  -6   4   9      4.6395      0.6542      4.6775      0.0000
  -5   4   9      3.0939      0.4291      2.0050      0.0000
  -4   4   9      4.8594      0.3072     -3.7651      0.0000
  -3   4   9     10.7826      0.4296     11.1037      0.0000
  -2   4   9      6.4210      0.4084     -5.9828      0.0000
  -1   4   9      7.7752      0.3801     -6.4889      0.0000
   0   4   9      4.8818      0.3342      5.0023      0.0000
   1   4   9      1.8381      0.3595     -1.2887      0.0000
   2   4   9      2.7980      0.4433     -2.7368      0.0000
   3   4   9      2.2251      0.7248     -1.6725      0.0000
   4   4   9      5.7802      0.3546      6.6490      0.0000
   5   4   9      2.6480      0.3971      2.6278      0.0000
   7   4   9      1.0601      0.6020      0.8626      0.0000
   8   4   9      2.1744      0.3529     -2.0010      0.0000
   9   4   9      0.9728      0.8522     -0.9363      0.0000
  -7   5   9      7.4173      1.4248      7.4197      0.0000
  -6   5   9      4.5751      0.4906      4.3030      0.0000
  -5   5   9     10.4508      0.8386     -9.5627      0.0000
  -4   5   9      6.7263      0.5445     -7.5815      0.0000
  -3   5   9      8.2421      0.5027      8.4235      0.0000
  -2   5   9      2.2466      0.3139      1.6424      0.0000
  -1   5   9      2.5410      0.3711     -1.1756      0.0000
   0   5   9      2.7205      0.3348      0.5825      0.0000
   1   5   9      3.7253      0.2630      2.9569      0.0000
   2   5   9      1.4845      0.4417     -0.6969      0.0000
   3   5   9      2.2998      0.6607     -1.2260      0.0000
   4   5   9      6.3135      0.3605      6.7497      0.0000
   5   5   9      1.3580      0.4819     -0.8418      0.0000
   6   5   9      2.5133      0.4015     -3.1697      0.0000
   7   5   9      1.5195      0.4409     -0.6051      0.0000
   8   5   9      1.3705      0.5849      1.1413      0.0000
  -8   6   9      5.4637      1.2000     -4.9557      0.0000
  -7   6   9      2.1551      0.6737      1.0693      0.0000
  -6   6   9      2.6315      0.3105     -2.3920      0.0000
  -5   6   9      6.5413      0.3297     -6.2007      0.0000
  -4   6   9      8.9577      0.9303      8.7342      0.0000
  -3   6   9      3.6177      1.6914      2.2112      0.0000
  -2   6   9      3.2271      0.2801     -1.5330      0.0000
  -1   6   9     10.3267      0.7479     -8.7704      0.0000
   0   6   9      3.7277      0.7434      3.8391      0.0000
   1   6   9      2.0486      0.4092     -1.4776      0.0000
   2   6   9      5.0132      0.4015     -5.3021      0.0000
   3   6   9      2.0134      0.4238      2.2100      0.0000
   4   6   9      1.3992      0.4799      1.1863      0.0000
   5   6   9      1.5124      0.4688     -0.3296      0.0000
   6   6   9      2.7918      0.5850      1.8379      0.0000
   7   6   9      1.7109      1.0308      0.9220      0.0000
   8   6   9      2.2488      0.6134     -2.2820      0.0000
  -8   7   9      2.2873      0.5622     -2.0397      0.0000
  -7   7   9      8.4056      0.6102     -7.7527      0.0000
  -6   7   9      2.1400      0.2956     -1.9348      0.0000
  -5   7   9      1.8184      0.7314     -0.8745      0.0000
  -4   7   9      2.1984      0.4289     -1.9266      0.0000
  -3   7   9      3.3547      0.9902     -1.1536      0.0000
  -2   7   9      9.0040      0.9116      9.9077      0.0000
  -1   7   9      3.8403      0.3104      3.3849      0.0000
   0   7   9      1.8420      0.3754     -1.8659      0.0000
   1   7   9      3.4966      0.3955     -3.6746      0.0000
   2   7   9      2.0712      0.3327     -1.1068      0.0000
   3   7   9      1.5122      0.9115      0.3736      0.0000
   4   7   9      1.4053      0.5044     -1.4517      0.0000
   5   7   9      3.4357      0.3815      3.5785      0.0000
   6   7   9      1.7722      0.4011      1.6809      0.0000
   7   7   9      0.8140      0.5756     -0.0810      0.0000
   8   7   9      0.4537      0.5913      0.1479      0.0000
  -9   8   9      1.6595      0.8658      1.8700      0.0000
  -8   8   9      3.0118      0.5870      2.7875      0.0000
  -7   8   9      2.4623      0.2440      2.4691      0.0000
  -6   8   9      1.3678      0.6918      1.1534      0.0000
  -5   8   9      3.7451      0.2628      4.1007      0.0000
  -4   8   9      6.1472      0.4670     -6.7840      0.0000
  -3   8   9      5.0616      0.3531     -6.1371      0.0000
  -2   8   9      2.9182      0.6849      0.4798      0.0000
  -1   8   9      4.3286      0.6316      4.4369      0.0000
   0   8   9      3.9180      0.3139      3.0811      0.0000
   1   8   9      2.0015      0.3558     -0.6945      0.0000
   2   8   9      2.1604      0.5785     -0.6518      0.0000
   3   8   9      3.5166      0.4991     -4.5596      0.0000
   4   8   9      3.2800      0.6097     -2.5839      0.0000
   5   8   9      2.0752      0.3444      2.3985      0.0000
   6   8   9      1.5165      0.4256      1.8166      0.0000
   7   8   9      1.5674      0.3828     -1.8243      0.0000
 -11   9   9      1.0994      0.8863     -0.2679      0.0000
 -10   9   9      1.7293      0.5353     -1.8411      0.0000
  -9   9   9      3.6859      0.4828      3.0948      0.0000
  -8   9   9      1.1445      0.4290      1.0042      0.0000
  -7   9   9      4.0352      0.4760      3.7634      0.0000
  -6   9   9      5.3088      0.4089     -5.5680      0.0000
  -5   9   9      3.8496      0.3385     -3.6491      0.0000
  -4   9   9      2.6628      0.2801     -2.6497      0.0000
  -3   9   9      3.7424      0.3628     -1.9685      0.0000
  -2   9   9      5.2325      0.4947     -5.1734      0.0000
  -1   9   9      2.8965      0.3948      2.3126      0.0000
   0   9   9      4.0770      0.3246      4.0539      0.0000
   1   9   9      3.8071      0.6151     -4.2769      0.0000
   2   9   9      3.9701      0.4181      4.1758      0.0000
   3   9   9      4.1605      0.4868      4.3953      0.0000
   4   9   9      1.3961      0.3762     -1.3040      0.0000
   5   9   9      1.5885      0.4529     -1.7648      0.0000
   6   9   9      1.1608      0.7721      1.1103      0.0000
   7   9   9      0.8862      0.6500     -0.3255      0.0000
 -13  10   9      2.2642      0.6053      2.1745      0.0000
 -12  10   9      1.0962      0.9757      0.3733      0.0000
 -11  10   9      1.8219      0.5888     -1.7185      0.0000
 -10  10   9      1.3365      1.1673     -1.3648      0.0000
  -9  10   9      3.4071      0.5295      3.5512      0.0000
  -8  10   9      1.8448      0.4740     -1.5374      0.0000
  -7  10   9      3.7650      0.2593     -3.5001      0.0000
  -6  10   9      1.3780      0.4770     -1.6301      0.0000
  -5  10   9      4.2047      0.2413     -4.1225      0.0000
  -4  10   9      1.6535      0.3809     -1.3502      0.0000
  -3  10   9      6.9997      0.4625      6.6271      0.0000
  -2  10   9      6.0026      0.4500      5.7309      0.0000
  -1  10   9      4.6659      0.3194     -4.8854      0.0000
   0  10   9      0.9287      0.6679      0.5533      0.0000
   1  10   9      2.4086      0.3199      2.6894      0.0000
   2  10   9      1.6678      0.3938      0.9455      0.0000
   3  10   9      3.1626      0.4097     -2.8607      0.0000
   4  10   9      1.0522      0.4685      0.1524      0.0000
   5  10   9      0.9628      0.4569      1.0656      0.0000
   6  10   9      1.3620      0.5481     -0.8053      0.0000
 -14  11   9      0.7481      0.8262      0.2968      0.0000
 -13  11   9      0.5295      0.6100      0.4665      0.0000
 -12  11   9      1.6678      0.5901     -1.4766      0.0000
 -11  11   9      1.2602      0.5786     -1.0726      0.0000
 -10  11   9      0.6999      0.6778      0.5218      0.0000
  -9  11   9      3.4111      0.2509     -3.1579      0.0000
  -8  11   9      2.2342      0.4019     -2.1550      0.0000
  -7  11   9      3.5491      0.2110      3.7369      0.0000
  -6  11   9      9.2315      0.6760      8.9883      0.0000
  -5  11   9      4.3085      0.3538     -4.6059      0.0000
  -4  11   9      2.4521      0.2977     -2.3209      0.0000
  -3  11   9      2.6193      0.3121      1.2051      0.0000
  -2  11   9      2.1981      0.3848     -0.9578      0.0000
  -1  11   9      1.4625      0.4172     -1.0474      0.0000
   0  11   9      1.5473      0.4122      1.8156      0.0000
   1  11   9      2.7684      0.3659      3.1431      0.0000
   2  11   9      1.5004      0.3621     -0.8546      0.0000
   3  11   9      1.0048      0.6922      0.5278      0.0000
   4  11   9      1.6467      0.3446      1.2864      0.0000
   5  11   9      0.7196      0.5445     -0.2905      0.0000
   6  11   9      0.0000      0.8996     -0.5032      0.0000
 -13  12   9      0.9282      0.7869      1.1808      0.0000
 -12  12   9      2.2933      0.6694      1.2126      0.0000
 -11  12   9      0.7835      0.6703      0.4805      0.0000
 -10  12   9      0.7514      0.6519     -0.8019      0.0000
  -9  12   9      1.2363      0.3049     -0.8515      0.0000
  -8  12   9      2.2937      0.1894     -1.9685      0.0000
  -7  12   9      2.1054      0.2926      1.5434      0.0000
  -6  12   9      1.8938      0.2331      2.2761      0.0000
  -5  12   9      1.2565      0.2799      0.4540      0.0000
  -4  12   9      1.3533      0.2739      1.0896      0.0000
  -3  12   9      2.4605      0.3039      1.9101      0.0000
  -2  12   9      1.4867      0.4428     -1.1824      0.0000
  -1  12   9      2.5325      0.3949     -3.3023      0.0000
   0  12   9      1.1492      0.6460      0.0309      0.0000
   1  12   9      0.8742      0.6480      0.0693      0.0000
   2  12   9      2.4349      0.3056     -2.2889      0.0000
   3  12   9      1.4727      0.3404      1.4653      0.0000
   4  12   9      2.2013      0.3461      2.0220      0.0000
   5  12   9      0.7456      0.6237     -0.7386      0.0000
 -12  13   9      1.1987      1.0098     -0.2327      0.0000
 -11  13   9      1.5922      0.9087      0.4538      0.0000
 -10  13   9      1.3699      0.3580      1.1532      0.0000
  -9  13   9      1.9250      0.2246      1.9813      0.0000
  -8  13   9      2.0730      0.2172     -2.2002      0.0000
  -7  13   9      1.6357      0.2898      0.0360      0.0000
  -6  13   9      1.6776      0.2147     -1.4208      0.0000
  -5  13   9      2.3761      0.2718     -2.4833      0.0000
  -4  13   9      4.1258      0.3454     -4.8115      0.0000
  -3  13   9      1.9637      0.2732      2.8311      0.0000
  -2  13   9      3.5706      0.4465      4.2003      0.0000
  -1  13   9      1.7397      0.8567     -1.5139      0.0000
   0  13   9      1.3999      0.4244     -0.3843      0.0000
   1  13   9      1.1602      0.5092      0.3582      0.0000
   2  13   9      1.0729      0.4512     -0.8670      0.0000
   3  13   9      1.6068      0.3755     -1.7783      0.0000
   4  13   9      1.3582      0.4763      0.9063      0.0000
 -11  14   9      0.6520      0.6045      0.8401      0.0000
 -10  14   9      1.2301      0.3602     -0.6427      0.0000
  -9  14   9      1.4500      0.2189     -1.3999      0.0000
  -8  14   9      1.6463      0.2265      1.5058      0.0000
  -7  14   9      1.2689      0.2176      0.7336      0.0000
  -6  14   9      1.8896      0.2880     -2.2173      0.0000
  -5  14   9      0.5541      0.4548     -0.2765      0.0000
  -4  14   9      2.1225      0.2594      1.8171      0.0000
  -3  14   9      1.2636      0.3176     -0.3435      0.0000
  -2  14   9      0.7769      0.5321     -0.4727      0.0000
  -1  14   9      1.5878      0.5135      1.3898      0.0000
   0  14   9      1.2352      0.4834      1.0987      0.0000
   1  14   9      1.3509      0.3557     -1.3849      0.0000
   2  14   9      1.4623      0.4303      0.9230      0.0000
   3  14   9      0.0000      0.6833      0.3879      0.0000
  -9  15   9      1.5678      0.4490     -1.4426      0.0000
  -8  15   9      0.7625      0.3663      0.7394      0.0000
  -7  15   9      0.6790      0.3652     -0.4303      0.0000
  -6  15   9      0.8763      0.2826      0.4145      0.0000
  -5  15   9      0.5845      0.4852      0.3346      0.0000
  -4  15   9      1.0683      0.3684      1.3750      0.0000
  -3  15   9      1.2565      0.3347     -1.2707      0.0000
  -2  15   9      0.8310      0.4427     -0.4462      0.0000
  -1  15   9      1.4422      0.4600      1.5664      0.0000
   0  15   9      0.7828      0.6870     -0.8431      0.0000
   1  15   9      0.7957      0.6345     -1.2132      0.0000
  -7  16   9      0.4380      0.4677      0.1919      0.0000
  -6  16   9      0.4321      0.4640      0.5171      0.0000
  -5  16   9      0.6391      0.5428     -0.7678      0.0000
  -4  16   9      1.4752      0.5034     -1.5805      0.0000
  -3  16   9      0.5640      0.4481     -0.6710      0.0000
  -2  16   9      0.1259      0.5170      0.3747      0.0000
  -1  16   9      0.4589      0.4375      0.8431      0.0000
  -7   0  10      4.6076      0.8905      4.7918      0.0000
  -6   0  10      2.5647      0.6246      1.0968      0.0000
  -5   0  10     14.7545      1.5275     12.6793      0.0000
  -4   0  10     11.6966      0.6604    -11.2237      0.0000
  -3   0  10     13.0762      1.7921    -10.4828      0.0000
  -2   0  10      9.0929      0.5483      9.7517      0.0000
  -1   0  10     14.5741      1.0980    -16.1617      0.0000
   0   0  10      3.2139      0.3737     -2.8066      0.0000
   1   0  10      8.7265      0.6928      9.4712      0.0000
   2   0  10      8.8536      1.1402      8.4225      0.0000
   3   0  10      2.2173      0.4437     -1.8804      0.0000
   4   0  10      6.4062      0.5209      5.1700      0.0000
   5   0  10      3.7480      0.7806      2.7388      0.0000
   6   0  10      6.0105      0.8167     -6.1220      0.0000
   7   0  10      2.7245      0.7361     -3.4170      0.0000
   8   0  10      2.2083      0.5425      2.5185      0.0000
  -7   1  10      2.7670      0.9410     -1.7855      0.0000
  -6   1  10      2.2136      0.5345     -2.3554      0.0000
  -5   1  10      5.2676      0.3847      4.8761      0.0000
  -4   1  10      9.3267      1.0134      8.1564      0.0000
  -3   1  10      2.7780      0.3375      2.0596      0.0000
  -2   1  10      4.1635      0.2896     -3.3611      0.0000
  -1   1  10      4.4498      0.2417     -4.0362      0.0000
   0   1  10      7.0494      0.3835      6.8208      0.0000
   1   1  10      1.7809      0.6519     -0.9912      0.0000
   2   1  10      3.2091      0.3015      3.8383      0.0000
   3   1  10      2.2289      0.3009     -0.9285      0.0000
   4   1  10      1.3140      0.4051      0.8562      0.0000
   5   1  10      3.6218      0.3228      3.3349      0.0000
   6   1  10      1.5854      0.4016     -1.6731      0.0000
   7   1  10      1.6481      0.4683     -1.4879      0.0000
   8   1  10      1.1009      0.7873     -0.8754      0.0000
  -7   2  10      6.4296      0.8654      7.9726      0.0000
  -6   2  10      2.6301      0.4586      1.5771      0.0000
  -5   2  10      3.2474      0.7001     -0.2404      0.0000
  -4   2  10      2.9701      0.4525      1.6517      0.0000
  -3   2  10      7.6227      0.3268      8.0025      0.0000
  -2   2  10      4.9709      0.2273     -5.1576      0.0000
  -1   2  10      4.8781      0.2477      4.1874      0.0000
   0   2  10      3.5151      0.2363      3.2770      0.0000
   1   2  10      5.1091      0.2988      5.1522      0.0000
   2   2  10      6.2003      0.4081     -6.4228      0.0000
   3   2  10      5.1552      0.3964     -4.8091      0.0000
   4   2  10      1.4086      0.3363      1.0934      0.0000
   5   2  10      1.5593      0.3411      0.6110      0.0000
   6   2  10      1.6900      0.4330      1.1392      0.0000
   7   2  10      1.3286      0.4168      0.9226      0.0000
   8   2  10      1.9092      0.4796     -1.7468      0.0000
  -8   3  10      9.1123      1.7018     -7.7856      0.0000
  -7   3  10      8.8033      1.1373      7.3794      0.0000
  -6   3  10      4.0428      0.3623      4.6499      0.0000
  -5   3  10      6.1905      0.5150     -6.1780      0.0000
  -4   3  10      3.3604      0.2126     -3.1117      0.0000
  -3   3  10      7.6891      0.5290      7.2832      0.0000
  -2   3  10      3.1619      0.3523     -1.4262      0.0000
  -1   3  10      2.0068      0.3212     -1.3802      0.0000
   0   3  10      5.2548      0.3323     -4.9380      0.0000
   1   3  10      3.1152      0.3085     -2.4748      0.0000
   2   3  10      1.9769      0.3096     -1.6168      0.0000
   3   3  10      2.2068      0.4724      2.0034      0.0000
   4   3  10      4.5775      0.3653      4.7008      0.0000
   5   3  10      2.4576      0.4302      0.9548      0.0000
   6   3  10      1.3179      0.4484     -1.0721      0.0000
   7   3  10      2.3474      0.3246     -2.1549      0.0000
   8   3  10      1.2920      0.4881      0.5303      0.0000
  -8   4  10      2.0639      0.6389      1.9140      0.0000
  -7   4  10      7.2544      1.3217      7.4031      0.0000
  -6   4  10     16.4943      2.1243    -12.9239      0.0000
  -5   4  10      9.1629      0.8250     -8.2820      0.0000
  -4   4  10     12.3414      0.4808     12.6582      0.0000
  -3   4  10     11.8787      0.5806     12.1102      0.0000
  -2   4  10      3.5609      0.8494     -2.5937      0.0000
  -1   4  10      7.6391      0.3959     -5.4978      0.0000
   0   4  10      4.9187      0.4233      5.7733      0.0000
   1   4  10      3.6180      0.2815     -3.5143      0.0000
   2   4  10      2.0591      0.3562     -1.5925      0.0000
   3   4  10      1.4871      0.3352      1.0677      0.0000
   4   4  10      1.5414      0.5220      1.2154      0.0000
   5   4  10      2.1811      0.3283     -2.4416      0.0000
   6   4  10      1.8955      0.4794      2.5672      0.0000
   7   4  10      1.5835      0.4388      1.6142      0.0000
   8   4  10      2.1973      0.6619     -2.2686      0.0000
  -8   5  10      1.5855      0.7520     -0.8075      0.0000
  -7   5  10      3.5375      1.0348      2.9259      0.0000
  -6   5  10      5.6774      0.5486      3.8945      0.0000
  -5   5  10      6.3488      0.5205     -7.0050      0.0000
  -4   5  10      9.3802      0.4155     -9.4695      0.0000
  -3   5  10      4.7638      0.2885     -5.4168      0.0000
  -2   5  10      3.6641      0.3204      2.9771      0.0000
  -1   5  10      1.9071      0.2551      1.4611      0.0000
   0   5  10      3.1506      0.2934      3.0140      0.0000
   1   5  10      2.1983      0.2559      0.4486      0.0000
   2   5  10      3.7531      0.3274      3.7094      0.0000
   3   5  10      1.6570      0.3581      0.9879      0.0000
   4   5  10      3.5408      0.2939     -3.5913      0.0000
   5   5  10      2.6284      0.3394     -2.6486      0.0000
   6   5  10      1.1486      0.4942      0.0786      0.0000
   7   5  10      1.8676      1.0582      0.4603      0.0000
  -8   6  10      3.5018      0.7697     -3.0583      0.0000
  -7   6  10      0.0000      0.8975     -0.0254      0.0000
  -6   6  10      0.8991      0.8105      1.4264      0.0000
  -5   6  10      4.5382      0.2255      4.3574      0.0000
  -4   6  10      3.7376      0.3820     -3.0313      0.0000
  -3   6  10      2.2554      0.3928     -1.1580      0.0000
  -2   6  10      2.0606      0.2517      1.4519      0.0000
  -1   6  10      2.8144      0.5284     -2.2117      0.0000
   0   6  10      1.8720      0.3116      0.5399      0.0000
   1   6  10      6.0941      0.6250      5.7548      0.0000
   2   6  10      2.8087      0.3227      1.0924      0.0000
   3   6  10      2.5677      0.8228     -2.4490      0.0000
   4   6  10      1.3082      0.4962     -0.9654      0.0000
   5   6  10      2.6925      0.3326      2.4849      0.0000
   6   6  10      1.7876      0.3408     -2.0632      0.0000
   7   6  10      1.7581      0.3448     -1.8961      0.0000
  -9   7  10      1.9859      1.2514     -2.1790      0.0000
  -8   7  10      0.7125      1.2587      0.7188      0.0000
  -7   7  10      3.4864      1.2109      0.4921      0.0000
  -6   7  10      3.4220      0.5529     -3.9052      0.0000
  -5   7  10      3.8631      0.2724      3.1800      0.0000
  -4   7  10      3.7811      0.9346     -0.9964      0.0000
  -3   7  10      2.5614      0.3395      2.2074      0.0000
  -2   7  10      3.3017      0.4563      2.0199      0.0000
  -1   7  10      5.3710      0.4300      5.5967      0.0000
   0   7  10      4.4003      0.3809     -4.4920      0.0000
   1   7  10      7.2207      0.5477     -7.4286      0.0000
   2   7  10      6.9082      0.7037      7.5237      0.0000
   3   7  10      2.8692      0.2797      2.4979      0.0000
   4   7  10      1.5172      0.3860     -1.9885      0.0000
   5   7  10      0.9605      0.7265      0.9984      0.0000
   6   7  10      1.4846      0.3948      1.5984      0.0000
   7   7  10      1.0125      0.7238     -1.3888      0.0000
  -9   8  10      3.5472      0.6552      2.9118      0.0000
  -8   8  10      3.0580      0.2726      2.7510      0.0000
  -7   8  10      1.2567      0.4557      0.0239      0.0000
  -6   8  10      2.6700      0.7139      2.5748      0.0000
  -5   8  10      1.9850      0.4857     -0.2855      0.0000
  -4   8  10      2.8549      0.5673      1.8034      0.0000
  -3   8  10      6.4135      0.4810      6.4168      0.0000
  -2   8  10      1.6929      0.4008      0.8874      0.0000
  -1   8  10      1.0983      0.5715     -1.2084      0.0000
   0   8  10      1.9740      0.4064     -1.8438      0.0000
   1   8  10      1.3056      0.4782      0.7880      0.0000
   2   8  10      2.6261      0.2744      2.9423      0.0000
   3   8  10      2.0020      0.4431     -1.9871      0.0000
   4   8  10      1.9693      0.3279      0.8903      0.0000
   5   8  10      0.9158      0.5564      0.1105      0.0000
   6   8  10      1.7629      0.4349     -1.3310      0.0000
 -11   9  10      2.4625      0.4739      2.3359      0.0000
 -10   9  10      1.4761      0.4821      1.1726      0.0000
  -9   9  10      1.6005      0.8082     -1.3512      0.0000
  -8   9  10      5.7908      0.3235     -6.2819      0.0000
  -7   9  10      2.5970      0.5333      2.7546      0.0000
  -6   9  10      4.0937      0.2640      3.5147      0.0000
  -5   9  10      2.1202      0.2550     -1.8484      0.0000
  -4   9  10      3.1372      0.3191      2.2073      0.0000
  -3   9  10      1.6364      0.5388      1.3743      0.0000
  -2   9  10      2.6282      0.7131     -2.1730      0.0000
  -1   9  10      4.3056      0.4650     -3.9915      0.0000
   0   9  10      3.7642      0.3997     -2.9217      0.0000
   1   9  10      1.9452      0.3542     -0.2186      0.0000
   2   9  10      1.9137      0.2956     -0.1351      0.0000
   3   9  10      2.1395      0.3331      0.6857      0.0000
   4   9  10      1.3981      0.3270      1.3424      0.0000
   5   9  10      1.4254      0.3735      1.3017      0.0000
   6   9  10      0.0000      0.6505      0.3265      0.0000
 -12  10  10      0.6125      0.7865      0.0108      0.0000
 -11  10  10      1.3278      0.5575      0.8881      0.0000
 -10  10  10      1.9299      0.5186      1.3718      0.0000
  -9  10  10      0.9430      0.4780      0.1388      0.0000
  -8  10  10      2.5910      0.2550     -2.3689      0.0000
  -7  10  10      1.9543      0.2840      1.9785      0.0000
  -6  10  10      5.8804      0.3461     -5.6899      0.0000
  -5  10  10      5.0859      0.4126     -6.1885      0.0000
  -4  10  10      4.3279      0.8461      4.2211      0.0000
  -3  10  10      5.5523      0.5398      5.9955      0.0000
  -2  10  10      1.4640      0.4936      1.0048      0.0000
  -1  10  10      1.5926      0.5128      1.5550      0.0000
   0  10  10      3.7741      0.3174      3.5405      0.0000
   1  10  10      2.7364      0.3027     -3.2158      0.0000
   2  10  10      2.8244      0.2706     -2.9590      0.0000
   3  10  10      1.7843      0.3619      1.9896      0.0000
   4  10  10      0.8336      0.6495     -0.5697      0.0000
   5  10  10      0.1862      0.5550     -0.3003      0.0000
 -10  11  10      1.9130      0.5792      1.9116      0.0000
  -9  11  10      1.0615      0.3819      0.5248      0.0000
  -8  11  10      1.6670      0.2717     -1.8150      0.0000
  -7  11  10      3.5233      0.3973      3.7210      0.0000
  -6  11  10      3.6714      0.3369      4.4726      0.0000
  -5  11  10      2.8861      0.2351     -3.4736      0.0000
  -4  11  10      5.2674      0.4593     -5.6787      0.0000
  -3  11  10      2.8193      0.3200      3.9440      0.0000
  -2  11  10      2.0255      0.4217      1.6068      0.0000
  -1  11  10      2.7709      0.3390     -2.5306      0.0000
   0  11  10      2.2955      0.3561      2.3075      0.0000
   1  11  10      2.1474      0.3684      1.6773      0.0000
   2  11  10      1.6038      0.3349     -1.5486      0.0000
   3  11  10      2.0240      0.3056     -1.8657      0.0000
   4  11  10      0.5950      0.6251      0.5224      0.0000
 -12  12  10      1.2640      0.5161      0.1818      0.0000
 -11  12  10      0.5199      0.6173      0.9379      0.0000
 -10  12  10      1.1010      0.3702      0.3151      0.0000
  -9  12  10      1.1551      0.4183     -0.3166      0.0000
  -8  12  10      1.1330      0.2477     -0.0710      0.0000
  -7  12  10      1.6454      0.2616     -1.2094      0.0000
  -6  12  10      1.2880      0.2479     -0.5655      0.0000
  -5  12  10      1.0732      0.2837      0.0825      0.0000
  -4  12  10      1.6325      0.3344      1.9028      0.0000
  -3  12  10      1.4078      0.3885      1.3520      0.0000
  -2  12  10      1.4047      0.4298     -1.1494      0.0000
  -1  12  10      1.1676      0.4099      0.6938      0.0000
   0  12  10      0.8299      0.5596      0.8196      0.0000
   1  12  10      1.2683      0.5182     -1.1564      0.0000
   2  12  10      0.8274      0.5270     -0.4195      0.0000
   3  12  10      0.8170      0.6136      0.4838      0.0000
   4  12  10      0.6298      0.5850      0.4093      0.0000
 -11  13  10      1.2200      0.4644      0.1752      0.0000
 -10  13  10      1.3679      0.2686     -1.2453      0.0000
  -9  13  10      0.9602      0.3295      0.7746      0.0000
  -8  13  10      1.6007      0.2085      1.3970      0.0000
  -7  13  10      1.2069      0.2231     -0.7731      0.0000
  -6  13  10      1.2287      0.2392     -1.5328      0.0000
  -5  13  10      1.5877      0.2274      1.7604      0.0000
  -4  13  10      0.7289      0.4537     -0.2436      0.0000
  -3  13  10      1.3164      0.2888     -1.4689      0.0000
  -2  13  10      1.0758      0.4061      0.9341      0.0000
  -1  13  10      2.0151      0.3386      2.3481      0.0000
   0  13  10      0.4796      0.6692     -0.9695      0.0000
   1  13  10      0.6765      0.5501     -0.5154      0.0000
   2  13  10      0.5437      0.5926      1.0762      0.0000
   3  13  10      0.2078      0.9338     -0.6502      0.0000
 -10  14  10      0.8923      0.3932     -0.8115      0.0000
  -9  14  10      0.9879      0.2784      0.7848      0.0000
  -8  14  10      1.4760      0.4005      0.6557      0.0000
  -7  14  10      1.0028      0.2614      0.6855      0.0000
  -6  14  10      1.8917      0.1993      1.8676      0.0000
  -5  14  10      1.2386      0.2527      1.1647      0.0000
  -4  14  10      0.9957      0.3126     -0.1310      0.0000
  -3  14  10      1.0042      0.3086     -0.5690      0.0000
  -2  14  10      0.9694      0.4626     -0.4411      0.0000
  -1  14  10      1.0206      0.6141     -0.8087      0.0000
   0  14  10      1.1633      0.5159     -0.6125      0.0000
   1  14  10      1.7262      0.4354      1.3032      0.0000
  -9  15  10      0.6563      0.5837     -0.2053      0.0000
  -8  15  10      1.0117      0.3921      1.0068      0.0000
  -7  15  10      0.8035      0.3515     -0.7581      0.0000
  -6  15  10      0.9707      0.3074     -1.2689      0.0000
  -5  15  10      0.1688      0.5228      0.6548      0.0000
  -4  15  10      1.2372      0.3610      1.4046      0.0000
  -3  15  10      1.0546      0.3502     -0.9790      0.0000
  -2  15  10      0.5264      0.4573      0.9731      0.0000
  -1  15  10      0.8387      0.6713      0.0959      0.0000
   0  15  10      1.6136      0.8800     -2.2236      0.0000
  -8   1  11      1.4365      1.2111     -0.3946      0.0000
  -7   1  11      4.0554      0.6135     -3.7660      0.0000
  -6   1  11      1.8983      0.5795     -1.0351      0.0000
  -5   1  11      2.8412      0.5745     -2.2874      0.0000
  -4   1  11      6.5783      0.2995     -6.0702      0.0000
  -3   1  11      7.5324      0.3888      7.3965      0.0000
  -2   1  11      4.6032      0.3175      3.1348      0.0000
  -1   1  11      1.9862      0.3529     -0.4940      0.0000
   0   1  11      1.5267      0.4301     -1.2792      0.0000
   1   1  11      1.6551      0.3502     -1.4806      0.0000
   2   1  11      5.0131      0.3434     -5.4165      0.0000
   3   1  11      3.0714      0.2820     -2.9293      0.0000
   4   1  11      3.1727      0.3074      3.9537      0.0000
   5   1  11      1.3362      0.4126      0.6520      0.0000
   6   1  11      0.8813      0.5606     -0.9250      0.0000
   7   1  11      0.9368      0.6049      0.2267      0.0000
  -8   2  11      9.0788      1.6422      8.5364      0.0000
  -7   2  11      8.4873      0.8827      7.5589      0.0000
  -6   2  11     10.3293      0.9357     -8.7177      0.0000
  -5   2  11      8.8156      0.6578     -9.7750      0.0000
  -4   2  11      5.3264      0.2420      4.8886      0.0000
  -3   2  11      6.3890      0.2721     -6.7658      0.0000
  -2   2  11      8.5288      0.3545     -8.7204      0.0000
  -1   2  11      5.9554      0.3288      6.4354      0.0000
   0   2  11      2.6667      0.3296      2.6016      0.0000
   1   2  11      1.8130      0.2626      0.1105      0.0000
   2   2  11      3.3614      0.2966      2.6230      0.0000
   3   2  11      1.6589      0.3365      0.7438      0.0000
   4   2  11      4.5873      0.4477     -5.3168      0.0000
   5   2  11      2.8834      0.2764     -2.8985      0.0000
   6   2  11      2.2731      0.2906      2.4314      0.0000
   7   2  11      0.9594      0.5819      0.7773      0.0000
  -8   3  11      3.3181      0.9994     -3.8468      0.0000
  -7   3  11      4.7439      0.4727      4.7628      0.0000
  -6   3  11      3.1434      0.4128      2.4224      0.0000
  -5   3  11      4.1109      0.2819     -2.6192      0.0000
  -4   3  11      4.5370      0.2470     -4.9828      0.0000
  -3   3  11      6.4353      0.2756     -7.0846      0.0000
  -2   3  11      1.9674      0.2626     -1.0276      0.0000
  -1   3  11      2.4151      0.2373      2.4264      0.0000
   0   3  11      2.6237      0.2638      1.6487      0.0000
   1   3  11      3.4618      0.2694     -3.1320      0.0000
   2   3  11      1.6441      0.2869      1.4229      0.0000
   3   3  11      8.1428      0.4980      8.1307      0.0000
   4   3  11      1.4661      0.3579     -0.9723      0.0000
   5   3  11      3.0172      0.3019     -3.4690      0.0000
   6   3  11      1.0235      0.4883      0.4133      0.0000
   7   3  11      1.0565      0.7063     -0.7044      0.0000
  -9   4  11      2.0044      1.2189      1.0955      0.0000
  -8   4  11      3.5815      0.6320     -3.8920      0.0000
  -7   4  11      3.2878      0.4227     -3.6256      0.0000
  -6   4  11      3.8674      0.6001     -2.7677      0.0000
  -5   4  11      3.2353      0.2468      3.3313      0.0000
  -4   4  11      2.4535      0.5244      1.9600      0.0000
  -3   4  11      9.0732      0.3850      8.3318      0.0000
  -2   4  11      5.4857      0.4639      4.4925      0.0000
  -1   4  11      1.8898      0.5842      0.7759      0.0000
   0   4  11      2.1994      0.2388      1.8235      0.0000
   1   4  11      2.1304      0.2901     -1.2403      0.0000
   2   4  11      1.5954      0.7599      0.1047      0.0000
   3   4  11      2.4137      0.2719     -2.0773      0.0000
   4   4  11      0.9695      0.5774      0.3894      0.0000
   5   4  11      1.1096      0.5445      0.3922      0.0000
   6   4  11      1.7682      0.3906     -1.5408      0.0000
  -9   5  11      1.8440      0.6562      1.9953      0.0000
  -8   5  11      4.3944      0.6538      4.1826      0.0000
  -7   5  11      2.2651      0.7657     -2.0792      0.0000
  -6   5  11      1.4889      0.3756      1.0540      0.0000
  -5   5  11      6.5548      0.4021      6.3629      0.0000
  -4   5  11      2.1423      0.3806     -1.4620      0.0000
  -3   5  11      2.9492      0.2384      2.0516      0.0000
  -2   5  11      2.0012      0.2608     -1.4044      0.0000
  -1   5  11      2.8719      0.3973      2.1425      0.0000
   0   5  11      7.8494      0.4669     -7.3675      0.0000
   1   5  11      6.0078      0.3941     -6.2776      0.0000
   2   5  11      2.0910      0.2818      2.5280      0.0000
   3   5  11      1.2234      0.5086     -0.1961      0.0000
   4   5  11      0.4590      0.6526     -0.3203      0.0000
   5   5  11      1.0407      0.5052     -0.4160      0.0000
   6   5  11      0.8653      0.5958      0.7319      0.0000
  -9   6  11      3.2436      0.5554      3.2464      0.0000
  -8   6  11      4.7167      0.9137     -4.8808      0.0000
  -7   6  11      3.3357      0.9049     -4.1270      0.0000
  -6   6  11      5.7892      0.7570      4.9867      0.0000
  -5   6  11      3.9671      0.3334      3.2567      0.0000
  -4   6  11      2.3439      0.4623     -1.5654      0.0000
  -3   6  11      5.4042      0.4734     -4.2512      0.0000
  -2   6  11      2.2414      0.3049     -0.7886      0.0000
  -1   6  11      1.8193      0.3403      0.8812      0.0000
   0   6  11      3.6975      0.2421     -4.1550      0.0000
   1   6  11      1.9166      0.2784      1.4349      0.0000
   2   6  11      1.5817      0.3106      0.4261      0.0000
   3   6  11      1.3233      0.4466     -0.9203      0.0000
   4   6  11      2.3100      0.3428      2.1158      0.0000
   5   6  11      2.2425      0.3828      2.2776      0.0000
   6   6  11      1.8781      0.3829     -1.1500      0.0000
  -9   7  11      2.0487      0.7455      1.1912      0.0000
  -8   7  11      1.5787      0.6632     -2.1870      0.0000
  -7   7  11      0.0000      0.9715     -0.9261      0.0000
  -6   7  11      1.6377      0.3629     -0.3702      0.0000
  -5   7  11      3.1374      0.3014     -2.6152      0.0000
  -4   7  11      2.4021      0.6717     -1.0643      0.0000
  -3   7  11      2.3902      0.2275     -1.4795      0.0000
  -2   7  11      2.6465      0.2699      1.7961      0.0000
  -1   7  11      1.7067      0.5727      1.0794      0.0000
   0   7  11      2.5526      0.3243      1.9858      0.0000
   1   7  11      2.2072      0.5482      1.5847      0.0000
   2   7  11      3.5951      0.3370     -3.7251      0.0000
   3   7  11      3.3325      0.2797     -3.3908      0.0000
   4   7  11      1.1134      0.3950      0.6035      0.0000
   5   7  11      1.5826      0.5077      2.0966      0.0000
   6   7  11      1.4778      0.8529     -0.6594      0.0000
 -10   8  11      0.0000      1.2650      0.6829      0.0000
  -9   8  11      1.8511      0.7294      0.1916      0.0000
  -8   8  11      6.2452      0.8658      6.7082      0.0000
  -7   8  11      0.8223      1.0183      2.3735      0.0000
  -6   8  11      6.7635      0.5819     -7.2705      0.0000
  -5   8  11      2.8963      0.4282     -3.0535      0.0000
  -4   8  11      2.1563      0.9842      0.8567      0.0000
  -3   8  11      2.3355      0.3192     -2.2759      0.0000
  -2   8  11      1.6458      0.4101     -0.5380      0.0000
  -1   8  11      6.5884      0.4898      6.8342      0.0000
   0   8  11      2.3978      0.3338      2.5328      0.0000
   1   8  11      2.0672      0.3464     -1.8647      0.0000
   2   8  11      2.2092      0.3033      1.6637      0.0000
   3   8  11      1.8219      0.3516     -0.1853      0.0000
   4   8  11      2.6210      0.2859     -3.0260      0.0000
   5   8  11      1.7689      0.3686     -1.5980      0.0000
 -10   9  11      2.5842      1.1434      2.7681      0.0000
  -9   9  11      3.2574      0.2788     -2.7617      0.0000
  -8   9  11      5.2927      0.4585     -5.1821      0.0000
  -7   9  11      3.2629      0.5499      3.9956      0.0000
  -6   9  11      1.1105      0.8637      1.2970      0.0000
  -5   9  11      0.9928      0.5589     -0.7095      0.0000
  -4   9  11      4.9017      0.6965      3.6491      0.0000
  -3   9  11      4.1198      0.3900      4.1197      0.0000
  -2   9  11      5.7936      0.3558     -5.4819      0.0000
  -1   9  11      3.3800      0.3060     -3.1466      0.0000
   0   9  11      1.2364      0.4276      1.3238      0.0000
   1   9  11      1.6881      0.3418     -1.3464      0.0000
   2   9  11      1.9159      0.3947     -1.5802      0.0000
   3   9  11      1.9851      0.4945      1.1285      0.0000
   4   9  11      1.2978      0.4189      1.0703      0.0000
   5   9  11      1.2749      0.9593     -0.9251      0.0000
 -12  10  11      1.2842      0.7415     -1.3030      0.0000
 -11  10  11      1.0299      0.6284      0.4391      0.0000
 -10  10  11      1.6097      0.4620      1.3303      0.0000
  -9  10  11      1.0126      0.4323     -0.0100      0.0000
  -8  10  11      1.8107      0.2508     -1.3606      0.0000
  -7  10  11      1.5544      0.4438      1.8804      0.0000
  -6  10  11      1.4243      0.5048     -0.2806      0.0000
  -5  10  11      1.8487      0.2441      1.3379      0.0000
  -4  10  11      1.1220      0.3289      0.7885      0.0000
  -3  10  11      1.4541      0.4652     -0.4097      0.0000
  -2  10  11      2.9840      0.3382     -2.9269      0.0000
  -1  10  11      0.9807      0.7312      1.1459      0.0000
   0  10  11      3.1484      0.3889      3.0875      0.0000
   1  10  11      1.0533      0.5684     -0.9966      0.0000
   2  10  11      1.7630      0.3617     -1.5951      0.0000
   3  10  11      1.2894      0.3623      1.5350      0.0000
   4  10  11      1.2224      0.4396      0.9739      0.0000
 -12  11  11      0.0000      0.7011      0.3671      0.0000
 -11  11  11      2.5234      0.4395     -0.6368      0.0000
 -10  11  11      0.5938      0.7204     -1.1484      0.0000
  -9  11  11      1.3915      0.4321     -0.3546      0.0000
  -8  11  11      2.2930      0.3101      2.5756      0.0000
  -7  11  11      1.3223      0.2069      1.1141      0.0000
  -6  11  11      2.5493      0.3124      2.5045      0.0000
  -5  11  11      2.6209      0.3667      2.6896      0.0000
  -4  11  11      1.3269      0.2901      0.9399      0.0000
  -3  11  11      3.9026      0.3351     -4.5027      0.0000
  -2  11  11      3.1406      0.3693     -3.4305      0.0000
  -1  11  11      1.7887      0.3791      1.4963      0.0000
   0  11  11      0.8494      0.6070     -0.0291      0.0000
   1  11  11      0.5197      0.5604     -0.4313      0.0000
   2  11  11      1.8488      0.3520      1.5597      0.0000
   3  11  11      0.5436      0.8831      0.2998      0.0000
 -12  12  11      1.9567      0.9165      0.8046      0.0000
 -11  12  11      0.3940      0.7016     -0.3388      0.0000
 -10  12  11      0.6612      0.4977      0.6488      0.0000
  -9  12  11      1.5831      0.3605      1.7151      0.0000
  -8  12  11      1.3893      0.2493     -1.0182      0.0000
  -7  12  11      3.6038      0.2402     -3.2887      0.0000
  -6  12  11      0.9952      0.4044      0.5950      0.0000
  -5  12  11      1.2483      0.2525     -0.2337      0.0000
  -4  12  11      1.1281      0.4978     -0.0595      0.0000
  -3  12  11      1.3713      0.3404      1.3255      0.0000
  -2  12  11      1.3534      0.3804      0.5774      0.0000
  -1  12  11      1.9761      0.3501     -2.0777      0.0000
   0  12  11      2.0019      0.3924     -1.9080      0.0000
   1  12  11      0.8189      0.5676      0.4196      0.0000
   2  12  11      1.0271      0.4962     -0.8475      0.0000
 -11  13  11      0.8743      0.5864      0.2476      0.0000
 -10  13  11      1.1923      0.3083     -1.0190      0.0000
  -9  13  11      1.6398      0.2256      1.8281      0.0000
  -8  13  11      1.0098      0.2729      0.8753      0.0000
  -7  13  11      1.5446      0.1954     -1.8917      0.0000
  -6  13  11      3.5079      0.3010     -3.8093      0.0000
  -5  13  11      0.9106      0.3352      0.7596      0.0000
  -4  13  11      0.0000      0.4703      0.2547      0.0000
  -3  13  11      0.0000      0.4984     -0.8263      0.0000
  -2  13  11      2.7048      0.2896      2.9631      0.0000
  -1  13  11      1.2077      0.4443      1.3652      0.0000
   0  13  11      1.5457      0.3826     -1.8883      0.0000
   1  13  11      0.6969      0.7995     -0.6253      0.0000
  -9  14  11      0.9577      0.4045      0.2059      0.0000
  -8  14  11      0.9178      0.5090     -0.0726      0.0000
  -7  14  11      1.1302      0.3145     -0.0084      0.0000
  -6  14  11      0.6133      0.3463      0.6067      0.0000
  -5  14  11      2.1483      0.2458      2.7561      0.0000
  -4  14  11      1.0543      0.3135     -1.0256      0.0000
  -3  14  11      1.2082      0.2763     -1.6508      0.0000
  -2  14  11      0.0000      0.8504      0.2996      0.0000
  -1  14  11      0.9720      0.5971      0.4182      0.0000
   0  14  11      1.2645      1.0290      0.1278      0.0000
  -7  15  11      0.8896      0.3670      0.9616      0.0000
  -6  15  11      0.9144      0.3247      0.5945      0.0000
  -5  15  11      1.1000      0.3543     -1.9377      0.0000
  -4  15  11      0.6288      0.4608      0.1778      0.0000
  -3  15  11      0.9402      0.3497      1.1253      0.0000
  -8   0  12      5.9689      0.8012     -0.6436      0.0000
  -7   0  12      0.6573      1.1117      1.3909      0.0000
  -6   0  12     12.8603      1.3372    -13.8030      0.0000
  -5   0  12      4.0603      0.3800      3.6312      0.0000
  -4   0  12      5.0245      0.4190      5.4988      0.0000
  -3   0  12      5.1294      0.4802      3.7275      0.0000
  -2   0  12      4.2837      1.0779     -4.2804      0.0000
  -1   0  12      1.4666      0.4622      0.0129      0.0000
   0   0  12      4.3265      0.3314     -3.9983      0.0000
   1   0  12      4.0389      0.4990      5.1530      0.0000
   2   0  12      4.9623      0.5777      5.5522      0.0000
   3   0  12      4.0247      0.3976      4.2507      0.0000
   4   0  12      2.5914      0.3950     -2.6764      0.0000
   5   0  12      1.8131      0.4188     -2.3958      0.0000
   6   0  12      0.0000      0.7195     -0.4006      0.0000
  -9   1  12      9.5984      1.7673     -9.7553      0.0000
  -8   1  12      3.6115      0.5640     -3.2582      0.0000
  -7   1  12      2.3986      0.4787      2.2630      0.0000
  -6   1  12      1.9212      0.3137      1.3127      0.0000
  -5   1  12      7.7527      0.3378      7.6304      0.0000
  -4   1  12      8.3194      0.3651      8.4488      0.0000
  -3   1  12      4.7827      0.2348     -4.7546      0.0000
  -2   1  12      8.5352      0.4946      8.5271      0.0000
  -1   1  12      4.0240      0.2172      3.4952      0.0000
   0   1  12      1.7048      0.2561     -1.3639      0.0000
   1   1  12     11.3234      0.5937    -11.3585      0.0000
   2   1  12      1.7191      0.2710      1.6060      0.0000
   3   1  12      1.4748      0.3523      1.3415      0.0000
   4   1  12      1.5017      0.3075     -1.4782      0.0000
   5   1  12      1.8109      0.3251      1.9057      0.0000
   6   1  12      1.9212      0.5935      1.9361      0.0000
  -9   2  12      4.4943      0.6419     -5.3220      0.0000
  -8   2  12      4.3682      0.5902      4.4576      0.0000
  -7   2  12      3.0942      0.3435     -3.3233      0.0000
  -6   2  12      5.0245      0.5450      5.8425      0.0000
  -5   2  12      3.3594      0.2462     -3.2851      0.0000
  -4   2  12      4.0625      0.1968      3.7395      0.0000
  -3   2  12      2.7261      0.2484     -2.0677      0.0000
  -2   2  12      2.8706      0.2235     -2.1779      0.0000
  -1   2  12      2.6943      0.2395     -2.1570      0.0000
   0   2  12      1.5940      0.3144      0.4408      0.0000
   1   2  12      3.2142      0.2582     -3.5218      0.0000
   2   2  12      1.6739      0.3016     -0.4259      0.0000
   3   2  12      1.1467      0.4538      0.8161      0.0000
   4   2  12      1.3280      0.4093      1.0992      0.0000
   5   2  12      1.2914      0.3665     -0.4513      0.0000
   6   2  12      0.8415      0.6291      0.3530      0.0000
  -9   3  12      2.0247      0.6465      1.8436      0.0000
  -8   3  12      2.8643      0.5661      2.9210      0.0000
  -7   3  12      3.0791      0.3479     -2.9100      0.0000
  -6   3  12      5.7311      0.5945     -6.6200      0.0000
  -5   3  12      3.6404      0.4795      2.8986      0.0000
  -4   3  12      3.3858      0.5797      2.6014      0.0000
  -3   3  12      1.4864      0.2475      0.4821      0.0000
  -2   3  12      4.8604      0.5259     -4.6327      0.0000
  -1   3  12      4.7827      0.2459      4.5977      0.0000
   0   3  12      8.3024      0.4180     -7.8534      0.0000
   1   3  12      2.1160      0.8690     -0.2395      0.0000
   2   3  12      2.0750      0.2786      2.3321      0.0000
   3   3  12      2.1523      0.3555      1.6255      0.0000
   4   3  12      1.0872      0.4820     -1.0972      0.0000
   5   3  12      1.6223      0.3349      0.8908      0.0000
   6   3  12      1.4557      0.8934      0.8429      0.0000
  -9   4  12      6.0234      1.1159      6.2257      0.0000
  -8   4  12      7.9026      1.5192     -5.2689      0.0000
  -7   4  12      3.7128      0.5080     -3.3208      0.0000
  -6   4  12      5.4483      0.5286     -6.4020      0.0000
  -5   4  12      2.2000      0.2855      0.3243      0.0000
  -4   4  12      4.2287      0.2610     -4.1730      0.0000
  -3   4  12      4.6363      0.3707      5.2104      0.0000
  -2   4  12      1.4101      0.2814      0.5045      0.0000
  -1   4  12      4.1206      0.3485      3.6447      0.0000
   0   4  12      2.0029      0.4553     -0.8180      0.0000
   1   4  12      1.7983      0.2812      0.9789      0.0000
   2   4  12      2.2392      0.2908     -2.0491      0.0000
   3   4  12      1.4457      0.3215     -0.5769      0.0000
   4   4  12      1.9239      0.6096      0.0709      0.0000
   5   4  12      0.9500      0.4937      0.4099      0.0000
 -10   5  12      1.8874      1.2871      2.2260      0.0000
  -9   5  12      1.4715      1.1908     -0.4506      0.0000
  -8   5  12      1.2624      0.7360     -1.0249      0.0000
  -7   5  12      2.5509      0.3306      1.9674      0.0000
  -6   5  12      5.0916      0.5220      4.1543      0.0000
  -5   5  12      5.2278      0.2535     -5.0299      0.0000
  -4   5  12      2.7666      0.3746     -0.6225      0.0000
  -3   5  12      1.9607      0.2645     -1.2943      0.0000
  -2   5  12      1.9572      0.3033      0.3244      0.0000
  -1   5  12      3.3109      0.2405     -2.8801      0.0000
   0   5  12      4.7477      0.4137      4.9269      0.0000
   1   5  12      3.0482      0.2603      3.4720      0.0000
   2   5  12      2.3951      0.2525     -3.2203      0.0000
   3   5  12      4.3838      0.3041     -4.8826      0.0000
   4   5  12      2.1343      0.3028      2.2025      0.0000
   5   5  12      1.1202      0.6066      0.4262      0.0000
 -10   6  12      4.8573      1.1501     -4.8334      0.0000
  -9   6  12      4.8478      0.7193     -4.8951      0.0000
  -8   6  12      3.9819      1.4695      3.0087      0.0000
  -7   6  12      1.7628      0.6735     -1.7508      0.0000
  -6   6  12      2.1651      0.3004      2.4623      0.0000
  -5   6  12      2.3184      0.2340      0.0775      0.0000
  -4   6  12      2.9623      0.2537      2.5299      0.0000
  -3   6  12      8.0069      0.4644     -6.9426      0.0000
  -2   6  12      1.8109      0.2914      1.8144      0.0000
  -1   6  12      1.2898      0.3497     -0.0119      0.0000
   0   6  12      2.3691      0.2531     -1.8021      0.0000
   1   6  12      1.4558      0.3524      0.2015      0.0000
   2   6  12      2.5790      0.2708      2.9019      0.0000
   3   6  12      1.4415      0.4386      1.1986      0.0000
   4   6  12      0.8661      0.5162      0.6864      0.0000
   5   6  12      0.9409      0.6719      0.7637      0.0000
 -10   7  12      3.5834      0.6382      3.3855      0.0000
  -9   7  12      2.5080      0.6636     -1.2263      0.0000
  -8   7  12      1.1753      0.9270     -0.0895      0.0000
  -7   7  12      3.4527      0.7059      2.6755      0.0000
  -6   7  12      5.3894      0.4778     -5.4416      0.0000
  -5   7  12      2.1556      0.3034      1.5545      0.0000
  -4   7  12      6.0933      0.5177      6.8093      0.0000
  -3   7  12      4.7817      0.4013      5.4909      0.0000
  -2   7  12      3.8907      0.2723     -3.4310      0.0000
  -1   7  12      1.3962      0.2765      0.4042      0.0000
   0   7  12      1.3295      0.5848     -0.3031      0.0000
   1   7  12      1.3668      0.4397     -0.3741      0.0000
   2   7  12      1.8692      0.4587     -1.3439      0.0000
   3   7  12      0.7992      0.6386      0.4114      0.0000
   4   7  12      0.3459      0.5766     -0.0902      0.0000
 -10   8  12      0.0000      0.9285      0.0717      0.0000
  -9   8  12      2.4285      0.7458     -1.8641      0.0000
  -8   8  12      3.6677      0.7900      3.8014      0.0000
  -7   8  12      5.6907      0.7613      6.0592      0.0000
  -6   8  12      3.3819      0.2363     -3.4665      0.0000
  -5   8  12      2.3910      0.4682     -0.8103      0.0000
  -4   8  12      1.8925      0.4044     -0.6450      0.0000
  -3   8  12      2.1530      0.2269      1.5950      0.0000
  -2   8  12      5.3026      0.3618     -5.9277      0.0000
  -1   8  12      1.2364      0.5211      0.4529      0.0000
   0   8  12      1.6943      0.5487     -0.5133      0.0000
   1   8  12      1.5186      0.3812     -1.7536      0.0000
   2   8  12      0.9898      0.4259      0.1503      0.0000
   3   8  12      1.6142      0.3784      2.2078      0.0000
   4   8  12      0.4856      0.5719      0.3320      0.0000
 -11   9  12      1.6508      1.1925      2.6926      0.0000
 -10   9  12      1.1494      0.5596     -1.1789      0.0000
  -9   9  12      1.1008      0.8411     -2.6485      0.0000
  -8   9  12      0.8667      0.6936      0.4198      0.0000
  -7   9  12      2.7298      0.4312     -2.2725      0.0000
  -6   9  12      1.5587      0.4426     -1.6566      0.0000
  -5   9  12      1.4390      0.5464     -0.0935      0.0000
  -4   9  12      3.7210      0.3536      3.6747      0.0000
  -3   9  12      2.8917      0.3840     -2.8328      0.0000
  -2   9  12      1.6916      0.6752     -0.9222      0.0000
  -1   9  12      2.8563      0.3581      2.5850      0.0000
   0   9  12      2.0861      0.3036     -2.0148      0.0000
   1   9  12      2.8471      0.2879     -3.2916      0.0000
   2   9  12      1.8578      0.3891      1.4345      0.0000
   3   9  12      1.3549      0.7339      1.0827      0.0000
 -12  10  12      0.0000      0.6919     -0.3993      0.0000
 -11  10  12      0.0000      0.6357      0.4202      0.0000
 -10  10  12      2.1807      0.5573      2.7751      0.0000
  -9  10  12      0.8951      0.4815      0.6285      0.0000
  -8  10  12      1.5371      0.3486     -1.5204      0.0000
  -7  10  12      1.3622      0.2483     -0.5712      0.0000
  -6  10  12      1.5491      0.3728     -1.1811      0.0000
  -5  10  12      5.2163      0.5035     -5.6432      0.0000
  -4  10  12      1.8234      0.4854      0.1735      0.0000
  -3  10  12      1.0526      0.5708      1.0019      0.0000
  -2  10  12      2.2989      0.3276      2.6330      0.0000
  -1  10  12      1.2610      0.4387      0.6046      0.0000
   0  10  12      2.3299      0.2903      2.2899      0.0000
   1  10  12      1.3296      0.3640     -0.7704      0.0000
   2  10  12      2.9850      0.3344     -2.4661      0.0000
   3  10  12      0.5654      0.9098     -0.5678      0.0000
 -12  11  12      1.1776      0.5175      1.1008      0.0000
 -11  11  12      1.1687      0.7405     -2.0947      0.0000
 -10  11  12      0.9903      1.0481     -1.6262      0.0000
  -9  11  12      1.4421      0.6861      1.6620      0.0000
  -8  11  12      1.3886      0.2388      1.1861      0.0000
  -7  11  12      1.3546      0.2980     -0.1381      0.0000
  -6  11  12      1.1946      0.3910     -0.2966      0.0000
  -5  11  12      1.8721      0.7143      0.7891      0.0000
  -4  11  12      1.9960      0.2194     -1.9369      0.0000
  -3  11  12      1.0777      0.5095      0.5244      0.0000
  -2  11  12      1.5482      0.3385      1.1255      0.0000
  -1  11  12      1.0125      0.5314     -0.1830      0.0000
   0  11  12      0.8993      0.6715     -0.0217      0.0000
   1  11  12      1.2693      0.7392      0.9564      0.0000
   2  11  12      0.8181      0.6653     -0.0498      0.0000
 -11  12  12      0.9942      0.8141     -0.3112      0.0000
 -10  12  12      1.8796      0.2604     -1.7451      0.0000
  -9  12  12      0.7113      0.4596      0.8559      0.0000
  -8  12  12      0.9993      0.2864      0.1579      0.0000
  -7  12  12      1.2855      0.2614     -1.1504      0.0000
  -6  12  12      0.0000      0.5303      0.4682      0.0000
  -5  12  12      1.7528      0.2237      1.9593      0.0000
  -4  12  12      1.6460      0.2176     -2.3693      0.0000
  -3  12  12      0.8820      0.5431      0.2350      0.0000
  -2  12  12      2.0167      0.3310      1.5112      0.0000
  -1  12  12      0.2235      0.6511     -0.7445      0.0000
   0  12  12      1.3779      0.4255     -2.2126      0.0000
   1  12  12      0.0000      0.8811      0.9486      0.0000
 -10  13  12      1.2864      0.2973      0.4750      0.0000
  -9  13  12      0.8765      0.3159      0.0515      0.0000
  -8  13  12      1.0165      0.3174      0.7191      0.0000
  -7  13  12      1.7132      0.1733      1.8222      0.0000
  -6  13  12      0.8864      0.2700      0.2749      0.0000
  -5  13  12      2.0876      0.2497     -2.5177      0.0000
  -4  13  12      1.6066      0.2354     -1.2313      0.0000
  -3  13  12      0.2660      0.5077      0.6630      0.0000
  -2  13  12      1.2839      0.7164     -0.0737      0.0000
  -1  13  12      0.3762      0.6290     -0.4803      0.0000
  -8  14  12      0.0000      0.5959      0.4707      0.0000
  -7  14  12      0.5070      0.4300      0.3402      0.0000
  -6  14  12      0.1328      0.3998     -0.0202      0.0000
  -5  14  12      0.0000      0.4823      0.5953      0.0000
  -4  14  12      0.7466      0.3898      0.3985      0.0000
  -3  14  12      0.4949      0.5689     -0.8074      0.0000
  -9   1  13      1.7367      0.6118      1.6751      0.0000
  -8   1  13      6.2271      0.8344      6.0223      0.0000
  -7   1  13      4.1284      0.4220     -3.0638      0.0000
  -6   1  13      3.5571      0.3217     -3.1495      0.0000
  -5   1  13      4.6567      0.2273      4.3470      0.0000
  -4   1  13      1.8604      0.8244      0.1630      0.0000
  -3   1  13      4.9241      0.2559     -4.8118      0.0000
  -2   1  13      2.5952      0.2527      2.6970      0.0000
  -1   1  13      5.8659      0.4884      5.4496      0.0000
   0   1  13      1.9583      0.2635     -1.4035      0.0000
   1   1  13      1.9542      0.2607     -2.0846      0.0000
   2   1  13      0.9896      0.3991      0.3799      0.0000
   3   1  13      1.5556      0.2834     -1.5769      0.0000
   4   1  13      2.0198      0.2799     -1.8357      0.0000
   5   1  13      1.5420      0.9941      1.3398      0.0000
 -10   2  13      2.3127      1.0048      0.7817      0.0000
  -9   2  13      1.2036      0.6104      0.5355      0.0000
  -8   2  13      1.7446      0.5916      2.0153      0.0000
  -7   2  13      1.2998      0.5598      0.9782      0.0000
  -6   2  13      1.3736      0.4203      1.1324      0.0000
  -5   2  13      1.6357      0.5134     -0.9946      0.0000
  -4   2  13      4.8221      0.2477     -5.1181      0.0000
  -3   2  13      7.3094      0.4697     -7.6955      0.0000
  -2   2  13      3.1181      0.2450     -1.7597      0.0000
  -1   2  13      3.6163      0.2255      3.9452      0.0000
   0   2  13      1.4294      0.2751      1.1970      0.0000
   1   2  13      1.8487      0.2656      2.0443      0.0000
   2   2  13      2.0259      0.3220      1.9625      0.0000
   3   2  13      0.9832      0.4087     -0.9926      0.0000
   4   2  13      0.5126      0.5721     -0.8034      0.0000
 -10   3  13      2.5893      1.0903     -1.3663      0.0000
  -9   3  13      2.2985      0.5663     -2.5161      0.0000
  -8   3  13      2.6224      0.4071     -2.3985      0.0000
  -7   3  13      2.4720      0.4644      1.8228      0.0000
  -6   3  13      3.3710      0.5853      2.8601      0.0000
  -5   3  13      3.8407      0.2780     -3.3682      0.0000
  -4   3  13      7.3333      0.4478      7.6795      0.0000
  -3   3  13      5.0488      0.2597      4.9376      0.0000
  -2   3  13      4.9552      0.2645     -4.5472      0.0000
  -1   3  13      3.9121      0.3538     -3.5111      0.0000
   0   3  13      4.2299      0.2866      4.4414      0.0000
   1   3  13      4.2851      0.2586      4.4681      0.0000
   2   3  13      2.6108      0.2751     -3.0306      0.0000
   3   3  13      2.3547      0.2917      1.8262      0.0000
   4   3  13      1.5237      0.4620      2.2322      0.0000
 -10   4  13      1.3179      0.7515      1.2956      0.0000
  -9   4  13      2.5995      0.6432     -0.9086      0.0000
  -8   4  13      0.8591      0.9349     -0.3662      0.0000
  -7   4  13      1.5716      0.5661      1.2901      0.0000
  -6   4  13      1.4939      0.3850      1.1071      0.0000
  -5   4  13      4.0442      0.3187      4.2682      0.0000
  -4   4  13      2.0854      0.3001      1.4583      0.0000
  -3   4  13      1.5208      0.2254      1.2442      0.0000
  -2   4  13      3.2344      0.2547      3.3791      0.0000
  -1   4  13      3.4893      0.2450     -3.0264      0.0000
   0   4  13      3.1459      0.2572     -3.3278      0.0000
   1   4  13      0.9245      0.3929      0.8190      0.0000
   2   4  13      0.5983      0.5291     -0.7111      0.0000
   3   4  13      1.6378      0.2735     -0.6071      0.0000
   4   4  13      1.9956      0.3645      1.5212      0.0000
 -10   5  13      1.1307      0.9579      1.1663      0.0000
  -9   5  13      0.9443      0.8345      0.8415      0.0000
  -8   5  13      3.2394      0.5755      3.2114      0.0000
  -7   5  13      1.7042      0.7904      1.4634      0.0000
  -6   5  13      2.8912      0.2364     -1.8262      0.0000
  -5   5  13      2.6804      0.2337      1.1589      0.0000
  -4   5  13      2.1722      0.2222      1.3856      0.0000
  -3   5  13      1.6489      0.3115      1.0906      0.0000
  -2   5  13      3.5175      0.2669     -3.4749      0.0000
  -1   5  13      2.6851      0.2251     -2.4680      0.0000
   0   5  13      2.0286      0.2568      1.9318      0.0000
   1   5  13      1.1685      0.3536      0.1979      0.0000
   2   5  13      0.9328      0.3871     -0.1825      0.0000
   3   5  13      0.9509      0.4183     -0.5681      0.0000
   4   5  13      1.2423      0.5258      1.0454      0.0000
 -11   6  13      3.8109      1.0365      4.8852      0.0000
 -10   6  13      3.0140      0.6441     -2.4411      0.0000
  -9   6  13      7.1165      1.4181     -5.6878      0.0000
  -8   6  13      1.5521      0.5641      1.8209      0.0000
  -7   6  13      3.8918      0.3477      3.6077      0.0000
  -6   6  13      2.0915      0.2782     -1.7842      0.0000
  -5   6  13      3.7064      0.1987     -3.7124      0.0000
  -4   6  13      1.6442      0.2886      0.2226      0.0000
  -3   6  13      1.5032      0.2640     -0.3452      0.0000
  -2   6  13      1.1285      0.3288     -0.5285      0.0000
  -1   6  13      1.7201      0.2520      0.1718      0.0000
   0   6  13      2.1234      0.2457     -1.7242      0.0000
   1   6  13      1.1468      0.3223     -0.9200      0.0000
   2   6  13      1.0020      0.3351     -0.2895      0.0000
   3   6  13      1.2849      0.5034      1.2635      0.0000
 -11   7  13      1.2577      1.2284      1.8957      0.0000
 -10   7  13      0.0000      1.1855     -1.1043      0.0000
  -9   7  13      1.9020      1.0976      1.3275      0.0000
  -8   7  13      1.4072      0.9285      3.3246      0.0000
  -7   7  13      5.1616      0.4254     -5.1877      0.0000
  -6   7  13      4.9349      0.3900     -4.8391      0.0000
  -5   7  13      3.9081      0.5872      0.1447      0.0000
  -4   7  13      2.0210      0.4448      2.1325      0.0000
  -3   7  13      2.2478      0.2448     -2.0948      0.0000
  -2   7  13      4.9251      0.3517      4.6919      0.0000
  -1   7  13      5.4355      0.3182      5.9356      0.0000
   0   7  13      2.0770      0.2304     -2.0095      0.0000
   1   7  13      1.8836      0.2513     -1.1960      0.0000
   2   7  13      1.0137      0.4060      0.6225      0.0000
   3   7  13      0.0000      0.6935     -0.0421      0.0000
 -11   8  13      1.2198      0.7250     -0.8342      0.0000
 -10   8  13      1.8597      0.6809      1.6056      0.0000
  -9   8  13      2.3689      0.5107     -2.4264      0.0000
  -8   8  13      1.5238      0.6290      2.2929      0.0000
  -7   8  13      2.7713      0.2199      3.1100      0.0000
  -6   8  13      1.5305      0.2374     -1.0875      0.0000
  -5   8  13      3.0846      0.4675     -0.3042      0.0000
  -4   8  13      1.4680      0.4754      1.0320      0.0000
  -3   8  13      2.5165      0.2394     -1.8807      0.0000
  -2   8  13      2.1136      0.2499     -2.1346      0.0000
  -1   8  13      1.3952      0.2907      0.6842      0.0000
   0   8  13      1.1253      0.4733      0.8015      0.0000
   1   8  13      1.0445      0.4034      0.4601      0.0000
   2   8  13      0.7444      0.6108      0.8588      0.0000
 -11   9  13      0.6295      0.7394     -0.8420      0.0000
 -10   9  13      0.8509      0.8177     -0.8749      0.0000
  -9   9  13      0.6158      0.6833     -0.1964      0.0000
  -8   9  13      1.7499      0.3112     -1.2550      0.0000
  -7   9  13      1.4674      0.2415     -0.0007      0.0000
  -6   9  13      0.9320      0.5748      0.2101      0.0000
  -5   9  13      1.5573      0.4427      1.2853      0.0000
  -4   9  13      1.8723      0.2130      1.4970      0.0000
  -3   9  13      1.2528      0.2644      0.7106      0.0000
  -2   9  13      0.9357      0.6783     -1.3902      0.0000
  -1   9  13      1.0052      0.6005     -0.6449      0.0000
   0   9  13      0.9708      0.6293      0.7780      0.0000
   1   9  13      1.0707      0.4749     -0.5744      0.0000
   2   9  13      1.1795      0.4569      1.1090      0.0000
 -11  10  13      0.7493      0.8747     -0.9731      0.0000
 -10  10  13      1.3771      0.6415     -0.4512      0.0000
  -9  10  13      2.3163      0.4455      1.9932      0.0000
  -8  10  13      1.0152      0.3321     -0.5491      0.0000
  -7  10  13      1.2937      0.4386      0.6421      0.0000
  -6  10  13      1.5014      0.4147      2.0396      0.0000
  -5  10  13      0.6785      0.6549     -0.2204      0.0000
  -4  10  13      2.2104      0.3713     -2.7300      0.0000
  -3  10  13      1.1685      0.5232      0.6020      0.0000
  -2  10  13      2.5154      0.4852      3.0367      0.0000
  -1  10  13      1.3120      0.4484     -1.1040      0.0000
   0  10  13      0.5220      0.6105     -0.7535      0.0000
   1  10  13      1.5449      0.5402      1.5600      0.0000
 -12  11  13      0.0000      0.5729      0.2061      0.0000
 -11  11  13      1.4169      0.3737     -0.7233      0.0000
 -10  11  13      0.9698      0.5101      0.7643      0.0000
  -9  11  13      0.6274      0.4976     -1.0091      0.0000
  -8  11  13      1.2927      0.3538     -0.4480      0.0000
  -7  11  13      1.2526      0.5670      1.2831      0.0000
  -6  11  13      1.1545      0.5799      1.6820      0.0000
  -5  11  13      0.8294      0.2245     -0.9553      0.0000
  -4  11  13      0.5699      0.5734     -0.1581      0.0000
  -3  11  13      1.2844      0.4111      1.4073      0.0000
  -2  11  13      1.5178      0.4551     -1.4784      0.0000
  -1  11  13      0.6037      0.7841     -1.9423      0.0000
   0  11  13      0.8289      0.6315      0.4495      0.0000
 -10  12  13      0.3123      0.5009      0.5356      0.0000
  -9  12  13      0.2234      0.5810     -0.4319      0.0000
  -8  12  13      0.9320      0.4032     -1.1109      0.0000
  -7  12  13      2.9679      0.3118     -3.1656      0.0000
  -6  12  13      1.4046      0.2974     -0.6095      0.0000
  -5  12  13      0.6241      0.3118      0.3765      0.0000
  -4  12  13      0.8884      0.3875      1.0546      0.0000
  -3  12  13      1.8302      0.3738      1.9280      0.0000
  -2  12  13      1.0813      0.5310     -0.2656      0.0000
  -1  12  13      0.0000      0.9948     -1.1018      0.0000
  -8  13  13      0.7898      0.3208      0.2714      0.0000
  -7  13  13      1.1217      0.3294     -0.3332      0.0000
  -6  13  13      1.6934      0.2700     -1.3520      0.0000
  -5  13  13      0.0000      0.4567     -0.0687      0.0000
  -4  13  13      0.5370      0.4728      0.5620      0.0000
  -3  13  13      0.5421      0.9784      0.4112      0.0000
 -10   0  14      3.0913      0.9205     -3.5789      0.0000
  -9   0  14      1.0349      0.7565      0.4355      0.0000
  -8   0  14      5.4127      1.0307     -3.9316      0.0000
  -7   0  14      3.1777      0.7456     -2.8529      0.0000
  -6   0  14      3.2796      0.4438      2.4599      0.0000
  -5   0  14      9.1464      1.3738      9.6286      0.0000
  -4   0  14      1.9551      0.4292     -1.4092      0.0000
  -3   0  14      3.6366      0.3522     -3.6047      0.0000
  -2   0  14      1.9426      0.3713      1.8137      0.0000
  -1   0  14      2.1126      0.3143      1.6866      0.0000
   0   0  14      4.5064      0.3399     -5.1625      0.0000
   1   0  14      1.2294      0.4074      1.2387      0.0000
   2   0  14      2.7055      0.7600      2.8667      0.0000
   3   0  14      0.9411      0.7999      0.2902      0.0000
  -9   1  14      3.2849      0.6690     -2.3721      0.0000
  -8   1  14      1.3605      0.5481     -0.9495      0.0000
  -7   1  14      3.6338      0.3929      3.6941      0.0000
  -6   1  14      2.5694      0.3090     -2.2374      0.0000
  -5   1  14      2.9018      0.2026     -2.2312      0.0000
  -4   1  14      6.4348      0.3481      6.8111      0.0000
  -3   1  14      3.8896      0.2181      3.9424      0.0000
  -2   1  14      1.6136      0.2185      0.2521      0.0000
  -1   1  14      2.3931      0.2571     -2.2777      0.0000
   0   1  14      1.5396      0.2455      1.2589      0.0000
   1   1  14      1.7185      0.2633     -1.9153      0.0000
   2   1  14      2.2667      0.2785     -2.2289      0.0000
   3   1  14      1.7089      0.3645      0.8305      0.0000
 -10   2  14      2.2315      0.5908      2.6581      0.0000
  -9   2  14      1.3384      0.9029     -0.1716      0.0000
  -8   2  14      2.9841      0.4356      2.7615      0.0000
  -7   2  14      1.0545      0.4894      0.3838      0.0000
  -6   2  14      2.0834      0.2885      1.3441      0.0000
  -5   2  14      3.3220      0.3943     -3.2347      0.0000
  -4   2  14      1.3868      0.4098     -0.0405      0.0000
  -3   2  14      1.5220      0.2175     -1.1921      0.0000
  -2   2  14      2.7155      0.3273      2.3052      0.0000
  -1   2  14      2.1664      0.1934     -2.6079      0.0000
   0   2  14      2.5695      0.3600     -0.8822      0.0000
   1   2  14      1.7667      0.2684     -1.8596      0.0000
   2   2  14      1.3510      0.3761     -0.8165      0.0000
   3   2  14      0.9251      0.4804      0.4847      0.0000
 -11   3  14      1.8874      1.1347      1.2700      0.0000
 -10   3  14      1.6520      1.2455      2.9091      0.0000
  -9   3  14      1.7420      0.3586      0.3283      0.0000
  -8   3  14      0.4651      0.8591     -0.2631      0.0000
  -7   3  14      2.2187      0.4124     -1.8925      0.0000
  -6   3  14      3.7094      0.1947     -3.0419      0.0000
  -5   3  14      2.6254      0.2312     -2.1871      0.0000
  -4   3  14      1.7717      0.2764      0.5839      0.0000
  -3   3  14      3.0863      0.1949      3.4446      0.0000
  -2   3  14      1.2579      0.2525     -1.0782      0.0000
  -1   3  14      1.1673      0.3626     -0.8930      0.0000
   0   3  14      0.8753      0.3917      0.1073      0.0000
   1   3  14      1.0665      0.3361      0.8289      0.0000
   2   3  14      1.2908      0.3075     -1.3318      0.0000
   3   3  14      0.6790      0.6038      0.3742      0.0000
 -11   4  14      4.0981      1.0211      4.9069      0.0000
 -10   4  14      1.6444      0.6840      1.6005      0.0000
  -9   4  14      1.2848      0.4483     -1.4724      0.0000
  -8   4  14      1.6730      0.4023     -1.3028      0.0000
  -7   4  14      3.8199      0.3747      4.0004      0.0000
  -6   4  14      3.1590      0.2747     -3.0113      0.0000
  -5   4  14      2.7423      0.1646     -3.3079      0.0000
  -4   4  14      1.8885      0.2991     -1.0080      0.0000
  -3   4  14      2.4566      0.2336      2.5143      0.0000
  -2   4  14      1.3390      0.2800     -0.1257      0.0000
  -1   4  14      2.3179      0.2544      2.2710      0.0000
   0   4  14      2.2112      0.2380      1.1588      0.0000
   1   4  14      2.4534      0.2474     -2.1342      0.0000
   2   4  14      2.7074      0.2622     -2.8276      0.0000
   3   4  14      1.4627      0.5845      1.1861      0.0000
 -11   5  14      1.8849      0.5599     -2.1672      0.0000
 -10   5  14      2.7683      0.6662     -2.9324      0.0000
  -9   5  14      1.9278      0.4761      2.4910      0.0000
  -8   5  14      3.2074      0.3438      3.0161      0.0000
  -7   5  14      2.5323      0.3205     -2.5188      0.0000
  -6   5  14      1.7163      0.2000      0.8405      0.0000
  -5   5  14      2.0158      0.1535      1.8111      0.0000
  -4   5  14      5.3938      0.2909     -5.5443      0.0000
  -3   5  14      5.0376      0.2357     -4.9621      0.0000
  -2   5  14      3.2282      0.2377      3.8562      0.0000
  -1   5  14      1.1138      0.3274      1.0230      0.0000
   0   5  14      1.2133      0.2801     -0.0259      0.0000
   1   5  14      2.4018      0.2736      2.2017      0.0000
   2   5  14      2.0656      0.2960      1.8550      0.0000
 -11   6  14      0.9839      0.8218      0.4881      0.0000
 -10   6  14      2.5634      0.6854     -2.5706      0.0000
  -9   6  14      1.4790      0.6616     -2.1415      0.0000
  -8   6  14      1.4501      0.5804      1.5849      0.0000
  -7   6  14      1.2538      0.7056     -1.2978      0.0000
  -6   6  14      1.9209      0.2053      1.8820      0.0000
  -5   6  14      2.6809      0.1899      2.3772      0.0000
  -4   6  14      3.1773      0.2049      3.0875      0.0000
  -3   6  14      2.8865      0.2609     -2.6656      0.0000
  -2   6  14      1.4334      0.2972      1.0638      0.0000
  -1   6  14      1.1128      0.3434      0.2891      0.0000
   0   6  14      2.0826      0.2673     -1.7484      0.0000
   1   6  14      1.1491      0.3428     -0.3251      0.0000
   2   6  14      1.7681      0.3926      2.1050      0.0000
 -12   7  14      0.0000      0.9736     -0.8094      0.0000
 -11   7  14      1.7155      0.7118      1.5655      0.0000
 -10   7  14      1.0629      0.8721      1.5597      0.0000
  -9   7  14      1.2081      0.9064      1.3916      0.0000
  -8   7  14      1.0980      0.4277      0.8644      0.0000
  -7   7  14      1.0383      0.3116     -0.9112      0.0000
  -6   7  14      2.1156      0.1841     -1.7421      0.0000
  -5   7  14      0.8346      0.4237      1.4608      0.0000
  -4   7  14      1.6850      0.2921      1.1811      0.0000
  -3   7  14      0.9909      0.3240     -0.7054      0.0000
  -2   7  14      1.5362      0.2531      0.8848      0.0000
  -1   7  14      1.8376      0.2476      1.8307      0.0000
   0   7  14      0.9105      0.3628     -1.0620      0.0000
   1   7  14      1.5055      0.3180     -1.2617      0.0000
 -12   8  14      0.6152      0.9864      0.2692      0.0000
 -11   8  14      1.4778      0.9527     -1.7982      0.0000
 -10   8  14      1.2735      0.6278      0.8867      0.0000
  -9   8  14      1.0417      0.6389      1.3961      0.0000
  -8   8  14      1.3269      0.6042     -1.5529      0.0000
  -7   8  14      2.1484      0.3694     -0.4221      0.0000
  -6   8  14      1.9337      0.2778      1.6718      0.0000
  -5   8  14      2.0758      0.2634      2.6564      0.0000
  -4   8  14      1.5226      0.2519     -2.3186      0.0000
  -3   8  14      1.6180      0.2775     -0.5665      0.0000
  -2   8  14      1.2323      0.2921     -0.5074      0.0000
  -1   8  14      1.2148      0.3030     -1.4983      0.0000
   0   8  14      1.4322      0.3391     -1.5099      0.0000
   1   8  14      1.3506      0.4818      0.5717      0.0000
 -11   9  14      0.2577      0.9682      0.7906      0.0000
 -10   9  14      1.5033      0.7808      1.9373      0.0000
  -9   9  14      1.2126      0.3142     -1.9197      0.0000
  -8   9  14      2.0140      0.2817     -2.2719      0.0000
  -7   9  14      1.3782      0.2694     -0.6758      0.0000
  -6   9  14      1.3657      0.3810     -0.2940      0.0000
  -5   9  14      1.0407      0.3628     -1.7881      0.0000
  -4   9  14      1.6206      0.2387      1.1520      0.0000
  -3   9  14      1.8394      0.2221      2.1386      0.0000
  -2   9  14      1.3042      0.2766     -1.1845      0.0000
  -1   9  14      1.2876      0.3861     -1.1009      0.0000
   0   9  14      0.9324      0.6143      0.8063      0.0000
 -11  10  14      0.0000      0.6339     -0.4999      0.0000
 -10  10  14      1.1765      0.4288      1.2117      0.0000
  -9  10  14      1.5462      0.5766      1.4632      0.0000
  -8  10  14      0.8297      0.3333     -0.3593      0.0000
  -7  10  14      1.0499      0.3852     -0.5353      0.0000
  -6  10  14      0.9895      0.6577      0.0876      0.0000
  -5  10  14      1.9828      0.3350     -2.8788      0.0000
  -4  10  14      1.0676      0.2342     -0.0539      0.0000
  -3  10  14      0.9741      0.3668      1.2893      0.0000
  -2  10  14      0.7763      0.6315      0.8533      0.0000
  -1  10  14      1.0693      0.8361      0.9023      0.0000
 -10  11  14      0.0000      0.4552     -0.2583      0.0000
  -9  11  14      0.1926      0.7427      1.0581      0.0000
  -8  11  14      0.6828      0.5560     -0.2512      0.0000
  -7  11  14      0.6897      0.5366      0.3942      0.0000
  -6  11  14      0.8197      0.6913      1.7205      0.0000
  -5  11  14      0.8462      0.6225      0.4419      0.0000
  -4  11  14      1.1642      0.4759     -1.3096      0.0000
  -3  11  14      0.5100      0.5995      0.1716      0.0000
  -2  11  14      0.0000      0.6963      0.0751      0.0000
  -8  12  14      0.6621      0.5594      1.1855      0.0000
  -7  12  14      0.2345      0.4848      0.2097      0.0000
  -6  12  14      1.4297      0.4956     -1.3603      0.0000
  -5  12  14      0.8537      0.7032      0.7477      0.0000
  -4  12  14      1.7216      0.7207      1.2398      0.0000
 -11   1  15      0.6794      1.1024      0.6447      0.0000
 -10   1  15      2.3326      0.5195     -0.7153      0.0000
  -9   1  15      1.0901      0.5205      0.8836      0.0000
  -8   1  15      2.3530      0.5054      2.4998      0.0000
  -7   1  15      1.1708      0.4560     -0.0508      0.0000
  -6   1  15      3.2490      0.3316     -3.7368      0.0000
  -5   1  15      2.3822      0.2108     -2.0648      0.0000
  -4   1  15      1.5483      0.2432     -0.8071      0.0000
  -3   1  15      1.2386      0.2279      0.1854      0.0000
  -2   1  15      1.0981      0.3455      0.3608      0.0000
  -1   1  15      1.6318      0.2006     -1.2921      0.0000
   0   1  15      0.9689      0.2834      0.6566      0.0000
   1   1  15      1.1484      0.3800      0.8083      0.0000
   2   1  15      0.0000      0.7945     -0.3183      0.0000
 -11   2  15      1.6788      0.5369      1.8006      0.0000
 -10   2  15      1.2064      0.4416     -1.2281      0.0000
  -9   2  15      3.1504      0.5786     -4.4892      0.0000
  -8   2  15      2.4019      0.3761      2.0100      0.0000
  -7   2  15      3.3768      0.4318      5.1915      0.0000
  -6   2  15      2.0965      0.2169     -1.9968      0.0000
  -5   2  15      3.3151      0.2784     -2.9934      0.0000
  -4   2  15      1.8894      0.1782      1.3502      0.0000
  -3   2  15      2.0109      0.2294     -1.5608      0.0000
  -2   2  15      3.6809      0.2302     -3.8453      0.0000
  -1   2  15      1.3741      0.2330      1.0610      0.0000
   0   2  15      3.3367      0.2742      3.9542      0.0000
   1   2  15      0.8921      0.4739     -0.7924      0.0000
 -11   3  15      1.1661      0.8483     -1.1797      0.0000
 -10   3  15      1.9875      0.4585     -2.2207      0.0000
  -9   3  15      0.0000      0.9646      0.5452      0.0000
  -8   3  15      2.6726      0.3578     -2.3378      0.0000
  -7   3  15      2.2733      0.2754     -3.0180      0.0000
  -6   3  15      2.8938      0.2144      3.0832      0.0000
  -5   3  15      2.5663      0.1836      3.0189      0.0000
  -4   3  15      1.4853      0.2452      0.0286      0.0000
  -3   3  15      1.1872      0.2545     -0.0408      0.0000
  -2   3  15      1.2814      0.2438      0.0987      0.0000
  -1   3  15      2.2496      0.1765     -1.9149      0.0000
   0   3  15      1.2530      0.2608     -0.2756      0.0000
   1   3  15      1.3334      0.3393      1.5189      0.0000
 -12   4  15      1.5313      1.0456      2.0443      0.0000
 -11   4  15      0.9680      0.7403      0.3878      0.0000
 -10   4  15      0.5488      0.7465     -0.1231      0.0000
  -9   4  15      0.8894      0.5269      0.9667      0.0000
  -8   4  15      1.4742      0.5902     -0.6915      0.0000
  -7   4  15      2.6627      0.2826     -3.2265      0.0000
  -6   4  15      1.4138      0.2518      0.8987      0.0000
  -5   4  15      3.5809      0.2574      3.3746      0.0000
  -4   4  15      1.3790      0.2251      1.1371      0.0000
  -3   4  15      2.1828      0.1781      1.7312      0.0000
  -2   4  15      2.0815      0.2583      1.9719      0.0000
  -1   4  15      1.5228      0.3024     -0.5213      0.0000
   0   4  15      2.1698      0.1950     -2.4507      0.0000
   1   4  15      1.2581      0.3831      0.4030      0.0000
 -12   5  15      1.0654      1.0345      1.1953      0.0000
 -11   5  15      0.0000      1.0093     -0.3611      0.0000
 -10   5  15      2.0708      0.9287     -1.3618      0.0000
  -9   5  15      0.6769      0.7733      0.5424      0.0000
  -8   5  15      1.6004      0.3978      1.4738      0.0000
  -7   5  15      0.0000      0.6009     -0.2962      0.0000
  -6   5  15      1.4446      0.2150     -0.9555      0.0000
  -5   5  15      2.0999      0.2218      1.9949      0.0000
  -4   5  15      1.7361      0.1740     -1.6160      0.0000
  -3   5  15      2.4073      0.1976     -2.7113      0.0000
  -2   5  15      0.8789      0.3429     -0.1694      0.0000
  -1   5  15      0.9361      0.3305     -0.5721      0.0000
   0   5  15      1.8057      0.2554     -1.9531      0.0000
   1   5  15      0.0000      0.8007     -0.7654      0.0000
 -12   6  15      0.7653      0.6661      0.8678      0.0000
 -11   6  15      0.8267      0.7532     -0.5887      0.0000
 -10   6  15      0.2801      0.6517     -0.4056      0.0000
  -9   6  15      1.9340      0.4647      2.2197      0.0000
  -8   6  15      2.5647      0.3291     -2.2296      0.0000
  -7   6  15      3.7367      0.2678     -4.7737      0.0000
  -6   6  15      1.4056      0.2903      0.1593      0.0000
  -5   6  15      1.9135      0.2704      2.0259      0.0000
  -4   6  15      1.4088      0.2321     -0.7492      0.0000
  -3   6  15      1.1818      0.3172      0.4942      0.0000
  -2   6  15      2.7782      0.2211      2.5986      0.0000
  -1   6  15      2.1246      0.2237     -2.5282      0.0000
   0   6  15      1.9917      0.2775     -1.6479      0.0000
 -11   7  15      1.3964      1.0667      1.3749      0.0000
 -10   7  15      1.0596      0.6194      1.0930      0.0000
  -9   7  15      0.8321      0.4985      0.7951      0.0000
  -8   7  15      1.2056      0.3673      0.7385      0.0000
  -7   7  15      1.0665      0.3496     -0.5376      0.0000
  -6   7  15      2.3812      0.3153     -2.7766      0.0000
  -5   7  15      1.9351      0.1818     -2.7832      0.0000
  -4   7  15      1.3301      0.2572      1.2187      0.0000
  -3   7  15      0.9726      0.2865      0.3119      0.0000
  -2   7  15      1.1851      0.2759      0.3961      0.0000
  -1   7  15      1.6414      0.2979      1.3708      0.0000
   0   7  15      1.5562      0.4860      0.9997      0.0000
 -10   8  15      0.6665      0.6006     -0.2075      0.0000
  -9   8  15      1.1232      0.6073     -1.8928      0.0000
  -8   8  15      0.7815      0.3863      1.0972      0.0000
  -7   8  15      2.0085      0.3008      2.1629      0.0000
  -6   8  15      1.4715      0.2248     -0.0723      0.0000
  -5   8  15      1.4515      0.2470     -0.7909      0.0000
  -4   8  15      0.9541      0.2731      0.4921      0.0000
  -3   8  15      1.1614      0.3294      0.1838      0.0000
  -2   8  15      1.8486      0.3117     -1.7346      0.0000
  -1   8  15      1.1332      0.4238      1.0328      0.0000
 -10   9  15      0.0000      0.6804      0.7656      0.0000
  -9   9  15      0.7825      0.4117     -0.8733      0.0000
  -8   9  15      1.6582      0.1536     -1.6385      0.0000
  -7   9  15      1.2554      0.2364      1.4820      0.0000
  -6   9  15      1.2419      0.3675      1.7048      0.0000
  -5   9  15      1.0275      0.2781     -0.6983      0.0000
  -4   9  15      0.8598      0.3786     -0.0621      0.0000
  -3   9  15      1.5416      0.2714      2.2136      0.0000
  -2   9  15      0.7425      0.4783     -0.7545      0.0000
 -10  10  15      0.6700      0.8424     -0.3272      0.0000
  -9  10  15      0.8268      0.4047      0.5888      0.0000
  -8  10  15      1.5363      0.3007      1.1679      0.0000
  -7  10  15      0.6810      0.6243      0.7249      0.0000
  -6  10  15      0.8159      0.6438     -0.7400      0.0000
  -5  10  15      0.9566      0.2719     -0.5469      0.0000
  -4  10  15      1.1801      0.2761      1.0947      0.0000
 -11   0  16      1.8868      0.4803      3.2264      0.0000
 -10   0  16      3.2827      0.8330     -4.3856      0.0000
  -9   0  16      4.0981      0.8176     -4.1090      0.0000
  -8   0  16      0.9581      0.7536      0.0728      0.0000
  -7   0  16      2.2535      0.4069      2.2812      0.0000
  -6   0  16      1.9026      0.2596     -2.1738      0.0000
  -5   0  16      3.6140      0.3085      4.1528      0.0000
  -4   0  16      2.6564      0.3852      3.1035      0.0000
  -3   0  16      1.2755      0.4605      0.9392      0.0000
  -2   0  16      1.3327      0.4249     -1.3425      0.0000
  -1   0  16      1.0052      0.4687      1.7978      0.0000
   0   0  16      1.0436      0.5402      0.7842      0.0000
 -11   1  16      1.3685      0.4953      1.7192      0.0000
 -10   1  16      1.0273      0.4902      1.7158      0.0000
  -9   1  16      0.9841      0.6587     -0.7359      0.0000
  -8   1  16      0.9925      0.4061     -1.1355      0.0000
  -7   1  16      1.4030      0.2625     -1.0680      0.0000
  -6   1  16      1.5988      0.2036      1.4341      0.0000
  -5   1  16      1.2480      0.3764      0.6643      0.0000
  -4   1  16      2.3874      0.1963      2.7993      0.0000
  -3   1  16      1.3097      0.2244     -0.9777      0.0000
  -2   1  16      1.2906      0.2086      0.4344      0.0000
  -1   1  16      0.9693      0.2852      0.0262      0.0000
   0   1  16      0.6811      0.5010     -0.1402      0.0000
 -11   2  16      1.3802      0.6000     -1.2701      0.0000
 -10   2  16      1.3890      0.3267      1.9999      0.0000
  -9   2  16      1.6399      0.4765      2.3615      0.0000
  -8   2  16      0.9005      0.4918      0.0186      0.0000
  -7   2  16      2.8797      0.2287     -3.3706      0.0000
  -6   2  16      1.4655      0.1873      1.2876      0.0000
  -5   2  16      1.2015      0.2220     -0.5801      0.0000
  -4   2  16      1.3659      0.2514     -0.3469      0.0000
  -3   2  16      1.2324      0.2462     -0.6358      0.0000
  -2   2  16      0.8201      0.4091      0.1952      0.0000
  -1   2  16      0.8015      0.4088     -0.5841      0.0000
   0   2  16      1.1025      0.5187      0.9794      0.0000
 -12   3  16      0.0000      0.6284      0.2742      0.0000
 -11   3  16      1.3730      0.4807      0.2644      0.0000
 -10   3  16      0.8085      0.5489     -0.7165      0.0000
  -9   3  16      1.0475      0.4964      1.0029      0.0000
  -8   3  16      0.8974      0.4857      0.0573      0.0000
  -7   3  16      1.0278      0.3848     -0.9633      0.0000
  -6   3  16      1.1793      0.2967     -1.5672      0.0000
  -5   3  16      1.5528      0.2459      1.2372      0.0000
  -4   3  16      1.4090      0.3026     -1.0979      0.0000
  -3   3  16      1.5032      0.2258      0.7195      0.0000
  -2   3  16      1.1867      0.2556     -0.0913      0.0000
  -1   3  16      1.3180      0.2767      1.1324      0.0000
 -12   4  16      0.0000      0.6966     -0.0467      0.0000
 -11   4  16      2.2613      0.6040     -2.7265      0.0000
 -10   4  16      1.4112      1.1525      0.3533      0.0000
  -9   4  16      3.5495      0.6913      4.6201      0.0000
  -8   4  16      1.8323      0.2801     -2.1253      0.0000
  -7   4  16      1.3818      0.2081     -1.6788      0.0000
  -6   4  16      1.0061      0.2335      0.4942      0.0000
  -5   4  16      1.6426      0.2428     -0.1973      0.0000
  -4   4  16      3.5081      0.2507     -4.0522      0.0000
  -3   4  16      1.9693      0.1663      2.0966      0.0000
  -2   4  16      2.6530      0.1748      3.0785      0.0000
  -1   4  16      0.7155      0.5112     -0.4166      0.0000
 -11   5  16      1.0070      0.7408     -1.5652      0.0000
 -10   5  16      1.3571      0.3584     -1.8324      0.0000
  -9   5  16      0.8575      0.6299     -0.4262      0.0000
  -8   5  16      1.3820      0.4640      1.5131      0.0000
  -7   5  16      1.2980      0.2443      1.4837      0.0000
  -6   5  16      2.5439      0.2676      2.9584      0.0000
  -5   5  16      1.1893      0.2026     -0.1313      0.0000
  -4   5  16      1.8483      0.2450     -1.6761      0.0000
  -3   5  16      2.7402      0.2563     -2.4520      0.0000
  -2   5  16      0.7898      0.5660      0.5447      0.0000
  -1   5  16      1.4388      0.8035     -1.0907      0.0000
 -10   6  16      0.0000      0.5038     -0.3328      0.0000
  -9   6  16      1.0949      0.4437     -1.4284      0.0000
  -8   6  16      0.9209      0.3639      1.0065      0.0000
  -7   6  16      0.8455      0.3543     -0.7826      0.0000
  -6   6  16      1.0333      0.2377     -0.2846      0.0000
  -5   6  16      1.8415      0.2962      1.9195      0.0000
  -4   6  16      2.0023      0.1764      2.5675      0.0000
  -3   6  16      1.0411      0.3149     -0.8121      0.0000
  -2   6  16      0.5903      0.5159     -0.1647      0.0000
 -10   7  16      0.0000      0.9779      0.7719      0.0000
  -9   7  16      0.5453      0.4737      0.0195      0.0000
  -8   7  16      1.0572      0.3778     -0.3019      0.0000
  -7   7  16      1.1195      0.2367      1.7721      0.0000
  -6   7  16      1.0799      0.2066     -0.2111      0.0000
  -5   7  16      1.2191      0.2527     -1.0618      0.0000
  -4   7  16      0.9783      0.3584      0.1513      0.0000
  -3   7  16      1.3501      0.3114      1.6607      0.0000
 -11   8  16      0.0000      4.8354      0.8061      0.0000
 -10   8  16      0.9541      1.0814     -1.0315      0.0000
  -9   8  16      0.5207      0.7864     -1.6585      0.0000
  -8   8  16      0.0000      0.9552      0.0586      0.0000
  -7   8  16      1.1454      0.7877      1.8168      0.0000
  -6   8  16      0.8440      0.3255     -0.8245      0.0000
  -5   8  16      0.5909      0.4377      0.4553      0.0000
  -4   8  16      1.4646      0.2524      1.3359      0.0000
  -9   9  16      1.2655      1.2423     -0.3061      0.0000
  -8   9  16      0.0000      0.7946     -0.4487      0.0000
  -7   9  16      0.0000      0.8086     -1.7381      0.0000
  -6   9  16      0.5737      0.4330     -0.6209      0.0000
 -11   1  17      0.8638      0.5509      0.5743      0.0000
 -10   1  17      0.9130      0.6236     -0.3761      0.0000
  -9   1  17      1.0849      0.3618      0.6587      0.0000
  -8   1  17      1.1893      0.4790      0.9629      0.0000
  -7   1  17      0.7888      0.3633     -0.4081      0.0000
  -6   1  17      1.3141      0.3423     -0.2788      0.0000
  -5   1  17      1.2309      0.2313      0.3709      0.0000
  -4   1  17      1.2077      0.2458     -0.8004      0.0000
  -3   1  17      0.9370      0.5108     -0.8335      0.0000
  -2   1  17      0.8260      0.4866      0.4327      0.0000
 -10   2  17      0.0000      0.5599      0.5627      0.0000
  -9   2  17      0.8686      0.4826      1.0477      0.0000
  -8   2  17      0.8074      0.4448     -1.1417      0.0000
  -7   2  17      1.6049      0.2001      1.2969      0.0000
  -6   2  17      1.9003      0.2181      2.2828      0.0000
  -5   2  17      1.6608      0.1980     -1.1914      0.0000
  -4   2  17      1.5885      0.2118     -1.4914      0.0000
  -3   2  17      0.7211      0.5931     -0.2144      0.0000
 -10   3  17      0.7335      0.5380      0.1535      0.0000
  -9   3  17      0.3229      0.5032     -0.9575      0.0000
  -8   3  17      1.5400      0.3620     -2.5989      0.0000
  -7   3  17      1.2777      0.2799      0.8946      0.0000
  -6   3  17      2.9313      0.3089      3.8155      0.0000
  -5   3  17      1.0137      0.2975      0.6652      0.0000
  -4   3  17      1.0488      0.2952     -0.0799      0.0000
  -3   3  17      1.9431      0.3683      2.3177      0.0000
 -10   4  17      0.0000      0.6895      0.2705      0.0000
  -9   4  17      0.8180      0.4823      1.1081      0.0000
  -8   4  17      1.0399      0.3351      0.9445      0.0000
  -7   4  17      1.3657      0.2222     -1.3529      0.0000
  -6   4  17      1.3787      0.2411     -1.4699      0.0000
  -5   4  17      0.8552      0.3469      0.4070      0.0000
  -4   4  17      0.9942      0.2828     -0.4892      0.0000
  -3   4  17      1.1894      0.4998      0.6940      0.0000
 -10   5  17      0.0000      0.7424      0.0155      0.0000
  -9   5  17      0.9445      0.7509     -0.8082      0.0000
  -8   5  17      0.0000      0.5778     -0.5630      0.0000
  -7   5  17      0.6630      0.5531      0.9049      0.0000
  -6   5  17      0.7312      0.5407      0.2444      0.0000
  -5   5  17      0.8317      0.3717     -0.4159      0.0000
  -4   5  17      0.8491      0.6158     -0.5960      0.0000
 -10   6  17      0.5360      0.7039     -0.0300      0.0000
  -9   6  17      1.0334      0.8340     -1.1858      0.0000
  -8   6  17      0.2968      0.8440      0.0837      0.0000
  -7   6  17      0.5464      0.4184     -0.8097      0.0000
  -6   6  17      1.5849      0.4462     -1.9480      0.0000
  -5   6  17      0.6886      0.3656      0.4257      0.0000
  -8   7  17      1.9244      0.8946      1.6824      0.0000
  -7   7  17      0.7658      0.2871     -0.3427      0.0000
  -9   0  18      0.5403      0.7217      0.0580      0.0000
  -8   0  18      0.0000      0.6511     -1.3458      0.0000
  -7   0  18      1.4233      0.3508      0.1006      0.0000
  -6   0  18      0.8556      0.5193      0.3904      0.0000
 -10   1  18      0.0000      1.0892      1.6169      0.0000
  -9   1  18      0.0000      1.1312     -0.9271      0.0000
  -7   1  18      0.7415      0.5030      0.8709      0.0000
  -6   1  18      0.9722      0.4391     -0.8040      0.0000
 -10   2  18      0.0000      1.0925     -0.7117      0.0000
  -9   2  18      0.6576      0.7764      1.0642      0.0000
  -8   2  18      0.1919      0.6643      0.4253      0.0000
  -7   2  18      0.8833      0.3474     -0.1980      0.0000
  -6   2  18      0.9069      0.6252      0.3986      0.0000
  -9   3  18      0.1967      0.7317     -0.6353      0.0000
  -8   3  18      0.6538      0.6291     -0.5445      0.0000
  -7   3  18      0.9104      0.4315     -0.3327      0.0000
                                                    
