# Supplementary material for: How to get maximum structure information from anisotropic displacement parameters obtained by three-dimensional electron diffraction: an experimental study on metal–organic frameworks
Source: IUCrJ. 2022 Jun 8;9(Pt 4):480–91. doi: 10.1107/S2052252522005632 (PMC9252158; doi:10.1107/S2052252522005632)
Supplement: Supplementary file 3 [file m-09-00480-sup3.zip › vq5001ZIF-EC1_4sup40.hkl]

#
# Unique observed reflections after correcting
# for dispersion and merging Friedel opposites
#
data_4_2
_shelx_title ' 14m_a.res in P2(1)/c'
_shelx_refln_list_code          3
_shelx_F_calc_maximum       78.54
_exptl_crystal_F_000       413.19
_reflns_d_resolution_high  0.7573

loop_
 _space_group_symop_operation_xyz
 'x, y, z'
 '-x, y+1/2, -z+1/2'
 '-x, -y, -z'
 'x, -y-1/2, z-1/2'

_cell_length_a    13.4619
_cell_length_b    14.6590
_cell_length_c    14.4487
_cell_angle_alpha  90.000
_cell_angle_beta  118.122
_cell_angle_gamma  90.000

loop_
 _refln_index_h
 _refln_index_k
 _refln_index_l
 _refln_F_meas
 _refln_F_sigma
 _refln_A_calc
 _refln_B_calc
   1   1   0      9.1668      0.5561     15.0766      0.0000
   0   2   0     27.7360      1.0957    -17.6640      0.0000
   1   2   0      8.3668      0.5304      7.1606      0.0000
   2   2   0     28.0312      1.1120    -41.8644      0.0000
   1   3   0     23.3162      0.9280     30.3097      0.0000
   2   3   0     15.4137      0.8892     19.5348      0.0000
   3   3   0     13.0984      0.7555     10.6127      0.0000
   0   4   0     51.6570      2.0335     78.5442      0.0000
   1   4   0     12.5238      0.5251    -13.7513      0.0000
   2   4   0     27.0808      1.5219     29.4824      0.0000
   3   4   0     32.4029      1.2890    -44.7568      0.0000
   4   4   0      5.7298      0.8335      4.6810      0.0000
   1   5   0      8.5708      0.3386     -5.2002      0.0000
   2   5   0     28.2112      1.5889    -27.3057      0.0000
   3   5   0      6.6772      0.5164     -6.3240      0.0000
   4   5   0      4.4327      0.4033     -4.6294      0.0000
   5   5   0      9.0419      0.4562      7.4801      0.0000
   0   6   0     27.0551      1.5326     20.9887      0.0000
   1   6   0     11.8821      0.4264     11.9007      0.0000
   2   6   0     18.4752      0.7526    -17.4442      0.0000
   3   6   0     20.5046      1.1754     25.1728      0.0000
   5   6   0      3.2209      0.4533     -2.5315      0.0000
   6   6   0     15.7348      1.2374    -14.2527      0.0000
   7   6   0      9.5032      0.4988     12.2951      0.0000
   1   7   0     13.5857      0.4735     12.3790      0.0000
   2   7   0      1.5932      0.9090     -1.2624      0.0000
   3   7   0     18.7671      0.9812    -17.9453      0.0000
   4   7   0     12.5273      0.5543     12.0796      0.0000
   5   7   0      7.3673      0.4341     -5.2052      0.0000
   6   7   0     11.7913      0.7813    -12.1565      0.0000
   7   7   0      1.7325      0.7996     -2.4070      0.0000
   8   7   0      3.2607      1.2546     -0.4795      0.0000
   0   8   0     15.5012      0.9355     17.6797      0.0000
   1   8   0      2.0285      1.3871     -2.0613      0.0000
   2   8   0     15.1890      0.5959    -12.8580      0.0000
   3   8   0     14.1170      0.8174    -12.8334      0.0000
   4   8   0     13.2769      1.1503     17.2695      0.0000
   5   8   0      6.0629      0.5614     -5.8013      0.0000
   6   8   0      2.9428      0.7334      0.1877      0.0000
   7   8   0      5.1490      0.8664      4.4161      0.0000
  10   8   0      0.2370      0.9401      1.4965      0.0000
   1   9   0     13.8994      0.7044     16.9311      0.0000
   2   9   0      7.8019      0.3511      8.3768      0.0000
   3   9   0     12.4047      0.5521     10.2301      0.0000
   4   9   0      3.8389      0.6058     -3.0905      0.0000
   5   9   0      2.8273      0.4857     -1.3231      0.0000
   6   9   0      4.0831      1.0006      0.9879      0.0000
   7   9   0      5.5549      0.6781     -4.4479      0.0000
   8   9   0      2.1219      1.0178     -2.4485      0.0000
   9   9   0      1.8567      0.7515     -0.0962      0.0000
  10   9   0      4.5059      0.6784      5.3828      0.0000
  11   9   0      0.0000      0.8598     -0.2262      0.0000
   0  10   0     19.6625      1.1666    -14.7307      0.0000
   1  10   0      4.2214      0.2984      5.1301      0.0000
   2  10   0      6.1849      0.3401      5.0154      0.0000
   3  10   0      4.5710      0.4045      3.8290      0.0000
   4  10   0      3.5169      0.6535      3.3183      0.0000
   5  10   0      9.7271      0.9264     12.1441      0.0000
   6  10   0     10.5971      0.7465    -10.6309      0.0000
   7  10   0      2.4169      0.5591     -0.8210      0.0000
   8  10   0      0.9379      0.8920      1.5436      0.0000
   9  10   0      2.9084      0.7515     -2.8114      0.0000
  10  10   0      4.4473      0.6478     -2.1973      0.0000
  11  10   0      0.7277      0.8718      1.2178      0.0000
  12  10   0      1.1809      0.9037      0.5705      0.0000
   2  11   0      3.2501      0.4003      2.8417      0.0000
   3  11   0      4.4050      0.4123     -4.1201      0.0000
   4  11   0      5.9401      0.4219     -6.0985      0.0000
   5  11   0      2.5034      0.5429      3.1536      0.0000
   6  11   0      8.6965      0.6821      8.0559      0.0000
   7  11   0      0.0000      0.8812     -0.4219      0.0000
   8  11   0      2.4196      0.7194     -4.2670      0.0000
   9  11   0      3.5346      0.6724      2.6289      0.0000
  10  11   0      0.6028      0.7522     -1.4034      0.0000
  11  11   0      2.8334      0.6853     -3.4596      0.0000
  12  11   0      1.0528      0.8267     -0.0082      0.0000
   0  12   0     10.6852      0.7891     -6.5813      0.0000
   1  12   0      2.3545      0.5450      0.7214      0.0000
   2  12   0      3.5796      0.5000      4.6552      0.0000
   3  12   0      3.8316      0.9401     -2.2543      0.0000
   4  12   0      3.1821      0.6278      3.5456      0.0000
   5  12   0      3.2954      0.5011      2.4242      0.0000
   6  12   0      6.3952      0.6988      1.8528      0.0000
   7  12   0      2.1246      0.5793     -1.8298      0.0000
   8  12   0      2.5207      0.9922     -0.0995      0.0000
   9  12   0      3.4511      0.7031     -1.6260      0.0000
  10  12   0      0.0000      0.7353      0.5076      0.0000
  11  12   0      2.2059      0.7217     -1.8329      0.0000
  12  12   0      1.2956      0.8017     -0.7731      0.0000
   1  13   0      8.0543      0.6230      7.6430      0.0000
   2  13   0      1.5316      0.7619      0.4568      0.0000
   3  13   0      5.9754      0.3669     -5.7455      0.0000
   4  13   0      2.0715      0.8207      1.5039      0.0000
   5  13   0      3.1164      0.4679      2.8426      0.0000
   6  13   0      0.9500      0.8189      0.3855      0.0000
   7  13   0      1.8507      0.8005     -0.8111      0.0000
   8  13   0      1.3697      0.7431      0.8049      0.0000
   9  13   0      2.6965      0.7742     -2.7316      0.0000
  10  13   0      3.2092      0.7025     -2.7390      0.0000
  11  13   0      0.8388      0.8108      1.1493      0.0000
   0  14   0      1.7599      1.1518      0.7874      0.0000
   1  14   0      4.8019      0.4143      5.1386      0.0000
   2  14   0      2.0946      0.7811     -0.4072      0.0000
   3  14   0      0.0000      0.7400     -0.2720      0.0000
   4  14   0      3.4907      0.4655     -3.2211      0.0000
   5  14   0      2.2761      0.5158     -3.2670      0.0000
   6  14   0      1.5506      0.6798     -1.2062      0.0000
   7  14   0      2.9285      0.7959      2.0627      0.0000
   8  14   0      0.0000      0.7826      0.4862      0.0000
   9  14   0      0.5163      0.7838     -0.0523      0.0000
  10  14   0      0.8221      0.7394      0.8646      0.0000
   1  15   0      3.8982      0.3579      4.3312      0.0000
   2  15   0      0.0000      0.8591     -0.5704      0.0000
   3  15   0      1.1578      0.7086     -0.2589      0.0000
   4  15   0      0.0000      0.8535      0.9845      0.0000
   5  15   0      2.2400      0.7530      0.9370      0.0000
   6  15   0      2.0719      0.5620     -1.9363      0.0000
   7  15   0      1.0787      0.7795      0.0190      0.0000
   8  15   0      0.8878      0.8363      1.1218      0.0000
   9  15   0      0.4144      0.7382     -0.5143      0.0000
   0  16   0      0.9714      0.9631      0.1176      0.0000
   1  16   0      0.9134      0.7749     -0.3725      0.0000
   2  16   0      0.0000      0.7394      0.4715      0.0000
   3  16   0      1.1127      0.7257      1.2380      0.0000
   4  16   0      0.8464      1.2898      2.2692      0.0000
   5  16   0      1.4639      0.6088      0.7328      0.0000
   6  16   0      0.9260      0.8340     -0.4619      0.0000
   7  16   0      1.0910      0.8706     -0.1151      0.0000
   8  16   0      1.4799      0.6306     -0.3857      0.0000
   1  17   0      2.8581      0.4460     -2.7052      0.0000
   2  17   0      1.5661      0.4749      2.2686      0.0000
   3  17   0      1.3206      0.5773      1.1050      0.0000
   4  17   0      1.9768      0.4809     -1.5058      0.0000
   5  17   0      1.3321      1.0128     -0.8210      0.0000
   6  17   0      2.2562      0.4987      2.3479      0.0000
   7  17   0      0.7167      0.7825     -0.7366      0.0000
   0  18   0      1.4653      0.7939      1.4261      0.0000
   1  18   0      1.3612      0.6792      1.2477      0.0000
   2  18   0      0.0000      0.6733     -1.0728      0.0000
   3  18   0      0.7135      0.6593     -0.0757      0.0000
   4  18   0      0.0000      0.7311      0.2300      0.0000
   5  18   0      1.1512      0.8145      0.3109      0.0000
   1  19   0      0.0000      0.7529     -0.5385      0.0000
   2  19   0      0.8752      0.6865     -1.2012      0.0000
   3  19   0      1.6121      0.5650     -1.0109      0.0000
  -1   1   1     15.0545      0.5231     -0.0944      0.0000
   0   1   1      7.3124      0.3404     -9.3978      0.0000
  -3   2   1      3.8628      0.5905     -4.2674      0.0000
  -2   2   1     50.5812      2.8135     73.9891      0.0000
  -1   2   1      4.0572      0.3131      4.4534      0.0000
   0   2   1     34.4263      1.3556    -51.0241      0.0000
   1   2   1     14.0439      0.8172     20.9861      0.0000
  -4   3   1     21.9348      1.2470    -22.6548      0.0000
  -2   3   1     38.1163      2.1271     43.4178      0.0000
  -1   3   1     27.7255      0.7774     26.8512      0.0000
   0   3   1     23.5811      1.3249     25.8193      0.0000
   1   3   1     17.7252      1.0118     -7.1789      0.0000
   2   3   1     13.1663      0.8672     14.6916      0.0000
  -6   4   1      5.2561      0.5637      7.3132      0.0000
  -5   4   1     10.5270      1.2035      9.6762      0.0000
  -4   4   1      8.6685      0.5965      9.5712      0.0000
  -3   4   1      8.8076      0.5760     14.6798      0.0000
  -2   4   1     19.3359      0.7787    -20.1862      0.0000
  -1   4   1      1.3557      0.7960     -2.0447      0.0000
   0   4   1     13.1920      0.5537    -18.3933      0.0000
   1   4   1     29.5525      1.1722    -41.3014      0.0000
   2   4   1     11.5161      0.5098     13.0782      0.0000
   3   4   1      8.4656      0.5778     -9.9559      0.0000
  -6   5   1     15.4562      1.2486     18.4161      0.0000
  -5   5   1      4.5078      0.6177     -3.4591      0.0000
  -4   5   1     18.9045      1.0889    -16.7771      0.0000
  -3   5   1     11.8041      0.5164    -14.0929      0.0000
  -2   5   1     23.6657      0.6704    -25.1733      0.0000
  -1   5   1      2.2582      0.4480      0.4427      0.0000
   0   5   1      1.7625      0.5699     -2.2297      0.0000
   1   5   1      3.4006      0.4318     -3.7114      0.0000
   2   5   1     10.9973      0.4847    -10.1467      0.0000
   3   5   1     13.0759      0.8056    -14.7360      0.0000
   4   5   1     12.0357      0.6181     16.6192      0.0000
   5   5   1      5.4950      0.5723     -5.9581      0.0000
  -8   6   1      3.0733      0.7345     -0.1103      0.0000
  -7   6   1     14.3032      1.0266     11.8994      0.0000
  -6   6   1      3.4344      0.4511     -3.5917      0.0000
  -5   6   1     14.3256      0.6222    -15.7538      0.0000
  -4   6   1     20.2763      1.2933      9.3370      0.0000
  -3   6   1     13.4396      0.5704    -15.2145      0.0000
  -2   6   1     23.6430      0.6721    -21.5349      0.0000
  -1   6   1      1.9041      0.4904      1.9016      0.0000
   0   6   1     12.9754      1.0710     14.4944      0.0000
   1   6   1     14.1915      0.8415     12.8627      0.0000
   2   6   1      7.5670      0.5621     -6.4404      0.0000
   3   6   1     20.4414      1.1712     24.2354      0.0000
   4   6   1      3.1770      0.4720     -3.6134      0.0000
   5   6   1     10.3590      0.5019     -8.4800      0.0000
  -8   7   1      7.3540      0.9118      3.4381      0.0000
  -7   7   1      0.0000      1.0980      0.4233      0.0000
  -5   7   1      2.5046      0.6882     -2.7019      0.0000
  -4   7   1     16.3779      0.6852     15.9476      0.0000
  -3   7   1     18.8571      0.7723     19.6147      0.0000
  -2   7   1      2.6437      0.5082     -1.2187      0.0000
  -1   7   1     13.6211      0.6760    -12.9831      0.0000
   0   7   1      4.3935      0.3367     -3.7760      0.0000
   1   7   1      5.4156      0.3759     -3.2543      0.0000
   2   7   1      2.2994      0.5609      3.0210      0.0000
   3   7   1      9.7363      0.6456      6.3722      0.0000
   4   7   1      4.1198      0.5499     -3.8432      0.0000
   5   7   1     11.7618      0.7774    -10.1622      0.0000
   6   7   1     10.6975      0.5331      7.9939      0.0000
   7   7   1      4.6519      0.6424      5.5893      0.0000
 -11   8   1      1.3221      0.9652     -1.5817      0.0000
 -10   8   1      2.3013      0.6278      2.2584      0.0000
  -9   8   1      2.9897      0.5638      1.1794      0.0000
  -8   8   1      5.8747      1.0310     -3.8757      0.0000
  -7   8   1      6.3859      0.6197     -6.9088      0.0000
  -6   8   1      3.9678      0.5911      4.0200      0.0000
  -5   8   1     15.5037      0.6571     -1.5520      0.0000
  -4   8   1      8.6756      0.6986     -7.1300      0.0000
  -3   8   1     10.0964      0.4724     10.7744      0.0000
  -2   8   1     19.3948      0.7928     17.4265      0.0000
  -1   8   1      2.3408      0.5228      3.3587      0.0000
   0   8   1      7.6292      0.4060     -9.7738      0.0000
   1   8   1      4.3311      0.5551     -2.8208      0.0000
   2   8   1      5.1080      0.5236     -4.0313      0.0000
   3   8   1     13.3336      0.8184    -14.1702      0.0000
   4   8   1      3.7851      0.6135      2.9621      0.0000
   5   8   1      5.0957      0.6216      5.1590      0.0000
   6   8   1      4.9906      0.4507      4.7425      0.0000
   7   8   1      3.5503      0.6819      5.9727      0.0000
   8   8   1      4.3644      0.6993      5.1949      0.0000
   9   8   1      5.0725      0.7127     -6.0517      0.0000
 -12   9   1      1.5111      0.8979      0.4322      0.0000
 -11   9   1      3.8034      0.7048      4.2001      0.0000
 -10   9   1      6.7360      0.7651     -5.6164      0.0000
  -9   9   1      1.3617      1.0005     -1.3430      0.0000
  -8   9   1      8.0032      0.7081      6.9398      0.0000
  -7   9   1      7.0187      0.4217      6.7819      0.0000
  -6   9   1      1.6343      0.8141      0.8566      0.0000
  -5   9   1     13.1607      0.8302     11.3922      0.0000
  -4   9   1      7.7324      0.4179     -5.7267      0.0000
  -3   9   1     22.3270      0.9153    -22.4622      0.0000
  -2   9   1      2.7181      0.3736     -2.9223      0.0000
  -1   9   1      8.3326      0.4249      8.5765      0.0000
   0   9   1      4.1021      0.2981      4.1023      0.0000
   1   9   1      6.3473      0.3416      5.3399      0.0000
   2   9   1      5.5897      0.5369      4.7225      0.0000
   3   9   1      3.0717      0.4850     -2.9681      0.0000
   4   9   1      6.2110      0.4034     -5.8539      0.0000
   5   9   1      3.5022      0.4530     -0.0571      0.0000
   6   9   1      2.5445      0.7955     -2.2735      0.0000
   7   9   1      2.1147      1.0209      2.1987      0.0000
   8   9   1      2.7815      0.7489     -2.9312      0.0000
   9   9   1      0.3040      0.8626      1.1628      0.0000
  10   9   1      1.5479      0.8747     -2.6230      0.0000
 -13  10   1      0.4997      0.7549      0.0406      0.0000
 -12  10   1      0.5891      0.8356     -0.6473      0.0000
 -10  10   1      2.3625      0.8794      2.4474      0.0000
  -9  10   1      2.1264      0.5956      2.8785      0.0000
  -8  10   1      1.6456      0.7169     -1.3840      0.0000
  -7  10   1      2.2262      0.6407     -2.7600      0.0000
  -6  10   1     10.2693      0.5018      0.3735      0.0000
  -5  10   1      3.4898      0.4562      0.5849      0.0000
  -4  10   1      6.8189      0.5841     -6.7461      0.0000
  -3  10   1      4.1039      0.3818     -3.9944      0.0000
  -2  10   1      6.8719      0.3489      7.2830      0.0000
  -1  10   1      7.6853      0.4824     10.0650      0.0000
   0  10   1      6.2286      0.3480     -5.0819      0.0000
   1  10   1      1.3696      0.6639     -1.9943      0.0000
   2  10   1      9.3227      0.4619      7.4612      0.0000
   3  10   1      3.0834      0.6836     -3.5222      0.0000
   4  10   1     10.4817      0.9089    -11.2464      0.0000
   5  10   1      2.5957      0.7719      3.4981      0.0000
   6  10   1      2.9702      0.5310     -2.3455      0.0000
   7  10   1      5.8166      0.6532     -4.4215      0.0000
   8  10   1      1.4717      0.7600      0.4281      0.0000
   9  10   1      5.3203      0.6448      4.6536      0.0000
  10  10   1      0.8118      0.8220     -0.0465      0.0000
  11  10   1      2.5851      0.6763     -2.6575      0.0000
 -13  11   1      0.4234      0.8224      0.1722      0.0000
 -12  11   1      3.6027      0.6585     -2.1774      0.0000
 -11  11   1      1.9442      0.8163     -1.1366      0.0000
 -10  11   1      3.1942      0.5095      2.0682      0.0000
  -9  11   1      2.9682      0.5013      2.3107      0.0000
  -8  11   1      6.0186      0.9048      5.6713      0.0000
  -7  11   1      3.1740      0.4784     -2.5287      0.0000
  -6  11   1      1.5861      0.7019      1.2934      0.0000
  -5  11   1      5.4927      0.6111     -4.9832      0.0000
  -4  11   1      3.2439      0.4511     -3.4597      0.0000
  -3  11   1      1.7688      1.1381      0.3017      0.0000
  -2  11   1      2.0126      0.7741     -1.1705      0.0000
  -1  11   1      4.3172      0.3454     -3.6755      0.0000
   0  11   1      3.8270      0.4748     -3.4064      0.0000
   1  11   1     11.7802      0.3918     11.9446      0.0000
   2  11   1      3.0845      0.6796     -1.1997      0.0000
   3  11   1      8.0520      0.4424     -6.0887      0.0000
   4  11   1      2.3592      0.6304     -1.5298      0.0000
   5  11   1     10.3248      0.7396     -8.7329      0.0000
   6  11   1      2.2641      0.5795     -1.4111      0.0000
   7  11   1      4.7297      0.4689      4.3357      0.0000
   8  11   1      6.4761      0.6652      5.9227      0.0000
   9  11   1      1.2101      0.7194     -1.4802      0.0000
  10  11   1      1.4554      0.9633     -0.0325      0.0000
  11  11   1      0.1292      0.8329      0.6876      0.0000
  12  11   1      0.9072      0.7334     -0.0284      0.0000
 -12  12   1      1.3424      0.7675      0.0941      0.0000
 -11  12   1      0.0000      0.9693      0.1010      0.0000
 -10  12   1      1.6921      0.6305     -0.5350      0.0000
  -9  12   1      4.7252      0.5747     -5.7877      0.0000
  -8  12   1      4.8614      0.4465     -4.3999      0.0000
  -7  12   1      3.9902      0.4328      3.0366      0.0000
  -6  12   1      4.8176      0.6249      4.6439      0.0000
  -5  12   1      3.0118      0.4761     -0.9009      0.0000
  -4  12   1      3.7600      0.7066      2.7930      0.0000
  -3  12   1      6.0451      0.3263     -5.1533      0.0000
  -2  12   1      4.2403      0.4503     -4.4438      0.0000
  -1  12   1      2.1271      0.5216      1.4893      0.0000
   0  12   1      0.8867      0.9499      0.5538      0.0000
   1  12   1      1.2117      0.7384      0.3654      0.0000
   2  12   1      3.8037      0.9186      4.1917      0.0000
   3  12   1      7.9244      0.6190      6.5118      0.0000
   4  12   1      1.3412      0.7625     -0.2512      0.0000
   5  12   1      6.8556      0.4368     -1.8389      0.0000
   6  12   1      1.2807      0.8293      0.7508      0.0000
   7  12   1      5.0604      0.4399     -4.7814      0.0000
   8  12   1      1.7544      1.0706     -0.3269      0.0000
   9  12   1      0.8216      1.0156      0.6031      0.0000
  10  12   1      1.5995      0.8216      1.1645      0.0000
  11  12   1      1.7154      0.7458      1.1007      0.0000
 -12  13   1      0.9607      0.8626      0.6492      0.0000
 -11  13   1      3.4259      0.6994      0.3986      0.0000
 -10  13   1      1.7756      0.9710      0.9665      0.0000
  -9  13   1      1.6686      1.1861     -0.5250      0.0000
  -8  13   1      5.1392      0.6223     -4.6565      0.0000
  -7  13   1      2.3493      0.5334      1.8018      0.0000
  -6  13   1      4.6851      0.4417      4.9900      0.0000
  -5  13   1      3.0353      0.4473      3.5559      0.0000
  -4  13   1      1.5781      0.8212     -1.7696      0.0000
  -3  13   1      0.6869      0.8305     -0.2035      0.0000
  -2  13   1      1.7057      0.5562      0.5842      0.0000
  -1  13   1      3.1765      0.5034     -1.9467      0.0000
   0  13   1      4.9750      0.7997      5.0980      0.0000
   1  13   1      3.6638      1.2331     -1.2932      0.0000
   2  13   1      7.7671      0.4987     -7.6186      0.0000
   3  13   1      4.4442      0.6309      3.8877      0.0000
   4  13   1      3.1621      0.4727      2.4648      0.0000
   5  13   1      0.0000      0.8032     -0.0163      0.0000
   6  13   1      2.8724      0.6992     -2.5924      0.0000
   7  13   1      3.3779      0.4748      2.3130      0.0000
   8  13   1      3.6800      0.6888     -3.3852      0.0000
   9  13   1      1.3789      0.9901     -2.2296      0.0000
  10  13   1      1.3213      0.8901      0.8500      0.0000
  11  13   1      0.7543      0.6956      1.4152      0.0000
 -11  14   1      0.5548      0.6679      1.2357      0.0000
 -10  14   1      1.0977      0.8439      1.7240      0.0000
  -9  14   1      0.2096      0.9862     -0.9623      0.0000
  -8  14   1      3.1848      0.6067     -1.9211      0.0000
  -7  14   1      2.0110      0.5608     -0.2592      0.0000
  -6  14   1      2.5231      0.5017      0.3963      0.0000
  -5  14   1      0.0000      0.9443     -1.4038      0.0000
  -4  14   1      1.6214      0.6468     -1.5977      0.0000
  -3  14   1      2.6287      0.4840      3.1630      0.0000
  -2  14   1      1.4503      0.7286     -1.7512      0.0000
  -1  14   1      4.0917      0.4712     -0.4023      0.0000
   0  14   1      3.3408      0.3673      3.9228      0.0000
   1  14   1      0.0000      0.7668      0.9598      0.0000
   2  14   1      4.1042      0.4256     -3.2207      0.0000
   3  14   1      0.4407      0.7982      0.0745      0.0000
   4  14   1      3.3736      0.4367      1.9946      0.0000
   5  14   1      1.3772      1.1117     -1.7741      0.0000
   6  14   1      4.0948      0.4424     -3.4164      0.0000
   7  14   1      2.7441      0.5224      2.5242      0.0000
   8  14   1      0.9971      0.7731      0.2406      0.0000
   9  14   1      1.4858      0.6452     -2.3270      0.0000
  10  14   1      0.5768      0.7139      0.3522      0.0000
 -10  15   1      2.3186      0.5744     -1.7957      0.0000
  -9  15   1      0.0000      0.7074     -0.1505      0.0000
  -8  15   1      3.1337      0.5103      3.1538      0.0000
  -7  15   1      2.2936      0.5865     -2.5736      0.0000
  -6  15   1      1.3073      0.9786     -0.0602      0.0000
  -5  15   1      2.0375      0.5208      2.1708      0.0000
  -4  15   1      2.5484      0.4149      2.9671      0.0000
  -3  15   1      2.5932      0.3925     -2.7040      0.0000
  -2  15   1      0.9820      0.8953      0.6079      0.0000
  -1  15   1      3.9980      0.8739      4.2170      0.0000
   0  15   1      3.4765      0.3743     -3.0876      0.0000
   1  15   1      4.0386      0.4026     -4.2026      0.0000
   2  15   1      0.9786      0.7895      0.6075      0.0000
   3  15   1      2.3984      0.6789      2.7074      0.0000
   4  15   1      2.2621      0.7362     -2.0462      0.0000
   5  15   1      2.7099      0.5092     -2.7871      0.0000
   6  15   1      1.4578      0.6615      1.8032      0.0000
   7  15   1      0.7358      0.7608     -0.8644      0.0000
   8  15   1      1.0860      0.9688     -0.3001      0.0000
   9  15   1      0.9468      0.6983      0.7442      0.0000
  -9  16   1      1.2951      0.6891     -0.0345      0.0000
  -8  16   1      1.3620      0.7543     -0.2244      0.0000
  -7  16   1      1.6653      0.9755     -2.0342      0.0000
  -6  16   1      1.0092      0.8031     -0.4811      0.0000
  -5  16   1      1.9627      0.5467      0.9130      0.0000
  -4  16   1      1.0144      0.7409      0.9454      0.0000
  -3  16   1      0.8683      0.8412     -1.0377      0.0000
  -2  16   1      0.3489      0.7924      0.2392      0.0000
  -1  16   1      1.4911      0.6953      0.8758      0.0000
   0  16   1      1.5791      0.8780      1.4951      0.0000
   1  16   1      0.7225      0.7240     -0.5397      0.0000
   2  16   1      1.5801      0.7871     -1.8706      0.0000
   3  16   1      0.8975      0.8062     -1.3631      0.0000
   4  16   1      0.7127      0.7484      0.3141      0.0000
   5  16   1      0.0000      0.7349      0.5147      0.0000
   6  16   1      0.8564      0.8501      0.7129      0.0000
   7  16   1      1.0272      0.8516     -0.5984      0.0000
   8  16   1      0.4885      0.7876      0.1227      0.0000
  -7  17   1      1.2691      0.7322      0.8800      0.0000
  -6  17   1      1.1489      0.7856     -0.2172      0.0000
  -5  17   1      1.1092      0.7160      0.0419      0.0000
  -4  17   1      1.1980      0.7914     -0.7275      0.0000
  -3  17   1      2.3153      0.4709     -1.8418      0.0000
  -2  17   1      0.0000      0.6796     -0.2674      0.0000
  -1  17   1      3.5400      0.7335      2.7271      0.0000
   0  17   1      0.2565      0.8518      0.8389      0.0000
   1  17   1      1.0979      0.6608     -0.8983      0.0000
   2  17   1      1.3579      0.6783     -0.7994      0.0000
   3  17   1      1.0432      0.7121      0.1327      0.0000
   4  17   1      1.6657      0.9561     -2.6344      0.0000
   5  17   1      0.9785      0.7887     -0.9338      0.0000
   6  17   1      0.4471      0.7692     -0.3974      0.0000
   7  17   1      1.0999      1.1114      0.2700      0.0000
  -6  18   1      0.6504      0.7738      0.8893      0.0000
  -5  18   1      1.8037      0.4942      1.8410      0.0000
  -4  18   1      1.4044      0.6334      0.0041      0.0000
  -3  18   1      1.2511      0.5591     -1.4633      0.0000
  -2  18   1      1.1436      0.7754     -0.7315      0.0000
  -1  18   1      0.0000      0.7189     -0.2144      0.0000
   0  18   1      0.7318      0.7481     -1.6119      0.0000
   1  18   1      0.9933      0.7209      0.3076      0.0000
   2  18   1      1.8561      0.5424      1.8586      0.0000
   3  18   1      0.7312      0.7428      1.2955      0.0000
   4  18   1      1.0865      0.8276     -0.7477      0.0000
   5  18   1      0.5853      0.7784      0.5473      0.0000
  -3  19   1      0.0000      0.6790      2.1333      0.0000
  -2  19   1      1.1502      0.7789      0.4819      0.0000
  -1  19   1      1.4582      0.6094     -1.4875      0.0000
   0  19   1      0.9236      0.7744      0.8600      0.0000
   1  19   1      0.5009      0.6716     -0.1262      0.0000
   2  19   1      1.1353      0.6205     -1.3499      0.0000
  -2   0   2     25.2061      1.5956     32.3831      0.0000
  -3   1   2     12.9880      0.7494    -14.3436      0.0000
  -4   2   2     12.5661      0.5295    -16.2141      0.0000
  -3   2   2      2.2928      0.4195     -1.1792      0.0000
  -2   2   2     43.5596      1.2097    -59.0055      0.0000
   0   2   2     22.3939      0.9419    -30.6284      0.0000
  -5   3   2     14.9052      0.8737     21.7368      0.0000
  -4   3   2     14.9052      0.8655    -15.0889      0.0000
  -3   3   2     19.5315      1.1083    -20.5415      0.0000
  -2   3   2      7.5059      0.3675     -7.0071      0.0000
  -1   3   2     14.4376      0.4822    -13.8276      0.0000
   0   3   2      7.1765      0.5034      1.3704      0.0000
   1   3   2     32.0489      1.8050     47.6482      0.0000
  -6   4   2     13.4555      0.8117    -14.5236      0.0000
  -5   4   2      5.9196      0.5172      5.5940      0.0000
  -4   4   2     15.1249      0.8789      9.1768      0.0000
  -3   4   2      1.8330      0.7236      1.6879      0.0000
  -2   4   2     20.4943      0.8243    -17.5975      0.0000
  -1   4   2      4.0291      0.4317      5.2982      0.0000
   0   4   2     16.7051      0.6785     -1.9320      0.0000
   1   4   2     27.1717      1.0853    -35.3672      0.0000
   2   4   2      8.6405      0.5979     -7.1927      0.0000
  -8   5   2      9.6611      0.6811     12.2260      0.0000
  -6   5   2     21.7267      0.8937    -21.1551      0.0000
  -5   5   2      9.6287      0.6406     -8.3179      0.0000
  -4   5   2     24.7297      1.4000     21.8487      0.0000
  -3   5   2     14.6111      0.8580    -14.9569      0.0000
  -2   5   2     12.1829      0.4278     12.9255      0.0000
  -1   5   2      4.8731      0.4301     -1.3831      0.0000
   0   5   2      2.6554      0.4472      2.4390      0.0000
   1   5   2     17.0094      0.6960    -12.5616      0.0000
   2   5   2      2.1605      0.8324      2.9874      0.0000
   3   5   2     14.2453      0.8646     17.5728      0.0000
   4   5   2      1.1125      1.0739      1.9896      0.0000
  -7   6   2      5.9792      0.4120      5.1983      0.0000
  -6   6   2      5.7614      0.8301     -1.2139      0.0000
  -5   6   2     11.7568      0.5367     -8.9472      0.0000
  -4   6   2     18.3363      0.7517    -14.9019      0.0000
  -3   6   2      2.3943      0.5558      0.5114      0.0000
  -2   6   2     10.2549      0.3354     -4.9137      0.0000
  -1   6   2      2.6466      0.4581      0.7275      0.0000
   0   6   2     14.8468      0.8725     16.1913      0.0000
   1   6   2     17.3033      1.6134     17.5927      0.0000
   2   6   2      7.3057      1.0123     -5.2822      0.0000
   3   6   2      4.1347      0.4037      4.0153      0.0000
   4   6   2      7.9623      0.6127     -8.1379      0.0000
   5   6   2      9.0420      0.4613    -13.7291      0.0000
 -11   7   2      1.9686      0.8649      1.5334      0.0000
 -10   7   2      2.4239      0.6690     -1.4410      0.0000
  -8   7   2      3.9888      0.6494      3.9476      0.0000
  -7   7   2      4.0987      0.5737     -5.4661      0.0000
  -6   7   2      3.5315      1.0402     -2.9489      0.0000
  -5   7   2     23.7015      0.9603     20.6618      0.0000
  -4   7   2      3.8533      0.6493     -3.7565      0.0000
  -3   7   2      7.6999      0.4173     -6.4309      0.0000
  -2   7   2      1.3481      0.7737      0.2280      0.0000
  -1   7   2      5.6705      0.3856     -6.9456      0.0000
   0   7   2      2.6966      0.5531     -2.8177      0.0000
   1   7   2      1.8044      0.8742      0.8469      0.0000
   2   7   2      3.1667      0.5691     -3.8979      0.0000
   3   7   2      2.1682      0.8627     -2.7196      0.0000
   4   7   2      2.1445      0.6003      2.1442      0.0000
   5   7   2      4.5086      0.6630     -0.2346      0.0000
   6   7   2      8.0019      1.0228     -6.2636      0.0000
 -12   8   2      1.8155      0.7182      2.5128      0.0000
 -11   8   2      1.7945      0.7659      1.0103      0.0000
 -10   8   2      2.9980      0.5333     -2.6982      0.0000
  -9   8   2      0.8155      0.9503     -1.1722      0.0000
  -8   8   2      4.5301      0.6584      4.4915      0.0000
  -7   8   2      6.4793      0.5684     -5.1971      0.0000
  -5   8   2      2.0662      0.5617     -1.6766      0.0000
  -4   8   2     21.3362      1.2275    -21.5247      0.0000
  -3   8   2     15.0954      0.5803    -15.4772      0.0000
  -2   8   2      9.7093      0.3323      9.3596      0.0000
  -1   8   2      8.0470      0.5546      9.0296      0.0000
   0   8   2      7.1860      0.3373     -6.2038      0.0000
   1   8   2      3.5448      0.3935      1.8140      0.0000
   2   8   2      5.3692      0.5372      3.3647      0.0000
   3   8   2     15.2209      0.9169    -14.1682      0.0000
   5   8   2      5.4463      0.6018      5.8940      0.0000
   6   8   2      4.4238      0.6555      3.7757      0.0000
   7   8   2      1.5922      0.8074     -2.2014      0.0000
 -13   9   2      1.3463      0.7952      2.1923      0.0000
 -12   9   2      2.1781      0.7370     -2.2732      0.0000
 -11   9   2      3.1285      0.5403     -1.5937      0.0000
 -10   9   2      4.3589      1.1418     -3.3776      0.0000
  -9   9   2      3.9879      0.6652      0.8491      0.0000
  -8   9   2      3.6983      0.7754     -4.1360      0.0000
  -7   9   2      2.9614      0.4685     -2.4097      0.0000
  -6   9   2     10.8622      0.5151     10.9000      0.0000
  -5   9   2      6.2323      0.4062      3.5818      0.0000
  -4   9   2      0.0000      0.8652      0.4710      0.0000
  -2   9   2      7.8119      0.3100      8.8742      0.0000
  -1   9   2     13.5329      0.5969    -13.5441      0.0000
   0   9   2      5.9150      0.5506     -6.0003      0.0000
   1   9   2     13.4490      1.0114     13.2915      0.0000
   2   9   2      1.2337      0.8720     -0.8169      0.0000
   3   9   2      5.0755      0.3979      4.6709      0.0000
   4   9   2      7.7341      0.4327     12.0386      0.0000
   5   9   2      1.9723      0.9148     -2.5461      0.0000
   6   9   2      7.6745      0.6520     -6.8728      0.0000
   7   9   2      2.5460      0.8334     -0.9494      0.0000
   8   9   2      3.3300      0.5249      3.6510      0.0000
   9   9   2      1.8649      0.8745     -2.8288      0.0000
 -13  10   2      0.4425      0.7755      0.0090      0.0000
 -12  10   2      2.5503      0.8465      1.9885      0.0000
 -11  10   2      4.8361      0.6610      4.6496      0.0000
 -10  10   2      2.5527      0.5477     -1.1412      0.0000
  -9  10   2      3.0470      0.4921     -2.9403      0.0000
  -7  10   2      6.0230      0.5777     -3.4505      0.0000
  -6  10   2     10.2786      0.9436     -9.5156      0.0000
  -5  10   2      5.3465      0.5788      4.6735      0.0000
  -4  10   2      4.7733      0.3014      5.2564      0.0000
  -3  10   2      3.2022      0.4390     -3.2093      0.0000
  -2  10   2      7.5593      0.5250      7.7770      0.0000
  -1  10   2      2.0946      0.4457      1.1479      0.0000
   0  10   2      3.7823      0.5262     -4.4590      0.0000
   1  10   2      5.2633      0.5414     -5.1044      0.0000
   2  10   2      4.2467      0.4299     -4.2673      0.0000
   3  10   2      9.2385      0.6788      0.0037      0.0000
   4  10   2      3.9212      0.6436      1.9052      0.0000
   5  10   2      8.8107      0.7946      8.5849      0.0000
   6  10   2      2.1132      0.6806      2.6462      0.0000
   7  10   2      4.0531      0.8439     -3.7115      0.0000
   8  10   2      5.4647      0.6585     -2.5753      0.0000
   9  10   2      2.1225      0.6056     -2.2775      0.0000
  10  10   2      1.0114      0.8784      1.5090      0.0000
 -13  11   2      2.1870      0.9817      0.6587      0.0000
 -12  11   2      2.1731      0.7631     -2.6182      0.0000
 -11  11   2      1.1566      0.7216     -0.5146      0.0000
 -10  11   2      2.2657      1.1118      3.1576      0.0000
  -9  11   2      1.8649      0.6868     -2.2555      0.0000
  -8  11   2      1.7087      0.6033     -0.5309      0.0000
  -7  11   2      0.7521      0.8388      0.7329      0.0000
  -6  11   2      3.5552      0.6212     -0.5505      0.0000
  -5  11   2      2.0158      0.9830      0.1075      0.0000
  -4  11   2      1.5548      0.5674      1.4527      0.0000
  -2  11   2      1.1406      1.0200      0.3996      0.0000
  -1  11   2      5.6329      0.4391      4.8879      0.0000
   0  11   2      3.1621      0.6591      2.7588      0.0000
   1  11   2      5.0389      0.3625     -5.2925      0.0000
   2  11   2     10.1655      0.7111     -3.6409      0.0000
   3  11   2      1.6611      0.6781      0.7174      0.0000
   4  11   2      5.8910      0.6149     -3.6858      0.0000
   5  11   2      1.6923      0.6844      0.1850      0.0000
   6  11   2      2.1209      0.6566      0.9666      0.0000
   7  11   2      5.0971      0.6601      5.0157      0.0000
   8  11   2      2.6015      0.5488     -1.7643      0.0000
   9  11   2      2.6292      0.7400     -0.4014      0.0000
  10  11   2      1.3053      0.7437     -0.2985      0.0000
  11  11   2      1.5378      0.7872      0.1526      0.0000
 -12  12   2      1.9071      0.8031     -0.9386      0.0000
 -11  12   2      1.8148      1.2901      1.4054      0.0000
 -10  12   2      1.8200      0.7545      0.6024      0.0000
  -9  12   2      2.3937      0.5195     -2.6286      0.0000
  -8  12   2      3.5230      0.4565      1.7919      0.0000
  -7  12   2      3.3094      0.7035      3.5312      0.0000
  -6  12   2      3.2193      0.4463     -1.6692      0.0000
  -5  12   2      5.4458      0.4292     -7.0942      0.0000
  -4  12   2      3.5840      0.3627      3.8416      0.0000
  -3  12   2      1.4579      0.6281      0.8439      0.0000
  -2  12   2      6.0865      0.4683     -6.0114      0.0000
  -1  12   2      1.4115      0.7627     -2.0987      0.0000
   0  12   2      8.4004      0.4238      8.9506      0.0000
   1  12   2      0.9886      0.8161     -0.2386      0.0000
   2  12   2      9.8975      0.9129     -8.4710      0.0000
   3  12   2      4.0196      0.4400      2.5408      0.0000
   4  12   2      4.7869      0.4501      2.8397      0.0000
   5  12   2      4.9169      0.4460     -4.7558      0.0000
   6  12   2      2.7676      0.5351     -0.8995      0.0000
   7  12   2      6.0989      0.6817      6.2648      0.0000
   8  12   2      0.9624      0.8224     -1.1213      0.0000
   9  12   2      3.3449      0.6874     -3.6816      0.0000
  10  12   2      1.2165      0.9106      2.0694      0.0000
  11  12   2      1.4821      0.8674      2.1367      0.0000
 -12  13   2      1.6544      0.9220      0.6045      0.0000
 -11  13   2      1.9178      0.7981      0.9211      0.0000
 -10  13   2      1.0315      0.7971     -0.7517      0.0000
  -9  13   2      1.0737      0.8558      0.3521      0.0000
  -7  13   2      0.0000      0.8414      0.7912      0.0000
  -6  13   2      2.1562      0.5318     -2.1564      0.0000
  -5  13   2      0.5602      0.8567      0.3650      0.0000
  -4  13   2      0.7574      0.8877      0.5910      0.0000
  -3  13   2      2.3713      0.5185     -2.6691      0.0000
  -2  13   2      2.3345      0.7190      3.6020      0.0000
  -1  13   2      6.6248      0.3271      6.9502      0.0000
   0  13   2      1.6208      0.7988      0.0011      0.0000
   1  13   2      7.5913      0.4172     -6.9694      0.0000
   2  13   2      1.9280      0.5930     -2.0880      0.0000
   3  13   2      1.5871      1.0245     -0.9713      0.0000
   4  13   2      3.9938      0.4519     -3.2703      0.0000
   5  13   2      1.6986      0.6494     -0.5686      0.0000
   6  13   2      2.5150      0.5642      2.2322      0.0000
   7  13   2      1.4566      1.1278      0.4579      0.0000
   8  13   2      2.3884      0.7706      1.7617      0.0000
   9  13   2      1.4661      0.6587      1.0466      0.0000
  10  13   2      0.5951      0.7055      0.6392      0.0000
 -11  14   2      0.6313      0.8135     -0.7366      0.0000
 -10  14   2      1.3922      0.9160     -1.1153      0.0000
  -9  14   2      1.9968      0.5532      1.9065      0.0000
  -8  14   2      2.1077      0.6200      2.4881      0.0000
  -7  14   2      2.2775      0.6058     -0.4778      0.0000
  -6  14   2      2.8724      0.6285     -2.3580      0.0000
  -5  14   2      2.8296      0.5545     -1.4916      0.0000
  -4  14   2      0.9606      0.8155     -0.4739      0.0000
  -3  14   2      2.1296      0.5071     -2.2954      0.0000
  -2  14   2      2.2126      0.5547     -2.7645      0.0000
  -1  14   2      2.2057      0.7832     -1.2504      0.0000
   0  14   2      2.4560      0.6054      1.7243      0.0000
   1  14   2      0.0000      0.7753      0.5061      0.0000
   2  14   2      0.5922      0.9115     -0.7360      0.0000
   3  14   2      2.3481      0.6789     -1.6549      0.0000
   4  14   2      2.1605      0.8840     -0.5205      0.0000
   5  14   2      2.4762      0.5143      0.1493      0.0000
   6  14   2      1.1907      0.8375      1.2690      0.0000
   7  14   2      2.7926      0.4902      2.3295      0.0000
   8  14   2      1.3395      0.6689      0.8295      0.0000
   9  14   2      0.8530      0.7414      0.6379      0.0000
 -10  15   2      3.2904      0.6237     -3.1247      0.0000
  -9  15   2      1.3396      1.0244     -1.3391      0.0000
  -8  15   2      1.7317      0.6078      1.0262      0.0000
  -7  15   2      1.6755      0.5790      0.9410      0.0000
  -6  15   2      2.3239      0.5079      2.6846      0.0000
  -5  15   2      1.4027      0.7882      0.0217      0.0000
  -4  15   2      0.7323      0.8415      1.0515      0.0000
  -3  15   2      2.6699      0.5662     -1.4187      0.0000
  -2  15   2      1.3081      0.8345     -0.7561      0.0000
  -1  15   2      1.6753      0.6691     -0.4735      0.0000
   0  15   2      0.7302      0.7873     -1.6602      0.0000
   1  15   2      0.0000      0.7267      1.1799      0.0000
   2  15   2      2.7984      0.4491      2.8685      0.0000
   3  15   2      4.9837      0.4090      3.7198      0.0000
   4  15   2      1.9752      0.7242     -0.0611      0.0000
   5  15   2      0.9799      1.0489     -0.6566      0.0000
   6  15   2      3.0311      0.5589     -2.1113      0.0000
   7  15   2      0.7038      0.7547     -0.5603      0.0000
   8  15   2      0.9504      0.7056      0.8368      0.0000
  -9  16   2      1.5123      0.6614      1.6027      0.0000
  -8  16   2      0.0000      0.9504      1.5182      0.0000
  -7  16   2      2.2525      0.5344     -1.7385      0.0000
  -6  16   2      2.6804      0.5110     -1.4039      0.0000
  -5  16   2      2.1536      0.4251      2.1186      0.0000
  -4  16   2      0.0000      0.8369      1.7145      0.0000
  -3  16   2      2.8184      0.4287     -2.9663      0.0000
  -2  16   2      0.6458      0.8083      1.7478      0.0000
  -1  16   2      0.8307      0.7226     -0.4520      0.0000
   0  16   2      2.6368      0.4330     -3.1118      0.0000
   1  16   2      0.9079      0.7547      0.2761      0.0000
   2  16   2      2.4786      0.6235      2.3945      0.0000
   3  16   2      1.9358      0.7331     -0.9889      0.0000
   4  16   2      2.8616      0.4556     -2.5661      0.0000
   5  16   2      4.0508      0.4960      3.7507      0.0000
   6  16   2      1.1804      0.7743      0.5479      0.0000
   7  16   2      2.2702      0.5261     -2.2224      0.0000
  -8  17   2      0.8170      0.7466     -0.8640      0.0000
  -7  17   2      3.4652      0.6509      2.3982      0.0000
  -6  17   2      0.0000      0.7166      0.2880      0.0000
  -5  17   2      2.4252      0.4900     -2.3432      0.0000
  -4  17   2      1.4132      0.5518     -1.2536      0.0000
  -3  17   2      2.1594      0.7539      1.8959      0.0000
  -2  17   2      0.0000      0.7791     -0.8473      0.0000
  -1  17   2      0.9081      0.7013      0.1229      0.0000
   0  17   2      1.2617      0.6525      2.1065      0.0000
   1  17   2      0.0000      0.7826     -0.6321      0.0000
   2  17   2      0.0000      0.7061     -0.5371      0.0000
   3  17   2      1.6523      0.6080     -0.6149      0.0000
   4  17   2      1.8212      0.7364     -0.6397      0.0000
   5  17   2      0.4074      0.7367     -0.2651      0.0000
   6  17   2      0.7065      0.6850      0.0575      0.0000
  -6  18   2      0.6875      0.7320      0.0451      0.0000
  -5  18   2      1.5744      0.6103     -1.0773      0.0000
  -4  18   2      1.2925      0.6635      1.4907      0.0000
  -3  18   2      1.2896      0.6758      1.6619      0.0000
  -2  18   2      0.6786      0.8177     -1.2764      0.0000
  -1  18   2      1.5635      0.5462     -1.2713      0.0000
   0  18   2      0.9076      0.6534     -0.5274      0.0000
   1  18   2      1.6711      0.4979     -1.8505      0.0000
   2  18   2      0.0000      0.7531     -0.9897      0.0000
   3  18   2      0.7139      0.8144      0.7089      0.0000
   4  18   2      1.2710      0.6852      1.0418      0.0000
  -3  19   2      0.0000      0.7550      0.3175      0.0000
  -2  19   2      0.5752      0.7727      0.4932      0.0000
  -1  19   2      0.0000      0.6516      0.1799      0.0000
   0  19   2      0.9923      0.7320      0.3636      0.0000
   1  19   2      0.3081      0.6662     -0.0446      0.0000
  -4   1   3      1.2652      0.7875     -1.5627      0.0000
  -3   1   3     11.9994      0.4847    -12.5931      0.0000
  -5   2   3     14.6632      0.8553    -18.1919      0.0000
  -4   2   3      6.2834      0.4392      6.5158      0.0000
  -3   2   3     10.8673      0.3705     11.2823      0.0000
  -2   2   3      7.6137      0.4655      7.7918      0.0000
  -7   3   3      2.2457      0.6477      1.3693      0.0000
  -6   3   3     18.5092      0.9724    -17.3791      0.0000
  -5   3   3     11.6222      0.7010     11.3696      0.0000
  -4   3   3     10.9100      0.7651      9.1244      0.0000
  -3   3   3     43.9189      2.1965    -56.1832      0.0000
  -2   3   3      8.4391      0.3186     -9.8141      0.0000
  -1   3   3     43.7412      2.4362     76.9463      0.0000
   0   3   3      9.9871      0.4552     12.2659      0.0000
  -7   4   3     11.9487      0.5376     11.1050      0.0000
  -6   4   3      7.0440      0.6336      8.3440      0.0000
  -5   4   3      4.3462      0.4644      3.8713      0.0000
  -4   4   3      8.9642      0.6191    -10.4681      0.0000
  -3   4   3      3.0977      0.4074     -2.8359      0.0000
  -2   4   3     16.9746      0.9796    -15.8236      0.0000
  -1   4   3      6.7076      0.5857     -6.3958      0.0000
   0   4   3     33.8070      1.3410     47.3748      0.0000
   1   4   3     13.6426      0.8322    -13.4611      0.0000
  -9   5   3      1.7399      1.0988      0.0800      0.0000
  -8   5   3      8.8469      0.6195      8.8217      0.0000
  -5   5   3      4.2296      0.4860      4.3510      0.0000
  -4   5   3      2.4338      0.5914      2.5026      0.0000
  -3   5   3      8.3908      0.9452     -7.2383      0.0000
  -2   5   3      6.4560      0.7732     -3.1438      0.0000
  -1   5   3     28.7719      1.6177     31.9254      0.0000
   0   5   3      5.9964      0.5470      5.6850      0.0000
   1   5   3     15.1019      0.9027    -13.4527      0.0000
   2   5   3     10.5679      0.9247      3.9064      0.0000
  -9   6   3      4.5454      0.6345      4.2039      0.0000
  -8   6   3      3.7297      0.5966     -2.9315      0.0000
  -7   6   3      4.8914      0.5276     -4.5997      0.0000
  -6   6   3     11.5141      0.7191     13.8585      0.0000
  -5   6   3      3.9034      0.5904     -0.1620      0.0000
  -3   6   3      4.9140      0.3758     -4.2931      0.0000
  -2   6   3      4.2206      0.3784      5.5365      0.0000
  -1   6   3     13.9725      0.5848    -13.9570      0.0000
   0   6   3      4.0356      0.3712      3.3288      0.0000
   1   6   3     11.4811      1.2660      9.2874      0.0000
   2   6   3      3.6101      0.7135      5.1387      0.0000
   3   6   3      9.6568      1.0044      6.4456      0.0000
   4   6   3      0.8975      1.1353     -2.0271      0.0000
 -12   7   3      1.0389      1.1310      0.9386      0.0000
 -11   7   3      3.3303      0.5444     -4.0412      0.0000
 -10   7   3      5.4103      0.6502      3.5179      0.0000
  -9   7   3      2.1730      0.8994     -1.2064      0.0000
  -8   7   3     14.2599      0.8778    -11.7734      0.0000
  -7   7   3     10.1293      0.6278    -10.8473      0.0000
  -6   7   3     12.0217      0.7659     12.3897      0.0000
  -5   7   3      8.3503      0.5910      8.1145      0.0000
  -4   7   3      1.8723      0.5145      0.4516      0.0000
  -3   7   3     14.3195      0.4310     10.2374      0.0000
  -2   7   3      9.2048      0.3655      7.8863      0.0000
  -1   7   3      3.8022      0.4016     -0.5425      0.0000
   1   7   3      1.8799      0.8348      2.6062      0.0000
   2   7   3     18.5765      1.0794    -20.0685      0.0000
   3   7   3      8.5278      0.4507     11.5670      0.0000
   4   7   3     13.2346      0.6098     16.3635      0.0000
   5   7   3      3.6899      0.8657      4.2405      0.0000
 -13   8   3      2.2391      0.7345     -2.3296      0.0000
 -12   8   3      4.7267      0.6952      3.8273      0.0000
 -11   8   3      2.7727      0.8714     -1.5376      0.0000
 -10   8   3      4.0970      0.4820     -2.5985      0.0000
  -9   8   3      4.5885      0.7764      4.3939      0.0000
  -8   8   3      4.6332      0.5604      4.2485      0.0000
  -7   8   3      2.7893      0.4723     -2.8016      0.0000
  -6   8   3      1.7162      0.6747      1.6565      0.0000
  -5   8   3      2.7084      0.4758      2.1235      0.0000
  -4   8   3     12.4589      0.3916    -11.1107      0.0000
  -3   8   3      4.9660      0.3322     -5.2796      0.0000
  -2   8   3      3.1918      0.4949      2.3820      0.0000
  -1   8   3      1.8503      0.4895     -0.9544      0.0000
   0   8   3     22.3177      1.2784     25.3577      0.0000
   1   8   3     11.9251      0.5356      8.2752      0.0000
   2   8   3      9.2311      0.6432     -8.2912      0.0000
   3   8   3     21.4870      1.4352    -18.6958      0.0000
   4   8   3      3.9017      0.6498      3.0129      0.0000
   5   8   3      4.3137      0.8316      3.7624      0.0000
   6   8   3      4.9792      0.6633      2.5104      0.0000
 -14   9   3      1.2737      0.8339      1.6032      0.0000
 -13   9   3      0.7762      0.8254     -0.9776      0.0000
 -12   9   3      3.4350      0.7351     -2.5492      0.0000
 -11   9   3      1.9224      0.8245     -0.7780      0.0000
 -10   9   3      4.8828      0.6818     -5.9632      0.0000
  -9   9   3      3.7587      0.4366      3.4806      0.0000
  -8   9   3      3.2615      0.4435      2.4193      0.0000
  -7   9   3      1.0943      0.9136     -0.6014      0.0000
  -6   9   3      3.5863      0.6355      1.1849      0.0000
  -5   9   3      4.9372      0.5205      4.5692      0.0000
  -4   9   3      1.8492      0.4767     -0.1808      0.0000
  -3   9   3      2.5405      0.4746     -2.2323      0.0000
  -2   9   3      9.7860      0.3805      9.8775      0.0000
  -1   9   3      1.8851      0.4868      1.0304      0.0000
   0   9   3      1.8580      1.0004      2.3616      0.0000
   1   9   3      2.4121      0.4990      1.6408      0.0000
   2   9   3      7.6375      0.4349      8.0084      0.0000
   3   9   3      4.9497      0.4201     -4.1180      0.0000
   4   9   3      6.8117      0.6637     -6.5192      0.0000
   5   9   3      5.5084      0.4614     -5.5395      0.0000
   7   9   3      2.8670      0.5831      1.7840      0.0000
   8   9   3      1.3912      0.8856      0.2767      0.0000
 -14  10   3      1.6405      1.1573      0.4057      0.0000
 -13  10   3      0.0000      0.9783      0.4283      0.0000
 -12  10   3      1.4594      0.6033     -0.7079      0.0000
 -11  10   3      2.5665      0.5006      2.9566      0.0000
 -10  10   3      1.5434      1.0611      0.0937      0.0000
  -9  10   3      2.7391      0.7887      1.8311      0.0000
  -8  10   3      3.6773      0.4387      3.4287      0.0000
  -7  10   3      7.4018      0.4314      5.5316      0.0000
  -6  10   3     12.9755      0.5785    -11.3456      0.0000
  -5  10   3      6.4534      0.3917     -7.1861      0.0000
  -4  10   3     13.1961      0.9363     12.0382      0.0000
  -3  10   3      5.9345      0.4969      6.9164      0.0000
  -2  10   3      9.6804      0.3930     -8.9271      0.0000
  -1  10   3      8.2069      0.4047     -6.6339      0.0000
   0  10   3      6.0863      0.4015      6.1505      0.0000
   1  10   3      8.8212      0.4536     -9.7318      0.0000
   2  10   3      5.8530      0.5815     -6.2651      0.0000
   3  10   3      8.6081      0.6618      8.6689      0.0000
   4  10   3      3.9946      0.4582     -2.8407      0.0000
   5  10   3      5.5016      0.4984     -4.5819      0.0000
   6  10   3      1.6307      0.7724     -1.2344      0.0000
   7  10   3     10.5893      0.9762      9.5583      0.0000
   8  10   3      1.1521      0.8873     -0.4740      0.0000
   9  10   3      1.2581      0.9551     -1.6271      0.0000
 -13  11   3      2.2160      0.7603     -2.1505      0.0000
 -12  11   3      1.9843      0.5297     -0.0840      0.0000
 -11  11   3      1.0586      0.7795     -0.0894      0.0000
 -10  11   3      3.9168      0.6199     -4.2605      0.0000
  -9  11   3      4.1767      0.4202     -3.8881      0.0000
  -8  11   3      4.2776      0.7950      4.6692      0.0000
  -7  11   3      2.8236      0.7301     -2.2169      0.0000
  -6  11   3      1.3468      1.0193      0.4317      0.0000
  -5  11   3      4.7350      0.3501      4.0783      0.0000
  -4  11   3      4.1357      0.5706     -2.6259      0.0000
  -3  11   3      8.0226      0.3272     -7.3544      0.0000
  -2  11   3      4.3801      0.3245     -3.8909      0.0000
  -1  11   3      7.5856      0.3630      7.3378      0.0000
   0  11   3      2.4956      0.4390      2.7890      0.0000
   1  11   3      1.8653      1.0231     -2.0181      0.0000
   2  11   3      2.5791      0.7353      2.3823      0.0000
   3  11   3      7.7268      0.6381      7.2523      0.0000
   4  11   3      1.5299      0.7160      0.2341      0.0000
   5  11   3      2.3212      0.6138     -1.5616      0.0000
   6  11   3      1.3840      1.1150     -0.7482      0.0000
   7  11   3      1.2918      1.0157     -0.9508      0.0000
   8  11   3      1.3287      0.8587     -1.4547      0.0000
   9  11   3      2.6435      0.5685      3.1778      0.0000
  10  11   3      1.8742      0.7640      2.6512      0.0000
 -13  12   3      1.5414      0.9488      1.4289      0.0000
 -12  12   3      0.0000      0.6560      0.1506      0.0000
 -11  12   3      1.9129      0.5263     -1.9322      0.0000
 -10  12   3      2.0153      0.5915     -2.4370      0.0000
  -9  12   3      3.3407      0.4677     -1.2295      0.0000
  -8  12   3      3.4612      0.6775      1.8602      0.0000
  -7  12   3      2.9558      0.6313      3.2236      0.0000
  -6  12   3      2.2333      0.7485      2.4940      0.0000
  -5  12   3      2.4238      0.6187      2.7243      0.0000
  -4  12   3      6.2628      0.3759      6.7354      0.0000
  -3  12   3      3.6297      0.4318     -3.9004      0.0000
  -2  12   3     10.9946      0.4421    -10.1352      0.0000
  -1  12   3      2.0646      0.5925     -2.8130      0.0000
   0  12   3      2.0865      0.4934      2.8416      0.0000
   1  12   3      2.2838      0.6334      1.6329      0.0000
   2  12   3      5.6470      0.4327      5.8521      0.0000
   3  12   3      3.9617      0.6165      2.1857      0.0000
   4  12   3      3.7011      0.5181      2.0074      0.0000
   5  12   3      1.7828      0.7051     -0.9516      0.0000
   6  12   3      1.1987      1.1129      1.0373      0.0000
   7  12   3      2.3568      0.5939     -2.7717      0.0000
   8  12   3      1.1723      0.9274     -1.8043      0.0000
   9  12   3      1.7311      0.6269     -0.8249      0.0000
  10  12   3      0.8311      0.9156      0.5977      0.0000
 -12  13   3      1.5369      0.9580      1.8427      0.0000
 -11  13   3      1.5967      0.6027      1.7991      0.0000
 -10  13   3      2.3080      0.5172     -2.3666      0.0000
  -9  13   3      2.1955      0.8309      0.9420      0.0000
  -8  13   3      1.8496      0.7100     -2.3328      0.0000
  -7  13   3      3.2164      0.4748      0.6799      0.0000
  -6  13   3      1.1084      1.0123     -0.6969      0.0000
  -5  13   3      1.0099      1.1483     -0.9971      0.0000
  -4  13   3      2.0014      0.4661      1.2491      0.0000
  -3  13   3      3.4305      0.3804      2.9041      0.0000
  -2  13   3      3.8772      0.4294      3.6697      0.0000
  -1  13   3      2.3572      0.6657     -2.8163      0.0000
   0  13   3      4.0053      0.3773      4.4622      0.0000
   1  13   3      2.9782      0.4765     -3.0236      0.0000
   2  13   3      0.0000      1.0318     -1.5938      0.0000
   3  13   3      4.3973      0.8342      3.9170      0.0000
   4  13   3      2.9275      0.6215      2.9345      0.0000
   5  13   3      2.7737      0.6552     -2.7756      0.0000
   6  13   3      1.7259      0.9902     -0.1478      0.0000
   7  13   3      1.2961      0.9426      1.2117      0.0000
   8  13   3      1.6684      0.5931     -1.3692      0.0000
   9  13   3      0.6293      0.7361     -1.0909      0.0000
  10  13   3      1.2589      0.8983     -0.7277      0.0000
 -11  14   3      1.9176      0.7939     -1.2350      0.0000
 -10  14   3      1.1372      1.2097     -0.6517      0.0000
  -9  14   3      5.5064      0.6327      4.9115      0.0000
  -8  14   3      1.0792      0.8585      1.2306      0.0000
  -7  14   3      2.7524      0.5395     -3.1901      0.0000
  -6  14   3      3.5523      0.4377     -3.2530      0.0000
  -5  14   3      1.9561      0.4693      2.5669      0.0000
  -4  14   3      1.7383      0.6531     -0.7587      0.0000
  -3  14   3      1.0496      0.8477      0.9619      0.0000
  -2  14   3      5.2695      0.3261      4.5032      0.0000
  -1  14   3      2.2401      0.4568     -2.4222      0.0000
   0  14   3      5.0617      0.3664     -5.0992      0.0000
   1  14   3      1.7205      0.6749      2.1227      0.0000
   2  14   3      2.5606      0.6921      1.9631      0.0000
   3  14   3      5.5503      0.6181     -5.7048      0.0000
   4  14   3      2.6560      0.5050     -2.2315      0.0000
   5  14   3      6.2896      0.4534      6.1917      0.0000
   6  14   3      2.4071      0.5181     -1.8431      0.0000
   7  14   3      2.1388      0.5758     -0.7641      0.0000
   8  14   3      2.3174      0.7559      1.9023      0.0000
   9  14   3      0.9871      0.6727      0.7084      0.0000
 -10  15   3      1.2108      0.9643     -0.5172      0.0000
  -9  15   3      2.0196      0.5514     -1.4528      0.0000
  -8  15   3      0.0000      0.7640     -1.2358      0.0000
  -7  15   3      1.0796      0.7953     -0.5896      0.0000
  -6  15   3      1.7190      0.5066      2.2449      0.0000
  -5  15   3      1.4843      0.6124     -0.0151      0.0000
  -4  15   3      1.3743      0.6469     -0.4263      0.0000
  -3  15   3      1.5265      0.7443      1.5951      0.0000
  -2  15   3      1.3236      0.6632      0.0299      0.0000
  -1  15   3      1.8527      0.5941     -0.9800      0.0000
   0  15   3      1.0419      0.8372     -0.3618      0.0000
   1  15   3      1.4309      0.7257      0.8789      0.0000
   2  15   3      1.1347      0.9662     -0.3113      0.0000
   3  15   3      1.9462      0.7847      0.5115      0.0000
   4  15   3      2.0733      0.5632      1.7343      0.0000
   5  15   3      1.8414      0.5799      1.8941      0.0000
   6  15   3      1.3826      0.6168     -0.5545      0.0000
   7  15   3      1.4428      0.5668     -0.5961      0.0000
   8  15   3      1.3828      1.0540     -0.1679      0.0000
  -9  16   3      1.2644      1.0131     -0.1645      0.0000
  -8  16   3      1.4185      0.6377      0.4548      0.0000
  -7  16   3      1.4616      0.8050      1.1496      0.0000
  -6  16   3      1.1940      0.6437     -1.3318      0.0000
  -5  16   3      1.5328      0.6955     -1.1395      0.0000
  -4  16   3      2.5613      0.4508      1.9150      0.0000
  -3  16   3      1.5260      0.6757     -0.4945      0.0000
  -2  16   3      1.2682      0.6794     -0.8263      0.0000
  -1  16   3      0.7537      0.7821      1.0549      0.0000
   0  16   3      1.6027      0.7973      0.7584      0.0000
   1  16   3      1.7580      0.5408     -1.2432      0.0000
   2  16   3      0.3216      0.9068     -1.1335      0.0000
   4  16   3      2.0154      0.5784      0.3555      0.0000
   5  16   3      0.9199      0.8232      0.7136      0.0000
   6  16   3      0.8943      0.7575      0.8122      0.0000
   7  16   3      1.1914      0.6373      0.4602      0.0000
  -8  17   3      0.0000      0.8336     -0.3262      0.0000
  -7  17   3      0.9732      0.7623      1.3824      0.0000
  -6  17   3      0.1621      0.6708     -0.1653      0.0000
  -5  17   3      0.8916      0.8076     -0.8241      0.0000
  -4  17   3      2.0220      0.5032     -2.3121      0.0000
  -3  17   3      1.6582      0.6446     -2.2781      0.0000
  -2  17   3      1.5617      0.5658     -0.7524      0.0000
  -1  17   3      1.0229      0.6953     -0.0507      0.0000
   0  17   3      2.4100      0.4421      2.6585      0.0000
   1  17   3      1.6868      0.5551      1.7994      0.0000
   2  17   3      3.0554      0.4637      2.5127      0.0000
   3  17   3      0.8933      0.8890     -0.7699      0.0000
   4  17   3      1.1754      0.8214     -0.8214      0.0000
   5  17   3      0.0000      0.6921     -0.1415      0.0000
  -6  18   3      1.4130      0.6982     -1.4334      0.0000
  -5  18   3      0.9571      0.6534     -0.9593      0.0000
  -4  18   3      2.2383      0.4952      3.2465      0.0000
  -3  18   3      1.6029      0.5168      1.4914      0.0000
  -2  18   3      1.8797      0.4709     -2.7676      0.0000
  -1  18   3      1.4351      0.6280      0.4312      0.0000
   0  18   3      1.0707      0.5748      1.4298      0.0000
   1  18   3      1.1365      0.9195     -0.7119      0.0000
   2  18   3      0.5365      0.7414     -0.2092      0.0000
   3  18   3      2.5389      0.4870      2.1230      0.0000
  -3  19   3      0.4440      0.8229     -0.3338      0.0000
  -2  19   3      0.8200      0.6987     -0.1217      0.0000
  -1  19   3      0.0000      0.6826      1.0213      0.0000
   0  19   3      1.0188      0.6231      0.4259      0.0000
  -5   1   4     17.8490      0.9780     17.0399      0.0000
  -4   1   4     12.1505      0.4931     12.0980      0.0000
  -6   2   4      2.9925      0.3547      2.6920      0.0000
  -5   2   4      3.0243      0.4311     -2.0372      0.0000
  -4   2   4      7.7105      0.3543     -7.9795      0.0000
  -3   2   4      4.8566      0.2223      5.4901      0.0000
  -2   2   4     14.1771      0.6096     23.5453      0.0000
  -8   3   4      3.3779      0.5286      3.6115      0.0000
  -7   3   4      6.5120      0.5595      7.2817      0.0000
  -6   3   4      9.4292      0.9661      9.6918      0.0000
  -5   3   4      8.1406      0.5435      7.7083      0.0000
  -4   3   4      5.1320      0.2538     -5.5593      0.0000
  -3   3   4     11.1765      0.4778    -15.1464      0.0000
  -2   3   4      5.2534      0.4278      5.7377      0.0000
  -1   3   4     12.5186      0.7218      9.1499      0.0000
  -9   4   4      2.1317      0.9351      1.0109      0.0000
  -8   4   4      1.8621      0.7487      1.2662      0.0000
  -7   4   4      9.5273      0.6556     -9.8474      0.0000
  -6   4   4      4.3820      0.5159     -3.9495      0.0000
  -5   4   4     14.5037      0.8532     13.0621      0.0000
  -4   4   4      9.1434      0.4236      8.2690      0.0000
  -3   4   4      4.7235      0.3672     -3.8940      0.0000
  -1   4   4      4.9721      0.3797     -2.8065      0.0000
   0   4   4     21.3218      0.9466    -20.1277      0.0000
 -10   5   4      7.1078      0.4287      8.4882      0.0000
  -8   5   4      7.1309      0.5788     -3.4665      0.0000
  -6   5   4      8.5069      0.6866     -8.8855      0.0000
  -5   5   4     24.7035      0.9896    -19.8861      0.0000
  -4   5   4      5.8102      0.4518     -5.8715      0.0000
  -3   5   4     46.2117      2.5801     42.7736      0.0000
   0   5   4     11.0241      0.6236     10.2685      0.0000
   1   5   4      6.9872      0.5944     -5.0120      0.0000
 -11   6   4      1.8024      1.1132     -3.0957      0.0000
  -9   6   4      8.4248      0.6359      7.1353      0.0000
  -8   6   4      6.8390      0.9058      8.8094      0.0000
  -7   6   4      8.2223      0.5794      9.2635      0.0000
  -6   6   4     13.7486      1.3287     13.7405      0.0000
  -5   6   4      6.9802      0.5193     -7.1242      0.0000
  -4   6   4      9.4825      0.7121     -7.4766      0.0000
  -3   6   4      2.9329      0.3189      3.2574      0.0000
  -2   6   4      2.3032      0.4948      1.4021      0.0000
  -1   6   4      7.0605      0.3759     -4.4719      0.0000
   1   6   4     10.6036      0.7012      8.8435      0.0000
   2   6   4     11.0092      0.5486     -9.9050      0.0000
   3   6   4      4.6541      0.5763     -3.9856      0.0000
 -13   7   4      1.5622      1.0726      0.1947      0.0000
 -12   7   4      3.0369      0.8970      3.4143      0.0000
 -11   7   4      3.8874      0.7192     -0.2948      0.0000
 -10   7   4      1.8698      1.1514      1.0344      0.0000
  -8   7   4     10.1280      0.6764     -8.0669      0.0000
  -7   7   4      1.6034      0.9595     -0.9766      0.0000
  -6   7   4      6.0857      0.8566      6.8239      0.0000
  -5   7   4      2.3814      0.5890      0.4665      0.0000
  -4   7   4     15.4506      0.4614    -13.9332      0.0000
  -3   7   4      9.3243      0.7583      7.5092      0.0000
  -2   7   4     13.4843      0.5836     14.5556      0.0000
  -1   7   4     16.9859      0.7035    -17.2818      0.0000
   0   7   4      3.1458      0.5609     -1.7266      0.0000
   1   7   4      6.5609      0.5413     -5.3881      0.0000
   2   7   4      1.8305      1.1290      0.8313      0.0000
   3   7   4     10.8343      0.5266    -11.3061      0.0000
   4   7   4      6.2249      0.6883      4.2995      0.0000
 -14   8   4      1.2091      0.9205      1.2131      0.0000
 -13   8   4      1.0643      1.0171     -2.0075      0.0000
 -12   8   4      3.1823      0.5354     -1.9622      0.0000
 -11   8   4      4.9727      0.4470     -3.3828      0.0000
 -10   8   4      3.2010      0.5291     -2.2379      0.0000
  -9   8   4      2.7311      0.6926     -0.2792      0.0000
  -8   8   4      7.6178      0.5995      9.5786      0.0000
  -7   8   4      8.7760      0.6379      8.4321      0.0000
  -6   8   4      3.6451      0.4011     -3.6801      0.0000
  -5   8   4      2.1154      0.5048     -2.1320      0.0000
  -4   8   4      1.7506      0.6104      2.5060      0.0000
  -3   8   4      0.9575      0.8235     -1.7277      0.0000
  -2   8   4     11.6105      0.4223    -10.5085      0.0000
  -1   8   4      1.9331      0.8157     -2.0060      0.0000
   0   8   4      5.7621      0.3763      4.4116      0.0000
   1   8   4      8.1745      0.5962     -3.8657      0.0000
   2   8   4      4.0444      0.5749      4.3022      0.0000
   3   8   4      6.5793      0.6037      6.7162      0.0000
   4   8   4      7.9355      0.4795     -6.1574      0.0000
   5   8   4      7.2817      0.6678     -7.6136      0.0000
 -14   9   4      1.4903      1.1283      0.8027      0.0000
 -12   9   4      2.1447      0.6860      1.6393      0.0000
 -11   9   4      4.1851      0.7045      2.1090      0.0000
 -10   9   4      6.4048      0.6288     -7.4330      0.0000
  -9   9   4      2.0481      0.5658     -1.6079      0.0000
  -8   9   4      4.3916      0.4100      4.1209      0.0000
  -7   9   4      3.7929      0.4498      2.0552      0.0000
  -6   9   4      4.8413      0.3976     -3.6173      0.0000
  -5   9   4      7.8241      0.3534      7.7083      0.0000
  -4   9   4      1.6935      0.5884     -1.9264      0.0000
  -3   9   4      2.2665      0.8838     -1.6444      0.0000
  -2   9   4      2.8845      0.5055     -2.3494      0.0000
  -1   9   4      4.2025      0.5250      1.5064      0.0000
   0   9   4      8.3124      0.4294     -7.3961      0.0000
   1   9   4      2.4826      0.7516      0.6419      0.0000
   2   9   4      7.0095      1.0856      8.8426      0.0000
   3   9   4      7.8582      0.6749      6.7841      0.0000
   4   9   4      1.8584      0.7213      2.0069      0.0000
   5   9   4      3.7385      0.6220     -1.9323      0.0000
   6   9   4      2.9894      0.5511     -3.3033      0.0000
 -14  10   4      2.2283      1.3004     -0.7895      0.0000
 -13  10   4      0.0000      0.6937      0.0100      0.0000
 -12  10   4      1.1533      0.8290      1.3941      0.0000
 -11  10   4      2.5663      0.8186      2.6255      0.0000
 -10  10   4      1.5398      0.7624     -1.3883      0.0000
  -9  10   4      3.1607      0.4492      2.5212      0.0000
  -8  10   4      1.9690      0.6074      1.4954      0.0000
  -7  10   4      2.4410      0.5176      0.6033      0.0000
  -6  10   4      5.9439      0.5737     -5.8657      0.0000
  -5  10   4      2.4088      0.4283      1.7322      0.0000
  -4  10   4      5.4806      0.3513      4.1958      0.0000
  -3  10   4      1.2795      0.7832     -0.8063      0.0000
  -2  10   4      7.5517      0.9617      8.2415      0.0000
  -1  10   4      7.5357      0.5948      6.2813      0.0000
   0  10   4      7.8792      0.4266     -8.3405      0.0000
   1  10   4      7.1231      0.6166     -9.0557      0.0000
   2  10   4      5.8342      0.6055      4.1550      0.0000
   3  10   4      2.2340      0.7790     -0.1729      0.0000
   4  10   4      6.5016      0.4974     -4.2308      0.0000
   5  10   4      0.9696      0.8972      0.3041      0.0000
   6  10   4      4.7618      0.9921      4.0198      0.0000
   7  10   4      1.7019      1.2875     -1.8548      0.0000
   8  10   4      0.5996      0.9312      0.4071      0.0000
 -14  11   4      0.0000      0.6183     -0.8903      0.0000
 -13  11   4      2.7514      0.4745     -2.2739      0.0000
 -12  11   4      1.4573      0.5664     -0.1342      0.0000
 -11  11   4      4.0269      0.6180      3.6825      0.0000
 -10  11   4      1.8860      0.5694      2.1332      0.0000
  -9  11   4      4.9473      0.7415     -5.2173      0.0000
  -8  11   4      2.1006      0.7782     -0.9483      0.0000
  -7  11   4      3.8934      0.4288      3.1576      0.0000
  -6  11   4      2.8831      0.5525     -3.6284      0.0000
  -5  11   4      1.1515      0.8506     -1.6018      0.0000
  -4  11   4      2.2436      0.6248      0.6626      0.0000
  -3  11   4      5.8741      0.3926     -4.7624      0.0000
  -2  11   4      1.5439      0.5977     -1.2732      0.0000
  -1  11   4      9.3826      0.4914      8.6345      0.0000
   0  11   4     10.8501      1.2854     10.8318      0.0000
   1  11   4      9.2009      0.6832     -9.0052      0.0000
   2  11   4      4.0510      0.6107     -3.3896      0.0000
   3  11   4      2.8089      0.5057     -1.7012      0.0000
   4  11   4      2.6793      0.5750      1.6617      0.0000
   5  11   4      3.2481      0.5173     -2.7265      0.0000
   6  11   4      3.2511      0.7024      1.6324      0.0000
   7  11   4      3.3032      0.5335      1.1888      0.0000
   8  11   4      1.4336      0.9359     -0.5653      0.0000
   9  11   4      0.7822      0.8606      0.2890      0.0000
 -13  12   4      1.7267      0.5830      0.8682      0.0000
 -12  12   4      0.8392      0.6976      0.5444      0.0000
 -11  12   4      3.8963      0.5951     -4.3297      0.0000
 -10  12   4      1.2894      0.6884      0.5295      0.0000
  -9  12   4      5.4990      0.4491      4.2160      0.0000
  -8  12   4      0.5072      0.8592      0.0213      0.0000
  -7  12   4      1.3171      0.7080     -0.3211      0.0000
  -6  12   4      6.5717      0.3711      6.1893      0.0000
  -5  12   4      1.8872      0.5656      1.9237      0.0000
  -4  12   4      3.6595      0.5170     -3.2632      0.0000
  -3  12   4      1.7863      0.6388      1.4816      0.0000
  -2  12   4      3.4605      0.3774      2.8440      0.0000
  -1  12   4      2.1442      0.6728     -2.0982      0.0000
   0  12   4      3.3207      0.9016     -2.7221      0.0000
   1  12   4      2.6655      0.5103      3.4427      0.0000
   2  12   4      1.8560      0.8604      0.9094      0.0000
   3  12   4      8.6206      0.4847     -7.8806      0.0000
   4  12   4      3.0597      0.4975     -3.1181      0.0000
   5  12   4      3.9862      0.7022      3.9913      0.0000
   6  12   4      1.3055      0.9436      0.0715      0.0000
   7  12   4      1.3321      0.7331     -1.3526      0.0000
   8  12   4      2.5491      0.5194      0.5845      0.0000
   9  12   4      1.4106      0.6851      0.7696      0.0000
  10  12   4      1.0779      0.8269     -0.9554      0.0000
 -12  13   4      0.9154      0.7332      0.4832      0.0000
 -11  13   4      1.2316      0.8197      0.7343      0.0000
 -10  13   4      3.2925      0.6755      2.1266      0.0000
  -9  13   4      1.5670      0.6308      1.2084      0.0000
  -8  13   4      3.1968      0.8876     -2.6674      0.0000
  -7  13   4      2.7323      0.6528      2.6017      0.0000
  -6  13   4      0.2798      0.7740     -0.7183      0.0000
  -5  13   4      2.3257      0.5534     -2.3664      0.0000
  -4  13   4      5.9545      0.4525     -5.7258      0.0000
  -3  13   4      1.3224      0.7099     -0.1289      0.0000
  -2  13   4      1.8551      0.5273      0.4883      0.0000
  -1  13   4      2.0191      0.5693     -1.4024      0.0000
   0  13   4      2.0804      0.7919     -1.4988      0.0000
   1  13   4      4.2749      0.8455      3.8048      0.0000
   2  13   4      1.0248      0.8281     -0.8053      0.0000
   3  13   4      2.0754      0.5586     -2.4489      0.0000
   4  13   4      2.7712      0.5037      1.5168      0.0000
   5  13   4      1.0587      1.0626      1.3473      0.0000
   6  13   4      1.5497      0.8762     -2.1362      0.0000
   7  13   4      1.4395      0.6525      1.4760      0.0000
   8  13   4      1.9519      0.7101      2.2085      0.0000
   9  13   4      2.3498      0.5937     -1.3658      0.0000
 -12  14   4      1.9165      0.9688     -1.3723      0.0000
 -11  14   4      1.3743      0.5873     -1.3822      0.0000
 -10  14   4      1.5512      0.8129     -0.0523      0.0000
  -9  14   4      1.6272      0.7456      0.6081      0.0000
  -8  14   4      2.0362      0.7226     -0.9942      0.0000
  -7  14   4      3.0810      0.7180      3.3696      0.0000
  -6  14   4      0.5490      0.7647     -0.2017      0.0000
  -5  14   4      1.0753      0.7815     -1.0441      0.0000
  -4  14   4      2.3426      0.4401     -3.0666      0.0000
  -3  14   4      0.6407      0.8041     -1.3683      0.0000
  -2  14   4      4.0566      0.6148     -0.8597      0.0000
  -1  14   4      2.0886      0.4546      1.4868      0.0000
   0  14   4      4.2437      0.7223      4.0399      0.0000
   1  14   4      2.5391      1.2331      1.6781      0.0000
   2  14   4      2.9923      0.5085      2.8742      0.0000
   3  14   4      2.0560      0.7645     -1.0524      0.0000
   4  14   4      2.0777      0.5330     -1.5552      0.0000
   5  14   4      1.9516      0.5574     -1.8215      0.0000
   6  14   4      1.7994      0.5702     -1.4364      0.0000
   7  14   4      0.0000      0.7008     -0.5901      0.0000
   8  14   4      0.9072      0.7005      0.6984      0.0000
 -11  15   4      1.1646      1.0323     -0.1281      0.0000
 -10  15   4      1.1899      0.7148     -0.3330      0.0000
  -9  15   4      1.0284      0.8958     -1.6148      0.0000
  -8  15   4      1.5486      0.5676     -1.3353      0.0000
  -7  15   4      1.0731      0.8256     -0.7505      0.0000
  -6  15   4      3.2885      0.4242      3.4794      0.0000
  -5  15   4      3.2613      0.4237      3.5448      0.0000
  -4  15   4      1.5615      0.5439     -0.1377      0.0000
  -3  15   4      2.2824      0.5464     -2.1023      0.0000
  -2  15   4      0.8866      0.8241     -0.1641      0.0000
  -1  15   4      2.4305      0.4692     -2.1932      0.0000
   0  15   4      0.4642      0.8865     -0.9276      0.0000
   1  15   4      2.5783      0.7396      3.3499      0.0000
   2  15   4      4.9471      0.5991      3.8792      0.0000
   3  15   4      3.3829      0.4557     -2.4372      0.0000
   4  15   4      0.9684      0.8382      1.2344      0.0000
   5  15   4      0.6391      0.7179      0.3245      0.0000
   6  15   4      1.2601      0.8386     -1.7822      0.0000
   7  15   4      0.5017      0.7761     -1.0369      0.0000
  -9  16   4      1.6116      0.5545     -1.5883      0.0000
  -8  16   4      0.0000      0.7425      0.6370      0.0000
  -7  16   4      1.8820      0.4814      1.6320      0.0000
  -6  16   4      1.3807      1.0915     -1.7773      0.0000
  -5  16   4      1.0750      0.7150     -1.2797      0.0000
  -4  16   4      2.2710      0.4476      2.9425      0.0000
  -3  16   4      1.0897      0.6862     -0.0408      0.0000
  -2  16   4      0.6236      0.7630      0.3290      0.0000
  -1  16   4      3.2718      0.6751      4.1971      0.0000
   0  16   4      1.3543      0.7583     -0.2089      0.0000
   1  16   4      3.7178      0.4781     -3.9828      0.0000
   2  16   4      1.8898      1.2759     -0.9813      0.0000
   3  16   4      0.0000      1.0196      0.9658      0.0000
   4  16   4      1.4239      0.6307     -0.8201      0.0000
   5  16   4      0.8200      0.8167     -0.8377      0.0000
   6  16   4      0.5450      0.7478      0.5275      0.0000
  -8  17   4      0.0000      0.8694      0.1072      0.0000
  -7  17   4      0.0000      0.6476      1.4595      0.0000
  -6  17   4      1.4891      0.6004     -1.5644      0.0000
  -5  17   4      0.0000      0.7469      1.0975      0.0000
  -4  17   4      0.3145      0.7981      0.7536      0.0000
  -3  17   4      1.9281      0.4666     -2.2321      0.0000
  -2  17   4      1.2398      0.9089     -2.1399      0.0000
  -1  17   4      1.9569      0.4606      2.1205      0.0000
   0  17   4      0.0000      0.6862     -0.2400      0.0000
   1  17   4      2.4981      0.4916     -2.1679      0.0000
   2  17   4      1.3033      0.7080      0.1457      0.0000
   3  17   4      2.4900      0.5167      1.7035      0.0000
   4  17   4      1.2265      0.7711     -1.2377      0.0000
  -6  18   4      0.9182      0.6773      0.1480      0.0000
  -5  18   4      0.7801      0.7817      1.1314      0.0000
  -4  18   4      0.9561      0.8072     -0.0126      0.0000
  -3  18   4      1.2191      0.7070      1.1353      0.0000
  -2  18   4      0.0000      0.7332      0.8125      0.0000
  -1  18   4      0.0000      0.6522     -0.5527      0.0000
   0  18   4      1.5629      0.5768     -0.9220      0.0000
   1  18   4      0.9271      0.8258     -0.1521      0.0000
   2  18   4      0.0000      0.7674      0.7271      0.0000
  -6   1   5      3.0778      0.4265     -2.2260      0.0000
  -5   1   5      6.0292      0.2924     -8.6707      0.0000
  -4   1   5      7.4524      0.4783      4.7481      0.0000
  -8   2   5      2.3543      0.5477      3.0785      0.0000
  -7   2   5     15.8052      0.9147    -14.2151      0.0000
  -6   2   5      9.8073      0.8837      9.1044      0.0000
  -5   2   5     12.2649      0.5061     11.4955      0.0000
  -4   2   5     24.8744      0.6965    -25.0026      0.0000
  -3   2   5      0.0000      0.7886      1.2099      0.0000
  -9   3   5      3.0079      0.4138      4.3294      0.0000
  -8   3   5      6.5231      0.5153      8.7812      0.0000
  -7   3   5     11.1586      0.6116     13.3866      0.0000
  -6   3   5      6.9502      0.5904      5.6914      0.0000
  -5   3   5     14.8044      0.4952    -14.5908      0.0000
  -4   3   5      9.5104      0.3497     -8.6174      0.0000
  -2   3   5     12.6741      0.7552    -14.5592      0.0000
 -10   4   5      1.5989      0.6309      1.6137      0.0000
  -9   4   5      2.2792      1.0413      0.2533      0.0000
  -8   4   5      9.9968      1.1078     -9.9115      0.0000
  -7   4   5      4.1861      0.3298      3.9562      0.0000
  -6   4   5      7.9838      0.3808      8.4981      0.0000
  -5   4   5      2.2465      0.3855      2.4978      0.0000
  -4   4   5      8.1059      0.5074      4.4761      0.0000
  -3   4   5     18.5919      0.7486     18.4273      0.0000
  -1   4   5     16.1079      0.6696    -19.2460      0.0000
 -11   5   5      5.9717      0.6045     -4.3307      0.0000
 -10   5   5      3.9327      0.5572      5.0583      0.0000
  -9   5   5      6.0732      0.5559      5.7759      0.0000
  -8   5   5      3.9914      0.5009     -5.3948      0.0000
  -7   5   5      4.4128      0.4859      0.7510      0.0000
  -6   5   5      4.3590      0.4892      3.5655      0.0000
  -5   5   5     24.1635      0.7899     -9.1754      0.0000
  -4   5   5     10.2577      0.4860    -12.1619      0.0000
  -3   5   5      2.9537      0.4406     -1.9544      0.0000
  -1   5   5     19.4586      0.7950    -21.4097      0.0000
   0   5   5      2.2792      0.6521      2.6495      0.0000
 -13   6   5      1.3599      0.8688      1.5903      0.0000
 -12   6   5      2.0878      0.5845     -1.8987      0.0000
 -11   6   5      2.6810      0.6080     -2.1213      0.0000
 -10   6   5      1.6131      0.6116     -0.7546      0.0000
  -9   6   5      3.6884      0.3753     -1.1771      0.0000
  -8   6   5      5.0306      0.5165     -5.9471      0.0000
  -7   6   5      6.3924      0.5124      7.2349      0.0000
  -6   6   5     10.4784      0.6730      9.1910      0.0000
  -5   6   5      1.4634      0.4987     -0.7519      0.0000
  -4   6   5     11.3915      0.9290      8.6984      0.0000
  -3   6   5     10.7758      0.6676     10.0604      0.0000
  -2   6   5     26.7837      1.0687    -27.8456      0.0000
  -1   6   5     10.1259      0.4568     -7.9482      0.0000
   0   6   5      9.6071      0.6527      6.8625      0.0000
   1   6   5      8.7521      0.6604     -9.4157      0.0000
   2   6   5      2.8529      0.6775      3.3378      0.0000
 -13   7   5      1.9678      0.7679      1.3128      0.0000
 -12   7   5      6.7627      0.4463      7.0422      0.0000
 -11   7   5      3.1924      0.4765      2.6899      0.0000
 -10   7   5      1.9625      0.6633     -1.8491      0.0000
  -9   7   5      2.6939      0.7971      1.8005      0.0000
  -8   7   5      1.7438      0.5357      0.9521      0.0000
  -7   7   5     10.1189      0.4692     -9.8994      0.0000
  -6   7   5      7.2368      0.5292     -6.8535      0.0000
  -5   7   5      2.7285      0.6470     -1.8919      0.0000
  -4   7   5      5.9890      0.3782     -6.7221      0.0000
  -3   7   5      2.2443      0.3936      1.6974      0.0000
  -2   7   5      8.4165      0.5789      6.9366      0.0000
   0   7   5      9.6034      0.6382    -10.3409      0.0000
   1   7   5      4.3486      0.5711     -4.4221      0.0000
   2   7   5      6.9637      0.4456     -8.0130      0.0000
   3   7   5      1.7036      1.2040      0.9385      0.0000
 -15   8   5      0.3370      0.7757     -0.0171      0.0000
 -13   8   5      4.2049      0.6369     -3.9081      0.0000
 -12   8   5      4.2337      0.5983      3.3246      0.0000
 -11   8   5      5.4540      0.6301     -4.0840      0.0000
 -10   8   5      1.2394      1.0488     -1.1004      0.0000
  -9   8   5      1.6810      0.8813      3.5934      0.0000
  -8   8   5      3.9670      0.5906      2.9641      0.0000
  -7   8   5      3.2968      0.5337     -2.4651      0.0000
  -6   8   5      2.4241      0.3894      2.5562      0.0000
  -5   8   5      5.2754      0.3242      5.9682      0.0000
  -4   8   5     18.5326      0.6233    -18.2565      0.0000
  -3   8   5      4.7491      0.5361      5.1639      0.0000
  -2   8   5      8.1045      0.9613      6.6435      0.0000
  -1   8   5      8.6449      0.7845     13.4915      0.0000
   0   8   5      5.0766      0.5203     -3.9938      0.0000
   2   8   5      3.4747      0.4652      3.3284      0.0000
   3   8   5      8.2700      0.4779     -7.4020      0.0000
   4   8   5      2.3087      1.2257     -4.4833      0.0000
 -14   9   5      1.8461      1.2496      1.2326      0.0000
 -13   9   5      2.7496      0.4856     -3.1165      0.0000
 -12   9   5      3.3892      0.7510      1.4247      0.0000
 -11   9   5      4.4485      0.4338      5.1746      0.0000
 -10   9   5      2.3460      0.5224     -0.4860      0.0000
  -9   9   5      1.9650      0.8189      1.7703      0.0000
  -6   9   5      6.0620      0.4839     -5.6888      0.0000
  -5   9   5     12.7535      0.4596     10.7873      0.0000
  -4   9   5      5.7248      0.3398      4.5374      0.0000
  -3   9   5     20.2618      0.6788    -19.5350      0.0000
  -2   9   5     10.9933      0.4220    -10.4870      0.0000
  -1   9   5      7.6087      0.5851      5.4070      0.0000
   0   9   5      4.5040      0.5635      4.8284      0.0000
   1   9   5      7.4966      0.4159     -8.2524      0.0000
   2   9   5      1.5465      0.8389      1.5090      0.0000
   3   9   5      4.9346      0.4568     -4.4481      0.0000
   4   9   5      4.4681      0.5065      1.2381      0.0000
   5   9   5      1.9604      1.0553      0.9590      0.0000
 -14  10   5      0.8948      0.7918      0.7187      0.0000
 -13  10   5      1.4085      0.6629      1.0993      0.0000
 -12  10   5      0.8692      0.9443     -0.2718      0.0000
 -11  10   5      2.3234      0.6479     -2.2171      0.0000
 -10  10   5      2.2003      0.5436     -0.1497      0.0000
  -9  10   5      4.1593      0.4468      3.6268      0.0000
  -8  10   5      4.5963      0.4068     -3.9680      0.0000
  -7  10   5      4.6920      0.3922     -4.3161      0.0000
  -6  10   5      2.0706      0.5003      0.2912      0.0000
  -5  10   5      1.1425      0.7897     -0.7146      0.0000
  -4  10   5      2.3416      0.4859     -1.6656      0.0000
  -3  10   5      1.7246      0.6427      0.7073      0.0000
  -2  10   5      0.8622      1.1193     -0.1291      0.0000
  -1  10   5      4.5683      0.5389     -4.7273      0.0000
   1  10   5      4.1876      0.6236      4.1959      0.0000
   2  10   5      1.8176      0.6829      2.2666      0.0000
   3  10   5      4.3165      0.5238     -4.0922      0.0000
   4  10   5      1.8042      0.9249     -1.2919      0.0000
   5  10   5      4.0459      0.5017      4.1717      0.0000
   6  10   5      1.9998      0.6746      1.8363      0.0000
   7  10   5      3.0755      0.7153     -3.4096      0.0000
 -14  11   5      0.0000      0.6761      0.7709      0.0000
 -13  11   5      0.6508      0.7243      1.4235      0.0000
 -12  11   5      1.7263      0.7866     -1.2650      0.0000
 -11  11   5      3.6626      0.4303     -3.1184      0.0000
 -10  11   5      2.2926      0.5929      0.6539      0.0000
  -9  11   5      1.4847      0.7485     -0.5513      0.0000
  -8  11   5      2.4846      0.5008      0.6824      0.0000
  -7  11   5      3.0055      0.4909      2.7807      0.0000
  -6  11   5      3.3705      1.2028      1.2769      0.0000
  -5  11   5      2.8557      0.6676     -2.1476      0.0000
  -4  11   5      9.2399      0.3905     -8.5969      0.0000
  -3  11   5      2.0924      1.1368     -1.4539      0.0000
  -2  11   5      1.0478      0.8174     -0.9023      0.0000
  -1  11   5      1.5583      1.0598     -1.8768      0.0000
   0  11   5      1.6341      0.9358     -1.4342      0.0000
   1  11   5      8.1073      0.4501      7.7307      0.0000
   2  11   5      1.3654      0.8086     -0.0314      0.0000
   3  11   5      2.5892      0.5741      0.0493      0.0000
   4  11   5      1.3573      0.8337      1.6783      0.0000
   5  11   5      2.8784      0.7203      1.1528      0.0000
   6  11   5      3.0942      0.7667     -3.2094      0.0000
   7  11   5      1.7095      0.6703      0.3749      0.0000
   8  11   5      0.0000      0.7423      1.2264      0.0000
 -13  12   5      1.5762      0.5475      0.6003      0.0000
 -12  12   5      2.0764      0.6497      0.3072      0.0000
 -11  12   5      1.4379      0.6136     -1.0758      0.0000
 -10  12   5      0.8874      0.9248      0.2612      0.0000
  -9  12   5      5.5714      0.4061     -5.5560      0.0000
  -8  12   5      0.6421      0.7967     -0.2945      0.0000
  -7  12   5      4.0695      0.5841      4.1936      0.0000
  -6  12   5      1.8128      0.5586      1.9500      0.0000
  -5  12   5      1.8652      0.5281      1.1686      0.0000
  -4  12   5      1.2479      0.8272     -0.8993      0.0000
  -3  12   5      3.7346      0.5357      3.8681      0.0000
  -2  12   5      3.7072      0.4792     -3.1694      0.0000
  -1  12   5      3.5199      0.6056      2.5718      0.0000
   0  12   5      2.9966      0.6540      1.6617      0.0000
   1  12   5      1.7431      0.8790      0.4080      0.0000
   2  12   5      1.2442      0.9312      0.9287      0.0000
   3  12   5      1.9581      0.6459      0.5365      0.0000
   4  12   5      2.3631      0.9013      2.3996      0.0000
   5  12   5      2.1018      0.8028     -1.5758      0.0000
   6  12   5      0.9656      0.7808     -0.2018      0.0000
   7  12   5      2.5456      0.5730     -1.6037      0.0000
   8  12   5      1.8880      0.6785     -1.4805      0.0000
   9  12   5      0.0000      0.7937      0.5299      0.0000
 -13  13   5      1.2688      0.9127      1.5170      0.0000
 -12  13   5      1.2618      0.8529      1.1176      0.0000
 -11  13   5      0.0000      0.8682     -0.0765      0.0000
 -10  13   5      3.6599      0.5414      3.2008      0.0000
  -9  13   5      3.0070      0.8382      3.3860      0.0000
  -8  13   5      3.3370      0.4504     -3.4725      0.0000
  -7  13   5      5.0424      0.6016     -4.8299      0.0000
  -6  13   5      0.7216      0.8442     -0.0735      0.0000
  -5  13   5      1.0949      0.8313      0.5258      0.0000
  -4  13   5      1.2623      0.7046     -0.4883      0.0000
  -3  13   5      5.3635      0.4443      5.1863      0.0000
  -2  13   5      4.3965      0.3254      3.9889      0.0000
  -1  13   5      6.7502      0.4145     -7.3461      0.0000
   0  13   5      2.9307      0.4602     -3.5898      0.0000
   1  13   5      1.4664      0.6922      0.9735      0.0000
   2  13   5      1.9726      0.5501     -1.8091      0.0000
   3  13   5      6.4248      0.4454     -6.2313      0.0000
   4  13   5      3.6762      0.6921      3.1764      0.0000
   5  13   5      2.1196      0.7801      1.7412      0.0000
   6  13   5      0.9975      0.7692      1.6114      0.0000
   7  13   5      1.7342      0.5955      1.2442      0.0000
   8  13   5      1.9615      0.6195     -1.0735      0.0000
 -12  14   5      1.4782      0.6342     -1.0774      0.0000
 -11  14   5      1.3301      0.6311      0.4076      0.0000
 -10  14   5      1.3689      0.6263     -1.4923      0.0000
  -9  14   5      1.0332      0.9072     -1.6103      0.0000
  -8  14   5      2.6572      0.4850      1.7039      0.0000
  -7  14   5      1.4808      0.9042      0.6932      0.0000
  -6  14   5      3.7971      0.5231     -2.7642      0.0000
  -5  14   5      0.4472      0.8194      0.0220      0.0000
  -4  14   5      1.4400      0.6991     -0.5439      0.0000
  -3  14   5      1.9838      0.4652     -2.0312      0.0000
  -2  14   5      3.6536      0.3599      3.1318      0.0000
  -1  14   5      1.2657      1.2761      2.9804      0.0000
   0  14   5      1.2203      0.7455     -1.5342      0.0000
   1  14   5      1.2572      0.7804     -1.6628      0.0000
   2  14   5      1.8733      0.8061     -0.1348      0.0000
   3  14   5      0.0000      0.7702      0.2765      0.0000
   4  14   5      1.6612      0.5672      0.8750      0.0000
   5  14   5      0.5950      0.7787     -0.8285      0.0000
   6  14   5      0.2064      0.7247     -0.3995      0.0000
   7  14   5      0.5724      0.7447      1.1704      0.0000
 -11  15   5      1.0828      0.8004      0.3777      0.0000
 -10  15   5      1.5924      0.7475     -2.0616      0.0000
  -9  15   5      0.0000      0.7291     -0.6601      0.0000
  -8  15   5      2.7136      0.5408      3.3821      0.0000
  -7  15   5      0.5267      0.7314     -0.6379      0.0000
  -6  15   5      1.4898      0.6885     -2.3821      0.0000
  -5  15   5      3.5243      0.4679      3.6404      0.0000
  -4  15   5      1.2915      0.8325      1.7623      0.0000
  -3  15   5      2.3593      0.5035     -2.7571      0.0000
  -2  15   5      0.9195      0.8305     -1.3744      0.0000
  -1  15   5      2.9987      0.4144      3.1036      0.0000
   0  15   5      4.0767      0.4921     -4.0368      0.0000
   1  15   5      3.2772      0.4611     -2.6380      0.0000
   2  15   5      1.3276      0.7371      1.0917      0.0000
   3  15   5      2.2383      0.7521      1.1640      0.0000
   4  15   5      2.0981      0.5250     -2.2501      0.0000
   5  15   5      0.5915      0.7793      0.6866      0.0000
   6  15   5      2.6862      0.4865      1.9767      0.0000
  -9  16   5      1.0632      0.7295      0.1819      0.0000
  -8  16   5      1.6948      0.6855      1.6620      0.0000
  -7  16   5      0.0000      0.6934      0.0440      0.0000
  -6  16   5      2.1365      0.4025     -1.6626      0.0000
  -5  16   5      1.4885      0.6621     -1.9076      0.0000
  -4  16   5      2.6792      0.4669     -2.8848      0.0000
  -3  16   5      1.5204      0.7864     -1.5063      0.0000
  -2  16   5      2.5030      0.4310      2.7808      0.0000
  -1  16   5      2.8440      0.5420      3.0502      0.0000
   0  16   5      0.9665      0.9538     -0.7164      0.0000
   1  16   5      1.7361      0.5853      0.6335      0.0000
   2  16   5      0.0758      1.0016     -0.2694      0.0000
   4  16   5      0.0000      0.7585     -0.5011      0.0000
   5  16   5      0.0000      0.9012      0.3087      0.0000
  -8  17   5      0.2785      0.6454      1.2790      0.0000
  -7  17   5      0.8441      0.7873      0.3594      0.0000
  -6  17   5      1.0780      0.6184     -1.3025      0.0000
  -5  17   5      1.6011      0.5936      1.1304      0.0000
  -4  17   5      0.0000      0.7551      0.5438      0.0000
  -3  17   5      1.7396      0.4739     -2.4415      0.0000
  -2  17   5      0.6416      0.6775     -0.8031      0.0000
  -1  17   5      2.3773      0.5776      1.1470      0.0000
   0  17   5      0.9073      0.8000      0.9892      0.0000
   1  17   5      1.3182      0.9412     -0.5684      0.0000
   2  17   5      1.1347      0.8225      1.3347      0.0000
   3  17   5      0.8370      0.7964     -0.1382      0.0000
  -6  18   5      1.2036      0.5638      0.6869      0.0000
  -5  18   5      0.0000      0.7640      1.2397      0.0000
  -4  18   5      0.2420      0.8052      0.0782      0.0000
  -3  18   5      0.9871      0.7269      0.4439      0.0000
  -2  18   5      0.0000      0.7552      0.5627      0.0000
  -1  18   5      0.6443      0.6844     -1.0083      0.0000
   0  18   5      1.6326      0.6715     -1.3256      0.0000
   1  18   5      0.0000      0.7601      0.4006      0.0000
  -6   0   6     11.6562      0.6445     12.0425      0.0000
  -7   1   6      6.2998      0.5362     -7.0746      0.0000
  -9   2   6      8.2751      0.5670     -2.9914      0.0000
  -8   2   6      2.1192      0.8845     -1.2583      0.0000
  -7   2   6     11.3901      0.7632    -12.2236      0.0000
  -6   2   6      3.5229      0.3148      3.2749      0.0000
  -5   2   6      9.7839      0.3195     -9.5750      0.0000
 -10   3   6      6.5327      0.5412      5.9621      0.0000
  -9   3   6      3.5405      0.4945     -3.7666      0.0000
  -8   3   6      3.0136      0.5762     -2.2468      0.0000
  -7   3   6      9.1846      0.4116      8.5483      0.0000
  -6   3   6     13.5240      0.5602     10.5831      0.0000
  -5   3   6      8.3456      0.2672     -7.5280      0.0000
  -4   3   6      7.6235      0.3372     -8.8907      0.0000
  -3   3   6      7.1417      0.4942      3.6368      0.0000
 -11   4   6      6.3950      0.4081      6.8056      0.0000
 -10   4   6      4.0518      0.3951      4.7145      0.0000
  -9   4   6      3.2584      0.8732     -0.5290      0.0000
  -7   4   6      4.4097      0.4335      4.6224      0.0000
  -6   4   6     19.2375      0.6317    -17.0580      0.0000
  -5   4   6      4.0314      0.2678     -2.2231      0.0000
  -4   4   6      4.4500      0.6858      2.7436      0.0000
  -3   4   6      4.3526      0.4876      4.7266      0.0000
 -13   5   6      0.8535      0.7963     -0.3276      0.0000
 -12   5   6      2.3589      0.5195     -2.1235      0.0000
 -10   5   6      6.2451      0.5627      7.3590      0.0000
  -9   5   6      7.5543      0.6770      7.1431      0.0000
  -8   5   6      6.3308      0.5174      5.3633      0.0000
  -7   5   6      6.3623      0.3563      6.8769      0.0000
  -6   5   6      8.7101      0.5210     -8.9093      0.0000
  -5   5   6     16.2616      0.6187    -15.7145      0.0000
  -4   5   6      3.2377      0.6208     -3.3476      0.0000
  -3   5   6      2.0270      0.5897     -2.6288      0.0000
  -2   5   6      5.6683      0.7984     -5.6968      0.0000
  -1   5   6     23.9907      0.9690     28.5474      0.0000
 -14   6   6      1.0643      0.8321      0.7117      0.0000
 -13   6   6      2.8273      0.6253      2.7345      0.0000
 -12   6   6      1.5664      0.7439      0.9609      0.0000
 -11   6   6      7.5639      0.6352     -7.3044      0.0000
 -10   6   6      1.9326      0.6751     -0.1968      0.0000
  -7   6   6      6.7197      0.5300     -6.8294      0.0000
  -6   6   6     19.1417      1.0056     21.9942      0.0000
  -5   6   6      1.1334      0.8061     -0.9483      0.0000
  -4   6   6     20.5053      0.5915    -19.1562      0.0000
  -2   6   6      8.8999      0.6593      9.2358      0.0000
  -1   6   6      2.1142      0.5221     -1.5814      0.0000
   0   6   6      5.7308      0.4268     -3.6858      0.0000
 -15   7   6      0.9924      0.7692      0.7823      0.0000
 -13   7   6      1.4678      0.6795      0.0862      0.0000
 -12   7   6      6.0794      0.6578      4.5229      0.0000
 -11   7   6      2.9687      0.5676     -2.0704      0.0000
 -10   7   6      2.2860      0.4930     -2.2287      0.0000
  -9   7   6      2.4915      0.7329     -0.1746      0.0000
  -8   7   6      6.0486      0.5229      5.8630      0.0000
  -7   7   6      9.6540      0.6292     -8.5780      0.0000
  -6   7   6      2.7953      0.3266     -2.4386      0.0000
  -5   7   6      8.4236      0.3582      6.8775      0.0000
  -4   7   6      4.2337      0.6319      1.1726      0.0000
  -3   7   6     18.8234      1.0845    -18.3023      0.0000
  -2   7   6     13.8879      0.8397    -13.7910      0.0000
  -1   7   6     15.5965      0.6619     18.0116      0.0000
   0   7   6      2.3253      0.7102     -1.8258      0.0000
   1   7   6      9.4430      0.6927     -0.7641      0.0000
   2   7   6      2.7702      0.7904      3.1573      0.0000
 -15   8   6      1.7672      0.9823      1.5621      0.0000
 -14   8   6      1.5670      0.6036     -0.2243      0.0000
 -13   8   6      1.0200      0.7400     -0.2826      0.0000
 -12   8   6      1.6377      0.6022     -0.9694      0.0000
 -11   8   6      5.6484      0.9981     -6.2726      0.0000
 -10   8   6      5.1661      0.4226     -5.2821      0.0000
  -9   8   6      4.4228      0.3897      4.4800      0.0000
  -8   8   6      2.1505      0.4987     -1.7780      0.0000
  -7   8   6      3.1254      0.4546     -1.6142      0.0000
  -5   8   6      3.3083      0.6167      2.2673      0.0000
  -4   8   6     12.4661      0.3935    -11.8459      0.0000
  -3   8   6      3.1783      0.4172     -2.1385      0.0000
   0   8   6      5.9757      0.6525     -0.8271      0.0000
   1   8   6     11.0612      0.5257     11.9799      0.0000
   2   8   6      6.9679      0.4956      7.3611      0.0000
   3   8   6      2.5797      0.5730     -2.1079      0.0000
 -14   9   6      1.1797      1.0261      1.5893      0.0000
 -12   9   6      1.1369      1.0262     -0.8855      0.0000
 -11   9   6      4.0596      0.5944     -3.1133      0.0000
 -10   9   6      3.0585      0.6215      2.2519      0.0000
  -9   9   6      2.0030      0.7909      0.8316      0.0000
  -7   9   6      1.8856      0.6637      0.0293      0.0000
  -6   9   6      3.6938      0.3278      3.2513      0.0000
  -5   9   6      5.3856      0.3272      6.2512      0.0000
  -4   9   6      2.5656      0.4281      2.1963      0.0000
  -3   9   6      3.4306      0.5522      3.2823      0.0000
  -2   9   6      1.8792      0.7892     -1.8385      0.0000
  -1   9   6      3.2830      0.6216     -1.8512      0.0000
   0   9   6      9.6941      0.5344     -7.0279      0.0000
   2   9   6      0.5875      0.8969     -0.0080      0.0000
   3   9   6      3.9427      0.5462      0.1589      0.0000
   4   9   6      2.0819      0.9810      2.1983      0.0000
 -14  10   6      1.5854      0.5790      0.8811      0.0000
 -13  10   6      2.3662      0.8604     -0.1737      0.0000
 -12  10   6      2.1039      0.5448      1.2170      0.0000
 -11  10   6      2.1419      0.5501      2.2213      0.0000
 -10  10   6      2.9096      0.6390      1.0406      0.0000
  -9  10   6      5.9038      0.5600     -5.5485      0.0000
  -8  10   6      0.0000      0.8319      0.2296      0.0000
  -7  10   6      4.0424      0.4665     -3.0673      0.0000
  -6  10   6      4.4832      0.3453     -4.7953      0.0000
  -5  10   6      2.0195      0.4881     -0.8614      0.0000
  -4  10   6      4.6040      0.4083      4.2362      0.0000
  -3  10   6      2.1612      0.5718      0.2623      0.0000
  -2  10   6      2.5913      0.6449      1.6667      0.0000
   0  10   6      0.0000      1.0382      0.2469      0.0000
   1  10   6      3.2970      0.4790     -2.6016      0.0000
   2  10   6      1.7489      1.0704     -0.5490      0.0000
   3  10   6      1.2859      1.1035      0.6301      0.0000
   4  10   6      2.6854      0.7925      0.0891      0.0000
   5  10   6      1.3639      1.0723      1.4454      0.0000
   6  10   6      2.4686      0.7324      3.0805      0.0000
 -14  11   6      0.0000      0.7186      0.2892      0.0000
 -13  11   6      1.9696      0.8686      2.0087      0.0000
 -12  11   6      2.6771      0.4461     -2.9547      0.0000
 -11  11   6      3.7138      0.5868     -3.4450      0.0000
 -10  11   6      4.0987      0.6094      3.3672      0.0000
  -9  11   6      1.2273      1.0473     -0.3825      0.0000
  -8  11   6      3.2049      0.6327      1.9317      0.0000
  -7  11   6      3.5263      0.5532      3.4366      0.0000
  -6  11   6      2.6388      0.4606      2.2003      0.0000
  -5  11   6      7.8532      0.3821     -7.4978      0.0000
  -4  11   6      3.0873      0.8756     -2.0228      0.0000
  -3  11   6      7.1741      0.3196      6.8146      0.0000
  -2  11   6      1.5530      0.9780      1.5225      0.0000
  -1  11   6      2.5875      0.6878     -1.7592      0.0000
   0  11   6      1.7695      0.6422      0.5560      0.0000
   3  11   6      4.2316      0.4582     -2.9565      0.0000
   4  11   6      1.1928      1.0712     -0.9274      0.0000
   5  11   6      2.8533      0.5687     -2.6666      0.0000
   6  11   6      1.3141      0.8476      1.5394      0.0000
   7  11   6      2.5059      0.7807      2.6465      0.0000
 -13  12   6      1.5456      0.6945      0.4906      0.0000
 -12  12   6      1.8609      0.5209     -0.2523      0.0000
 -11  12   6      0.8259      0.9123     -0.1605      0.0000
 -10  12   6      2.3889      0.5485     -0.6251      0.0000
  -9  12   6      1.9977      0.5363     -2.0848      0.0000
  -8  12   6      0.9743      0.7970     -0.6044      0.0000
  -7  12   6      2.3865      0.4693      2.3835      0.0000
  -6  12   6      3.8816      0.3269      3.6862      0.0000
  -5  12   6      1.3915      0.7448     -1.1986      0.0000
  -4  12   6      4.7931      0.3075     -5.1689      0.0000
  -3  12   6      1.9360      0.5131     -0.6524      0.0000
  -2  12   6      2.6096      0.7211      1.4093      0.0000
  -1  12   6      4.6234      0.5953      2.8539      0.0000
   0  12   6      3.4921      0.6172     -0.1214      0.0000
   1  12   6      3.2597      0.6701     -1.7674      0.0000
   2  12   6      2.7623      0.8291     -1.6757      0.0000
   3  12   6      4.2148      0.6819      3.9771      0.0000
   4  12   6      3.1897      0.7405      3.3132      0.0000
   5  12   6      2.6960      0.5119     -3.4582      0.0000
   6  12   6      2.5364      0.5674     -1.1058      0.0000
   7  12   6      1.7621      0.6383      1.9257      0.0000
   8  12   6      0.8835      0.8562      0.3321      0.0000
 -12  13   6      1.3118      1.0016      0.6800      0.0000
 -11  13   6      0.9625      0.7468     -0.1922      0.0000
 -10  13   6      1.7154      0.5574     -1.4361      0.0000
  -9  13   6      3.9853      0.5673      2.6601      0.0000
  -8  13   6      3.8870      0.3552      4.0635      0.0000
  -7  13   6      4.9322      0.6688     -4.8812      0.0000
  -6  13   6      4.5770      0.3359     -4.3625      0.0000
  -5  13   6      4.1932      0.3886      3.7699      0.0000
  -4  13   6      1.7011      0.5050      1.7217      0.0000
  -3  13   6      2.8271      0.3716     -3.1573      0.0000
  -2  13   6      0.0000      0.7902      0.0509      0.0000
  -1  13   6      5.6999      0.4019      3.6164      0.0000
   0  13   6      3.7278      0.4327     -3.5912      0.0000
   1  13   6      1.2805      0.7183      0.6160      0.0000
   2  13   6      1.2783      0.7751      0.5491      0.0000
   3  13   6      0.9302      1.1250     -0.2341      0.0000
   4  13   6      3.0733      0.7242     -2.1821      0.0000
   5  13   6      0.0000      0.7375     -0.0445      0.0000
   6  13   6      2.1857      0.5293      2.1264      0.0000
   7  13   6      1.7021      0.6405     -0.3385      0.0000
 -12  14   6      0.8510      0.7727     -0.1584      0.0000
 -11  14   6      2.2795      0.5298     -2.6001      0.0000
 -10  14   6      0.7239      0.6994     -1.4392      0.0000
  -9  14   6      0.0000      0.6963      0.3357      0.0000
  -8  14   6      0.8300      0.7428      0.3198      0.0000
  -7  14   6      1.0136      0.7280      0.6415      0.0000
  -6  14   6      3.2335      0.4162      3.0100      0.0000
  -5  14   6      1.2408      0.8318      1.4550      0.0000
  -3  14   6      4.9554      0.7631     -5.0928      0.0000
  -2  14   6      1.7308      0.6113      0.9380      0.0000
  -1  14   6      1.3176      0.9562      0.7532      0.0000
   0  14   6      2.0179      0.5739      1.0575      0.0000
   1  14   6      4.2672      0.6215      3.7864      0.0000
   2  14   6      3.3939      0.4578      2.9319      0.0000
   3  14   6      0.9901      1.0592      1.1550      0.0000
   4  14   6      1.1517      0.6960     -0.8867      0.0000
   5  14   6      0.6854      0.9414     -0.7323      0.0000
   6  14   6      1.1257      0.9547     -0.8784      0.0000
 -11  15   6      0.9995      0.7548      0.4638      0.0000
 -10  15   6      1.9259      0.5800     -2.1882      0.0000
  -9  15   6      0.0000      0.6589     -0.7998      0.0000
  -8  15   6      2.3948      0.6779      2.4807      0.0000
  -7  15   6      2.1018      0.7061     -2.6133      0.0000
  -6  15   6      0.5440      0.8542     -0.4393      0.0000
  -5  15   6      4.6311      0.4028      5.8635      0.0000
  -4  15   6      2.1571      0.5998      2.6241      0.0000
  -3  15   6      2.2220      0.4709     -2.2389      0.0000
  -2  15   6      0.8429      0.7574      0.9024      0.0000
  -1  15   6      0.6877      0.7643      0.2230      0.0000
   0  15   6      1.2603      1.0232     -1.3152      0.0000
   1  15   6      1.5468      0.5998     -1.0908      0.0000
   2  15   6      1.1938      1.0026      0.9949      0.0000
   3  15   6      0.9563      0.7542      1.0414      0.0000
   4  15   6      0.4627      0.7355      0.5677      0.0000
   5  15   6      0.7750      0.7906      0.2786      0.0000
  -9  16   6      0.0000      0.8433      0.4191      0.0000
  -8  16   6      1.0499      0.6506      0.7521      0.0000
  -7  16   6      1.2413      0.6701     -1.3375      0.0000
  -6  16   6      1.2870      0.6088     -0.8500      0.0000
  -5  16   6      0.9046      0.7655      0.4117      0.0000
  -4  16   6      1.0543      0.7372     -0.0826      0.0000
  -3  16   6      0.8749      0.7041     -0.2014      0.0000
  -2  16   6      1.2242      0.8931      1.0363      0.0000
  -1  16   6      0.5649      0.9352      1.1437      0.0000
   0  16   6      3.5573      0.5970     -2.8820      0.0000
   1  16   6      1.6260      1.0365     -1.1523      0.0000
   2  16   6      2.9295      0.4971      1.3464      0.0000
   3  16   6      0.9023      0.7597     -0.8990      0.0000
   4  16   6      1.4705      0.6311     -0.6192      0.0000
  -8  17   6      0.8885      0.7457     -1.1576      0.0000
  -7  17   6      0.0000      0.6227      0.3891      0.0000
  -6  17   6      1.2517      0.6506      1.3680      0.0000
  -5  17   6      0.0000      0.7288     -0.9429      0.0000
  -4  17   6      0.8706      0.7340     -0.1128      0.0000
  -3  17   6      1.5306      0.4260      1.9424      0.0000
  -2  17   6      1.2548      0.9199     -1.4446      0.0000
  -1  17   6      1.5695      0.8909     -2.1444      0.0000
   0  17   6      2.1066      0.8133      0.9588      0.0000
   1  17   6      1.9982      0.5686      1.5407      0.0000
   2  17   6      1.2664      0.6660     -1.6160      0.0000
  -5  18   6      0.0000      0.7350     -0.1368      0.0000
  -4  18   6      0.3814      0.6797      0.4214      0.0000
  -3  18   6      0.0000      1.0284      0.3186      0.0000
  -2  18   6      0.6920      0.7680     -0.3004      0.0000
  -1  18   6      0.6547      1.2263     -0.2226      0.0000
   0  18   6      0.0000      0.8802      0.2637      0.0000
  -9   1   7      1.8109      0.5584      1.9667      0.0000
  -8   1   7     14.6824      0.6589    -13.8558      0.0000
  -7   1   7      8.4876      0.3652      7.8038      0.0000
  -6   1   7     15.9236      1.1071     15.9107      0.0000
  -9   2   7      0.1626      0.6848      0.1061      0.0000
  -8   2   7     14.4507      0.6083     14.7109      0.0000
  -7   2   7      6.3898      0.4050      6.1996      0.0000
  -6   2   7     10.7699      0.4765     -8.8797      0.0000
 -11   3   7      1.7934      0.5486     -2.0164      0.0000
  -9   3   7      6.9103      0.3515     -6.8519      0.0000
  -8   3   7     13.0249      0.5504     12.6176      0.0000
  -7   3   7     15.7656      0.9201     14.7381      0.0000
  -6   3   7      4.3390      0.2777     -4.6171      0.0000
  -5   3   7      6.7176      0.3071     -4.9765      0.0000
  -4   3   7      2.0123      0.5791      1.1301      0.0000
 -12   4   7      1.8308      1.1381      0.9087      0.0000
 -11   4   7      1.7247      0.5726      0.7846      0.0000
  -9   4   7     10.1004      0.6544     -9.8825      0.0000
  -8   4   7     16.2707      0.9531    -16.6887      0.0000
  -7   4   7      8.7631      0.5156     -9.2798      0.0000
  -6   4   7      5.6090      0.2298      5.7402      0.0000
  -5   4   7      2.8987      0.2803     -3.1464      0.0000
 -14   5   7      1.8356      0.6461     -1.5305      0.0000
 -13   5   7      1.8192      0.5821     -0.7407      0.0000
 -12   5   7      1.8526      0.5024     -2.5474      0.0000
 -11   5   7      5.6741      0.5779     -5.1370      0.0000
 -10   5   7      6.6151      0.9027     -6.6692      0.0000
  -9   5   7      7.3261      0.6274      7.4052      0.0000
  -8   5   7      3.6292      0.4553      3.2942      0.0000
  -7   5   7      0.7022      0.7397      0.0148      0.0000
  -6   5   7      5.8651      0.4325      5.0410      0.0000
  -5   5   7      9.9302      0.3230     10.8594      0.0000
  -4   5   7     11.6386      0.5027     12.0686      0.0000
  -3   5   7      2.7055      0.5865     -2.1617      0.0000
  -2   5   7      5.7192      0.5901      5.4607      0.0000
 -15   6   7      1.1174      0.8321      0.3056      0.0000
 -13   6   7      4.6572      0.7365      4.0879      0.0000
 -12   6   7      4.8430      0.5846      4.7417      0.0000
 -11   6   7      4.0693      0.3780     -4.9623      0.0000
 -10   6   7      6.7027      0.5396     -2.7367      0.0000
  -9   6   7      1.7533      0.5868      1.6082      0.0000
  -7   6   7      2.3574      0.4330     -0.7643      0.0000
  -6   6   7     11.8898      0.4229     10.4789      0.0000
  -5   6   7      7.7671      0.3343     -8.0246      0.0000
  -4   6   7      2.9323      0.3963      2.1245      0.0000
  -2   6   7     13.2967      0.8734     12.7067      0.0000
 -15   7   7      2.9132      0.6539     -2.8378      0.0000
 -14   7   7      1.5033      0.6340     -2.1051      0.0000
 -13   7   7      2.3230      0.8712      1.8500      0.0000
 -12   7   7      2.2116      0.6310      0.8515      0.0000
 -10   7   7      6.1581      0.4920      6.0407      0.0000
  -8   7   7      2.2723      0.6572     -2.0214      0.0000
  -7   7   7     10.3182      0.4734     -8.1663      0.0000
  -6   7   7      1.8020      0.4072      1.9136      0.0000
  -5   7   7      8.8905      0.4677     -6.0800      0.0000
  -3   7   7     20.0555      1.1936     19.1227      0.0000
  -2   7   7     16.3841      0.8213     14.3961      0.0000
  -1   7   7      6.7626      0.5578     -8.1500      0.0000
   0   7   7      1.6796      1.1657     -3.7250      0.0000
   1   7   7      8.4248      0.6493     10.5652      0.0000
 -15   8   7      1.9123      0.6087      1.9795      0.0000
 -14   8   7      1.3118      0.7812     -1.2274      0.0000
 -13   8   7      3.0357      0.5694     -2.3161      0.0000
 -12   8   7      0.0000      0.8614      1.0906      0.0000
 -11   8   7      3.8244      0.5491      2.6057      0.0000
 -10   8   7      3.1436      0.5597     -2.1956      0.0000
  -9   8   7      1.8458      0.7002      0.3916      0.0000
  -8   8   7      6.3650      0.3273      5.7243      0.0000
  -7   8   7      4.2224      0.2745     -4.3178      0.0000
  -6   8   7      8.0078      0.3631     -7.3670      0.0000
  -4   8   7      2.2894      0.5647      0.7663      0.0000
  -3   8   7      3.0812      0.5851     -0.1255      0.0000
  -2   8   7      2.9488      0.5391      2.0230      0.0000
   0   8   7      2.5843      0.5185     -2.8048      0.0000
   1   8   7      3.3861      0.7466      3.6425      0.0000
   2   8   7      1.4928      1.1327     -1.4703      0.0000
 -15   9   7      0.9045      0.7731     -0.1701      0.0000
 -13   9   7      1.2377      0.6671      0.4859      0.0000
 -12   9   7      4.1395      0.3952     -4.4681      0.0000
 -11   9   7      1.3089      0.6784     -1.0438      0.0000
 -10   9   7      2.1371      0.6918     -1.7753      0.0000
  -9   9   7      2.0698      0.6540     -1.6799      0.0000
  -7   9   7      8.6203      0.3744      8.6270      0.0000
  -6   9   7      3.5405      0.7183      2.5611      0.0000
  -5   9   7      4.5623      0.3179     -3.7363      0.0000
  -4   9   7      2.6225      0.7922     -2.0123      0.0000
  -3   9   7      8.7985      0.4346      9.7203      0.0000
  -2   9   7      4.8313      0.5275      4.3591      0.0000
  -1   9   7      9.4463      0.4591     -9.1100      0.0000
   0   9   7      3.4458      0.4665     -3.5313      0.0000
   1   9   7      2.3634      0.8542     -1.0435      0.0000
   2   9   7      4.1300      0.6593      3.3755      0.0000
   3   9   7      1.1984      0.9387     -0.5268      0.0000
 -14  10   7      1.9042      0.9382      0.4520      0.0000
 -13  10   7      1.7262      0.5575     -1.3215      0.0000
 -12  10   7      2.3544      0.5012     -2.0569      0.0000
 -11  10   7      3.0116      0.6500      3.1804      0.0000
 -10  10   7      3.3345      0.5820      1.8155      0.0000
  -9  10   7      4.2802      0.5531     -4.2535      0.0000
  -8  10   7      2.0970      0.7686      2.0612      0.0000
  -7  10   7      1.2911      0.9880      1.8563      0.0000
  -6  10   7      4.7787      0.3699      4.2324      0.0000
  -4  10   7      2.3915      0.6079     -1.2992      0.0000
  -3  10   7      6.8873      0.6934     -5.4496      0.0000
  -1  10   7      3.5139      0.6103      4.1106      0.0000
   0  10   7      1.7451      1.0086      2.2278      0.0000
   1  10   7      4.7640      0.6272     -5.2069      0.0000
   2  10   7      3.1303      0.7637     -3.9862      0.0000
   3  10   7      9.1906      0.5240      8.6921      0.0000
   4  10   7      3.0744      0.8030      2.6780      0.0000
 -13  11   7      2.7425      0.6577     -1.5737      0.0000
 -12  11   7      1.8882      0.8093     -1.0687      0.0000
 -11  11   7      1.1996      0.9544     -1.8106      0.0000
 -10  11   7      3.6930      0.6044     -3.2794      0.0000
  -9  11   7      2.2410      0.7251      1.3607      0.0000
  -8  11   7      7.0959      0.3719      6.5164      0.0000
  -7  11   7      2.5908      0.4511     -2.0550      0.0000
  -6  11   7      0.8913      0.9098     -1.0700      0.0000
  -5  11   7      2.0222      0.5533      2.0144      0.0000
  -4  11   7      1.6377      0.5557      1.7361      0.0000
  -3  11   7      2.2318      0.6790     -2.2203      0.0000
  -2  11   7      2.8849      0.4404      1.9523      0.0000
  -1  11   7      4.1401      0.4745      3.5790      0.0000
   0  11   7      1.5373      1.0120      0.3489      0.0000
   2  11   7      1.4832      0.7517     -0.9913      0.0000
   3  11   7      1.2347      1.0009      0.7454      0.0000
   4  11   7      4.7459      0.5867     -3.8834      0.0000
   5  11   7      1.5058      0.7848     -0.9688      0.0000
   6  11   7      1.2586      0.9896      0.9398      0.0000
 -13  12   7      1.4473      0.5599      1.6193      0.0000
 -12  12   7      1.1835      0.7896      1.2424      0.0000
 -11  12   7      0.0000      0.7365      0.4275      0.0000
 -10  12   7      1.3241      0.6777      0.3599      0.0000
  -9  12   7      1.2835      0.9297     -0.7263      0.0000
  -8  12   7      3.9687      0.3941     -4.4341      0.0000
  -7  12   7      1.8047      0.5956     -0.0334      0.0000
  -6  12   7      5.3773      0.7721      5.4146      0.0000
  -5  12   7      6.0087      0.3703      5.9789      0.0000
  -4  12   7      1.1331      0.7629     -0.3910      0.0000
  -3  12   7      1.3448      0.9847      0.2969      0.0000
  -2  12   7      3.0642      0.6362     -1.5867      0.0000
  -1  12   7      5.3112      0.5888     -3.3615      0.0000
   0  12   7      1.1640      1.0853     -1.8729      0.0000
   1  12   7      2.0905      0.9045      0.6520      0.0000
   2  12   7      4.4629      0.6691     -1.8256      0.0000
   3  12   7      2.5581      0.5617      2.2150      0.0000
   4  12   7      0.8988      0.8165      0.1571      0.0000
   5  12   7      0.9667      0.8249     -0.1286      0.0000
   6  12   7      1.0928      0.8229      0.7097      0.0000
   7  12   7      1.0662      0.8618      0.4076      0.0000
 -12  13   7      1.3560      0.7201      0.9491      0.0000
 -11  13   7      2.1110      0.7151     -0.0347      0.0000
 -10  13   7      0.0000      0.7677     -0.5389      0.0000
  -9  13   7      3.2554      0.5251      3.4423      0.0000
  -8  13   7      2.0615      0.5162      1.8443      0.0000
  -7  13   7      5.0044      0.3215     -5.0638      0.0000
  -6  13   7      2.2365      1.0692     -3.0789      0.0000
  -5  13   7      2.0250      0.7864      2.9585      0.0000
  -4  13   7      1.2190      0.7130     -1.1182      0.0000
  -3  13   7      1.1538      0.7567      1.6294      0.0000
  -1  13   7      1.0113      1.0792     -1.0804      0.0000
   0  13   7      0.6685      0.9573     -0.2062      0.0000
   1  13   7      2.4963      1.0604     -1.7755      0.0000
   2  13   7      1.6646      0.9915     -1.5045      0.0000
   3  13   7      3.5859      0.7984     -1.8498      0.0000
   4  13   7      1.9996      0.5721      2.0933      0.0000
   5  13   7      1.3891      0.6324     -0.0645      0.0000
   6  13   7      2.4602      0.5519     -1.0919      0.0000
 -11  14   7      1.5958      0.5443     -1.2461      0.0000
 -10  14   7      1.5779      0.5755     -2.2237      0.0000
  -9  14   7      1.6997      0.5187      1.6878      0.0000
  -8  14   7      3.4139      0.3860      3.9230      0.0000
  -7  14   7      2.4636      0.3971     -2.2706      0.0000
  -6  14   7      1.3137      0.8261      1.7507      0.0000
  -5  14   7      1.1410      0.8278      0.3617      0.0000
  -4  14   7      2.6102      0.5500     -3.1640      0.0000
  -3  14   7      2.9080      0.4650     -3.3941      0.0000
  -1  14   7      0.0000      0.8392     -0.0965      0.0000
   0  14   7      2.9499      0.6800     -2.6783      0.0000
   1  14   7      1.3982      0.7266      1.5779      0.0000
   2  14   7      2.2634      0.5332      2.0145      0.0000
   3  14   7      2.1151      0.5837     -2.6222      0.0000
   4  14   7      2.2540      0.5495     -1.2950      0.0000
   5  14   7      1.7968      0.5865      1.6488      0.0000
 -10  15   7      1.3756      0.6472      1.4282      0.0000
  -9  15   7      1.0423      0.7792     -1.0776      0.0000
  -8  15   7      0.5117      0.6573     -0.5341      0.0000
  -7  15   7      1.4761      0.5352      0.3159      0.0000
  -6  15   7      1.3212      0.7474      0.4099      0.0000
  -5  15   7      1.1645      0.6755     -1.6041      0.0000
  -4  15   7      0.1668      0.6937      0.4887      0.0000
  -3  15   7      1.9828      0.6772      2.1056      0.0000
  -2  15   7      1.4362      0.6976     -0.1506      0.0000
  -1  15   7      1.5474      0.9365     -0.0889      0.0000
   0  15   7      0.0000      0.9251      0.7748      0.0000
   1  15   7      0.0000      0.9605      1.2628      0.0000
   2  15   7      2.1836      0.5590     -2.6440      0.0000
   3  15   7      1.2423      0.6160     -0.5305      0.0000
   4  15   7      1.7395      0.9844      1.0683      0.0000
  -9  16   7      1.1896      0.9635      0.4551      0.0000
  -8  16   7      2.2471      0.6663      0.4872      0.0000
  -7  16   7      1.2230      0.6319      1.0868      0.0000
  -6  16   7      0.3666      0.8860     -0.9605      0.0000
  -5  16   7      0.3131      0.6801     -1.2856      0.0000
  -4  16   7      1.3182      0.5225     -0.4117      0.0000
  -3  16   7      0.0000      0.7666     -0.1441      0.0000
  -2  16   7      1.0917      0.7950     -1.2016      0.0000
  -1  16   7      1.6115      0.6285      0.9875      0.0000
   0  16   7      1.6017      0.7188      1.5737      0.0000
   1  16   7      1.5617      0.8836      0.7024      0.0000
   2  16   7      1.5540      0.5914     -1.0296      0.0000
   3  16   7      0.7913      0.7182     -0.4978      0.0000
  -7  17   7      2.0873      0.5677      2.2933      0.0000
  -6  17   7      0.9727      0.7854      0.9840      0.0000
  -5  17   7      1.1389      0.5968     -1.1987      0.0000
  -4  17   7      0.7972      0.8338     -0.6084      0.0000
  -3  17   7      0.8571      0.7199     -0.3528      0.0000
  -2  17   7      0.8641      0.7662     -0.1423      0.0000
  -1  17   7      0.9570      0.8099     -0.8352      0.0000
   0  17   7      1.7107      0.6306      1.2584      0.0000
   1  17   7      1.8778      0.6066      1.3348      0.0000
 -10   1   8     15.7920      0.9214    -19.8678      0.0000
  -9   1   8      6.1271      0.3538     -4.8718      0.0000
  -8   1   8      3.1970      0.2536      2.6042      0.0000
  -7   1   8      4.4286      0.2729     -3.5784      0.0000
 -11   2   8      2.9558      0.5282      2.7716      0.0000
 -10   2   8      5.4774      0.3364      5.3584      0.0000
  -9   2   8      3.9681      0.3849     -2.8911      0.0000
  -8   2   8      4.0455      0.2960      3.9111      0.0000
  -7   2   8      4.1689      0.1660      3.9814      0.0000
 -12   3   8      2.8677      0.4214      2.9092      0.0000
 -11   3   8      3.3051      0.3939     -3.1818      0.0000
 -10   3   8      3.3795      0.3225      3.0487      0.0000
  -8   3   8      9.0121      0.4037      7.7938      0.0000
  -7   3   8     11.7161      0.3466    -10.7352      0.0000
  -6   3   8      3.4297      0.3243      1.9029      0.0000
  -5   3   8      4.6787      0.4158      4.1813      0.0000
 -13   4   8      3.1283      0.4325      2.8619      0.0000
 -11   4   8      2.8367      1.0535      0.4223      0.0000
 -10   4   8      6.5497      0.5834      5.3950      0.0000
  -9   4   8      8.3394      0.4286      8.4829      0.0000
  -8   4   8      4.4118      0.3779     -3.6930      0.0000
  -7   4   8      5.4175      0.2284     -6.1972      0.0000
  -6   4   8     18.2671      0.5260    -17.1107      0.0000
  -4   4   8      3.9424      0.4555      3.3803      0.0000
 -15   5   8      1.1782      0.8215     -0.8101      0.0000
 -13   5   8      6.2086      0.7098      5.1950      0.0000
 -12   5   8     12.4363      0.8419    -11.4210      0.0000
 -10   5   8      3.2609      0.3587      1.2908      0.0000
  -9   5   8     11.5593      0.7201     10.4357      0.0000
  -8   5   8      5.2329      0.3599     -5.6251      0.0000
  -7   5   8     17.5114      0.5089     15.9122      0.0000
  -6   5   8      2.4716      0.2944      2.4491      0.0000
  -5   5   8     11.6996      0.7266    -12.4478      0.0000
  -4   5   8      2.5051      0.4029     -2.8572      0.0000
  -3   5   8     10.2911      0.6800     13.6037      0.0000
 -16   6   8      0.0000      0.6607      0.7041      0.0000
 -15   6   8      2.5560      0.6603      2.4487      0.0000
 -14   6   8      1.6556      0.5227     -1.0968      0.0000
 -12   6   8      2.2480      0.6352      2.5625      0.0000
 -10   6   8      1.2699      0.8774     -0.8555      0.0000
  -9   6   8      5.1432      0.5262      3.9820      0.0000
  -8   6   8      2.9583      0.2742      3.2507      0.0000
  -7   6   8      2.1991      0.3690     -2.2234      0.0000
  -6   6   8     11.0513      0.4182     10.2634      0.0000
  -5   6   8      3.6724      0.3146      3.9226      0.0000
  -4   6   8      7.6366      0.9816    -10.3347      0.0000
  -2   6   8      8.8272      0.6437     -7.7961      0.0000
 -16   7   8      0.4864      0.7890     -0.0390      0.0000
 -15   7   8      0.8675      0.6791      0.3622      0.0000
 -14   7   8      1.0694      0.7694      0.4553      0.0000
 -11   7   8      1.4823      0.5550     -1.2830      0.0000
 -10   7   8      3.7732      0.5317      1.7346      0.0000
  -9   7   8      9.8428      0.6521     -8.8889      0.0000
  -8   7   8      2.3277      0.4290      1.3518      0.0000
  -7   7   8      5.1618      0.5041     -4.0879      0.0000
  -6   7   8      6.1847      0.3763      6.4312      0.0000
  -4   7   8      3.0289      0.5555      2.4891      0.0000
  -2   7   8      1.4620      0.7172      1.8439      0.0000
  -1   7   8      6.4352      0.4575     -3.1133      0.0000
   0   7   8      3.1370      0.6570      3.0523      0.0000
 -15   8   8      1.3402      0.5990      1.7677      0.0000
 -14   8   8      2.8726      0.4211      2.9718      0.0000
 -12   8   8      4.4743      0.3961     -4.8046      0.0000
 -11   8   8      3.2288      0.7487      2.6209      0.0000
 -10   8   8      1.7962      0.6853     -0.0423      0.0000
  -9   8   8      2.7664      0.5840      2.7674      0.0000
  -8   8   8      3.6918      0.4155     -0.0837      0.0000
  -7   8   8      2.6564      0.4958      2.8239      0.0000
  -6   8   8      4.1928      0.3001      4.7461      0.0000
  -5   8   8      1.7048      0.5183      1.0157      0.0000
  -4   8   8      4.0122      0.5689      3.4618      0.0000
  -3   8   8      1.8397      0.5453     -0.8353      0.0000
  -1   8   8      2.6260      0.5334     -2.2337      0.0000
   0   8   8      2.5458      0.8175      2.8652      0.0000
   1   8   8      2.4218      0.8417     -0.4024      0.0000
 -14   9   8      1.0821      0.8220      0.4444      0.0000
 -13   9   8      1.6379      0.6626      0.7797      0.0000
 -12   9   8      1.8296      0.7161      1.3121      0.0000
 -11   9   8      2.4783      0.5806      3.0262      0.0000
 -10   9   8      7.9971      0.6135     -7.7356      0.0000
  -8   9   8      2.0275      0.4001      1.9745      0.0000
  -7   9   8      5.1004      0.6980      2.1018      0.0000
  -6   9   8      5.9956      0.3677     -5.5755      0.0000
  -5   9   8      5.6845      0.7695      5.5176      0.0000
  -3   9   8      6.4664      0.5297     -6.0271      0.0000
  -2   9   8      3.6070      1.0381      0.1805      0.0000
  -1   9   8      2.1931      0.6969     -0.9271      0.0000
   0   9   8      5.6026      0.6483     -5.6809      0.0000
   1   9   8      2.9628      0.7669     -0.9971      0.0000
   2   9   8      2.3349      0.5787      1.8550      0.0000
 -14  10   8      1.4335      0.7711     -0.4258      0.0000
 -10  10   8      5.6901      0.5567      5.9700      0.0000
  -9  10   8      0.3740      0.7046      0.0685      0.0000
  -8  10   8      5.9526      0.2882     -6.2813      0.0000
  -7  10   8      3.2664      0.6412     -4.1072      0.0000
  -6  10   8      2.5699      0.6431      0.8547      0.0000
  -5  10   8      1.2562      0.7188     -1.0221      0.0000
  -4  10   8      2.3919      0.4732     -1.4353      0.0000
  -3  10   8      1.6934      0.8540      0.7006      0.0000
  -2  10   8      0.0000      0.9536     -0.2668      0.0000
  -1  10   8      1.9728      0.7702     -0.7633      0.0000
   0  10   8      4.4301      0.5997      3.9474      0.0000
   1  10   8      7.4437      0.7231     -5.9053      0.0000
   3  10   8      1.9178      1.0081     -0.2470      0.0000
 -14  11   8      0.0000      0.8402      0.0029      0.0000
 -13  11   8      1.9145      0.8672      0.3587      0.0000
 -12  11   8      1.7702      0.4914     -1.7425      0.0000
 -11  11   8      3.3192      0.6140     -3.9065      0.0000
 -10  11   8      1.2889      0.9747      0.6189      0.0000
  -9  11   8      1.6493      0.8527      1.7496      0.0000
  -8  11   8      2.3910      0.8881      2.8264      0.0000
  -7  11   8      3.9322      0.4750     -3.8556      0.0000
  -6  11   8      1.7439      0.5184      0.8505      0.0000
  -5  11   8      2.4950      0.4996     -2.4077      0.0000
  -4  11   8      2.2154      0.7270      1.4055      0.0000
  -3  11   8      1.5958      0.9549     -1.6621      0.0000
  -2  11   8      1.8118      0.5652     -0.2864      0.0000
  -1  11   8      1.2140      1.0385     -0.0631      0.0000
   1  11   8      0.0000      0.9763     -1.0700      0.0000
   2  11   8      2.8116      0.5094     -2.6570      0.0000
   3  11   8      3.8795      0.5090     -0.9717      0.0000
   4  11   8      1.4984      0.6894      0.4046      0.0000
   5  11   8      0.0000      0.8359     -0.6889      0.0000
 -13  12   8      0.9672      0.9494      1.7181      0.0000
 -12  12   8      2.1805      0.7292      1.7200      0.0000
 -11  12   8      3.3303      0.4496     -3.1178      0.0000
 -10  12   8      2.3312      0.7249     -2.2067      0.0000
  -9  12   8      5.4959      0.4791      5.6864      0.0000
  -8  12   8      1.6563      1.1202      0.3352      0.0000
  -7  12   8      3.2014      0.3800     -3.4770      0.0000
  -6  12   8      4.2192      0.4273      4.4174      0.0000
  -5  12   8      2.3807      0.4388      2.4682      0.0000
  -4  12   8      3.5957      1.0216     -3.9189      0.0000
  -3  12   8      3.9309      0.5514      3.3323      0.0000
  -2  12   8      2.3667      0.4939     -0.6232      0.0000
  -1  12   8      7.1411      0.6003     -8.3145      0.0000
   0  12   8      3.9113      0.4248     -3.4055      0.0000
   1  12   8      8.4618      0.6767      4.6409      0.0000
   2  12   8      0.5840      0.8289      0.3403      0.0000
   3  12   8      2.0039      0.6401     -2.7609      0.0000
   4  12   8      1.5198      1.0260      0.4368      0.0000
   5  12   8      2.4772      0.5578      2.2145      0.0000
   6  12   8      0.6193      0.8112     -1.0188      0.0000
 -11  13   8      1.5129      0.5812      1.3481      0.0000
 -10  13   8      0.9093      0.7458      0.7849      0.0000
  -9  13   8      1.4775      0.5388      1.9142      0.0000
  -8  13   8      1.1525      0.7897     -1.2004      0.0000
  -7  13   8      1.4375      0.6274      1.0121      0.0000
  -6  13   8      0.0000      0.8003     -0.8785      0.0000
  -5  13   8      4.7795      0.9329     -4.5747      0.0000
  -4  13   8      4.7062      0.3296     -4.6894      0.0000
  -3  13   8      1.8143      0.5503      1.3231      0.0000
  -2  13   8      0.0000      0.8784      0.4846      0.0000
  -1  13   8      1.7475      0.8346      0.2126      0.0000
   0  13   8      1.8513      0.7398      1.9138      0.0000
   1  13   8      4.2542      0.6472      3.2075      0.0000
   2  13   8      2.2337      0.5661     -1.4358      0.0000
   3  13   8      1.2533      0.7898     -1.0434      0.0000
   4  13   8      0.0000      0.6650      1.1262      0.0000
   5  13   8      1.1257      0.8890     -0.0359      0.0000
 -11  14   8      1.0200      0.8975     -0.5150      0.0000
 -10  14   8      1.9632      0.4528     -2.1361      0.0000
  -9  14   8      0.5659      0.6928     -0.4989      0.0000
  -8  14   8      0.7473      0.6900      0.2450      0.0000
  -7  14   8      0.6497      0.7605      0.8225      0.0000
  -6  14   8      1.4917      0.6556      1.7826      0.0000
  -5  14   8      0.9456      0.6844     -0.5137      0.0000
  -4  14   8      0.8165      0.7335      0.3378      0.0000
  -3  14   8      0.6158      0.7845      0.0847      0.0000
  -2  14   8      1.6646      0.6180     -0.7236      0.0000
  -1  14   8      4.4730      0.5831     -0.9559      0.0000
   0  14   8      2.4945      0.7886      1.8170      0.0000
   1  14   8      1.0563      0.8216      1.0674      0.0000
   2  14   8      0.6426      0.7664     -0.6108      0.0000
   3  14   8      1.4976      0.7409      0.1367      0.0000
   4  14   8      1.7579      0.8150      0.5108      0.0000
 -10  15   8      1.1174      0.8652     -0.4340      0.0000
  -9  15   8      1.9007      0.4101     -1.6797      0.0000
  -8  15   8      0.6251      0.6425     -0.5169      0.0000
  -7  15   8      1.2524      0.7233      0.6051      0.0000
  -6  15   8      1.4313      0.5425      1.0070      0.0000
  -5  15   8      0.8349      0.7040      0.0685      0.0000
  -4  15   8      1.9806      0.4384      1.5905      0.0000
  -3  15   8      1.3130      0.9624      0.7257      0.0000
  -2  15   8      2.0951      0.7756      1.9436      0.0000
  -1  15   8      3.0066      0.7557     -3.1465      0.0000
   0  15   8      2.2514      0.7651     -1.7578      0.0000
   1  15   8      1.6349      0.6315     -0.7733      0.0000
   2  15   8      0.7928      0.8819     -0.0698      0.0000
   3  15   8      1.3991      0.7689     -0.2403      0.0000
  -9  16   8      0.4515      0.6931     -1.3377      0.0000
  -8  16   8      1.0424      0.6603      0.1798      0.0000
  -7  16   8      2.0217      0.5104      2.1645      0.0000
  -6  16   8      2.3483      0.3789     -2.2160      0.0000
  -5  16   8      1.9757      0.5779     -1.8196      0.0000
  -4  16   8      1.3000      1.0377      1.4102      0.0000
  -3  16   8      1.0714      0.7853      0.8514      0.0000
  -2  16   8      3.1182      0.4523     -2.5935      0.0000
  -1  16   8      0.8433      0.8347      0.6756      0.0000
   0  16   8      0.5968      0.9068      1.4145      0.0000
   1  16   8      2.6466      0.4902     -2.3931      0.0000
   2  16   8      1.6101      0.6703     -0.7259      0.0000
  -6  17   8      1.0390      0.7179     -0.3505      0.0000
  -5  17   8      1.5427      0.8862      0.4608      0.0000
  -4  17   8      0.0000      0.6547     -0.5043      0.0000
  -3  17   8      0.8548      0.7178      0.0194      0.0000
  -2  17   8      1.8346      0.5570     -1.1566      0.0000
  -1  17   8      1.8608      0.8252      0.6543      0.0000
 -11   1   9      3.4218      0.4740      2.8140      0.0000
  -9   1   9      5.0846      0.2691      4.6393      0.0000
  -8   1   9      5.4113      0.2897      5.3467      0.0000
 -12   2   9      0.5689      0.9727     -0.2738      0.0000
 -11   2   9      4.0766      0.4899      3.2135      0.0000
  -9   2   9     13.4277      0.5538     13.3725      0.0000
 -12   3   9      5.2348      0.3664     -4.6167      0.0000
 -11   3   9      1.6440      0.4823     -1.4574      0.0000
 -10   3   9      4.6461      0.3329      4.8380      0.0000
  -9   3   9     14.0885      0.5896    -13.7319      0.0000
  -8   3   9     12.0822      0.3584    -11.7707      0.0000
  -7   3   9     10.6454      0.3702     11.5598      0.0000
 -15   4   9      0.9513      0.7500     -0.8023      0.0000
 -14   4   9      1.3696      0.8455     -2.2457      0.0000
 -13   4   9      1.3962      0.7488      1.3767      0.0000
 -12   4   9      1.9766      0.4720     -0.3423      0.0000
 -11   4   9      3.5253      0.3427     -3.4179      0.0000
 -10   4   9      2.1917      0.3802      0.9475      0.0000
  -9   4   9      4.8111      0.5297     -4.4522      0.0000
  -8   4   9      4.7472      0.3642     -3.1650      0.0000
  -7   4   9      2.7014      0.5752      2.6397      0.0000
  -6   4   9      5.3778      0.3080      5.9429      0.0000
  -5   4   9      2.5425      0.5781      3.4665      0.0000
 -16   5   9      1.2586      0.7963      1.4614      0.0000
 -15   5   9      1.2726      0.7540      0.0864      0.0000
 -14   5   9      0.8744      0.8306     -0.2104      0.0000
 -13   5   9      0.6215      0.9663     -1.2162      0.0000
 -12   5   9      7.0464      0.7569     -6.1566      0.0000
 -10   5   9      1.2357      1.0244      0.9870      0.0000
  -9   5   9      3.4432      0.3440      2.3626      0.0000
  -8   5   9      2.2926      0.3161     -1.1131      0.0000
  -7   5   9      7.9459      0.3123      9.2244      0.0000
  -6   5   9      4.8406      0.4158      4.3601      0.0000
  -5   5   9     10.8154      0.5608    -11.6309      0.0000
 -16   6   9      2.3048      0.5606     -2.1720      0.0000
 -15   6   9      1.0861      0.6178     -0.5525      0.0000
 -14   6   9      2.9975      0.4006      2.5871      0.0000
 -13   6   9      0.9315      0.7973     -0.1823      0.0000
 -11   6   9      8.0735      0.4127      7.5954      0.0000
 -10   6   9      3.4441      0.8206      3.1969      0.0000
  -9   6   9      4.6794      0.5021      5.0252      0.0000
  -8   6   9      5.6971      0.5107     -6.8917      0.0000
  -7   6   9      1.6257      0.3652     -0.9634      0.0000
  -4   6   9     10.4384      0.5763     10.0366      0.0000
 -16   7   9      0.3173      0.6220     -0.1414      0.0000
 -15   7   9      1.6823      0.6994      1.7891      0.0000
 -14   7   9      3.3104      0.7085     -2.7251      0.0000
 -11   7   9      3.2104      0.3584      1.3811      0.0000
 -10   7   9      2.9057      0.3884     -2.7495      0.0000
  -9   7   9      2.1428      0.3517     -1.7973      0.0000
  -8   7   9      3.2122      0.3002     -2.9990      0.0000
  -7   7   9      9.1901      0.3547     -8.8554      0.0000
  -6   7   9      2.9706      0.3294     -2.3027      0.0000
  -4   7   9      4.5052      0.3668     -2.8249      0.0000
  -3   7   9      1.9980      0.5824     -2.2301      0.0000
  -2   7   9      9.7896      0.6963     11.4981      0.0000
 -15   8   9      1.7294      0.4831      1.7506      0.0000
 -14   8   9      1.1517      0.6165      0.6365      0.0000
 -13   8   9      4.8254      0.4129     -5.1006      0.0000
 -12   8   9      4.9899      0.4738     -3.7565      0.0000
 -11   8   9      1.8148      0.4769      0.0863      0.0000
 -10   8   9      0.5306      0.8109      0.0888      0.0000
  -9   8   9      3.3512      0.4560      2.0779      0.0000
  -8   8   9      3.8617      0.3736      3.6996      0.0000
  -7   8   9      3.1553      0.3433      3.6661      0.0000
  -6   8   9      2.2529      0.4934      1.8603      0.0000
  -5   8   9      4.0870      0.4007      4.6054      0.0000
  -3   8   9      7.0635      0.6006     -6.6623      0.0000
  -2   8   9      0.0000      1.0523     -0.7731      0.0000
  -1   8   9      3.0251      0.5351      3.1997      0.0000
   0   8   9      2.6537      0.7809      3.0363      0.0000
 -15   9   9      0.5239      0.5737      0.9807      0.0000
 -14   9   9      1.7540      0.4615      1.8626      0.0000
 -13   9   9      0.0000      0.7583      0.1242      0.0000
 -12   9   9      2.2120      0.4730     -1.9728      0.0000
 -11   9   9      1.6445      0.9807     -0.6891      0.0000
 -10   9   9      2.2515      0.4174     -1.3384      0.0000
  -9   9   9      5.1014      0.3308      3.9245      0.0000
  -8   9   9      1.3852      0.5495      1.1484      0.0000
  -7   9   9      3.9797      0.4472      4.4281      0.0000
  -6   9   9      6.9085      0.3315     -5.9346      0.0000
  -4   9   9      3.5747      0.5164     -3.1913      0.0000
  -2   9   9      6.1574      0.5427     -5.4550      0.0000
   0   9   9      3.2265      0.7508      4.6042      0.0000
   1   9   9      2.5767      0.7913     -3.1790      0.0000
 -14  10   9      1.3089      0.7391     -1.4198      0.0000
 -12  10   9      1.2397      0.8061      0.2926      0.0000
 -11  10   9      2.8383      0.7132     -2.4175      0.0000
 -10  10   9      2.0789      0.7335     -0.4877      0.0000
  -9  10   9      3.6050      0.3080      4.8781      0.0000
  -8  10   9      1.5791      0.5279     -1.7191      0.0000
  -7  10   9      4.7692      0.3154     -4.7236      0.0000
  -6  10   9      1.9046      0.6798     -1.1298      0.0000
  -5  10   9      5.2002      0.6054     -4.6047      0.0000
  -4  10   9      2.0624      0.7043     -1.7711      0.0000
  -3  10   9      7.4979      0.5796      7.0691      0.0000
  -2  10   9      7.5380      0.6025      6.9163      0.0000
  -1  10   9      4.6853      0.5694     -5.2974      0.0000
   0  10   9      0.0000      0.8580      1.0114      0.0000
   1  10   9      3.0946      1.4401      2.7020      0.0000
   2  10   9      2.2507      0.8274      1.0803      0.0000
 -13  11   9      1.2866      1.0424      1.1102      0.0000
 -12  11   9      2.0694      0.4645     -1.9741      0.0000
 -11  11   9      1.7706      0.6127     -1.7337      0.0000
 -10  11   9      0.9912      0.6526      0.5657      0.0000
  -9  11   9      4.9487      0.4847     -3.9943      0.0000
  -8  11   9      2.3265      0.4712     -2.7487      0.0000
  -7  11   9      3.9652      0.7795      4.4691      0.0000
  -6  11   9     10.3248      0.5308     10.7808      0.0000
  -5  11   9      4.8894      0.5401     -5.1918      0.0000
  -4  11   9      3.1580      0.5747     -3.1829      0.0000
  -3  11   9      1.9879      0.7809      0.9440      0.0000
  -2  11   9      1.4169      1.0337     -1.9629      0.0000
   0  11   9      2.3945      0.8080      2.2155      0.0000
   1  11   9      2.8623      0.4944      2.8909      0.0000
   2  11   9      2.4679      0.5715     -1.2194      0.0000
   3  11   9      0.7555      0.8590      1.1408      0.0000
   4  11   9      1.9957      0.8056      2.1870      0.0000
 -13  12   9      1.3538      0.8136      0.8763      0.0000
 -12  12   9      2.0730      0.7744      1.5349      0.0000
 -10  12   9      1.3922      0.8172     -1.2424      0.0000
  -9  12   9      1.0050      0.8448      0.0587      0.0000
  -8  12   9      3.0673      0.5927     -2.7987      0.0000
  -7  12   9      1.9826      1.1238      1.5891      0.0000
  -6  12   9      2.2210      0.4424      2.2981      0.0000
  -5  12   9      1.2823      0.6737      0.6987      0.0000
  -4  12   9      2.3057      0.7295      1.4923      0.0000
  -3  12   9      2.7952      0.7173      1.8188      0.0000
  -2  12   9      1.3153      1.0195     -1.1199      0.0000
  -1  12   9      2.9453      0.4684     -3.2690      0.0000
   0  12   9      2.3547      0.7981     -0.4695      0.0000
   1  12   9      0.8756      0.8167      0.2243      0.0000
   2  12   9      2.0971      0.9073     -1.9277      0.0000
   3  12   9      2.8130      0.8238      2.0681      0.0000
   4  12   9      2.1319      0.5787      2.4618      0.0000
   5  12   9      1.3015      0.9454     -0.5834      0.0000
 -11  13   9      0.8457      0.7137      0.4025      0.0000
 -10  13   9      1.7700      0.9503      1.6451      0.0000
  -9  13   9      2.5609      0.6783      2.3037      0.0000
  -8  13   9      2.2307      0.4199     -2.5857      0.0000
  -7  13   9      0.0000      0.6877      0.6566      0.0000
  -6  13   9      2.5053      1.3002     -1.7187      0.0000
  -5  13   9      2.2348      0.6241     -2.8167      0.0000
  -4  13   9      4.9017      0.3831     -5.2773      0.0000
  -3  13   9      3.5139      0.5696      3.5352      0.0000
  -2  13   9      5.4412      0.5649      4.2779      0.0000
  -1  13   9      1.7858      0.6128     -1.8521      0.0000
   0  13   9      1.7903      0.9285     -0.4125      0.0000
   1  13   9      3.8463      0.6084      1.1007      0.0000
   2  13   9      1.2153      0.7547     -0.6489      0.0000
   3  13   9      1.6132      1.1595     -2.4346      0.0000
   4  13   9      0.9542      0.8884      0.8631      0.0000
 -11  14   9      0.0000      0.7590      0.8617      0.0000
 -10  14   9      1.1220      0.8159     -0.4925      0.0000
  -9  14   9      0.3802      1.0789     -1.7618      0.0000
  -8  14   9      2.2689      0.3800      1.7187      0.0000
  -7  14   9      1.0446      0.6238      0.7575      0.0000
  -6  14   9      2.2282      0.4191     -2.5829      0.0000
  -5  14   9      0.9881      0.7644      0.4194      0.0000
  -4  14   9      2.2978      0.6092      2.1248      0.0000
  -3  14   9      1.2891      0.7267     -0.7544      0.0000
  -2  14   9      1.7291      0.8040     -0.7686      0.0000
  -1  14   9      1.8189      0.9413      1.6515      0.0000
   0  14   9      0.7939      0.9814      1.0625      0.0000
   1  14   9      1.7290      1.2517     -1.8476      0.0000
   2  14   9      1.9241      0.5697      1.5764      0.0000
   3  14   9      0.0000      0.7359      0.6437      0.0000
 -10  15   9      0.6612      0.7330      0.0547      0.0000
  -9  15   9      1.8647      1.0658     -1.5975      0.0000
  -8  15   9      0.9842      0.7144      0.9895      0.0000
  -7  15   9      0.2285      0.6421     -0.3965      0.0000
  -6  15   9      1.2865      0.5766      0.3591      0.0000
  -5  15   9      1.0077      0.6968      0.1488      0.0000
  -4  15   9      0.0000      1.2347      1.1831      0.0000
  -3  15   9      1.1667      0.8350     -1.5622      0.0000
  -2  15   9      0.3002      0.8069     -0.6937      0.0000
  -1  15   9      1.5191      0.6136      1.9664      0.0000
   0  15   9      0.4906      1.1272     -0.8596      0.0000
   1  15   9      0.0000      0.7738     -1.1024      0.0000
   2  15   9      2.5444      1.1963      0.7356      0.0000
  -8  16   9      0.4058      0.7685     -0.4098      0.0000
  -7  16   9      0.6306      0.7150      0.3905      0.0000
  -6  16   9      0.7777      0.8917      0.3951      0.0000
  -5  16   9      1.0643      0.6556     -1.0250      0.0000
  -4  16   9      1.6785      0.6724     -2.0923      0.0000
  -3  16   9      1.1074      0.8316     -0.6809      0.0000
  -2  16   9      1.0611      0.8212      0.5741      0.0000
  -1  16   9      1.3031      0.9250      1.1760      0.0000
   0  16   9      1.1973      0.8662      0.1439      0.0000
 -11   0  10      9.0755      0.5736     -8.9610      0.0000
 -10   0  10     11.6089      0.9624    -11.2490      0.0000
  -9   0  10      4.4065      0.3505      3.8759      0.0000
 -12   1  10      2.0455      0.4943     -2.2570      0.0000
 -11   1  10      2.9607      0.3241      2.4418      0.0000
 -10   1  10      5.9449      0.2977      4.9400      0.0000
  -9   1  10      9.1977      0.2719     -8.6819      0.0000
 -13   2  10      1.7253      0.7751     -0.1078      0.0000
 -12   2  10      1.9275      0.4124     -1.8871      0.0000
 -11   2  10      8.9626      0.4074      7.4654      0.0000
 -10   2  10      2.3838      0.2995      1.8425      0.0000
  -9   2  10      7.5792      0.3676     -6.6618      0.0000
  -8   2  10      5.8939      0.4627      6.3092      0.0000
 -15   3  10      0.5882      0.7171     -1.2760      0.0000
 -14   3  10      1.9260      0.4594      2.7377      0.0000
 -13   3  10      3.3206      0.3540      2.7795      0.0000
 -12   3  10      3.4628      0.5134      2.4422      0.0000
 -11   3  10      3.6385      0.6964      3.0551      0.0000
 -10   3  10      1.8117      0.7179      1.1779      0.0000
  -9   3  10      6.1857      0.2194     -5.0458      0.0000
  -8   3  10     11.0220      0.3350    -10.1969      0.0000
 -16   4  10      1.1706      0.7040     -1.5065      0.0000
 -15   4  10      0.7082      0.6744     -0.9355      0.0000
 -14   4  10      3.5209      0.4944      4.2936      0.0000
 -12   4  10      6.8372      0.3743     -6.5529      0.0000
 -11   4  10      2.5345      0.4997      1.9048      0.0000
 -10   4  10      5.9418      0.3413      5.2704      0.0000
  -9   4  10      2.3446      0.2414     -2.0629      0.0000
  -8   4  10      1.9708      0.3907      2.2294      0.0000
  -7   4  10      8.9533      0.4033      8.7498      0.0000
  -6   4  10      8.8822      0.5645    -12.0200      0.0000
 -16   5  10      2.5985      0.5186      3.9577      0.0000
 -15   5  10      0.7742      0.7047      0.2774      0.0000
 -14   5  10      2.6150      0.5845     -3.4220      0.0000
 -13   5  10      1.0508      0.8425     -0.1973      0.0000
 -11   5  10      2.4173      0.3642     -1.8611      0.0000
 -10   5  10      1.5880      0.4744      0.6925      0.0000
  -9   5  10      8.5012      0.2870      8.3713      0.0000
  -8   5  10      2.2140      0.3159     -1.8946      0.0000
  -6   5  10      5.8905      0.3384      6.8490      0.0000
  -5   5  10      7.0506      0.3957     -7.4030      0.0000
 -16   6  10      1.3266      0.8218     -0.4831      0.0000
 -15   6  10      1.7123      0.4461      1.3754      0.0000
 -14   6  10      0.6678      0.6242      0.2425      0.0000
 -13   6  10      1.1981      0.8411     -0.5425      0.0000
 -12   6  10      2.9304      0.3622      2.3451      0.0000
 -11   6  10      2.5900      0.3570     -2.2033      0.0000
 -10   6  10      4.4481      0.5887     -4.8183      0.0000
  -9   6  10      1.9433      0.3928      0.7650      0.0000
  -8   6  10      3.7476      0.2599     -3.3598      0.0000
  -5   6  10      5.2480      0.3817      5.9488      0.0000
 -16   7  10      0.5903      0.6920     -1.1396      0.0000
 -15   7  10      1.2810      0.9362      1.2075      0.0000
 -14   7  10      0.0000      0.8449     -0.7120      0.0000
 -13   7  10      1.0870      0.9053      0.1945      0.0000
 -12   7  10      2.6748      0.3611      3.1519      0.0000
 -11   7  10      2.2635      0.4142     -1.9554      0.0000
 -10   7  10      2.8117      0.2754     -2.6107      0.0000
  -9   7  10      2.7420      0.3284     -2.4938      0.0000
  -8   7  10      1.8009      0.4904      0.8798      0.0000
  -7   7  10      2.3934      0.4822      1.1704      0.0000
  -6   7  10      4.1309      0.3305     -3.9170      0.0000
  -5   7  10      4.3157      0.3606      4.3321      0.0000
  -4   7  10      2.6055      0.6851     -1.5943      0.0000
 -15   8  10      0.5399      0.7037     -0.0465      0.0000
 -14   8  10      1.7906      0.6590     -1.2721      0.0000
 -13   8  10      1.8236      0.4535      1.4586      0.0000
 -12   8  10      1.0790      0.6546     -0.9192      0.0000
 -10   8  10      1.4617      0.4414     -1.1966      0.0000
  -9   8  10      3.7582      0.2790      3.7735      0.0000
  -8   8  10      4.2306      0.3187      3.7319      0.0000
  -7   8  10      2.2147      0.4696     -1.2877      0.0000
  -5   8  10      2.1409      0.4691     -1.5437      0.0000
  -3   8  10      8.2187      0.4435      6.1617      0.0000
  -2   8  10      3.5562      0.7074      0.7540      0.0000
  -1   8  10      1.7615      0.9367     -1.8169      0.0000
 -15   9  10      1.7786      0.6538     -1.6676      0.0000
 -14   9  10      3.1469      0.6179      2.5932      0.0000
 -12   9  10      0.9893      0.7167     -0.0686      0.0000
 -11   9  10      4.0089      0.3711      3.6882      0.0000
 -10   9  10      2.4720      0.5844      1.6839      0.0000
  -9   9  10      2.0954      0.5418     -1.7903      0.0000
  -8   9  10      7.2738      0.3820     -7.9778      0.0000
  -7   9  10      2.7650      0.4664      2.6111      0.0000
  -6   9  10      4.3348      0.3443      4.2761      0.0000
  -4   9  10      3.8173      0.4124      3.4645      0.0000
  -3   9  10      1.8523      0.6358      1.4228      0.0000
  -2   9  10      2.0252      0.6833     -1.8102      0.0000
  -1   9  10      3.2799      0.6675     -3.2998      0.0000
   0   9  10      1.0882      1.0626     -1.4949      0.0000
 -14  10  10      0.0000      1.7753     -0.4706      0.0000
 -13  10  10      1.5175      1.0554     -0.3493      0.0000
 -12  10  10      1.4715      0.5706      0.1757      0.0000
 -11  10  10      0.6894      0.9325     -0.2578      0.0000
 -10  10  10      1.2755      0.5843      1.8283      0.0000
  -9  10  10      0.0000      0.7368      0.6895      0.0000
  -8  10  10      3.0832      0.3784     -2.9277      0.0000
  -7  10  10      2.4082      0.3367      2.4527      0.0000
  -6  10  10      5.4274      0.4499     -6.3064      0.0000
  -5  10  10      5.1486      0.5496     -5.4384      0.0000
  -4  10  10      4.5101      0.5347      5.0544      0.0000
  -3  10  10      7.3369      0.5903      6.9636      0.0000
  -2  10  10      0.7953      0.9830     -0.5090      0.0000
  -1  10  10      2.5889      0.4816      1.5779      0.0000
   0  10  10      4.8017      0.6593      2.7553      0.0000
   1  10  10      1.8294      0.6955     -2.7964      0.0000
 -13  11  10      0.1536      0.7961     -0.5299      0.0000
 -12  11  10      3.2968      0.5544     -2.2037      0.0000
 -11  11  10      1.7311      0.8151     -2.2721      0.0000
 -10  11  10      2.5985      0.3650      2.9832      0.0000
  -9  11  10      1.3585      0.6182      0.5906      0.0000
  -8  11  10      1.9001      0.4976     -1.9600      0.0000
  -7  11  10      4.1279      0.3580      4.7791      0.0000
  -6  11  10      2.0735      1.5441      5.1217      0.0000
  -5  11  10      3.4385      0.4634     -3.6037      0.0000
  -4  11  10      7.7497      0.6050     -6.6307      0.0000
  -3  11  10      3.5689      0.5642      4.0380      0.0000
  -1  11  10      3.3041      0.6770     -3.6024      0.0000
   0  11  10      2.1883      0.5560      2.3352      0.0000
   1  11  10      3.1911      0.9039      2.3467      0.0000
   2  11  10      2.8224      0.7071     -0.6071      0.0000
 -12  12  10      1.4334      0.6679      0.0147      0.0000
 -11  12  10      0.9074      0.5955      0.9693      0.0000
 -10  12  10      2.3439      0.5403      0.8618      0.0000
  -9  12  10      0.0000      0.9230      0.0609      0.0000
  -8  12  10      0.0000      0.8299      0.3851      0.0000
  -7  12  10      0.7234      0.9741     -2.4276      0.0000
  -6  12  10      2.0778      0.5988     -1.1616      0.0000
  -5  12  10      1.6209      0.6476     -0.4994      0.0000
  -4  12  10      2.1889      0.7504      2.0222      0.0000
  -2  12  10      1.9219      0.5657     -0.4609      0.0000
  -1  12  10      1.9947      0.9245      1.6463      0.0000
   0  12  10      1.5367      0.6604      1.2650      0.0000
   1  12  10      1.3391      0.7878     -1.2814      0.0000
   2  12  10      1.7733      0.9867     -0.0418      0.0000
   3  12  10      0.7495      0.8004      0.8129      0.0000
   4  12  10      1.4473      0.8680     -0.0133      0.0000
 -11  13  10      1.4432      1.0662     -0.0916      0.0000
 -10  13  10      1.2279      0.5530     -1.4591      0.0000
  -9  13  10      0.8248      0.8688      0.6664      0.0000
  -8  13  10      1.4717      0.5831      1.9827      0.0000
  -7  13  10      0.8820      0.6885     -1.0877      0.0000
  -6  13  10      2.9854      1.0195     -1.8301      0.0000
  -5  13  10      2.0739      0.7189      2.5480      0.0000
  -4  13  10      0.0000      0.9852     -0.0619      0.0000
  -3  13  10      2.0111      0.5571     -1.7479      0.0000
  -2  13  10      1.5061      0.8134      1.0777      0.0000
  -1  13  10      2.8236      0.7473      3.0970      0.0000
   0  13  10      1.6930      0.6449     -0.8403      0.0000
   1  13  10      1.2763      0.7467     -0.5473      0.0000
   2  13  10      1.3333      0.7263      1.1657      0.0000
   3  13  10      2.1621      0.7961     -1.0099      0.0000
 -10  14  10      0.0000      0.6821     -1.0873      0.0000
  -9  14  10      1.0887      0.7631      0.6166      0.0000
  -8  14  10      1.4138      0.5074      1.1335      0.0000
  -7  14  10      0.1292      0.7307      0.7623      0.0000
  -6  14  10      2.3314      0.4130      2.1051      0.0000
  -5  14  10      1.7572      0.5234      1.7149      0.0000
  -4  14  10      1.5194      0.7429      0.0709      0.0000
  -2  14  10      1.3348      0.7664     -1.1145      0.0000
   0  14  10      1.2364      0.7408     -1.3500      0.0000
   1  14  10      0.8888      0.7984      2.0237      0.0000
   2  14  10      2.1175      0.5929      1.2473      0.0000
  -9  15  10      1.1987      0.9246     -0.1733      0.0000
  -8  15  10      1.2287      0.5817      1.4447      0.0000
  -7  15  10      1.6708      0.9642     -0.8562      0.0000
  -6  15  10      1.2433      0.8402     -1.8422      0.0000
  -5  15  10      0.3968      1.2836      1.0141      0.0000
  -4  15  10      2.0095      0.5461      1.6459      0.0000
  -3  15  10      1.8851      0.6097     -1.5855      0.0000
  -2  15  10      1.7536      0.5610      1.0899      0.0000
  -1  15  10      1.1864      0.7968      0.8443      0.0000
   0  15  10      1.8033      0.7900     -2.6666      0.0000
  -6  16  10      0.7089      0.7250     -0.2416      0.0000
  -5  16  10      0.5145      0.7624     -0.6381      0.0000
  -3  16  10      1.2604      0.8629     -0.0744      0.0000
 -13   1  11      2.9499      0.4640     -3.3186      0.0000
 -12   1  11      1.0284      0.5561     -1.1150      0.0000
 -11   1  11      5.1145      0.2981      4.9344      0.0000
 -10   1  11      7.9588      0.2408      8.1774      0.0000
 -14   2  11      4.8427      0.3419      5.1491      0.0000
 -12   2  11      7.9397      0.5700     -7.0444      0.0000
 -11   2  11      3.5037      0.2812      3.9859      0.0000
 -10   2  11      2.2758      0.3455     -1.6258      0.0000
  -9   2  11      2.2070      0.7311     -2.8057      0.0000
 -16   3  11      1.3757      0.5633      0.3069      0.0000
 -15   3  11      1.5012      0.6488      0.6517      0.0000
 -14   3  11      3.4651      0.3401      3.3856      0.0000
 -13   3  11      2.1374      0.5493     -1.2049      0.0000
 -11   3  11      1.7722      0.3920     -0.4836      0.0000
 -10   3  11      1.5360      0.7048     -0.6949      0.0000
  -9   3  11      2.9097      0.1992     -3.5812      0.0000
 -16   4  11      1.2792      0.5387     -0.6111      0.0000
 -15   4  11      0.6531      0.6428     -0.3288      0.0000
 -14   4  11      1.0926      0.7802      0.1718      0.0000
 -12   4  11      1.7807      0.5223      0.0605      0.0000
 -11   4  11     10.5471      0.4743     -9.3500      0.0000
 -10   4  11      5.7053      0.2251      5.4592      0.0000
  -9   4  11      2.0142      0.4345      1.7392      0.0000
  -8   4  11      4.0398      0.2818     -4.2229      0.0000
  -7   4  11      2.4711      0.5234     -2.8213      0.0000
 -16   5  11      0.5196      0.5400      0.3183      0.0000
 -15   5  11      1.7963      0.3963      2.0245      0.0000
 -14   5  11      1.8325      0.3663     -1.0148      0.0000
 -13   5  11      0.0000      0.7329     -0.4411      0.0000
 -12   5  11      1.2819      0.4722      0.4467      0.0000
 -11   5  11      1.8903      0.6025     -0.2820      0.0000
 -10   5  11      2.2975      0.3684      1.6213      0.0000
  -9   5  11      2.6790      0.2935      2.0705      0.0000
  -8   5  11      4.2501      0.5529      4.3667      0.0000
  -7   5  11      3.3602      0.6379     -3.7415      0.0000
 -16   6  11      2.4200      0.4170      2.7246      0.0000
 -15   6  11      0.3514      0.5999     -1.9035      0.0000
 -14   6  11      1.3997      0.5852     -0.8285      0.0000
 -13   6  11      4.3872      0.3358      4.5625      0.0000
 -12   6  11      1.2483      0.4836      1.7168      0.0000
 -11   6  11      3.4706      0.5535     -2.9375      0.0000
 -10   6  11      2.7054      0.2965     -2.2212      0.0000
  -9   6  11      4.9760      0.2397      4.3290      0.0000
  -8   6  11      6.1418      0.2924     -6.2642      0.0000
  -7   6  11      4.8360      0.7397     -3.7042      0.0000
  -5   6  11      3.4763      0.3974      3.5551      0.0000
 -16   7  11      0.0000      0.6902     -0.6273      0.0000
 -15   7  11      1.8360      0.6280     -0.0026      0.0000
 -14   7  11      2.4293      0.5262     -1.0406      0.0000
 -13   7  11      2.4959      0.3441     -2.9210      0.0000
 -12   7  11      0.9643      0.6247     -0.1795      0.0000
 -11   7  11      1.9882      0.8094      1.7968      0.0000
 -10   7  11      5.5190      0.3334      5.0768      0.0000
  -9   7  11      2.5381      0.3159      1.8277      0.0000
  -8   7  11      2.0818      0.3277     -2.1177      0.0000
  -7   7  11      1.6816      0.4554      0.0741      0.0000
  -5   7  11      3.2294      0.3948     -3.0782      0.0000
  -4   7  11      1.7365      1.0783     -0.4776      0.0000
 -15   8  11      1.3320      0.5462      0.7097      0.0000
 -14   8  11      1.5862      0.6074      1.5672      0.0000
 -13   8  11      1.5524      0.4491     -1.9883      0.0000
 -12   8  11      2.4678      0.6744     -2.5079      0.0000
 -11   8  11      2.4775      0.2869     -2.4845      0.0000
 -10   8  11      1.5489      0.4352      1.3068      0.0000
  -8   8  11      9.5620      0.5852      7.9350      0.0000
  -7   8  11      2.8167      0.5907      2.7081      0.0000
  -6   8  11      9.6469      0.6160     -9.4761      0.0000
  -5   8  11      3.5479      0.5460     -4.4566      0.0000
  -2   8  11      1.3709      1.0848     -1.7700      0.0000
 -14   9  11      2.5483      0.6369      2.5136      0.0000
 -13   9  11      0.5568      0.8582      0.3060      0.0000
 -12   9  11      3.0439      0.4420     -2.8158      0.0000
 -11   9  11      1.2347      0.4950      0.0349      0.0000
 -10   9  11      3.6391      0.2794      3.8672      0.0000
  -9   9  11      3.3530      0.2815     -3.3275      0.0000
  -8   9  11      6.8825      0.4010     -6.6093      0.0000
  -7   9  11      5.5165      0.5096      4.4752      0.0000
  -5   9  11      1.2156      0.8061     -1.1880      0.0000
  -4   9  11      4.3904      0.5788      4.2135      0.0000
  -3   9  11      5.0041      0.3969      3.8391      0.0000
  -2   9  11      4.0561      0.6923     -5.5893      0.0000
  -1   9  11      2.4586      0.7676     -3.0469      0.0000
 -14  10  11      0.0000      0.7472      0.7109      0.0000
 -13  10  11      2.1113      0.4289     -1.5359      0.0000
 -12  10  11      1.3627      0.5150     -1.7554      0.0000
 -11  10  11      1.4117      0.6090      0.0045      0.0000
 -10  10  11      1.2523      0.5041      1.1728      0.0000
  -9  10  11      0.8007      0.6730     -0.3963      0.0000
  -8  10  11      1.2131      0.7291     -1.3318      0.0000
  -7  10  11      1.9287      0.6189      2.8634      0.0000
  -6  10  11      1.1790      0.9039     -0.5808      0.0000
  -4  10  11      2.2764      0.5430      0.8595      0.0000
  -3  10  11      1.5007      0.9790     -1.2057      0.0000
  -2  10  11      3.3249      0.4276     -3.5850      0.0000
  -1  10  11      1.8518      0.8939      1.4337      0.0000
   0  10  11      2.2812      0.8266      3.5326      0.0000
 -13  11  11      0.4929      0.7908      0.8716      0.0000
 -12  11  11      0.2376      0.6633      0.3024      0.0000
 -11  11  11      1.5110      0.4271     -1.1322      0.0000
 -10  11  11      2.3712      0.3792     -1.3710      0.0000
  -9  11  11      0.4499      0.6595     -0.6222      0.0000
  -8  11  11      3.2195      0.3480      3.6319      0.0000
  -7  11  11      1.6161      0.4438      0.6984      0.0000
  -5  11  11      2.6406      0.4799      2.9372      0.0000
  -4  11  11      1.2535      0.8014      1.1145      0.0000
  -3  11  11      4.9421      0.4153     -4.9698      0.0000
  -2  11  11      3.3780      0.4490     -4.2376      0.0000
  -1  11  11      0.0986      0.8067      1.6516      0.0000
   0  11  11      1.7658      0.9964     -0.5849      0.0000
   1  11  11      0.7237      0.9768      0.5155      0.0000
 -12  12  11      1.2714      0.6653      0.9262      0.0000
 -11  12  11      0.5501      0.6299     -0.1760      0.0000
 -10  12  11      1.0609      0.6260      0.5077      0.0000
  -9  12  11      2.1039      0.3298      1.9271      0.0000
  -8  12  11      1.0179      0.8271     -0.7429      0.0000
  -7  12  11      4.3259      0.4443     -4.0511      0.0000
  -6  12  11      1.0486      0.7910      0.2437      0.0000
  -5  12  11      3.0861      0.4428     -1.1300      0.0000
  -4  12  11      0.0000      0.7475      0.6224      0.0000
  -3  12  11      2.3174      0.4754      2.2578      0.0000
  -1  12  11      3.1655      0.4647     -2.7493      0.0000
   0  12  11      2.5009      0.5182     -2.5400      0.0000
   1  12  11      1.7775      0.6747      0.9641      0.0000
   2  12  11      0.4413      0.7609     -0.8468      0.0000
   3  12  11      1.2575      1.0154     -0.5359      0.0000
 -11  13  11      2.5513      0.4945      0.1869      0.0000
 -10  13  11      1.0596      0.6726     -1.3912      0.0000
  -9  13  11      1.1565      0.8322      2.1594      0.0000
  -8  13  11      1.3250      1.0875      1.1843      0.0000
  -7  13  11      1.8757      1.1588     -2.1592      0.0000
  -6  13  11      0.9072      1.1384     -3.7472      0.0000
  -4  13  11      1.4649      0.6012      0.6412      0.0000
  -3  13  11      1.0909      1.2597     -2.1623      0.0000
  -2  13  11      3.8416      0.7516      3.3557      0.0000
  -1  13  11      2.8095      0.4859      1.7939      0.0000
   0  13  11      2.6653      0.4836     -2.1398      0.0000
   1  13  11      1.0867      1.0315     -1.5745      0.0000
 -10  14  11      1.5157      0.9914     -0.7220      0.0000
  -9  14  11      0.3864      0.7857     -0.1098      0.0000
  -8  14  11      1.5976      0.5730      0.4367      0.0000
  -7  14  11      0.7479      0.6654      0.0238      0.0000
  -6  14  11      1.3959      0.6350      0.2632      0.0000
  -5  14  11      4.0100      0.4187      3.2851      0.0000
  -3  14  11      1.6593      0.6943     -1.9967      0.0000
  -1  14  11      1.8863      0.5264      0.2221      0.0000
   0  14  11      0.0000      0.7731      0.3594      0.0000
  -7  15  11      1.0295      0.6702      1.0930      0.0000
  -6  15  11      1.5443      0.6741      0.5658      0.0000
  -5  15  11      2.3616      0.7153     -2.5657      0.0000
  -4  15  11      1.1777      0.9567     -0.0075      0.0000
  -3  15  11      1.8938      0.7847      1.2633      0.0000
  -2  15  11      0.8186      0.9079     -0.6116      0.0000
 -13   0  12      2.7450      0.3454     -3.0051      0.0000
 -12   0  12      3.2552      0.4141      2.1832      0.0000
 -14   1  12      2.3602      0.3801     -2.2642      0.0000
 -13   1  12      1.3047      0.3957     -1.5467      0.0000
 -12   1  12      6.0141      0.2618      6.6097      0.0000
 -11   1  12      5.5138      0.1828      5.3562      0.0000
 -10   1  12      2.0125      0.6632     -2.5951      0.0000
 -16   2  12      0.3604      0.6064     -0.5376      0.0000
 -15   2  12      1.2761      0.4180      0.5394      0.0000
 -14   2  12      1.2623      0.4195     -0.5373      0.0000
 -11   2  12      3.5940      0.6729     -3.2411      0.0000
 -10   2  12      3.9708      0.3489      3.9683      0.0000
 -16   3  12      0.8936      0.4741      0.8032      0.0000
 -15   3  12      0.7907      0.7210      0.8130      0.0000
 -14   3  12      0.7847      0.6297     -0.1059      0.0000
 -12   3  12      1.3271      0.3977     -1.1890      0.0000
 -11   3  12      2.6566      0.2865     -0.2696      0.0000
 -10   3  12      2.6755      0.2455      1.8472      0.0000
 -16   4  12      2.2429      0.4788      2.6429      0.0000
 -15   4  12      0.9878      0.7265     -2.2430      0.0000
 -14   4  12      3.9159      0.5907     -3.1210      0.0000
 -13   4  12      2.0250      0.3248      1.7383      0.0000
 -12   4  12      0.4685      0.6492     -0.3064      0.0000
 -11   4  12      2.0714      0.2951     -1.7757      0.0000
 -10   4  12      5.3444      0.2589      4.8962      0.0000
  -9   4  12      8.0828      0.8643      7.3420      0.0000
  -8   4  12      5.8097      0.4606     -5.8267      0.0000
 -16   5  12      3.0161      0.4575      2.7439      0.0000
 -15   5  12      1.4102      0.4145     -1.1333      0.0000
 -14   5  12      2.4244      0.3476     -2.4873      0.0000
 -13   5  12      0.0000      0.6721      0.6793      0.0000
 -12   5  12      1.1668      0.5587     -1.2694      0.0000
 -11   5  12      2.5599      0.2395     -1.8420      0.0000
 -10   5  12      2.8095      0.3798      2.4341      0.0000
  -9   5  12      1.5623      0.6014     -0.5019      0.0000
  -8   5  12      2.2926      0.3323     -1.9506      0.0000
  -7   5  12      4.4505      0.4889      2.8423      0.0000
 -16   6  12      0.0000      0.6435      0.4233      0.0000
 -15   6  12      0.4979      0.6791      1.1892      0.0000
 -14   6  12      1.0134      0.5311      0.3508      0.0000
 -13   6  12      1.7377      0.5683     -0.8745      0.0000
 -12   6  12      3.3557      0.3307      3.9175      0.0000
 -11   6  12      1.2152      0.4259     -0.2482      0.0000
 -10   6  12      6.1148      0.2944     -5.9039      0.0000
  -9   6  12      6.3064      0.2579     -5.4458      0.0000
  -8   6  12      4.4751      0.8290      3.6929      0.0000
  -7   6  12      1.8662      0.5539     -2.2640      0.0000
  -6   6  12      1.7095      0.8535      1.9498      0.0000
 -15   7  12      1.5313      0.6643      0.5248      0.0000
 -14   7  12      1.3910      0.4872      1.2791      0.0000
 -13   7  12      2.6289      0.3692     -2.2697      0.0000
 -12   7  12      1.7085      0.4426     -2.0961      0.0000
 -11   7  12      0.9678      0.5948     -0.4348      0.0000
 -10   7  12      4.4980      0.2585      4.4981      0.0000
  -9   7  12      2.0725      0.3154     -2.0118      0.0000
  -8   7  12      1.4153      0.8510     -0.3761      0.0000
  -7   7  12      3.8189      0.5124      4.0206      0.0000
 -15   8  12      2.1501      0.4955      2.4177      0.0000
 -14   8  12      1.3001      0.6466      0.5181      0.0000
 -13   8  12      1.7708      0.4166     -0.8413      0.0000
 -12   8  12      2.3848      0.5202     -1.9944      0.0000
 -11   8  12      2.1509      0.3474      2.3231      0.0000
 -10   8  12      0.9953      0.7312     -0.0197      0.0000
  -9   8  12      2.7944      0.6554     -3.4398      0.0000
  -8   8  12      5.0178      0.5754      4.3944      0.0000
  -7   8  12      6.5943      0.4398      6.4322      0.0000
  -6   8  12      3.9823      0.4003     -3.7008      0.0000
  -5   8  12      1.1784      0.7238     -1.2622      0.0000
  -3   8  12      0.8636      1.0898      1.7272      0.0000
 -14   9  12      1.1212      0.7897     -1.0882      0.0000
 -13   9  12      1.2848      0.7327      0.4898      0.0000
 -12   9  12      2.2160      0.2815      2.5462      0.0000
 -11   9  12      3.3097      0.3592      3.8293      0.0000
 -10   9  12      1.5940      0.3449     -1.4607      0.0000
  -9   9  12      2.1481      0.3861     -2.7628      0.0000
  -8   9  12      1.6311      0.4195      0.4451      0.0000
  -7   9  12      3.1126      0.5129     -3.0173      0.0000
  -6   9  12      1.3444      0.6939     -1.6284      0.0000
  -5   9  12      1.5338      1.2248      0.4332      0.0000
  -4   9  12      3.9366      0.5925      3.9709      0.0000
  -3   9  12      3.7201      0.4889     -2.6659      0.0000
  -2   9  12      0.2391      1.0066      0.1616      0.0000
 -13  10  12      1.3592      0.5020     -1.2783      0.0000
 -12  10  12      1.0056      0.5057     -0.3772      0.0000
 -11  10  12      1.4261      0.4797      0.8233      0.0000
 -10  10  12      2.7221      0.2937      3.2402      0.0000
  -9  10  12      0.9249      0.5962      0.7490      0.0000
  -8  10  12      2.3450      0.5516     -1.8192      0.0000
  -7  10  12      2.1816      0.5754      0.0883      0.0000
  -6  10  12      1.4027      0.8406     -0.8423      0.0000
  -3  10  12      1.0631      0.8454      0.6183      0.0000
  -1  10  12      1.7906      0.9387      0.1389      0.0000
 -12  11  12      1.7062      0.4908      1.4415      0.0000
 -11  11  12      2.5125      0.4318     -2.9268      0.0000
 -10  11  12      1.5101      0.3819     -1.9007      0.0000
  -9  11  12      1.7847      0.5758      2.1525      0.0000
  -8  11  12      1.4371      0.4870      1.1038      0.0000
  -7  11  12      1.3244      1.0160     -0.8842      0.0000
  -6  11  12      0.8968      0.8917     -0.3065      0.0000
  -5  11  12      1.3876      0.7048      1.8749      0.0000
  -4  11  12      3.9573      0.9294     -2.6438      0.0000
  -3  11  12      1.2234      0.7407     -0.1994      0.0000
  -2  11  12      1.5845      0.9246      1.1955      0.0000
  -1  11  12      2.0750      0.8236     -0.2575      0.0000
 -12  12  12      0.1675      0.9220      0.8973      0.0000
 -11  12  12      0.0000      0.7186     -0.0648      0.0000
 -10  12  12      2.3194      0.4412     -2.4299      0.0000
  -9  12  12      1.2500      0.7471      1.0295      0.0000
  -8  12  12      1.0063      0.6388      0.6522      0.0000
  -7  12  12      1.1386      1.1285     -1.6588      0.0000
  -6  12  12      1.6895      0.9011      0.3168      0.0000
  -5  12  12      2.5416      0.7802      2.0681      0.0000
  -4  12  12      2.6975      0.4368     -2.2831      0.0000
  -2  12  12      1.8060      0.6171      1.9527      0.0000
  -1  12  12      1.2589      1.2393     -0.9942      0.0000
   0  12  12      2.9224      0.9220     -1.9674      0.0000
   1  12  12      0.2368      0.8418      1.1762      0.0000
 -10  13  12      2.0734      0.7120      0.6503      0.0000
  -9  13  12      1.5359      0.5949     -0.0857      0.0000
  -8  13  12      2.0369      0.5926      0.9229      0.0000
  -7  13  12      0.0000      1.1523      2.2822      0.0000
  -6  13  12      1.6653      0.8608      0.7329      0.0000
  -5  13  12      2.5972      0.4418     -2.8129      0.0000
  -4  13  12      1.4522      0.6543     -1.5127      0.0000
  -2  13  12      2.1553      0.9448     -0.0724      0.0000
  -1  13  12      0.0000      0.7529     -0.6991      0.0000
   0  13  12      2.0894      0.8151      2.0349      0.0000
  -7  14  12      1.7447      0.8374     -0.2471      0.0000
  -5  14  12      2.8724      0.6755      1.0954      0.0000
  -4  14  12      0.0000      0.9291      0.4958      0.0000
  -2  14  12      0.0000      0.9216     -0.5620      0.0000
 -15   1  13      1.6623      0.3713      1.7900      0.0000
 -14   1  13      3.9477      0.2846     -4.0938      0.0000
 -13   1  13      4.2908      0.2019     -4.3540      0.0000
 -12   1  13      1.8387      0.1560      1.0465      0.0000
 -11   1  13      2.2531      0.5054      2.0556      0.0000
 -16   2  13      1.6423      0.4131      1.8946      0.0000
 -15   2  13      1.4375      0.8834     -0.8482      0.0000
 -14   2  13      1.3869      0.3649      0.2474      0.0000
 -13   2  13      2.1149      0.2996      2.1884      0.0000
 -12   2  13      4.2940      0.4569     -4.6890      0.0000
 -11   2  13      1.4820      0.5088     -0.9664      0.0000
 -16   3  13      0.5253      0.5294      0.0758      0.0000
 -15   3  13      2.2220      0.4968     -2.1483      0.0000
 -14   3  13      2.0620      0.3305      2.0570      0.0000
 -13   3  13      3.6337      0.2955      3.7909      0.0000
 -12   3  13      2.6189      0.3093     -3.3054      0.0000
 -11   3  13      4.0667      0.1752     -3.6303      0.0000
 -16   4  13      0.6505      0.5302      0.3636      0.0000
 -15   4  13      0.6392      0.6658     -0.3024      0.0000
 -14   4  13      1.6755      0.3391     -0.5370      0.0000
 -13   4  13      1.3438      0.4418     -1.1718      0.0000
 -12   4  13      2.9030      0.2550      2.7755      0.0000
 -11   4  13      1.1687      0.5210     -0.8343      0.0000
 -10   4  13      1.8411      0.3156      1.4634      0.0000
 -15   5  13      1.3049      0.3746      0.6380      0.0000
 -14   5  13      0.9477      0.5690     -0.6337      0.0000
 -13   5  13      1.4749      0.4007     -0.0612      0.0000
 -12   5  13      1.4530      0.2765     -1.2086      0.0000
 -11   5  13      1.5415      0.2478     -1.1639      0.0000
 -10   5  13      2.3412      0.3422      1.5668      0.0000
  -9   5  13      1.6511      0.8435     -0.1884      0.0000
  -8   5  13      3.0619      0.5020      4.4552      0.0000
 -15   6  13      1.1046      0.6335     -0.4926      0.0000
 -14   6  13      0.0000      0.5000     -0.5523      0.0000
 -13   6  13      1.2210      0.4893      0.5548      0.0000
 -12   6  13      1.7310      0.2722      1.5031      0.0000
 -11   6  13      7.7991      0.3346      7.0443      0.0000
 -10   6  13      3.6638      0.4126     -2.6467      0.0000
  -9   6  13      7.1026      0.3698     -7.4830      0.0000
  -8   6  13      1.5593      0.5883      2.3283      0.0000
  -7   6  13      4.2754      0.5581      4.2269      0.0000
 -15   7  13      0.5427      0.7222      0.6170      0.0000
 -14   7  13      2.0026      0.4132     -2.1466      0.0000
 -13   7  13      1.6888      0.3721     -2.3461      0.0000
 -12   7  13      2.3979      0.2440      2.3246      0.0000
 -11   7  13      2.3130      0.2451      2.1684      0.0000
 -10   7  13      2.3281      0.2557     -2.2924      0.0000
  -9   7  13      2.4550      0.2996      2.2513      0.0000
  -8   7  13      3.9626      0.4192      3.6172      0.0000
  -6   7  13      5.5266      0.3928     -4.6250      0.0000
 -14   8  13      2.7785      0.3777      2.4087      0.0000
 -13   8  13      1.3190      0.7142     -2.1198      0.0000
 -12   8  13      3.6447      0.4121     -3.4842      0.0000
 -11   8  13      1.3386      0.5088     -0.3818      0.0000
 -10   8  13      1.8552      0.3444      2.1740      0.0000
  -9   8  13      4.1123      0.4980     -3.8451      0.0000
  -8   8  13      2.4806      0.3590      2.3229      0.0000
  -6   8  13      1.9294      0.4631     -1.1840      0.0000
  -5   8  13      0.2003      0.7720      0.2467      0.0000
 -14   9  13      0.0000      0.7106     -0.2429      0.0000
 -13   9  13      0.9013      0.4936      1.3401      0.0000
 -12   9  13      0.7052      0.6007      0.1850      0.0000
 -11   9  13      1.2554      0.4046     -1.3936      0.0000
 -10   9  13      1.3132      0.3877     -0.9515      0.0000
  -9   9  13      1.5581      0.4200      0.3143      0.0000
  -8   9  13      2.1024      0.5687     -1.3727      0.0000
  -7   9  13      0.8692      0.6427     -0.1027      0.0000
  -6   9  13      1.0997      0.6328      0.8465      0.0000
  -5   9  13      1.4172      0.7751      0.9547      0.0000
  -4   9  13      3.3446      1.1057      0.8916      0.0000
  -3   9  13      1.5314      1.0870      0.8996      0.0000
 -13  10  13      0.9158      0.6630      0.5753      0.0000
 -12  10  13      1.0672      0.5998      1.2196      0.0000
 -11  10  13      0.6933      0.6149     -1.2993      0.0000
 -10  10  13      0.8017      0.6353     -0.8582      0.0000
  -9  10  13      3.1051      0.3458      2.5549      0.0000
  -8  10  13      2.3375      0.6915     -0.6469      0.0000
  -7  10  13      1.2172      0.6234      1.0730      0.0000
  -6  10  13      2.6939      0.5642      2.7159      0.0000
  -4  10  13      3.2608      0.4378     -3.7925      0.0000
  -3  10  13      1.5452      0.8451     -0.0119      0.0000
  -2  10  13      2.8150      0.7309      4.0289      0.0000
 -12  11  13      0.9156      0.8632     -0.2711      0.0000
 -11  11  13      1.9026      0.4222     -0.8142      0.0000
 -10  11  13      0.7548      0.6168      0.9149      0.0000
  -9  11  13      0.9777      0.6986     -1.0271      0.0000
  -8  11  13      1.7729      0.4376     -1.1341      0.0000
  -7  11  13      1.8849      0.6427      1.3801      0.0000
  -6  11  13      2.0283      0.6447      1.8288      0.0000
  -5  11  13      1.5039      0.7222     -0.5710      0.0000
  -4  11  13      1.6748      0.6346      0.1888      0.0000
  -3  11  13      2.1844      0.6057      1.7297      0.0000
  -1  11  13      2.2473      0.8048     -1.9125      0.0000
 -10  12  13      0.6491      0.8311      0.3907      0.0000
  -9  12  13      1.3602      0.6633      0.0722      0.0000
  -8  12  13      0.8647      0.6573     -1.0861      0.0000
  -7  12  13      4.2413      0.3895     -4.2000      0.0000
  -5  12  13      1.3805      0.6645      1.0808      0.0000
  -4  12  13      1.3597      1.0135      1.0894      0.0000
  -3  12  13      2.6421      0.5050      2.3781      0.0000
  -2  12  13      0.1112      0.8074     -0.3237      0.0000
  -9  13  13      0.0000      0.9173      1.2386      0.0000
  -8  13  13      0.0000      0.8815      0.2639      0.0000
  -6  13  13      1.7200      0.8488     -1.0638      0.0000
  -5  13  13      0.7851      0.9594     -0.2718      0.0000
  -3  13  13      1.7168      0.9436      0.3883      0.0000
 -15   0  14      0.6847      0.5500     -0.1980      0.0000
 -14   0  14      1.2327      0.3275      0.7419      0.0000
 -13   0  14      1.6470      0.2427      1.3676      0.0000
 -12   0  14      2.3090      0.3707      0.9689      0.0000
 -16   1  14      1.7705      0.5507     -2.4223      0.0000
 -15   1  14      4.6167      0.4834     -4.1084      0.0000
 -14   1  14      3.1433      0.1917      3.4326      0.0000
 -13   1  14      2.4977      0.1419      2.3028      0.0000
 -12   1  14      0.7055      0.5958     -0.4080      0.0000
 -16   2  14      0.0000      0.5037      0.2012      0.0000
 -15   2  14      1.1311      0.7123      1.0368      0.0000
 -13   2  14      2.0919      0.4402     -0.4985      0.0000
 -12   2  14      0.6820      0.6483     -0.8173      0.0000
 -15   3  14      0.1954      0.5241     -0.6598      0.0000
 -14   3  14      1.5262      0.3639      1.2641      0.0000
 -13   3  14      1.3235      0.7487      0.8504      0.0000
 -12   3  14      2.7400      0.3433     -2.6942      0.0000
 -11   3  14      0.0000      0.8509      1.5107      0.0000
 -15   4  14      0.9251      0.4528     -0.0908      0.0000
 -14   4  14      1.5861      0.6514     -1.7460      0.0000
 -13   4  14      2.4915      0.3267     -2.6498      0.0000
 -12   4  14      1.8140      0.4406      0.6123      0.0000
 -11   4  14      5.8838      0.2516      6.2980      0.0000
 -15   5  14      1.6096      0.3434      1.9955      0.0000
 -14   5  14      0.3007      0.5342     -0.4459      0.0000
 -13   5  14      1.0040      0.3340     -0.5426      0.0000
 -12   5  14      1.0906      0.3236      0.6460      0.0000
 -11   5  14      3.1091      0.2065     -3.0309      0.0000
 -10   5  14      3.9750      0.4447     -3.8152      0.0000
  -9   5  14      3.2639      0.4536      3.1283      0.0000
 -15   6  14      0.6898      0.9568      1.8748      0.0000
 -14   6  14      0.6252      0.5509      1.0255      0.0000
 -13   6  14      0.7832      0.3803     -0.8614      0.0000
 -12   6  14      0.8016      0.3905     -0.6150      0.0000
 -11   6  14      1.8801      0.2377      1.3916      0.0000
 -10   6  14      2.6456      0.3014     -2.7880      0.0000
  -9   6  14      2.7689      0.5335     -2.2444      0.0000
 -14   7  14      0.8497      0.6456      0.6344      0.0000
 -13   7  14      1.4598      0.3315     -1.6221      0.0000
 -12   7  14      1.5007      0.3136     -1.2462      0.0000
 -11   7  14      1.2286      0.3619      1.1925      0.0000
 -10   7  14      1.6575      0.3351      1.8091      0.0000
  -9   7  14      1.9235      0.4571      1.5093      0.0000
  -8   7  14      0.8261      0.6772      1.6541      0.0000
  -7   7  14      1.2079      0.9343     -1.0552      0.0000
 -13   8  14      1.6356      0.2899      1.5911      0.0000
 -12   8  14      0.7879      0.4788      0.6593      0.0000
 -11   8  14      1.6635      0.4154     -2.3221      0.0000
 -10   8  14      1.5435      0.4568      1.4673      0.0000
  -9   8  14      2.2520      0.3713      1.6738      0.0000
  -8   8  14      2.2986      0.5018     -2.5542      0.0000
  -7   8  14      1.4441      0.5159     -0.7655      0.0000
  -6   8  14      2.5049      0.4461      2.5024      0.0000
 -13   9  14      0.9354      0.4927      1.2601      0.0000
 -12   9  14      1.0436      0.4152     -1.0810      0.0000
 -11   9  14      1.1462      0.3917      1.1239      0.0000
 -10   9  14      2.4670      0.2955      2.4563      0.0000
  -9   9  14      2.1248      0.4366     -2.2915      0.0000
  -8   9  14      2.8130      0.3497     -2.5139      0.0000
  -7   9  14      0.7569      0.8547     -0.8723      0.0000
  -6   9  14      1.2545      0.5718     -0.8333      0.0000
  -5   9  14      1.5191      1.0834     -1.1929      0.0000
  -4   9  14      1.0298      0.9974      1.6543      0.0000
 -12  10  14      0.4503      0.7681     -0.8026      0.0000
 -11  10  14      1.1835      0.4502     -1.0242      0.0000
 -10  10  14      1.5424      0.4747      1.2903      0.0000
  -9  10  14      2.2715      0.3727      2.6576      0.0000
  -8  10  14      0.1651      0.6741     -0.5922      0.0000
  -7  10  14      1.0183      0.7567     -0.1049      0.0000
  -6  10  14      1.2355      0.6216      0.7100      0.0000
  -4  10  14      2.3454      0.9218     -0.7146      0.0000
  -3  10  14      0.0000      1.0286      1.3392      0.0000
 -10  11  14      1.1723      0.8554     -0.3098      0.0000
  -9  11  14      1.2445      1.1927      1.7105      0.0000
  -8  11  14      1.1118      0.8509     -0.1608      0.0000
  -7  11  14      1.7194      0.6615      0.0883      0.0000
  -6  11  14      2.9838      0.5757      2.0645      0.0000
  -5  11  14      1.3242      1.0136      0.1022      0.0000
  -4  11  14      2.3510      0.6799     -1.8065      0.0000
  -2  11  14      0.9864      1.0082     -0.1256      0.0000
  -8  12  14      0.8843      0.8962      1.2893      0.0000
  -7  12  14      0.0000      0.9056      0.2271      0.0000
  -4  12  14      1.5173      1.0098      1.0600      0.0000
 -15   1  15      0.9940      0.3660     -1.1146      0.0000
 -14   1  15      1.5560      0.1639      1.8382      0.0000
 -13   1  15      0.7025      0.4248      0.2318      0.0000
 -15   2  15      1.3738      0.3590      1.3047      0.0000
 -14   2  15      1.7464      0.3604      1.3855      0.0000
 -13   2  15      1.5798      0.3543     -2.2817      0.0000
 -15   3  15      0.8181      0.4786      0.7564      0.0000
 -14   3  15      0.5762      0.5378      0.0256      0.0000
 -13   3  15      2.4597      0.6050      3.1022      0.0000
 -12   3  15      1.2211      0.8948      0.4167      0.0000
 -15   4  15      1.1709      0.5649      0.2145      0.0000
 -14   4  15      1.1712      0.6105     -0.7860      0.0000
 -13   4  15      0.9531      0.6773     -0.4323      0.0000
 -12   4  15      2.3110      0.4158      2.3382      0.0000
 -14   5  15      0.1352      0.5171     -0.0533      0.0000
 -13   5  15      0.7998      0.3034     -0.8777      0.0000
 -12   5  15      1.8015      0.2102      1.7118      0.0000
 -11   5  15      1.1912      0.3791     -0.5008      0.0000
 -10   5  15      1.3686      0.6929     -2.2118      0.0000
 -14   6  15      1.1818      0.3295     -1.2767      0.0000
 -13   6  15      2.2457      0.2770      2.6312      0.0000
 -12   6  15      1.3743      0.2851      0.6910      0.0000
 -11   6  15      1.1651      0.3541     -0.9386      0.0000
 -10   6  15      1.5597      0.3938      0.4966      0.0000
 -13   7  15      0.9854      0.3360     -0.6820      0.0000
 -12   7  15      1.3473      0.2923     -1.9244      0.0000
 -11   7  15      1.5487      0.5274      1.9575      0.0000
  -9   7  15      1.5687      0.4280      0.9998      0.0000
  -8   7  15      1.8283      0.7024      1.3778      0.0000
 -12   8  15      1.4199      0.2989     -1.2208      0.0000
 -11   8  15      1.7107      0.3062     -1.6384      0.0000
 -10   8  15      0.3519      0.8165      0.0168      0.0000
  -9   8  15      3.0642      0.4712     -2.6907      0.0000
  -8   8  15      0.9436      0.8441      0.9309      0.0000
  -7   8  15      2.1543      0.7155      2.5501      0.0000
 -11   9  15      1.9733      0.2954     -1.8438      0.0000
 -10   9  15      1.5513      0.9895      1.1113      0.0000
  -9   9  15      1.8168      0.6815     -0.8672      0.0000
  -8   9  15      2.0040      0.4367     -2.4380      0.0000
  -7   9  15      1.8126      0.6743      1.4866      0.0000
  -6   9  15      2.2488      0.6820      2.1562      0.0000
  -5   9  15      0.0000      0.9210     -0.8797      0.0000
  -9  10  15      1.2225      0.7889      0.8526      0.0000
  -6  10  15      0.9205      0.8886     -0.8398      0.0000
  -4  10  15      1.4594      1.0199      1.5157      0.0000
  -7  11  15      2.1603      0.6788     -1.7652      0.0000
  -6  11  15      1.1598      0.9786     -0.1721      0.0000
 -14   0  16      1.3132      0.4411      2.0779      0.0000
 -14   1  16      0.5970      0.6172     -0.4356      0.0000
 -14   2  16      0.8783      0.4545     -0.7863      0.0000
 -13   2  16      1.2022      0.6091     -1.7886      0.0000
 -14   3  16      0.8273      0.6710     -0.7785      0.0000
 -13   3  16      0.0000      0.7081      0.3492      0.0000
 -13   4  16      2.3173      0.3557      2.7811      0.0000
 -13   5  16      1.4607      0.2380     -1.3312      0.0000
 -12   5  16      1.2722      0.4924     -0.4749      0.0000
 -11   5  16      1.1362      0.7844     -1.3558      0.0000
 -12   6  16      1.0311      0.5446      0.1266      0.0000
 -11   6  16      1.0992      0.6110      0.8030      0.0000
 -10   6  16      2.2330      0.6525     -0.0211      0.0000
 -12   7  16      0.9669      0.8379     -1.1362      0.0000
 -11   7  16      1.4370      0.7293      0.8586      0.0000
 -10   7  16      1.3861      0.4368      1.1687      0.0000
  -9   7  16      0.0000      0.9165     -0.4659      0.0000
 -10   8  16      1.8666      0.6722     -1.6184      0.0000
  -9   8  16      1.3206      0.4707     -2.1142      0.0000
  -8   8  16      1.4744      0.8450      0.1631      0.0000
  -9   9  16      0.5650      0.8740      0.0922      0.0000
  -8   9  16      1.0217      0.8482     -0.7526      0.0000
  -7   9  16      2.6366      0.6940     -1.7333      0.0000
  -6   9  16      0.9983      0.9804     -0.3385      0.0000
                                                    
