# Supplementary material for: How to get maximum structure information from anisotropic displacement parameters obtained by three-dimensional electron diffraction: an experimental study on metal–organic frameworks
Source: IUCrJ. 2022 Jun 8;9(Pt 4):480–91. doi: 10.1107/S2052252522005632 (PMC9252158; doi:10.1107/S2052252522005632)
Supplement: Supplementary file 3 [file m-09-00480-sup3.zip › vq5001ZIF-EC1_5msup47.hkl]

#
# Unique observed reflections after correcting
# for dispersion and merging Friedel opposites
#
data_5
_shelx_title ' 14m_a.res in P2(1)/c'
_shelx_refln_list_code          3
_shelx_F_calc_maximum       77.95
_exptl_crystal_F_000       413.19
_reflns_d_resolution_high  0.7669

loop_
 _space_group_symop_operation_xyz
 'x, y, z'
 '-x, y+1/2, -z+1/2'
 '-x, -y, -z'
 'x, -y-1/2, z-1/2'

_cell_length_a    13.4619
_cell_length_b    14.6590
_cell_length_c    14.4487
_cell_angle_alpha  90.000
_cell_angle_beta  118.122
_cell_angle_gamma  90.000

loop_
 _refln_index_h
 _refln_index_k
 _refln_index_l
 _refln_F_meas
 _refln_F_sigma
 _refln_A_calc
 _refln_B_calc
   1   1   0     10.6123      0.8118     14.4444      0.0000
   2   1   0      4.3539      1.1050     -8.9257      0.0000
   0   2   0     32.2896      3.7766    -18.2420      0.0000
   1   2   0      7.9869      1.3340      5.4734      0.0000
   2   2   0     31.5997      1.5178    -40.6177      0.0000
   3   2   0     34.7604      1.6732     45.7197      0.0000
   4   2   0      5.2230      1.7329      4.8473      0.0000
   1   3   0     24.4644      1.2305     28.7634      0.0000
   2   3   0     17.8163      2.6862     19.3808      0.0000
   3   3   0     14.1920      0.7016     13.3795      0.0000
   4   3   0      4.9905      3.2234      4.2705      0.0000
   5   3   0     10.8877      0.7595    -10.9294      0.0000
   6   3   0      1.8737      1.4976     -0.0197      0.0000
   7   3   0      8.0625      1.8360     -9.9360      0.0000
   0   4   0     44.8014      5.2360     77.9549      0.0000
   1   4   0     11.6249      1.1031    -13.7253      0.0000
   2   4   0     30.8115      1.9371     29.1275      0.0000
   3   4   0     37.7435      4.4185    -43.3735      0.0000
   4   4   0      7.8276      0.6175      4.3152      0.0000
   5   4   0     13.8428      0.7816     13.8616      0.0000
   6   4   0      7.0374      0.4806      8.5900      0.0000
   7   4   0     12.2199      1.4767    -13.2854      0.0000
   8   4   0      2.7859      1.3648     -2.8617      0.0000
   9   4   0      1.8863      1.6586      0.7862      0.0000
   1   5   0      9.7215      0.9338     -6.5088      0.0000
   2   5   0     25.5087      1.2261    -26.5823      0.0000
   3   5   0      6.6166      1.3358     -6.3352      0.0000
   4   5   0      4.3753      0.4588     -4.5277      0.0000
   5   5   0     10.9151      0.9392      6.8768      0.0000
   6   5   0      3.5444      0.4445      2.6390      0.0000
   7   5   0      2.7524      1.1654      0.7100      0.0000
   8   5   0      5.4511      1.2938      4.9366      0.0000
   9   5   0      4.5400      0.7345      5.0099      0.0000
  10   5   0      2.3309      0.9567     -0.8757      0.0000
  11   5   0      2.6560      2.0850     -3.4746      0.0000
  12   5   0      1.1906      1.3029      1.1919      0.0000
   0   6   0     26.7166      4.4290     20.6674      0.0000
   1   6   0     10.1711      0.4916     10.6698      0.0000
   2   6   0     18.0392      0.8757    -17.3274      0.0000
   3   6   0     22.8043      1.4356     24.6117      0.0000
   4   6   0      3.2679      0.4903      1.4258      0.0000
   5   6   0      3.4914      0.3602     -3.1906      0.0000
   6   6   0     13.9281      1.4330    -13.0897      0.0000
   7   6   0     11.1617      2.7120     13.5633      0.0000
   8   6   0      2.9008      0.4347      2.4786      0.0000
   9   6   0      1.2442      1.0976      1.7553      0.0000
  10   6   0      1.9357      0.7029     -1.1895      0.0000
  11   6   0      4.5593      0.7045     -3.7142      0.0000
  12   6   0      4.1367      0.7167     -5.0225      0.0000
  13   6   0      1.3891      1.0561      0.5267      0.0000
  14   6   0      0.0000      1.0335      1.0070      0.0000
   1   7   0     15.7343      1.4965     11.7164      0.0000
   2   7   0      2.4856      0.4579     -1.8856      0.0000
   3   7   0     17.4510      1.1090    -16.4674      0.0000
   4   7   0     11.2863      0.7421     11.3389      0.0000
   5   7   0      6.2670      0.3795     -5.1056      0.0000
   6   7   0     12.3079      0.6510    -12.2787      0.0000
   7   7   0      2.5674      0.4583     -2.4742      0.0000
   8   7   0      1.2634      1.0251      1.2243      0.0000
   9   7   0      2.6154      0.4389      1.7718      0.0000
  10   7   0      1.4473      0.7284      0.2486      0.0000
  11   7   0      1.9607      0.4740      2.8467      0.0000
  12   7   0      1.0794      1.1350     -1.2912      0.0000
  13   7   0      1.3966      0.9567     -1.9973      0.0000
  14   7   0      0.0000      0.8727      0.5019      0.0000
   0   8   0     13.2970      2.2152     16.9020      0.0000
   1   8   0      2.3735      0.3652     -2.1695      0.0000
   2   8   0     13.5248      0.8149    -13.4242      0.0000
   3   8   0     12.9818      0.9142    -12.2219      0.0000
   4   8   0     15.8149      1.0928     17.4867      0.0000
   6   8   0      3.8982      0.5865      0.6163      0.0000
   7   8   0      5.8676      0.6166      4.9422      0.0000
   8   8   0      2.7528      0.4002      3.4884      0.0000
   9   8   0      4.7225      0.4509     -4.3976      0.0000
  10   8   0      1.4840      0.6200      1.5070      0.0000
  11   8   0      2.0936      0.4406      2.4601      0.0000
  12   8   0      2.4205      0.3985     -2.2208      0.0000
  13   8   0      0.9176      0.8799     -1.3154      0.0000
   1   9   0     14.9266      1.4064     16.0082      0.0000
   2   9   0      6.5306      0.6541      7.0644      0.0000
   3   9   0     10.9964      0.6169      9.2680      0.0000
   4   9   0      3.0212      0.3875     -2.7461      0.0000
   5   9   0      2.9042      0.6164     -0.2146      0.0000
   6   9   0      1.3939      0.5660      1.3596      0.0000
   7   9   0      3.6917      0.4579     -3.5808      0.0000
   8   9   0      3.2149      0.7967     -1.8073      0.0000
   9   9   0      0.7565      0.6938     -0.0542      0.0000
  10   9   0      3.6081      0.5944      4.7525      0.0000
  11   9   0      1.5811      0.6226      0.6362      0.0000
  12   9   0      1.4876      0.5711     -0.7938      0.0000
  13   9   0      1.5601      0.5169      0.3622      0.0000
   0  10   0     15.3018      2.5541    -14.0647      0.0000
   1  10   0      4.2293      0.6681      4.6141      0.0000
   2  10   0      6.3567      0.4566      5.3690      0.0000
   3  10   0      4.0131      0.4491      3.9844      0.0000
   4  10   0      4.0677      0.6341      3.7506      0.0000
   5  10   0      8.5614      1.0638     10.1459      0.0000
   6  10   0      9.4269      0.7217     -8.7505      0.0000
   7  10   0      1.6110      1.2098      0.0314      0.0000
   8  10   0      1.6365      0.4588      1.1772      0.0000
   9  10   0      2.2839      0.7703     -2.5011      0.0000
  10  10   0      2.0329      0.4084     -1.8207      0.0000
  11  10   0      1.3487      0.4604      1.1661      0.0000
  12  10   0      1.7007      0.3762      0.9193      0.0000
  13  10   0      0.8926      0.6811      0.3306      0.0000
   1  11   0      4.9089      0.4814     -4.5896      0.0000
   2  11   0      3.8021      0.5444      1.7352      0.0000
   3  11   0      4.1265      0.3389     -3.8219      0.0000
   4  11   0      5.8151      0.5821     -5.2538      0.0000
   5  11   0      3.3568      0.5358      2.7214      0.0000
   6  11   0      7.4374      0.4151      7.0145      0.0000
   7  11   0      1.2733      0.8275      0.1844      0.0000
   8  11   0      2.8386      0.3614     -3.3781      0.0000
   9  11   0      2.5141      0.5083      1.8540      0.0000
  10  11   0      1.3267      0.6371     -1.5478      0.0000
  11  11   0      3.0739      0.8950     -2.6963      0.0000
  12  11   0      1.3007      0.5589      0.5730      0.0000
   0  12   0      8.1061      1.3900     -5.3292      0.0000
   1  12   0      1.9704      1.1109      1.3468      0.0000
   2  12   0      3.6951      0.3205      3.4570      0.0000
   3  12   0      3.0421      0.3373     -2.2023      0.0000
   4  12   0      2.9073      0.4851      3.2722      0.0000
   5  12   0      2.2189      0.3553      1.7670      0.0000
   6  12   0      2.7203      0.8898      1.5426      0.0000
   7  12   0      1.4942      0.4049     -0.6399      0.0000
   8  12   0      1.4413      0.4990      0.2871      0.0000
   9  12   0      1.9929      0.4302     -1.3916      0.0000
  10  12   0      1.0285      0.5188      0.2266      0.0000
  11  12   0      1.9496      0.3975     -1.8563      0.0000
  12  12   0      0.0000      0.6578     -0.3518      0.0000
   1  13   0      8.3366      0.5837      7.7814      0.0000
   2  13   0      2.1127      0.7525     -0.0576      0.0000
   3  13   0      5.5978      0.6027     -5.7505      0.0000
   4  13   0      1.7435      0.4090      0.9985      0.0000
   5  13   0      3.0384      0.3839      2.6005      0.0000
   6  13   0      1.2024      0.4074     -0.2663      0.0000
   7  13   0      1.7635      1.3155     -0.5073      0.0000
   8  13   0      1.4134      0.5501      1.0827      0.0000
   9  13   0      2.2236      0.5339     -2.5611      0.0000
  10  13   0      2.1687      0.3726     -2.2747      0.0000
  11  13   0      0.9665      0.6154      0.6309      0.0000
   0  14   0      3.7507      0.8731      0.4689      0.0000
   1  14   0      4.2181      0.6638      3.9914      0.0000
   2  14   0      0.8063      0.7724     -0.6263      0.0000
   3  14   0      1.0338      0.7497     -0.5424      0.0000
   4  14   0      3.0279      0.4584     -2.2227      0.0000
   5  14   0      3.2537      0.4673     -2.8821      0.0000
   6  14   0      2.3308      0.4570     -1.2244      0.0000
   7  14   0      1.4434      0.6156      1.7690      0.0000
   8  14   0      1.2061      0.5354      0.6782      0.0000
   9  14   0      1.0086      0.7810     -0.1727      0.0000
  10  14   0      1.4585      0.4214      0.7828      0.0000
   1  15   0      2.9040      0.7057      3.9074      0.0000
   2  15   0      0.0000      0.7210     -0.3534      0.0000
   3  15   0      0.4668      0.6573     -0.4113      0.0000
   4  15   0      1.3207      0.5136      1.0152      0.0000
   5  15   0      1.3289      0.5306      0.6613      0.0000
   6  15   0      2.2474      0.3392     -1.8397      0.0000
   7  15   0      0.0000      0.5530      0.6134      0.0000
   8  15   0      1.9775      0.4368      1.1726      0.0000
   9  15   0      1.1770      0.7097     -0.5184      0.0000
   0  16   0      1.6525      0.9545      0.0940      0.0000
   1  16   0      1.6206      0.5860     -0.1811      0.0000
   2  16   0      0.7270      0.6974     -0.0212      0.0000
   3  16   0      1.0833      0.7870      1.2613      0.0000
   4  16   0      1.7143      0.3700      1.9996      0.0000
   5  16   0      0.5902      0.6186      0.4887      0.0000
   6  16   0      1.3683      0.4354     -0.7296      0.0000
   7  16   0      1.1831      0.4027     -0.0545      0.0000
   8  16   0      0.0000      0.9267      0.0305      0.0000
   1  17   0      1.4614      0.5206     -2.4371      0.0000
   2  17   0      0.9929      0.5376      1.7626      0.0000
   3  17   0      0.8920      0.6194      1.0416      0.0000
   4  17   0      0.7889      0.7083     -1.5298      0.0000
   5  17   0      0.8073      0.7369     -0.6145      0.0000
   6  17   0      1.6991      0.5638      2.0055      0.0000
   7  17   0      0.0000      0.9331     -0.4402      0.0000
   0  18   0      0.7048      0.7875      1.2223      0.0000
   1  18   0      0.5319      0.6300      0.7429      0.0000
   2  18   0      0.7444      0.6180     -1.0945      0.0000
   3  18   0      0.4939      0.6608     -0.0699      0.0000
   4  18   0      1.0095      0.5591      0.2964      0.0000
   5  18   0      0.0000      0.6382      0.1474      0.0000
  -1   1   1      8.9064      0.6854     -0.7425      0.0000
   0   1   1      7.6739      0.9035     -8.6662      0.0000
   1   1   1     35.4247      4.8108    -51.6448      0.0000
   2   1   1      2.7146      0.5895     -1.0463      0.0000
  -3   2   1      4.1938      1.7118     -4.3317      0.0000
  -2   2   1     46.0296      6.2271     73.8270      0.0000
  -1   2   1      4.7495      0.3378      4.6156      0.0000
   0   2   1     42.5710      2.6671    -51.4768      0.0000
   1   2   1     17.1347      2.0087     19.2648      0.0000
   2   2   1      5.1759      0.3839      4.9973      0.0000
   3   2   1     10.4647      0.7146     -7.6187      0.0000
   4   2   1      9.6782      1.5037     -9.0494      0.0000
   5   2   1     12.4210      1.5246     15.1228      0.0000
   6   2   1      4.4062      1.7866      5.4200      0.0000
  -5   3   1      2.9346      2.3354     -1.1988      0.0000
  -4   3   1     21.7192      1.3804    -24.2870      0.0000
  -3   3   1      7.1583      1.2400      9.5516      0.0000
  -2   3   1     32.1682      2.7472     42.5429      0.0000
  -1   3   1     24.2647      1.1162     26.4516      0.0000
   0   3   1     25.2081      1.3982     26.3060      0.0000
   1   3   1      5.8160      0.3559     -5.1132      0.0000
   2   3   1     11.6063      1.3269     15.2518      0.0000
   3   3   1     23.1638      1.6415    -30.4265      0.0000
   4   3   1     15.3651      1.7643    -17.3846      0.0000
   5   3   1      3.5839      0.4657     -5.4359      0.0000
   6   3   1     11.4521      1.3622    -12.2180      0.0000
   7   3   1      4.3467      1.0288     -3.4234      0.0000
   8   3   1     13.4109      2.4571     14.3875      0.0000
  -8   4   1      6.6865      1.8049      4.9896      0.0000
  -7   4   1      7.6308      2.6337      8.8560      0.0000
  -6   4   1      4.9071      0.4600      5.2996      0.0000
  -5   4   1     12.8572      0.6511     12.3033      0.0000
  -4   4   1      8.3688      2.9531     11.5761      0.0000
  -3   4   1     13.0357      0.6759     14.5069      0.0000
  -2   4   1     20.1497      2.3603    -19.4649      0.0000
  -1   4   1      2.2023      0.3405     -0.8106      0.0000
   0   4   1     13.6618      0.6175    -17.4566      0.0000
   1   4   1     36.2476      1.7436    -39.4457      0.0000
   2   4   1     14.0212      0.6865     12.4803      0.0000
   3   4   1      9.7699      0.6676    -10.8009      0.0000
   4   4   1     11.2845      0.5713     -9.4543      0.0000
   5   4   1      3.8784      0.4215     -3.9252      0.0000
   6   4   1      5.2925      0.9879      2.7459      0.0000
   7   4   1      2.8815      0.5920      1.8373      0.0000
   8   4   1      2.0090      1.3984     -1.6350      0.0000
   9   4   1      3.2393      0.7912      2.8908      0.0000
  10   4   1      2.7004      1.1655      1.0580      0.0000
  11   4   1      0.5697      1.4041     -3.0535      0.0000
 -10   5   1      1.8851      1.5436      0.5398      0.0000
  -9   5   1      2.3420      1.3413     -1.5026      0.0000
  -8   5   1      3.7655      0.9425     -3.7452      0.0000
  -7   5   1     12.3549      0.8281     12.9428      0.0000
  -6   5   1     13.9612      0.9088     18.5904      0.0000
  -5   5   1      4.7868      0.4378     -5.4300      0.0000
  -4   5   1     19.1745      1.2167    -16.3559      0.0000
  -3   5   1     13.0234      2.1706    -15.1179      0.0000
  -2   5   1     22.4655      1.1326    -23.9902      0.0000
  -1   5   1      3.1125      0.4094     -1.8771      0.0000
   0   5   1      3.1562      0.5501     -1.9690      0.0000
   1   5   1      5.3132      0.9290     -3.3209      0.0000
   2   5   1     12.4938      0.8102    -12.2525      0.0000
   3   5   1     13.7794      0.9660    -16.5597      0.0000
   4   5   1     16.3236      1.8116     16.8650      0.0000
   5   5   1      5.2104      0.9450     -2.7554      0.0000
   6   5   1      2.9806      2.1050      2.1441      0.0000
   7   5   1      3.5055      0.4429      3.8892      0.0000
   8   5   1      3.3047      0.4308     -3.5699      0.0000
   9   5   1      0.6901      1.2514     -1.9329      0.0000
  10   5   1      2.3486      0.8921     -1.3187      0.0000
  11   5   1      4.2147      0.7261      5.2479      0.0000
  12   5   1      1.6971      0.9773     -0.9953      0.0000
  13   5   1      1.0076      1.2905     -0.3420      0.0000
  14   5   1      1.0735      1.0860      0.8300      0.0000
 -13   6   1      1.0870      4.3383     -0.9368      0.0000
 -12   6   1      3.8988      1.3156     -5.1213      0.0000
 -11   6   1      0.9627      1.7463      0.0349      0.0000
 -10   6   1      1.9215      0.9836      1.6247      0.0000
  -9   6   1      2.1607      0.5899     -0.3215      0.0000
  -8   6   1      1.7558      1.2676      2.1187      0.0000
  -7   6   1      9.4467      2.0246     11.6346      0.0000
  -6   6   1      4.4513      0.4271     -4.0615      0.0000
  -5   6   1     16.7165      0.8162    -16.4872      0.0000
  -4   6   1     11.3840      1.4211      9.4922      0.0000
  -3   6   1     11.8155      1.9662    -14.5554      0.0000
  -2   6   1     22.2976      1.0303    -20.2069      0.0000
  -1   6   1      2.0120      0.4118      1.8122      0.0000
   0   6   1     13.5315      0.7493     13.8958      0.0000
   1   6   1     13.5613      0.6406     12.4774      0.0000
   2   6   1      4.6265      0.4065     -5.0632      0.0000
   3   6   1     25.2779      1.2169     23.4744      0.0000
   4   6   1      2.3671      0.4883     -2.3285      0.0000
   5   6   1      7.8156      0.4353     -7.3751      0.0000
   6   6   1      7.7038      0.5019     -2.4963      0.0000
   7   6   1      5.1473      0.9776      5.6198      0.0000
   8   6   1      3.9107      0.4589      3.1034      0.0000
   9   6   1      2.9079      0.5109     -2.1262      0.0000
  10   6   1      2.9883      0.8097      2.3015      0.0000
  11   6   1      0.0000      0.9060      1.5501      0.0000
  12   6   1      1.0487      0.9039     -1.6157      0.0000
  13   6   1      0.8418      0.9321     -0.3922      0.0000
  14   6   1      1.0269      0.9634      0.2074      0.0000
 -14   7   1      1.5040      0.9538      1.0312      0.0000
 -13   7   1      0.5554      1.1199      0.2883      0.0000
 -12   7   1      2.3313      1.0811      2.5027      0.0000
 -11   7   1      2.2517      0.5443      1.9717      0.0000
 -10   7   1      3.3834      0.5344      2.0078      0.0000
  -9   7   1      3.3665      0.9644     -2.7597      0.0000
  -8   7   1      2.8756      0.8309      1.2857      0.0000
  -7   7   1      2.0962      0.7519      0.9071      0.0000
  -6   7   1     13.7979      0.7183    -15.3456      0.0000
  -5   7   1      7.9323      1.8359     -2.2737      0.0000
  -4   7   1     15.2380      0.7820     13.2707      0.0000
  -3   7   1     19.0545      0.9659     19.2578      0.0000
  -2   7   1      1.7199      0.5070     -1.3322      0.0000
  -1   7   1     12.9667      0.7757    -12.6123      0.0000
   0   7   1      3.0962      0.4705     -2.3217      0.0000
   1   7   1      4.1241      0.4597     -2.4589      0.0000
   2   7   1      7.3890      0.8481      3.3240      0.0000
   3   7   1     10.2876      0.5969      7.4244      0.0000
   4   7   1      4.2453      1.1071     -2.9681      0.0000
   5   7   1     11.1455      0.7097    -11.4204      0.0000
   6   7   1      7.3868      1.3771      6.1104      0.0000
   7   7   1      7.0910      0.5040      6.8861      0.0000
   8   7   1      5.2924      0.3779     -5.2854      0.0000
   9   7   1      7.0267      0.5163     -6.9481      0.0000
  10   7   1      3.5210      1.3585      2.6858      0.0000
  11   7   1      1.9497      0.4560     -1.9457      0.0000
  12   7   1      0.2312      0.7642     -0.5915      0.0000
  13   7   1      1.8407      0.8057      2.6161      0.0000
 -14   8   1      0.8143      0.9304     -1.8262      0.0000
 -13   8   1      1.1460      0.9000     -0.2407      0.0000
 -12   8   1      1.6216      0.6304      1.0566      0.0000
 -11   8   1      1.2484      0.5907     -0.9885      0.0000
 -10   8   1      2.5204      0.4183      2.4804      0.0000
  -9   8   1      4.0166      1.2693      1.9392      0.0000
  -8   8   1      4.9444      0.4211     -4.2754      0.0000
  -7   8   1      7.1178      0.7838     -6.0481      0.0000
  -6   8   1      4.0941      0.5542      4.0306      0.0000
  -5   8   1      1.9630      0.9558     -0.7374      0.0000
  -4   8   1      9.5739      1.6072     -7.6313      0.0000
  -3   8   1     10.6696      1.1032     10.6675      0.0000
  -2   8   1     17.4581      1.0353     18.1605      0.0000
  -1   8   1      2.8333      0.3854      3.0369      0.0000
   0   8   1      7.4205      0.6302     -9.0921      0.0000
   1   8   1      3.6698      0.2944     -3.8315      0.0000
   2   8   1      4.1002      0.3385     -3.3461      0.0000
   3   8   1     14.0765      0.6966    -13.1853      0.0000
   4   8   1      3.9054      1.6799      2.9509      0.0000
   5   8   1      4.9999      0.3449      5.3737      0.0000
   6   8   1      4.9248      0.4246      4.0121      0.0000
   7   8   1      7.1953      0.5321      6.3869      0.0000
   8   8   1      3.6571      0.5806      4.4992      0.0000
   9   8   1      5.3482      1.0481     -5.4831      0.0000
  10   8   1      3.7300      0.4170     -3.0521      0.0000
  11   8   1      1.1229      0.6561      0.0155      0.0000
  12   8   1      1.8512      0.6749     -0.5243      0.0000
  13   8   1      1.2796      0.7412     -0.5077      0.0000
 -14   9   1      1.1922      1.0175      0.2601      0.0000
 -13   9   1      3.0660      0.4207     -2.5712      0.0000
 -12   9   1      1.0465      0.7025     -0.1649      0.0000
 -11   9   1      2.1647      0.5321      3.1331      0.0000
 -10   9   1      4.5243      0.5336     -4.4935      0.0000
  -9   9   1      1.5933      0.4831     -0.6985      0.0000
  -8   9   1      7.4845      0.4138      7.0525      0.0000
  -7   9   1      7.0376      0.5199      6.0543      0.0000
  -6   9   1      2.4379      0.8622      1.5778      0.0000
  -5   9   1     12.3300      1.4570      9.5406      0.0000
  -4   9   1      5.0257      0.3815     -4.8060      0.0000
  -3   9   1     21.8849      1.2856    -22.0597      0.0000
  -2   9   1      3.0039      0.5568     -2.1005      0.0000
  -1   9   1      9.3143      0.6409      7.6120      0.0000
   0   9   1      4.3974      0.4703      4.5773      0.0000
   1   9   1      5.8167      0.4057      5.4598      0.0000
   2   9   1      3.4981      0.3942      3.7365      0.0000
   3   9   1      2.8576      0.3766     -2.6543      0.0000
   4   9   1      4.5962      0.3354     -4.2175      0.0000
   5   9   1      1.7327      1.1037      0.4448      0.0000
   6   9   1      4.3529      0.6461     -0.8624      0.0000
   7   9   1      3.7667      0.7910      1.3172      0.0000
   8   9   1      3.3040      0.3250     -2.8441      0.0000
   9   9   1      2.3110      0.5323     -0.1326      0.0000
  10   9   1      2.3076      0.3659     -2.1313      0.0000
  11   9   1      1.3940      0.5348     -1.1372      0.0000
  12   9   1      0.9323      0.6090      0.4387      0.0000
  13   9   1      0.0000      0.6411      0.4001      0.0000
 -13  10   1      0.9447      0.6796      0.6170      0.0000
 -12  10   1      1.1354      0.5980      0.5008      0.0000
 -11  10   1      1.5246      0.6600      0.1031      0.0000
 -10  10   1      2.1646      0.3773      1.8194      0.0000
  -9  10   1      2.5065      0.3798      2.3272      0.0000
  -8  10   1      1.0407      0.9179     -0.6280      0.0000
  -7  10   1      2.7517      0.5178     -2.7817      0.0000
  -6  10   1      1.4787      0.5130      1.0609      0.0000
  -5  10   1      2.6342      1.5418      0.7169      0.0000
  -4  10   1      5.9490      0.7924     -5.1380      0.0000
  -3  10   1      4.4936      0.4040     -3.7508      0.0000
  -2  10   1      6.9958      0.3779      6.7550      0.0000
  -1  10   1      9.2008      0.8894      9.0855      0.0000
   0  10   1      6.7335      0.6734     -5.0994      0.0000
   1  10   1      1.9663      0.7475     -1.0320      0.0000
   2  10   1      7.1959      0.3870      6.9061      0.0000
   3  10   1      6.5342      0.4479     -2.8385      0.0000
   4  10   1     10.3663      0.7513    -10.0895      0.0000
   5  10   1      3.7144      0.4555      2.7813      0.0000
   6  10   1      2.4141      0.3695     -2.3326      0.0000
   7  10   1      4.7218      0.7839     -4.1245      0.0000
   8  10   1      1.0487      1.0338     -0.0217      0.0000
   9  10   1      3.8664      0.4703      4.2197      0.0000
  10  10   1      0.8014      0.9264      0.0511      0.0000
  11  10   1      2.9039      0.3200     -2.3596      0.0000
  12  10   1      1.1756      0.6653      0.5220      0.0000
 -13  11   1      0.0000      0.7589      0.3326      0.0000
 -12  11   1      1.8927      0.4012     -1.9855      0.0000
 -11  11   1      1.2498      0.4929     -0.6473      0.0000
 -10  11   1      2.0876      0.3679      2.2070      0.0000
  -9  11   1      1.9658      0.3636      1.6865      0.0000
  -8  11   1      4.5220      0.3386      3.8292      0.0000
  -7  11   1      2.5617      0.3470     -1.6192      0.0000
  -6  11   1      0.8827      0.6805      0.7345      0.0000
  -5  11   1      5.1609      0.4075     -4.3005      0.0000
  -4  11   1      4.3602      0.6025     -3.3812      0.0000
  -3  11   1      1.7086      0.5319      1.2384      0.0000
  -2  11   1      1.6482      0.6673     -0.8301      0.0000
  -1  11   1      4.5781      0.6228     -4.1387      0.0000
   0  11   1      3.0968      0.4330     -3.0087      0.0000
   1  11   1      9.6836      0.6015     10.6291      0.0000
   2  11   1      1.4099      0.4925     -1.7254      0.0000
   3  11   1      5.2345      0.5179     -5.5144      0.0000
   4  11   1      1.6744      0.6617     -1.2444      0.0000
   5  11   1      9.2420      0.5099     -7.8297      0.0000
   6  11   1      2.0845      0.3888     -1.9700      0.0000
   7  11   1      3.8219      0.4645      4.2988      0.0000
   8  11   1      6.4348      0.5422      4.9855      0.0000
   9  11   1      0.8894      0.6492     -0.9527      0.0000
  10  11   1      0.3941      0.6475     -0.1887      0.0000
  11  11   1      0.9359      0.6972      0.2798      0.0000
  12  11   1      0.5339      0.6057     -0.0311      0.0000
 -12  12   1      1.3663      0.5349     -0.1721      0.0000
 -11  12   1      0.5536      0.5886      0.3829      0.0000
 -10  12   1      0.0000      0.6813     -0.6185      0.0000
  -9  12   1      3.5160      0.4767     -4.1269      0.0000
  -8  12   1      4.3417      0.4133     -3.8108      0.0000
  -7  12   1      3.0795      0.4578      2.5650      0.0000
  -6  12   1      4.5141      0.3966      4.1903      0.0000
  -5  12   1      1.2116      0.6812     -0.4384      0.0000
  -4  12   1      4.8686      0.5584      1.5253      0.0000
  -3  12   1      4.9711      0.4584     -4.9292      0.0000
  -2  12   1      4.3008      0.4444     -3.5610      0.0000
  -1  12   1      1.6060      0.5966      0.8785      0.0000
   0  12   1      2.1034      1.4945      0.3259      0.0000
   1  12   1      1.5857      0.5200     -0.4366      0.0000
   2  12   1      4.0358      0.3284      3.6495      0.0000
   3  12   1      4.9024      0.4289      5.5455      0.0000
   4  12   1      1.4792      0.5116      0.8123      0.0000
   5  12   1      2.0669      0.3295     -0.9326      0.0000
   6  12   1      2.1534      0.3756      0.4832      0.0000
   7  12   1      3.7585      0.5649     -3.5973      0.0000
   8  12   1      0.9162      0.7850     -0.5940      0.0000
   9  12   1      0.0000      0.9419      0.6381      0.0000
  10  12   1      1.4560      0.5588      1.5657      0.0000
  11  12   1      1.1659      0.5529      0.5295      0.0000
 -11  13   1      1.3712      0.4422      0.3989      0.0000
 -10  13   1      1.2323      0.9820      1.2713      0.0000
  -9  13   1      1.4351      0.4745     -0.6668      0.0000
  -8  13   1      4.5292      0.4570     -3.9097      0.0000
  -7  13   1      1.9701      0.4219      1.1022      0.0000
  -6  13   1      4.3216      0.3907      4.1919      0.0000
  -5  13   1      2.7829      0.4456      2.5328      0.0000
  -4  13   1      1.0896      0.7284     -1.3292      0.0000
  -3  13   1      1.7913      0.5389     -0.2203      0.0000
  -2  13   1      1.0759      0.7626      0.8168      0.0000
  -1  13   1      2.5098      0.5729     -1.7784      0.0000
   0  13   1      3.6930      0.4832      4.7121      0.0000
   1  13   1      1.5439      0.5142     -1.0871      0.0000
   2  13   1      6.1074      0.4459     -6.7777      0.0000
   3  13   1      3.5654      0.3736      4.1767      0.0000
   4  13   1      4.1370      0.7150      2.9985      0.0000
   5  13   1      2.4475      0.3403     -0.0494      0.0000
   6  13   1      2.4485      0.3264     -2.1425      0.0000
   7  13   1      2.6016      0.4790      2.0268      0.0000
   8  13   1      3.1622      0.3402     -3.2164      0.0000
   9  13   1      2.6829      0.3893     -2.4275      0.0000
  10  13   1      0.9611      0.5225      1.2185      0.0000
 -10  14   1      0.8280      0.6479      1.3214      0.0000
  -9  14   1      1.3295      0.5232     -0.0729      0.0000
  -8  14   1      2.1322      0.3723     -1.6898      0.0000
  -7  14   1      2.2198      0.9444     -0.7378      0.0000
  -6  14   1      1.3887      0.4939      0.9045      0.0000
  -5  14   1      1.3600      0.5643     -1.2151      0.0000
  -4  14   1      1.6265      0.5976     -1.2103      0.0000
  -3  14   1      2.6705      0.4279      2.7570      0.0000
  -2  14   1      1.8374      0.4681     -1.2815      0.0000
  -1  14   1      2.1132      0.4926     -0.3459      0.0000
   0  14   1      3.3520      0.4735      3.8016      0.0000
   1  14   1      1.6006      0.6194      1.0393      0.0000
   2  14   1      3.5103      0.3201     -3.9269      0.0000
   3  14   1      1.5363      0.4701     -0.1853      0.0000
   4  14   1      2.2444      0.4279      2.1175      0.0000
   5  14   1      1.1594      0.5160     -1.0179      0.0000
   6  14   1      3.4439      0.4521     -3.3284      0.0000
   7  14   1      2.1713      0.3341      2.0335      0.0000
   8  14   1      0.6842      0.6361     -0.0888      0.0000
   9  14   1      2.0763      0.4019     -2.0122      0.0000
  10  14   1      0.2421      0.7458      0.4620      0.0000
 -10  15   1      1.9041      0.8309     -1.8839      0.0000
  -9  15   1      0.7672      0.6003     -0.4162      0.0000
  -8  15   1      3.4752      1.0087      2.6763      0.0000
  -7  15   1      2.4510      0.5484     -2.2487      0.0000
  -6  15   1      1.9762      0.9700     -0.3979      0.0000
  -5  15   1      2.0226      0.3635      2.0799      0.0000
  -4  15   1      2.4911      0.4781      2.5429      0.0000
  -3  15   1      2.5429      0.3576     -2.7032      0.0000
  -2  15   1      0.8852      0.7223      0.4631      0.0000
  -1  15   1      3.7772      0.5180      3.9403      0.0000
   0  15   1      1.9644      0.4917     -2.6909      0.0000
   1  15   1      3.1483      0.4442     -3.9369      0.0000
   2  15   1      0.9495      0.6812      0.5526      0.0000
   3  15   1      2.2903      0.3848      2.4352      0.0000
   4  15   1      1.8270      0.4176     -2.0835      0.0000
   5  15   1      1.8577      0.4474     -2.1834      0.0000
   6  15   1      1.2850      0.5043      1.6323      0.0000
   7  15   1      1.4002      0.3982     -0.3271      0.0000
   8  15   1      0.4313      0.6188     -0.1582      0.0000
   9  15   1      1.2378      0.8933      0.6216      0.0000
  -8  16   1      1.3911      0.7447     -0.4492      0.0000
  -7  16   1      0.9092      0.5929     -1.2415      0.0000
  -6  16   1      1.3332      0.4944      0.2158      0.0000
  -5  16   1      1.4407      0.4766      0.9048      0.0000
  -4  16   1      0.3162      0.6700      0.2804      0.0000
  -3  16   1      1.0541      0.5844     -0.9962      0.0000
  -2  16   1      1.0136      0.6414      0.4293      0.0000
  -1  16   1      0.9426      0.7387      0.9848      0.0000
   0  16   1      1.1445      0.8151      1.0747      0.0000
   1  16   1      0.6012      0.6410     -0.8963      0.0000
   2  16   1      1.5221      0.4977     -1.5245      0.0000
   3  16   1      1.2021      0.5581     -1.0424      0.0000
   4  16   1      0.5396      0.6536      0.3685      0.0000
   5  16   1      0.0000      0.6441      0.5392      0.0000
   6  16   1      1.3152      0.4351      0.9412      0.0000
   7  16   1      1.8008      0.3606     -0.3582      0.0000
  -7  17   1      0.5884      0.6842      0.6010      0.0000
  -6  17   1      0.0000      0.6205     -0.3103      0.0000
  -5  17   1      0.3689      0.5859     -0.0375      0.0000
  -4  17   1      0.8267      0.6389     -0.7682      0.0000
  -3  17   1      1.2707      0.5630     -1.8162      0.0000
  -2  17   1      0.0000      0.5843     -0.4161      0.0000
  -1  17   1      1.9706      0.4447      2.3303      0.0000
   0  17   1      1.1114      0.5158      0.8549      0.0000
   1  17   1      1.0241      0.5932     -0.8915      0.0000
   2  17   1      0.7335      0.5973     -0.5800      0.0000
   3  17   1      1.0699      0.4692      0.4156      0.0000
   4  17   1      1.5057      0.3653     -2.0211      0.0000
   5  17   1      0.6306      0.6154     -0.3969      0.0000
   6  17   1      0.0000      0.6516     -0.1863      0.0000
  -5  18   1      1.2328      0.5717      1.6459      0.0000
  -4  18   1      0.8704      0.6707     -0.0042      0.0000
  -3  18   1      0.0000      0.5709     -1.4138      0.0000
  -2  18   1      0.4917      0.6144     -0.4120      0.0000
  -1  18   1      0.1360      0.6334      0.0183      0.0000
   0  18   1      1.0606      0.5854     -1.0548      0.0000
   1  18   1      0.8575      0.6894      0.5602      0.0000
   2  18   1      1.3001      0.4560      1.4881      0.0000
   3  18   1      0.9660      0.6078      0.8837      0.0000
   4  18   1      0.6832      0.6539     -0.7467      0.0000
  -1  19   1      0.0000      0.7120     -1.3141      0.0000
   0  19   1      0.4665      0.6372      0.6911      0.0000
   0   0   2      5.4749      0.9250     -1.0736      0.0000
   1   0   2     11.4341      1.3420    -16.4536      0.0000
   2   0   2      8.9272      1.5309      9.4902      0.0000
   3   0   2      0.0000      2.0472      0.3234      0.0000
  -1   1   2     56.1913      7.8276    -57.2880      0.0000
   0   1   2      9.6816      0.4456     -9.4631      0.0000
   1   1   2      7.5664      0.8995     -3.5217      0.0000
   2   1   2     15.1558      1.7823     15.1023      0.0000
   3   1   2      2.6446      0.7248     -0.0261      0.0000
   5   1   2      2.1244      2.1711      0.5372      0.0000
  -2   2   2     31.0643      2.3113    -59.0243      0.0000
  -1   2   2      2.2458      0.5089      2.2330      0.0000
   0   2   2     30.4538      3.5671    -32.3735      0.0000
   1   2   2      8.1803      0.7461     10.1183      0.0000
   2   2   2     13.8793      2.3267     15.3873      0.0000
   3   2   2      2.9475      0.3896     -3.0573      0.0000
   4   2   2     11.3244      0.5997    -14.4147      0.0000
   5   2   2      4.2535      0.8734     -5.9235      0.0000
   6   2   2     12.6873      1.5350     13.9811      0.0000
   7   2   2      3.5251      1.5835     -1.0480      0.0000
  -4   3   2     12.2896      0.9644    -15.3920      0.0000
  -3   3   2     16.4888      2.7441    -19.8826      0.0000
  -2   3   2      6.9015      0.4646     -6.7730      0.0000
  -1   3   2     14.0778      1.1668    -14.4418      0.0000
   0   3   2      3.6022      0.3685      2.0892      0.0000
   1   3   2     41.4022      1.9860     46.1135      0.0000
   2   3   2     12.5391      0.6255    -13.9554      0.0000
   3   3   2      6.2578      0.6566     -7.7134      0.0000
   4   3   2     10.7650      2.7391     12.2146      0.0000
   5   3   2      3.7531      0.5969      3.0925      0.0000
   6   3   2      1.8361      0.8813      2.2962      0.0000
   7   3   2      3.0517      1.1438      2.5279      0.0000
   8   3   2      2.4895      1.7160     -4.5580      0.0000
   9   3   2      4.4193      1.6922     -4.1322      0.0000
  10   3   2      0.0000      1.6226      1.5982      0.0000
  -6   4   2     14.2321      3.3820    -13.1335      0.0000
  -5   4   2      6.1149      0.6042      5.1195      0.0000
  -4   4   2     13.7272      1.9327      9.7539      0.0000
  -3   4   2      3.4392      1.3536      0.0745      0.0000
  -2   4   2     19.5912      1.0855    -17.3597      0.0000
  -1   4   2      2.7483      0.3141      4.0454      0.0000
   0   4   2     20.4234      1.2879      0.2556      0.0000
   1   4   2     32.0387      1.5308    -33.9839      0.0000
   2   4   2      9.4233      0.6397     -7.6847      0.0000
   3   4   2      2.7679      0.5055      3.3674      0.0000
   4   4   2      9.1532      0.8668      7.5321      0.0000
   5   4   2      5.2425      0.8335      3.3575      0.0000
   6   4   2     12.8342      0.8507     13.6238      0.0000
   7   4   2      5.4800      0.6634      4.3139      0.0000
   8   4   2      2.0920      0.8154     -3.3017      0.0000
   9   4   2      5.4469      1.1710     -6.3425      0.0000
  10   4   2      0.8014      1.2301     -0.9149      0.0000
  11   4   2      2.2050      1.1650      3.0825      0.0000
  13   4   2      1.0267      1.1959      0.6206      0.0000
  -9   5   2      1.3412      1.7255     -0.9342      0.0000
  -7   5   2      7.3673      0.7816     -6.8331      0.0000
  -6   5   2     20.3313      0.9900    -21.8551      0.0000
  -5   5   2      8.9341      1.5165     -8.3237      0.0000
  -4   5   2     23.9336      2.8037     20.6527      0.0000
  -3   5   2     14.2374      1.9073    -15.1164      0.0000
  -2   5   2     11.2517      0.5066     12.2265      0.0000
  -1   5   2      5.3607      1.2249     -1.0542      0.0000
   0   5   2      2.2449      0.3109      1.7991      0.0000
   1   5   2     18.9249      1.1995    -13.5453      0.0000
   2   5   2      3.1544      0.3939      1.6260      0.0000
   3   5   2     18.0556      0.8803     20.1685      0.0000
   4   5   2      2.4535      0.3989      1.2297      0.0000
   5   5   2      5.6940      1.3031     -6.2158      0.0000
   6   5   2     13.8424      2.3179     13.5099      0.0000
   7   5   2      6.3173      0.8716      6.3124      0.0000
   8   5   2      8.3822      0.6406     -8.7400      0.0000
   9   5   2      2.5064      0.5665     -2.2339      0.0000
  10   5   2      2.3124      0.8060      1.4522      0.0000
  11   5   2      4.6977      1.3488     -6.3619      0.0000
  12   5   2      1.4882      0.9625     -0.0726      0.0000
  13   5   2      2.3282      1.3931      2.8049      0.0000
 -11   6   2      1.7390      1.6957     -3.4728      0.0000
 -10   6   2      1.2542      1.1742      1.4347      0.0000
  -9   6   2      4.1895      0.6279      4.4221      0.0000
  -8   6   2      1.6241      1.2292      0.0853      0.0000
  -7   6   2      5.1188      0.9534      4.5259      0.0000
  -6   6   2      4.2561      0.4445     -2.7558      0.0000
  -5   6   2      7.6158      0.5231     -7.2401      0.0000
  -4   6   2     16.2605      0.8291    -14.3444      0.0000
  -3   6   2      2.1413      0.3390      1.7103      0.0000
  -2   6   2      9.2991      0.9139     -5.5218      0.0000
  -1   6   2      2.8886      0.7157      1.4807      0.0000
   0   6   2     15.8351      0.8835     16.8620      0.0000
   1   6   2     18.3946      0.8953     18.0324      0.0000
   2   6   2      3.9622      0.3396     -4.1165      0.0000
   3   6   2      4.3689      0.3596      3.9445      0.0000
   4   6   2      8.7651      0.4868     -9.3697      0.0000
   5   6   2     12.2141      1.1895    -14.2855      0.0000
   6   6   2      2.9587      0.5063     -0.0256      0.0000
   7   6   2      4.7288      0.9242      4.1588      0.0000
   8   6   2      1.8057      0.6495      0.2167      0.0000
   9   6   2      3.2382      0.3904     -2.9765      0.0000
  10   6   2      4.5824      0.3921      4.3439      0.0000
  11   6   2      2.0505      0.4531      0.5516      0.0000
  12   6   2      0.9842      0.8787     -1.7618      0.0000
  13   6   2      1.0586      0.8401      0.2642      0.0000
 -14   7   2      0.3962      0.9438     -0.4421      0.0000
 -12   7   2      2.1490      1.0213      3.1904      0.0000
 -11   7   2      2.9571      0.6465      2.3334      0.0000
 -10   7   2      1.6053      1.1946     -1.5157      0.0000
  -9   7   2      9.1333      1.1018     -1.7629      0.0000
  -8   7   2      3.6368      0.7306      3.2158      0.0000
  -7   7   2      3.8613      0.4618     -4.2893      0.0000
  -6   7   2      2.6431      0.5214     -2.3074      0.0000
  -5   7   2     18.9449      1.7693     19.3741      0.0000
  -4   7   2      4.3426      0.8240     -2.8223      0.0000
  -3   7   2      6.9835      0.9108     -4.8569      0.0000
  -2   7   2      2.1503      0.4577      1.1470      0.0000
  -1   7   2      5.7677      0.9964     -6.6184      0.0000
   0   7   2      2.6047      0.3100     -0.8905      0.0000
   1   7   2      2.2270      0.3916      1.2141      0.0000
   2   7   2      2.8144      0.3704     -3.3536      0.0000
   3   7   2      3.3179      0.4393     -3.9384      0.0000
   4   7   2      1.7443      0.3951      1.1755      0.0000
   5   7   2      3.2398      0.4205     -2.9302      0.0000
   6   7   2      6.2402      0.5390     -5.5643      0.0000
   7   7   2      5.4574      1.1239      5.3656      0.0000
   8   7   2      3.6131      0.3606     -2.5628      0.0000
   9   7   2      1.3597      0.6236     -0.4846      0.0000
  10   7   2      0.7864      0.7424      0.9268      0.0000
  11   7   2      1.0493      0.7084      0.2933      0.0000
  12   7   2      1.1609      0.8465      0.4968      0.0000
  13   7   2      1.4878      0.9126      0.3564      0.0000
 -14   8   2      0.0000      1.3663     -1.2006      0.0000
 -13   8   2      1.0260      1.0436      0.1029      0.0000
 -12   8   2      2.5113      0.4814      2.7716      0.0000
 -11   8   2      2.5314      0.6800      0.2016      0.0000
 -10   8   2      2.2933      0.4338     -2.1740      0.0000
  -9   8   2      3.4344      0.4084     -0.7947      0.0000
  -8   8   2      3.7745      0.3876      3.1642      0.0000
  -7   8   2      6.0588      0.5963     -5.3970      0.0000
  -6   8   2      3.2355      0.5233      3.1149      0.0000
  -5   8   2      2.7522      0.7838     -0.6349      0.0000
  -4   8   2     19.8044      1.3575    -19.4162      0.0000
  -3   8   2     14.3567      0.8061    -15.0037      0.0000
  -2   8   2      8.8270      0.5226      8.8829      0.0000
  -1   8   2      6.9320      0.6820      7.3262      0.0000
   0   8   2      7.2221      0.4008     -6.1499      0.0000
   1   8   2      2.2809      0.3563     -0.5127      0.0000
   2   8   2      3.6868      0.4000      1.8196      0.0000
   3   8   2     14.9926      0.9683    -14.6416      0.0000
   4   8   2      3.3376      0.5640     -0.0899      0.0000
   5   8   2      6.5454      0.4934      5.5676      0.0000
   6   8   2      4.8840      0.5031      4.8450      0.0000
   7   8   2      2.8928      0.4073     -2.0541      0.0000
   8   8   2      2.3581      0.4606     -1.5359      0.0000
   9   8   2      3.9001      0.5438      4.8423      0.0000
  10   8   2      1.6059      0.4214      0.6440      0.0000
  11   8   2      1.3122      0.7257     -0.9231      0.0000
  12   8   2      1.0080      0.6953      0.7585      0.0000
  13   8   2      0.0000      0.8696      0.6660      0.0000
 -14   9   2      1.1013      0.6847      1.0470      0.0000
 -13   9   2      2.1569      0.3880      1.8184      0.0000
 -12   9   2      1.2343      0.5504     -1.5661      0.0000
 -11   9   2      1.7746      0.6689     -1.6412      0.0000
 -10   9   2      3.2158      0.6561     -2.3312      0.0000
  -9   9   2      1.6652      0.4798      0.9593      0.0000
  -8   9   2      3.7772      0.3197     -3.8537      0.0000
  -7   9   2      5.4847      0.5840     -2.0190      0.0000
  -6   9   2      9.1812      0.4810      9.0550      0.0000
  -5   9   2      2.0608      0.5262      1.9980      0.0000
  -3   9   2      6.4181      0.6107     -6.5674      0.0000
  -2   9   2      5.8776      0.4547      8.0498      0.0000
  -1   9   2     16.0379      1.5288    -12.7879      0.0000
   0   9   2      5.0330      0.3961     -5.2278      0.0000
   1   9   2     11.6018      1.1311     12.3294      0.0000
   2   9   2      1.9635      0.4104     -1.3624      0.0000
   3   9   2      4.1206      1.0513      5.6241      0.0000
   4   9   2     10.0731      0.6720     11.9483      0.0000
   5   9   2      1.3800      0.7389     -1.4021      0.0000
   6   9   2      7.1012      0.8279     -6.6520      0.0000
   7   9   2      1.2287      0.6129     -0.2944      0.0000
   8   9   2      2.7723      0.3861      2.6483      0.0000
   9   9   2      2.5108      0.7045     -2.4521      0.0000
  10   9   2      1.5508      0.4059      0.3999      0.0000
  11   9   2      1.9251      0.3523      1.8932      0.0000
  12   9   2      0.7958      0.6405      0.6213      0.0000
 -13  10   2      1.1157      0.6129     -0.2180      0.0000
 -12  10   2      1.4424      0.5824      2.0567      0.0000
 -11  10   2      3.8212      0.4557      4.1076      0.0000
 -10  10   2      2.2159      0.3640     -1.5415      0.0000
  -9  10   2      2.7051      0.7411     -1.9410      0.0000
  -8  10   2      1.7315      0.6188     -0.1292      0.0000
  -7  10   2      4.9444      0.3467     -4.0439      0.0000
  -6  10   2      9.8616      0.9150     -9.2020      0.0000
  -5  10   2      4.6974      0.7063      4.9982      0.0000
  -4  10   2      5.4410      0.3648      5.5818      0.0000
  -3  10   2      3.0475      0.2916     -3.2108      0.0000
  -2  10   2      7.3933      0.3994      6.8814      0.0000
  -1  10   2      2.8039      0.6404      1.0596      0.0000
   0  10   2      4.2632      0.3589     -3.3737      0.0000
   1  10   2      3.9626      0.2916     -3.3880      0.0000
   2  10   2      3.8455      0.5015     -4.0165      0.0000
   3  10   2      2.2201      0.6505     -0.7338      0.0000
   4  10   2      2.6125      0.6202      2.0613      0.0000
   5  10   2      8.8244      0.6636      7.4392      0.0000
   6  10   2      1.7437      0.6024      1.4612      0.0000
   7  10   2      4.1172      0.3726     -4.5013      0.0000
   8  10   2      4.0893      0.4099     -3.3671      0.0000
   9  10   2      1.5498      0.3998     -1.4870      0.0000
  10  10   2      2.1648      0.4128      0.2327      0.0000
  11  10   2      0.9423      0.6305      0.1419      0.0000
  12  10   2      1.3220      0.7044      0.9143      0.0000
 -13  11   2      1.6588      0.3941      0.5752      0.0000
 -12  11   2      2.1075      0.3305     -2.0466      0.0000
 -11  11   2      0.9115      0.7459     -0.5216      0.0000
 -10  11   2      2.3179      0.3726      2.0311      0.0000
  -9  11   2      3.1149      0.6440     -2.0438      0.0000
  -8  11   2      1.9839      0.6006     -0.2710      0.0000
  -7  11   2      1.5859      0.4882      1.2968      0.0000
  -6  11   2      2.2988      0.5004     -1.3178      0.0000
  -5  11   2      1.5569      0.4108     -1.0105      0.0000
  -4  11   2      1.3573      0.6275      1.3327      0.0000
  -3  11   2      3.3768      0.6930      1.5545      0.0000
  -2  11   2      0.0000      0.7304      1.0747      0.0000
  -1  11   2      4.6122      0.4327      4.4882      0.0000
   0  11   2      3.0759      0.3645      3.0008      0.0000
   1  11   2      5.5137      0.4686     -5.4200      0.0000
   2  11   2      2.9475      0.4796     -3.1701      0.0000
   3  11   2      1.7992      0.6722     -0.3026      0.0000
   4  11   2      4.2998      0.4051     -4.3203      0.0000
   5  11   2      1.6158      1.1169     -1.2200      0.0000
   6  11   2      1.5765      1.0885      1.6470      0.0000
   7  11   2      3.7944      0.4130      4.1491      0.0000
   8  11   2      1.8921      0.4820     -1.8893      0.0000
   9  11   2      1.3123      0.5956      0.0896      0.0000
  10  11   2      1.1728      0.5065      0.1274      0.0000
  11  11   2      1.1680      0.5120     -0.3459      0.0000
 -12  12   2      1.2599      0.4128     -1.0057      0.0000
 -11  12   2      0.9502      0.6729      0.9501      0.0000
 -10  12   2      1.3460      0.4223      0.4267      0.0000
  -9  12   2      1.9921      0.4421     -2.0884      0.0000
  -8  12   2      0.7850      0.7679      0.9828      0.0000
  -7  12   2      3.5944      0.3196      3.4633      0.0000
  -6  12   2      3.4306      0.9507     -0.9780      0.0000
  -5  12   2      6.0475      0.3537     -5.8402      0.0000
  -4  12   2      3.3371      0.3327      3.5145      0.0000
  -3  12   2      1.4554      0.4178      0.8466      0.0000
  -2  12   2      6.2855      0.4350     -5.7057      0.0000
  -1  12   2      1.9467      0.6195     -2.3527      0.0000
   0  12   2      7.5981      0.5043      8.3090      0.0000
   1  12   2      1.2377      0.7708     -0.7355      0.0000
   2  12   2      7.3331      0.3830     -7.8376      0.0000
   3  12   2      2.5898      0.7303      1.6619      0.0000
   4  12   2      2.3703      0.3862      2.1837      0.0000
   5  12   2      4.5361      0.4173     -4.7655      0.0000
   6  12   2      1.0222      0.6205     -0.1529      0.0000
   7  12   2      6.7899      0.5724      6.4535      0.0000
   8  12   2      1.4714      0.4599     -1.6039      0.0000
   9  12   2      3.0609      0.4100     -2.9730      0.0000
  10  12   2      1.7371      0.3486      1.5533      0.0000
  11  12   2      0.9525      0.8794      1.1300      0.0000
 -12  13   2      1.3531      0.6010      1.1506      0.0000
 -11  13   2      1.2717      0.4915      0.6007      0.0000
 -10  13   2      0.4657      0.6592     -0.9001      0.0000
  -9  13   2      1.5246      0.4206      0.6589      0.0000
  -8  13   2      0.1213      0.6169      0.4106      0.0000
  -7  13   2      1.5886      0.3561      0.3568      0.0000
  -6  13   2      1.6763      0.5732     -1.7966      0.0000
  -5  13   2      1.5375      0.4319     -0.0767      0.0000
  -4  13   2      0.8656      0.7593      0.5763      0.0000
  -3  13   2      2.9310      0.2876     -2.9176      0.0000
  -2  13   2      2.3554      0.3206      2.8413      0.0000
  -1  13   2      4.3948      0.4407      6.2298      0.0000
   0  13   2      1.5947      0.9336     -0.0218      0.0000
   1  13   2      6.8463      0.4196     -6.4641      0.0000
   2  13   2      1.4529      0.4975     -1.7079      0.0000
   3  13   2      0.6998      0.9161      0.4107      0.0000
   4  13   2      2.9198      0.4499     -2.8216      0.0000
   5  13   2      2.1826      0.4068     -1.1994      0.0000
   6  13   2      1.4017      0.4751      1.3114      0.0000
   7  13   2      1.0187      0.6422      1.0514      0.0000
   8  13   2      1.5351      0.5366      1.1899      0.0000
   9  13   2      1.3875      0.5892      0.9330      0.0000
  10  13   2      0.4225      0.5874      0.3505      0.0000
 -11  14   2      0.8587      0.6340     -0.7042      0.0000
 -10  14   2      1.1350      0.5249     -0.9835      0.0000
  -9  14   2      1.7697      0.4031      1.4247      0.0000
  -8  14   2      2.2030      0.3786      1.7524      0.0000
  -7  14   2      2.6203      1.1698     -0.5109      0.0000
  -6  14   2      2.1272      0.7963     -1.7925      0.0000
  -5  14   2      1.7659      0.4666     -1.0668      0.0000
  -4  14   2      0.8959      0.8338     -0.0563      0.0000
  -3  14   2      1.9293      0.3578     -2.3830      0.0000
  -2  14   2      2.2345      0.3732     -2.4094      0.0000
  -1  14   2      1.2105      0.6250     -0.7631      0.0000
   0  14   2      2.1315      0.4254      1.8143      0.0000
   1  14   2      1.3208      0.6870      0.6892      0.0000
   2  14   2      1.3383      0.4744     -0.6350      0.0000
   3  14   2      1.2149      0.6999     -1.4970      0.0000
   4  14   2      1.4816      0.4802     -0.4810      0.0000
   5  14   2      1.4672      0.4484      0.1832      0.0000
   6  14   2      1.5155      0.6533      1.0923      0.0000
   7  14   2      1.9115      0.3777      1.6233      0.0000
   8  14   2      1.4108      0.4676      0.1725      0.0000
   9  14   2      0.0000      0.7054      0.6823      0.0000
 -10  15   2      3.1055      0.4480     -2.4664      0.0000
  -9  15   2      0.4447      0.6586     -0.8288      0.0000
  -8  15   2      1.1881      0.4514      0.8637      0.0000
  -7  15   2      1.3686      0.4038      0.8787      0.0000
  -6  15   2      2.2576      0.4597      1.7209      0.0000
  -5  15   2      1.6825      0.4500     -0.3806      0.0000
  -4  15   2      1.0076      0.6491      0.9468      0.0000
  -3  15   2      0.5993      0.6373     -0.8087      0.0000
  -2  15   2      1.0731      0.5929     -0.8053      0.0000
  -1  15   2      1.2373      0.4985     -0.6326      0.0000
   0  15   2      1.5324      0.4738     -1.4254      0.0000
   1  15   2      1.1906      0.5008      0.6529      0.0000
   2  15   2      2.4974      0.4218      2.8814      0.0000
   3  15   2      2.6439      0.3686      3.0461      0.0000
   4  15   2      1.0039      0.5862     -0.0046      0.0000
   5  15   2      0.9493      0.6246     -0.8001      0.0000
   6  15   2      1.9775      0.3580     -1.8381      0.0000
   7  15   2      1.1468      0.4939     -0.4043      0.0000
   8  15   2      1.5567      0.4168      0.6669      0.0000
  -9  16   2      1.4560      0.6889      1.1611      0.0000
  -8  16   2      1.7236      1.0021      1.2417      0.0000
  -7  16   2      1.2188      0.4043     -1.5306      0.0000
  -6  16   2      1.0551      0.7457     -1.2680      0.0000
  -5  16   2      1.6232      0.4196      1.9870      0.0000
  -4  16   2      0.9788      0.6945      1.5710      0.0000
  -3  16   2      1.8227      0.3554     -2.2248      0.0000
  -2  16   2      1.3548      0.4423      1.7984      0.0000
  -1  16   2      1.2377      0.4725     -0.3012      0.0000
   0  16   2      2.6462      0.3703     -2.8927      0.0000
   1  16   2      0.7719      0.6029      0.4393      0.0000
   2  16   2      1.8470      0.3292      2.5590      0.0000
   3  16   2      1.2397      0.4560     -1.1007      0.0000
   4  16   2      2.2719      0.4095     -2.2541      0.0000
   5  16   2      2.5615      0.4063      3.2212      0.0000
   6  16   2      0.5423      0.5779      0.3186      0.0000
   7  16   2      1.3570      0.4071     -1.8853      0.0000
  -7  17   2      2.3671      0.4263      2.0145      0.0000
  -6  17   2      0.0000      0.6803      0.1678      0.0000
  -5  17   2      1.6896      0.3195     -2.2995      0.0000
  -4  17   2      1.1061      0.4778     -0.7896      0.0000
  -3  17   2      1.2946      0.6442      1.9204      0.0000
  -2  17   2      0.4119      0.5979     -0.5584      0.0000
  -1  17   2      0.8666      0.5785     -0.1098      0.0000
   0  17   2      1.4082      0.4402      1.4968      0.0000
   1  17   2      0.6107      0.6014     -0.6049      0.0000
   2  17   2      0.0000      0.6169     -0.4541      0.0000
   3  17   2      1.0212      0.5101     -0.3761      0.0000
   4  17   2      0.0000      0.6163     -0.7179      0.0000
   5  17   2      1.0236      0.6245     -0.1970      0.0000
   6  17   2      0.0000      0.9144     -0.1311      0.0000
  -5  18   2      1.0469      0.7782     -1.0846      0.0000
  -4  18   2      1.5843      0.5679      1.1839      0.0000
  -3  18   2      1.2464      0.4958      1.3550      0.0000
  -2  18   2      0.9973      0.6057     -0.9785      0.0000
  -1  18   2      0.8566      0.5670     -1.1188      0.0000
   0  18   2      1.6349      0.3626     -0.2537      0.0000
   1  18   2      0.9356      0.4940     -1.2687      0.0000
   2  18   2      0.5467      0.6093     -0.7950      0.0000
   3  18   2      0.6056      0.6564      0.4293      0.0000
   4  18   2      0.0000      0.9395      0.8780      0.0000
  -1   1   3     38.5905      2.1223     49.1039      0.0000
   0   1   3     10.0661      1.1121      9.7490      0.0000
   1   1   3      5.5247      0.3899      4.3495      0.0000
   2   1   3     13.6070      0.8894    -14.1480      0.0000
   3   1   3      8.4273      1.1134    -10.3316      0.0000
   4   1   3     13.1886      1.5640     14.5642      0.0000
   5   1   3     12.4738      2.1414     16.4161      0.0000
   6   1   3      6.5824      1.1361      6.3731      0.0000
   7   1   3      3.6007      2.1603      3.9624      0.0000
  -2   2   3      6.4831      0.6588      6.2666      0.0000
  -1   2   3      4.4480      0.6555      2.5929      0.0000
   0   2   3     31.4847      1.6339     34.0521      0.0000
   1   2   3     15.2759      1.7882     14.6677      0.0000
   2   2   3     19.9035      2.8102    -20.5004      0.0000
   3   2   3      3.1937      0.4534      0.2261      0.0000
   4   2   3      4.7205      0.4650      4.9176      0.0000
   5   2   3      9.2270      1.4434     -7.2122      0.0000
   6   2   3      2.1460      1.0918      1.4382      0.0000
   7   2   3     10.0570      1.2814     10.6032      0.0000
   8   2   3      2.3264      1.7947      1.8336      0.0000
   9   2   3      1.6793      1.8165     -4.1600      0.0000
  -3   3   3     26.3016      1.9605    -54.5507      0.0000
  -2   3   3      7.4989      0.6320     -8.5088      0.0000
  -1   3   3     48.5678      5.6776     77.6947      0.0000
   0   3   3     11.3728      1.3392     13.4277      0.0000
   1   3   3      8.5190      0.4490      9.7386      0.0000
   2   3   3     18.0303      0.8794     15.1588      0.0000
   3   3   3     12.7461      0.9943      8.9911      0.0000
   4   3   3     16.0395      7.1018    -27.2398      0.0000
   5   3   3      2.0773      0.6600      3.8076      0.0000
   6   3   3      5.8026      0.6242      6.6206      0.0000
   7   3   3     10.8403      1.3045     -6.6933      0.0000
   8   3   3      1.7999      0.9549     -0.7924      0.0000
   9   3   3      2.6554      1.3745      1.5940      0.0000
  10   3   3      0.0000      1.8108      0.9779      0.0000
  12   3   3      0.2666      6.1721     -0.7968      0.0000
  -5   4   3      3.6008      0.8463      3.8955      0.0000
  -4   4   3     10.0352      1.2458     -9.1983      0.0000
  -3   4   3      3.7578      0.3330     -3.0924      0.0000
  -2   4   3     17.8826      0.9902    -15.5435      0.0000
  -1   4   3      7.4117      0.4833     -5.0741      0.0000
   0   4   3     44.0845      5.1642     47.2226      0.0000
   1   4   3     14.3438      2.3841    -15.3333      0.0000
   2   4   3      1.9420      0.4247     -1.5188      0.0000
   3   4   3      6.5228      0.9866      4.9832      0.0000
   4   4   3      6.2705      0.3951     -5.6086      0.0000
   5   4   3     14.8913      1.7562    -14.4818      0.0000
   6   4   3      1.1631      1.0168     -0.6148      0.0000
   7   4   3      2.7913      0.4319     -2.9442      0.0000
   8   4   3      5.2246      0.4777     -5.1284      0.0000
   9   4   3      3.6869      0.6620      3.8690      0.0000
  11   4   3      1.6702      1.1961     -0.2651      0.0000
  12   4   3      0.3094      1.1317      0.8173      0.0000
  13   4   3      0.9022      1.0783      0.2748      0.0000
  -7   5   3      4.5024      0.8716     -4.3701      0.0000
  -6   5   3      6.6287      0.6288     -7.6934      0.0000
  -4   5   3      7.4093      0.6361      2.0635      0.0000
  -3   5   3      9.4973      1.3891     -4.7609      0.0000
  -2   5   3      5.2950      0.4310     -4.1584      0.0000
  -1   5   3     28.6422      1.6477     31.1588      0.0000
   0   5   3      8.4515      0.9859      5.2479      0.0000
   1   5   3     18.0808      1.1549    -16.4520      0.0000
   2   5   3      1.0201      0.6996      0.3343      0.0000
   3   5   3      3.8472      1.1515      1.1379      0.0000
   4   5   3      7.5568      0.4243      8.0710      0.0000
   5   5   3      4.2995      0.3732     -4.5683      0.0000
   6   5   3      7.5438      0.6781      3.5360      0.0000
   7   5   3      4.8936      0.4554      4.7562      0.0000
   8   5   3      1.5719      1.4661      1.2847      0.0000
   9   5   3      2.2098      0.5208      2.0885      0.0000
  11   5   3      2.7599      0.5893     -2.3978      0.0000
  12   5   3      0.0000      0.8764     -0.8179      0.0000
  13   5   3      1.4015      1.1148      1.0681      0.0000
 -10   6   3      2.9564      1.5161     -6.8261      0.0000
  -9   6   3      2.8999      1.1403      3.8072      0.0000
  -8   6   3      3.6949      0.5036     -3.3135      0.0000
  -7   6   3      4.6130      1.2275     -4.5679      0.0000
  -6   6   3     10.2086      0.8133     11.7486      0.0000
  -5   6   3      1.8637      0.9728      0.9216      0.0000
  -4   6   3      5.1042      0.6492     -4.3895      0.0000
  -3   6   3      4.7295      0.3305     -4.6107      0.0000
  -2   6   3      4.6736      0.3621      4.0508      0.0000
  -1   6   3     10.6162      0.8882    -12.1413      0.0000
   0   6   3      5.2360      0.7292      1.8928      0.0000
   1   6   3     10.6028      0.7028     10.3410      0.0000
   2   6   3      5.1100      0.4848      4.8982      0.0000
   3   6   3      8.0530      0.5606      7.9196      0.0000
   4   6   3      3.0156      0.3435     -1.5586      0.0000
   5   6   3      4.5232      0.3561      3.4698      0.0000
   6   6   3      1.5074      0.6496     -0.3468      0.0000
   7   6   3      5.1814      0.6200     -6.3021      0.0000
   8   6   3      4.0338      0.7507     -4.4282      0.0000
   9   6   3      6.2814      0.5198      6.6971      0.0000
  10   6   3      2.3848      1.1791     -1.2363      0.0000
  11   6   3      2.0430      0.4484     -1.7511      0.0000
  12   6   3      2.2500      0.5343      1.0453      0.0000
  13   6   3      0.0000      0.8399      0.2096      0.0000
 -12   7   3      0.0000      1.1166      1.3582      0.0000
 -11   7   3      3.2801      0.8469     -3.8725      0.0000
 -10   7   3      2.6569      0.5742      3.0716      0.0000
  -9   7   3      1.9469      0.5920     -1.5549      0.0000
  -8   7   3      9.3953      0.7959    -11.6897      0.0000
  -7   7   3      7.1033      2.8176     -8.8058      0.0000
  -6   7   3     10.9655      0.5546     11.1644      0.0000
  -5   7   3      6.9553      1.1933      8.2603      0.0000
  -4   7   3      2.5939      0.9564      1.6045      0.0000
  -3   7   3     13.3688      0.7916     10.3966      0.0000
  -2   7   3      8.5601      0.4099      7.5913      0.0000
  -1   7   3     24.3749      2.3220     -0.1208      0.0000
   0   7   3      2.5582      0.7057      2.5344      0.0000
   1   7   3      3.8079      0.6078      2.6150      0.0000
   2   7   3     19.1969      0.9319    -18.6861      0.0000
   3   7   3      9.4326      0.7037     10.1353      0.0000
   4   7   3     14.9994      0.7762     13.9444      0.0000
   5   7   3      2.7517      0.5003      3.1053      0.0000
   6   7   3      5.7698      1.7268     -4.3678      0.0000
   7   7   3      2.2766      0.4645      0.9026      0.0000
   8   7   3      2.6024      0.5752     -2.2328      0.0000
   9   7   3      3.8401      0.4166     -4.6617      0.0000
  10   7   3      1.6515      0.5947      0.2891      0.0000
  11   7   3      1.1416      0.7322      0.9735      0.0000
  12   7   3      0.9622      0.7069      0.0712      0.0000
 -15   8   3      0.0000      0.8937      0.1071      0.0000
 -13   8   3      1.6537      1.0057     -2.0520      0.0000
 -12   8   3      2.2755      0.7692      2.5548      0.0000
 -11   8   3      1.5368      0.6034     -0.6206      0.0000
 -10   8   3      2.4073      0.5382     -2.5898      0.0000
  -9   8   3      4.2849      0.4926      3.3659      0.0000
  -8   8   3      4.1468      0.3422      3.6586      0.0000
  -7   8   3      3.1334      0.5067     -2.9984      0.0000
  -6   8   3      2.4190      0.5024      0.7008      0.0000
  -5   8   3      2.7857      0.3380      1.9669      0.0000
  -4   8   3     12.0630      0.7782    -10.1300      0.0000
  -3   8   3      4.0303      0.3971     -3.2441      0.0000
  -2   8   3      3.9672      0.3904      2.8714      0.0000
  -1   8   3      4.4361      0.4088     -1.4929      0.0000
   0   8   3     23.5589      1.4553     23.9338      0.0000
   1   8   3      6.2434      0.8525      6.0270      0.0000
   2   8   3      9.7579      0.6570     -8.8032      0.0000
   3   8   3     17.4662      0.8539    -18.8566      0.0000
   4   8   3      4.3582      0.3625      2.9472      0.0000
   5   8   3      2.4882      0.4234      2.0516      0.0000
   6   8   3      2.1907      0.5796      0.4462      0.0000
   7   8   3      2.8711      0.6752     -1.7045      0.0000
   8   8   3      1.9390      0.4077      1.0910      0.0000
   9   8   3      2.2990      0.4215      0.0038      0.0000
  10   8   3      0.9091      0.5579     -0.5095      0.0000
  11   8   3      0.7095      0.7485      0.4540      0.0000
  12   8   3      1.2566      0.4937     -0.7426      0.0000
 -14   9   3      1.1084      0.7254      0.7566      0.0000
 -13   9   3      1.0371      0.7083     -0.3905      0.0000
 -12   9   3      1.5565      0.6193     -1.3198      0.0000
 -11   9   3      1.5307      0.5377     -1.5378      0.0000
 -10   9   3      7.1700      0.5211     -5.5665      0.0000
  -9   9   3      3.4482      0.7935      2.5739      0.0000
  -8   9   3      2.8838      0.3227      2.6763      0.0000
  -7   9   3      2.4456      0.8393      0.1493      0.0000
  -6   9   3      3.8112      0.6109      0.5506      0.0000
  -5   9   3      5.9944      1.0406      5.1561      0.0000
  -4   9   3      1.9816      0.5519     -1.0961      0.0000
  -3   9   3      2.3982      0.2822     -2.4230      0.0000
  -2   9   3      9.3283      0.7798      8.2809      0.0000
  -1   9   3     15.2236      1.4421      0.7057      0.0000
   0   9   3      1.8830      0.3848      2.4206      0.0000
   1   9   3      1.8820      0.4253      0.7085      0.0000
   2   9   3      6.0511      0.4922      7.4770      0.0000
   3   9   3      3.6746      0.4056     -4.0008      0.0000
   4   9   3      5.4930      0.4506     -5.8495      0.0000
   5   9   3      4.4491      0.5182     -5.3391      0.0000
   6   9   3      2.3008      0.4357      1.5962      0.0000
   7   9   3      1.1677      0.6349      0.4006      0.0000
   8   9   3      2.1709      0.5477      1.6168      0.0000
   9   9   3      2.9223      0.3774      2.6474      0.0000
  10   9   3      2.1093      0.4961     -0.2161      0.0000
  11   9   3      1.1555      0.5259     -0.2833      0.0000
  12   9   3      0.2750      1.0444      0.4098      0.0000
 -14  10   3      1.3027      0.8173      1.2357      0.0000
 -13  10   3      0.8562      0.6394     -0.1544      0.0000
 -12  10   3      2.1379      0.5980     -1.6681      0.0000
 -11  10   3      2.8228      0.3926      2.7328      0.0000
 -10  10   3      1.4114      0.6902      0.4938      0.0000
  -9  10   3      0.8634      0.6858      1.2050      0.0000
  -8  10   3      2.9234      0.5307      2.0539      0.0000
  -7  10   3      6.3541      0.5252      5.1164      0.0000
  -6  10   3     10.4985      0.5565     -9.8100      0.0000
  -5  10   3      6.5363      0.4730     -6.2325      0.0000
  -4  10   3     13.4874      0.7585     11.4409      0.0000
  -3  10   3      4.9670      0.5147      6.7809      0.0000
  -2  10   3      8.8180      0.6168     -8.3955      0.0000
  -1  10   3      4.8912      0.5442     -5.6281      0.0000
   0  10   3      5.2814      0.4638      5.1025      0.0000
   1  10   3      7.7479      0.5740     -8.8345      0.0000
   2  10   3      5.9799      0.4734     -6.2097      0.0000
   3  10   3      7.5853      2.0570      7.9622      0.0000
   4  10   3      3.2075      0.3290     -3.1338      0.0000
   5  10   3      4.8277      0.5983     -4.4847      0.0000
   6  10   3      2.3703      0.3882      0.1592      0.0000
   7  10   3      8.0961      0.8408      8.6931      0.0000
   8  10   3      1.2099      0.5686     -0.8062      0.0000
   9  10   3      1.1982      0.6116     -1.3922      0.0000
  10  10   3      0.8090      0.6373      0.1087      0.0000
  11  10   3      0.6862      0.7222      0.2873      0.0000
 -13  11   3      1.3923      0.6239     -1.3561      0.0000
 -12  11   3      1.3149      0.5059      0.4257      0.0000
 -11  11   3      0.7651      0.6198     -0.5222      0.0000
 -10  11   3      3.7302      0.3861     -3.6589      0.0000
  -9  11   3      2.9379      0.4784     -2.7810      0.0000
  -8  11   3      4.2515      0.5501      3.7746      0.0000
  -7  11   3      2.6753      0.4962     -1.7872      0.0000
  -6  11   3      1.9598      0.4908      0.0166      0.0000
  -5  11   3      4.4654      0.5413      3.8449      0.0000
  -4  11   3      3.4478      0.2880     -2.5598      0.0000
  -3  11   3      7.0170      0.7535     -7.0186      0.0000
  -2  11   3      3.3392      0.3162     -3.2025      0.0000
  -1  11   3      7.9337      0.6719      7.0075      0.0000
   0  11   3      2.1414      0.3829      1.9170      0.0000
   1  11   3      3.3858      0.5015     -3.7978      0.0000
   2  11   3      1.5746      0.4967      1.4708      0.0000
   3  11   3      6.8166      0.4030      7.4664      0.0000
   4  11   3      1.0612      0.9747      0.1792      0.0000
   5  11   3      2.6988      0.8621     -1.6724      0.0000
   6  11   3      1.4545      0.4181      0.5307      0.0000
   7  11   3      1.0286      0.6441      0.0737      0.0000
   8  11   3      1.3901      0.6436     -1.6547      0.0000
   9  11   3      2.9508      0.4654      2.7989      0.0000
  10  11   3      1.4857      0.5417      1.3178      0.0000
  11  11   3      1.1967      0.9706     -1.1764      0.0000
 -13  12   3      1.2655      0.6925      0.5742      0.0000
 -12  12   3      0.5671      0.6532     -0.3571      0.0000
 -11  12   3      1.7014      0.4584     -1.4860      0.0000
 -10  12   3      2.3848      0.3260     -1.5845      0.0000
  -9  12   3      2.4348      0.3648     -1.4140      0.0000
  -8  12   3      2.9150      0.3847      0.8165      0.0000
  -7  12   3      2.5026      0.7320      2.5730      0.0000
  -6  12   3      1.6158      0.3993      1.5768      0.0000
  -5  12   3      2.4160      0.4765      2.1678      0.0000
  -4  12   3      5.9371      0.3527      6.3233      0.0000
  -3  12   3      3.2045      0.3394     -3.3146      0.0000
  -2  12   3      8.2089      0.7019     -9.0608      0.0000
  -1  12   3      2.3837      0.5278     -2.4355      0.0000
   0  12   3      3.1065      0.4102      2.9076      0.0000
   1  12   3      2.2209      0.6483      0.8471      0.0000
   2  12   3      6.8475      0.6606      5.8377      0.0000
   3  12   3      1.8437      0.4846      1.7617      0.0000
   4  12   3      2.4303      0.4824      2.0380      0.0000
   5  12   3      1.6366      0.3998     -0.8650      0.0000
   6  12   3      1.5957      0.3919      1.3473      0.0000
   7  12   3      1.7654      0.4959     -2.2068      0.0000
   8  12   3      1.9296      0.5834     -1.7766      0.0000
   9  12   3      0.8730      0.6865     -0.1243      0.0000
  10  12   3      1.0554      0.5702      0.7844      0.0000
 -12  13   3      1.6401      0.6516      1.4507      0.0000
 -11  13   3      1.6149      0.3650      1.0373      0.0000
 -10  13   3      2.3748      0.3684     -1.4891      0.0000
  -9  13   3      1.3637      0.4866      1.2144      0.0000
  -8  13   3      3.0563      1.1874     -1.7937      0.0000
  -7  13   3      2.0693      0.4196      0.6545      0.0000
  -6  13   3      1.8788      0.3662     -1.1118      0.0000
  -5  13   3      1.6315      0.3928     -0.4480      0.0000
  -4  13   3      1.5789      0.3717      1.5050      0.0000
  -3  13   3      2.4133      0.3335      2.6779      0.0000
  -2  13   3      3.1725      0.3914      2.9852      0.0000
  -1  13   3      4.9853      0.5961     -2.3532      0.0000
   0  13   3      3.4361      0.3651      4.1115      0.0000
   1  13   3      2.2587      0.4688     -2.9081      0.0000
   2  13   3      1.3958      0.7448     -1.3085      0.0000
   3  13   3      3.8546      0.4033      3.4535      0.0000
   4  13   3      2.6763      0.4795      2.6580      0.0000
   5  13   3      3.9415      0.7151     -3.0570      0.0000
   6  13   3      1.1653      0.5241     -0.1625      0.0000
   7  13   3      1.1421      0.5311      0.5438      0.0000
   8  13   3      1.5711      0.4774     -1.2703      0.0000
   9  13   3      0.1628      0.6709     -0.7399      0.0000
 -11  14   3      2.0171      0.3706     -1.2082      0.0000
 -10  14   3      1.4952      0.4474     -0.5731      0.0000
  -9  14   3      4.1538      0.4018      4.0382      0.0000
  -8  14   3      1.1917      0.9385      0.6248      0.0000
  -7  14   3      3.5335      0.3632     -2.6772      0.0000
  -6  14   3      3.3690      0.6601     -2.6808      0.0000
  -5  14   3      2.0239      0.3388      2.2077      0.0000
  -4  14   3      1.7937      0.6451     -0.6973      0.0000
  -3  14   3      1.2296      0.5112      0.8811      0.0000
  -2  14   3      4.2461      0.4341      4.2424      0.0000
  -1  14   3      2.0875      0.6364     -1.8946      0.0000
   0  14   3      4.0916      0.3202     -4.7775      0.0000
   1  14   3      2.6606      0.4429      2.1714      0.0000
   2  14   3      2.2022      0.3550      1.4299      0.0000
   3  14   3      5.1100      0.3634     -5.5841      0.0000
   4  14   3      2.4669      0.3725     -2.3458      0.0000
   5  14   3      4.7807      0.3467      5.3302      0.0000
   6  14   3      0.9854      0.7014     -1.1413      0.0000
   7  14   3      1.2960      0.4036     -0.1374      0.0000
   8  14   3      2.2257      0.4208      1.7311      0.0000
 -10  15   3      0.2059      0.7357     -0.3398      0.0000
  -9  15   3      0.5473      0.6304     -0.8619      0.0000
  -8  15   3      1.5655      0.4711     -0.4747      0.0000
  -7  15   3      1.0734      0.5100     -0.1838      0.0000
  -6  15   3      2.1875      0.3761      1.8360      0.0000
  -5  15   3      1.3167      0.4553      0.0140      0.0000
  -4  15   3      0.8606      0.5815     -0.6694      0.0000
  -3  15   3      1.4769      0.4025      1.2582      0.0000
  -2  15   3      0.9278      0.7095      0.3609      0.0000
  -1  15   3      2.6595      0.5499     -0.9825      0.0000
   0  15   3      0.8304      0.6359     -0.6191      0.0000
   1  15   3      1.4951      0.4495      0.3773      0.0000
   2  15   3      0.0000      0.6385     -0.2502      0.0000
   3  15   3      0.9905      0.8116      0.1139      0.0000
   4  15   3      1.7398      0.5913      1.3524      0.0000
   5  15   3      2.0101      0.4152      1.9425      0.0000
   6  15   3      1.0543      0.7380     -0.1989      0.0000
   7  15   3      0.9820      0.4921     -0.2869      0.0000
  -9  16   3      0.3914      0.8115     -0.4258      0.0000
  -8  16   3      1.1423      0.8817      0.2329      0.0000
  -7  16   3      1.2592      0.5290      0.9109      0.0000
  -6  16   3      1.2560      0.5369     -1.1290      0.0000
  -5  16   3      0.8918      0.5639     -1.3489      0.0000
  -4  16   3      1.8088      0.3749      1.6692      0.0000
  -3  16   3      0.5027      0.6230     -0.5239      0.0000
  -2  16   3      1.9700      0.7498     -0.8179      0.0000
  -1  16   3      0.5901      0.5768      0.6191      0.0000
   0  16   3      0.9531      0.6104      1.0209      0.0000
   1  16   3      0.5762      0.6613     -0.8303      0.0000
   2  16   3      0.8063      0.6009     -0.6301      0.0000
   3  16   3      1.6806      0.4057     -1.6955      0.0000
   4  16   3      1.1641      0.6192      0.6360      0.0000
   5  16   3      1.1890      0.9926      0.5303      0.0000
   6  16   3      0.7568      0.7015      0.5417      0.0000
  -7  17   3      0.8420      0.6308      0.6964      0.0000
  -6  17   3      1.1461      0.4350     -0.2409      0.0000
  -5  17   3      1.1160      0.4166     -0.3433      0.0000
  -4  17   3      1.4197      0.3530     -1.5926      0.0000
  -3  17   3      1.5571      0.4118     -1.7102      0.0000
  -2  17   3      0.8950      0.7056     -0.3943      0.0000
  -1  17   3      1.1607      0.4259      0.0020      0.0000
   0  17   3      1.6289      0.3740      2.0953      0.0000
   1  17   3      0.9989      0.5463      1.3821      0.0000
   2  17   3      1.2753      0.5717      2.0026      0.0000
   3  17   3      0.7690      0.5782     -0.6365      0.0000
   4  17   3      0.7044      0.6138     -0.8120      0.0000
   5  17   3      0.0000      0.6464     -0.3558      0.0000
  -5  18   3      0.5835      0.6226     -0.8062      0.0000
  -4  18   3      1.7808      0.4546      2.5359      0.0000
  -3  18   3      0.8591      0.4781      1.1220      0.0000
  -2  18   3      1.9409      0.3657     -2.4363      0.0000
  -1  18   3      0.8997      0.5223      0.3466      0.0000
   0  18   3      1.1822      0.5077      1.1627      0.0000
   1  18   3      0.0000      0.5597     -0.6167      0.0000
   2  18   3      0.9338      0.5727     -0.3475      0.0000
   3  18   3      1.0246      0.7293      1.8226      0.0000
  -2   0   4      5.9623      1.0428      8.3519      0.0000
  -1   0   4     10.3710      1.4705     -7.1130      0.0000
   0   0   4     44.4235      7.3585     47.8747      0.0000
   1   0   4     22.3517      1.0780     25.8715      0.0000
   2   0   4     15.5325      1.8209    -14.9994      0.0000
   3   0   4     15.0167      1.7720     15.1480      0.0000
   4   0   4     11.2316      1.3558    -11.4901      0.0000
   6   0   4      7.5111      1.8917    -10.3117      0.0000
  -2   1   4     10.2949      1.2021      9.3214      0.0000
  -1   1   4     19.3327      0.7402    -15.6077      0.0000
   0   1   4     36.5623      1.6173    -41.4586      0.0000
   1   1   4      2.6481      0.3321     -2.5060      0.0000
   2   1   4      9.4745      0.6003      8.1728      0.0000
   3   1   4     10.9009      0.7150     10.3404      0.0000
   4   1   4     13.0109      1.5426    -13.5342      0.0000
   5   1   4      3.5896      1.0484      0.1381      0.0000
   6   1   4      6.8267      1.2768     -8.4663      0.0000
   7   1   4      2.0582      1.7205     -0.3025      0.0000
   8   1   4      1.6975      1.7417      1.9639      0.0000
  -2   2   4     24.4746      4.9195     23.8532      0.0000
  -1   2   4     25.2970      1.1655     24.0152      0.0000
   0   2   4     29.5490      1.3140    -31.4167      0.0000
   1   2   4     19.5419      1.4731    -22.0113      0.0000
   2   2   4      4.1042      0.5365     -4.4558      0.0000
   3   2   4      8.6294      2.9408     12.7217      0.0000
   4   2   4      1.9731      0.5285      0.9370      0.0000
   5   2   4      3.2115      1.9047      1.5394      0.0000
   6   2   4      5.4800      0.7260      5.9906      0.0000
   7   2   4      2.9598      0.7233     -2.3992      0.0000
   8   2   4      3.7174      0.7157     -3.8282      0.0000
   9   2   4      0.0000      1.3778     -1.0827      0.0000
  10   2   4      3.5142      0.9849      2.1808      0.0000
  11   2   4      0.0000      1.3181     -1.6104      0.0000
  -3   3   4      9.7950      0.5074    -13.1554      0.0000
  -2   3   4      6.2439      0.3175      6.1841      0.0000
  -1   3   4     14.2364      2.3775     11.1171      0.0000
   0   3   4     10.4379      1.2284     13.2809      0.0000
   1   3   4     23.5141      1.1873    -22.8725      0.0000
   2   3   4      3.5744      0.6478     -0.1526      0.0000
   3   3   4      4.0217      0.5554      2.6282      0.0000
   4   3   4     14.3670      2.3967     13.1179      0.0000
   5   3   4      4.0768      0.4004     -3.8038      0.0000
   6   3   4      4.6542      0.3881      4.9199      0.0000
   7   3   4      3.8048      0.5963     -4.6212      0.0000
   8   3   4      2.7788      0.9709     -1.1653      0.0000
   9   3   4      2.1611      0.8014      1.7482      0.0000
  10   3   4      1.9662      0.9097     -0.7950      0.0000
  11   3   4      0.7760      1.0759     -1.0861      0.0000
  12   3   4      0.6928      1.0930      0.5907      0.0000
  13   3   4      0.0000      1.0872      1.1226      0.0000
  -5   4   4     15.0913      1.1652     14.6471      0.0000
  -3   4   4      3.4943      0.7138     -3.6583      0.0000
  -2   4   4     28.0771      2.3144     24.2000      0.0000
  -1   4   4      2.3630      0.5730      1.5518      0.0000
   0   4   4     27.3918      4.5402    -17.7914      0.0000
   1   4   4      4.5953      3.2647     -1.0009      0.0000
   2   4   4     10.5079      0.5642      9.4146      0.0000
   3   4   4      4.9087      0.4076     -5.6178      0.0000
   4   4   4     11.0683      0.5611    -13.3757      0.0000
   5   4   4     17.8763      2.1033     14.1702      0.0000
   6   4   4      5.6240      0.8075      6.3862      0.0000
   7   4   4      5.6510      0.9781     -6.2693      0.0000
   8   4   4      8.7140      1.0772     -7.8271      0.0000
   9   4   4      1.9660      0.6479      1.1757      0.0000
  10   4   4      3.3295      0.6222     -3.7308      0.0000
  11   4   4      0.6686      1.0070     -0.7965      0.0000
  12   4   4      3.1296      0.6449      3.2615      0.0000
  -6   5   4      7.4434      0.7200     -8.4282      0.0000
  -5   5   4     16.8465      2.6708    -18.6172      0.0000
  -4   5   4      7.6171      1.1916     -5.5082      0.0000
  -3   5   4     41.4810      2.4217     41.1992      0.0000
  -2   5   4     11.5944      0.9624     10.9865      0.0000
  -1   5   4      2.5427      0.3472      2.1785      0.0000
   0   5   4     11.4845      0.5798      8.9819      0.0000
   1   5   4      5.3368      0.3656     -4.2802      0.0000
   2   5   4     17.2905      0.8445    -17.5214      0.0000
   3   5   4      3.9600      0.6755      3.0176      0.0000
   4   5   4      5.8046      0.3826     -5.7912      0.0000
   5   5   4      8.8206      0.7769     -8.3826      0.0000
   6   5   4      3.1936      0.4275      1.2847      0.0000
   7   5   4      8.6347      0.6856      8.5904      0.0000
   8   5   4      0.0000      1.2773      1.2052      0.0000
   9   5   4      1.7680      0.5039      1.7555      0.0000
  10   5   4      1.2453      1.1818     -2.6634      0.0000
  11   5   4      2.1042      0.5865     -1.6092      0.0000
  12   5   4      0.8869      0.8222     -0.1347      0.0000
  -8   6   4      7.0263      0.7109      7.7788      0.0000
  -7   6   4      9.3904      0.5168      9.4596      0.0000
  -6   6   4      9.7818      2.5923     14.4300      0.0000
  -5   6   4      6.4761      0.6845     -6.9536      0.0000
  -4   6   4      9.3143      0.6100     -7.2253      0.0000
  -3   6   4      3.2624      0.3455      2.6282      0.0000
  -2   6   4      4.7796      0.5023      0.4458      0.0000
  -1   6   4      4.2806      0.3048     -4.0477      0.0000
   0   6   4      7.3618      0.4906      6.2454      0.0000
   1   6   4     10.6632      0.7077      8.9498      0.0000
   2   6   4     13.3018      0.6603    -10.4186      0.0000
   3   6   4      5.7343      0.4538     -5.0324      0.0000
   4   6   4      4.6003      0.3936     -3.3119      0.0000
   5   6   4      8.8788      0.6814     -7.8250      0.0000
   6   6   4      1.1303      0.8010      0.6096      0.0000
   7   6   4      2.8749      0.4531      1.5209      0.0000
   8   6   4      2.0413      1.0152      0.9512      0.0000
   9   6   4      2.1214      0.4513     -1.7886      0.0000
  10   6   4      2.7974      0.4209      2.1999      0.0000
  11   6   4      0.8794      0.7125      0.2599      0.0000
  12   6   4      1.6833      0.4745     -1.7647      0.0000
 -10   7   4      2.8543      2.6219      0.2158      0.0000
  -9   7   4      2.7728      1.4435     -0.7099      0.0000
  -8   7   4      7.4337      0.6279     -7.0572      0.0000
  -7   7   4      2.7965      0.5547     -1.8290      0.0000
  -6   7   4      8.2696      0.5594      6.0873      0.0000
  -5   7   4      2.5472      0.4433      1.5025      0.0000
  -4   7   4     14.0554      0.7867    -13.9808      0.0000
  -3   7   4      8.5430      0.9737      7.4579      0.0000
  -2   7   4     13.2494      1.1036     13.3305      0.0000
  -1   7   4     16.1514      0.9122    -16.1497      0.0000
   0   7   4      3.3790      0.6929     -2.2565      0.0000
   1   7   4      3.8320      0.5254     -4.6000      0.0000
   3   7   4     12.1670      0.6412    -11.4056      0.0000
   4   7   4      4.3535      0.3657      3.6393      0.0000
   5   7   4      1.1427      0.8828      0.2532      0.0000
   6   7   4      2.7832      0.4070      2.2161      0.0000
   7   7   4      1.1577      0.7013     -0.0850      0.0000
   8   7   4      3.0782      0.9490      2.9145      0.0000
   9   7   4      1.8111      0.6758     -0.8755      0.0000
  10   7   4      1.5518      0.4626     -1.8544      0.0000
  11   7   4      1.8994      0.5004      1.6928      0.0000
  12   7   4      1.2651      0.7007      1.0926      0.0000
 -13   8   4      0.0000      1.1311     -1.7499      0.0000
 -12   8   4      1.9190      1.4121     -2.2730      0.0000
 -11   8   4      2.6996      0.5152     -2.5406      0.0000
 -10   8   4      1.5022      0.8161     -1.1925      0.0000
  -9   8   4      3.3515      0.4480     -1.0090      0.0000
  -8   8   4      7.1579      0.5875      7.6097      0.0000
  -7   8   4      7.5062      1.2285      7.6388      0.0000
  -6   8   4      4.2206      0.4025     -3.9652      0.0000
  -5   8   4      4.4498      0.5227     -1.0581      0.0000
  -4   8   4      1.5001      0.3397      1.8734      0.0000
  -3   8   4      2.4123      0.7377     -0.4775      0.0000
  -2   8   4     12.7333      1.2775    -10.7876      0.0000
  -1   8   4      1.7671      0.4414     -0.8954      0.0000
   0   8   4      4.6601      0.4638      3.8748      0.0000
   1   8   4      5.2976      0.3781     -4.1902      0.0000
   2   8   4      3.6775      0.4207      3.7222      0.0000
   3   8   4      5.5866      0.8972      6.2956      0.0000
   4   8   4      4.6408      0.4676     -4.6069      0.0000
   5   8   4      5.2404      1.0875     -5.1966      0.0000
   6   8   4      4.3712      0.5660      3.6772      0.0000
   7   8   4      7.4671      0.5394      8.1474      0.0000
   8   8   4      2.0710      0.3523     -1.9757      0.0000
   9   8   4      2.6682      0.3825     -2.0995      0.0000
  10   8   4      1.4107      0.7312      0.1749      0.0000
  11   8   4      1.3493      0.4222      0.7549      0.0000
 -14   9   4      1.4844      0.7662      0.3021      0.0000
 -13   9   4      2.2319      0.5044     -1.5989      0.0000
 -12   9   4      1.0276      0.7923      1.7409      0.0000
 -11   9   4      1.4890      0.6489      1.5970      0.0000
 -10   9   4      6.1881      0.7799     -6.1092      0.0000
  -9   9   4      2.1769      0.4261     -0.3752      0.0000
  -8   9   4      3.7052      0.3618      3.2900      0.0000
  -7   9   4      3.0780      0.6218      1.9063      0.0000
  -6   9   4      3.7444      0.3766     -2.8658      0.0000
  -5   9   4      7.8293      0.5357      7.6420      0.0000
  -4   9   4      1.5395      0.7827     -1.5922      0.0000
  -3   9   4      2.4963      0.4465     -2.0943      0.0000
  -2   9   4      2.8379      0.3958     -2.2769      0.0000
  -1   9   4      3.3161      0.3419      1.1005      0.0000
   0   9   4      6.4307      0.3545     -7.3105      0.0000
   1   9   4      2.0210      0.5620      0.7005      0.0000
   2   9   4      9.6217      0.4973      8.7915      0.0000
   3   9   4      8.5103      0.6510      8.0527      0.0000
   4   9   4      2.4349      0.4055      1.6036      0.0000
   5   9   4      3.5135      0.6226     -1.4563      0.0000
   6   9   4      3.0253      0.3518     -1.9901      0.0000
   7   9   4      2.3259      0.4414     -1.7811      0.0000
   8   9   4      2.1214      0.4455     -2.5842      0.0000
   9   9   4      0.9939      0.5957      1.0324      0.0000
  10   9   4      1.4586      0.4318     -0.3530      0.0000
  11   9   4      1.2553      0.6525      0.1245      0.0000
 -14  10   4      1.3699      0.5095     -0.3803      0.0000
 -13  10   4      0.8590      0.6795     -0.3697      0.0000
 -12  10   4      1.5143      0.4482      1.0837      0.0000
 -11  10   4      2.1861      0.4185      2.1326      0.0000
 -10  10   4      2.1093      0.4355     -0.3364      0.0000
  -9  10   4      3.0111      0.4649      1.8842      0.0000
  -8  10   4      1.4540      0.4898      1.7301      0.0000
  -7  10   4      1.4140      0.6827      0.4969      0.0000
  -6  10   4      6.3186      0.6743     -5.7264      0.0000
  -5  10   4      3.2194      0.8210      1.1644      0.0000
  -4  10   4      4.0652      0.3428      4.3800      0.0000
  -3  10   4      1.6836      0.6487     -1.0484      0.0000
  -2  10   4      7.0714      0.6962      7.3086      0.0000
  -1  10   4      5.9649      0.4354      6.9446      0.0000
   0  10   4      8.0408      0.5115     -7.6586      0.0000
   1  10   4      8.3007      0.5793     -8.1661      0.0000
   2  10   4      5.9184      0.4962      5.0681      0.0000
   3  10   4      3.1414      0.6780      0.0293      0.0000
   4  10   4      4.9855      0.3494     -5.3918      0.0000
   5  10   4      1.6649      0.9248      0.1801      0.0000
   6  10   4      4.3326      0.4988      5.0172      0.0000
   7  10   4      1.6980      0.4305     -1.6450      0.0000
   8  10   4      0.5398      0.6194     -0.2715      0.0000
   9  10   4      1.3460      0.4390     -0.5885      0.0000
  10  10   4      2.2453      0.3940     -1.9684      0.0000
 -13  11   4      1.1102      0.8238     -1.6655      0.0000
 -12  11   4      1.6510      0.7079     -0.3199      0.0000
 -11  11   4      2.9366      0.4679      2.7254      0.0000
 -10  11   4      2.0888      0.4028      2.4039      0.0000
  -9  11   4      4.6084      0.9723     -4.3407      0.0000
  -8  11   4      2.5299      1.1842     -0.4637      0.0000
  -7  11   4      3.3965      0.3570      3.5979      0.0000
  -6  11   4      3.2586      0.5278     -3.3162      0.0000
  -5  11   4      1.3012      0.5741     -1.4821      0.0000
  -4  11   4      1.2489      0.7601      0.3600      0.0000
  -3  11   4      5.1804      0.6922     -4.1592      0.0000
  -2  11   4      2.0857      0.5304     -1.2899      0.0000
  -1  11   4      7.9247      0.5610      8.4776      0.0000
   0  11   4     10.7337      0.6415      9.8154      0.0000
   1  11   4      8.2643      0.4518     -8.5373      0.0000
   2  11   4      4.2333      0.4336     -3.8941      0.0000
   3  11   4      1.6675      0.4976     -1.2558      0.0000
   4  11   4      2.6269      0.7337      1.4842      0.0000
   5  11   4      3.8541      0.6228     -2.9930      0.0000
   6  11   4      3.0764      0.5268      2.9449      0.0000
   7  11   4      1.1709      0.6127      1.3449      0.0000
   8  11   4      0.7843      0.9043     -0.8627      0.0000
   9  11   4      0.3937      0.6392      0.3384      0.0000
  10  11   4      1.0091      0.5646      0.1285      0.0000
 -13  12   4      1.7198      0.5748      0.7266      0.0000
 -12  12   4      0.1986      0.5975      0.5324      0.0000
 -11  12   4      3.4286      0.3715     -3.3219      0.0000
 -10  12   4      0.5738      0.6315      0.7483      0.0000
  -9  12   4      3.5303      0.3309      3.2442      0.0000
  -8  12   4      1.7401      0.7773     -0.6193      0.0000
  -7  12   4      1.3162      0.4906     -0.4193      0.0000
  -6  12   4      5.3365      0.5265      4.9375      0.0000
  -5  12   4      3.1164      0.6948      2.5224      0.0000
  -4  12   4      3.3531      0.3156     -3.4040      0.0000
  -3  12   4      1.4676      0.4010      1.2349      0.0000
  -2  12   4      3.1061      0.5804      1.4824      0.0000
  -1  12   4      2.0137      0.3972     -1.8592      0.0000
   0  12   4      2.2859      0.4283     -2.3264      0.0000
   1  12   4      2.5835      0.5078      3.3871      0.0000
   2  12   4      1.4753      0.4622      1.0317      0.0000
   3  12   4      7.1638      0.4067     -6.9497      0.0000
   4  12   4      2.1853      0.4409     -2.2202      0.0000
   5  12   4      4.3562      0.3994      3.5178      0.0000
   6  12   4      1.0849      0.5573      0.8342      0.0000
   7  12   4      1.3845      0.4232     -0.8868      0.0000
   8  12   4      0.5547      0.6752      0.5753      0.0000
   9  12   4      1.1208      0.4579      0.5289      0.0000
 -12  13   4      0.9843      0.7166      0.2429      0.0000
 -11  13   4      1.3405      0.3857      0.7754      0.0000
 -10  13   4      2.2058      0.4238      1.8116      0.0000
  -9  13   4      2.6687      0.3777      1.1927      0.0000
  -8  13   4      2.6952      0.4452     -2.4425      0.0000
  -7  13   4      2.6390      0.3007      2.5143      0.0000
  -6  13   4      1.0940      0.8153     -0.4121      0.0000
  -5  13   4      2.2892      0.3137     -2.1198      0.0000
  -4  13   4      4.8348      0.4294     -4.7366      0.0000
  -3  13   4      1.5074      0.3947      0.6523      0.0000
  -2  13   4      1.6862      0.8617      1.2060      0.0000
  -1  13   4      2.0783      0.9468     -2.0089      0.0000
   0  13   4      1.6602      0.5113     -1.5366      0.0000
   1  13   4      3.9323      0.3350      3.8531      0.0000
   2  13   4      0.8239      0.7179     -0.3115      0.0000
   3  13   4      2.2749      0.8590     -2.1472      0.0000
   4  13   4      1.8520      0.5592      1.9530      0.0000
   5  13   4      1.6537      0.4701      1.5342      0.0000
   6  13   4      1.7999      0.4282     -1.8591      0.0000
   7  13   4      1.3652      0.5103      0.9766      0.0000
   8  13   4      2.0858      0.5659      1.6148      0.0000
   9  13   4      1.1114      0.7943     -0.8656      0.0000
 -11  14   4      0.7916      0.6409     -0.7066      0.0000
 -10  14   4      0.5675      0.6135     -0.0939      0.0000
  -9  14   4      0.9788      0.6858      0.4387      0.0000
  -8  14   4      1.3378      0.5108     -0.8570      0.0000
  -7  14   4      2.8493      0.2956      2.4934      0.0000
  -6  14   4      1.5699      0.4406     -0.1113      0.0000
  -5  14   4      1.0912      0.4896     -1.2353      0.0000
  -4  14   4      2.7039      0.3395     -2.6399      0.0000
  -3  14   4      0.9715      0.5790     -1.2779      0.0000
  -2  14   4      1.8547      0.6125     -0.4663      0.0000
  -1  14   4      1.8711      0.4051      1.2920      0.0000
   0  14   4      3.5056      0.4837      3.2156      0.0000
   1  14   4      1.3435      0.5155      1.5636      0.0000
   2  14   4      2.3285      0.6214      2.5609      0.0000
   3  14   4      1.8117      0.5919     -0.8839      0.0000
   4  14   4      1.1236      0.8274     -1.0325      0.0000
   5  14   4      1.4380      0.4595     -1.7284      0.0000
   6  14   4      1.7623      0.5215     -1.1234      0.0000
   7  14   4      0.7500      0.5782      0.0115      0.0000
   8  14   4      0.9093      0.6591      0.6319      0.0000
 -10  15   4      0.0000      0.7205     -0.0059      0.0000
  -9  15   4      1.5002      0.4172     -1.0757      0.0000
  -8  15   4      1.4249      0.4710     -1.1726      0.0000
  -7  15   4      0.7780      0.6302     -0.5057      0.0000
  -6  15   4      2.9044      0.5102      3.0265      0.0000
  -5  15   4      2.3237      0.3257      2.9096      0.0000
  -4  15   4      0.1767      0.5647     -0.3907      0.0000
  -3  15   4      1.5778      0.3417     -1.5644      0.0000
  -2  15   4      0.8384      0.6335      0.1144      0.0000
  -1  15   4      1.6577      0.3613     -1.7102      0.0000
   0  15   4      1.1062      0.6044     -0.7461      0.0000
   1  15   4      2.4787      0.2885      2.9278      0.0000
   2  15   4      2.6744      0.3489      3.1761      0.0000
   3  15   4      1.8485      0.4160     -1.9254      0.0000
   4  15   4      1.7751      0.4922      1.3580      0.0000
   5  15   4      0.9503      0.5547      0.0426      0.0000
   6  15   4      1.5347      0.5473     -1.5288      0.0000
   7  15   4      0.0000      0.6272     -0.5155      0.0000
  -9  16   4      1.5498      0.3761     -1.3874      0.0000
  -8  16   4      1.5945      0.3684      0.2571      0.0000
  -7  16   4      1.1619      0.4032      1.2645      0.0000
  -6  16   4      1.4711      0.3830     -1.3779      0.0000
  -5  16   4      0.8188      0.5270     -0.7061      0.0000
  -4  16   4      2.0194      0.3580      2.2414      0.0000
  -3  16   4      0.3090      0.5621     -0.1327      0.0000
  -2  16   4      0.7841      0.6053      0.0987      0.0000
  -1  16   4      2.3036      0.3365      3.6397      0.0000
   0  16   4      0.5133      0.5919     -0.3655      0.0000
   1  16   4      2.5175      0.3815     -3.6254      0.0000
   2  16   4      0.3864      0.5962     -0.7444      0.0000
   3  16   4      0.8418      0.7640      0.9220      0.0000
   4  16   4      0.0000      0.6560     -0.2869      0.0000
   5  16   4      1.1821      0.5749     -0.6871      0.0000
  -8  17   4      1.3599      0.8389     -0.0100      0.0000
  -7  17   4      1.0632      0.4747      1.0838      0.0000
  -6  17   4      0.8275      0.5221     -1.4175      0.0000
  -5  17   4      0.9573      0.4992      0.8688      0.0000
  -4  17   4      1.0974      0.4085      0.8291      0.0000
  -3  17   4      1.0820      0.4701     -1.9649      0.0000
  -2  17   4      1.4233      0.5004     -1.6155      0.0000
  -1  17   4      1.1973      0.3789      2.1636      0.0000
   0  17   4      0.4685      0.6128      0.1204      0.0000
   1  17   4      1.4328      0.3472     -2.3570      0.0000
   2  17   4      1.1447      0.6150     -0.1484      0.0000
   3  17   4      1.4693      0.4803      1.6090      0.0000
   4  17   4      0.8713      0.5875     -0.8586      0.0000
  -5  18   4      1.0426      0.6346      0.9854      0.0000
  -4  18   4      0.9104      0.5412     -0.0649      0.0000
  -3  18   4      0.6076      0.5468      0.5449      0.0000
  -2  18   4      0.3529      0.5530      0.4795      0.0000
  -1  18   4      0.4990      0.5252     -0.3736      0.0000
   0  18   4      0.6292      0.5162     -0.6477      0.0000
   1  18   4      0.3236      0.5931     -0.2388      0.0000
   2  18   4      0.3333      0.6244      0.4974      0.0000
  -3   1   5      4.0314      0.7122     -1.3435      0.0000
  -2   1   5      5.2034      0.9142     -1.1369      0.0000
  -1   1   5      5.2817      0.3357      7.5684      0.0000
   0   1   5      2.0455      0.3106      1.6221      0.0000
   1   1   5     19.3844      1.2282    -22.3558      0.0000
   2   1   5      9.5366      0.5692     -8.8156      0.0000
   3   1   5      2.4085      0.6703     -0.0435      0.0000
   4   1   5      2.9656      0.9879     -2.4093      0.0000
   5   1   5      4.7197      0.6628      4.4908      0.0000
   6   1   5      3.0978      0.5901      3.4670      0.0000
   7   1   5      2.6332      0.7275      2.0661      0.0000
   8   1   5      1.5493      1.2380      0.5452      0.0000
   9   1   5      1.2419      1.2578      0.8339      0.0000
  10   1   5      1.3814      1.4290     -0.7392      0.0000
  -3   2   5      1.6855      0.6624      0.2983      0.0000
  -2   2   5     23.3776      0.8891     16.7347      0.0000
  -1   2   5      6.6605      0.5524      3.4528      0.0000
   0   2   5      7.1173      0.5881     -4.6830      0.0000
   1   2   5     14.2414      1.3491     14.6096      0.0000
   2   2   5      8.5732      0.7069      8.6633      0.0000
   3   2   5     19.9498      2.3403    -19.5966      0.0000
   4   2   5     10.2106      0.7010     -9.9184      0.0000
   5   2   5     11.5900      0.6069     11.9734      0.0000
   6   2   5      3.1934      0.8822      2.9969      0.0000
   7   2   5      5.2987      0.7114     -5.5651      0.0000
   8   2   5      4.4493      0.7109      4.4746      0.0000
   9   2   5      2.7627      1.1554      2.9528      0.0000
  10   2   5      5.0592      1.6530     -5.5734      0.0000
  11   2   5      1.8669      1.0291     -1.4314      0.0000
  12   2   5      1.2576      1.5067      1.7056      0.0000
  -3   3   5     14.9183      1.7391    -14.7039      0.0000
  -2   3   5     14.6498      0.9319    -13.6184      0.0000
  -1   3   5      8.2425      0.4859      7.4460      0.0000
   0   3   5      1.7556      0.6654      1.9500      0.0000
   1   3   5      2.7061      0.3577     -1.6968      0.0000
   2   3   5      2.4057      0.4901     -0.3486      0.0000
   3   3   5      5.0340      0.7515     -4.9110      0.0000
   4   3   5     15.2277      2.5400    -13.9021      0.0000
   5   3   5      2.7177      0.7928     -2.4189      0.0000
   6   3   5      4.0547      0.4851     -4.2398      0.0000
   7   3   5      3.8586      0.4998     -3.6761      0.0000
   8   3   5      4.3196      0.9299      3.2139      0.0000
   9   3   5      5.6935      0.7493      6.3962      0.0000
  10   3   5      0.8433      0.8634     -0.7107      0.0000
  11   3   5      2.1969      0.6680      0.1404      0.0000
  12   3   5      0.0000      0.9253      1.0651      0.0000
  -4   4   5      7.5031      0.6142      4.9907      0.0000
  -3   4   5     17.7394      2.0813     16.5320      0.0000
  -2   4   5     37.9392      4.4175    -42.8630      0.0000
  -1   4   5     18.3322      1.1641    -17.8274      0.0000
   0   4   5      4.4553      0.4728      4.0552      0.0000
   1   4   5      3.7402      0.5043     -3.2248      0.0000
   2   4   5      3.1295      0.4549     -3.2050      0.0000
   3   4   5      8.3252      0.4490      8.3443      0.0000
   4   4   5      3.2679      0.4118     -3.5322      0.0000
   5   4   5      3.6076      0.3645     -2.2345      0.0000
   6   4   5      7.9756      0.5375      8.0445      0.0000
   7   4   5      2.4743      0.4154     -1.8538      0.0000
   8   4   5      0.7539      1.1119     -1.1748      0.0000
   9   4   5      1.8428      0.5810      1.3072      0.0000
  10   4   5      1.8286      0.9564      1.3169      0.0000
  11   4   5      1.2218      0.8460      0.7865      0.0000
  12   4   5      0.0000      0.8029     -0.0778      0.0000
  -6   5   5      3.3364      0.7786      3.2651      0.0000
  -5   5   5     16.8766      1.2721     -6.7878      0.0000
  -4   5   5      9.1452      0.5604     -8.7738      0.0000
  -3   5   5      2.9193      0.5592     -2.3290      0.0000
  -2   5   5      5.5642      1.1683     -2.1525      0.0000
  -1   5   5     19.2193      0.9747    -18.4839      0.0000
   0   5   5      3.3919      0.6888      1.4582      0.0000
   1   5   5      9.5227      1.1291      4.9365      0.0000
   2   5   5      4.2133      0.4942      2.5854      0.0000
   3   5   5      7.8740      0.6203     -8.4759      0.0000
   4   5   5      3.1736      0.3709      2.8125      0.0000
   5   5   5      3.6224      0.3710      4.1945      0.0000
   6   5   5      3.6725      0.4947      2.6593      0.0000
   7   5   5      2.5589      0.4455      1.4567      0.0000
   8   5   5      1.5103      0.9111      1.2744      0.0000
   9   5   5      2.5045      1.0617     -1.9771      0.0000
  10   5   5      0.6860      1.0702     -0.8284      0.0000
  11   5   5      1.6502      0.6053      1.1349      0.0000
  -6   6   5      8.4184      1.0853      7.3589      0.0000
  -5   6   5      2.6543      0.9838     -1.0338      0.0000
  -4   6   5     10.0511      0.8734      8.4136      0.0000
  -3   6   5      9.7817      0.6443      9.5583      0.0000
  -2   6   5     30.2039      2.4738    -28.1397      0.0000
  -1   6   5      8.9672      0.5009     -7.2920      0.0000
   0   6   5      9.7947      0.5047      8.7495      0.0000
   1   6   5      8.6479      1.0316     -8.7678      0.0000
   2   6   5      5.4361      0.4391      4.5189      0.0000
   3   6   5     15.9949      0.9703     18.9395      0.0000
   4   6   5      2.8722      0.3465      2.3573      0.0000
   5   6   5      7.1597      0.4173     -7.3964      0.0000
   6   6   5      3.1008      0.4281      2.7568      0.0000
   7   6   5      1.7593      0.4380     -0.2224      0.0000
   8   6   5      3.4571      0.4318     -3.4927      0.0000
   9   6   5      0.8895      0.7485     -1.1185      0.0000
  10   6   5      1.4750      0.4866      1.2724      0.0000
  11   6   5      0.0000      0.6291      1.0053      0.0000
  -9   7   5      1.8795      1.4779      1.3590      0.0000
  -8   7   5      2.3773      1.1014     -0.1129      0.0000
  -7   7   5      7.9939      0.8700     -7.5236      0.0000
  -6   7   5      5.8918      0.6213     -5.9725      0.0000
  -5   7   5      2.0631      0.4802     -1.3932      0.0000
  -4   7   5      6.0683      0.4624     -6.3863      0.0000
  -3   7   5      2.7888      0.4989      0.8808      0.0000
  -2   7   5      7.3672      0.6268      5.4397      0.0000
  -1   7   5      6.3722      0.5497      4.2573      0.0000
   0   7   5      8.9501      0.6657     -8.8930      0.0000
   1   7   5      4.5015      0.3305     -4.6596      0.0000
   2   7   5      9.0204      0.6773     -8.7795      0.0000
   3   7   5      3.1859      0.4159      2.4320      0.0000
   4   7   5      4.7984      0.4376      4.0653      0.0000
   5   7   5      5.3913      0.4646      5.5075      0.0000
   6   7   5      2.3394      0.4527      0.8616      0.0000
   7   7   5      1.7925      0.5530     -0.8710      0.0000
   8   7   5      3.9483      0.4228     -4.5189      0.0000
   9   7   5      1.9410      0.4727     -1.4871      0.0000
  10   7   5      0.9993      0.7071      0.8534      0.0000
  11   7   5      0.7615      0.8115     -0.0639      0.0000
 -11   8   5      4.5005      0.6300     -3.6911      0.0000
 -10   8   5      1.9729      0.9772     -0.8188      0.0000
  -9   8   5      3.8323      0.6209      3.1922      0.0000
  -8   8   5      4.0634      0.9105      3.1797      0.0000
  -7   8   5      4.0099      0.8112     -3.5637      0.0000
  -6   8   5      1.8662      0.8720      1.8610      0.0000
  -5   8   5      5.7454      0.4156      4.8582      0.0000
  -4   8   5     16.4376      0.9169    -15.9117      0.0000
  -3   8   5      3.9370      0.2860      4.1869      0.0000
  -2   8   5     10.0226      1.3247      6.8244      0.0000
  -1   8   5     12.8441      1.0576     12.7995      0.0000
   0   8   5      5.4503      0.3681     -4.8003      0.0000
   1   8   5      2.9273      0.5356     -0.7220      0.0000
   2   8   5      3.0830      0.4082      2.7039      0.0000
   3   8   5      6.6793      0.4888     -6.1131      0.0000
   4   8   5      4.4703      0.4187     -6.0910      0.0000
   5   8   5      3.4461      0.6257      0.4803      0.0000
   6   8   5      3.5921      1.1357      2.6676      0.0000
   7   8   5      1.6771      0.6103     -0.9781      0.0000
   8   8   5      4.0760      0.3599      4.0619      0.0000
   9   8   5      1.4614      0.5837      1.3217      0.0000
  10   8   5      3.1886      0.4685     -2.9263      0.0000
  11   8   5      1.0011      0.5692     -0.3940      0.0000
 -14   9   5      0.0000      0.9754      0.9818      0.0000
 -13   9   5      1.9692      0.6304     -2.1278      0.0000
 -12   9   5      0.9868      0.7612      0.6818      0.0000
 -11   9   5      3.2330      0.4358      4.2587      0.0000
  -9   9   5      2.3476      0.5787      0.4171      0.0000
  -8   9   5      5.6880      0.4477      5.1167      0.0000
  -7   9   5      4.5341      0.5474     -4.4315      0.0000
  -6   9   5      6.0655      0.9372     -4.9299      0.0000
  -5   9   5     10.3801      0.5948     10.7488      0.0000
  -4   9   5      5.3208      0.4885      4.7738      0.0000
  -3   9   5     18.7088      1.0396    -18.7941      0.0000
  -2   9   5      9.8837      0.8212    -10.1963      0.0000
  -1   9   5      7.3011      0.5181      7.0478      0.0000
   0   9   5      3.2985      0.4311      4.3039      0.0000
   1   9   5      7.4899      0.4246     -7.7410      0.0000
   2   9   5      2.7780      0.4074      0.9460      0.0000
   3   9   5      4.6742      0.3385     -4.4288      0.0000
   4   9   5      2.2531      0.3464      0.1664      0.0000
   5   9   5      1.7901      0.3796      1.2287      0.0000
   6   9   5      4.6065      0.5724      5.1149      0.0000
   7   9   5      3.3304      0.3691     -3.1816      0.0000
   8   9   5      2.3333      0.3291     -2.1327      0.0000
   9   9   5      1.7140      0.3628      1.7620      0.0000
  10   9   5      1.4103      0.6098      0.9218      0.0000
 -14  10   5      0.0000      0.7841      0.6866      0.0000
 -13  10   5      1.3870      0.7617      1.1019      0.0000
 -12  10   5      1.0807      0.6021      0.4338      0.0000
 -11  10   5      1.5128      0.7241     -1.5529      0.0000
 -10  10   5      1.6627      0.5127      0.2452      0.0000
  -9  10   5      3.5035      0.4385      3.0552      0.0000
  -8  10   5      3.3198      0.2996     -2.9725      0.0000
  -7  10   5      5.2929      0.5394     -4.1058      0.0000
  -6  10   5      2.1999      0.3304     -1.5704      0.0000
  -5  10   5      1.3887      0.3600     -0.4071      0.0000
  -4  10   5      1.9095      0.4310     -1.3534      0.0000
  -3  10   5      0.9789      0.5110      0.9336      0.0000
  -2  10   5      2.7350      0.3528     -0.9462      0.0000
  -1  10   5      4.1789      0.3040     -3.7013      0.0000
   0  10   5      1.2241      0.7554     -1.6046      0.0000
   1  10   5      4.4036      0.9870      3.6687      0.0000
   2  10   5      2.2463      0.4222      2.3714      0.0000
   3  10   5      4.1749      0.3980     -4.0659      0.0000
   4  10   5      2.1158      0.5699     -1.2275      0.0000
   5  10   5      3.7462      0.5943      3.1066      0.0000
   6  10   5      2.5044      0.3998      2.4264      0.0000
   7  10   5      3.1745      0.3846     -3.3631      0.0000
   8  10   5      1.6566      0.5048      0.4634      0.0000
   9  10   5      2.2559      0.4006      1.5411      0.0000
  10  10   5      1.0272      0.4876      0.1557      0.0000
 -14  11   5      0.0000      0.7710      0.1980      0.0000
 -13  11   5      1.4744      0.4217      1.3124      0.0000
 -12  11   5      2.6106      0.3676     -1.2191      0.0000
 -11  11   5      1.9017      0.3611     -2.3843      0.0000
 -10  11   5      1.9078      0.5528      0.2279      0.0000
  -9  11   5      1.6259      0.5500     -1.1834      0.0000
  -8  11   5      1.3593      0.6903      0.2566      0.0000
  -7  11   5      3.4132      0.4758      3.1329      0.0000
  -6  11   5      2.1572      0.3231      0.9764      0.0000
  -5  11   5      2.4631      0.3482     -2.2166      0.0000
  -4  11   5      7.7756      0.3798     -7.8265      0.0000
  -3  11   5      1.6005      0.3950     -0.1964      0.0000
  -2  11   5      0.7967      0.7467     -0.0365      0.0000
  -1  11   5      2.1052      0.5089     -1.6466      0.0000
   0  11   5      2.4205      0.3448     -1.1750      0.0000
   1  11   5      6.6334      0.5003      7.6167      0.0000
   2  11   5      1.3166      0.6368     -0.7900      0.0000
   3  11   5      3.7653      0.7708      0.1353      0.0000
   4  11   5      2.7637      0.5060      1.8958      0.0000
   5  11   5      3.5221      1.0532      2.2324      0.0000
   6  11   5      1.9363      0.5759     -2.5684      0.0000
   7  11   5      1.3960      0.4824     -0.3188      0.0000
   8  11   5      1.0238      0.6344      0.5557      0.0000
   9  11   5      0.0000      0.5835     -0.1448      0.0000
 -13  12   5      1.7033      0.5459      0.3961      0.0000
 -12  12   5      0.7269      0.5955      0.4336      0.0000
 -11  12   5      0.9238      0.9491     -0.5415      0.0000
 -10  12   5      0.9718      0.6495      0.7019      0.0000
  -9  12   5      4.7318      0.5828     -4.3738      0.0000
  -8  12   5      2.0497      0.6382     -0.1384      0.0000
  -7  12   5      3.8703      0.3748      3.2585      0.0000
  -6  12   5      1.9805      0.4765      1.8840      0.0000
  -5  12   5      1.4274      0.3598      1.1211      0.0000
  -4  12   5      1.0804      0.5062     -0.3721      0.0000
  -3  12   5      2.8848      0.3295      3.3123      0.0000
  -2  12   5      4.0818      0.4097     -3.0831      0.0000
  -1  12   5      2.7924      0.3543      1.9552      0.0000
   0  12   5      2.8246      0.3714      1.6621      0.0000
   1  12   5      1.7004      0.5226      0.7584      0.0000
   2  12   5      0.0000      1.1061      0.4556      0.0000
   3  12   5      2.3600      1.0984      1.3119      0.0000
   4  12   5      2.0698      0.4537      1.7389      0.0000
   5  12   5      2.2531      0.6472     -1.7876      0.0000
   6  12   5      1.5132      0.4567     -1.0612      0.0000
   7  12   5      1.7725      0.5358     -0.8677      0.0000
   8  12   5      1.9685      0.3733     -1.5848      0.0000
   9  12   5      1.1313      0.7498     -0.4351      0.0000
 -12  13   5      0.8006      0.9184      0.9722      0.0000
 -11  13   5      0.6385      0.6059     -0.4801      0.0000
 -10  13   5      3.6924      0.4174      3.1162      0.0000
  -9  13   5      2.9976      0.3494      2.6221      0.0000
  -8  13   5      3.8431      0.2882     -3.3172      0.0000
  -7  13   5      4.3599      0.6333     -4.4926      0.0000
  -6  13   5      1.2970      0.3950      0.2243      0.0000
  -5  13   5      1.2300      0.5018      0.4683      0.0000
  -4  13   5      1.2556      0.4401     -0.5372      0.0000
  -3  13   5      4.8172      0.4718      4.7062      0.0000
  -2  13   5      2.7110      0.3955      3.3024      0.0000
  -1  13   5      5.0722      0.3775     -6.0722      0.0000
   0  13   5      2.3871      0.3704     -2.4639      0.0000
   1  13   5      1.5426      0.6492      1.4382      0.0000
   2  13   5      2.0339      0.4295     -2.3426      0.0000
   3  13   5      5.1891      0.3588     -5.6127      0.0000
   4  13   5      2.8594      0.3908      3.0417      0.0000
   5  13   5      1.5168      0.3899      0.8444      0.0000
   6  13   5      1.1982      0.8260      1.0757      0.0000
   7  13   5      1.0650      0.5735      1.0020      0.0000
   8  13   5      1.2666      0.5308     -0.6401      0.0000
 -11  14   5      1.3811      0.6665      0.5015      0.0000
 -10  14   5      1.2939      0.4415     -1.1439      0.0000
  -9  14   5      0.9756      0.5348     -0.8380      0.0000
  -8  14   5      1.7770      0.3916      1.2573      0.0000
  -7  14   5      1.3754      0.3869      0.7207      0.0000
  -6  14   5      2.7441      0.3662     -2.7189      0.0000
  -5  14   5      0.7226      0.7416      0.0613      0.0000
  -4  14   5      1.1971      0.4036     -0.4942      0.0000
  -3  14   5      1.6690      0.4077     -1.4522      0.0000
  -2  14   5      2.0720      0.3509      2.8268      0.0000
  -1  14   5      1.7370      0.3787      2.6165      0.0000
   0  14   5      2.3486      0.3452     -0.9893      0.0000
   1  14   5      1.3394      0.5128     -1.3288      0.0000
   2  14   5      1.1435      0.6791     -0.6476      0.0000
   3  14   5      1.4806      0.5170     -0.6191      0.0000
   4  14   5      1.5904      0.5100      0.9928      0.0000
   5  14   5      1.1109      0.5402     -1.0158      0.0000
   6  14   5      0.0000      0.6667     -0.4476      0.0000
   7  14   5      1.4889      0.4581      0.8279      0.0000
 -10  15   5      2.0090      0.4186     -1.9728      0.0000
  -9  15   5      1.1852      0.4406     -0.4231      0.0000
  -8  15   5      2.9758      0.3494      2.7187      0.0000
  -7  15   5      0.7510      0.5085     -0.5151      0.0000
  -6  15   5      2.0926      0.3183     -2.2720      0.0000
  -5  15   5      2.6372      0.3055      3.2064      0.0000
  -4  15   5      1.3751      0.3944      1.4681      0.0000
  -3  15   5      2.1358      0.3632     -2.4942      0.0000
  -2  15   5      1.2774      0.3671     -1.3184      0.0000
  -1  15   5      2.2363      0.3268      2.8439      0.0000
   0  15   5      2.3373      0.3626     -3.2375      0.0000
   1  15   5      2.0692      0.3951     -2.3012      0.0000
   2  15   5      1.0861      0.6807      0.6457      0.0000
   3  15   5      1.3657      0.5635      1.1842      0.0000
   4  15   5      1.6134      0.7693     -2.1180      0.0000
   5  15   5      0.3994      0.6420      0.4248      0.0000
   6  15   5      1.2699      0.5123      1.8102      0.0000
  -9  16   5      0.7762      0.5754      0.1897      0.0000
  -8  16   5      1.1942      0.5572      1.3652      0.0000
  -7  16   5      0.7721      0.5951     -0.1542      0.0000
  -6  16   5      1.3963      0.3328     -1.4668      0.0000
  -5  16   5      1.1389      0.3646     -1.1377      0.0000
  -4  16   5      1.8782      0.3124     -1.9637      0.0000
  -3  16   5      1.2195      0.3878     -1.2855      0.0000
  -2  16   5      1.3699      0.3789      1.8551      0.0000
  -1  16   5      2.0158      0.3398      2.5292      0.0000
   0  16   5      1.1221      0.5610     -0.6473      0.0000
   1  16   5      0.8110      0.5930      0.3555      0.0000
   2  16   5      0.9485      0.8406     -0.0451      0.0000
   3  16   5      0.9454      0.7907     -1.1495      0.0000
   4  16   5      0.5090      0.5949     -0.4547      0.0000
   5  16   5      0.0000      0.9349      0.2311      0.0000
  -7  17   5      0.4875      0.5545      0.2185      0.0000
  -6  17   5      0.9649      0.3830     -1.1580      0.0000
  -5  17   5      1.0418      0.3958      0.7037      0.0000
  -4  17   5      0.6368      0.5179      0.4604      0.0000
  -3  17   5      1.4453      0.4026     -1.9598      0.0000
  -2  17   5      0.0000      0.4650     -0.8052      0.0000
  -1  17   5      0.7350      0.5284      0.9154      0.0000
   0  17   5      0.0000      0.5236      1.1106      0.0000
   1  17   5      0.3779      0.4879     -0.1572      0.0000
   2  17   5      1.0076      0.4451      1.2275      0.0000
   3  17   5      0.4697      0.6643     -0.2349      0.0000
  -5  18   5      0.2450      0.5540      1.1432      0.0000
  -4  18   5      0.4709      0.5860      0.4315      0.0000
  -3  18   5      0.3087      0.5429      0.4526      0.0000
  -2  18   5      0.2472      0.5099      0.5042      0.0000
  -1  18   5      0.8922      0.4735     -0.8860      0.0000
   0  18   5      0.5969      0.5975     -1.0820      0.0000
  -3   0   6      6.0555      1.0783     -5.3435      0.0000
  -1   0   6     16.4148      1.1246    -14.3713      0.0000
   0   0   6      3.2535      0.4327     -1.2838      0.0000
   1   0   6     20.7615      2.4370     18.7897      0.0000
   2   0   6      9.6109      0.5510      7.8055      0.0000
   3   0   6     19.8463      2.3162    -20.7524      0.0000
   4   0   6      2.9608      0.5479      2.8666      0.0000
   6   0   6      5.2942      0.7421     -4.5586      0.0000
   7   0   6      1.5103      1.4814     -3.2780      0.0000
   8   0   6      2.6825      0.9251      3.0500      0.0000
   9   0   6      2.2140      1.7201      1.9890      0.0000
  -3   1   6      3.8432      0.4832     -3.5438      0.0000
  -2   1   6      8.2305      0.7645      5.9151      0.0000
  -1   1   6      4.4262      0.2754     -1.2791      0.0000
   0   1   6     16.7726      0.7534    -15.7864      0.0000
   1   1   6      5.5687      0.6059      5.0433      0.0000
   2   1   6      1.7637      0.4207      1.6384      0.0000
   3   1   6      3.0240      0.3495      1.7525      0.0000
   4   1   6      4.7003      0.3765      3.9018      0.0000
   5   1   6      9.8235      0.9850     10.3628      0.0000
   6   1   6      6.6404      0.6714     -8.1744      0.0000
   7   1   6      3.3594      0.6405     -4.0372      0.0000
   8   1   6      1.6448      0.9896      1.9669      0.0000
   9   1   6      2.6615      0.7019      2.3461      0.0000
  10   1   6      2.1368      0.9527     -1.7757      0.0000
  11   1   6      2.1433      1.5702      2.0925      0.0000
  -3   2   6      5.0345      0.7360      5.9160      0.0000
  -2   2   6     10.8216      2.0803      8.6068      0.0000
  -1   2   6      3.7593      0.3214      3.8137      0.0000
   0   2   6      6.6913      0.3755     -4.8657      0.0000
   1   2   6      2.0795      0.3255     -1.3316      0.0000
   2   2   6      3.5222      0.3935     -2.9075      0.0000
   3   2   6      4.4907      0.5482     -0.4696      0.0000
   4   2   6      2.6842      0.5684      1.3612      0.0000
   5   2   6      9.8284      0.9424     10.6436      0.0000
   6   2   6      9.1809      0.6757      8.1731      0.0000
   7   2   6      2.1579      0.5828     -2.5652      0.0000
   8   2   6      2.0213      0.9912     -0.4334      0.0000
   9   2   6      1.4812      0.7506     -0.8449      0.0000
  10   2   6      1.9403      0.6945     -1.3830      0.0000
  11   2   6      0.1052      0.9228     -1.1850      0.0000
  -4   3   6      7.1305      0.8689     -8.5534      0.0000
  -3   3   6     11.7810      1.3794      0.0295      0.0000
  -2   3   6     10.2653      0.6165    -12.5363      0.0000
  -1   3   6      5.0347      0.3476     -3.8379      0.0000
   0   3   6      4.8826      0.3375     -2.9860      0.0000
   1   3   6      9.4163      0.5497      9.2776      0.0000
   2   3   6     10.0946      0.6756      9.2998      0.0000
   3   3   6      7.7992      0.4566     -7.7123      0.0000
   4   3   6      2.6674      0.5380      0.9152      0.0000
   5   3   6      2.9224      0.5001      2.9117      0.0000
   6   3   6      3.1317      0.4625      2.6035      0.0000
   7   3   6      4.4255      0.4331     -4.1413      0.0000
   9   3   6      3.6239      1.1302     -3.8495      0.0000
  10   3   6      1.3764      0.7127     -0.9471      0.0000
  11   3   6      1.0629      0.8280      0.8081      0.0000
  -4   4   6      4.1670      0.7490      1.8391      0.0000
  -3   4   6      5.2422      0.6667      5.3039      0.0000
  -2   4   6     19.8155      3.2427      2.3248      0.0000
  -1   4   6     18.1308      1.0085     18.9101      0.0000
   0   4   6      5.6967      0.3567      5.3783      0.0000
   1   4   6     19.5808      0.9511    -18.9461      0.0000
   2   4   6      4.5207      0.4249     -3.8504      0.0000
   3   4   6      8.3190      0.4455      8.4617      0.0000
   4   4   6      3.3665      0.7049      3.8965      0.0000
   5   4   6      2.6663      0.3980      2.6271      0.0000
   6   4   6      4.8965      0.4776      5.9533      0.0000
   7   4   6      2.1364      0.4895      0.6886      0.0000
   8   4   6      5.0156      0.6294     -4.1027      0.0000
   9   4   6      0.8832      0.6753     -0.9627      0.0000
  10   4   6      1.6529      0.7952     -0.3223      0.0000
  11   4   6      1.0515      0.7884     -0.6460      0.0000
  -4   5   6      2.1220      1.1501     -2.5071      0.0000
  -3   5   6      3.3290      0.2984     -3.3587      0.0000
  -2   5   6      5.6452      0.8492     -5.2887      0.0000
  -1   5   6     29.1927      1.4047     29.0268      0.0000
   0   5   6     12.5207      0.6543     13.2154      0.0000
   1   5   6      6.5767      0.3867     -5.2864      0.0000
   2   5   6      8.0271      0.5631     -7.6391      0.0000
   3   5   6      2.7968      0.3300      2.4280      0.0000
   4   5   6     12.0872      0.6433    -11.8595      0.0000
   5   5   6      1.5606      0.5209      0.8525      0.0000
   6   5   6      4.2875      0.5083      3.6078      0.0000
   7   5   6      2.5087      0.3960      2.4406      0.0000
   8   5   6      2.5597      0.3642     -2.6125      0.0000
   9   5   6      1.2906      0.5973      0.7078      0.0000
  10   5   6      1.0977      0.7828      1.3535      0.0000
  11   5   6      2.3546      0.5494     -2.1321      0.0000
  -6   6   6     15.8497      1.1999     19.8649      0.0000
  -5   6   6      2.4135      0.7681     -2.6889      0.0000
  -4   6   6     17.6828      0.9775    -17.8574      0.0000
  -3   6   6      5.7081      0.5727     -5.1918      0.0000
  -2   6   6     16.9489      1.3714      9.3240      0.0000
  -1   6   6      2.3410      0.5728     -1.8458      0.0000
   0   6   6      6.6601      0.8107     -1.5342      0.0000
   1   6   6      6.1728      0.3767      6.4800      0.0000
   2   6   6      2.5555      0.7016      0.3736      0.0000
   3   6   6      1.9343      0.4225     -2.1177      0.0000
   4   6   6      3.3454      0.3905      2.5383      0.0000
   5   6   6      3.2155      0.4072     -3.1643      0.0000
   6   6   6      4.5352      0.3490     -4.6687      0.0000
   7   6   6      1.2007      0.6320     -0.4056      0.0000
   8   6   6      2.4902      0.4320      2.7902      0.0000
   9   6   6      1.3929      0.6291      0.9445      0.0000
  10   6   6      0.5121      0.6096      0.3520      0.0000
  11   6   6      1.1834      0.5524      0.5208      0.0000
  -8   7   6      4.2349      0.5715      4.4314      0.0000
  -7   7   6     13.7990      1.0584     -9.0789      0.0000
  -6   7   6      2.7112      0.3618     -1.6760      0.0000
  -5   7   6      7.4306      0.4355      6.3939      0.0000
  -4   7   6      3.8709      0.6039      1.6944      0.0000
  -3   7   6     19.5497      1.6086    -18.3593      0.0000
  -2   7   6     10.0338      0.7413    -10.9263      0.0000
  -1   7   6     18.4848      1.4084     16.6260      0.0000
   0   7   6      3.2253      0.6915     -0.8044      0.0000
   1   7   6      3.5629      0.6952     -1.1710      0.0000
   2   7   6      3.9939      0.4350      3.5055      0.0000
   3   7   6      4.9509      0.4958     -5.1189      0.0000
   4   7   6      5.8424      0.7268     -1.1275      0.0000
   5   7   6      3.8327      0.4175      4.2812      0.0000
   6   7   6      7.4218      0.5452      6.1068      0.0000
   7   7   6      4.4275      0.3812     -4.1008      0.0000
   8   7   6      2.4177      0.4930      0.7950      0.0000
   9   7   6      1.5399      0.9923      0.2232      0.0000
  10   7   6      1.6417      0.5648      0.6349      0.0000
 -11   8   6      5.4725      0.5954     -5.0174      0.0000
 -10   8   6      3.4514      0.7127     -4.1825      0.0000
  -9   8   6      3.4023      0.8736      2.6527      0.0000
  -8   8   6      2.9612      0.7330     -0.9193      0.0000
  -7   8   6      3.0791      0.6668     -1.8487      0.0000
  -6   8   6      3.0291      0.8194      1.7382      0.0000
  -5   8   6      3.2203      0.4760      3.2555      0.0000
  -4   8   6     11.6284      0.6936    -10.5225      0.0000
  -3   8   6      2.2894      0.2958     -1.4348      0.0000
  -2   8   6     11.2052      0.5319     10.8902      0.0000
  -1   8   6      2.8657      0.4279      2.9028      0.0000
   0   8   6      5.6959      0.5880     -2.0199      0.0000
   1   8   6     11.0565      0.5664     10.6632      0.0000
   2   8   6      5.2223      0.4359      5.3887      0.0000
   3   8   6      1.7306      0.4482     -0.6082      0.0000
   4   8   6      1.8577      0.5847     -0.4170      0.0000
   5   8   6      2.8035      0.4279      2.6987      0.0000
   6   8   6      1.8718      0.4819     -1.3549      0.0000
   7   8   6      3.7903      0.4129     -3.6365      0.0000
   8   8   6      2.0835      0.3521      1.4128      0.0000
   9   8   6      2.6243      0.5098      2.2318      0.0000
  10   8   6      1.1837      0.4717     -0.5404      0.0000
 -12   9   6      0.0000      1.0402     -0.5969      0.0000
 -11   9   6      1.7934      0.7891     -1.6325      0.0000
 -10   9   6      2.0224      1.4909      1.5742      0.0000
  -9   9   6      2.9263      1.5736      0.0764      0.0000
  -8   9   6      1.8779      0.7320     -0.5539      0.0000
  -7   9   6      1.4508      0.4808      0.4355      0.0000
  -6   9   6      3.5831      0.3023      3.2145      0.0000
  -5   9   6      4.8875      0.5297      5.2907      0.0000
  -4   9   6      2.9262      0.5935      1.4564      0.0000
  -3   9   6      3.8429      0.7510      3.6671      0.0000
  -2   9   6      4.3396      0.5986     -1.7671      0.0000
  -1   9   6      3.5122      0.3962     -2.8368      0.0000
   0   9   6      6.6925      0.5094     -6.5311      0.0000
   1   9   6      6.8423      0.5726      6.4789      0.0000
   2   9   6      3.9241      0.6103      0.1942      0.0000
   3   9   6      1.6823      0.4173     -0.0944      0.0000
   4   9   6      2.7225      0.9536      0.8835      0.0000
   5   9   6      4.5380      0.3452      4.3931      0.0000
   6   9   6      3.4048      0.4463     -3.6195      0.0000
   7   9   6      2.9188      0.6244     -1.9245      0.0000
   8   9   6      1.2547      0.5798      0.4075      0.0000
   9   9   6      1.2194      0.4892     -1.2511      0.0000
 -14  10   6      1.5988      0.7254      1.3302      0.0000
 -13  10   6      0.8195      0.8403      0.1296      0.0000
 -12  10   6      0.0000      0.8362      0.5015      0.0000
 -11  10   6      2.2957      0.6675      2.5132      0.0000
 -10  10   6      1.4623      0.7760      1.3588      0.0000
  -9  10   6      5.1684      0.6004     -4.5681      0.0000
  -8  10   6      0.9733      0.6616      0.0695      0.0000
  -7  10   6      3.7205      0.6114     -3.3059      0.0000
  -6  10   6      4.4280      0.5149     -3.6818      0.0000
  -5  10   6      1.6244      0.3796     -1.3097      0.0000
  -4  10   6      4.3429      0.2751      4.2213      0.0000
  -3  10   6      1.7763      0.7033      0.3785      0.0000
  -2  10   6      6.0927      0.6098      2.4233      0.0000
  -1  10   6      3.9663      0.3306      4.2284      0.0000
   0  10   6      2.0487      0.5447      0.5009      0.0000
   1  10   6      2.7362      0.3795     -2.7043      0.0000
   2  10   6      1.8871      0.7830     -0.3599      0.0000
   3  10   6      1.8764      0.4402      0.6488      0.0000
   4  10   6      1.0912      0.5877     -0.4323      0.0000
   5  10   6      1.1262      1.0389      0.2732      0.0000
   6  10   6      2.0851      0.4188      1.8441      0.0000
   7  10   6      0.3926      0.6493     -0.8317      0.0000
   8  10   6      2.5631      0.3334     -1.8288      0.0000
   9  10   6      0.5995      0.6163     -0.1507      0.0000
 -14  11   6      0.0000      0.6963      0.0317      0.0000
 -13  11   6      1.2233      0.4848      1.0477      0.0000
 -12  11   6      1.5766      0.4996     -2.1357      0.0000
 -11  11   6      2.6121      0.4666     -3.0766      0.0000
 -10  11   6      3.4716      0.3680      2.9738      0.0000
  -9  11   6      1.3826      0.4632     -1.0526      0.0000
  -8  11   6      2.2738      0.3518      0.9750      0.0000
  -7  11   6      2.5828      0.3334      2.3560      0.0000
  -6  11   6      2.4179      0.4352      2.0236      0.0000
  -5  11   6      6.6468      0.5140     -6.7594      0.0000
  -4  11   6      2.9286      0.2857     -1.4783      0.0000
  -3  11   6      6.6874      0.5844      6.2998      0.0000
  -2  11   6      4.2223      0.6003      2.2639      0.0000
  -1  11   6      2.5168      0.5969     -1.5394      0.0000
   0  11   6      1.4787      0.6043      1.0852      0.0000
   1  11   6      2.4788      0.3702      2.0161      0.0000
   2  11   6      4.2809      0.6094     -3.0964      0.0000
   3  11   6      3.9008      0.4164     -3.6855      0.0000
   4  11   6      1.6940      0.3938     -0.9658      0.0000
   5  11   6      3.5271      0.3356     -3.1086      0.0000
   6  11   6      2.2937      0.3448      1.6673      0.0000
   7  11   6      2.1564      0.4085      2.6231      0.0000
   8  11   6      1.1265      0.5435      0.1401      0.0000
 -13  12   6      1.4389      0.5898      0.5378      0.0000
 -12  12   6      1.1252      0.5509     -0.2039      0.0000
 -11  12   6      0.0000      0.7334     -0.3436      0.0000
 -10  12   6      0.7733      0.6252     -0.0183      0.0000
  -9  12   6      1.8871      0.4010     -2.0452      0.0000
  -8  12   6      1.4450      0.7654     -0.3761      0.0000
  -7  12   6      2.8619      0.2730      2.6131      0.0000
  -6  12   6      3.4535      0.3214      3.7878      0.0000
  -5  12   6      2.2237      0.7307     -0.7912      0.0000
  -4  12   6      4.7586      0.3864     -4.8796      0.0000
  -3  12   6      1.3959      0.4896     -0.0383      0.0000
  -2  12   6      3.9088      0.4552      0.7232      0.0000
  -1  12   6      2.5514      0.3483      2.2157      0.0000
   0  12   6      0.5481      0.7490     -0.7233      0.0000
   1  12   6      1.8072      0.4412     -1.6797      0.0000
   2  12   6      3.6188      0.4359     -2.7660      0.0000
   3  12   6      3.3893      0.3882      3.7196      0.0000
   4  12   6      2.7227      0.3837      2.9041      0.0000
   5  12   6      2.6765      0.3948     -3.1280      0.0000
   6  12   6      1.4781      0.5120     -1.5364      0.0000
   7  12   6      1.8418      0.4208      2.2660      0.0000
   8  12   6      0.9414      0.7332      0.7074      0.0000
 -12  13   6      1.1262      0.8599      0.7966      0.0000
 -11  13   6      0.7428      0.6169     -0.2459      0.0000
 -10  13   6      1.8098      0.5072     -1.0756      0.0000
  -9  13   6      2.3807      0.2893      1.9579      0.0000
  -8  13   6      3.6457      0.3432      2.8407      0.0000
  -7  13   6      4.5177      0.3675     -4.2570      0.0000
  -6  13   6      3.9675      0.3324     -4.0249      0.0000
  -5  13   6      3.1858      0.3946      3.4607      0.0000
  -4  13   6      1.3155      0.3853      0.8742      0.0000
  -3  13   6      2.4633      0.4106     -2.8537      0.0000
  -2  13   6      2.4080      0.5781     -0.5385      0.0000
  -1  13   6      2.1188      0.4334      2.8386      0.0000
   0  13   6      2.6584      0.3207     -3.2325      0.0000
   1  13   6      1.0787      0.7547      0.7917      0.0000
   2  13   6      1.2927      0.5892      0.0597      0.0000
   3  13   6      0.4715      0.7171      0.2210      0.0000
   4  13   6      2.2025      0.4060     -1.8668      0.0000
   5  13   6      0.9838      0.6033      0.0562      0.0000
   6  13   6      1.5703      0.4538      1.9251      0.0000
   7  13   6      1.5250      0.6159      0.1039      0.0000
 -11  14   6      2.3578      1.1459     -2.0408      0.0000
 -10  14   6      1.3678      0.3704     -0.9601      0.0000
  -9  14   6      1.5065      0.4275      0.5768      0.0000
  -8  14   6      1.3327      0.4566      0.0655      0.0000
  -7  14   6      1.0891      0.3831     -0.0536      0.0000
  -6  14   6      2.8154      0.3032      2.2430      0.0000
  -5  14   6      1.2691      0.4074      1.2699      0.0000
  -4  14   6      3.1146      0.3323     -3.2518      0.0000
  -3  14   6      3.1274      0.3657     -4.0666      0.0000
  -2  14   6      1.8019      0.5253      1.3653      0.0000
  -1  14   6      0.5953      0.6582      1.0529      0.0000
   0  14   6      0.7622      0.6799      0.7127      0.0000
   1  14   6      3.1063      0.3540      2.9507      0.0000
   2  14   6      2.4418      0.4373      2.6119      0.0000
   3  14   6      1.0566      0.6696      0.7496      0.0000
   4  14   6      1.3007      0.4784     -0.7334      0.0000
   5  14   6      1.1274      0.5896     -0.2723      0.0000
   6  14   6      1.2350      0.5284     -0.2549      0.0000
 -10  15   6      2.3236      0.5959     -1.7261      0.0000
  -9  15   6      1.0471      0.5253     -0.8391      0.0000
  -8  15   6      1.8560      0.3310      1.8749      0.0000
  -7  15   6      1.6162      0.4251     -2.0109      0.0000
  -6  15   6      1.0648      0.5036     -0.2585      0.0000
  -5  15   6      4.2714      0.7403      4.8774      0.0000
  -4  15   6      1.7230      0.3086      2.2439      0.0000
  -3  15   6      1.8965      0.5924     -1.8042      0.0000
  -2  15   6      1.1374      0.4153      0.7841      0.0000
  -1  15   6      0.1371      0.5672      0.0085      0.0000
   0  15   6      0.5867      0.5733     -1.2063      0.0000
   1  15   6      0.8688      0.6877     -0.8691      0.0000
   2  15   6      0.5821      0.6561      0.8774      0.0000
   3  15   6      0.8584      0.8152      0.2627      0.0000
   4  15   6      0.0000      0.5962      0.2867      0.0000
   5  15   6      0.8882      0.6321      0.2688      0.0000
  -9  16   6      0.7446      0.6100      0.5090      0.0000
  -8  16   6      1.2512      0.4396      0.7325      0.0000
  -7  16   6      0.7363      0.5425     -1.1531      0.0000
  -6  16   6      0.8833      0.4217     -0.8013      0.0000
  -5  16   6      0.2212      0.5131      0.4790      0.0000
  -4  16   6      0.7994      0.4539     -0.1320      0.0000
  -3  16   6      1.6667      0.5301     -0.0793      0.0000
  -2  16   6      1.3670      0.3953      0.9879      0.0000
  -1  16   6      0.5132      0.5304      1.1089      0.0000
   0  16   6      1.9173      0.4113     -3.0336      0.0000
   1  16   6      1.0798      0.5389     -1.1056      0.0000
   2  16   6      1.0506      0.5579      1.3046      0.0000
   3  16   6      1.2303      0.5211     -0.8712      0.0000
   4  16   6      1.2843      0.9883     -1.0458      0.0000
  -7  17   6      1.1219      0.5678      0.7791      0.0000
  -6  17   6      0.7335      0.5390      0.9254      0.0000
  -5  17   6      0.6830      0.5278     -1.0433      0.0000
  -4  17   6      0.5754      0.4721     -0.5894      0.0000
  -3  17   6      1.6007      0.3521      1.6863      0.0000
  -2  17   6      0.9018      0.4053     -1.1224      0.0000
  -1  17   6      1.0258      0.3636     -1.7443      0.0000
   0  17   6      0.7062      0.5133      0.6729      0.0000
   1  17   6      0.6849      0.7067      1.3380      0.0000
   2  17   6      0.8775      0.6210     -1.5231      0.0000
  -3  18   6      0.0000      0.6483      0.3234      0.0000
  -2  18   6      0.1245      0.7913     -0.1335      0.0000
  -4   1   7      4.7308      0.6352     -4.8914      0.0000
  -3   1   7     21.6737      0.8264     19.7135      0.0000
  -2   1   7     17.9318      0.6868     16.8933      0.0000
  -1   1   7      8.5249      0.4242     -8.4048      0.0000
   0   1   7      9.7853      0.9432    -10.1039      0.0000
   1   1   7      7.1195      0.3957      6.8841      0.0000
   2   1   7      3.4855      0.3494      3.4868      0.0000
   3   1   7      7.3357      0.4596     -7.5416      0.0000
   4   1   7      4.6430      0.3264      4.8244      0.0000
   5   1   7      8.4341      0.7233      9.1518      0.0000
   6   1   7      2.5987      0.5019     -2.4175      0.0000
   7   1   7      3.9440      0.5795     -4.7802      0.0000
   8   1   7      1.1581      0.8833      1.1836      0.0000
   9   1   7      2.8911      0.6048     -3.1302      0.0000
  10   1   7      1.3006      0.9864     -1.4968      0.0000
  -4   2   7      2.4466      0.5264     -0.6591      0.0000
  -3   2   7     14.4899      0.6463    -14.6111      0.0000
  -2   2   7     13.4681      0.8827     13.6254      0.0000
  -1   2   7     17.9681      0.6919     16.1317      0.0000
   0   2   7      3.7275      0.3438      3.1484      0.0000
   1   2   7      8.1344      0.4741     -8.2731      0.0000
   2   2   7      2.1239      0.3192     -1.8569      0.0000
   3   2   7      3.3343      0.3663      2.7740      0.0000
   4   2   7      7.8917      0.6899     -6.9807      0.0000
   5   2   7      2.1169      0.4529     -1.9299      0.0000
   6   2   7      1.8306      0.4771     -0.9235      0.0000
   7   2   7      0.5240      0.7644      0.7441      0.0000
   8   2   7      4.0826      0.8748      0.7014      0.0000
   9   2   7      0.7563      0.8164     -0.1700      0.0000
  10   2   7      1.4778      0.6703      0.6702      0.0000
  -4   3   7      1.6219      0.7137      0.1884      0.0000
  -3   3   7     14.1519      0.9487    -13.1135      0.0000
  -2   3   7     13.5136      0.7551    -11.8401      0.0000
  -1   3   7     10.7132      0.4940     10.3973      0.0000
   0   3   7      2.4394      0.2824     -0.6865      0.0000
   1   3   7      5.1293      0.4699     -4.1523      0.0000
   2   3   7     17.1837      0.9601     18.9008      0.0000
   3   3   7      4.2267      0.3276      4.4911      0.0000
   4   3   7     12.2689      0.6234    -15.4571      0.0000
   5   3   7      2.5599      0.6649     -1.5869      0.0000
   6   3   7      2.8512      0.5324      2.7261      0.0000
   7   3   7      3.1507      0.4106     -3.9326      0.0000
   8   3   7      3.5296      0.4411     -3.4067      0.0000
   9   3   7      2.8956      0.7204      2.9409      0.0000
  10   3   7      2.2941      1.2313      2.6860      0.0000
  -4   4   7      2.7821      0.5893      0.2108      0.0000
  -3   4   7     14.7868      1.7412     12.4194      0.0000
  -2   4   7      3.1403      0.2527     -1.8883      0.0000
  -1   4   7      9.2418      0.7730      8.9619      0.0000
   0   4   7      6.3126      0.6256     -4.0239      0.0000
   1   4   7      6.5372      0.5301     -5.1950      0.0000
   2   4   7      3.1536      0.4639     -2.8597      0.0000
   3   4   7      6.5164      0.4164      6.1291      0.0000
   4   4   7      4.2471      0.5670      4.5345      0.0000
   5   4   7      3.0337      0.9935     -3.0570      0.0000
   6   4   7      2.4197      0.6117     -0.0341      0.0000
   7   4   7      1.6052      0.4481      1.3992      0.0000
   8   4   7      0.8484      0.7471     -1.1324      0.0000
   9   4   7      1.7251      0.5196     -0.9724      0.0000
  10   4   7      0.6978      0.7379      0.9147      0.0000
  -5   5   7      9.2104      0.4630      9.8267      0.0000
  -4   5   7     10.5232      0.8701     10.9641      0.0000
  -2   5   7      3.9053      0.3242      4.0897      0.0000
  -1   5   7      3.4503      0.4303      2.2968      0.0000
   0   5   7      4.1250      0.3759     -3.4968      0.0000
   1   5   7      3.9925      1.2589      1.2973      0.0000
   2   5   7      2.5779      0.3647      2.7976      0.0000
   3   5   7      3.0577      0.6603     -1.7792      0.0000
   4   5   7      1.6672      0.4568     -0.9912      0.0000
   5   5   7      3.8260      0.3465      3.0557      0.0000
   6   5   7      3.8165      0.4212      4.2741      0.0000
   7   5   7      2.1802      0.4489     -2.5645      0.0000
   8   5   7      1.5203      0.5539     -1.7037      0.0000
   9   5   7      1.1189      0.7379     -0.5933      0.0000
  10   5   7      1.2910      0.5483      0.2360      0.0000
  -7   6   7      3.4085      0.5510     -2.2883      0.0000
  -5   6   7      7.6532      0.5084     -7.6236      0.0000
  -4   6   7      2.6040      0.6306      1.4742      0.0000
  -3   6   7      3.0018      0.6023     -1.4626      0.0000
  -2   6   7     14.6687      0.9430     13.9884      0.0000
  -1   6   7      7.7836      0.7351     -8.6629      0.0000
   0   6   7     12.4437      0.6231    -12.0489      0.0000
   1   6   7      2.4178      0.6462     -1.2709      0.0000
   2   6   7      4.8404      0.3763      4.3761      0.0000
   3   6   7      9.9398      0.6766      8.7654      0.0000
   4   6   7      3.3764      0.4963      1.8401      0.0000
   5   6   7      1.8442      0.4428      2.2867      0.0000
   6   6   7      4.7648      0.5490     -4.9930      0.0000
   7   6   7      2.6987      0.8563     -3.7552      0.0000
   8   6   7      2.4238      0.8148     -0.0536      0.0000
   9   6   7      1.1768      0.5091     -0.3435      0.0000
  10   6   7      0.6060      0.6591     -0.6043      0.0000
  -8   7   7      3.7060      0.6862     -2.6418      0.0000
  -7   7   7      9.0909      0.7246     -7.9204      0.0000
  -6   7   7      4.6091      2.2984      1.8864      0.0000
  -5   7   7      7.8524      0.7601     -6.4251      0.0000
  -4   7   7      5.4987      0.3428     -5.0100      0.0000
  -3   7   7     18.7894      1.6372     18.7035      0.0000
  -2   7   7     14.9375      1.4311     15.9519      0.0000
  -1   7   7      9.6950      0.6957     -7.3983      0.0000
   0   7   7      2.9944      0.3831     -2.8260      0.0000
   1   7   7      9.7764      0.7583      8.8583      0.0000
   2   7   7      8.5915      0.5944     -8.6978      0.0000
   3   7   7      7.9722      0.7399     -7.2283      0.0000
   4   7   7      1.9914      0.8366      1.4670      0.0000
   5   7   7      3.4107      0.3380      3.9177      0.0000
   6   7   7      1.9666      0.4465     -2.0196      0.0000
   7   7   7      1.8783      0.4156      1.5772      0.0000
   8   7   7      1.2661      0.5267      1.1123      0.0000
   9   7   7      3.2382      0.4210     -2.7847      0.0000
 -10   8   7      2.1302      0.9401     -2.1398      0.0000
  -9   8   7      0.0000      1.0851      0.7773      0.0000
  -8   8   7      7.1686      1.3113      5.2163      0.0000
  -7   8   7      3.3876      0.3862     -2.6844      0.0000
  -6   8   7      6.2216      0.4518     -6.3240      0.0000
  -5   8   7      3.7559      0.3048      3.9020      0.0000
  -4   8   7      0.9291      0.8075      0.1505      0.0000
  -3   8   7      2.5921      0.8644      0.3826      0.0000
  -2   8   7      3.4806      0.3032      2.4419      0.0000
  -1   8   7      9.2702      0.6418      8.5087      0.0000
   0   8   7      2.5675      0.5410     -1.2513      0.0000
   1   8   7      2.4163      0.5254      2.1417      0.0000
   2   8   7      6.7472      1.2584     -1.3767      0.0000
   3   8   7      5.6763      0.3674     -5.4506      0.0000
   4   8   7      5.9865      0.4368     -6.3846      0.0000
   5   8   7      1.1679      0.5642      0.9377      0.0000
   6   8   7      2.9123      0.4002      2.0005      0.0000
   7   8   7      1.4225      0.6907      1.3115      0.0000
   8   8   7      1.4375      0.7199      1.0530      0.0000
   9   8   7      1.0791      0.5716     -0.4880      0.0000
 -12   9   7      3.0658      0.5819     -2.9513      0.0000
 -11   9   7      0.0000      1.0643      0.1043      0.0000
 -10   9   7      2.5225      0.5540     -1.5363      0.0000
  -9   9   7      1.6775      1.4061     -2.4051      0.0000
  -8   9   7      4.2916      0.4121      3.3058      0.0000
  -7   9   7      8.0598      0.5440      7.8106      0.0000
  -6   9   7      4.2954      0.3429      3.5559      0.0000
  -5   9   7      4.8057      0.6827     -3.4563      0.0000
  -4   9   7      2.2842      0.3147     -2.3688      0.0000
  -3   9   7      7.4169      0.6233      7.7692      0.0000
  -2   9   7      3.4114      0.4382      2.9546      0.0000
  -1   9   7      8.4633      0.5824     -7.9400      0.0000
   0   9   7      5.1468      1.6242     -3.3909      0.0000
   1   9   7      2.6742      0.7390     -0.8234      0.0000
   2   9   7      2.2199      0.4885      0.4290      0.0000
   3   9   7      2.4323      0.4079     -1.4969      0.0000
   4   9   7      1.6006      0.4616     -1.3493      0.0000
   5   9   7      2.3047      0.4251     -1.7855      0.0000
   6   9   7      0.4745      0.6206      1.1105      0.0000
   7   9   7      2.4226      0.6297      1.1289      0.0000
   8   9   7      1.0131      0.4925     -0.5614      0.0000
   9   9   7      0.7998      0.5972      1.1532      0.0000
 -14  10   7      0.0000      0.8505      0.0698      0.0000
 -13  10   7      1.1604      0.7101     -0.7836      0.0000
 -12  10   7      1.0587      0.7278     -1.4757      0.0000
 -11  10   7      1.8678      0.7064      2.2965      0.0000
 -10  10   7      2.9493      0.4127      1.9034      0.0000
  -9  10   7      4.0818      0.3964     -4.3266      0.0000
  -8  10   7      2.1851      0.7155      1.4167      0.0000
  -7  10   7      1.9678      0.3015      1.3099      0.0000
  -6  10   7      4.5594      0.4730      4.1609      0.0000
  -5  10   7      9.2264      0.6820     -9.9543      0.0000
  -4  10   7      2.2759      0.4671     -1.1604      0.0000
  -3  10   7      4.4546      0.6460     -4.1211      0.0000
  -2  10   7      1.1771      0.9329      0.5783      0.0000
  -1  10   7      3.4994      0.5786      3.2686      0.0000
   0  10   7      2.1367      0.4972      1.5301      0.0000
   1  10   7      5.1092      0.7431     -5.8307      0.0000
   2  10   7      2.9708      0.6270     -3.3328      0.0000
   3  10   7      7.9075      0.4418      8.4964      0.0000
   4  10   7      2.8779      0.4026      3.2771      0.0000
   5  10   7      4.0786      0.4867     -3.6527      0.0000
   6  10   7      1.1214      0.5040      0.2689      0.0000
   7  10   7      2.4583      0.3855      2.9342      0.0000
   8  10   7      1.1136      0.4864     -0.8217      0.0000
 -14  11   7      0.8296      0.8929     -0.2059      0.0000
 -13  11   7      1.3053      0.7230     -1.0521      0.0000
 -12  11   7      1.5074      0.5033     -0.9940      0.0000
 -11  11   7      1.5999      0.4579     -1.3955      0.0000
 -10  11   7      2.1277      0.3808     -2.2083      0.0000
  -9  11   7      1.2166      0.4369      1.0608      0.0000
  -8  11   7      5.9638      0.4659      5.2801      0.0000
  -7  11   7      2.3664      0.2699     -2.2361      0.0000
  -6  11   7      1.6362      0.2794     -0.8119      0.0000
  -5  11   7      2.5082      0.4055      1.6822      0.0000
  -4  11   7      1.6598      0.3178      1.5921      0.0000
  -3  11   7      2.7766      0.3594     -2.1452      0.0000
  -2  11   7      2.2032      0.3242      2.3331      0.0000
  -1  11   7      3.4193      0.5336      3.1501      0.0000
   0  11   7      1.1911      0.7228      0.7782      0.0000
   1  11   7      5.1979      0.4545      4.5762      0.0000
   2  11   7      1.2706      0.9296     -0.3234      0.0000
   3  11   7      2.2450      0.5726      1.5542      0.0000
   4  11   7      3.7174      0.8667     -3.0444      0.0000
   5  11   7      1.3833      0.5637     -1.3116      0.0000
   6  11   7      1.3659      0.5910      1.2221      0.0000
   7  11   7      1.3408      0.6521     -0.6914      0.0000
   8  11   7      0.1147      0.7782     -0.9137      0.0000
 -13  12   7      0.3394      1.0558      1.3200      0.0000
 -12  12   7      1.2936      0.6915      0.7481      0.0000
 -11  12   7      0.0000      0.8513      0.1427      0.0000
 -10  12   7      1.0130      0.6462      0.4032      0.0000
  -9  12   7      0.7070      0.5492     -0.5874      0.0000
  -8  12   7      4.0446      0.4719     -3.3549      0.0000
  -7  12   7      1.4511      0.4038      0.2382      0.0000
  -6  12   7      4.7613      0.5826      4.7801      0.0000
  -5  12   7      5.6236      0.3065      5.6679      0.0000
  -4  12   7      1.9514      0.3660     -0.6424      0.0000
  -3  12   7      1.6095      0.5656      0.1686      0.0000
  -2  12   7      1.9442      0.3532     -1.9621      0.0000
  -1  12   7      2.0140      0.3992     -2.5300      0.0000
   0  12   7      1.7091      0.6049     -1.1902      0.0000
   1  12   7      1.0326      0.7095      0.4991      0.0000
   2  12   7      1.9696      0.4364     -1.2109      0.0000
   3  12   7      2.1661      0.3650      2.0614      0.0000
   4  12   7      1.6647      0.5583     -0.5459      0.0000
   5  12   7      1.4918      0.5328      0.1026      0.0000
   6  12   7      0.7106      0.6662      0.9001      0.0000
   7  12   7      0.0000      0.7902     -0.0108      0.0000
 -12  13   7      1.3717      0.7651      1.2066      0.0000
 -11  13   7      0.9001      0.5028      0.3921      0.0000
 -10  13   7      1.8012      0.8414     -0.1050      0.0000
  -9  13   7      3.0267      0.3268      2.5156      0.0000
  -8  13   7      1.7256      0.3214      1.2977      0.0000
  -7  13   7      3.7507      0.4698     -4.2006      0.0000
  -6  13   7      2.7538      0.3042     -2.1924      0.0000
  -5  13   7      2.4847      0.2965      2.5275      0.0000
  -4  13   7      1.1389      0.4572     -1.1467      0.0000
  -3  13   7      2.8668      0.8525      1.2231      0.0000
  -2  13   7      3.3957      0.3270      3.8008      0.0000
  -1  13   7      1.6414      0.4996     -0.8597      0.0000
   0  13   7      1.6957      0.4873     -0.3683      0.0000
   1  13   7      1.9705      0.5055     -1.0185      0.0000
   2  13   7      1.6256      0.5596     -2.1597      0.0000
   3  13   7      2.0953      0.5303     -2.1616      0.0000
   4  13   7      1.7619      0.3824      1.4071      0.0000
   5  13   7      1.6700      0.5340      0.9246      0.0000
   6  13   7      1.2675      0.5662     -0.3582      0.0000
 -11  14   7      1.7509      0.4230     -1.3914      0.0000
 -10  14   7      1.8628      0.4231     -1.7859      0.0000
  -9  14   7      1.1023      0.4395      1.4582      0.0000
  -8  14   7      3.8491      0.3549      3.4413      0.0000
  -7  14   7      2.5612      0.2957     -2.0491      0.0000
  -6  14   7      1.8642      0.5094      1.1300      0.0000
  -5  14   7      0.8858      0.7310      0.0139      0.0000
  -4  14   7      2.5313      0.5837     -2.8318      0.0000
  -3  14   7      2.9610      0.3632     -2.8269      0.0000
  -2  14   7      3.2079      0.6545      3.9439      0.0000
  -1  14   7      1.3349      0.4659      0.1650      0.0000
   0  14   7      2.3623      0.3789     -2.9660      0.0000
   1  14   7      1.1643      0.6440      1.0776      0.0000
   2  14   7      1.8071      0.4605      2.1383      0.0000
   3  14   7      1.6804      0.5196     -2.4901      0.0000
   4  14   7      1.7811      0.4169     -1.6225      0.0000
   5  14   7      1.7850      0.3547      1.7046      0.0000
 -10  15   7      1.4020      0.3997      1.2124      0.0000
  -9  15   7      1.5346      0.3286     -1.2417      0.0000
  -8  15   7      0.4016      0.5048     -0.5340      0.0000
  -7  15   7      0.7937      0.4233      0.5286      0.0000
  -6  15   7      1.0743      0.3374      0.8181      0.0000
  -5  15   7      1.5553      0.3103     -1.2159      0.0000
  -4  15   7      0.9720      0.4297      0.1305      0.0000
  -3  15   7      1.2660      0.4177      1.2564      0.0000
  -2  15   7      0.7743      0.5280      0.1065      0.0000
  -1  15   7      0.7672      0.5791     -0.4629      0.0000
   0  15   7      1.0789      0.4754      0.3751      0.0000
   1  15   7      1.6865      0.4394      1.1662      0.0000
   2  15   7      1.9374      0.4036     -1.7650      0.0000
   3  15   7      1.1093      0.5192     -0.2710      0.0000
   4  15   7      1.3783      0.5496      1.0631      0.0000
  -9  16   7      0.0757      0.7604      0.0989      0.0000
  -8  16   7      0.8401      0.6893      0.1743      0.0000
  -7  16   7      0.8139      0.5586      0.5503      0.0000
  -6  16   7      0.6003      0.4823     -0.9254      0.0000
  -5  16   7      0.5227      0.4684     -1.0544      0.0000
  -4  16   7      0.9361      0.3985     -0.5352      0.0000
  -3  16   7      0.3578      0.5214      0.0995      0.0000
  -2  16   7      0.6482      0.4988     -1.0959      0.0000
  -1  16   7      0.4218      0.5144      0.9057      0.0000
   0  16   7      0.9748      0.5169      1.2168      0.0000
   1  16   7      0.0000      0.6261      0.8488      0.0000
   2  16   7      0.0000      0.6069     -0.6321      0.0000
  -6  17   7      0.6050      0.5010      0.8708      0.0000
  -5  17   7      0.7425      0.4551     -0.7022      0.0000
  -4  17   7      0.4464      0.4961     -0.6882      0.0000
  -3  17   7      0.0000      0.5206     -0.1255      0.0000
  -2  17   7      0.4259      0.4634     -0.0098      0.0000
  -1  17   7      0.5068      0.5364     -0.2764      0.0000
   0  17   7      0.8122      0.3792      1.0360      0.0000
  -4   0   8     13.9479      2.3316    -11.3273      0.0000
  -3   0   8      9.0036      1.4818     -9.3578      0.0000
  -2   0   8     11.2279      0.9229      9.7222      0.0000
  -1   0   8      1.9561      0.4871      1.8076      0.0000
   0   0   8      5.1825      0.5462      0.2723      0.0000
   1   0   8      3.3924      0.5031     -2.9954      0.0000
   2   0   8      4.0090      0.6178      2.0498      0.0000
   3   0   8      5.0320      1.1608     -5.8147      0.0000
   4   0   8      1.3474      0.6975      1.5298      0.0000
   5   0   8      2.7433      0.8262     -3.0010      0.0000
   6   0   8      6.7866      1.2009     -8.8731      0.0000
   7   0   8      2.4215      0.5255      2.6729      0.0000
   8   0   8      1.7508      0.6655      2.5936      0.0000
   9   0   8      1.1135      1.1831     -1.0207      0.0000
  10   0   8      1.6890      1.0928      2.9102      0.0000
  -4   1   8     13.2663      1.0931     11.8996      0.0000
  -3   1   8     10.0736      0.5228     11.4802      0.0000
  -2   1   8      4.3114      0.3609     -3.2687      0.0000
  -1   1   8      4.3344      0.3669      4.4849      0.0000
   0   1   8     22.4710      1.1494    -25.4930      0.0000
   1   1   8     10.6576      0.6526     -9.8432      0.0000
   2   1   8     14.4490      1.2030     13.2541      0.0000
   3   1   8      9.1337      0.7675      8.6693      0.0000
   4   1   8      4.1519      0.8034     -4.1305      0.0000
   5   1   8      3.2839      0.4811      3.2423      0.0000
   6   1   8      1.5335      0.4982      0.4415      0.0000
   7   1   8      1.6397      0.4647      0.2144      0.0000
   8   1   8      1.3919      0.7778     -1.8566      0.0000
   9   1   8      1.3862      0.9621      2.0991      0.0000
  10   1   8      1.6850      0.8472     -1.0167      0.0000
  -4   2   8      4.9197      1.1451      4.3434      0.0000
  -3   2   8     19.8201      1.0942    -21.5633      0.0000
  -2   2   8      2.9542      0.4043      1.0853      0.0000
  -1   2   8     12.6636      0.6130     13.2540      0.0000
   0   2   8      6.9044      0.4869     -6.4121      0.0000
   1   2   8      2.7477      0.3304     -2.6664      0.0000
   2   2   8      4.5949      0.3862     -4.1989      0.0000
   3   2   8      2.9564      0.4614     -1.1000      0.0000
   4   2   8      2.3720      0.3443      2.0733      0.0000
   5   2   8      2.8289      0.6024      1.8240      0.0000
   6   2   8      1.9517      1.1774     -0.6702      0.0000
   7   2   8      1.2286      0.6251      0.2243      0.0000
   8   2   8      0.8420      0.7989      0.0414      0.0000
   9   2   8      1.8675      0.5635     -1.2163      0.0000
  10   2   8      0.9753      0.7646     -0.2856      0.0000
  -5   3   8      7.9337      0.9706      5.6204      0.0000
  -4   3   8     15.6312      1.8268     16.6097      0.0000
  -3   3   8     24.9908      0.9534    -24.6620      0.0000
  -2   3   8      6.7340      0.3348     -6.0930      0.0000
  -1   3   8      3.1041      0.3335      3.5876      0.0000
   0   3   8      8.1911      0.4835     10.0276      0.0000
   1   3   8      2.1689      0.5015     -0.7956      0.0000
   2   3   8      4.5521      0.4909      4.4777      0.0000
   3   3   8      3.6155      0.4046     -3.2291      0.0000
   4   3   8      3.2541      0.3770     -3.7718      0.0000
   5   3   8      1.6905      0.4031     -0.3114      0.0000
   6   3   8      3.4655      0.6713      3.8694      0.0000
   7   3   8      2.2388      0.4326     -1.6250      0.0000
   8   3   8      0.6762      0.8560     -0.7180      0.0000
   9   3   8      1.0563      0.8446     -0.5760      0.0000
  10   3   8      0.6273      0.8126      0.7852      0.0000
  -5   4   8      7.1017      0.8893     -4.5863      0.0000
  -4   4   8      5.2684      0.6847      1.2877      0.0000
  -3   4   8      7.9356      0.5222      8.3711      0.0000
  -2   4   8     15.0088      0.6774     15.3501      0.0000
  -1   4   8      4.8012      0.2842      5.0842      0.0000
   0   4   8      9.7853      0.5659     -8.8585      0.0000
   1   4   8      8.2668      0.4971     -9.3107      0.0000
   2   4   8      4.0140      0.3770     -2.8748      0.0000
   3   4   8      2.8529      0.5005     -2.9870      0.0000
   4   4   8      1.9826      0.4181      1.1686      0.0000
   5   4   8      3.6249      0.3851      3.4435      0.0000
   6   4   8      2.1858      0.4098     -0.5327      0.0000
   7   4   8      0.8265      0.6574     -1.0271      0.0000
   8   4   8      1.3620      0.4796      1.4796      0.0000
   9   4   8      1.0583      0.6822      0.4801      0.0000
  -5   5   8     11.1071      1.0847     -9.8730      0.0000
  -4   5   8      2.7427      0.5851     -2.4365      0.0000
  -3   5   8     13.5309      1.3106     13.5320      0.0000
  -2   5   8      3.5830      0.5216     -2.1139      0.0000
  -1   5   8      7.8092      0.5303     -7.7804      0.0000
   0   5   8      6.6056      0.3668      7.4447      0.0000
   1   5   8      7.4268      0.7737      7.6320      0.0000
   2   5   8     10.4267      0.7721    -11.4555      0.0000
   3   5   8      2.9174      1.0037     -1.4477      0.0000
   4   5   8      2.3173      0.3725     -1.9440      0.0000
   5   5   8      2.4726      0.4812     -2.0762      0.0000
   6   5   8      4.7928      0.7721     -5.5205      0.0000
   7   5   8      4.9019      0.5069      5.3703      0.0000
   8   5   8      2.2104      0.3783      3.0548      0.0000
   9   5   8      1.0425      0.6359     -0.2188      0.0000
  -6   6   8     10.1157      1.7738     10.9027      0.0000
  -5   6   8      3.7540      0.4963      2.4859      0.0000
  -4   6   8     10.9911      1.0357     -9.7565      0.0000
  -3   6   8      9.4225      0.8548    -10.8195      0.0000
  -2   6   8      6.4625      0.3822     -5.7250      0.0000
  -1   6   8     11.9374      0.6298    -11.6331      0.0000
   0   6   8      3.7406      0.6124      2.5297      0.0000
   1   6   8      4.8918      0.3692      5.0566      0.0000
   2   6   8      2.6365      0.4052     -1.9466      0.0000
   3   6   8      4.2362      0.7179     -2.8703      0.0000
   4   6   8      2.0921      0.4312      1.6949      0.0000
   5   6   8      2.1247      0.4762      2.1387      0.0000
   6   6   8      2.4746      0.3596     -3.1430      0.0000
   7   6   8      0.0000      0.6639      0.3395      0.0000
   8   6   8      1.6182      0.4597      1.0175      0.0000
   9   6   8      0.7528      0.6904     -0.0817      0.0000
  -8   7   8      3.9022      0.4806      0.4255      0.0000
  -6   7   8      5.3579      0.6488      5.6832      0.0000
  -5   7   8      5.7526      0.3044     -5.8440      0.0000
  -4   7   8      2.1979      0.6140      1.8548      0.0000
  -3   7   8      2.6280      0.2853     -1.9345      0.0000
  -2   7   8      2.8963      0.5688      2.2188      0.0000
  -1   7   8      2.3628      0.7671     -2.2013      0.0000
   0   7   8      3.6655      0.3439      3.4104      0.0000
   1   7   8      1.3179      0.6100      1.0656      0.0000
   2   7   8      2.0915      0.7900      2.6330      0.0000
   3   7   8      4.7759      0.4414     -5.1228      0.0000
   4   7   8      2.9762      0.6146      3.1630      0.0000
   5   7   8      2.1142      0.3689      1.4850      0.0000
   6   7   8      1.3495      0.6815     -0.9498      0.0000
   7   7   8      1.8012      0.4329     -0.5185      0.0000
   8   7   8      0.7761      0.6912      1.2482      0.0000
   9   7   8      0.7610      0.7499      0.6317      0.0000
 -10   8   8      1.1978      0.9980      0.4439      0.0000
  -9   8   8      2.5242      0.4804      1.8730      0.0000
  -8   8   8      2.3783      0.5863     -0.4665      0.0000
  -7   8   8      2.5433      1.0630      2.6684      0.0000
  -6   8   8      3.9356      0.2476      4.1427      0.0000
  -5   8   8      2.3850      0.2763      1.1640      0.0000
  -4   8   8      3.0896      0.4078      2.8861      0.0000
  -3   8   8      1.5963      0.4084      0.1331      0.0000
  -2   8   8      8.8901      0.8038     -8.4910      0.0000
  -1   8   8      3.0435      0.3711     -1.2058      0.0000
   0   8   8      2.1393      0.4396      2.2496      0.0000
   1   8   8      2.6905      0.3999     -1.4504      0.0000
   2   8   8      4.7852      0.8886     -3.9568      0.0000
   3   8   8      6.6884      0.6183      5.7801      0.0000
   4   8   8      2.2750      0.3757      2.0357      0.0000
   5   8   8      2.6787      0.4732     -2.6374      0.0000
   6   8   8      1.2575      0.5327      1.2957      0.0000
   7   8   8      0.9536      0.6269     -0.0134      0.0000
   8   8   8      2.0198      0.3539     -1.9454      0.0000
 -11   9   8      3.0150      0.4312      2.7270      0.0000
 -10   9   8      6.3878      0.5649     -6.0100      0.0000
  -9   9   8      3.7969      0.4195      3.0937      0.0000
  -8   9   8      2.1433      0.3239      2.2793      0.0000
  -7   9   8      2.3084      0.4734      1.3987      0.0000
  -6   9   8      6.4166      0.5871     -5.0105      0.0000
  -5   9   8      5.9354      0.5843      6.3033      0.0000
  -4   9   8      5.6404      0.5040      5.4091      0.0000
  -3   9   8      5.3333      0.8372     -6.1632      0.0000
  -2   9   8      2.1408      0.3749     -1.1513      0.0000
  -1   9   8      2.3232      0.6130      0.5269      0.0000
   0   9   8      5.1080      0.3853     -4.5487      0.0000
   1   9   8      0.6165      0.7266     -0.8935      0.0000
   2   9   8      2.4390      0.3994      1.6542      0.0000
   3   9   8      5.8398      0.3746      5.1591      0.0000
   4   9   8      2.5158      0.3504     -2.8715      0.0000
   5   9   8      2.1485      0.5615      1.5402      0.0000
   6   9   8      1.2013      0.5021     -0.7028      0.0000
   7   9   8      1.6547      0.8329     -1.9472      0.0000
   8   9   8      1.0345      0.6626     -1.3044      0.0000
 -13  10   8      0.8861      0.8918     -0.1008      0.0000
 -12  10   8      1.6063      1.2315      0.2950      0.0000
 -11  10   8      3.4171      0.7969      3.5833      0.0000
 -10  10   8      5.0201      1.1318      3.9877      0.0000
  -9  10   8      1.2523      0.4938     -0.1583      0.0000
  -8  10   8      5.0293      0.3731     -5.0541      0.0000
  -7  10   8      3.9779      0.3188     -3.6165      0.0000
  -6  10   8      2.7816      0.6503      1.0111      0.0000
  -5  10   8      1.3543      0.3398     -1.0891      0.0000
  -4  10   8      1.8674      0.2778     -0.8547      0.0000
  -3  10   8      1.8960      0.5251     -0.4352      0.0000
  -2  10   8      1.7249      0.5378     -0.0384      0.0000
  -1  10   8      2.7711      0.8648     -0.1209      0.0000
   0  10   8      5.3363      1.1242      3.8848      0.0000
   1  10   8      6.7463      0.4351     -6.3681      0.0000
   2  10   8      4.8636      0.4827     -5.1902      0.0000
   3  10   8      1.0690      0.5449      0.2061      0.0000
   4  10   8      1.2588      0.4558     -0.7772      0.0000
   5  10   8      2.6165      0.6047      2.2320      0.0000
   6  10   8      3.1857      0.8120      3.1166      0.0000
   7  10   8      1.1239      0.8235     -0.7682      0.0000
 -14  11   8      1.1621      0.8817     -0.3108      0.0000
 -13  11   8      0.0000      0.7817      0.4136      0.0000
 -12  11   8      1.4881      0.8182     -1.2292      0.0000
 -11  11   8      2.0588      0.4155     -2.5977      0.0000
 -10  11   8      2.2143      0.4787      1.1712      0.0000
  -9  11   8      2.0788      0.6351      1.4773      0.0000
  -8  11   8      2.8284      0.3559      2.5705      0.0000
  -7  11   8      3.2739      0.4331     -3.2451      0.0000
  -6  11   8      1.6313      0.5144      0.5666      0.0000
  -5  11   8      2.4156      0.5447     -2.2641      0.0000
  -4  11   8      1.7532      0.3100      1.5713      0.0000
  -3  11   8      1.4771      0.5782     -1.9060      0.0000
  -2  11   8      1.8239      0.4174     -0.4538      0.0000
  -1  11   8      2.0931      0.5012      0.7307      0.0000
   0  11   8      8.1413      0.5797      6.5301      0.0000
   1  11   8      1.6371      1.1087     -1.5974      0.0000
   2  11   8      2.8359      1.0209     -2.5404      0.0000
   3  11   8      1.5922      0.4552     -1.1150      0.0000
   4  11   8      1.5318      0.5998      0.9917      0.0000
   5  11   8      1.1779      0.5850     -0.9670      0.0000
   6  11   8      1.2150      0.4912      0.4757      0.0000
   7  11   8      1.8196      0.7576      1.4045      0.0000
 -13  12   8      1.3270      0.5529      1.6078      0.0000
 -12  12   8      1.3981      0.4731      1.5014      0.0000
 -11  12   8      2.6993      0.5330     -2.6309      0.0000
 -10  12   8      1.8945      0.4313     -1.5616      0.0000
  -9  12   8      4.6412      0.3202      4.4300      0.0000
  -8  12   8      0.8409      0.5643      0.3373      0.0000
  -7  12   8      3.0415      0.2814     -3.4457      0.0000
  -6  12   8      4.1314      0.4265      3.2834      0.0000
  -5  12   8      2.2419      0.2918      1.7202      0.0000
  -4  12   8      2.9918      0.3662     -3.5756      0.0000
  -3  12   8      2.7262      0.4343      2.8997      0.0000
  -2  12   8      1.6181      0.5994      0.0470      0.0000
  -1  12   8      6.3118      0.5317     -7.0664      0.0000
   0  12   8      4.0633      0.3527     -3.4497      0.0000
   1  12   8      3.8769      0.4225      3.7714      0.0000
   2  12   8      1.3801      0.5601      0.5892      0.0000
   3  12   8      2.2859      0.5412     -2.2731      0.0000
   4  12   8      0.8509      0.6164      0.3359      0.0000
   5  12   8      2.0732      0.8579      2.3095      0.0000
   6  12   8      0.9857      0.7605     -0.5903      0.0000
 -12  13   8      0.8237      0.7002     -0.7529      0.0000
 -11  13   8      1.6602      0.3559      1.1270      0.0000
 -10  13   8      1.0192      0.7062      0.8425      0.0000
  -9  13   8      1.0986      0.4676      1.5312      0.0000
  -8  13   8      1.0912      0.5622     -1.2667      0.0000
  -7  13   8      1.1679      0.4355      0.0807      0.0000
  -6  13   8      1.5001      0.2872     -0.9210      0.0000
  -5  13   8      3.1288      0.2748     -3.1661      0.0000
  -4  13   8      3.6042      0.3796     -3.6809      0.0000
  -3  13   8      0.5425      0.5881      0.8692      0.0000
  -2  13   8      0.4436      0.6090      0.6823      0.0000
  -1  13   8      0.9825      0.6619      0.6334      0.0000
   0  13   8      2.5537      0.4232      1.5489      0.0000
   1  13   8      2.6176      0.3759      3.1205      0.0000
   2  13   8      1.8089      0.4033     -1.3707      0.0000
   3  13   8      1.2977      0.6107     -0.6194      0.0000
   4  13   8      1.1923      0.5039      1.2666      0.0000
   5  13   8      1.5196      0.4487      0.7669      0.0000
 -11  14   8      1.6456      0.5987     -0.4076      0.0000
 -10  14   8      1.8980      0.4285     -1.6780      0.0000
  -9  14   8      0.0000      0.5168     -0.5673      0.0000
  -8  14   8      0.8743      0.4406      0.3953      0.0000
  -7  14   8      1.0199      0.3639      0.8330      0.0000
  -6  14   8      1.5205      0.3292      1.5098      0.0000
  -5  14   8      1.0086      0.3936     -0.6241      0.0000
  -4  14   8      0.0000      0.5456      0.4343      0.0000
  -3  14   8      0.9589      0.4516     -0.0126      0.0000
  -2  14   8      0.5425      0.5704     -0.5167      0.0000
  -1  14   8      0.7509      0.5924     -0.6830      0.0000
   0  14   8      1.5645      0.5081      2.0639      0.0000
   1  14   8      1.4785      0.5516      1.3164      0.0000
   2  14   8      0.5988      0.7160     -0.4799      0.0000
   3  14   8      0.3411      0.6057      0.1758      0.0000
   4  14   8      0.3549      0.7225      0.3412      0.0000
 -10  15   8      0.8904      0.5528     -0.0960      0.0000
  -9  15   8      1.3794      0.4383     -1.4021      0.0000
  -8  15   8      0.0000      0.5334     -0.1136      0.0000
  -7  15   8      0.7142      0.5476      0.2380      0.0000
  -6  15   8      0.9556      0.3411      1.2507      0.0000
  -5  15   8      0.7526      0.5267      0.3558      0.0000
  -4  15   8      1.3771      0.3673      1.2739      0.0000
  -3  15   8      0.0000      0.5769      0.3788      0.0000
  -2  15   8      1.1537      0.3539      1.5991      0.0000
  -1  15   8      1.2137      0.3663     -2.0690      0.0000
   0  15   8      1.4015      0.5308     -1.3448      0.0000
   1  15   8      1.1442      0.7080     -0.8064      0.0000
   2  15   8      0.1731      0.6337     -0.2572      0.0000
   3  15   8      0.2254      0.6948      0.0382      0.0000
  -8  16   8      1.1620      0.3533      0.3319      0.0000
  -7  16   8      1.1714      0.3777      1.2500      0.0000
  -6  16   8      1.6448      0.2917     -2.0831      0.0000
  -5  16   8      1.1278      0.3429     -1.7822      0.0000
  -4  16   8      0.8250      0.4833      1.3897      0.0000
  -3  16   8      0.2242      0.4830      0.8477      0.0000
  -2  16   8      1.4097      0.2831     -2.0815      0.0000
  -1  16   8      0.3882      0.5591      0.6717      0.0000
   0  16   8      0.7619      0.5613      1.1685      0.0000
   1  16   8      1.2002      0.5561     -2.1152      0.0000
  -5  17   8      0.0000      0.4504      0.4688      0.0000
  -4  17   8      0.1544      0.4801     -0.1905      0.0000
  -3  17   8      0.2903      0.4640     -0.2087      0.0000
  -2  17   8      0.6701      0.4992     -0.9884      0.0000
  -5   1   9      9.2224      1.1097      8.1410      0.0000
  -4   1   9      7.4128      0.6866      8.3798      0.0000
  -3   1   9      3.9248      2.8449      2.4117      0.0000
  -2   1   9     11.0823      0.4341     10.7108      0.0000
  -1   1   9      2.0289      0.4148      0.9995      0.0000
   0   1   9      9.0100      0.4491     -9.6560      0.0000
   1   1   9      2.7751      0.7133     -2.4522      0.0000
   2   1   9      3.4916      0.4345      0.6752      0.0000
   3   1   9      2.1511      0.3505     -1.8996      0.0000
   4   1   9      2.1509      0.3417      2.3766      0.0000
   5   1   9      1.3124      0.4205      1.6468      0.0000
   6   1   9      1.6616      0.4659      0.9195      0.0000
   7   1   9      1.8641      0.4115      1.7782      0.0000
   8   1   9      1.0005      0.7474     -0.3004      0.0000
   9   1   9      1.1027      0.7671     -1.1622      0.0000
  -5   2   9      4.3545      0.6680     -3.7381      0.0000
  -4   2   9      8.4576      0.5664     -7.1379      0.0000
  -3   2   9     12.7390      0.6435    -12.9311      0.0000
  -2   2   9     13.4432      0.6025     12.3441      0.0000
  -1   2   9      7.1774      0.3549      5.9965      0.0000
   0   2   9      3.6953      0.2272     -2.1507      0.0000
   1   2   9      3.5723      0.3508      1.9887      0.0000
   2   2   9      1.7591      0.5303      0.4369      0.0000
   3   2   9      5.0272      0.7865     -5.7449      0.0000
   4   2   9      5.0474      0.3741     -5.2096      0.0000
   5   2   9      2.8554      0.3253      3.2380      0.0000
   6   2   9      1.4231      0.5555      0.3135      0.0000
   7   2   9      1.5643      0.4348     -2.1360      0.0000
   8   2   9      3.1203      0.4891      3.2879      0.0000
   9   2   9      2.0026      1.1167      2.4084      0.0000
  -5   3   9      3.7720      0.5888     -3.4623      0.0000
  -4   3   9      6.1284      0.2902      6.2591      0.0000
  -3   3   9      3.3153      1.8659     -0.8203      0.0000
  -2   3   9     10.9303      0.4324    -10.5888      0.0000
  -1   3   9     12.2305      0.6935    -13.2386      0.0000
   0   3   9     11.0914      0.5119     11.1908      0.0000
   1   3   9      2.3848      0.2989      2.2348      0.0000
   2   3   9      4.2065      0.4968     -4.0098      0.0000
   3   3   9      3.7642      0.3543      3.3768      0.0000
   4   3   9      3.4429      0.6433      3.0378      0.0000
   5   3   9      1.8089      0.3753      0.5896      0.0000
   6   3   9      2.9694      0.3433     -3.4737      0.0000
   7   3   9      0.7802      0.6909      0.7466      0.0000
   8   3   9      1.1483      0.5548     -0.0077      0.0000
   9   3   9      1.1339      0.7213     -0.0158      0.0000
  -6   4   9      3.8558      1.0339      4.3167      0.0000
  -5   4   9      3.0066      0.5973      2.2418      0.0000
  -4   4   9      4.8861      0.4676     -3.7056      0.0000
  -3   4   9     10.9175      0.4370     11.5660      0.0000
  -2   4   9      6.5232      0.4102     -5.6498      0.0000
  -1   4   9      7.9865      0.3927     -6.8108      0.0000
   0   4   9      5.0471      0.3440      4.9577      0.0000
   1   4   9      1.9091      0.5020     -0.9659      0.0000
   2   4   9      2.8514      0.5733     -2.7673      0.0000
   3   4   9      2.3548      0.8545     -1.8478      0.0000
   4   4   9      6.0278      0.3674      6.7843      0.0000
   5   4   9      2.6945      0.3956      2.7833      0.0000
   7   4   9      1.0827      0.6112      0.8204      0.0000
   8   4   9      2.2216      0.3535     -2.1808      0.0000
   9   4   9      1.0041      0.8836     -1.0123      0.0000
  -6   5   9      4.8541      0.7165      4.2547      0.0000
  -5   5   9     11.3018      1.5392     -9.1771      0.0000
  -4   5   9      6.2341      1.0611     -7.4250      0.0000
  -3   5   9      8.0300      0.6683      7.6998      0.0000
  -2   5   9      2.3501      0.3645      2.0760      0.0000
  -1   5   9      2.4790      0.3794     -1.4727      0.0000
   0   5   9      2.6895      0.4439      0.4658      0.0000
   1   5   9      3.8173      0.3788      3.0056      0.0000
   2   5   9      1.3451      0.5153     -1.0410      0.0000
   3   5   9      2.7946      1.1275     -1.2857      0.0000
   4   5   9      6.6190      0.3830      6.8723      0.0000
   5   5   9      1.4161      0.4939     -0.6058      0.0000
   6   5   9      2.5674      0.3981     -3.4673      0.0000
   7   5   9      1.5545      0.4480     -0.9139      0.0000
   8   5   9      1.3913      0.5932      1.1460      0.0000
  -6   6   9      2.8470      0.3493     -2.3484      0.0000
  -5   6   9      6.7582      0.3392     -6.8718      0.0000
  -3   6   9      3.7645      1.5890      2.7828      0.0000
  -2   6   9      3.2283      0.4342     -1.6760      0.0000
  -1   6   9     10.1603      0.7422     -8.5792      0.0000
   0   6   9      3.5210      0.3757      3.8162      0.0000
   1   6   9      1.8089      0.4761     -1.5635      0.0000
   2   6   9      5.2232      0.4723     -5.3797      0.0000
   3   6   9      1.8558      0.3811      2.0273      0.0000
   4   6   9      1.2968      0.5383      1.0161      0.0000
   5   6   9      1.8313      0.5803     -0.1452      0.0000
   6   6   9      2.8997      0.6004      2.2825      0.0000
   7   6   9      1.7946      1.0464      1.0475      0.0000
   8   6   9      2.3291      0.6192     -2.4855      0.0000
  -8   7   9      1.6175      0.7252     -2.3200      0.0000
  -7   7   9      8.0979      0.6601     -7.5936      0.0000
  -6   7   9      2.1421      0.4025     -2.1378      0.0000
  -5   7   9      2.0078      0.8338     -0.7770      0.0000
  -4   7   9      1.8354      0.7346     -1.6154      0.0000
  -3   7   9      3.5427      1.2914     -1.5197      0.0000
  -2   7   9      8.8265      1.1108      9.5822      0.0000
  -1   7   9      3.7394      0.3535      2.9935      0.0000
   0   7   9      1.7288      0.7222     -1.5679      0.0000
   1   7   9      3.6519      0.6473     -3.6751      0.0000
   2   7   9      2.3178      0.4474     -1.1922      0.0000
   3   7   9      0.0000      0.7851      0.2003      0.0000
   4   7   9      1.1093      0.8140     -1.4284      0.0000
   5   7   9      3.6306      0.3933      3.6882      0.0000
   6   7   9      1.7807      0.4479      1.7568      0.0000
   7   7   9      0.8393      0.5934     -0.0843      0.0000
   8   7   9      0.4661      0.6091      0.1083      0.0000
  -9   8   9      1.6383      0.8592      1.9240      0.0000
  -7   8   9      2.4178      0.2615      2.3052      0.0000
  -6   8   9      1.5689      1.0112      1.2277      0.0000
  -5   8   9      3.6009      0.3482      4.0219      0.0000
  -4   8   9      6.1208      0.5297     -6.5668      0.0000
  -3   8   9      5.0757      0.3819     -6.0025      0.0000
  -2   8   9      2.5789      0.5620      0.4649      0.0000
  -1   8   9      4.4797      0.7590      4.5679      0.0000
   0   8   9      3.9616      0.3332      3.0592      0.0000
   1   8   9      2.1366      0.4191     -0.6433      0.0000
   2   8   9      2.4088      0.9484     -0.5163      0.0000
   3   8   9      3.5146      0.6353     -4.6322      0.0000
   4   8   9      3.5660      0.8942     -2.5707      0.0000
   5   8   9      2.1495      0.4012      2.4863      0.0000
   6   8   9      1.5443      0.4540      1.8996      0.0000
   7   8   9      1.6393      0.4142     -1.8413      0.0000
 -11   9   9      1.1267      0.9114     -0.2875      0.0000
 -10   9   9      1.7470      0.5432     -1.7156      0.0000
  -9   9   9      3.6302      0.4621      3.1252      0.0000
  -8   9   9      1.0519      0.5157      1.1642      0.0000
  -7   9   9      4.0357      0.5327      3.9330      0.0000
  -6   9   9      5.7134      0.5517     -5.8964      0.0000
  -5   9   9      4.0276      0.4240     -3.5031      0.0000
  -4   9   9      2.8684      0.3302     -2.7237      0.0000
  -3   9   9      3.7818      0.5011     -2.0766      0.0000
  -2   9   9      5.5627      0.4321     -5.0483      0.0000
  -1   9   9      2.8400      0.4731      2.3488      0.0000
   0   9   9      4.0993      0.3444      4.0984      0.0000
   1   9   9      4.1168      0.5815     -4.4833      0.0000
   2   9   9      4.1855      0.4990      3.9674      0.0000
   3   9   9      4.2568      1.5682      4.5998      0.0000
   4   9   9      1.4436      0.6248     -1.3734      0.0000
   5   9   9      1.4919      0.4552     -1.7871      0.0000
   6   9   9      0.5710      0.8183      0.9632      0.0000
   7   9   9      0.9131      0.6686     -0.3863      0.0000
 -13  10   9      2.3267      0.6212      2.3536      0.0000
 -12  10   9      1.1235      1.0034      0.2988      0.0000
 -11  10   9      1.8562      0.6009     -1.7949      0.0000
 -10  10   9      1.3481      1.1748     -1.4251      0.0000
  -9  10   9      3.5724      0.5479      3.4959      0.0000
  -8  10   9      1.6411      0.6276     -1.4450      0.0000
  -7  10   9      3.7287      0.2979     -3.7460      0.0000
  -6  10   9      1.0019      0.7171     -1.4710      0.0000
  -5  10   9      4.2046      0.2498     -4.4460      0.0000
  -4  10   9      1.5219      0.6273     -1.2304      0.0000
  -3  10   9      7.5296      0.5291      6.6611      0.0000
  -2  10   9      6.2917      0.5473      5.5127      0.0000
  -1  10   9      4.7423      0.3570     -4.6628      0.0000
   0  10   9      0.9852      0.8168      0.6353      0.0000
   1  10   9      2.6773      0.4336      2.8666      0.0000
   2  10   9      1.4699      0.5971      1.0056      0.0000
   3  10   9      3.5397      0.5297     -2.9987      0.0000
   4  10   9      1.1467      0.4998      0.1844      0.0000
   5  10   9      0.8018      0.5976      1.1285      0.0000
   6  10   9      1.3963      0.5607     -0.8590      0.0000
 -14  11   9      0.7715      0.8548      0.2354      0.0000
 -13  11   9      0.5415      0.6250      0.4132      0.0000
 -12  11   9      1.7154      0.6048     -1.4798      0.0000
 -11  11   9      1.2862      0.5916     -1.0297      0.0000
 -10  11   9      0.7045      0.6881      0.6279      0.0000
  -9  11   9      3.4646      0.2508     -3.2552      0.0000
  -8  11   9      2.3916      0.4834     -2.2473      0.0000
  -7  11   9      3.4967      0.2296      3.5387      0.0000
  -6  11   9      9.9987      0.8478      9.1031      0.0000
  -5  11   9      4.5536      0.4245     -4.4180      0.0000
  -4  11   9      2.4245      0.3099     -2.0929      0.0000
  -3  11   9      2.8810      0.3587      1.0821      0.0000
  -2  11   9      1.9815      0.5623     -1.0076      0.0000
  -1  11   9      1.9169      0.5247     -1.2160      0.0000
   0  11   9      1.4521      0.5954      1.9935      0.0000
   1  11   9      2.6215      0.3743      3.0063      0.0000
   2  11   9      1.4379      0.4357     -0.8452      0.0000
   3  11   9      0.8363      0.8438      0.3669      0.0000
   4  11   9      1.7729      0.3955      1.3066      0.0000
   5  11   9      0.8340      0.5890     -0.2458      0.0000
   6  11   9      0.0000      0.9441     -0.6032      0.0000
 -13  12   9      0.9531      0.8109      1.1369      0.0000
 -12  12   9      2.3656      0.6445      1.3133      0.0000
 -11  12   9      0.7956      0.6792      0.5437      0.0000
 -10  12   9      0.7780      0.6777     -0.6380      0.0000
  -9  12   9      1.4588      0.2993     -0.7931      0.0000
  -8  12   9      2.3380      0.2518     -2.1003      0.0000
  -7  12   9      1.9588      0.3267      1.5942      0.0000
  -6  12   9      1.8743      0.2703      2.3097      0.0000
  -5  12   9      1.1010      0.3542      0.2864      0.0000
  -4  12   9      1.0521      0.3852      1.2488      0.0000
  -3  12   9      2.6084      0.3044      1.9924      0.0000
  -2  12   9      1.2372      0.4832     -1.0970      0.0000
  -1  12   9      2.4919      0.4573     -3.2441      0.0000
   0  12   9      1.2561      0.7602      0.0864      0.0000
   1  12   9      0.0000      0.7874      0.0953      0.0000
   2  12   9      2.5637      0.3486     -2.2845      0.0000
   3  12   9      1.3060      0.4991      1.5244      0.0000
   4  12   9      2.3757      0.3943      2.0890      0.0000
   5  12   9      0.7674      0.6422     -0.6259      0.0000
 -12  13   9      1.2628      1.0248     -0.2499      0.0000
 -11  13   9      1.6266      0.9130      0.5656      0.0000
 -10  13   9      1.4094      0.3621      1.1968      0.0000
  -9  13   9      1.9962      0.2703      1.9144      0.0000
  -8  13   9      2.0008      0.3416     -2.3567      0.0000
  -7  13   9      1.6387      0.4002      0.1775      0.0000
  -6  13   9      1.4585      0.2886     -1.3649      0.0000
  -5  13   9      2.5489      0.3101     -2.5284      0.0000
  -4  13   9      4.0971      0.3926     -4.7755      0.0000
  -3  13   9      1.9075      0.2852      3.0209      0.0000
  -2  13   9      3.7046      0.4705      4.1936      0.0000
  -1  13   9      2.5211      0.9039     -1.5195      0.0000
   0  13   9      1.7106      0.4680     -0.4218      0.0000
   1  13   9      0.9281      0.6918      0.3645      0.0000
   2  13   9      0.7908      0.7131     -0.9910      0.0000
   3  13   9      1.6368      0.3816     -1.7684      0.0000
   4  13   9      1.3897      0.4868      0.9159      0.0000
 -11  14   9      0.6607      0.6147      0.7637      0.0000
 -10  14   9      1.2499      0.3905     -0.6853      0.0000
  -9  14   9      1.4991      0.2769     -1.3165      0.0000
  -8  14   9      1.5608      0.4228      1.4253      0.0000
  -7  14   9      1.3798      0.2685      0.6557      0.0000
  -6  14   9      1.9335      0.2921     -2.1097      0.0000
  -5  14   9      0.3752      0.4853     -0.2421      0.0000
  -4  14   9      2.5024      0.4083      1.8609      0.0000
  -3  14   9      1.3099      0.3281     -0.3236      0.0000
  -2  14   9      0.7036      0.5588     -0.4873      0.0000
  -1  14   9      1.3480      0.6119      1.3701      0.0000
   0  14   9      1.1215      0.6554      1.1060      0.0000
   1  14   9      1.2608      0.4941     -1.3612      0.0000
   2  14   9      1.4847      0.4353      0.8363      0.0000
   3  14   9      0.0000      0.6956      0.3666      0.0000
  -9  15   9      1.6001      0.4583     -1.6122      0.0000
  -8  15   9      0.7685      0.3703      0.7340      0.0000
  -7  15   9      0.6718      0.4152     -0.3826      0.0000
  -6  15   9      0.8596      0.4084      0.4586      0.0000
  -5  15   9      0.5569      0.4881      0.2403      0.0000
  -4  15   9      0.9464      0.4357      1.3397      0.0000
  -3  15   9      1.1497      0.4583     -1.3540      0.0000
  -2  15   9      0.8019      0.4724     -0.3419      0.0000
  -1  15   9      1.3976      0.6771      1.5580      0.0000
   0  15   9      0.7866      0.6912     -0.6976      0.0000
   1  15   9      0.7992      0.6381     -1.2424      0.0000
  -7  16   9      0.4439      0.4740      0.1323      0.0000
  -6  16   9      0.4359      0.4675      0.5475      0.0000
  -5  16   9      0.6447      0.5430     -0.7283      0.0000
  -4  16   9      1.4708      0.4957     -1.4386      0.0000
  -3  16   9      0.5674      0.4498     -0.6252      0.0000
  -2  16   9      0.1381      0.5193      0.3907      0.0000
  -1  16   9      0.4587      0.4371      0.7904      0.0000
  -5   0  10     14.3624      2.4080     11.1059      0.0000
  -4   0  10     12.1953      0.6342    -10.2303      0.0000
  -3   0  10     13.3486      5.4529    -10.5077      0.0000
  -2   0  10      9.5508      0.5063      9.0085      0.0000
  -1   0  10     14.6383      1.1156    -15.9682      0.0000
   0   0  10      3.2041      0.3331     -3.1783      0.0000
   1   0  10      8.7780      0.8604      9.3388      0.0000
   2   0  10      9.0298      1.0669      8.6874      0.0000
   3   0  10      2.2649      0.4417     -1.8755      0.0000
   4   0  10      6.4792      0.4957      5.7687      0.0000
   5   0  10      3.8001      0.7406      3.0634      0.0000
   6   0  10      6.1261      0.7703     -6.5832      0.0000
   7   0  10      2.7814      0.7224     -3.6343      0.0000
   8   0  10      2.2456      0.5387      2.7331      0.0000
  -5   1  10      5.3341      0.4955      4.9769      0.0000
  -4   1  10      9.1946      0.4362      8.2559      0.0000
  -3   1  10      2.8279      0.4665      1.9802      0.0000
  -2   1  10      4.1397      0.2315     -3.3596      0.0000
  -1   1  10      4.6290      0.3293     -4.1832      0.0000
   0   1  10      7.0959      0.3767      7.2650      0.0000
   1   1  10      1.9486      0.8402     -1.1234      0.0000
   2   1  10      3.2684      0.2919      3.9714      0.0000
   3   1  10      2.2731      0.2979     -1.2566      0.0000
   4   1  10      1.3435      0.4099      1.0962      0.0000
   5   1  10      3.7150      0.3239      3.5547      0.0000
   6   1  10      1.6143      0.4092     -1.7201      0.0000
   7   1  10      1.6801      0.4715     -1.8079      0.0000
   8   1  10      1.1247      0.8007     -0.9747      0.0000
  -6   2  10      2.3037      1.2549      2.0040      0.0000
  -5   2  10      2.8208      0.9569     -0.9377      0.0000
  -4   2  10      2.9705      0.4421      2.2734      0.0000
  -3   2  10      7.7652      0.3262      7.9658      0.0000
  -2   2  10      5.2489      0.2533     -5.8312      0.0000
  -1   2  10      5.0736      0.3327      4.3667      0.0000
   0   2  10      3.7408      0.2641      3.3616      0.0000
   1   2  10      5.1867      0.3102      5.1021      0.0000
   2   2  10      6.3882      0.4443     -6.2379      0.0000
   3   2  10      5.2433      0.3786     -5.1783      0.0000
   4   2  10      1.4312      0.3421      1.2074      0.0000
   5   2  10      1.5964      0.3439      0.7670      0.0000
   6   2  10      1.7287      0.4344      1.0574      0.0000
   7   2  10      1.3518      0.4219      0.9798      0.0000
   8   2  10      1.9410      0.4810     -1.7580      0.0000
  -6   3  10      4.5910      0.6978      5.2975      0.0000
  -5   3  10      6.0780      0.9790     -6.5573      0.0000
  -4   3  10      3.3710      0.2048     -3.2352      0.0000
  -3   3  10      8.0422      0.6780      8.0131      0.0000
  -2   3  10      3.2033      0.4023     -1.9760      0.0000
  -1   3  10      1.7579      0.3307     -1.3901      0.0000
   0   3  10      5.3787      0.3397     -5.2188      0.0000
   1   3  10      3.0946      0.3490     -2.5645      0.0000
   2   3  10      1.9451      0.3038     -1.6697      0.0000
   3   3  10      2.2490      0.6532      2.2376      0.0000
   4   3  10      4.6583      0.3513      4.6590      0.0000
   5   3  10      2.5111      0.4387      1.3170      0.0000
   6   3  10      1.3506      0.4556     -1.1968      0.0000
   7   3  10      2.3928      0.3251     -2.3562      0.0000
   8   3  10      1.3175      0.4952      0.5941      0.0000
  -6   4  10     16.6754      1.9674    -12.6094      0.0000
  -5   4  10      8.7124      1.2002     -9.0168      0.0000
  -4   4  10     12.6188      0.5012     12.7047      0.0000
  -3   4  10     11.7289      0.5581     12.5119      0.0000
  -2   4  10      4.1650      0.9761     -2.9397      0.0000
  -1   4  10      7.7458      0.4575     -5.5158      0.0000
   0   4  10      5.0755      0.4463      5.5946      0.0000
   1   4  10      3.6315      0.3182     -3.6173      0.0000
   2   4  10      2.1566      0.4100     -1.3407      0.0000
   3   4  10      1.4845      0.3572      1.0592      0.0000
   4   4  10      1.4489      0.6738      1.2685      0.0000
   5   4  10      2.2330      0.3296     -2.4222      0.0000
   6   4  10      1.9439      0.4859      2.6580      0.0000
   7   4  10      1.6125      0.4426      1.6944      0.0000
   8   4  10      2.2498      0.6785     -2.3184      0.0000
  -6   5  10      5.9258      0.8527      4.4841      0.0000
  -5   5  10      7.3087      1.0835     -7.4109      0.0000
  -4   5  10      9.5017      0.4454     -9.4663      0.0000
  -3   5  10      4.7854      0.3055     -5.5806      0.0000
  -2   5  10      3.8312      0.4465      2.9585      0.0000
  -1   5  10      2.1064      0.2844      1.6284      0.0000
   0   5  10      3.2328      0.4218      3.1466      0.0000
   1   5  10      2.2153      0.2899     -0.2023      0.0000
   2   5  10      3.8096      0.3675      3.9174      0.0000
   3   5  10      1.7950      0.3824      1.2215      0.0000
   4   5  10      3.6993      0.3182     -3.4942      0.0000
   5   5  10      2.6135      0.3840     -2.6210      0.0000
   6   5  10      1.1823      0.5028      0.1713      0.0000
   7   5  10      1.9227      1.0776      0.1171      0.0000
  -7   6  10      0.0000      0.9262     -0.4582      0.0000
  -6   6  10      1.0371      0.9824      1.4841      0.0000
  -5   6  10      4.6290      0.2404      4.1035      0.0000
  -4   6  10      4.0891      0.7450     -3.5348      0.0000
  -3   6  10      2.4672      0.5697     -1.0736      0.0000
  -2   6  10      2.0309      0.2649      1.4618      0.0000
  -1   6  10      2.6805      0.4783     -2.1824      0.0000
   0   6  10      1.6323      0.4248      0.9182      0.0000
   1   6  10      6.2415      0.7398      5.6132      0.0000
   2   6  10      2.8177      0.3472      0.9959      0.0000
   3   6  10      2.3191      0.3761     -2.3970      0.0000
   4   6  10      1.1919      0.6168     -0.8565      0.0000
   5   6  10      2.7910      0.3778      2.5094      0.0000
   6   6  10      1.8378      0.3446     -2.2032      0.0000
   7   6  10      1.8033      0.3507     -1.8971      0.0000
  -7   7  10      2.0666      0.9907      0.0062      0.0000
  -6   7  10      3.8533      0.6919     -3.8927      0.0000
  -5   7  10      3.7868      0.5629      3.3094      0.0000
  -4   7  10      4.5162      0.8103     -0.9151      0.0000
  -3   7  10      2.5872      0.3462      2.3915      0.0000
  -2   7  10      2.8819      0.4195      2.0807      0.0000
  -1   7  10      5.2198      0.4411      5.6618      0.0000
   0   7  10      4.3315      0.4067     -4.8467      0.0000
   1   7  10      7.6667      0.6220     -7.5845      0.0000
   2   7  10      7.0656      0.9639      7.5735      0.0000
   3   7  10      3.0278      0.3272      2.8303      0.0000
   4   7  10      1.6878      0.4386     -2.1857      0.0000
   5   7  10      1.0122      0.7900      0.9926      0.0000
   6   7  10      1.3822      0.4948      1.5355      0.0000
   7   7  10      1.0504      0.7608     -1.4962      0.0000
  -9   8  10      3.7524      0.4380      2.7021      0.0000
  -8   8  10      2.9676      0.2957      2.8839      0.0000
  -7   8  10      1.2359      0.8161     -0.2531      0.0000
  -6   8  10      3.2025      0.7763      2.7242      0.0000
  -5   8  10      2.0804      0.6886     -0.1957      0.0000
  -4   8  10      2.6102      0.4853      1.6786      0.0000
  -3   8  10      6.3965      0.4945      6.5125      0.0000
  -2   8  10      1.8558      0.6025      0.5564      0.0000
  -1   8  10      0.8331      0.7410     -1.1214      0.0000
   0   8  10      2.3917      0.7526     -1.8356      0.0000
   1   8  10      1.0273      0.8200      0.7266      0.0000
   2   8  10      2.6814      0.3412      2.8585      0.0000
   3   8  10      1.9933      0.5296     -1.9905      0.0000
   4   8  10      2.1633      0.3842      1.1518      0.0000
   5   8  10      1.1206      0.5717      0.1358      0.0000
   6   8  10      1.8087      0.4405     -1.3514      0.0000
 -11   9  10      2.4959      0.4760      2.5281      0.0000
 -10   9  10      1.4810      0.4873      1.1279      0.0000
  -8   9  10      5.6955      0.3248     -6.3033      0.0000
  -7   9  10      2.9518      1.0119      2.6045      0.0000
  -6   9  10      4.1756      0.4071      3.6763      0.0000
  -5   9  10      1.9935      0.2733     -1.8070      0.0000
  -4   9  10      3.2149      0.3384      2.0340      0.0000
  -3   9  10      1.4987      0.6832      1.1933      0.0000
  -2   9  10      2.2299      0.4964     -1.6221      0.0000
  -1   9  10      4.5584      0.5435     -3.9059      0.0000
   0   9  10      3.8755      0.4821     -2.8195      0.0000
   1   9  10      1.7544      0.4222     -0.4314      0.0000
   2   9  10      1.8914      0.3686     -0.2481      0.0000
   3   9  10      2.3978      0.3930      0.5854      0.0000
   4   9  10      1.4892      0.5378      1.5578      0.0000
   5   9  10      1.5557      0.3811      1.4203      0.0000
   6   9  10      0.0000      0.6681      0.3200      0.0000
 -12  10  10      0.6283      0.8097     -0.1154      0.0000
 -11  10  10      1.3354      0.5650      1.1191      0.0000
 -10  10  10      1.9453      0.5220      0.9236      0.0000
  -9  10  10      0.9025      0.5287      0.0908      0.0000
  -8  10  10      2.6228      0.2716     -2.4219      0.0000
  -7  10  10      1.8554      0.3637      2.1820      0.0000
  -6  10  10      6.0924      0.3795     -5.6897      0.0000
  -5  10  10      5.1993      0.4914     -6.2874      0.0000
  -4  10  10      4.3267      1.3149      4.1491      0.0000
  -3  10  10      5.3666      0.5765      5.7892      0.0000
  -2  10  10      1.2842      0.7366      1.1059      0.0000
  -1  10  10      1.1732      0.7836      1.6007      0.0000
   0  10  10      3.7723      0.3418      3.6184      0.0000
   1  10  10      2.8535      0.3430     -3.3463      0.0000
   2  10  10      2.9819      0.3311     -3.0599      0.0000
   3  10  10      1.6920      0.4807      1.9498      0.0000
   4  10  10      1.1225      0.6736     -0.4379      0.0000
   5  10  10      0.1948      0.5719     -0.1924      0.0000
 -10  11  10      1.9357      0.9495      1.9897      0.0000
  -9  11  10      1.0368      0.4189      0.4472      0.0000
  -8  11  10      1.6630      0.4147     -1.9199      0.0000
  -7  11  10      3.1160      0.6170      3.7660      0.0000
  -6  11  10      3.5523      0.3944      4.3260      0.0000
  -5  11  10      2.9756      0.2802     -3.5934      0.0000
  -4  11  10      5.1928      0.4735     -5.4844      0.0000
  -3  11  10      2.7578      0.3330      4.1218      0.0000
  -2  11  10      1.9543      0.5588      1.7049      0.0000
  -1  11  10      2.6836      0.3857     -2.5846      0.0000
   0  11  10      2.4095      0.4758      2.0710      0.0000
   1  11  10      2.1292      0.6667      1.7603      0.0000
   2  11  10      1.6339      0.4489     -1.5857      0.0000
   3  11  10      2.0954      0.3521     -1.8836      0.0000
   4  11  10      0.6082      0.6371      0.4009      0.0000
 -12  12  10      1.2853      0.5246      0.1594      0.0000
 -11  12  10      0.5259      0.6301      0.7637      0.0000
 -10  12  10      1.1022      0.3934      0.5160      0.0000
  -9  12  10      1.2803      0.5556     -0.3958      0.0000
  -8  12  10      0.9989      0.3440     -0.0535      0.0000
  -7  12  10      1.5502      0.4016     -1.3014      0.0000
  -6  12  10      1.5065      0.3274     -0.6009      0.0000
  -5  12  10      1.2184      0.3664      0.2058      0.0000
  -4  12  10      1.6562      0.4397      1.8014      0.0000
  -3  12  10      1.0945      0.4119      1.3976      0.0000
  -2  12  10      1.2670      0.6670     -1.3007      0.0000
  -1  12  10      1.1789      0.5459      0.6269      0.0000
   0  12  10      0.6795      0.6358      0.8787      0.0000
   1  12  10      1.3004      0.6105     -1.1457      0.0000
   2  12  10      0.9782      0.6893     -0.5280      0.0000
   3  12  10      0.8367      0.6267      0.4633      0.0000
   4  12  10      0.6445      0.5991      0.4624      0.0000
 -11  13  10      1.2461      0.4632      0.2535      0.0000
 -10  13  10      1.4970      0.2824     -1.2752      0.0000
  -9  13  10      0.9018      0.4675      0.5577      0.0000
  -8  13  10      1.5619      0.2344      1.4071      0.0000
  -7  13  10      1.1910      0.3203     -0.5806      0.0000
  -6  13  10      1.1344      0.4369     -1.4075      0.0000
  -5  13  10      1.5532      0.3084      1.6948      0.0000
  -4  13  10      0.5254      0.5047     -0.3333      0.0000
  -3  13  10      1.3229      0.3120     -1.6608      0.0000
  -2  13  10      1.1414      0.5287      1.0616      0.0000
  -1  13  10      1.9233      0.4680      2.3212      0.0000
   0  13  10      0.4076      0.7686     -0.8994      0.0000
   1  13  10      0.2656      0.6298     -0.5536      0.0000
   2  13  10      0.5514      0.6035      1.1632      0.0000
   3  13  10      0.2142      0.9658     -0.7128      0.0000
 -10  14  10      0.9131      0.4019     -1.0269      0.0000
  -9  14  10      0.9956      0.2802      0.8879      0.0000
  -8  14  10      1.5215      0.4828      0.6619      0.0000
  -7  14  10      1.1314      0.3271      0.7104      0.0000
  -6  14  10      1.9922      0.2263      1.8260      0.0000
  -5  14  10      1.1356      0.3820      1.0967      0.0000
  -4  14  10      1.0401      0.3848     -0.0606      0.0000
  -3  14  10      0.9152      0.3581     -0.6111      0.0000
  -2  14  10      0.7774      0.5950     -0.3528      0.0000
  -1  14  10      0.8644      0.7270     -0.8520      0.0000
   0  14  10      0.9850      0.6986     -0.6054      0.0000
   1  14  10      1.7435      0.4358      1.1723      0.0000
  -9  15  10      0.6641      0.5935     -0.0814      0.0000
  -8  15  10      1.0250      0.3914      1.0895      0.0000
  -7  15  10      0.8097      0.3533     -0.7052      0.0000
  -6  15  10      0.9777      0.3052     -1.3298      0.0000
  -5  15  10      0.1678      0.5193      0.6800      0.0000
  -4  15  10      1.1534      0.4087      1.3443      0.0000
  -3  15  10      1.0521      0.3587     -1.0054      0.0000
  -2  15  10      0.5266      0.4579      1.0915      0.0000
  -1  15  10      0.8474      0.6775      0.1041      0.0000
   0  15  10      1.6493      0.9038     -2.3442      0.0000
  -6   1  11      1.3341      1.3270     -0.9823      0.0000
  -5   1  11      2.9100      0.5621     -1.8836      0.0000
  -4   1  11      6.5479      0.2860     -6.3919      0.0000
  -3   1  11      7.6313      0.3800      7.3438      0.0000
  -2   1  11      4.6707      0.4226      3.6355      0.0000
  -1   1  11      1.8641      0.3706     -1.0695      0.0000
   0   1  11      1.4769      0.5494     -0.9022      0.0000
   1   1  11      1.6669      0.3543     -1.0981      0.0000
   2   1  11      5.1167      0.3604     -5.6630      0.0000
   3   1  11      3.1004      0.2750     -3.0434      0.0000
   4   1  11      3.2381      0.3022      4.1839      0.0000
   5   1  11      1.3665      0.4146      0.7771      0.0000
   6   1  11      0.8991      0.5689     -0.8981      0.0000
   7   1  11      0.9547      0.6108      0.1575      0.0000
  -6   2  11     10.9412      1.4767     -9.0553      0.0000
  -5   2  11      9.2522      0.7872     -9.7757      0.0000
  -4   2  11      5.4017      0.2464      4.9053      0.0000
  -3   2  11      6.4501      0.2792     -6.9673      0.0000
  -2   2  11      8.6415      0.3509     -8.4125      0.0000
  -1   2  11      6.0032      0.4438      6.4268      0.0000
   0   2  11      2.4874      0.3499      2.0725      0.0000
   1   2  11      1.8397      0.2797      0.5145      0.0000
   2   2  11      3.4248      0.3836      2.8848      0.0000
   3   2  11      1.6900      0.3373      0.7262      0.0000
   4   2  11      4.6815      0.4255     -5.5147      0.0000
   5   2  11      2.9574      0.2752     -3.0568      0.0000
   6   2  11      2.3299      0.2905      2.4438      0.0000
   7   2  11      0.9782      0.5929      0.8640      0.0000
  -6   3  11      3.3398      0.6383      2.2567      0.0000
  -5   3  11      4.2626      0.3575     -2.4182      0.0000
  -4   3  11      4.5151      0.2552     -4.8361      0.0000
  -3   3  11      6.4553      0.2801     -7.4715      0.0000
  -2   3  11      2.0674      0.4511     -0.5068      0.0000
  -1   3  11      2.4148      0.2492      2.4849      0.0000
   0   3  11      2.6388      0.2974      1.6596      0.0000
   1   3  11      3.6011      0.2962     -3.2434      0.0000
   2   3  11      1.6214      0.3034      1.4940      0.0000
   3   3  11      8.5597      0.5506      8.3667      0.0000
   4   3  11      1.5047      0.3627     -0.9972      0.0000
   5   3  11      3.0921      0.2979     -3.4832      0.0000
   6   3  11      1.0460      0.4949      0.4944      0.0000
   7   3  11      1.0811      0.7107     -0.8854      0.0000
  -7   4  11      2.9697      0.6790     -3.1969      0.0000
  -6   4  11      3.1822      0.6598     -2.7425      0.0000
  -5   4  11      3.2251      0.3319      3.6049      0.0000
  -4   4  11      1.8166      0.3799      1.9831      0.0000
  -3   4  11      9.0008      0.3621      7.6949      0.0000
  -2   4  11      5.4335      0.4763      4.7196      0.0000
  -1   4  11      1.4924      0.3853      0.8840      0.0000
   0   4  11      2.2201      0.2987      1.8215      0.0000
   1   4  11      2.2656      0.3943     -1.4046      0.0000
   2   4  11      1.9065      1.0159      0.3521      0.0000
   3   4  11      2.4524      0.2832     -2.1765      0.0000
   4   4  11      1.1136      0.5838      0.3283      0.0000
   5   4  11      1.1458      0.5581      0.2880      0.0000
   6   4  11      1.8052      0.3923     -1.6906      0.0000
  -7   5  11      2.1712      1.5571     -1.3573      0.0000
  -6   5  11      1.3140      0.9913      0.8060      0.0000
  -5   5  11      6.6885      0.5096      6.2679      0.0000
  -4   5  11      1.8706      0.3630     -1.2582      0.0000
  -3   5  11      3.2717      0.3049      2.1381      0.0000
  -2   5  11      1.9510      0.2778     -1.0895      0.0000
  -1   5  11      3.0560      0.4440      2.3240      0.0000
   0   5  11      8.5014      0.5037     -7.5674      0.0000
   1   5  11      6.0546      0.3983     -6.3979      0.0000
   2   5  11      2.0425      0.3160      2.6423      0.0000
   3   5  11      1.2907      0.7247     -0.0286      0.0000
   4   5  11      0.4060      0.6860     -0.3045      0.0000
   5   5  11      1.0580      0.7514     -0.3751      0.0000
   6   5  11      0.8862      0.6093      0.8477      0.0000
  -7   6  11      3.9749      0.7617     -4.6684      0.0000
  -6   6  11      5.9759      1.4176      4.9726      0.0000
  -5   6  11      3.9524      0.6505      3.2461      0.0000
  -4   6  11      2.3385      0.6607     -1.2606      0.0000
  -3   6  11      5.2991      0.4882     -4.3005      0.0000
  -2   6  11      2.3824      0.3954     -0.9262      0.0000
  -1   6  11      1.8736      0.5157      1.2392      0.0000
   0   6  11      3.8012      0.2635     -4.4048      0.0000
   1   6  11      2.0407      0.3440      1.4894      0.0000
   2   6  11      1.7965      0.4777      0.3556      0.0000
   3   6  11      1.3379      0.4891     -0.8661      0.0000
   4   6  11      2.4647      0.3709      2.0600      0.0000
   5   6  11      2.3507      0.4492      2.3782      0.0000
   6   6  11      1.9373      0.3921     -1.1926      0.0000
  -8   7  11      2.1342      1.6853     -2.5887      0.0000
  -7   7  11      0.0000      1.0140     -0.8060      0.0000
  -6   7  11      2.2172      0.7225     -0.2411      0.0000
  -5   7  11      3.2558      0.6349     -2.5494      0.0000
  -4   7  11      2.1093      0.5326     -0.7908      0.0000
  -3   7  11      2.3375      0.2354     -1.3219      0.0000
  -2   7  11      2.6229      0.3012      1.9157      0.0000
  -1   7  11      1.5568      0.6509      0.9364      0.0000
   0   7  11      2.4470      0.3338      2.0832      0.0000
   1   7  11      2.2194      0.7207      1.6203      0.0000
   2   7  11      3.6322      0.3718     -3.7256      0.0000
   3   7  11      3.4872      0.3082     -3.4797      0.0000
   4   7  11      1.1038      0.4876      0.6993      0.0000
   5   7  11      1.9833      0.5115      2.0608      0.0000
   6   7  11      1.5214      0.8825     -0.6827      0.0000
  -8   8  11      5.9383      0.5900      6.3995      0.0000
  -7   8  11      1.5191      1.0909      2.5459      0.0000
  -6   8  11      6.5685      0.8329     -7.0629      0.0000
  -5   8  11      2.6676      0.7624     -2.9713      0.0000
  -4   8  11      0.5151      0.9376      0.8789      0.0000
  -3   8  11      2.4463      0.3588     -2.5972      0.0000
  -2   8  11      1.6929      0.4805     -0.4312      0.0000
  -1   8  11      6.7672      0.5171      6.6549      0.0000
   0   8  11      2.6720      0.4109      2.5341      0.0000
   1   8  11      2.0411      0.4239     -2.0075      0.0000
   2   8  11      2.5020      0.4471      1.7754      0.0000
   3   8  11      1.7990      0.3950     -0.3570      0.0000
   4   8  11      2.5843      0.3476     -2.9831      0.0000
   5   8  11      1.8024      0.3734     -1.6643      0.0000
  -9   9  11      3.2020      0.3525     -2.8640      0.0000
  -8   9  11      5.2371      0.3817     -5.0763      0.0000
  -7   9  11      3.4389      0.4579      4.2925      0.0000
  -6   9  11      1.2833      1.0873      0.9276      0.0000
  -5   9  11      1.3608      0.6234     -0.8844      0.0000
  -4   9  11      4.4389      0.5120      3.6330      0.0000
  -3   9  11      4.1570      0.5066      4.3830      0.0000
  -2   9  11      5.9385      0.3911     -5.3411      0.0000
  -1   9  11      3.2836      0.3709     -3.1522      0.0000
   0   9  11      1.4621      0.6111      1.2587      0.0000
   1   9  11      1.5812      0.4828     -1.1423      0.0000
   2   9  11      1.8837      0.5365     -1.5702      0.0000
   3   9  11      1.8486      0.6393      1.2058      0.0000
   4   9  11      1.3364      0.4856      0.9867      0.0000
   5   9  11      1.2967      0.9791     -0.9176      0.0000
 -12  10  11      1.3125      0.7629     -1.6318      0.0000
 -11  10  11      1.0331      0.6366      0.3048      0.0000
 -10  10  11      1.9693      0.5889      1.4000      0.0000
  -9  10  11      1.0513      0.5650      0.2158      0.0000
  -8  10  11      1.7900      0.3474     -1.4105      0.0000
  -7  10  11      1.6003      0.5785      1.7204      0.0000
  -6  10  11      1.3904      0.6498     -0.2505      0.0000
  -5  10  11      1.9437      0.2603      1.3426      0.0000
  -4  10  11      0.9652      0.3882      0.8209      0.0000
  -3  10  11      1.2266      0.7761     -0.2144      0.0000
  -2  10  11      3.1895      0.4623     -3.0319      0.0000
  -1  10  11      0.8778      0.7915      1.1343      0.0000
   0  10  11      3.1402      0.4416      2.8862      0.0000
   1  10  11      1.2097      0.8693     -1.0160      0.0000
   2  10  11      2.0174      0.4243     -1.7262      0.0000
   3  10  11      1.4474      0.4601      1.6375      0.0000
   4  10  11      1.2578      0.4505      0.9854      0.0000
 -12  11  11      0.0000      0.7149      0.4382      0.0000
 -11  11  11      2.5707      0.4420     -0.4429      0.0000
 -10  11  11      0.1673      0.8756     -1.1310      0.0000
  -9  11  11      1.4549      0.4981     -0.4502      0.0000
  -8  11  11      2.1680      0.4294      2.5644      0.0000
  -7  11  11      1.2781      0.4430      1.2000      0.0000
  -6  11  11      2.5735      0.5593      2.5611      0.0000
  -5  11  11      2.5647      0.3886      2.6596      0.0000
  -4  11  11      1.2062      0.2938      1.0042      0.0000
  -3  11  11      3.8170      0.3380     -4.3771      0.0000
  -2  11  11      3.1078      0.4054     -3.3586      0.0000
  -1  11  11      1.9155      0.3959      1.4069      0.0000
   0  11  11      0.6936      0.6845     -0.0730      0.0000
   1  11  11      0.6901      0.6239     -0.4931      0.0000
   2  11  11      2.2125      0.4520      1.8239      0.0000
   3  11  11      0.5755      0.9011      0.3000      0.0000
 -12  12  11      1.9742      0.9117      0.8305      0.0000
 -11  12  11      0.0000      0.7277     -0.4158      0.0000
 -10  12  11      0.6560      0.5200      0.6471      0.0000
  -9  12  11      1.4876      0.4842      1.8408      0.0000
  -8  12  11      1.3881      0.3018     -1.0097      0.0000
  -7  12  11      3.6839      0.2942     -3.3650      0.0000
  -6  12  11      0.6064      0.4605      0.5843      0.0000
  -5  12  11      1.2224      0.2582     -0.2038      0.0000
  -4  12  11      0.9332      0.4468      0.0458      0.0000
  -3  12  11      1.2463      0.3804      1.1727      0.0000
  -2  12  11      1.6537      0.4598      0.7297      0.0000
  -1  12  11      1.8110      0.4201     -2.1010      0.0000
   0  12  11      1.8897      0.4794     -1.8355      0.0000
   1  12  11      0.6034      0.7076      0.2028      0.0000
   2  12  11      1.0519      0.5090     -0.8492      0.0000
 -11  13  11      0.8899      0.5889      0.1491      0.0000
 -10  13  11      1.2088      0.3127     -1.0964      0.0000
  -9  13  11      1.7229      0.2837      1.9539      0.0000
  -8  13  11      1.0677      0.3358      0.9285      0.0000
  -7  13  11      1.5363      0.2470     -1.7981      0.0000
  -6  13  11      3.9122      0.4521     -3.7820      0.0000
  -5  13  11      0.9101      0.3809      0.8041      0.0000
  -4  13  11      0.3247      0.4973      0.1630      0.0000
  -3  13  11      0.0000      0.5413     -0.7810      0.0000
  -2  13  11      2.7334      0.3200      2.8714      0.0000
  -1  13  11      1.2212      0.6322      1.3319      0.0000
   0  13  11      1.5651      0.3853     -1.8846      0.0000
   1  13  11      0.7225      0.8240     -0.5758      0.0000
  -9  14  11      0.9675      0.4039      0.3640      0.0000
  -8  14  11      0.9317      0.5130     -0.0953      0.0000
  -7  14  11      1.1463      0.3134     -0.1814      0.0000
  -6  14  11      0.5617      0.4246      0.4119      0.0000
  -5  14  11      2.1000      0.2832      2.8024      0.0000
  -4  14  11      1.1122      0.3095     -1.1953      0.0000
  -3  14  11      1.2302      0.2753     -1.5651      0.0000
  -2  14  11      0.0000      0.8781      0.3758      0.0000
  -1  14  11      0.9871      0.6048      0.4390      0.0000
   0  14  11      1.2993      1.0615      0.0074      0.0000
  -7  15  11      0.8965      0.3688      0.9296      0.0000
  -6  15  11      0.9212      0.3219      0.5635      0.0000
  -5  15  11      1.1037      0.3482     -1.9055      0.0000
  -4  15  11      0.6368      0.4625      0.1399      0.0000
  -3  15  11      0.9459      0.3459      1.0753      0.0000
  -6   0  12     12.8326      2.1741    -13.3705      0.0000
  -5   0  12      3.7816      0.4858      3.3272      0.0000
  -4   0  12      5.0732      0.4457      5.5301      0.0000
  -3   0  12      4.9368      0.7267      3.9231      0.0000
  -2   0  12      4.7409      1.5055     -4.5876      0.0000
  -1   0  12      1.6622      0.6427      0.3509      0.0000
   0   0  12      4.5017      0.3293     -4.2963      0.0000
   1   0  12      4.0310      0.7232      5.0945      0.0000
   2   0  12      5.0208      0.6380      5.5717      0.0000
   3   0  12      4.1033      0.3871      4.4033      0.0000
   4   0  12      2.6649      0.3916     -2.8043      0.0000
   5   0  12      1.8594      0.4194     -2.5066      0.0000
   6   0  12      0.0000      0.7300     -0.5639      0.0000
  -6   1  12      1.9922      0.5467      1.6177      0.0000
  -5   1  12      7.9793      0.3441      7.7181      0.0000
  -4   1  12      8.3789      0.3496      8.3851      0.0000
  -3   1  12      4.8533      0.2427     -4.8919      0.0000
  -2   1  12      8.8016      0.5714      8.7804      0.0000
  -1   1  12      4.2231      0.2369      3.4430      0.0000
   0   1  12      1.7633      0.2554     -1.3769      0.0000
   1   1  12     11.5254      0.5787    -11.6983      0.0000
   2   1  12      1.7083      0.2919      1.6844      0.0000
   3   1  12      1.5066      0.3646      1.3526      0.0000
   4   1  12      1.5390      0.3118     -1.5030      0.0000
   5   1  12      1.8564      0.3239      2.0187      0.0000
   6   1  12      1.9801      0.5833      2.0827      0.0000
  -7   2  12      2.7840      0.6893     -3.1279      0.0000
  -6   2  12      5.2711      0.9185      5.8289      0.0000
  -5   2  12      3.3322      0.2361     -3.4377      0.0000
  -4   2  12      3.9914      0.2286      3.8612      0.0000
  -3   2  12      2.8040      0.3363     -2.0607      0.0000
  -2   2  12      2.7778      0.2470     -2.2030      0.0000
  -1   2  12      2.9131      0.2903     -1.9968      0.0000
   0   2  12      1.6239      0.3268      0.3798      0.0000
   1   2  12      3.3715      0.2705     -4.0154      0.0000
   2   2  12      1.7627      0.3972     -0.0231      0.0000
   3   2  12      1.1802      0.4618      0.9010      0.0000
   4   2  12      1.3575      0.4124      1.2799      0.0000
   5   2  12      1.3302      0.3692     -0.5516      0.0000
   6   2  12      0.8662      0.6458      0.1767      0.0000
  -7   3  12      3.1406      0.7523     -3.1619      0.0000
  -6   3  12      6.4114      0.8374     -6.4959      0.0000
  -5   3  12      3.4749      0.5396      2.9212      0.0000
  -4   3  12      3.3243      0.7194      2.5093      0.0000
  -3   3  12      1.3888      0.3134      0.7449      0.0000
  -2   3  12      4.8588      0.9414     -4.4438      0.0000
  -1   3  12      4.8616      0.2461      4.8690      0.0000
   0   3  12      8.6208      0.4316     -7.9446      0.0000
   1   3  12      1.9888      0.6727     -0.4559      0.0000
   2   3  12      2.1710      0.2841      2.2574      0.0000
   3   3  12      2.3533      0.3875      1.7094      0.0000
   4   3  12      1.1215      0.4975     -1.2247      0.0000
   5   3  12      1.6587      0.3374      0.9996      0.0000
   6   3  12      1.5157      0.9356      0.9152      0.0000
  -7   4  12      3.7686      0.7453     -3.3357      0.0000
  -6   4  12      5.3144      1.0459     -6.1972      0.0000
  -5   4  12      2.2299      0.2711      1.0015      0.0000
  -4   4  12      4.4706      0.2950     -4.0980      0.0000
  -3   4  12      4.8643      0.4448      4.7755      0.0000
  -2   4  12      1.4110      0.3280     -0.0858      0.0000
  -1   4  12      4.4118      0.5498      4.1101      0.0000
   0   4  12      1.8651      0.6660     -0.7666      0.0000
   1   4  12      1.8247      0.4309      0.8771      0.0000
   2   4  12      2.2943      0.3251     -2.1871      0.0000
   3   4  12      1.5295      0.3475     -0.6135      0.0000
   4   4  12      2.0519      0.8939     -0.0049      0.0000
   5   4  12      0.9810      0.5028      0.4651      0.0000
  -8   5  12      0.0000      1.5367     -0.9623      0.0000
  -7   5  12      2.7989      0.7349      2.0470      0.0000
  -6   5  12      5.4148      1.2920      3.9860      0.0000
  -5   5  12      5.2631      0.2526     -5.2291      0.0000
  -4   5  12      3.0575      0.7555     -0.4962      0.0000
  -3   5  12      1.7220      0.3325     -1.0261      0.0000
  -2   5  12      1.8763      0.3174      0.2499      0.0000
  -1   5  12      3.2992      0.2483     -3.0225      0.0000
   0   5  12      4.9788      0.4454      5.0639      0.0000
   1   5  12      3.2469      0.2740      3.3559      0.0000
   2   5  12      2.4080      0.2774     -3.2656      0.0000
   3   5  12      4.5623      0.3660     -4.9670      0.0000
   4   5  12      2.1155      0.3214      2.3312      0.0000
   5   5  12      1.1652      0.6237      0.4041      0.0000
  -8   6  12      2.3890      1.4747      3.1565      0.0000
  -7   6  12      0.0000      0.9670     -1.8967      0.0000
  -6   6  12      1.5708      0.8701      2.4319      0.0000
  -5   6  12      2.5471      0.2556      0.0585      0.0000
  -4   6  12      3.1191      0.3013      2.5499      0.0000
  -3   6  12      8.2677      0.4971     -6.8757      0.0000
  -2   6  12      1.9380      0.3054      1.9816      0.0000
  -1   6  12      1.3934      0.3961     -0.2426      0.0000
   0   6  12      2.4408      0.2748     -1.7230      0.0000
   1   6  12      1.5290      0.5460      0.0161      0.0000
   2   6  12      2.6770      0.3804      2.8331      0.0000
   3   6  12      1.3849      0.5104      1.2439      0.0000
   4   6  12      0.7761      0.5865      0.8222      0.0000
   5   6  12      0.9602      0.6858      0.6848      0.0000
  -8   7  12      1.3011      1.5045      0.0502      0.0000
  -7   7  12      2.3861      1.1171      2.5788      0.0000
  -6   7  12      5.2375      0.8065     -5.4757      0.0000
  -5   7  12      2.1379      0.7976      1.7063      0.0000
  -4   7  12      6.2480      0.5476      7.0024      0.0000
  -3   7  12      4.9980      0.4691      5.5133      0.0000
  -2   7  12      3.8544      0.3012     -3.3870      0.0000
  -1   7  12      1.5260      0.3257      0.2290      0.0000
   0   7  12      1.6161      0.7840     -0.3163      0.0000
   1   7  12      1.4359      0.5017     -0.3361      0.0000
   2   7  12      2.1105      0.7266     -1.3967      0.0000
   3   7  12      0.5859      0.8632      0.5666      0.0000
   4   7  12      0.3557      0.5867     -0.0775      0.0000
  -8   8  12      3.5207      0.9695      3.9341      0.0000
  -7   8  12      5.6242      0.5578      6.1414      0.0000
  -6   8  12      3.4217      0.2916     -3.3127      0.0000
  -5   8  12      1.9682      0.8595     -0.3898      0.0000
  -4   8  12      1.9546      0.4832     -0.7541      0.0000
  -3   8  12      2.1514      0.2766      1.6592      0.0000
  -2   8  12      5.5961      0.3865     -6.2620      0.0000
  -1   8  12      1.2264      0.6587      0.5874      0.0000
   0   8  12      1.6584      1.4237     -0.4076      0.0000
   1   8  12      1.4446      0.5015     -1.7780      0.0000
   2   8  12      1.0908      0.5290     -0.1024      0.0000
   3   8  12      1.4903      0.7427      2.2630      0.0000
   4   8  12      0.5025      0.5828      0.4559      0.0000
 -10   9  12      0.9880      0.7384     -1.2697      0.0000
  -9   9  12      0.5398      1.0254     -2.6059      0.0000
  -8   9  12      0.8035      0.8570      0.5106      0.0000
  -7   9  12      2.6915      0.4867     -2.0844      0.0000
  -6   9  12      1.5184      0.6914     -1.8100      0.0000
  -5   9  12      1.4689      0.9197     -0.0553      0.0000
  -4   9  12      3.6485      0.3854      3.5540      0.0000
  -3   9  12      3.0070      0.4969     -2.7667      0.0000
  -2   9  12      1.8208      0.9405     -0.8074      0.0000
  -1   9  12      2.7624      0.4180      2.5860      0.0000
   0   9  12      2.1827      0.3557     -2.0618      0.0000
   1   9  12      2.8258      0.3581     -3.3180      0.0000
   2   9  12      1.9433      0.4896      1.5249      0.0000
   3   9  12      1.3936      0.7336      1.0238      0.0000
 -12  10  12      0.0000      0.7054     -0.5696      0.0000
 -11  10  12      0.2525      0.6733      0.5074      0.0000
 -10  10  12      2.4465      0.2874      2.6541      0.0000
  -9  10  12      1.1195      0.4652      0.7661      0.0000
  -8  10  12      1.4568      0.4351     -1.2714      0.0000
  -7  10  12      1.2444      0.3815     -0.6305      0.0000
  -6  10  12      1.5294      0.4559     -1.3257      0.0000
  -5  10  12      5.2232      0.6791     -5.6343      0.0000
  -4  10  12      1.6731      0.6601      0.3023      0.0000
  -3  10  12      0.6886      0.7203      0.7854      0.0000
  -2  10  12      2.3155      0.3791      2.7592      0.0000
  -1  10  12      1.3449      0.5633      0.6233      0.0000
   0  10  12      2.2953      0.3767      2.2759      0.0000
   1  10  12      1.3836      0.4744     -1.0223      0.0000
   2  10  12      3.0576      0.3367     -2.5085      0.0000
   3  10  12      0.5774      0.9324     -0.5582      0.0000
 -12  11  12      1.1832      0.5237      1.1019      0.0000
  -9  11  12      1.5264      0.8036      1.6920      0.0000
  -8  11  12      1.5589      0.3168      1.0151      0.0000
  -7  11  12      0.9705      0.4647     -0.2828      0.0000
  -6  11  12      1.1605      0.4450     -0.3394      0.0000
  -5  11  12      1.9503      0.9260      0.8531      0.0000
  -4  11  12      1.9064      0.2606     -1.8022      0.0000
  -3  11  12      0.8589      0.7446      0.4081      0.0000
  -2  11  12      1.7303      0.4737      0.9851      0.0000
  -1  11  12      1.0498      0.6818     -0.1743      0.0000
   0  11  12      1.1253      0.7068      0.0450      0.0000
   1  11  12      1.2835      0.7407      0.9054      0.0000
   2  11  12      0.8399      0.6838     -0.0851      0.0000
 -11  12  12      1.0031      0.8194     -0.3015      0.0000
 -10  12  12      1.8879      0.2592     -1.6967      0.0000
  -9  12  12      0.6920      0.5183      0.7668      0.0000
  -8  12  12      1.0551      0.3587      0.1772      0.0000
  -7  12  12      1.1194      0.3737     -1.2781      0.0000
  -6  12  12      0.0000      0.6039      0.4484      0.0000
  -5  12  12      1.7941      0.2414      2.1589      0.0000
  -4  12  12      1.6850      0.2207     -2.5580      0.0000
  -3  12  12      0.5726      0.6447      0.2403      0.0000
  -2  12  12      2.0006      0.3695      1.4479      0.0000
  -1  12  12      0.5584      0.7398     -0.5578      0.0000
   0  12  12      1.4033      0.4446     -2.1374      0.0000
   1  12  12      0.0000      0.9198      1.0297      0.0000
 -10  13  12      1.3066      0.3018      0.3592      0.0000
  -9  13  12      0.8841      0.3186      0.0662      0.0000
  -8  13  12      1.0228      0.3154      0.7387      0.0000
  -7  13  12      1.7522      0.2149      1.8632      0.0000
  -6  13  12      0.8714      0.5670      0.2692      0.0000
  -5  13  12      2.0589      0.2788     -2.3024      0.0000
  -4  13  12      1.5135      0.2619     -1.1955      0.0000
  -3  13  12      0.2656      0.5100      0.6578      0.0000
  -2  13  12      1.3092      0.7345     -0.1367      0.0000
  -1  13  12      0.3750      0.6419     -0.4659      0.0000
  -8  14  12      0.0000      0.6021      0.4975      0.0000
  -7  14  12      0.5123      0.4351      0.3064      0.0000
  -6  14  12      0.1294      0.4025     -0.0062      0.0000
  -5  14  12      0.0000      0.4831      0.4744      0.0000
  -4  14  12      0.7533      0.3939      0.4153      0.0000
  -3  14  12      0.4980      0.5710     -0.7642      0.0000
  -7   1  13      3.6655      0.7121     -2.7911      0.0000
  -6   1  13      3.1409      0.4371     -3.4368      0.0000
  -5   1  13      4.6513      0.2154      4.7131      0.0000
  -4   1  13      2.0054      1.0237     -0.0979      0.0000
  -3   1  13      5.0019      0.2808     -5.2471      0.0000
  -2   1  13      2.6987      0.3449      2.8637      0.0000
  -1   1  13      6.0066      0.5142      5.5124      0.0000
   0   1  13      2.0261      0.2969     -1.4334      0.0000
   1   1  13      2.0956      0.2583     -2.1125      0.0000
   2   1  13      0.9220      0.4662      0.3822      0.0000
   3   1  13      1.5969      0.2881     -1.5830      0.0000
   4   1  13      2.0731      0.2803     -1.9062      0.0000
   5   1  13      1.6162      1.0477      1.1800      0.0000
  -7   2  13      0.8376      0.9702      0.5503      0.0000
  -6   2  13      1.1944      0.7247      0.8708      0.0000
  -5   2  13      1.3478      1.0102     -0.5368      0.0000
  -4   2  13      4.9942      0.3631     -4.8405      0.0000
  -3   2  13      7.4438      0.7699     -7.9644      0.0000
  -2   2  13      3.1731      0.3310     -2.0084      0.0000
  -1   2  13      3.7215      0.2485      4.1137      0.0000
   0   2  13      1.3517      0.3181      1.0402      0.0000
   1   2  13      1.9250      0.2825      2.1367      0.0000
   2   2  13      2.3232      0.3208      2.0229      0.0000
   3   2  13      1.0136      0.4170     -1.1200      0.0000
   4   2  13      0.5249      0.5810     -0.6915      0.0000
  -8   3  13      1.0649      1.5923     -2.2162      0.0000
  -7   3  13      2.2945      0.9928      1.9359      0.0000
  -6   3  13      2.9428      0.9405      2.3192      0.0000
  -5   3  13      3.9083      0.3827     -3.2358      0.0000
  -4   3  13      7.3916      0.4886      7.9203      0.0000
  -3   3  13      4.9678      0.2333      4.8836      0.0000
  -2   3  13      5.0789      0.2832     -4.7332      0.0000
  -1   3  13      3.8806      0.3692     -3.4673      0.0000
   0   3  13      4.4349      0.2848      4.1871      0.0000
   1   3  13      4.3825      0.2617      4.4982      0.0000
   2   3  13      2.7143      0.2844     -3.1513      0.0000
   3   3  13      2.4397      0.3420      1.9838      0.0000
   4   3  13      1.5840      0.4668      2.3202      0.0000
  -8   4  13      0.6474      0.9840     -0.3885      0.0000
  -7   4  13      1.6929      1.2308      1.7673      0.0000
  -6   4  13      1.5903      0.4725      1.2329      0.0000
  -5   4  13      4.0805      0.3912      4.1936      0.0000
  -4   4  13      1.9054      0.4311      1.8129      0.0000
  -3   4  13      1.5779      0.2674      1.0278      0.0000
  -2   4  13      3.2536      0.3641      3.3359      0.0000
  -1   4  13      3.6820      0.2344     -3.3399      0.0000
   0   4  13      3.2748      0.2846     -3.2782      0.0000
   1   4  13      0.9232      0.4622      0.7486      0.0000
   2   4  13      0.7087      0.6703     -0.6315      0.0000
   3   4  13      1.6911      0.3389     -0.4719      0.0000
   4   4  13      2.0681      0.3651      1.7102      0.0000
  -8   5  13      3.8501      0.7775      3.4244      0.0000
  -7   5  13      0.7241      1.4062      1.5576      0.0000
  -6   5  13      2.7398      0.3040     -2.1674      0.0000
  -5   5  13      2.8115      0.2853      1.0836      0.0000
  -4   5  13      2.1609      0.2445      1.3536      0.0000
  -3   5  13      1.5487      0.4953      0.9617      0.0000
  -2   5  13      3.6262      0.3062     -3.4269      0.0000
  -1   5  13      2.6978      0.2516     -2.5236      0.0000
   0   5  13      2.0490      0.2726      2.0741      0.0000
   1   5  13      1.2546      0.4076      0.0538      0.0000
   2   5  13      1.0274      0.4254     -0.1268      0.0000
   3   5  13      0.9558      0.4598     -0.4597      0.0000
   4   5  13      1.2680      0.5318      1.1526      0.0000
  -8   6  13      1.7030      1.0829      1.6724      0.0000
  -7   6  13      3.9806      1.4477      3.6143      0.0000
  -6   6  13      2.8818      0.6588     -1.7936      0.0000
  -5   6  13      3.8277      0.2244     -3.7213      0.0000
  -4   6  13      1.6706      0.3257      0.3307      0.0000
  -3   6  13      1.4991      0.2935     -0.0723      0.0000
  -2   6  13      1.0790      0.3775     -0.8205      0.0000
  -1   6  13      1.6472      0.3004      0.3443      0.0000
   0   6  13      2.0541      0.2745     -1.7175      0.0000
   1   6  13      1.1295      0.3688     -0.9324      0.0000
   2   6  13      0.9404      0.4262     -0.5112      0.0000
   3   6  13      1.3077      0.5323      1.2483      0.0000
  -9   7  13      2.2320      1.3957      1.2709      0.0000
  -8   7  13      1.7168      0.9093      3.2082      0.0000
  -7   7  13      5.2277      0.8130     -5.1816      0.0000
  -6   7  13      4.6620      1.0264     -4.7509      0.0000
  -5   7  13      4.7885      0.6783      0.1084      0.0000
  -4   7  13      2.1376      0.6018      1.9714      0.0000
  -3   7  13      2.2067      0.2500     -2.0850      0.0000
  -2   7  13      4.8985      0.3573      4.4319      0.0000
  -1   7  13      5.7191      0.3328      5.8567      0.0000
   0   7  13      2.1477      0.2659     -2.1807      0.0000
   1   7  13      1.9229      0.3073     -1.2578      0.0000
   2   7  13      1.0771      0.4483      0.6044      0.0000
   3   7  13      0.0000      0.7097      0.1034      0.0000
  -9   8  13      1.8531      1.0128     -2.4703      0.0000
  -8   8  13      1.2534      1.0001      2.3414      0.0000
  -7   8  13      2.8343      0.5485      3.1051      0.0000
  -6   8  13      1.5964      0.8740     -1.2255      0.0000
  -5   8  13      2.5642      0.4191     -0.4458      0.0000
  -4   8  13      1.2121      0.7022      0.9964      0.0000
  -3   8  13      2.4886      0.2670     -2.0564      0.0000
  -2   8  13      2.1186      0.2856     -1.8764      0.0000
  -1   8  13      1.3614      0.3614      0.6507      0.0000
   0   8  13      1.0147      0.6285      0.8381      0.0000
   1   8  13      1.0126      0.5927      0.3570      0.0000
   2   8  13      0.7645      0.6275      0.9811      0.0000
  -9   9  13      0.0000      0.9072     -0.2369      0.0000
  -8   9  13      1.9508      0.4170     -1.2552      0.0000
  -7   9  13      1.3504      0.4159     -0.1288      0.0000
  -6   9  13      0.0000      0.8488      0.1335      0.0000
  -5   9  13      1.8463      0.6814      1.2262      0.0000
  -4   9  13      1.8656      0.2298      1.5375      0.0000
  -3   9  13      1.2713      0.2689      0.5818      0.0000
  -2   9  13      1.1100      0.8039     -1.3593      0.0000
  -1   9  13      0.8851      0.7494     -0.5192      0.0000
   0   9  13      0.4917      0.7491      0.8499      0.0000
   1   9  13      1.2039      0.5319     -0.7438      0.0000
   2   9  13      1.2025      0.4667      1.1391      0.0000
 -10  10  13      1.6076      1.2693     -0.4383      0.0000
  -9  10  13      2.5868      0.7280      2.0047      0.0000
  -8  10  13      1.1093      0.3555     -0.6046      0.0000
  -7  10  13      1.0566      0.4765      0.6739      0.0000
  -6  10  13      1.4537      0.7022      2.0764      0.0000
  -5  10  13      0.0000      0.7090     -0.0244      0.0000
  -4  10  13      2.0696      0.4308     -2.7669      0.0000
  -3  10  13      1.1518      0.6149      0.7445      0.0000
  -2  10  13      2.4990      0.5102      2.8961      0.0000
  -1  10  13      1.1435      0.5861     -1.0617      0.0000
   0  10  13      0.5651      0.6810     -0.8483      0.0000
   1  10  13      1.5770      0.5466      1.6572      0.0000
 -12  11  13      0.0000      0.5790      0.3674      0.0000
 -11  11  13      1.4231      0.3761     -0.6369      0.0000
 -10  11  13      0.7047      0.6257      0.6784      0.0000
  -9  11  13      0.5476      0.5825     -0.9308      0.0000
  -8  11  13      1.5085      0.4241     -0.4780      0.0000
  -7  11  13      0.8902      0.6512      1.1581      0.0000
  -6  11  13      1.1290      0.8294      1.6569      0.0000
  -5  11  13      0.8366      0.2901     -0.8499      0.0000
  -4  11  13      0.3330      0.6028     -0.1574      0.0000
  -3  11  13      1.2202      0.5664      1.4197      0.0000
  -2  11  13      1.3409      0.7114     -1.6276      0.0000
  -1  11  13      0.6218      0.7915     -1.8966      0.0000
   0  11  13      0.8421      0.6435      0.4152      0.0000
 -10  12  13      0.3128      0.5060      0.6004      0.0000
  -9  12  13      0.2180      0.5891     -0.5227      0.0000
  -8  12  13      0.9384      0.4046     -1.0176      0.0000
  -7  12  13      2.9146      0.3385     -3.0691      0.0000
  -6  12  13      1.5637      0.2949     -0.5788      0.0000
  -5  12  13      0.5983      0.3316      0.0672      0.0000
  -4  12  13      0.7067      0.4057      1.0108      0.0000
  -3  12  13      1.8540      0.3765      1.9758      0.0000
  -2  12  13      1.1035      0.5398     -0.1854      0.0000
  -1  12  13      0.0000      1.0116     -1.1122      0.0000
  -8  13  13      0.8016      0.3255      0.2398      0.0000
  -7  13  13      1.1481      0.3302     -0.4446      0.0000
  -6  13  13      1.7213      0.2599     -1.3042      0.0000
  -5  13  13      0.0000      0.4592     -0.1979      0.0000
  -4  13  13      0.5371      0.4783      0.5952      0.0000
  -3  13  13      0.5602      1.0146      0.4836      0.0000
  -7   0  14      2.4128      1.2157     -2.9785      0.0000
  -6   0  14      3.0587      0.5578      2.5675      0.0000
  -4   0  14      1.8709      0.5635     -1.4909      0.0000
  -3   0  14      3.6285      0.3986     -3.4918      0.0000
  -2   0  14      1.9158      0.4243      1.4995      0.0000
  -1   0  14      2.0878      0.4287      1.8826      0.0000
   0   0  14      4.9424      0.3373     -5.3720      0.0000
   1   0  14      1.3198      0.4378      1.3266      0.0000
   2   0  14      2.8200      0.7647      2.6296      0.0000
   3   0  14      0.9591      0.8132      0.3785      0.0000
  -8   1  14      1.5056      1.5382     -0.4523      0.0000
  -7   1  14      2.9353      0.5709      3.7337      0.0000
  -6   1  14      2.6750      0.3835     -2.2152      0.0000
  -5   1  14      2.8981      0.2094     -2.4871      0.0000
  -4   1  14      6.6524      0.3535      6.9113      0.0000
  -3   1  14      4.0383      0.2346      3.6542      0.0000
  -2   1  14      1.5672      0.2639      0.4575      0.0000
  -1   1  14      2.4645      0.3484     -2.4456      0.0000
   0   1  14      1.5147      0.2776      1.3752      0.0000
   1   1  14      1.7953      0.2689     -1.8082      0.0000
   2   1  14      2.4389      0.3112     -2.2377      0.0000
   3   1  14      1.7557      0.3696      0.8453      0.0000
  -8   2  14      2.9941      0.7087      3.0203      0.0000
  -7   2  14      1.2958      0.9235      0.2239      0.0000
  -6   2  14      1.9910      0.4322      1.1125      0.0000
  -5   2  14      3.1766      0.3890     -3.1812      0.0000
  -4   2  14      1.4740      0.6754      0.2853      0.0000
  -3   2  14      1.4894      0.2774     -1.1259      0.0000
  -2   2  14      2.8457      0.3730      2.2338      0.0000
  -1   2  14      2.2761      0.2123     -2.7336      0.0000
   0   2  14      2.7421      0.4002     -0.6038      0.0000
   1   2  14      1.8966      0.2834     -1.9309      0.0000
   2   2  14      1.5701      0.4016     -0.7748      0.0000
   3   2  14      0.9562      0.4918      0.4593      0.0000
  -8   3  14      0.0000      1.3232     -0.2326      0.0000
  -7   3  14      1.9792      0.7970     -1.8347      0.0000
  -6   3  14      3.6133      0.2164     -3.0974      0.0000
  -5   3  14      2.5312      0.2646     -2.1261      0.0000
  -4   3  14      1.7952      0.2733      0.3257      0.0000
  -3   3  14      3.0441      0.2104      3.6883      0.0000
  -2   3  14      1.3025      0.2992     -1.1877      0.0000
  -1   3  14      1.0710      0.5898     -0.9163      0.0000
   0   3  14      0.7911      0.4702      0.0725      0.0000
   1   3  14      1.1366      0.3426      0.8974      0.0000
   2   3  14      1.2483      0.3385     -1.4521      0.0000
   3   3  14      0.7016      0.6181      0.3195      0.0000
  -8   4  14      1.4757      1.0757     -1.2154      0.0000
  -7   4  14      3.6977      0.7106      4.4591      0.0000
  -6   4  14      3.2606      0.3291     -3.0297      0.0000
  -5   4  14      2.8324      0.2248     -3.4608      0.0000
  -4   4  14      1.9616      0.3884     -1.2268      0.0000
  -3   4  14      2.4549      0.2856      2.5884      0.0000
  -2   4  14      1.1647      0.4401     -0.3675      0.0000
  -1   4  14      2.2627      0.2978      2.5000      0.0000
   0   4  14      2.3043      0.2729      1.1892      0.0000
   1   4  14      2.4877      0.2713     -2.1142      0.0000
   2   4  14      2.8189      0.2932     -2.9366      0.0000
   3   4  14      1.5151      0.6040      1.3038      0.0000
  -9   5  14      0.9825      1.3833      2.3011      0.0000
  -8   5  14      2.9424      0.6850      2.6520      0.0000
  -7   5  14      1.9301      0.7307     -2.5009      0.0000
  -6   5  14      1.7973      0.2309      0.8963      0.0000
  -5   5  14      2.0461      0.2122      1.5506      0.0000
  -4   5  14      5.4994      0.3363     -5.6423      0.0000
  -3   5  14      5.0349      0.2647     -4.9056      0.0000
  -2   5  14      3.3796      0.2548      3.8589      0.0000
  -1   5  14      0.9555      0.4496      0.9110      0.0000
   0   5  14      1.2535      0.3323      0.1446      0.0000
   1   5  14      2.4326      0.2908      2.2196      0.0000
   2   5  14      2.1054      0.2954      1.9396      0.0000
  -9   6  14      0.8309      1.0033     -2.3105      0.0000
  -8   6  14      1.1170      0.9997      1.6708      0.0000
  -7   6  14      2.0983      0.7175     -1.5319      0.0000
  -6   6  14      1.9944      0.2399      1.9607      0.0000
  -5   6  14      2.6431      0.2239      2.4564      0.0000
  -4   6  14      3.2541      0.2159      3.2738      0.0000
  -3   6  14      3.0561      0.2966     -2.6006      0.0000
  -2   6  14      1.3771      0.3062      1.1653      0.0000
  -1   6  14      1.0395      0.3988      0.1997      0.0000
   0   6  14      2.0685      0.2901     -1.6658      0.0000
   1   6  14      1.1420      0.3942     -0.2223      0.0000
   2   6  14      1.8105      0.4104      2.1970      0.0000
  -9   7  14      0.2364      1.1511      1.3208      0.0000
  -8   7  14      1.2048      1.0386      0.8446      0.0000
  -7   7  14      0.5107      0.8855     -0.8411      0.0000
  -6   7  14      2.1903      0.4271     -1.5089      0.0000
  -5   7  14      0.8691      0.4574      1.5523      0.0000
  -4   7  14      1.6208      0.3033      1.2143      0.0000
  -3   7  14      1.1523      0.3010     -0.7645      0.0000
  -2   7  14      1.5406      0.2888      0.7876      0.0000
  -1   7  14      1.8431      0.2972      1.6986      0.0000
   0   7  14      0.9369      0.4011     -1.1829      0.0000
   1   7  14      1.5416      0.3214     -1.1692      0.0000
 -10   8  14      0.0000      1.2050      0.7942      0.0000
  -9   8  14      0.7656      0.8781      1.3087      0.0000
  -8   8  14      0.4060      1.0166     -1.4693      0.0000
  -7   8  14      1.6453      0.9729     -0.3320      0.0000
  -6   8  14      1.8119      0.6922      1.5382      0.0000
  -5   8  14      2.0092      0.2772      2.6052      0.0000
  -4   8  14      1.5984      0.2851     -2.5363      0.0000
  -3   8  14      1.8097      0.2685     -0.3951      0.0000
  -2   8  14      1.2466      0.3092     -0.4351      0.0000
  -1   8  14      1.4471      0.3211     -1.4348      0.0000
   0   8  14      1.4567      0.3414     -1.6131      0.0000
   1   8  14      1.3758      0.4902      0.6273      0.0000
 -10   9  14      0.9720      1.0681      1.8789      0.0000
  -9   9  14      1.3737      0.3334     -1.9154      0.0000
  -8   9  14      2.2360      0.2459     -2.3726      0.0000
  -7   9  14      1.5991      0.4584     -0.7725      0.0000
  -6   9  14      1.3027      0.7938     -0.3844      0.0000
  -5   9  14      0.9083      0.3829     -1.7366      0.0000
  -4   9  14      1.6920      0.2429      1.0473      0.0000
  -3   9  14      1.8627      0.2308      2.2429      0.0000
  -2   9  14      1.3187      0.3652     -1.0964      0.0000
  -1   9  14      1.3114      0.3919     -1.0495      0.0000
   0   9  14      0.9544      0.6326      0.7905      0.0000
 -11  10  14      0.0000      0.6516     -0.4352      0.0000
 -10  10  14      1.0884      0.4969      1.1087      0.0000
  -9  10  14      1.6869      0.6811      1.3807      0.0000
  -8  10  14      0.9042      0.4521     -0.3969      0.0000
  -7  10  14      0.8252      0.4770     -0.5149      0.0000
  -6  10  14      0.6322      0.7719      0.1364      0.0000
  -5  10  14      1.9055      0.3814     -2.9679      0.0000
  -4  10  14      1.1190      0.2375      0.2149      0.0000
  -3  10  14      0.9009      0.4740      1.2366      0.0000
  -2  10  14      0.7886      0.6400      0.7881      0.0000
  -1  10  14      1.1010      0.8614      0.8338      0.0000
 -10  11  14      0.0000      0.4628     -0.1782      0.0000
  -9  11  14      0.1936      0.7486      1.0015      0.0000
  -8  11  14      0.6953      0.5649     -0.3832      0.0000
  -7  11  14      0.7060      0.5463      0.3663      0.0000
  -6  11  14      0.8357      0.7996      1.7447      0.0000
  -5  11  14      0.8524      0.6280      0.2414      0.0000
  -4  11  14      1.1791      0.4809     -1.2036      0.0000
  -3  11  14      0.5201      0.6090      0.3035      0.0000
  -2  11  14      0.0000      0.7074      0.0717      0.0000
  -8  12  14      0.6685      0.5636      1.2584      0.0000
  -7  12  14      0.2378      0.4879      0.3268      0.0000
  -6  12  14      1.4727      0.4914     -1.3064      0.0000
  -5  12  14      0.8602      0.7099      0.7889      0.0000
  -4  12  14      1.7363      0.7298      1.1533      0.0000
  -8   1  15      1.3934      0.9167      2.6132      0.0000
  -7   1  15      0.0000      0.7376     -0.0289      0.0000
  -6   1  15      3.8559      0.5375     -3.6746      0.0000
  -5   1  15      2.4877      0.2690     -2.0885      0.0000
  -4   1  15      1.6747      0.2651     -0.9928      0.0000
  -3   1  15      1.0184      0.3840      0.0892      0.0000
  -2   1  15      1.1384      0.5472      0.5109      0.0000
  -1   1  15      1.6368      0.2353     -1.4014      0.0000
   0   1  15      1.0310      0.3201      0.6634      0.0000
   1   1  15      1.1870      0.3918      1.0005      0.0000
   2   1  15      0.0000      0.8395     -0.3290      0.0000
  -8   2  15      2.5596      0.7259      1.8302      0.0000
  -7   2  15      3.0313      0.6541      5.1990      0.0000
  -6   2  15      2.1162      0.2382     -2.0118      0.0000
  -5   2  15      3.4549      0.3713     -3.0097      0.0000
  -4   2  15      1.9696      0.2106      1.3882      0.0000
  -3   2  15      1.9023      0.3080     -1.4173      0.0000
  -2   2  15      4.0132      0.2208     -3.7805      0.0000
  -1   2  15      1.3163      0.2924      1.0877      0.0000
   0   2  15      3.4109      0.2896      3.8918      0.0000
   1   2  15      0.9131      0.4810     -0.8331      0.0000
  -9   3  15      0.0000      1.3763      0.3763      0.0000
  -8   3  15      2.3262      1.3283     -2.3406      0.0000
  -7   3  15      1.8978      0.4687     -2.8569      0.0000
  -6   3  15      2.9090      0.2619      3.3088      0.0000
  -5   3  15      2.6621      0.2099      3.1853      0.0000
  -4   3  15      1.5842      0.3903      0.0158      0.0000
  -3   3  15      0.9977      0.3996     -0.0326      0.0000
  -2   3  15      1.1608      0.3023     -0.0448      0.0000
  -1   3  15      2.4813      0.2069     -1.7821      0.0000
   0   3  15      1.2937      0.3038     -0.4415      0.0000
   1   3  15      1.3643      0.3440      1.5244      0.0000
  -9   4  15      0.7739      0.9323      1.1650      0.0000
  -8   4  15      1.4596      1.2599     -0.7986      0.0000
  -7   4  15      2.6182      0.5359     -2.9893      0.0000
  -6   4  15      1.3967      0.2759      1.0133      0.0000
  -5   4  15      3.6525      0.3190      3.1906      0.0000
  -4   4  15      1.4196      0.2504      1.0581      0.0000
  -3   4  15      2.2540      0.2041      1.7384      0.0000
  -2   4  15      2.2366      0.3020      2.0104      0.0000
  -1   4  15      1.5266      0.3462     -0.5115      0.0000
   0   4  15      2.3056      0.2199     -2.5498      0.0000
   1   4  15      1.2910      0.3912      0.4765      0.0000
  -9   5  15      0.9899      1.2566      0.5788      0.0000
  -8   5  15      0.9099      0.8821      1.4212      0.0000
  -7   5  15      0.0000      0.7791     -0.5017      0.0000
  -6   5  15      1.2472      0.3224     -0.9320      0.0000
  -5   5  15      2.1308      0.2424      2.0146      0.0000
  -4   5  15      1.7518      0.2192     -1.5348      0.0000
  -3   5  15      2.4632      0.2334     -2.7679      0.0000
  -2   5  15      0.8218      0.4058      0.0758      0.0000
  -1   5  15      0.8610      0.4009     -0.6112      0.0000
   0   5  15      1.8579      0.2580     -1.9920      0.0000
   1   5  15      0.0000      0.8422     -0.8182      0.0000
 -10   6  15      0.9751      1.2623     -0.3625      0.0000
  -9   6  15      1.8928      0.7325      2.1642      0.0000
  -8   6  15      2.6384      0.6615     -2.2233      0.0000
  -7   6  15      3.4431      0.6186     -4.8852      0.0000
  -6   6  15      1.3435      0.4438      0.2213      0.0000
  -5   6  15      1.9551      0.3021      1.9416      0.0000
  -4   6  15      1.3049      0.3356     -0.7857      0.0000
  -3   6  15      1.2130      0.3395      0.6983      0.0000
  -2   6  15      2.9598      0.2551      2.7059      0.0000
  -1   6  15      2.3070      0.2614     -2.5412      0.0000
   0   6  15      2.0561      0.2769     -1.8272      0.0000
 -10   7  15      0.0000      1.1343      0.8583      0.0000
  -9   7  15      0.3319      0.7283      0.9956      0.0000
  -8   7  15      0.9294      0.8332      0.6851      0.0000
  -7   7  15      1.0944      0.8926     -0.6420      0.0000
  -6   7  15      2.2565      0.3285     -2.5189      0.0000
  -5   7  15      1.9297      0.2049     -2.5743      0.0000
  -4   7  15      1.3602      0.2873      1.0030      0.0000
  -3   7  15      1.1050      0.2814      0.2742      0.0000
  -2   7  15      1.1995      0.2930      0.3693      0.0000
  -1   7  15      1.6783      0.2962      1.4803      0.0000
   0   7  15      1.6154      0.5070      0.9403      0.0000
 -10   8  15      0.0230      0.7364     -0.3305      0.0000
  -9   8  15      0.0000      0.7575     -1.8810      0.0000
  -8   8  15      0.0000      0.7429      0.9885      0.0000
  -7   8  15      1.6643      1.2000      2.2479      0.0000
  -6   8  15      1.3184      0.3861     -0.1885      0.0000
  -5   8  15      1.5032      0.4773     -0.7649      0.0000
  -4   8  15      0.9201      0.2875      0.4976      0.0000
  -3   8  15      1.2807      0.3943      0.1560      0.0000
  -2   8  15      1.9018      0.3026     -1.6224      0.0000
  -1   8  15      1.1586      0.4305      1.0817      0.0000
 -10   9  15      0.0000      0.6789      0.8679      0.0000
  -9   9  15      0.9435      0.4023     -0.8481      0.0000
  -8   9  15      1.9115      0.2092     -1.4706      0.0000
  -7   9  15      0.6511      0.7224      1.5064      0.0000
  -6   9  15      0.9926      0.4924      1.7993      0.0000
  -5   9  15      0.9396      0.3062     -0.7292      0.0000
  -4   9  15      0.8748      0.3787      0.0503      0.0000
  -3   9  15      1.5729      0.2647      2.1873      0.0000
  -2   9  15      0.7521      0.4853     -0.6886      0.0000
 -10  10  15      0.6725      0.8486     -0.1578      0.0000
  -9  10  15      0.8385      0.4143      0.5822      0.0000
  -8  10  15      1.5975      0.3201      1.1801      0.0000
  -7  10  15      0.6878      0.6295      0.7268      0.0000
  -6  10  15      0.8296      0.6567     -0.5453      0.0000
  -5  10  15      0.9690      0.2754     -0.4562      0.0000
  -4  10  15      1.2075      0.2855      1.1602      0.0000
  -8   0  16      1.4487      1.0476      0.2039      0.0000
  -7   0  16      1.5380      1.0268      2.2660      0.0000
  -6   0  16      1.8910      0.2801     -2.0668      0.0000
  -5   0  16      3.6004      0.3891      4.1532      0.0000
  -4   0  16      2.5058      0.9966      2.8130      0.0000
  -3   0  16      1.0473      0.6455      1.2133      0.0000
  -2   0  16      1.3662      0.4330     -1.2685      0.0000
  -1   0  16      1.0292      0.4821      1.7639      0.0000
   0   0  16      1.0837      0.5649      0.5646      0.0000
  -9   1  16      0.0000      1.2877     -0.4937      0.0000
  -8   1  16      0.5875      0.6616     -1.1128      0.0000
  -7   1  16      1.1810      0.4368     -1.1126      0.0000
  -6   1  16      1.4522      0.2879      1.2579      0.0000
  -5   1  16      1.2018      0.4400      0.7270      0.0000
  -4   1  16      2.4218      0.2596      2.9060      0.0000
  -3   1  16      1.3265      0.2898     -1.0294      0.0000
  -2   1  16      1.4057      0.2515      0.3087      0.0000
  -1   1  16      1.0339      0.3156      0.1047      0.0000
   0   1  16      0.7017      0.5158     -0.3805      0.0000
  -9   2  16      0.9984      0.8238      2.1462      0.0000
  -8   2  16      0.3661      0.6750     -0.0742      0.0000
  -7   2  16      2.7569      0.2775     -3.4486      0.0000
  -6   2  16      1.5489      0.2438      1.4224      0.0000
  -5   2  16      1.3910      0.2921     -0.7456      0.0000
  -4   2  16      1.2907      0.4420     -0.4622      0.0000
  -3   2  16      1.2447      0.2656     -0.7864      0.0000
  -2   2  16      0.8955      0.4121      0.4378      0.0000
  -1   2  16      0.8210      0.4187     -0.6574      0.0000
   0   2  16      1.1326      0.5332      0.9828      0.0000
  -9   3  16      1.0847      0.9006      0.9070      0.0000
  -8   3  16      0.5555      0.8966      0.1356      0.0000
  -7   3  16      0.8982      0.6732     -1.0318      0.0000
  -6   3  16      1.1006      0.3588     -1.4528      0.0000
  -5   3  16      1.4692      0.3145      1.3752      0.0000
  -4   3  16      1.2378      0.3629     -1.0704      0.0000
  -3   3  16      1.3602      0.3185      0.5198      0.0000
  -2   3  16      1.2077      0.2968      0.0163      0.0000
  -1   3  16      1.3425      0.2810      1.2133      0.0000
 -10   4  16      2.4820      1.0485      0.1691      0.0000
  -9   4  16      3.5346      0.6590      4.7752      0.0000
  -8   4  16      1.7572      0.6968     -2.0786      0.0000
  -7   4  16      1.2643      0.3100     -1.7069      0.0000
  -6   4  16      0.8799      0.3573      0.4272      0.0000
  -5   4  16      1.3695      0.2787     -0.2624      0.0000
  -4   4  16      3.4637      0.3408     -4.1606      0.0000
  -3   4  16      2.1220      0.1965      2.1129      0.0000
  -2   4  16      2.7153      0.1960      3.0778      0.0000
  -1   4  16      0.7294      0.5192     -0.3687      0.0000
 -10   5  16      0.0000      1.1193     -1.9712      0.0000
  -9   5  16      0.6746      0.7543     -0.2175      0.0000
  -8   5  16      0.0000      0.7980      1.2513      0.0000
  -7   5  16      1.2765      0.2981      1.4799      0.0000
  -6   5  16      2.3612      0.4020      2.9139      0.0000
  -5   5  16      1.0848      0.2533      0.0892      0.0000
  -4   5  16      1.8909      0.2751     -1.6607      0.0000
  -3   5  16      2.7526      0.2672     -2.3379      0.0000
  -2   5  16      0.8039      0.5779      0.4849      0.0000
  -1   5  16      1.4787      0.8063     -1.0851      0.0000
 -10   6  16      0.0000      0.7375     -0.2543      0.0000
  -9   6  16      0.0000      0.6595     -1.2960      0.0000
  -8   6  16      0.0000      0.7065      1.1436      0.0000
  -7   6  16      0.0000      0.6063     -0.7705      0.0000
  -6   6  16      1.0838      0.2339     -0.1008      0.0000
  -5   6  16      1.7563      0.3222      1.9451      0.0000
  -4   6  16      2.1380      0.2056      2.4604      0.0000
  -3   6  16      1.0675      0.3166     -0.9117      0.0000
  -2   6  16      0.6018      0.5239     -0.0430      0.0000
 -10   7  16      0.0000      0.9781      0.8749      0.0000
  -9   7  16      0.8929      0.8099     -0.0363      0.0000
  -8   7  16      0.0000      0.7971     -0.1473      0.0000
  -7   7  16      1.0258      0.3202      1.6885      0.0000
  -6   7  16      1.0767      0.2302     -0.0306      0.0000
  -5   7  16      1.2288      0.3160     -1.0509      0.0000
  -4   7  16      0.9981      0.3620      0.2123      0.0000
  -3   7  16      1.3780      0.3091      1.3568      0.0000
 -11   8  16      0.0000      4.8553      0.7925      0.0000
 -10   8  16      0.9583      1.0835     -0.9758      0.0000
  -9   8  16      0.5224      0.7873     -1.6182      0.0000
  -8   8  16      0.0000      0.9599     -0.0935      0.0000
  -7   8  16      1.1567      0.7895      1.6285      0.0000
  -6   8  16      0.8542      0.3354     -0.9327      0.0000
  -5   8  16      0.6051      0.4442      0.5195      0.0000
  -4   8  16      1.4919      0.2480      1.4387      0.0000
  -9   9  16      1.2702      1.2448     -0.2704      0.0000
  -8   9  16      0.0000      0.7963     -0.3844      0.0000
  -7   9  16      0.0000      0.8162     -1.5625      0.0000
  -6   9  16      0.5774      0.4324     -0.8155      0.0000
  -9   1  17      1.1708      0.5105      0.8293      0.0000
  -8   1  17      0.6602      0.5824      0.9314      0.0000
  -7   1  17      0.7177      0.4728     -0.6256      0.0000
  -6   1  17      1.3813      0.3835     -0.3084      0.0000
  -5   1  17      1.2129      0.2669      0.5147      0.0000
  -4   1  17      1.1358      0.3181     -0.7386      0.0000
  -3   1  17      0.9594      0.5243     -0.9644      0.0000
  -2   1  17      0.8538      0.5064      0.5090      0.0000
 -10   2  17      0.0000      1.1015      0.4996      0.0000
  -9   2  17      0.8876      0.6402      0.9759      0.0000
  -8   2  17      0.2682      0.5519     -1.0302      0.0000
  -7   2  17      1.5503      0.2696      1.2592      0.0000
  -6   2  17      1.8697      0.2387      2.2146      0.0000
  -5   2  17      1.6722      0.2326     -1.0522      0.0000
  -4   2  17      1.6176      0.2143     -1.3589      0.0000
  -3   2  17      0.7324      0.6036     -0.3117      0.0000
 -10   3  17      1.1331      1.1588      0.2782      0.0000
  -9   3  17      0.0000      0.6362     -0.9012      0.0000
  -8   3  17      1.3253      0.3841     -2.4916      0.0000
  -7   3  17      1.3042      0.3053      0.9100      0.0000
  -6   3  17      2.9078      0.4301      3.9363      0.0000
  -5   3  17      1.0294      0.3025      0.7750      0.0000
  -4   3  17      1.0638      0.2989     -0.0534      0.0000
  -3   3  17      1.9837      0.3717      2.2950      0.0000
 -10   4  17      0.0000      0.6837      0.2270      0.0000
  -9   4  17      0.8347      0.6815      1.2473      0.0000
  -8   4  17      0.3506      0.5774      0.9965      0.0000
  -7   4  17      1.4624      0.2773     -1.2183      0.0000
  -6   4  17      1.4803      0.2497     -1.4862      0.0000
  -5   4  17      0.8732      0.3545      0.3121      0.0000
  -4   4  17      1.0111      0.2863     -0.6444      0.0000
  -3   4  17      1.2190      0.5137      0.6466      0.0000
 -10   5  17      0.0000      0.7411     -0.1054      0.0000
  -9   5  17      0.9445      0.7487     -0.7288      0.0000
  -8   5  17      0.0000      0.5737     -0.7062      0.0000
  -7   5  17      0.6661      0.5534      0.7792      0.0000
  -6   5  17      0.7502      0.5509      0.1378      0.0000
  -5   5  17      0.8488      0.3784     -0.3717      0.0000
  -4   5  17      0.8643      0.6279     -0.5672      0.0000
 -10   6  17      0.5361      0.7018      0.1843      0.0000
  -9   6  17      1.0374      0.8335     -1.2119      0.0000
  -8   6  17      0.2986      0.8480      0.1429      0.0000
  -7   6  17      0.5463      0.4183     -0.9507      0.0000
  -6   6  17      1.6274      0.4607     -2.0016      0.0000
  -5   6  17      0.7028      0.3728      0.4361      0.0000
  -8   7  17      1.9333      0.8862      1.8209      0.0000
  -7   7  17      0.7598      0.2831     -0.3493      0.0000
  -9   0  18      0.5380      0.7177      0.0871      0.0000
  -8   0  18      0.0000      0.6512     -1.0135      0.0000
  -7   0  18      1.4310      0.3530      0.0051      0.0000
  -6   0  18      0.8681      0.5291      0.6724      0.0000
 -10   1  18      0.0000      1.0860      1.6635      0.0000
  -9   1  18      0.0000      1.1271     -1.0127      0.0000
  -7   1  18      0.7505      0.5113      0.8053      0.0000
  -6   1  18      0.9926      0.4510     -0.8244      0.0000
 -10   2  18      0.0000      1.0943     -0.8660      0.0000
  -9   2  18      0.6547      0.7713      1.1152      0.0000
  -8   2  18      0.1830      0.6687      0.2462      0.0000
  -7   2  18      0.9003      0.3562      0.0195      0.0000
  -6   2  18      0.9213      0.6381      0.2288      0.0000
  -9   3  18      0.1959      0.7263     -0.7248      0.0000
  -8   3  18      0.6587      0.6379     -0.5275      0.0000
  -7   3  18      0.9366      0.4468     -0.2525      0.0000
                                                    
