# Supplementary material for: How to get maximum structure information from anisotropic displacement parameters obtained by three-dimensional electron diffraction: an experimental study on metal–organic frameworks
Source: IUCrJ. 2022 Jun 8;9(Pt 4):480–91. doi: 10.1107/S2052252522005632 (PMC9252158; doi:10.1107/S2052252522005632)
Supplement: Supplementary file 3 [file m-09-00480-sup3.zip › vq5001ZIF-EC1_5sup41.hkl]

#
# Unique observed reflections after correcting
# for dispersion and merging Friedel opposites
#
data_1_6
_shelx_title ' 14m_a.res in P2(1)/c'
_shelx_refln_list_code          3
_shelx_F_calc_maximum       77.55
_exptl_crystal_F_000       413.19
_reflns_d_resolution_high  0.8048

loop_
 _space_group_symop_operation_xyz
 'x, y, z'
 '-x, y+1/2, -z+1/2'
 '-x, -y, -z'
 'x, -y-1/2, z-1/2'

_cell_length_a    13.4619
_cell_length_b    14.6590
_cell_length_c    14.4487
_cell_angle_alpha  90.000
_cell_angle_beta  118.122
_cell_angle_gamma  90.000

loop_
 _refln_index_h
 _refln_index_k
 _refln_index_l
 _refln_F_meas
 _refln_F_sigma
 _refln_A_calc
 _refln_B_calc
   1   4   0     12.8394      0.7814    -14.0144      0.0000
   1   5   0      8.7914      0.5695     -7.5114      0.0000
   1   6   0     10.6770      0.6666     10.8465      0.0000
   2   7   0      4.3519      0.4759     -2.2034      0.0000
   2   8   0     14.4213      0.8827    -12.8919      0.0000
   1   9   0     14.4046      1.2802     15.1439      0.0000
   2   9   0      6.2131      0.3346      6.6983      0.0000
   1  10   0      4.1871      0.5191      4.4228      0.0000
   2  10   0      5.8893      0.6373      4.9046      0.0000
   3  10   0      2.3521      0.7080      2.1428      0.0000
   1  11   0      4.8645      0.3459     -4.7472      0.0000
   2  11   0      3.4048      0.4363      3.0194      0.0000
   1  12   0      2.4146      0.5738      1.8800      0.0000
   2  12   0      3.5978      0.4659      3.7478      0.0000
   3  12   0      3.3909      0.3953     -3.4068      0.0000
   1  13   0      8.3617      0.4165      7.7121      0.0000
   2  13   0      1.9048      0.6474      0.6779      0.0000
   4  13   0      0.7429      1.0327      0.3645      0.0000
   1  14   0      4.4566      0.5312      4.1401      0.0000
   2  14   0      1.5861      0.7431     -0.9619      0.0000
   3  14   0      1.6874      0.6656     -0.1288      0.0000
   4  14   0      2.8931      0.7044     -2.6852      0.0000
   1  15   0      4.3058      0.5118      4.4401      0.0000
   2  15   0      0.9026      1.0770     -0.1003      0.0000
   3  15   0      1.4507      0.8309      0.2487      0.0000
   4  15   0      1.8462      0.5874      0.7503      0.0000
   1  16   0      1.3561      0.7009     -0.5307      0.0000
   2  16   0      1.0837      0.8212      0.5777      0.0000
   3  16   0      1.7280      0.5696      0.7587      0.0000
   4  16   0      1.4615      0.8299      1.9088      0.0000
   5  16   0      0.0000      1.0338      0.7267      0.0000
   1  17   0      2.2762      0.7040     -2.7937      0.0000
   2  17   0      1.7469      0.8927      2.2387      0.0000
   3  17   0      1.7318      0.7658      0.8495      0.0000
   4  17   0      1.9278      0.6750     -1.5049      0.0000
   1  18   0      1.5663      0.8408      0.9739      0.0000
   2  18   0      1.3347      1.0076     -1.6125      0.0000
   0   1   1      7.8630      0.3898     -8.9009      0.0000
   1   1   1     34.0437      2.0104    -51.1176      0.0000
   0   2   1     37.1041      1.5391    -50.8755      0.0000
   0   3   1     21.3993      0.9013     27.7714      0.0000
   0   4   1     14.2799      0.8785    -17.6239      0.0000
   2   4   1     10.4165      0.7254     10.7539      0.0000
   0   5   1      3.4719      0.6144     -1.1194      0.0000
   1   5   1      4.6436      0.5458     -2.9098      0.0000
   0   6   1     16.1835      0.6944     12.2162      0.0000
   1   6   1     11.4147      0.7451     10.7685      0.0000
   1   7   1      6.3188      0.5059     -4.9675      0.0000
   2   7   1      1.7796      0.5996      1.1174      0.0000
   3   7   1      8.4458      0.6295      7.5590      0.0000
  -1   8   1      3.9697      0.3329      3.2652      0.0000
   0   8   1      9.7007      0.6502     -8.8582      0.0000
   1   8   1      3.6725      0.5160     -3.0362      0.0000
   2   8   1      4.1360      0.5593     -4.1026      0.0000
   3   8   1     12.5552      0.5730    -12.8982      0.0000
  -2   9   1      2.9833      0.4034     -2.7794      0.0000
   0   9   1      4.9973      0.5053      5.4350      0.0000
   1   9   1      6.7609      0.5356      5.3620      0.0000
   3   9   1      3.3550      0.6869     -2.2088      0.0000
  -2  10   1      7.1045      0.3307     10.1046      0.0000
   1  10   1      2.1871      0.5862     -1.9905      0.0000
   2  10   1      6.0342      0.5902      5.5925      0.0000
   3  10   1      2.7528      0.7726     -2.7978      0.0000
   4  10   1      8.7239      0.6408     -7.7426      0.0000
  -2  11   1      2.3128      0.3158     -1.9634      0.0000
   0  11   1      4.5489      0.6990     -3.7379      0.0000
   2  11   1      2.8163      0.6165     -1.6610      0.0000
   3  11   1      5.1450      0.4945     -5.5946      0.0000
   4  11   1      1.2525      1.0712     -0.9877      0.0000
  -3  12   1      5.3819      0.4358     -5.4813      0.0000
  -2  12   1      3.5918      0.2911     -3.4260      0.0000
  -1  12   1      1.2330      0.9733      1.0664      0.0000
   1  12   1      2.9823      0.7644      0.9047      0.0000
   2  12   1      3.9651      0.6921      3.5169      0.0000
   3  12   1      6.0276      0.5336      6.2491      0.0000
   4  12   1      2.4965      0.5672     -0.8008      0.0000
  -3  13   1      1.5904      0.6628     -1.0100      0.0000
  -2  13   1      1.6523      0.6601      1.2416      0.0000
  -1  13   1      2.1205      0.6660     -1.3354      0.0000
   0  13   1      5.6352      0.4691      5.8249      0.0000
   4  13   1      3.4024      0.6147      2.8859      0.0000
   5  13   1      2.3355      0.7644     -0.8841      0.0000
  -3  14   1      3.4266      0.3112      4.1132      0.0000
  -2  14   1      2.4406      0.4072     -0.4946      0.0000
  -1  14   1      1.8274      0.6558      0.3895      0.0000
   0  14   1      2.2091      0.6372      3.2795      0.0000
   1  14   1      1.8704      0.6836     -0.6140      0.0000
   2  14   1      3.1437      0.4374     -3.3532      0.0000
   3  14   1      1.7116      0.6419     -0.7204      0.0000
   4  14   1      2.3098      0.6855      2.4627      0.0000
   5  14   1      1.5506      1.0594     -0.6859      0.0000
  -4  15   1      2.6113      0.5664      2.3142      0.0000
  -3  15   1      3.2899      0.3372     -3.0233      0.0000
  -2  15   1      2.2768      0.6852      0.2846      0.0000
  -1  15   1      4.8321      0.4651      4.5490      0.0000
   0  15   1      2.6098      0.5405     -3.0639      0.0000
   1  15   1      3.6060      0.6217     -4.3519      0.0000
   4  15   1      2.3490      0.5077     -1.8365      0.0000
  -3  16   1      0.8954      0.7780     -1.3963      0.0000
  -2  16   1      1.6083      0.5105      0.7049      0.0000
  -1  16   1      1.0432      0.8664      1.2203      0.0000
   0  16   1      1.9118      0.8515      1.1334      0.0000
   1  16   1      0.5188      1.0721     -0.4405      0.0000
   2  16   1      2.1901      0.4960     -2.3195      0.0000
   3  16   1      1.8369      0.5698     -1.3482      0.0000
   4  16   1      0.5873      1.0263     -0.6252      0.0000
   5  16   1      1.3616      0.8609      0.2743      0.0000
   6  16   1      1.3500      1.0244      1.2859      0.0000
  -3  17   1      2.9291      0.4724     -2.2372      0.0000
  -2  17   1      1.5400      0.5088     -0.6871      0.0000
  -1  17   1      1.9744      0.6215      2.6405      0.0000
   0  17   1      1.6284      0.9477      1.3669      0.0000
   1  17   1      2.1789      0.6879     -1.2272      0.0000
   2  17   1      0.0000      1.0062     -0.7248      0.0000
   3  17   1      0.2248      0.9594      0.3900      0.0000
   4  17   1      3.3677      0.4236     -2.2640      0.0000
  -2  18   1      1.1343      0.6779     -0.0898      0.0000
  -1  18   1      0.9808      0.8509      0.2272      0.0000
   0  18   1      1.2000      0.8184     -1.2969      0.0000
   1  18   1      0.1560      0.9422      0.1483      0.0000
   0   0   2      5.2857      0.4098     -1.2950      0.0000
   1   0   2     11.3137      0.5463    -14.9573      0.0000
  -1   1   2     49.0239      1.4376    -56.6474      0.0000
   0   1   2      9.4063      0.6632     -9.0958      0.0000
   1   1   2      2.3025      0.8333     -3.1584      0.0000
   0   2   2     25.5460      1.8866    -33.2596      0.0000
   1   2   2      6.8982      0.4899      8.4796      0.0000
   2   2   2     12.0547      0.9617     11.9062      0.0000
  -1   3   2     14.1717      0.6840    -11.8841      0.0000
   0   3   2      4.1183      0.4481      2.0039      0.0000
   2   3   2     13.9612      1.0838    -13.2478      0.0000
  -1   4   2      3.4061      0.4095      3.1759      0.0000
   0   4   2     15.7537      0.6786     -0.0684      0.0000
   1   4   2     29.2949      1.2345    -33.1725      0.0000
   2   4   2      7.7491      0.6664     -6.1793      0.0000
  -1   5   2      4.9541      0.3519      3.9172      0.0000
   0   5   2      2.9048      0.6374      1.6240      0.0000
   1   5   2     15.6413      1.0266    -13.4083      0.0000
   2   5   2      2.6908      0.6993     -0.4924      0.0000
   3   5   2     18.2868      1.1374     17.9692      0.0000
  -1   6   2      4.3685      0.5286      2.9161      0.0000
   0   6   2     16.4778      1.0056     15.6364      0.0000
   1   6   2     16.4261      1.0156     17.8371      0.0000
   2   6   2      4.0270      0.6259     -4.2502      0.0000
   3   6   2      6.6538      0.6498      5.3601      0.0000
  -1   7   2      5.8327      0.3525     -5.4043      0.0000
   0   7   2      3.1560      0.6902     -2.7391      0.0000
   1   7   2      3.2348      0.5722     -2.1408      0.0000
   2   7   2      3.2298      0.7334     -2.9682      0.0000
   3   7   2      2.2392      0.7855     -2.4451      0.0000
  -1   8   2      6.9220      0.3033      7.2623      0.0000
   0   8   2      7.0954      0.5772     -6.3595      0.0000
   1   8   2      2.0764      0.8362     -0.2624      0.0000
   2   8   2      4.2425      0.4885      3.5616      0.0000
   4   8   2      1.5266      1.2813      0.0348      0.0000
   0   9   2      5.9890      0.6101     -6.3326      0.0000
   1   9   2     11.5628      0.7600     12.7622      0.0000
   2   9   2      2.3007      0.6850     -1.9916      0.0000
   3   9   2      4.0851      0.6148      4.2633      0.0000
   4   9   2     11.4534      0.8283     11.0384      0.0000
  -1  10   2      3.4625      0.7471      1.1444      0.0000
   0  10   2      6.6688      0.5845     -4.7980      0.0000
   1  10   2      4.2561      0.6054     -4.7427      0.0000
   2  10   2      3.8791      0.4748     -3.8653      0.0000
   3  10   2      3.1258      0.6860      1.2765      0.0000
   4  10   2      1.0526      1.1133     -0.3029      0.0000
  -1  11   2      5.4200      0.6913      5.7806      0.0000
   0  11   2      3.9853      0.5479      3.0712      0.0000
   1  11   2      7.9789      0.6884     -7.9253      0.0000
   2  11   2      2.9784      0.6114     -3.5633      0.0000
   3  11   2      1.5214      1.2046      1.5019      0.0000
   4  11   2      2.2929      0.9412     -2.4901      0.0000
   5  11   2      2.2215      0.9747     -1.2491      0.0000
  -1  12   2      1.8832      0.9437     -2.2372      0.0000
   0  12   2      8.4108      0.6382      9.5900      0.0000
   1  12   2      0.9857      1.1115     -1.0567      0.0000
   2  12   2      7.0052      0.4310     -7.4351      0.0000
   3  12   2      2.1795      0.9480      0.6618      0.0000
   4  12   2      3.1643      0.8229      2.4860      0.0000
   5  12   2      3.8201      0.6477     -4.4633      0.0000
   0  13   2      1.9748      1.0320     -0.7078      0.0000
   1  13   2      8.6714      0.6532     -7.2801      0.0000
   2  13   2      1.8532      0.8590     -2.5523      0.0000
   3  13   2      1.9653      1.1151     -0.1164      0.0000
   4  13   2      3.0747      0.5256     -2.5422      0.0000
   5  13   2      2.1277      1.0128     -0.4746      0.0000
  -1  14   2      1.4590      0.9621     -0.6201      0.0000
   0  14   2      2.5247      0.5511      2.0530      0.0000
   1  14   2      2.3761      0.7386      1.0471      0.0000
   2  14   2      1.2721      0.8926     -0.8663      0.0000
   3  14   2      2.4168      0.9687     -1.0247      0.0000
   5  14   2      0.4145      0.9547      0.0167      0.0000
   6  14   2      1.7265      1.1584      0.5786      0.0000
  -1  15   2      0.1610      1.1201     -0.5397      0.0000
   0  15   2      2.1330      0.6651     -1.8065      0.0000
   1  15   2      2.1782      1.0241      0.8985      0.0000
   2  15   2      3.3097      0.4477      3.1185      0.0000
   3  15   2      2.8667      0.8839      3.7744      0.0000
   4  15   2      0.9913      0.9478      0.5490      0.0000
   6  15   2      2.2762      0.9553     -2.1601      0.0000
  -3  16   2      3.0580      0.3795     -2.3796      0.0000
  -2  16   2      2.3489      0.3788      2.4139      0.0000
  -1  16   2      0.5658      1.0999     -0.5191      0.0000
   1  16   2      1.5770      1.0587     -0.1129      0.0000
   3  16   2      1.6343      0.8170     -1.4209      0.0000
   4  16   2      3.2698      0.4904     -2.3170      0.0000
   5  16   2      3.4096      0.5065      2.9744      0.0000
  -3  17   2      1.7654      0.3411      2.0525      0.0000
  -2  17   2      1.4835      0.4922     -0.6304      0.0000
  -1  17   2      2.0047      0.9118      0.2817      0.0000
   0  17   2      2.0812      1.1477      1.3069      0.0000
   1  17   2      1.5933      1.1405     -1.3642      0.0000
   2  17   2      1.4344      0.8041     -0.3682      0.0000
  -2  18   2      0.9005      0.7427     -1.8083      0.0000
  -1  18   2      0.0000      1.0653     -0.6533      0.0000
   0  18   2      1.1928      1.1473     -0.4668      0.0000
  -2   1   3     19.1654      0.6757    -19.1647      0.0000
   0   1   3      8.4799      0.3350      9.9489      0.0000
   1   1   3      5.5331      0.3550      5.3015      0.0000
   2   1   3     14.9242      0.7738    -15.6777      0.0000
  -2   2   3      6.3039      0.7931      9.4082      0.0000
  -1   2   3      3.8230      0.3786      3.3509      0.0000
   0   2   3     30.3023      1.0389     31.9258      0.0000
   1   2   3     11.8709      1.1831     14.1629      0.0000
   2   2   3     16.4122      1.0503    -18.9370      0.0000
   3   2   3      2.4992      1.6783      3.2905      0.0000
  -2   3   3      8.8543      0.6632     -9.4550      0.0000
  -1   3   3     59.5515      2.4698     77.5472      0.0000
   0   3   3     10.4176      0.5120     14.9657      0.0000
   1   3   3      7.1341      0.3603      7.8564      0.0000
   2   3   3     16.0367      1.1181     17.3384      0.0000
   3   3   3     12.4270      0.6199     10.6179      0.0000
  -2   4   3     18.4486      1.1137    -14.5733      0.0000
  -1   4   3      6.3513      0.5077     -6.1917      0.0000
   0   4   3     38.6473      1.4693     46.0373      0.0000
   1   4   3     12.6104      0.8407    -18.1171      0.0000
   2   4   3      2.3473      1.0527     -2.5061      0.0000
  -2   5   3      4.7642      0.4410     -6.0109      0.0000
  -1   5   3     29.4854      1.0963     34.0831      0.0000
   0   5   3      5.8122      0.3267      5.2043      0.0000
   1   5   3     14.6825      1.1015    -16.8802      0.0000
   3   5   3      3.4698      0.6631      3.9809      0.0000
   4   5   3      7.5099      0.6513      6.5029      0.0000
  -2   6   3      6.2874      0.5991      7.1138      0.0000
  -1   6   3     13.1936      0.4787    -14.7101      0.0000
   0   6   3      3.7719      0.7146      2.2336      0.0000
   1   6   3      8.7651      0.6641      9.3155      0.0000
   2   6   3      4.0169      0.5368      4.1181      0.0000
   3   6   3     10.1298      0.7620      9.9598      0.0000
   4   6   3      3.5660      0.5920     -2.9939      0.0000
  -2   7   3      9.3099      0.4000      8.2967      0.0000
   0   7   3      2.6729      0.3608      2.5771      0.0000
   1   7   3      2.8869      0.6069      2.7739      0.0000
   2   7   3     13.5219      0.8973    -19.3262      0.0000
   3   7   3      7.1215      0.6377      9.5066      0.0000
   4   7   3     13.4783      0.9088     14.6433      0.0000
  -2   8   3      4.2944      0.4512      4.3166      0.0000
  -1   8   3      2.5306      0.5453     -0.1304      0.0000
   0   8   3     20.4621      1.2228     23.2281      0.0000
   3   8   3     17.2607      0.7635    -18.0415      0.0000
   4   8   3      2.9369      0.9865      2.5321      0.0000
  -2   9   3      8.9353      0.5728     10.0522      0.0000
  -1   9   3      4.1556      0.4259      3.0011      0.0000
   0   9   3      2.9491      0.8473      2.2772      0.0000
   1   9   3      3.3773      0.8008      0.2808      0.0000
   3   9   3      2.7807      0.7086     -2.9860      0.0000
   4   9   3      6.0565      0.4763     -5.6666      0.0000
  -2  10   3      9.5815      0.3732     -7.7570      0.0000
  -1  10   3      7.3221      0.4187     -7.4617      0.0000
   0  10   3      5.5754      0.6646      5.2636      0.0000
   1  10   3      8.3523      0.6809     -8.9271      0.0000
   2  10   3      5.8949      0.6391     -5.7754      0.0000
   3  10   3      7.1267      0.6571      7.2333      0.0000
   4  10   3      3.6965      0.8330     -3.3889      0.0000
   5  10   3      4.5719      0.5352     -4.6459      0.0000
  -2  11   3      4.1400      0.3951     -3.0640      0.0000
  -1  11   3      7.4227      0.5289      8.7634      0.0000
   0  11   3      1.4471      1.3094      2.4125      0.0000
   1  11   3      3.0080      1.0491     -2.9846      0.0000
   2  11   3      2.4327      1.0382      2.5030      0.0000
   3  11   3      6.9750      0.7092      7.3119      0.0000
   4  11   3      1.8764      1.1559      0.7960      0.0000
   5  11   3      2.4620      0.7832     -2.4693      0.0000
   6  11   3      2.4943      0.9363      0.3978      0.0000
  -2  12   3      9.5947      0.4294     -9.0909      0.0000
  -1  12   3      2.7669      0.9692     -1.2434      0.0000
   0  12   3      2.1033      0.9498      2.7629      0.0000
   1  12   3      2.1625      1.0154      1.9621      0.0000
   2  12   3      3.7451      0.5039      4.8305      0.0000
   3  12   3      1.6876      0.9310      2.6406      0.0000
   4  12   3      3.6926      0.5113      2.1103      0.0000
   5  12   3      1.7324      1.2671     -1.2885      0.0000
   6  12   3      1.7795      1.2508      0.5281      0.0000
  -2  13   3      3.8120      0.3655      4.1690      0.0000
  -1  13   3      2.7801      0.9381     -1.7531      0.0000
   0  13   3      3.5887      0.7177      4.0006      0.0000
   1  13   3      3.1746      0.9027     -2.8210      0.0000
   2  13   3      2.4184      0.7744     -2.7348      0.0000
   3  13   3      3.5029      0.7007      3.3214      0.0000
   4  13   3      3.2227      0.7817      3.0421      0.0000
   5  13   3      2.7113      0.6633     -1.9003      0.0000
   6  13   3      1.7527      1.2066     -0.3931      0.0000
  -2  14   3      4.3350      0.3185      4.4129      0.0000
  -1  14   3      1.3256      1.4575     -2.5031      0.0000
   0  14   3      4.8666      0.7293     -4.5687      0.0000
   1  14   3      2.8251      0.5800      2.1682      0.0000
   2  14   3      2.1997      0.9403      2.2251      0.0000
   3  14   3      4.9413      0.7044     -6.4566      0.0000
   4  14   3      2.9215      0.5644     -2.0693      0.0000
   5  14   3      5.8464      0.7312      5.5709      0.0000
   6  14   3      2.3268      1.1061     -0.7078      0.0000
   7  14   3      1.7286      1.1741     -0.3479      0.0000
  -2  15   3      2.5516      0.8342      0.1182      0.0000
   0  15   3      1.6895      0.7496     -0.7170      0.0000
   1  15   3      2.9910      0.8743      0.2028      0.0000
   2  15   3      0.9838      0.9029      0.0415      0.0000
   3  15   3      0.8714      0.9675     -0.4563      0.0000
   4  15   3      2.6213      0.8888      1.6538      0.0000
   5  15   3      2.3935      0.6475      2.2152      0.0000
   6  15   3      0.0000      1.3228      0.2041      0.0000
  -2  16   3      1.5854      1.1334     -0.4143      0.0000
   0  16   3      2.6346      0.5699      0.7807      0.0000
   2  16   3      1.3597      1.2010     -1.3213      0.0000
   3  16   3      1.7674      1.1798     -1.8699      0.0000
   4  16   3      1.5500      1.1240      0.4625      0.0000
   5  16   3      0.8618      1.1302      0.4787      0.0000
  -2  17   3      2.0438      0.8452     -0.5058      0.0000
  -1  17   3      1.0068      1.3062      0.6461      0.0000
   0  17   3      2.5692      0.6036      2.1166      0.0000
   1  17   3      2.3164      0.5452      1.4097      0.0000
  -3   0   4      2.2994      1.2429      4.0922      0.0000
  -2   0   4      5.0578      0.6521      5.9328      0.0000
  -1   0   4      8.4005      0.4660     -8.2060      0.0000
   0   0   4     36.6910      1.5366     46.5156      0.0000
   1   0   4     23.5212      1.0147     27.5855      0.0000
   2   0   4     15.9285      1.0374    -15.0443      0.0000
   3   0   4     13.9346      0.6774     11.9114      0.0000
  -3   1   4     13.4176      0.8963     18.6627      0.0000
  -2   1   4      9.4580      0.4058     10.1519      0.0000
   0   1   4     34.6354      1.0268    -44.4324      0.0000
   1   1   4      2.6833      0.7323     -2.9037      0.0000
   2   1   4     10.8507      0.4092      9.2401      0.0000
   3   1   4     10.4358      0.4748     10.2097      0.0000
  -3   2   4      3.1594      1.0359      2.5549      0.0000
  -2   2   4     21.2122      0.6437     21.4349      0.0000
  -1   2   4     23.8675      1.6741     24.6265      0.0000
   1   2   4     19.4665      0.6042    -20.4549      0.0000
   2   2   4      1.9590      1.0765     -2.5999      0.0000
   3   2   4     12.4931      0.8901     13.8904      0.0000
  -3   3   4     10.1717      0.7293    -10.9531      0.0000
  -2   3   4      6.3104      0.3944      6.1298      0.0000
  -1   3   4     12.4153      0.5943     10.7546      0.0000
   0   3   4     10.4118      0.5085     11.9029      0.0000
   1   3   4     22.2677      1.3552    -25.7227      0.0000
   2   3   4     10.9459      0.7801      2.5123      0.0000
   3   3   4      2.4424      0.9883      1.5558      0.0000
   4   3   4     13.4838      0.8477     13.2098      0.0000
  -3   4   4      3.3730      0.6118     -4.5491      0.0000
  -2   4   4     26.3254      1.5711     24.9301      0.0000
  -1   4   4      4.4191      0.3860      3.1263      0.0000
   0   4   4     23.3754      1.0009    -19.0886      0.0000
   1   4   4      3.5680      0.6546      0.3111      0.0000
   2   4   4     10.2533      1.0742      9.3810      0.0000
   3   4   4      7.7988      0.7577     -6.2173      0.0000
   4   4   4     10.9280      0.5696    -11.4045      0.0000
  -3   5   4     44.3381      2.6113     39.5088      0.0000
  -2   5   4     11.8715      0.4558     11.0052      0.0000
  -1   5   4      1.6037      1.1406      2.1107      0.0000
   0   5   4     10.0663      0.4216      7.7610      0.0000
   1   5   4      5.1657      0.6126     -3.9753      0.0000
   2   5   4     15.5016      1.2642    -15.9790      0.0000
   3   5   4      2.6976      0.9887      1.0140      0.0000
   4   5   4      5.5471      0.7150     -5.7716      0.0000
  -3   6   4      3.8338      0.6765     -2.0693      0.0000
  -2   6   4      2.6964      1.3492     -2.2808      0.0000
  -1   6   4      5.2493      0.4240     -5.9560      0.0000
   0   6   4      6.8625      0.4328      5.9823      0.0000
   1   6   4      9.3363      0.6904      9.0306      0.0000
   2   6   4     10.0062      0.7695     -9.1901      0.0000
   3   6   4      5.4367      0.4843     -4.7920      0.0000
   4   6   4      3.8424      0.9612     -4.1583      0.0000
   5   6   4      7.1298      0.6873     -6.0608      0.0000
  -3   7   4      7.9768      0.6080      7.1395      0.0000
  -2   7   4     13.4889      0.4379     13.8691      0.0000
  -1   7   4     15.9825      0.6693    -14.7523      0.0000
   0   7   4      2.2172      0.4901     -1.7948      0.0000
   1   7   4      5.1788      0.3152     -5.3854      0.0000
   2   7   4      2.9558      1.0654      2.8170      0.0000
   3   7   4     12.2124      0.8454    -11.6981      0.0000
   4   7   4      4.5424      0.5687      2.8001      0.0000
   5   7   4      1.6914      1.1445     -0.8812      0.0000
  -3   8   4      2.8670      0.7308      0.2651      0.0000
  -2   8   4     12.8629      0.5962     -9.7476      0.0000
  -1   8   4      2.8381      0.4300      2.0975      0.0000
   0   8   4      4.3159      0.4240      3.8383      0.0000
   1   8   4      5.8475      0.6565     -4.6022      0.0000
   2   8   4      5.7105      0.8338      4.5557      0.0000
   4   8   4      4.9413      0.7385     -4.0788      0.0000
   5   8   4      8.2696      0.7196     -5.8688      0.0000
  -2   9   4      3.1515      0.9816     -1.4520      0.0000
  -1   9   4      3.3139      0.5076      1.9893      0.0000
   0   9   4      7.4931      0.3670     -8.2520      0.0000
   1   9   4      2.0364      1.2586     -0.2648      0.0000
   2   9   4      9.8382      0.7620      9.2043      0.0000
   3   9   4      9.1925      0.5219      7.6291      0.0000
   5   9   4      1.3586      1.1366     -0.7530      0.0000
   6   9   4      2.9745      0.9715     -1.8384      0.0000
  -3  10   4      0.0000      0.8974     -0.7386      0.0000
  -1  10   4      5.6250      0.6421      6.4750      0.0000
   0  10   4      7.9113      0.6007     -8.1168      0.0000
   1  10   4      9.7580      0.7592     -9.8629      0.0000
   2  10   4      4.1817      1.0900      4.8206      0.0000
   3  10   4      4.2198      0.8467      1.5788      0.0000
   4  10   4      5.6520      0.5260     -4.7369      0.0000
   6  10   4      3.9721      0.6115      2.9661      0.0000
  -3  11   4      5.4951      0.3605     -3.8420      0.0000
  -2  11   4      3.4197      0.6875     -1.3616      0.0000
  -1  11   4      8.0298      0.3634      8.3461      0.0000
   0  11   4     11.2734      0.6124     11.1915      0.0000
   1  11   4      8.7203      0.7477     -8.4839      0.0000
   3  11   4      3.6649      0.6485     -1.8506      0.0000
   4  11   4      2.6964      0.9825      1.4281      0.0000
   5  11   4      2.8077      0.7097     -2.5369      0.0000
   6  11   4      4.4903      0.8469      3.6662      0.0000
  -3  12   4      1.4419      0.9021      1.2696      0.0000
  -2  12   4      1.2847      1.1920      2.2799      0.0000
  -1  12   4      2.5493      0.6920     -1.1210      0.0000
   0  12   4      3.3256      0.8015     -2.6935      0.0000
   1  12   4      2.9432      0.6539      3.3059      0.0000
   2  12   4      1.1047      1.2637      0.3521      0.0000
   3  12   4      7.1449      0.6975     -7.6202      0.0000
   4  12   4      1.8400      0.8671     -2.0053      0.0000
   5  12   4      3.6033      0.8877      3.6342      0.0000
   6  12   4      2.2277      1.2258      0.8119      0.0000
  -3  13   4      2.3923      0.5546      1.5080      0.0000
  -2  13   4      1.8526      0.4366      1.4361      0.0000
  -1  13   4      2.0927      0.4187     -1.8861      0.0000
   0  13   4      0.0000      1.3251     -1.6954      0.0000
   1  13   4      4.1471      0.7366      3.2990      0.0000
   2  13   4      1.2747      1.1946     -1.3015      0.0000
   3  13   4      2.5537      1.1117     -3.1817      0.0000
   4  13   4      0.7926      1.2919      1.9615      0.0000
   5  13   4      1.8176      0.8828      1.9178      0.0000
   6  13   4      2.6381      0.7762     -1.5962      0.0000
   7  13   4      1.8392      1.3788      0.5711      0.0000
  -2  14   4      1.8244      0.8768     -0.4338      0.0000
  -1  14   4      2.2481      0.7588      1.4983      0.0000
   0  14   4      2.6113      0.9629      2.9964      0.0000
   1  14   4      2.1801      1.1687      1.8172      0.0000
   2  14   4      3.2094      0.7734      2.7651      0.0000
   3  14   4      0.7674      1.0391     -0.5307      0.0000
   4  14   4      1.5984      0.9399     -0.9371      0.0000
   5  14   4      1.6021      1.2609     -1.6285      0.0000
   6  14   4      1.9474      1.3198     -1.8207      0.0000
   7  14   4      2.5457      1.0585     -0.2031      0.0000
  -3  15   4      2.5449      0.4535     -1.9339      0.0000
  -2  15   4      0.0000      0.7523      0.4241      0.0000
  -1  15   4      2.1071      0.7569     -1.7428      0.0000
   0  15   4      0.7668      0.9895     -1.0005      0.0000
   1  15   4      3.6280      0.6002      3.3103      0.0000
   2  15   4      3.3582      0.8833      3.2839      0.0000
   3  15   4      1.8037      0.8739     -2.2195      0.0000
   4  15   4      3.0149      0.9066      1.2255      0.0000
   5  15   4      1.2551      1.1937     -0.0494      0.0000
  -3  16   4      1.1709      0.7264     -0.6868      0.0000
  -2  16   4      0.6431      1.0380      0.7347      0.0000
  -1  16   4      3.7519      0.7755      4.4737      0.0000
   0  16   4      0.5048      0.9871     -0.5165      0.0000
   1  16   4      3.7733      0.5300     -4.1994      0.0000
   2  16   4      0.0000      0.9371     -0.7968      0.0000
   4  16   4      1.6169      1.2212     -0.4064      0.0000
  -3  17   4      1.6324      0.4096     -1.7418      0.0000
  -2  17   4      1.7649      0.5118     -1.9885      0.0000
   0  17   4      1.1337      1.2570     -0.0469      0.0000
   1  17   4      2.0578      1.1342     -2.5703      0.0000
  -3   1   5      3.3345      0.5035     -2.8912      0.0000
  -2   1   5      3.2536      0.5951     -2.4908      0.0000
  -1   1   5      5.4042      0.4810      6.8329      0.0000
   0   1   5      0.5072      1.2047     -0.7461      0.0000
   1   1   5     18.8309      0.5975    -19.8997      0.0000
   2   1   5      6.7747      1.1192     -6.7668      0.0000
   3   1   5      0.6590      1.0941     -1.6954      0.0000
   4   1   5      4.6313      0.5842     -3.1655      0.0000
  -3   2   5      2.0797      1.0631     -2.1759      0.0000
  -2   2   5     24.8787      1.5185     17.9920      0.0000
  -1   2   5      8.3135      0.4834      4.0713      0.0000
   0   2   5      6.5337      0.5716     -5.3945      0.0000
   1   2   5     13.0443      0.5994     14.3779      0.0000
   2   2   5      7.8996      0.5158      9.2743      0.0000
   3   2   5     17.0638      0.6509    -21.0186      0.0000
   4   2   5      8.8201      0.5278    -10.6884      0.0000
  -3   3   5     18.5162      1.1588    -15.3584      0.0000
  -2   3   5     14.6988      0.4786    -15.0490      0.0000
  -1   3   5      7.8916      0.5078      8.5496      0.0000
   0   3   5      4.6643      0.7098      1.5230      0.0000
   1   3   5      1.9341      1.4718     -1.0864      0.0000
   2   3   5      3.2864      0.6346     -0.9701      0.0000
   3   3   5      4.4436      0.7675     -4.4970      0.0000
   5   3   5      3.3501      0.9056     -1.7395      0.0000
  -3   4   5     19.5185      0.9222     17.0384      0.0000
  -2   4   5     37.7038      1.1148    -39.8247      0.0000
  -1   4   5     17.3884      1.7112    -16.2690      0.0000
   0   4   5      3.9861      0.4093      4.2263      0.0000
   1   4   5      2.7168      0.6859     -2.8762      0.0000
   2   4   5      2.7284      1.0023     -3.3643      0.0000
   3   4   5      7.1114      0.5003      8.8054      0.0000
   4   4   5      1.5861      1.1965     -1.2546      0.0000
   5   4   5      3.4418      0.6695     -3.4957      0.0000
  -3   5   5      2.6652      1.1762     -0.7068      0.0000
  -2   5   5      6.7060      0.5125     -4.6521      0.0000
  -1   5   5     18.6641      0.8138    -18.3278      0.0000
   0   5   5      3.4192      0.6508      2.4603      0.0000
   1   5   5      6.3988      0.4964      7.0290      0.0000
   2   5   5      6.5830      0.5018      5.0470      0.0000
   3   5   5      7.3047      0.4929     -7.7212      0.0000
   4   5   5      3.0444      0.7681      1.8615      0.0000
   5   5   5      3.0681      0.7226      2.6949      0.0000
  -3   6   5     10.6090      0.3788     10.6584      0.0000
  -2   6   5     26.5613      0.9206    -24.3786      0.0000
  -1   6   5      9.0038      0.3938     -8.7273      0.0000
   0   6   5      9.2895      0.5504      8.7608      0.0000
   1   6   5      9.8820      0.9858     -9.1335      0.0000
   2   6   5      4.0980      0.4725      3.3169      0.0000
   3   6   5     17.4855      1.1189     18.2528      0.0000
   4   6   5      4.3088      0.7971      2.7844      0.0000
   5   6   5      5.5848      0.7736     -6.9588      0.0000
   6   6   5      2.9324      0.9514      3.5325      0.0000
  -3   7   5      1.8099      0.8120      0.5577      0.0000
  -2   7   5      7.0791      0.5744      6.3714      0.0000
  -1   7   5      5.8362      0.5950      5.1792      0.0000
   0   7   5      8.2686      0.4456     -8.7492      0.0000
   1   7   5      3.7210      0.3975     -4.2906      0.0000
   2   7   5      8.5153      0.6851     -8.7083      0.0000
   3   7   5      2.4549      1.2856      0.7022      0.0000
   4   7   5      3.7779      0.8265      3.7215      0.0000
   5   7   5      4.8578      0.7522      5.4491      0.0000
   6   7   5      1.9666      1.3349      2.1359      0.0000
  -3   8   5      5.1082      0.4742      4.5200      0.0000
  -2   8   5      7.2704      0.6058      8.8206      0.0000
  -1   8   5     12.0230      0.6139     13.2873      0.0000
   0   8   5      4.4196      1.1324     -5.1285      0.0000
   1   8   5      2.4125      0.5120     -1.6721      0.0000
   2   8   5      2.7121      1.2829      1.3474      0.0000
   3   8   5      6.6385      0.5397     -5.3898      0.0000
   4   8   5      4.4707      0.8094     -4.5438      0.0000
   5   8   5      2.2435      1.3862     -0.3128      0.0000
   6   8   5      3.1318      1.1144      3.0959      0.0000
  -4   9   5      2.6238      0.8102      3.3393      0.0000
  -3   9   5     20.1583      2.0717    -20.4225      0.0000
  -2   9   5     10.6829      0.4450    -10.8174      0.0000
  -1   9   5      6.9052      0.4657      7.8750      0.0000
   0   9   5      4.6568      0.7150      4.2985      0.0000
   1   9   5      6.7149      0.3275     -6.9233      0.0000
   3   9   5      7.6991      0.7711     -4.8366      0.0000
   4   9   5      1.7460      1.0851     -0.5160      0.0000
   5   9   5      1.6173      1.2166      0.8975      0.0000
   6   9   5      4.7260      0.8681      4.4861      0.0000
   7   9   5      4.0923      0.7930     -2.4673      0.0000
  -4  10   5      0.0000      0.9904     -1.4271      0.0000
  -3  10   5      3.4896      0.5501      2.3807      0.0000
  -2  10   5      2.1094      0.5667      1.5190      0.0000
  -1  10   5      4.5206      0.6234     -4.2976      0.0000
   0  10   5      1.2351      1.0172     -1.3816      0.0000
   1  10   5      4.5628      0.4572      3.4858      0.0000
   2  10   5      2.4042      0.8771      1.3467      0.0000
   3  10   5      6.2876      0.8905     -4.7365      0.0000
   4  10   5      2.1353      1.3638     -0.8417      0.0000
   5  10   5      3.5141      0.9938      3.0749      0.0000
   6  10   5      2.4359      0.9341      2.4201      0.0000
   7  10   5      3.0452      1.0522     -3.3611      0.0000
  -4  11   5      3.6196      0.7074     -7.0784      0.0000
  -3  11   5      2.3202      0.4712     -1.5393      0.0000
  -2  11   5      2.2359      0.9378     -1.1144      0.0000
  -1  11   5      2.1259      0.5736     -2.0428      0.0000
   0  11   5      3.4224      0.6291     -0.8720      0.0000
   1  11   5      6.8693      0.5123      8.4972      0.0000
   2  11   5      1.5813      1.4580     -0.4670      0.0000
   3  11   5      3.1425      1.0358     -1.3392      0.0000
   4  11   5      1.8812      1.1467      1.8186      0.0000
   5  11   5      2.4024      0.7969      2.6592      0.0000
   6  11   5      2.7409      1.2574     -2.3055      0.0000
   7  11   5      1.8038      1.0691     -0.4621      0.0000
  -3  12   5      3.1352      0.6388      3.6598      0.0000
  -1  12   5      2.7790      0.4214      1.5910      0.0000
   0  12   5      2.8538      1.0406      1.2968      0.0000
   2  12   5      2.4482      0.7937      0.5282      0.0000
   3  12   5      3.6679      0.6845      2.1008      0.0000
   4  12   5      2.2641      1.3395      2.0418      0.0000
   6  12   5      1.6787      1.4121     -0.5849      0.0000
   7  12   5      1.6551      1.3454     -1.3402      0.0000
   8  12   5      2.4741      1.0915     -1.8918      0.0000
  -4  13   5      1.1438      1.0374     -1.1810      0.0000
  -3  13   5      5.2632      0.4946      4.4180      0.0000
  -2  13   5      4.1465      0.3074      4.2152      0.0000
  -1  13   5      6.6255      0.7410     -5.8922      0.0000
   0  13   5      3.1586      0.4779     -3.4290      0.0000
   1  13   5      1.7537      0.9733      1.4191      0.0000
   2  13   5      2.4528      0.9782     -2.7948      0.0000
   3  13   5      5.1723      0.9698     -5.6723      0.0000
   4  13   5      3.2800      0.6783      3.1418      0.0000
   5  13   5      1.5317      1.0859      0.7270      0.0000
   6  13   5      1.9834      1.3364      0.5952      0.0000
  -4  14   5      1.9102      0.8127     -0.9651      0.0000
  -3  14   5      2.3879      0.4206     -1.5795      0.0000
  -2  14   5      2.7868      0.4584      3.3887      0.0000
  -1  14   5      2.5578      0.3451      2.5444      0.0000
   0  14   5      3.3464      0.7053     -1.4930      0.0000
   1  14   5      2.1955      1.2631     -2.1329      0.0000
   2  14   5      1.3953      1.2087     -0.4730      0.0000
   3  14   5      1.7078      1.3219     -0.4048      0.0000
   5  14   5      1.1343      1.2895     -0.4699      0.0000
  -4  15   5      1.4936      0.9456      1.5161      0.0000
  -3  15   5      3.0908      0.3509     -3.1273      0.0000
  -2  15   5      2.1000      0.3714     -1.4301      0.0000
  -1  15   5      3.2354      0.4466      2.6968      0.0000
   0  15   5      2.8647      0.8810     -3.6621      0.0000
   1  15   5      2.7157      1.0005     -2.4930      0.0000
   2  15   5      0.0000      1.2506      0.6301      0.0000
   3  15   5      0.0000      1.2866      0.9431      0.0000
   4  15   5      2.6745      1.0369     -2.2916      0.0000
   5  15   5      1.5136      1.2599      0.4920      0.0000
  -4  16   5      2.0478      0.6282     -2.4587      0.0000
  -3  16   5      1.1638      0.5917     -1.3613      0.0000
  -2  16   5      2.3598      0.3640      2.4717      0.0000
  -1  16   5      3.1667      0.8753      2.7343      0.0000
   1  16   5      1.9991      1.0858      0.6621      0.0000
   2  16   5      1.1339      0.9704     -0.1989      0.0000
  -4  17   5      0.8106      0.8616      0.4050      0.0000
  -3  17   5      1.6687      0.4139     -2.0034      0.0000
  -2  17   5      1.0755      0.9098     -0.7554      0.0000
  -1  17   5      1.6948      0.8082      1.3586      0.0000
   1  17   5      0.6179      1.1682      0.1599      0.0000
  -4   0   6     52.3642      2.2446    -43.5099      0.0000
  -3   0   6      5.4237      0.6585     -4.2914      0.0000
  -2   0   6      3.3164      0.6951      2.9280      0.0000
  -1   0   6     14.3484      0.6689    -14.1313      0.0000
   0   0   6      1.9533      1.5215      2.5126      0.0000
   1   0   6     19.5305      1.4927     21.0413      0.0000
   3   0   6     14.2593      0.9723    -20.0435      0.0000
   4   0   6      2.7409      1.2897      2.8844      0.0000
   5   0   6      6.8547      0.7176      7.2110      0.0000
  -4   1   6      3.9313      0.5639     -3.2631      0.0000
  -3   1   6      1.3565      1.1684     -2.5886      0.0000
  -2   1   6      9.6584      0.8528      5.3425      0.0000
  -1   1   6      4.7633      0.5933     -3.4289      0.0000
   0   1   6     16.4809      0.7665    -15.7759      0.0000
   1   1   6      7.6287      0.5157      6.4701      0.0000
   2   1   6      1.1216      0.9483      1.6899      0.0000
   3   1   6      2.4384      0.6795      2.1121      0.0000
   4   1   6      3.7166      0.6067      3.2759      0.0000
   5   1   6      9.3314      0.5623      8.9079      0.0000
  -4   2   6     20.7465      1.1262     18.7670      0.0000
  -3   2   6      8.7678      0.4996      5.8363      0.0000
  -2   2   6      9.2697      0.7313      8.9603      0.0000
  -1   2   6      4.1790      0.5935      3.2411      0.0000
   0   2   6      6.2649      0.3793     -5.9195      0.0000
   1   2   6      3.4530      1.0875     -0.1539      0.0000
   2   2   6      3.0413      0.5356     -2.8146      0.0000
   3   2   6      1.7126      0.8747      1.3264      0.0000
   4   2   6      2.3379      0.6537      2.3440      0.0000
   5   2   6      8.3762      0.5407      8.3568      0.0000
  -4   3   6      8.6253      0.5902     -9.1210      0.0000
  -3   3   6     10.5877      0.5816      2.7904      0.0000
  -2   3   6     13.3311      0.6497    -10.3016      0.0000
   0   3   6      4.2997      0.4743     -2.3792      0.0000
   1   3   6      9.3332      0.3984      8.4573      0.0000
   3   3   6      6.8743      0.5894     -7.0764      0.0000
   4   3   6      1.9922      0.8248      2.4534      0.0000
   5   3   6      4.8533      0.5616      3.4529      0.0000
  -4   4   6      3.9643      0.6042      2.9029      0.0000
  -3   4   6      5.6652      0.4386      5.4520      0.0000
  -2   4   6      3.7182      0.6614      4.2727      0.0000
  -1   4   6     16.5048      0.8607     20.1045      0.0000
   0   4   6      5.7752      0.4320      6.1013      0.0000
   1   4   6     19.2467      0.8571    -19.8602      0.0000
   2   4   6      5.0761      0.5594     -4.4420      0.0000
   3   4   6      7.2212      0.5047      7.8216      0.0000
   4   4   6      4.8551      0.8442      4.8383      0.0000
   5   4   6      2.7694      1.2137      0.6607      0.0000
   6   4   6      5.2738      0.8199      4.7364      0.0000
  -4   5   6      2.6575      0.8820     -3.3480      0.0000
  -3   5   6      3.8529      0.6005     -3.2502      0.0000
  -2   5   6      6.3460      0.4878     -6.7291      0.0000
  -1   5   6     26.7732      0.9320     29.1344      0.0000
   0   5   6     11.8485      0.4903     11.2269      0.0000
   1   5   6      4.8582      0.5531     -4.8697      0.0000
   2   5   6      7.2447      0.5166     -6.9767      0.0000
   3   5   6      2.6220      0.6301      2.6471      0.0000
   4   5   6     10.7595      0.8133    -10.2363      0.0000
   5   5   6      1.3981      1.4498      1.6993      0.0000
   6   5   6      3.2326      0.7816      2.8299      0.0000
  -4   6   6     20.2757      1.2557    -16.8848      0.0000
  -3   6   6      6.0893      0.6625     -4.8128      0.0000
  -1   6   6      2.5694      0.7077     -1.7816      0.0000
   0   6   6      6.6342      0.6965     -2.8487      0.0000
   2   6   6      2.9550      1.1446      0.3194      0.0000
   3   6   6      3.3041      1.3304     -1.1003      0.0000
   4   6   6      2.6400      1.2024      2.1960      0.0000
   5   6   6      2.8819      0.8188     -2.9763      0.0000
   6   6   6      5.6332      0.5839     -5.5265      0.0000
  -4   7   6      3.1276      0.7506      2.9153      0.0000
  -3   7   6     20.6472      1.2573    -17.4223      0.0000
  -2   7   6     12.8948      0.5041    -10.8153      0.0000
  -1   7   6     15.9675      1.0230     16.2057      0.0000
   0   7   6      2.1023      0.9505     -0.4998      0.0000
   1   7   6      2.8713      0.5267     -2.5350      0.0000
   2   7   6      4.4990      0.9865      3.0372      0.0000
   4   7   6      0.2787      1.1342     -1.7216      0.0000
   5   7   6      3.9858      1.6240      5.3207      0.0000
   6   7   6      7.0579      0.7894      5.6406      0.0000
   7   7   6      4.0513      0.9671     -4.9287      0.0000
  -4   8   6     11.9548      0.6110    -10.1230      0.0000
  -3   8   6      2.6046      0.7298     -1.8939      0.0000
  -2   8   6     11.5402      0.5634     11.0271      0.0000
  -1   8   6      3.1632      0.6385      2.8425      0.0000
   0   8   6      5.5981      0.6855     -1.8359      0.0000
   1   8   6     10.0751      0.4453     10.4008      0.0000
   2   8   6      4.6844      0.4158      4.8153      0.0000
   3   8   6      1.2180      1.5030     -1.1715      0.0000
   4   8   6      0.0000      1.3437      0.6429      0.0000
   5   8   6      3.9589      0.9641      3.1651      0.0000
   6   8   6      2.6650      0.8321     -0.0281      0.0000
   7   8   6      3.7045      0.9479     -4.1659      0.0000
  -4   9   6      1.4836      1.5623      0.5305      0.0000
  -3   9   6      4.0967      0.4432      4.1641      0.0000
  -2   9   6      1.8620      0.9317     -2.5870      0.0000
  -1   9   6      3.3234      0.6327     -2.7733      0.0000
   0   9   6      7.1532      0.5751     -8.6010      0.0000
   1   9   6      5.9842      0.4681      6.4080      0.0000
   2   9   6      1.9910      0.7520      1.1359      0.0000
   3   9   6      0.9878      1.4794      0.2644      0.0000
   4   9   6      0.0000      1.1509      1.2695      0.0000
   5   9   6      4.3366      0.6083      5.0590      0.0000
   6   9   6      3.5530      1.0622     -3.8130      0.0000
   7   9   6      2.4453      0.9005     -1.9776      0.0000
  -4  10   6      4.9313      0.6148      3.9004      0.0000
  -3  10   6      3.4981      0.9579      1.1385      0.0000
  -2  10   6      5.4927      0.5356      3.2466      0.0000
  -1  10   6      4.2958      0.5694      4.0632      0.0000
   0  10   6      0.8503      1.0897      0.4463      0.0000
   1  10   6      3.2830      0.7272     -4.1669      0.0000
   2  10   6      1.5621      0.9119      0.2851      0.0000
   3  10   6      2.2680      1.3254      2.1405      0.0000
   4  10   6      2.7635      1.2106     -1.2048      0.0000
   5  10   6      1.3263      1.4122      0.1111      0.0000
   6  10   6      1.7942      1.1813      1.7292      0.0000
   7  10   6      2.2061      1.4473      0.0757      0.0000
   8  10   6      3.3589      0.9728     -2.1626      0.0000
  -4  11   6      2.6969      0.5138     -2.0188      0.0000
  -3  11   6      8.3805      0.5847      6.2288      0.0000
  -2  11   6      2.6295      0.4154      2.4325      0.0000
  -1  11   6      2.2100      0.7613     -2.1540      0.0000
   0  11   6      1.6733      0.8578      1.3676      0.0000
   1  11   6      2.2967      0.8619      1.3820      0.0000
   2  11   6      4.7516      0.8809     -3.7712      0.0000
   3  11   6      2.7931      0.8311     -3.8269      0.0000
   4  11   6      1.6056      1.1662     -0.5841      0.0000
   5  11   6      4.8152      0.7198     -3.0051      0.0000
   6  11   6      1.8841      1.1987      1.1683      0.0000
   7  11   6      3.7203      0.9893      2.6220      0.0000
   8  11   6      1.0213      1.3377      0.8896      0.0000
  -4  12   6      4.7578      0.4555     -4.5124      0.0000
  -3  12   6      1.6862      0.7070     -0.3220      0.0000
  -2  12   6      2.0359      1.4490      1.3452      0.0000
  -1  12   6      2.6516      0.4672      2.4166      0.0000
   0  12   6      0.9828      0.8924     -1.0837      0.0000
   1  12   6      2.3832      0.5865     -2.1735      0.0000
   2  12   6      2.7866      0.8033     -3.3212      0.0000
   3  12   6      2.3407      1.3730      3.3511      0.0000
   4  12   6      3.9828      0.9676      3.0892      0.0000
   5  12   6      3.2610      0.9839     -2.4456      0.0000
   6  12   6      1.9796      1.4886     -0.1909      0.0000
   7  12   6      3.2267      1.1299      1.7947      0.0000
  -4  13   6      0.6357      1.0530      0.2306      0.0000
  -3  13   6      2.2350      1.6022     -1.6096      0.0000
  -2  13   6      1.3337      0.7029      0.1881      0.0000
  -1  13   6      2.2886      0.7006      3.1857      0.0000
   0  13   6      3.6054      0.5200     -3.7491      0.0000
   1  13   6      2.1750      0.7027      0.8489      0.0000
   2  13   6      1.9922      1.2041      0.5617      0.0000
   3  13   6      2.5051      0.8027      0.7932      0.0000
   4  13   6      2.8348      1.1631     -2.4479      0.0000
   5  13   6      0.0000      1.3048     -0.1936      0.0000
   6  13   6      2.2746      1.1413      1.7548      0.0000
  -4  14   6      3.7054      0.5314     -4.3623      0.0000
  -3  14   6      4.3946      0.5812     -4.2996      0.0000
  -2  14   6      1.9132      1.3482      1.6462      0.0000
  -1  14   6      1.5682      0.5997      1.2115      0.0000
   0  14   6      1.7845      0.6689      1.1608      0.0000
   1  14   6      3.6921      0.8828      3.2334      0.0000
   2  14   6      2.5274      0.7975      3.1078      0.0000
   3  14   6      2.2019      1.1270      1.5200      0.0000
   4  14   6      1.2919      1.1809     -0.6639      0.0000
  -5  15   6      1.6116      0.6745      4.2545      0.0000
  -2  15   6      1.2059      0.7015      1.4071      0.0000
  -1  15   6      3.0879      1.0550      0.0791      0.0000
   0  15   6      0.8580      1.2692     -1.0933      0.0000
   1  15   6      1.1235      1.3459     -0.7759      0.0000
   3  15   6      0.0000      1.2477     -0.0817      0.0000
   4  15   6      0.0000      1.3883      0.1652      0.0000
  -5  16   6      0.0000      0.8176     -0.3231      0.0000
  -4  16   6      1.0928      0.8650      0.0945      0.0000
  -3  16   6      0.0000      1.0209      0.2120      0.0000
  -2  16   6      0.2640      0.8292      1.4686      0.0000
  -1  16   6      2.0792      0.7424      0.9755      0.0000
   0  16   6      3.4857      0.4642     -3.2631      0.0000
   1  16   6      2.3991      1.0591     -1.4085      0.0000
   2  16   6      1.7590      1.2779      1.2443      0.0000
  -4  17   6      0.0000      0.8242     -1.1156      0.0000
  -3  17   6      2.3624      0.4105      1.8589      0.0000
  -2  17   6      1.4260      0.7805     -1.2833      0.0000
  -5   1   7     16.1334      1.6162    -13.9146      0.0000
  -4   1   7      5.2036      0.8915     -4.1289      0.0000
  -3   1   7     21.2246      0.9295     18.8759      0.0000
  -2   1   7     15.1196      0.5737     17.4059      0.0000
  -1   1   7      7.9140      0.4266     -7.3931      0.0000
   0   1   7      9.0621      0.4543    -11.4215      0.0000
   1   1   7      8.3292      0.4841      8.7928      0.0000
   2   1   7      3.4430      0.5971      3.3543      0.0000
   3   1   7      6.1932      0.6998     -7.3736      0.0000
   4   1   7      3.7898      0.5518      3.8247      0.0000
   5   1   7      7.9659      0.4620      7.5795      0.0000
   6   1   7      2.1276      1.4879     -2.3990      0.0000
  -5   2   7     10.2945      0.5917    -10.4263      0.0000
  -4   2   7      1.9967      1.1240      0.0084      0.0000
  -3   2   7     15.4624      0.5947    -15.4874      0.0000
  -2   2   7     12.2695      0.4970     11.4367      0.0000
  -1   2   7     17.2069      0.5530     17.8083      0.0000
   0   2   7      3.4232      0.4969      2.9739      0.0000
   1   2   7      7.2590      0.5614     -7.6531      0.0000
   2   2   7      1.3277      1.2601     -1.7035      0.0000
   4   2   7      7.1064      0.5577     -7.5019      0.0000
   5   2   7      2.3874      0.7399     -2.1666      0.0000
   6   2   7      1.5819      1.1997     -1.1925      0.0000
  -4   3   7      3.4877      0.9947      1.8323      0.0000
  -2   3   7     11.4399      0.5999    -12.3210      0.0000
  -1   3   7      9.2897      1.0934      9.8095      0.0000
   0   3   7      2.0123      0.8424      0.5342      0.0000
   1   3   7      3.9673      0.5899     -3.9604      0.0000
   2   3   7     16.9977      0.7726     18.9807      0.0000
   3   3   7      4.3463      0.7615      3.9998      0.0000
   4   3   7     13.0084      0.5311    -15.0240      0.0000
   5   3   7      3.4130      1.1314     -2.9884      0.0000
   6   3   7      6.5146      0.5892      3.0779      0.0000
  -5   4   7      3.1670      0.6804     -3.0721      0.0000
  -4   4   7      2.3329      0.6606      1.3446      0.0000
  -3   4   7     11.3032      0.8516     13.0968      0.0000
  -2   4   7      2.4579      0.9593     -1.6755      0.0000
  -1   4   7      8.4965      0.9631      7.8760      0.0000
   0   4   7      6.2302      0.5533     -5.8181      0.0000
   1   4   7      5.9965      0.4659     -5.7972      0.0000
   2   4   7      3.9290      0.4736     -3.3874      0.0000
   3   4   7      5.2184      0.4442      5.6772      0.0000
   4   4   7      4.1799      0.4873      4.7418      0.0000
   5   4   7      1.9082      1.2366     -3.1136      0.0000
   6   4   7      2.4014      0.9138     -1.6546      0.0000
   7   4   7      1.2839      1.4088      0.4232      0.0000
  -5   5   7      6.9770      0.5599      7.8904      0.0000
  -4   5   7     11.4587      0.8915      7.2085      0.0000
  -3   5   7      4.5633      0.6096     -2.1635      0.0000
  -2   5   7      5.3919      0.5584      3.5662      0.0000
  -1   5   7      3.1601      0.6962      3.0776      0.0000
   0   5   7      6.4102      0.6219     -5.6416      0.0000
   1   5   7      1.6236      1.3960      2.0294      0.0000
   2   5   7      5.1188      0.6430      4.0695      0.0000
   3   5   7      1.5700      1.2917     -0.4327      0.0000
   4   5   7      2.7637      1.1541     -3.0866      0.0000
   5   5   7      2.7010      0.9443      2.8434      0.0000
   6   5   7      4.9327      0.9531      4.0204      0.0000
   7   5   7      2.6561      1.1802     -1.7556      0.0000
  -5   6   7      6.0129      0.4994     -7.1034      0.0000
  -4   6   7      3.3591      0.6600      2.2716      0.0000
  -3   6   7      3.3549      0.7541     -2.7260      0.0000
  -2   6   7     13.2325      0.5987     12.5636      0.0000
   0   6   7     12.1285      0.5129    -11.7940      0.0000
   1   6   7      2.4067      1.8739      0.9489      0.0000
   3   6   7      9.8670      0.4806      8.9895      0.0000
   4   6   7      2.3220      0.7274      1.4039      0.0000
   5   6   7      2.5268      1.3629      3.0845      0.0000
   6   6   7      4.8853      0.8706     -4.8127      0.0000
   7   6   7      4.1394      0.7134     -2.7168      0.0000
  -5   7   7      7.0945      0.5814     -6.0677      0.0000
  -4   7   7      5.4702      0.6378     -4.8051      0.0000
  -3   7   7     18.9814      1.3276     19.4969      0.0000
  -2   7   7     14.9477      0.6932     15.7498      0.0000
  -1   7   7     10.3363      0.5798     -8.9304      0.0000
   0   7   7      2.6189      0.8413     -3.0948      0.0000
   1   7   7      8.6311      0.9141      8.9797      0.0000
   2   7   7      6.7649      0.5197     -7.0236      0.0000
   3   7   7      7.2342      0.5711     -7.2708      0.0000
   4   7   7      1.3854      1.5177      2.0503      0.0000
   5   7   7      3.4349      1.0097      3.0754      0.0000
   6   7   7      1.6376      1.4436     -2.5397      0.0000
   7   7   7      2.8383      0.8478      1.0170      0.0000
   8   7   7      1.4611      1.3991      1.4398      0.0000
  -5   8   7      3.6755      0.7998      2.6592      0.0000
  -4   8   7      2.0436      0.7191     -0.9117      0.0000
  -3   8   7      0.8763      1.4521     -0.2784      0.0000
  -2   8   7      2.1894      0.8171      2.1514      0.0000
  -1   8   7     10.5706      0.7187      9.1739      0.0000
   0   8   7      3.5936      0.6870     -2.3109      0.0000
   1   8   7      2.7251      0.5184      2.3298      0.0000
   2   8   7      2.1461      0.8634     -0.9463      0.0000
   3   8   7      4.9694      0.7753     -4.9421      0.0000
   4   8   7      6.6106      0.7847     -6.3248      0.0000
   5   8   7      1.9085      1.4405      0.2562      0.0000
   6   8   7      2.8325      0.8557      1.2790      0.0000
   7   8   7      2.9986      1.0873      1.2148      0.0000
   8   8   7      1.8664      1.5066      0.8204      0.0000
  -5   9   7      4.3186      0.4980     -3.9222      0.0000
  -4   9   7      2.5107      0.8556     -2.7328      0.0000
  -3   9   7      8.6318      0.8101      7.4939      0.0000
  -2   9   7      3.8935      0.3834      3.5773      0.0000
  -1   9   7      7.0967      1.0670     -8.0783      0.0000
   0   9   7      6.3656      0.6905     -4.7705      0.0000
   1   9   7      2.8138      0.6691     -0.6415      0.0000
   2   9   7      0.7601      0.9127      1.0556      0.0000
   3   9   7      2.0470      1.4014     -0.4866      0.0000
   4   9   7      1.5894      1.3892     -2.2492      0.0000
   5   9   7      2.3655      0.9344     -3.0980      0.0000
   6   9   7      1.4384      1.2690      0.3935      0.0000
   7   9   7      1.6439      1.3233      1.9080      0.0000
   8   9   7      2.9932      1.1048     -0.2177      0.0000
  -3  10   7      4.9502      0.5713     -4.9731      0.0000
  -2  10   7      1.5970      1.2813      0.3435      0.0000
  -1  10   7      3.2789      0.5687      3.1560      0.0000
   0  10   7      2.4560      0.6546      1.7086      0.0000
   1  10   7      5.2062      0.4255     -5.8317      0.0000
   2  10   7      3.5936      0.7436     -3.2885      0.0000
   3  10   7      7.6191      0.6053      8.9693      0.0000
   4  10   7      2.4698      0.9138      3.3382      0.0000
   5  10   7      3.7427      0.6444     -3.3310      0.0000
   6  10   7      1.2946      1.5314     -0.0727      0.0000
   7  10   7      4.0123      1.1016      3.1180      0.0000
  -5  11   7      2.0373      0.9010      0.8880      0.0000
  -4  11   7      2.1814      0.7106      1.6051      0.0000
  -3  11   7      2.6600      0.6980     -1.6858      0.0000
  -2  11   7      2.9846      0.6330      2.5760      0.0000
  -1  11   7      3.5502      0.7976      3.8655      0.0000
   0  11   7      1.0236      0.9456      1.0345      0.0000
   1  11   7      4.5004      0.4244      4.6570      0.0000
   2  11   7      2.5903      0.5531      1.4711      0.0000
   3  11   7      2.6263      1.4358      2.9070      0.0000
   4  11   7      3.2950      1.1510     -2.5240      0.0000
   5  11   7      1.9838      1.4217     -1.7237      0.0000
   6  11   7      0.0000      1.1592      0.5506      0.0000
   7  11   7      1.4784      1.3723     -1.3019      0.0000
  -5  12   7      4.6123      0.5757      5.1774      0.0000
  -4  12   7      1.7850      0.6334     -0.3279      0.0000
  -3  12   7      1.9328      0.6672      0.4691      0.0000
  -2  12   7      2.5033      0.7934     -1.6984      0.0000
  -1  12   7      2.2768      0.7571     -2.0461      0.0000
   0  12   7      2.6438      0.8538     -0.9063      0.0000
   1  12   7      1.6180      0.8445      0.4640      0.0000
   2  12   7      2.3318      0.7395     -2.3487      0.0000
   3  12   7      2.6208      0.9119      2.4347      0.0000
   4  12   7      3.2023      1.2190      0.1034      0.0000
   5  12   7      0.6205      1.1352      0.2486      0.0000
   6  12   7      2.0615      1.4072     -0.0352      0.0000
  -5  13   7      2.4093      0.5840      2.5511      0.0000
  -4  13   7      1.4462      0.7330     -1.0568      0.0000
  -3  13   7      2.5677      0.5402      1.9659      0.0000
  -2  13   7      4.4968      0.3818      4.6611      0.0000
  -1  13   7      1.8920      0.7351     -1.1464      0.0000
   0  13   7      1.7528      0.6340     -0.6294      0.0000
   1  13   7      1.6868      0.6335     -1.0660      0.0000
   2  13   7      2.0227      0.9366     -2.2066      0.0000
   3  13   7      2.6830      1.3175     -2.8781      0.0000
   4  13   7      2.2114      1.0434      1.0665      0.0000
   5  13   7      2.2089      1.4300      1.1497      0.0000
  -5  14   7      0.8739      0.8236      0.5968      0.0000
  -4  14   7      2.8840      1.2396     -3.3758      0.0000
  -3  14   7      2.8715      1.1764     -2.8508      0.0000
  -2  14   7      4.9313      0.8133      3.5523      0.0000
  -1  14   7      1.9625      1.4702     -0.2910      0.0000
   0  14   7      3.4874      0.4200     -3.6389      0.0000
   1  14   7      1.2279      0.9931      0.3755      0.0000
   2  14   7      1.8270      0.9779      2.2855      0.0000
   3  14   7      2.1005      1.5531     -2.6441      0.0000
  -5  15   7      1.0323      0.9210     -1.7058      0.0000
  -4  15   7      0.7519      0.8959      0.2147      0.0000
  -3  15   7      1.7984      0.6313      1.3758      0.0000
  -2  15   7      1.1540      0.8385      0.3660      0.0000
  -1  15   7      2.0458      0.9297     -0.1817      0.0000
   0  15   7      1.3840      1.2979      0.5078      0.0000
   1  15   7      2.1618      0.6293      1.3270      0.0000
  -5  16   7      0.0000      0.7863     -0.8781      0.0000
  -4  16   7      1.0163      0.9489     -0.2761      0.0000
  -3  16   7      1.5748      0.5554     -0.0202      0.0000
  -2  16   7      1.8111      1.3220     -0.4261      0.0000
  -1  16   7      0.5408      0.8724      1.3544      0.0000
   0  16   7      1.9674      0.6183      1.5270      0.0000
   1  16   7      1.3339      1.1619      1.0990      0.0000
  -6   0   8     12.5479      0.9404    -13.6091      0.0000
  -4   0   8     11.5854      0.8264    -12.2174      0.0000
  -3   0   8      7.6359      0.7527     -7.6530      0.0000
  -2   0   8     11.8290      1.0073     12.3573      0.0000
  -1   0   8      2.5400      0.8902     -1.6990      0.0000
   0   0   8      4.5417      0.9309     -1.7598      0.0000
   1   0   8      3.4559      1.2826     -3.0079      0.0000
   2   0   8      2.6282      0.9685      1.4925      0.0000
   3   0   8      3.8319      0.6060     -4.5113      0.0000
   4   0   8      3.9861      1.0140      0.6157      0.0000
   5   0   8      1.9805      1.4467     -2.1838      0.0000
   6   0   8     10.2212      1.0503     -9.2387      0.0000
  -6   1   8      8.8839      0.8361    -10.5439      0.0000
  -5   1   8     25.3077      1.5606     21.5834      0.0000
  -4   1   8     14.0580      0.6862     11.9027      0.0000
  -3   1   8      9.0598      0.5185      9.3959      0.0000
  -2   1   8      5.1183      0.4531     -2.6842      0.0000
  -1   1   8      3.9804      0.5134      4.4222      0.0000
   0   1   8     23.6784      1.1546    -27.8393      0.0000
   1   1   8     10.7398      0.5347    -11.0001      0.0000
   2   1   8     12.9281      0.5487     13.9085      0.0000
   3   1   8      8.6687      0.4491      9.5036      0.0000
   4   1   8      5.8920      0.5661     -4.6654      0.0000
   5   1   8      3.1065      1.8398      3.1557      0.0000
   6   1   8      2.2803      0.8737      0.9774      0.0000
   7   1   8      1.0325      1.2283     -0.3194      0.0000
  -6   2   8      4.6345      0.6651      4.7232      0.0000
  -5   2   8      2.4056      1.1415     -3.4764      0.0000
  -4   2   8      3.1960      0.6255      2.9453      0.0000
  -3   2   8     20.7104      0.7572    -22.6520      0.0000
  -2   2   8      2.8521      1.2597     -1.4545      0.0000
  -1   2   8     13.2118      0.9599     12.0766      0.0000
   0   2   8      7.2768      0.5602     -3.3326      0.0000
   1   2   8      3.0407      0.8124     -2.7411      0.0000
   2   2   8      5.1610      0.6122     -4.4208      0.0000
   3   2   8      3.3774      0.9125     -0.5144      0.0000
   4   2   8      2.9038      0.6765      3.0974      0.0000
   5   2   8      0.0000      1.5918      0.5606      0.0000
   6   2   8      2.4178      0.9122     -1.9108      0.0000
   7   2   8      0.0000      1.3794      0.3162      0.0000
  -6   3   8      0.0000      1.3669     -0.9270      0.0000
  -5   3   8      7.3641      0.6138      7.4686      0.0000
  -4   3   8     16.4991      0.6254     14.4247      0.0000
  -3   3   8     23.1273      1.1474    -24.5444      0.0000
  -2   3   8      6.4139      0.8290     -5.1025      0.0000
  -1   3   8      2.3924      0.7431      2.7614      0.0000
   0   3   8      8.6354      0.4678     10.2411      0.0000
   1   3   8      3.0660      0.7881     -0.2427      0.0000
   2   3   8      4.3395      0.5295      4.1591      0.0000
   3   3   8      4.0320      0.5700     -2.9499      0.0000
   4   3   8      3.4368      0.7957     -3.7608      0.0000
   5   3   8      1.6113      0.9549      0.8657      0.0000
   6   3   8      4.1949      0.9739      3.4698      0.0000
   7   3   8      2.8074      1.2033     -1.2451      0.0000
  -6   4   8      9.9735      0.8184    -14.5154      0.0000
  -5   4   8      6.0120      0.4999     -4.3575      0.0000
  -4   4   8      4.7897      0.4817      2.4721      0.0000
  -3   4   8      8.3424      1.3659      7.5362      0.0000
  -2   4   8     14.4307      1.7028     16.1598      0.0000
  -1   4   8      3.1359      0.7851      3.4900      0.0000
   0   4   8     10.3098      0.8662     -8.7127      0.0000
   1   4   8      7.6769      0.5723     -7.6849      0.0000
   2   4   8      4.3603      0.5596     -2.9370      0.0000
   3   4   8      3.2651      0.6880     -2.6894      0.0000
   4   4   8      0.0000      0.9745      0.4159      0.0000
   5   4   8      3.2190      0.6273      3.8267      0.0000
   6   4   8      1.1426      1.5372     -1.5094      0.0000
   7   4   8      0.2517      1.2744      0.0123      0.0000
   8   4   8      1.3064      1.1967      0.8983      0.0000
  -6   5   8      2.2776      1.4514      2.1306      0.0000
  -5   5   8     12.1861      0.6232    -12.3102      0.0000
  -4   5   8      4.6420      0.4844     -3.5109      0.0000
  -3   5   8     14.9516      0.9929     13.8786      0.0000
  -2   5   8      2.9622      0.5711     -2.4222      0.0000
  -1   5   8      8.1454      0.4630     -9.0025      0.0000
   0   5   8      6.0925      0.4469      7.2834      0.0000
   1   5   8      6.9821      0.7953      9.0414      0.0000
   2   5   8     10.4174      0.6603    -11.2070      0.0000
   3   5   8      2.1473      0.7160     -2.1520      0.0000
   4   5   8      3.0066      0.8544     -1.5843      0.0000
   5   5   8      2.2021      1.0375     -1.7001      0.0000
   6   5   8      6.2232      0.8863     -6.1996      0.0000
   7   5   8      5.8828      0.6353      4.7409      0.0000
   8   5   8      3.9374      0.9823      2.8067      0.0000
  -5   6   8      3.3561      0.5232      2.3962      0.0000
  -4   6   8      8.9918      1.1320    -10.8086      0.0000
  -3   6   8     10.3656      1.1384    -12.4477      0.0000
  -2   6   8      5.9793      0.5334     -5.2155      0.0000
  -1   6   8     11.0398      0.6097    -11.2816      0.0000
   0   6   8      3.4284      0.6380      2.8341      0.0000
   1   6   8      3.6264      0.6566      5.7466      0.0000
   2   6   8      2.3191      0.7621     -1.6982      0.0000
   3   6   8      4.3797      0.5331     -4.3727      0.0000
   4   6   8      1.7423      1.0405      1.3637      0.0000
   5   6   8      1.9215      1.4632      1.7658      0.0000
   6   6   8      1.9799      1.4817     -3.1881      0.0000
   7   6   8      2.2307      1.4118      0.4017      0.0000
   8   6   8      2.6573      1.2665      1.7267      0.0000
  -5   7   8      6.0864      0.4974     -6.0730      0.0000
  -4   7   8      3.1371      0.6972      2.3382      0.0000
  -3   7   8      3.9444      0.9825      0.1485      0.0000
  -2   7   8      2.4938      0.7646      2.8136      0.0000
  -1   7   8      1.5897      1.0227     -1.7419      0.0000
   0   7   8      3.5964      0.6198      3.6477      0.0000
   1   7   8      0.8019      1.0124      0.7045      0.0000
   2   7   8      3.9713      0.9988      2.8308      0.0000
   3   7   8      3.3879      0.7535     -3.4235      0.0000
   4   7   8      3.1437      0.6086      2.9914      0.0000
   5   7   8      1.8581      1.0376      1.8815      0.0000
   6   7   8      1.3664      1.2004     -1.6090      0.0000
   7   7   8      0.0000      1.1406     -0.5718      0.0000
   8   7   8      1.9854      1.1011      0.9359      0.0000
  -6   8   8      6.0688      0.7224      4.5071      0.0000
  -5   8   8      2.8912      1.4771      0.8032      0.0000
  -4   8   8      3.4585      1.4082      2.5731      0.0000
  -3   8   8      3.6597      0.7575     -1.6618      0.0000
  -2   8   8      8.1785      0.7099     -7.7670      0.0000
   0   8   8      1.5314      1.1830      2.5988      0.0000
   1   8   8      2.0439      0.8174     -0.3243      0.0000
   2   8   8      3.6554      0.5920     -3.5786      0.0000
   3   8   8      5.8516      0.5750      6.3579      0.0000
   4   8   8      2.1639      0.7801      1.7283      0.0000
   5   8   8      2.8761      0.7813     -2.8039      0.0000
   6   8   8      3.8227      0.9769      0.9778      0.0000
   7   8   8      1.7463      1.6045      0.5916      0.0000
  -6   9   8      5.2114      0.7255     -4.8700      0.0000
  -5   9   8      6.0247      0.4559      5.2473      0.0000
  -3   9   8      6.5004      0.8041     -5.8992      0.0000
  -2   9   8      3.2840      1.3473     -0.8642      0.0000
  -1   9   8      2.2287      1.1885      1.9102      0.0000
   0   9   8      4.3960      0.6162     -4.6173      0.0000
   1   9   8      1.2587      0.9659     -1.4030      0.0000
   2   9   8      2.2945      0.6595      2.1765      0.0000
   3   9   8      5.2152      0.6683      5.1602      0.0000
   4   9   8      2.8982      0.6362     -2.7616      0.0000
   5   9   8      1.9914      1.4853      1.7856      0.0000
   6   9   8      2.5113      0.8934     -0.6055      0.0000
   7   9   8      2.0388      1.4907     -2.0629      0.0000
  -6  10   8      2.8532      0.9077     -0.3952      0.0000
  -5  10   8      2.5335      0.7514     -0.8378      0.0000
  -4  10   8      2.8886      0.6754     -2.0181      0.0000
  -3  10   8      3.6392      0.8755      0.5953      0.0000
  -2  10   8      1.5280      0.8802      0.3854      0.0000
  -1  10   8      1.9762      1.0570     -0.1346      0.0000
   0  10   8      6.3617      0.5685      5.1592      0.0000
   1  10   8      6.6523      0.5336     -7.2526      0.0000
   2  10   8      5.6591      0.7351     -6.6092      0.0000
   3  10   8      1.7439      1.0890     -0.9093      0.0000
   4  10   8      3.8056      1.0879     -0.7172      0.0000
   5  10   8      1.2765      1.4252      2.2193      0.0000
   6  10   8      3.9032      0.9021      2.9411      0.0000
  -6  11   8      1.2788      1.0095     -0.7050      0.0000
  -5  11   8      2.7949      0.7132     -2.8629      0.0000
  -4  11   8      2.1006      0.8529      1.4315      0.0000
  -2  11   8      2.3602      0.8391     -1.1729      0.0000
  -1  11   8      2.5349      0.8407      0.9565      0.0000
   0  11   8      7.5494      0.4647      6.8998      0.0000
   1  11   8      1.9303      0.7177     -1.5489      0.0000
   2  11   8      2.8058      0.5984     -2.9805      0.0000
   3  11   8      1.3504      1.7399     -1.6064      0.0000
   4  11   8      2.0756      1.6077      1.0162      0.0000
   5  11   8      1.6426      1.1918     -0.1241      0.0000
   6  11   8      0.0000      1.4013      0.2292      0.0000
  -6  12   8      3.6448      0.5151      4.6488      0.0000
  -5  12   8      1.5478      1.6430      1.3753      0.0000
  -4  12   8      3.7746      0.4661     -3.4856      0.0000
  -3  12   8      4.2951      0.9911      2.6420      0.0000
  -2  12   8      1.3897      1.2681      0.2791      0.0000
  -1  12   8      7.8945      0.5588     -7.0084      0.0000
   0  12   8      3.9446      0.4142     -3.6514      0.0000
   1  12   8      3.4963      0.6462      4.4300      0.0000
   2  12   8      1.0497      1.0983      0.1792      0.0000
   3  12   8      2.5513      0.6166     -3.0323      0.0000
   4  12   8      1.1657      1.2121      0.1247      0.0000
   5  12   8      2.9078      1.1207      2.0512      0.0000
  -6  13   8      0.9939      1.1406     -0.6936      0.0000
  -5  13   8      4.8477      0.9975     -3.4531      0.0000
  -4  13   8      4.7141      0.5862     -3.6216      0.0000
  -3  13   8      1.8344      0.7513      1.1912      0.0000
  -2  13   8      1.6127      0.7569      0.8971      0.0000
  -1  13   8      2.0504      0.8782      0.9498      0.0000
   0  13   8      2.2121      0.9497      2.2830      0.0000
   1  13   8      3.5186      0.5175      3.6294      0.0000
   2  13   8      1.9884      0.7985     -1.2642      0.0000
   3  13   8      0.0000      1.2970     -0.7081      0.0000
   4  13   8      0.0000      1.3732      1.5290      0.0000
  -6  14   8      0.7948      0.8690      1.2248      0.0000
  -5  14   8      0.9613      1.0002     -0.4867      0.0000
  -4  14   8      0.0000      1.4834     -0.2768      0.0000
  -3  14   8      1.2341      0.6914      0.7128      0.0000
  -2  14   8      1.1944      1.0340     -0.1219      0.0000
  -1  14   8      0.0000      0.9289     -1.0694      0.0000
   0  14   8      2.7394      1.1461      2.1078      0.0000
   1  14   8      1.4829      1.0140      1.4446      0.0000
   2  14   8      0.8461      1.0222     -0.6166      0.0000
   3  14   8      0.0000      1.3812      0.0147      0.0000
  -6  15   8      1.4256      0.7535      1.0088      0.0000
  -5  15   8      0.0000      0.9780      0.1675      0.0000
  -4  15   8      1.5360      0.7767      1.5138      0.0000
  -3  15   8      0.0000      1.1391      0.3507      0.0000
  -2  15   8      1.9137      1.4347      1.5721      0.0000
  -1  15   8      2.2467      1.2861     -2.0476      0.0000
   0  15   8      1.9247      0.8550     -1.4737      0.0000
   1  15   8      1.7067      1.1222     -1.1961      0.0000
  -5  16   8      1.7086      0.7415     -1.8871      0.0000
  -4  16   8      1.6147      0.7542      1.3089      0.0000
  -3  16   8      1.3373      0.8501      0.8609      0.0000
  -2  16   8      1.7192      0.7402     -2.1469      0.0000
  -6   1   9     13.8034      0.5564    -11.9014      0.0000
  -5   1   9      5.9446      0.8749      7.0778      0.0000
  -4   1   9      7.4821      0.4419      8.0643      0.0000
  -3   1   9      3.5942      0.7043     -0.1446      0.0000
  -2   1   9     10.8940      0.6036     10.1116      0.0000
  -1   1   9      2.4536      0.6604      1.8088      0.0000
   0   1   9      8.3582      0.7624     -8.5372      0.0000
   1   1   9      4.2717      0.8796     -1.8181      0.0000
   2   1   9      3.5349      0.6894      2.3999      0.0000
   3   1   9      2.7191      1.1296     -2.6885      0.0000
   4   1   9      2.4119      0.7174      1.0149      0.0000
   5   1   9      1.8526      0.8583      0.5969      0.0000
   6   1   9      1.7140      1.2235      1.2869      0.0000
   7   1   9      5.0614      0.8989      2.4493      0.0000
   8   1   9      0.5587      1.3247     -0.2043      0.0000
  -6   2   9      4.5115      0.4821     -5.2828      0.0000
  -5   2   9      2.6649      0.9816     -4.5263      0.0000
  -4   2   9     11.2595      0.6146     -6.8796      0.0000
  -3   2   9     14.0756      0.7040    -12.6004      0.0000
  -2   2   9     11.6399      0.4887     12.3388      0.0000
   0   2   9      3.1576      0.7266     -1.4577      0.0000
   1   2   9      2.2402      0.8288      1.6936      0.0000
   2   2   9      1.4944      1.0950      0.8967      0.0000
   3   2   9      4.8247      0.4514     -5.9663      0.0000
   4   2   9      4.8609      0.5246     -5.2305      0.0000
   5   2   9      3.2452      0.7923      3.2853      0.0000
   6   2   9      1.9168      1.3719     -0.1128      0.0000
   7   2   9      2.1724      0.7910     -2.0553      0.0000
   8   2   9      3.4954      1.0827      2.8361      0.0000
  -6   3   9      2.5806      0.7115     -0.9537      0.0000
  -5   3   9      5.5266      0.6394     -4.0554      0.0000
  -4   3   9      8.0656      0.5826      6.3244      0.0000
  -3   3   9      3.9191      1.1613     -0.2423      0.0000
  -2   3   9     11.3584      0.4733    -11.4837      0.0000
  -1   3   9     11.6560      0.6119    -13.1043      0.0000
   0   3   9     10.6809      0.5926     11.6277      0.0000
   1   3   9      3.1055      0.6284      2.8005      0.0000
   2   3   9      4.6264      0.5629     -4.6300      0.0000
   3   3   9      4.1307      0.4884      3.8547      0.0000
   4   3   9      3.5467      0.6041      3.3384      0.0000
   5   3   9      2.6825      0.7289     -1.2600      0.0000
   6   3   9      3.7362      0.5009     -3.7927      0.0000
   7   3   9      1.8986      1.5289      1.5210      0.0000
   8   3   9      2.1651      1.3305      0.1049      0.0000
  -6   4   9      5.4055      0.7388      5.1113      0.0000
  -5   4   9      1.7370      1.3808      2.7220      0.0000
  -4   4   9      4.7606      0.7130     -3.7472      0.0000
  -3   4   9      9.2020      0.9077     11.4818      0.0000
  -2   4   9      6.5650      0.6253     -7.3988      0.0000
  -1   4   9      8.0528      0.4449     -7.6543      0.0000
   0   4   9      5.5158      0.4796      5.8331      0.0000
   1   4   9      3.1624      0.8678      1.1090      0.0000
   2   4   9      0.9095      1.1141     -1.3420      0.0000
   3   4   9      3.8304      1.3379     -2.1651      0.0000
   4   4   9      6.7216      0.5913      6.3688      0.0000
   5   4   9      2.2074      1.0793      1.8829      0.0000
   6   4   9      0.9210      1.1100      0.1028      0.0000
   7   4   9      1.0473      1.5223      1.1538      0.0000
   8   4   9      1.4564      1.1800     -0.9800      0.0000
  -6   5   9      6.0802      0.6146      4.1821      0.0000
  -5   5   9     11.0851      0.7816     -9.9111      0.0000
  -4   5   9      7.2350      0.6983     -7.1484      0.0000
  -3   5   9      7.7050      0.6968      8.7902      0.0000
  -2   5   9      4.3609      1.0717      2.5860      0.0000
  -1   5   9      2.7532      0.6394     -2.3065      0.0000
   0   5   9      2.5655      0.9468      2.2530      0.0000
   1   5   9      3.6344      0.7434      3.3869      0.0000
   2   5   9      2.4262      1.0320     -0.2419      0.0000
   3   5   9      2.3525      0.7123     -1.6757      0.0000
   4   5   9      6.3226      0.6088      6.6317      0.0000
   5   5   9      1.9296      0.7863     -0.5640      0.0000
   6   5   9      3.0963      0.6289     -2.7267      0.0000
   7   5   9      0.9426      1.1604     -0.2816      0.0000
   8   5   9      0.3357      1.4216      0.5932      0.0000
  -6   6   9      1.6643      2.0971     -1.6799      0.0000
  -5   6   9      6.6874      0.5533     -5.2991      0.0000
  -4   6   9      9.7227      0.5751      9.1624      0.0000
  -3   6   9      2.6698      0.7187      3.1955      0.0000
  -1   6   9      9.7569      1.1596     -8.7745      0.0000
   0   6   9      2.8663      0.6664      3.1898      0.0000
   1   6   9      2.3425      1.0098     -2.0462      0.0000
   2   6   9      5.8758      0.4746     -5.5858      0.0000
   3   6   9      2.9670      0.8619      2.0528      0.0000
   4   6   9      0.5252      1.1513      1.3472      0.0000
   5   6   9      0.0000      0.9900     -0.2191      0.0000
   6   6   9      3.0677      1.2676      2.0233      0.0000
   7   6   9      2.6325      1.3791      1.3264      0.0000
  -6   7   9      1.6487      1.5750     -2.4918      0.0000
  -5   7   9      2.1733      0.8537      1.3303      0.0000
  -4   7   9      3.1001      0.7687     -2.2814      0.0000
  -3   7   9      2.1909      0.8333     -2.3606      0.0000
  -2   7   9     10.0982      1.0470     10.6165      0.0000
  -1   7   9      4.6582      0.6349      4.3516      0.0000
   0   7   9      1.5069      1.0946     -2.7084      0.0000
   1   7   9      4.6848      0.8886     -4.7766      0.0000
   2   7   9      1.4323      1.0769     -1.6404      0.0000
   3   7   9      2.0920      0.8062      0.3766      0.0000
   4   7   9      0.7973      1.1085     -1.7055      0.0000
   5   7   9      4.3183      0.5195      3.6824      0.0000
   6   7   9      3.0326      0.7870      1.6141      0.0000
   7   7   9      1.5360      1.2295     -0.3567      0.0000
  -7   8   9      0.5293      1.1270      2.0841      0.0000
  -6   8   9      2.7817      0.7356      1.2575      0.0000
  -5   8   9      4.5502      0.4299      3.2257      0.0000
  -4   8   9      6.6261      0.4332     -6.9730      0.0000
  -3   8   9      6.5727      0.5237     -6.6884      0.0000
  -2   8   9      0.6254      0.9893     -0.5974      0.0000
  -1   8   9      5.2873      0.6384      5.1730      0.0000
   0   8   9      4.7031      0.5946      3.2281      0.0000
   1   8   9      1.9567      1.0498     -0.5147      0.0000
   2   8   9      1.4556      1.1142     -0.3053      0.0000
   3   8   9      4.0652      0.5925     -4.9417      0.0000
   4   8   9      3.1797      0.6451     -3.1153      0.0000
   5   8   9      1.4304      1.1478      1.4680      0.0000
   6   8   9      1.4586      1.4135      1.9312      0.0000
  -7   9   9      0.2360      1.0220      2.0951      0.0000
  -6   9   9      5.6537      0.5455     -5.2986      0.0000
  -5   9   9      4.0712      0.6094     -3.3022      0.0000
  -4   9   9      3.1727      1.5494     -1.6493      0.0000
  -3   9   9      4.7343      0.6573     -1.9735      0.0000
  -2   9   9      4.2672      0.5379     -4.5121      0.0000
  -1   9   9      2.8157      0.6024      2.4380      0.0000
   0   9   9      3.8471      0.7006      4.1678      0.0000
   1   9   9      4.0149      0.4405     -4.7144      0.0000
   2   9   9      3.7551      0.5767      3.9090      0.0000
   3   9   9      5.0904      0.5370      4.0715      0.0000
   4   9   9      1.5690      1.1965     -0.9253      0.0000
   5   9   9      2.6544      1.2263     -1.7897      0.0000
   6   9   9      1.6628      1.4206      1.2737      0.0000
  -7  10   9      1.2535      0.9964     -2.2492      0.0000
  -6  10   9      1.8185      1.1335     -1.7169      0.0000
  -5  10   9      4.8455      1.1890     -3.5466      0.0000
  -4  10   9      2.3912      0.7788      0.4831      0.0000
  -3  10   9      8.3043      0.6713      7.5499      0.0000
  -2  10   9      6.2147      0.4639      6.1497      0.0000
  -1  10   9      5.2139      0.9048     -5.8603      0.0000
   0  10   9      1.4281      0.9519      0.6455      0.0000
   1  10   9      2.7066      0.8142      3.6881      0.0000
   2  10   9      2.0532      1.1074      1.3586      0.0000
   3  10   9      2.4828      1.6675     -3.5588      0.0000
   4  10   9      2.1847      0.7477      0.4286      0.0000
   5  10   9      1.5362      1.4849      1.1548      0.0000
  -7  11   9      1.3092      0.9770      2.4152      0.0000
  -6  11   9      7.6833      0.5899      8.5024      0.0000
  -5  11   9      3.9938      1.2384     -4.5124      0.0000
  -4  11   9      3.9183      0.5319     -2.6674      0.0000
  -3  11   9      2.2348      0.6773      1.3613      0.0000
  -2  11   9      2.9671      1.1702     -1.8016      0.0000
  -1  11   9      2.6311      0.5286     -1.4177      0.0000
   0  11   9      1.4256      1.1990      1.6955      0.0000
   1  11   9      2.5275      0.5350      3.1799      0.0000
   2  11   9      0.7758      0.9710     -0.7360      0.0000
   3  11   9      2.2447      1.0243      0.8654      0.0000
   4  11   9      1.8900      1.0781      1.5532      0.0000
   5  11   9      1.1139      1.3721     -0.1030      0.0000
  -7  12   9      0.4672      0.8450      1.5455      0.0000
  -6  12   9      1.7573      1.0334      1.6635      0.0000
  -5  12   9      1.6570      1.3752     -0.5972      0.0000
  -4  12   9      2.1772      0.8723      1.8553      0.0000
  -3  12   9      2.2667      0.7045      2.5833      0.0000
  -2  12   9      2.1103      0.8325     -0.3908      0.0000
  -1  12   9      3.0572      0.6283     -3.3988      0.0000
   0  12   9      0.0000      1.0047     -1.0071      0.0000
   1  12   9      3.1024      1.6016     -0.1764      0.0000
   2  12   9      2.4504      0.7432     -2.9475      0.0000
   3  12   9      2.9228      0.7179      1.7068      0.0000
   4  12   9      2.1550      1.3859      2.4688      0.0000
  -7  13   9      0.0000      0.7755     -0.1133      0.0000
  -6  13   9      1.5755      1.5612     -1.2954      0.0000
  -5  13   9      2.3583      0.6080     -2.8964      0.0000
  -4  13   9      5.1337      0.4321     -4.9225      0.0000
  -3  13   9      3.0680      0.4483      2.8701      0.0000
  -2  13   9      4.5967      0.4027      4.9725      0.0000
  -1  13   9      3.9391      1.0763     -2.1706      0.0000
   0  13   9      2.1694      0.6826     -1.2845      0.0000
   1  13   9      0.5110      0.9673     -0.4508      0.0000
   2  13   9      1.4885      1.0564     -0.9832      0.0000
   3  13   9      1.8110      0.9312     -1.4685      0.0000
  -6  14   9      0.8457      1.5300     -2.5914      0.0000
  -5  14   9      0.1935      0.8092     -0.5186      0.0000
  -4  14   9      2.6767      0.5792      1.9960      0.0000
  -3  14   9      1.3063      1.0082     -0.2135      0.0000
  -2  14   9      1.1921      0.9017     -1.0680      0.0000
  -1  14   9      0.6274      0.9312      1.0477      0.0000
   0  14   9      1.6833      0.7424      1.3954      0.0000
   1  14   9      1.4489      1.0930     -1.7656      0.0000
  -6  15   9      1.1305      0.8498     -0.0255      0.0000
  -5  15   9      0.0000      0.7745     -0.2963      0.0000
  -4  15   9      0.0000      1.4377      1.2451      0.0000
  -1  15   9      1.2919      0.9609      2.0864      0.0000
  -7   0  10      5.1514      1.0007      3.8756      0.0000
  -6   0  10      2.2819      1.1047      2.0303      0.0000
  -5   0  10     14.5118      0.9837     13.6601      0.0000
  -4   0  10     11.2595      0.6224     -8.0820      0.0000
  -3   0  10     16.3802      1.0964    -11.1589      0.0000
   0   0  10      3.4130      1.0853     -2.6509      0.0000
   1   0  10      9.2200      0.8979     11.0687      0.0000
   2   0  10      7.5454      0.9316      9.6784      0.0000
   3   0  10      3.5419      1.0896     -3.1464      0.0000
   4   0  10      6.1568      0.5973      3.7068      0.0000
   5   0  10      4.0883      0.9979      3.3985      0.0000
   6   0  10      7.7541      0.9560     -4.5918      0.0000
   7   0  10      3.4440      0.7735     -3.2731      0.0000
  -7   1  10      2.5933      1.3077     -1.5628      0.0000
  -6   1  10      2.2464      0.8405     -0.2933      0.0000
  -5   1  10      4.2499      0.9005      4.7641      0.0000
  -4   1  10      9.5783      0.4267      8.7976      0.0000
  -3   1  10      4.8763      0.7815      1.8933      0.0000
  -2   1  10      7.0207      0.7709     -4.7255      0.0000
  -1   1  10      4.4859      0.5412     -4.8134      0.0000
   0   1  10      6.6051      0.5304      7.6734      0.0000
   1   1  10      2.5912      0.8436     -0.5666      0.0000
   2   1  10      4.1591      0.6346      3.1234      0.0000
   3   1  10      1.7379      1.1092     -0.4413      0.0000
   4   1  10      0.6034      0.9808      1.6204      0.0000
   5   1  10      4.0328      0.5193      3.1979      0.0000
   6   1  10      1.5632      0.9913     -1.4544      0.0000
   7   1  10      2.0098      0.9524     -1.0947      0.0000
  -6   2  10      2.1082      1.0538      0.7074      0.0000
  -5   2  10      2.3603      0.8144     -1.0970      0.0000
  -4   2  10      2.1384      1.2038     -0.3073      0.0000
  -3   2  10      7.1719      0.5811      9.1218      0.0000
  -2   2  10      4.5982      0.6069     -3.9715      0.0000
  -1   2  10      4.7359      1.4920      5.5907      0.0000
   0   2  10      6.7688      0.6655      5.3059      0.0000
   1   2  10      5.3900      0.5684      5.2882      0.0000
   2   2  10      5.5369      0.5794     -5.8932      0.0000
   3   2  10      6.5092      0.4980     -6.1217      0.0000
   4   2  10      0.9398      1.7523      1.2528      0.0000
   5   2  10      0.7898      1.1108      0.1378      0.0000
   6   2  10      2.0415      0.9934      2.4265      0.0000
   7   2  10      1.4936      0.9098      0.6462      0.0000
  -6   3  10      3.6117      0.7991      4.0649      0.0000
  -5   3  10      7.0076      0.4856     -5.6038      0.0000
  -4   3  10      2.7920      0.9181     -3.4559      0.0000
  -3   3  10      7.4516      0.4282      8.6707      0.0000
  -2   3  10      4.6685      0.8336      0.1910      0.0000
  -1   3  10      2.0425      1.1477     -1.4049      0.0000
   0   3  10      5.0414      0.4356     -5.3804      0.0000
   1   3  10      3.0079      0.7784     -3.5359      0.0000
   2   3  10      2.6864      0.6681     -2.4602      0.0000
   3   3  10      2.9011      1.7287      1.3024      0.0000
   4   3  10      4.8886      0.4396      4.3892      0.0000
   5   3  10      1.0738      1.0971      0.8493      0.0000
   6   3  10      2.1624      0.8760     -0.4902      0.0000
   7   3  10      2.7740      0.8564     -1.6569      0.0000
  -7   4  10      7.3219      1.1714      7.1770      0.0000
  -5   4  10     10.1721      0.4882     -8.4129      0.0000
  -4   4  10     12.7879      0.6477     12.1022      0.0000
  -3   4  10     13.1497      0.6656     11.6358      0.0000
  -2   4  10      3.7479      0.7859     -2.9082      0.0000
  -1   4  10     11.6815      0.6873     -7.2030      0.0000
   0   4  10      5.8257      0.5079      5.7648      0.0000
   1   4  10      3.3243      0.6922     -3.1536      0.0000
   2   4  10      2.1202      0.8666     -1.1601      0.0000
   3   4  10      0.8092      1.1633      1.0444      0.0000
   4   4  10      2.4177      0.9966     -0.2268      0.0000
   5   4  10      2.6227      0.7394     -2.9884      0.0000
   6   4  10      3.1066      0.6991      3.5347      0.0000
   7   4  10      2.3772      0.9659      2.4944      0.0000
  -7   5  10      2.4229      1.5912     -0.3852      0.0000
  -6   5  10      5.0370      1.1281      4.2814      0.0000
  -5   5  10      7.0236      0.4957     -6.3541      0.0000
  -4   5  10      9.5424      0.5986     -9.6080      0.0000
  -3   5  10      6.1810      1.6232     -6.1516      0.0000
  -2   5  10      3.9429      0.8137      3.5359      0.0000
  -1   5  10      2.5278      0.7661      1.7219      0.0000
   0   5  10      1.8431      1.3037      2.9536      0.0000
   1   5  10      3.0156      0.6794     -0.1607      0.0000
   2   5  10      3.8232      0.6124      3.9293      0.0000
   3   5  10      0.3726      1.0533      0.8825      0.0000
   4   5  10      3.3422      0.5366     -3.2160      0.0000
   5   5  10      2.8227      0.5595     -2.6427      0.0000
   6   5  10      2.4291      0.6201     -0.0244      0.0000
   7   5  10      0.9360      1.1828      0.2571      0.0000
  -7   6  10      2.6301      1.6882      0.7488      0.0000
  -6   6  10      0.5707      1.2867      1.2825      0.0000
  -5   6  10      5.2974      0.5143      5.0278      0.0000
  -4   6  10      3.5613      0.6587     -2.0470      0.0000
  -2   6  10      2.3937      0.7354      2.1238      0.0000
  -1   6  10      5.9417      1.0464     -2.4121      0.0000
   0   6  10      2.5456      0.7959      0.9222      0.0000
   1   6  10      6.1471      0.7268      5.9513      0.0000
   2   6  10      1.5572      0.9658      2.4259      0.0000
   3   6  10      2.7482      0.8337     -3.1190      0.0000
   4   6  10      2.2508      0.6937     -1.4631      0.0000
   5   6  10      3.8644      0.6988      1.6518      0.0000
   6   6  10      2.8116      0.8036     -1.5016      0.0000
  -7   7  10      2.7666      1.3604     -0.2839      0.0000
  -6   7  10      3.9235      0.7235     -3.1682      0.0000
  -5   7  10      4.2674      0.6406      4.5518      0.0000
  -4   7  10      3.2746      0.5392     -2.0134      0.0000
  -3   7  10      1.1480      1.4620      0.9791      0.0000
  -2   7  10      3.1262      0.8944      2.1576      0.0000
  -1   7  10      5.3619      0.6750      5.7837      0.0000
   0   7  10      4.6769      0.5714     -4.3908      0.0000
   1   7  10      7.9156      0.6557     -8.1498      0.0000
   2   7  10      7.3162      0.6928      7.3079      0.0000
   3   7  10      2.7945      0.6978      2.9621      0.0000
   4   7  10      2.0357      0.8945     -2.3858      0.0000
   5   7  10      1.6140      1.2301      0.3004      0.0000
   6   7  10      1.0828      1.1672      1.9010      0.0000
  -7   8  10      1.5162      1.0778      0.2186      0.0000
  -6   8  10      2.8568      0.9069      2.3830      0.0000
  -5   8  10      1.5943      1.2295     -1.5838      0.0000
  -4   8  10      4.5859      0.4913      1.5370      0.0000
  -3   8  10      7.9127      0.7446      6.8016      0.0000
  -2   8  10      2.3456      0.9575      0.1122      0.0000
  -1   8  10      0.9458      1.5776     -2.0843      0.0000
   0   8  10      3.6994      0.6316     -2.5352      0.0000
   1   8  10      1.4119      1.0295      2.4132      0.0000
   2   8  10      3.1422      0.6846      3.4026      0.0000
   3   8  10      2.7512      0.7608     -2.2514      0.0000
   4   8  10      2.1391      1.0315      0.8906      0.0000
   5   8  10      0.0000      1.0150      0.6022      0.0000
  -7   9  10      2.7633      0.5680      1.7008      0.0000
  -6   9  10      2.9490      0.8807      3.2812      0.0000
  -5   9  10      2.3433      0.6954     -2.9431      0.0000
  -4   9  10      3.1836      0.5992      3.2790      0.0000
  -3   9  10      2.3053      0.6761      1.9007      0.0000
  -2   9  10      2.1186      1.3326     -1.5875      0.0000
  -1   9  10      4.6026      0.6630     -4.7208      0.0000
   0   9  10      4.9299      0.5098     -4.0026      0.0000
   1   9  10      2.1719      0.7359     -1.3064      0.0000
   2   9  10      1.4420      0.9107      0.0754      0.0000
   3   9  10      2.6119      0.9110      1.2063      0.0000
   4   9  10      1.7982      0.9119      1.7970      0.0000
   5   9  10      0.0000      1.2148      0.7874      0.0000
  -7  10  10      2.2305      0.6375      1.6897      0.0000
  -6  10  10      5.8422      0.5995     -6.4699      0.0000
  -5  10  10      4.8788      0.6918     -5.9121      0.0000
  -4  10  10      4.0549      0.5160      4.7641      0.0000
  -3  10  10      6.7279      0.4555      5.5542      0.0000
  -2  10  10      2.2706      0.9027      1.0159      0.0000
  -1  10  10      2.8807      0.5879      0.3795      0.0000
   0  10  10      4.4795      0.6206      4.0170      0.0000
   1  10  10      3.4453      0.7035     -3.6198      0.0000
   2  10  10      3.0233      1.0371     -2.8951      0.0000
   3  10  10      1.6694      1.1979      2.1819      0.0000
   4  10  10      0.0000      1.3443     -0.2876      0.0000
  -7  11  10      3.5895      0.5384      3.2319      0.0000
  -6  11  10      3.7119      0.6650      4.1108      0.0000
  -5  11  10      3.5615      0.6402     -3.9028      0.0000
  -4  11  10      5.4749      0.6118     -6.6140      0.0000
  -3  11  10      3.2750      0.5543      3.4744      0.0000
  -2  11  10      2.1629      0.6744      1.2510      0.0000
  -1  11  10      2.7367      0.7936     -3.1138      0.0000
   0  11  10      2.4735      0.5830      2.4682      0.0000
   1  11  10      2.4701      0.5161      1.7363      0.0000
   2  11  10      1.7769      0.8294     -1.7355      0.0000
   3  11  10      2.3381      0.7082     -1.6609      0.0000
  -7  12  10      0.0000      1.0184     -1.1495      0.0000
  -6  12  10      1.2584      1.4097     -0.6994      0.0000
  -5  12  10      0.0000      1.1252     -0.9155      0.0000
  -4  12  10      2.3219      1.1531      2.0698      0.0000
  -3  12  10      1.8968      0.7005      1.9276      0.0000
  -2  12  10      0.8415      1.0955     -1.0286      0.0000
  -1  12  10      0.0000      0.9287      1.5849      0.0000
   0  12  10      1.0668      1.1378      0.9301      0.0000
   1  12  10      0.0000      1.1397     -0.4943      0.0000
   2  12  10      0.0000      1.3690     -0.4002      0.0000
  -7  13  10      1.5928      1.0094     -0.7331      0.0000
  -6  13  10      1.7411      0.9668     -1.4575      0.0000
  -5  13  10      1.9983      1.1406      1.5126      0.0000
  -4  13  10      2.1746      0.9114     -0.0507      0.0000
  -3  13  10      1.1045      0.9779     -1.6261      0.0000
  -2  13  10      1.5006      0.8268      1.2878      0.0000
  -1  13  10      2.7798      0.7326      2.4645      0.0000
   0  13  10      2.0653      0.8563     -0.9863      0.0000
   1  13  10      1.9294      0.8300     -0.7480      0.0000
  -8  14  10      1.1963      0.9136      0.8896      0.0000
  -7  14  10      0.9468      0.9023      0.2481      0.0000
  -6  14  10      2.0799      0.6285      1.3129      0.0000
  -5  14  10      1.6739      1.0070      1.3011      0.0000
  -4  14  10      1.8793      0.6308      0.3402      0.0000
  -3  14  10      2.3432      1.4098     -0.7164      0.0000
  -2  14  10      1.9596      0.8927     -0.8423      0.0000
  -1  14  10      1.6545      0.9880     -1.2467      0.0000
  -5  15  10      0.4574      1.1212      0.2458      0.0000
  -4  15  10      1.7035      1.1710      1.8207      0.0000
  -8   1  11      1.9904      0.9154     -0.1481      0.0000
  -7   1  11      4.2645      0.7273     -3.1416      0.0000
  -6   1  11      2.0684      1.1115     -0.6157      0.0000
  -5   1  11      3.5181      0.9211     -3.0132      0.0000
  -4   1  11      7.3641      0.6184     -6.4417      0.0000
  -3   1  11      9.1634      0.7928      8.4668      0.0000
  -2   1  11      3.3433      0.5230      3.1824      0.0000
  -1   1  11      2.4609      0.8651     -0.4336      0.0000
   0   1  11      1.6803      1.0450     -0.9744      0.0000
   1   1  11      2.6696      0.8679     -1.5920      0.0000
   2   1  11      4.6765      0.6047     -5.7128      0.0000
   3   1  11      3.5520      0.5533     -2.7880      0.0000
   4   1  11      3.7323      0.6079      3.9556      0.0000
   5   1  11      1.8255      0.9854     -0.0887      0.0000
   6   1  11      1.6877      1.1743     -0.5320      0.0000
  -8   2  11      4.3781      0.7188      6.9359      0.0000
  -7   2  11      9.4351      0.6357      6.4272      0.0000
  -6   2  11      7.5260      0.7090     -6.8791      0.0000
  -5   2  11      9.6052      0.5363     -9.3192      0.0000
  -4   2  11      4.5083      0.6284      5.4762      0.0000
  -3   2  11      6.6765      0.5073     -7.1994      0.0000
  -1   2  11      4.9783      1.0322      6.2395      0.0000
   0   2  11      3.1712      0.7094      3.0561      0.0000
   1   2  11      1.8519      1.1716     -0.3896      0.0000
   2   2  11      2.7565      0.8450      3.3585      0.0000
   3   2  11      2.4261      1.1049      1.8804      0.0000
   4   2  11      6.3308      0.5173     -5.5305      0.0000
   5   2  11      3.9668      0.5993     -4.0564      0.0000
   6   2  11      2.1495      1.1079      2.0919      0.0000
  -8   3  11      2.5021      1.2501     -2.4687      0.0000
  -7   3  11      5.4789      0.6084      4.5301      0.0000
  -6   3  11      4.2715      1.0454      2.5131      0.0000
  -5   3  11      3.5032      0.5973     -2.1995      0.0000
  -4   3  11      4.4089      0.9237     -4.7755      0.0000
  -3   3  11      7.1062      0.6340     -7.0195      0.0000
  -1   3  11      2.7299      0.8974      2.3984      0.0000
   0   3  11      2.7182      0.5966      2.5696      0.0000
   1   3  11      3.5673      0.5797     -3.7155      0.0000
   2   3  11      0.9924      1.3590      1.0856      0.0000
   3   3  11      8.9916      0.5082      7.9209      0.0000
   4   3  11      0.0000      1.3155     -0.4639      0.0000
   5   3  11      3.4873      0.6934     -4.2020      0.0000
   6   3  11      2.7624      1.2595      0.5530      0.0000
  -8   4  11      2.4471      1.5706     -2.9771      0.0000
  -7   4  11      4.6000      1.1339     -2.1348      0.0000
  -6   4  11      5.1552      0.5664     -2.6035      0.0000
  -5   4  11      3.7353      1.8298      2.2899      0.0000
  -4   4  11      2.3548      0.8365      0.0748      0.0000
  -2   4  11      4.1307      0.6398      4.8782      0.0000
  -1   4  11      0.0000      1.0784      0.2309      0.0000
   0   4  11      1.5812      1.2002      0.6900      0.0000
   1   4  11      2.1621      0.9554     -1.3568      0.0000
   2   4  11      0.8052      1.0911      0.2675      0.0000
   3   4  11      3.6406      0.7611     -1.6867      0.0000
   4   4  11      0.8637      1.0628      1.3148      0.0000
   5   4  11      0.8244      1.1252      0.6785      0.0000
   6   4  11      2.0252      0.9729     -1.7957      0.0000
  -8   5  11      3.2534      1.3829      3.8237      0.0000
  -7   5  11      2.4787      0.9881     -2.9333      0.0000
  -6   5  11      0.0000      1.2434      1.0149      0.0000
  -5   5  11      6.4721      1.4285      6.5953      0.0000
  -4   5  11      3.5472      0.5422     -1.9380      0.0000
  -3   5  11      2.9099      0.8389      2.4451      0.0000
  -2   5  11      2.1684      0.8866     -1.5142      0.0000
  -1   5  11      4.0705      0.5978      2.3369      0.0000
   0   5  11      7.3263      0.4244     -7.8408      0.0000
   1   5  11      6.2077      0.5785     -6.3969      0.0000
   2   5  11      2.0856      0.8595      2.7696      0.0000
   3   5  11      2.5564      1.0413      0.7559      0.0000
   4   5  11      2.1699      0.6950     -0.2585      0.0000
   5   5  11      0.0000      1.0657     -0.6309      0.0000
  -7   6  11      5.3912      0.7823     -4.9718      0.0000
  -6   6  11      5.9836      0.6032      4.9129      0.0000
  -5   6  11      4.3324      0.5784      3.4226      0.0000
  -3   6  11      4.9688      0.5843     -4.6046      0.0000
  -2   6  11      2.6988      0.7699     -1.5566      0.0000
  -1   6  11      2.7592      0.9766     -0.8107      0.0000
   0   6  11      3.8700      0.7695     -4.3194      0.0000
   1   6  11      2.2166      1.0250      1.8213      0.0000
   2   6  11      2.1211      1.0970      0.4017      0.0000
   3   6  11      1.4098      1.0146     -1.4259      0.0000
   4   6  11      3.2088      0.6685      2.9049      0.0000
   5   6  11      2.4324      0.7326      2.6090      0.0000
  -8   7  11      2.1175      1.9418     -2.0996      0.0000
  -7   7  11      2.0578      1.5516     -0.3400      0.0000
  -6   7  11      2.2324      1.0064     -1.8572      0.0000
  -5   7  11      3.9197      0.5948     -4.0070      0.0000
  -4   7  11      3.2421      0.7475     -2.2318      0.0000
  -3   7  11      2.5848      1.0213     -1.5052      0.0000
  -2   7  11      2.7751      0.7404      2.1281      0.0000
  -1   7  11      2.0635      1.5236      0.7185      0.0000
   0   7  11      2.5328      0.7275      2.8805      0.0000
   1   7  11      2.1895      0.8591      1.7751      0.0000
   2   7  11      4.0045      0.6129     -4.0676      0.0000
   3   7  11      4.1391      0.5937     -4.0796      0.0000
   4   7  11      2.0214      1.6749      0.5881      0.0000
   5   7  11      2.5709      0.8974      1.6378      0.0000
  -8   8  11      3.5838      0.7872      5.7431      0.0000
  -7   8  11      1.8447      1.0245      1.8814      0.0000
  -6   8  11      8.7525      0.4720     -7.5374      0.0000
  -5   8  11      3.7325      0.5198     -3.3280      0.0000
  -3   8  11      2.8672      0.6386     -2.0721      0.0000
  -2   8  11      2.6466      0.8248     -0.1636      0.0000
  -1   8  11      6.5590      0.6849      7.6989      0.0000
   0   8  11      2.2940      1.0011      2.6466      0.0000
   1   8  11      1.8023      1.0323     -1.8834      0.0000
   2   8  11      1.6475      0.8622      1.6280      0.0000
   3   8  11      1.9419      1.3860      0.2189      0.0000
   4   8  11      2.9297      0.6722     -2.7776      0.0000
  -8   9  11      2.4705      0.8666     -4.5489      0.0000
  -7   9  11      5.2126      0.7311      4.4918      0.0000
  -6   9  11      1.8968      0.8215      1.0853      0.0000
  -5   9  11      1.4242      1.1732     -0.9020      0.0000
  -4   9  11      5.2732      0.8696      4.5464      0.0000
  -3   9  11      4.5663      0.6764      4.9220      0.0000
  -2   9  11      5.9145      0.8077     -5.5175      0.0000
  -1   9  11      5.3907      0.6386     -3.5739      0.0000
   0   9  11      2.4104      0.7899      1.8262      0.0000
   1   9  11      1.2470      0.9884     -0.7668      0.0000
   2   9  11      1.3356      1.1790     -1.8806      0.0000
   3   9  11      1.2964      1.1400      1.1757      0.0000
   4   9  11      2.4644      0.9393      0.7857      0.0000
  -8  10  11      1.3396      0.9948     -1.4994      0.0000
  -7  10  11      2.3200      0.6740      1.4072      0.0000
  -6  10  11      1.8545      1.0610     -1.0869      0.0000
  -5  10  11      2.3751      0.8369      1.0943      0.0000
  -4  10  11      2.8691      1.2179      0.7688      0.0000
  -3  10  11      1.9139      0.7536     -1.4018      0.0000
  -2  10  11      2.8221      0.8924     -2.7467      0.0000
  -1  10  11      1.5025      1.0674      1.3722      0.0000
   0  10  11      4.8891      0.6371      3.7141      0.0000
   1  10  11      0.6532      1.0416     -1.2070      0.0000
   2  10  11      1.2740      1.1474     -1.3035      0.0000
   3  10  11      1.9802      1.1866      1.8041      0.0000
  -8  11  11      2.4890      0.9365      2.0448      0.0000
  -7  11  11      0.5724      1.0677      0.8047      0.0000
  -6  11  11      2.7251      0.7050      1.7778      0.0000
  -5  11  11      2.1621      0.8432      2.4355      0.0000
  -4  11  11      2.5368      0.7884      0.5675      0.0000
  -3  11  11      4.2817      0.5371     -4.3705      0.0000
  -2  11  11      4.0993      0.7525     -3.8460      0.0000
  -1  11  11      2.5960      0.8915      1.9500      0.0000
   0  11  11      1.7321      1.0785      0.3879      0.0000
   1  11  11      0.9759      1.2431     -0.7600      0.0000
   2  11  11      1.2013      1.0430      1.5968      0.0000
  -8  12  11      1.6724      0.7904     -1.3477      0.0000
  -7  12  11      4.0238      0.6506     -3.1305      0.0000
  -6  12  11      0.0000      1.1080      0.6000      0.0000
  -5  12  11      0.0000      0.9388     -0.2202      0.0000
  -4  12  11      2.1319      1.4051      0.3972      0.0000
  -3  12  11      2.4393      0.8859      1.5680      0.0000
  -2  12  11      1.9867      0.9519      0.7714      0.0000
  -1  12  11      2.0789      0.7948     -1.9626      0.0000
   0  12  11      1.9768      0.7567     -2.2737      0.0000
   1  12  11      0.5137      0.9894      0.7179      0.0000
  -8  13  11      0.0000      0.8830      0.6984      0.0000
  -7  13  11      1.6574      0.8125     -0.9469      0.0000
  -5  13  11      0.9563      0.9711      0.3241      0.0000
  -4  13  11      1.3578      0.8599      0.6430      0.0000
  -3  13  11      0.7130      0.9669     -1.1203      0.0000
  -2  13  11      2.7950      0.7447      3.1815      0.0000
  -1  13  11      2.0575      0.8736      1.1272      0.0000
  -7  14  11      0.8301      0.9585     -0.4981      0.0000
  -6  14  11      0.8709      1.0985     -0.2517      0.0000
  -4  14  11      1.3772      0.9245     -1.3421      0.0000
  -3  14  11      0.9944      1.4651     -1.9961      0.0000
  -9   0  12      1.0328      1.5311     -2.2895      0.0000
  -7   0  12      2.2752      1.1439      1.9093      0.0000
  -6   0  12     14.3302      1.0178    -10.4397      0.0000
  -5   0  12      3.6574      1.0818      3.7973      0.0000
  -4   0  12      4.7720      0.8921      4.8806      0.0000
  -3   0  12      4.2096      0.7680      3.3135      0.0000
  -2   0  12      5.0578      0.9515     -5.1561      0.0000
  -1   0  12      2.4718      1.4569      0.3105      0.0000
   0   0  12      4.5997      1.0211     -5.4895      0.0000
   1   0  12      4.3729      1.1958      4.4817      0.0000
   2   0  12      6.2981      0.9335      5.8468      0.0000
   3   0  12      5.2738      0.7274      5.5375      0.0000
   4   0  12      2.9796      0.7404     -3.4494      0.0000
   5   0  12      2.1686      0.9081     -2.4528      0.0000
  -9   1  12      2.6356      1.0449     -5.3262      0.0000
  -8   1  12      5.1238      0.5393     -3.1749      0.0000
  -7   1  12      2.4278      1.2682      1.7894      0.0000
  -6   1  12      1.1278      1.2129     -0.4582      0.0000
  -5   1  12      6.9696      0.6393      8.0594      0.0000
  -4   1  12      7.8504      0.7600      7.6552      0.0000
  -3   1  12      5.2714      0.5485     -5.3813      0.0000
  -2   1  12      8.4763      0.7311      8.1659      0.0000
  -1   1  12      4.0266      0.5371      4.5996      0.0000
   0   1  12      4.1629      0.6025     -1.5128      0.0000
   1   1  12     12.9114      0.8924    -12.2250      0.0000
   2   1  12      2.3159      0.9550      1.9428      0.0000
   3   1  12      2.9010      0.7656      2.0997      0.0000
   4   1  12      1.3730      1.4459     -1.1580      0.0000
   5   1  12      1.3116      1.0871      1.4109      0.0000
  -9   2  12      0.9925      1.2231     -2.8037      0.0000
  -8   2  12      6.9620      0.6334      3.4332      0.0000
  -7   2  12      3.8170      0.6903     -2.7801      0.0000
  -6   2  12      5.6693      0.6351      5.3935      0.0000
  -5   2  12      3.1989      0.6045     -3.4226      0.0000
  -4   2  12      4.2247      0.8598      2.7565      0.0000
  -3   2  12      3.9926      0.8452     -2.0259      0.0000
  -2   2  12      2.3735      0.7879     -2.8831      0.0000
  -1   2  12      1.6629      1.2216     -1.8511      0.0000
   0   2  12      2.8291      0.8562      1.4291      0.0000
   1   2  12      3.8395      0.5897     -3.9169      0.0000
   2   2  12      1.3706      1.2997     -0.6714      0.0000
   3   2  12      1.9134      0.8418      0.5512      0.0000
   4   2  12      1.6814      1.2633      1.0487      0.0000
   5   2  12      1.3420      1.0819     -0.6681      0.0000
  -9   3  12      0.9860      1.1305      1.1050      0.0000
  -8   3  12      3.5191      0.6291      2.4158      0.0000
  -7   3  12      3.9053      0.6676     -3.3899      0.0000
  -6   3  12      6.2015      0.5532     -5.6276      0.0000
  -5   3  12      3.8873      0.5790      2.4110      0.0000
  -4   3  12      4.8936      0.7038      3.2601      0.0000
  -3   3  12      0.9701      1.1818     -0.0311      0.0000
  -2   3  12      4.3595      0.5438     -4.9911      0.0000
  -1   3  12      4.0518      0.6018      4.3299      0.0000
   0   3  12      7.9568      1.0026     -7.3714      0.0000
   1   3  12      0.0000      1.3530      0.2592      0.0000
   2   3  12      2.5823      0.8266      2.2323      0.0000
   3   3  12      2.2154      1.6991      1.3438      0.0000
   4   3  12      1.9318      0.8041     -1.6224      0.0000
   5   3  12      0.9611      1.1707      1.0538      0.0000
  -9   4  12      0.5126      1.1374      4.5860      0.0000
  -8   4  12      6.7722      0.4773     -6.3649      0.0000
  -7   4  12      4.1336      0.8469     -3.6100      0.0000
  -6   4  12      6.2288      0.7201     -5.0620      0.0000
  -5   4  12      1.4872      1.5392      0.2421      0.0000
  -4   4  12      5.0832      0.6208     -5.0532      0.0000
  -3   4  12      4.5774      1.9698      5.4933      0.0000
  -2   4  12      1.3162      1.1630     -0.3021      0.0000
  -1   4  12      5.1438      0.5185      3.7503      0.0000
   0   4  12      2.0727      1.0473     -0.7535      0.0000
   1   4  12      2.0158      0.9268      2.0418      0.0000
   2   4  12      3.2634      0.7036     -3.0538      0.0000
   3   4  12      2.2182      1.0111     -0.9730      0.0000
   4   4  12      1.7062      0.9309     -0.0315      0.0000
  -9   5  12      0.4889      0.9906      1.5755      0.0000
  -8   5  12      1.2864      1.3172     -1.1807      0.0000
  -7   5  12      1.2684      1.1760      2.3909      0.0000
  -6   5  12      4.8426      0.4660      3.8785      0.0000
  -5   5  12      5.8515      0.4940     -4.8559      0.0000
  -4   5  12      2.9719      0.9516     -1.5649      0.0000
  -2   5  12      2.2472      1.5384     -0.3626      0.0000
  -1   5  12      3.3699      0.8504     -2.7879      0.0000
   0   5  12      5.5799      0.5328      6.1914      0.0000
   1   5  12      4.0047      0.7251      5.0048      0.0000
   2   5  12      2.9725      0.7045     -2.9322      0.0000
   3   5  12      5.7251      0.4727     -5.5687      0.0000
   4   5  12      3.2602      1.0789      2.0522      0.0000
  -9   6  12      0.4628      1.0213     -2.0655      0.0000
  -8   6  12      4.3684      1.2479      1.4270      0.0000
  -7   6  12      1.7070      1.3761     -1.5454      0.0000
  -6   6  12      2.8274      0.8414      2.5640      0.0000
  -5   6  12      4.8371      0.6690      0.6961      0.0000
  -4   6  12      1.7657      1.5931      1.5563      0.0000
  -3   6  12      8.6756      0.6221     -7.4304      0.0000
  -2   6  12      2.8612      0.9756      2.6852      0.0000
  -1   6  12      3.1219      1.5839      0.4920      0.0000
   0   6  12      2.8804      0.8907     -1.2981      0.0000
   1   6  12      0.0000      1.1958     -0.5704      0.0000
   2   6  12      2.9471      0.6003      3.2563      0.0000
   3   6  12      1.6681      1.1144      0.7796      0.0000
   4   6  12      0.7584      1.3520      0.3786      0.0000
  -9   7  12      0.0000      0.8033     -0.9449      0.0000
  -8   7  12      2.2205      1.0663     -0.5018      0.0000
  -7   7  12      2.0817      1.9449      2.1377      0.0000
  -6   7  12      5.3185      0.5492     -6.0735      0.0000
  -5   7  12      3.3083      0.6079      1.5672      0.0000
  -4   7  12      7.4159      0.6517      7.3009      0.0000
  -3   7  12      4.7556      0.5710      5.3882      0.0000
  -2   7  12      3.9023      1.0837     -3.7668      0.0000
  -1   7  12      1.3443      1.2707     -0.3619      0.0000
   0   7  12      1.2239      1.1181      0.3160      0.0000
   1   7  12      0.4718      1.3671      0.3295      0.0000
   2   7  12      1.4167      1.0033     -1.3934      0.0000
   3   7  12      0.9341      1.1189      0.8302      0.0000
  -9   8  12      0.4262      0.9145     -2.6312      0.0000
  -8   8  12      4.2026      0.6897      2.4974      0.0000
  -7   8  12      4.2223      1.4828      4.9791      0.0000
  -6   8  12      3.6327      1.6965     -2.7601      0.0000
  -5   8  12      2.7506      1.0645      0.1129      0.0000
  -4   8  12      2.7445      0.7379     -0.9553      0.0000
  -3   8  12      2.2176      0.8006      1.6478      0.0000
  -2   8  12      6.3852      0.4157     -6.6562      0.0000
  -1   8  12      0.0000      1.2012      1.2308      0.0000
   0   8  12      0.0000      1.0843     -1.0179      0.0000
   1   8  12      1.6803      0.8613     -1.8138      0.0000
   2   8  12      1.6669      1.1037     -0.0743      0.0000
   3   8  12      2.5120      0.9770      3.2930      0.0000
  -9   9  12      0.0000      0.8075     -0.5617      0.0000
  -8   9  12      0.6244      1.1693      0.6546      0.0000
  -7   9  12      3.4307      1.0598     -2.5430      0.0000
  -6   9  12      0.5548      1.1645     -1.5653      0.0000
  -5   9  12      1.5727      1.5492      1.2755      0.0000
  -4   9  12      4.0405      0.5560      4.1807      0.0000
  -3   9  12      2.6679      0.6054     -3.0159      0.0000
  -2   9  12      2.4900      0.8083     -1.5166      0.0000
  -1   9  12      2.3759      0.9987      3.2453      0.0000
   0   9  12      1.3724      1.1211     -1.8505      0.0000
   1   9  12      4.0144      0.8991     -3.8087      0.0000
   2   9  12      1.4964      1.1653      1.3284      0.0000
  -8  10  12      1.3514      1.0033     -2.2976      0.0000
  -7  10  12      1.0729      1.1503      0.0734      0.0000
  -6  10  12      1.6922      0.8991     -1.9495      0.0000
  -5  10  12      5.0560      1.0287     -6.1291      0.0000
  -4  10  12      1.1344      1.5843     -0.5615      0.0000
  -3  10  12      0.9285      1.1155      0.7694      0.0000
  -2  10  12      3.3295      0.6545      3.2055      0.0000
  -1  10  12      1.4383      0.9245      0.3032      0.0000
   0  10  12      2.7830      0.6879      2.8672      0.0000
   1  10  12      1.5672      1.5232     -1.2210      0.0000
  -8  11  12      1.6325      0.7324      0.9492      0.0000
  -7  11  12      1.0573      0.9363     -0.3870      0.0000
  -6  11  12      1.0031      0.9634     -0.5636      0.0000
  -5  11  12      1.8606      1.1388      1.4969      0.0000
  -4  11  12      2.2552      0.8987     -1.8586      0.0000
  -3  11  12      1.4208      1.0233      0.6731      0.0000
  -2  11  12      1.8583      0.9903      1.8691      0.0000
  -1  11  12      0.0000      1.1556     -0.1624      0.0000
   0  11  12      1.5125      1.1613     -0.0845      0.0000
  -8  12  12      0.8483      0.9466      0.1602      0.0000
  -7  12  12      1.8678      0.7946     -1.5411      0.0000
  -6  12  12      0.0000      0.9216      0.5135      0.0000
  -5  12  12      2.0918      0.7577      2.4249      0.0000
  -4  12  12      2.3964      0.7887     -1.9959      0.0000
  -3  12  12      1.5162      1.5794      0.5649      0.0000
  -2  12  12      2.1843      0.9094      1.6968      0.0000
  -1  12  12      0.0000      1.0913     -0.2347      0.0000
  -7  13  12      1.8996      0.8000      1.6080      0.0000
  -6  13  12      0.0000      1.2688     -0.3447      0.0000
  -5  13  12      2.8903      0.5965     -1.9032      0.0000
  -4  13  12      2.0119      1.1001     -0.9184      0.0000
  -3  13  12      0.0000      1.5662      0.7481      0.0000
  -9   1  13      1.0659      1.3398      1.9778      0.0000
  -8   1  13      4.1261      0.8736      4.7556      0.0000
  -7   1  13      2.6940      0.8876     -2.6934      0.0000
  -6   1  13      4.1164      0.4887     -3.4115      0.0000
  -5   1  13      5.0518      0.5608      4.0304      0.0000
  -4   1  13      2.2993      0.9643     -0.1108      0.0000
  -3   1  13      5.4798      0.9562     -5.8916      0.0000
  -2   1  13      2.0585      1.1265      1.9572      0.0000
  -1   1  13      5.3998      0.6180      6.6656      0.0000
   0   1  13      2.6124      0.7633     -0.8577      0.0000
   1   1  13      2.1481      1.3677     -1.5348      0.0000
   2   1  13      2.5535      0.8827      0.7110      0.0000
   3   1  13      2.4727      0.8326     -1.9580      0.0000
   4   1  13      2.7457      0.9478     -2.5901      0.0000
  -9   2  13      0.0000      1.2093      0.9854      0.0000
  -8   2  13      1.4469      1.4260      2.2659      0.0000
  -7   2  13      0.0000      1.1735      1.0564      0.0000
  -6   2  13      1.9291      0.8496      1.2640      0.0000
  -5   2  13      1.8022      1.0668     -1.3972      0.0000
  -4   2  13      4.0377      1.0870     -5.2846      0.0000
  -3   2  13      8.7296      0.5374     -7.3918      0.0000
  -2   2  13      2.3508      0.9815     -1.7175      0.0000
  -1   2  13      5.2353      0.7913      4.9919      0.0000
   0   2  13      2.0754      0.9946      1.8614      0.0000
   1   2  13      1.1651      1.6038      2.4629      0.0000
   2   2  13      2.4151      1.0652      1.0551      0.0000
   3   2  13      0.9503      1.1202     -1.4174      0.0000
   4   2  13      0.0000      1.3783     -0.9028      0.0000
  -9   3  13      1.5900      1.2889     -1.4112      0.0000
  -8   3  13      3.1029      0.7859     -2.6644      0.0000
  -7   3  13      3.0214      0.7894      1.4314      0.0000
  -6   3  13      3.8631      0.8049      2.6695      0.0000
  -5   3  13      4.4766      0.5478     -3.8073      0.0000
  -4   3  13      4.7047      0.7929      8.1187      0.0000
  -3   3  13      6.4465      0.5581      5.9067      0.0000
  -2   3  13      4.5027      0.6186     -5.8310      0.0000
  -1   3  13      4.5816      0.5715     -4.1839      0.0000
   0   3  13      4.2005      0.6234      4.6550      0.0000
   1   3  13      3.2372      0.9682      5.5302      0.0000
   2   3  13      2.2977      1.4364     -3.5173      0.0000
   3   3  13      1.7834      1.0019      1.5509      0.0000
  -9   4  13      2.3547      1.1052     -1.8133      0.0000
  -8   4  13      0.8387      1.1010     -2.0625      0.0000
  -7   4  13      1.2794      1.2043      0.7274      0.0000
  -6   4  13      1.7584      1.1897      0.9857      0.0000
  -5   4  13      4.7217      0.7538      4.4930      0.0000
  -4   4  13      1.9098      1.1808      1.5787      0.0000
  -3   4  13      2.5087      0.8592      1.3797      0.0000
  -2   4  13      3.2413      0.7377      3.7850      0.0000
  -1   4  13      3.6534      0.5390     -3.7264      0.0000
   0   4  13      3.5475      0.6554     -3.4521      0.0000
   1   4  13      1.5023      1.2937      0.4938      0.0000
   2   4  13      0.3059      1.0791     -0.0505      0.0000
   3   4  13      2.1052      0.8892     -0.8166      0.0000
 -10   5  13      0.0000      0.8008      1.1830      0.0000
  -9   5  13      1.5737      1.3124      0.8032      0.0000
  -8   5  13      3.0341      0.6719      2.9200      0.0000
  -7   5  13      2.0593      1.1349      2.0405      0.0000
  -6   5  13      3.0834      0.7935     -1.4888      0.0000
  -5   5  13      2.5815      1.0129      1.4749      0.0000
  -4   5  13      2.9957      0.7925      1.2925      0.0000
  -3   5  13      2.1830      0.8608      1.0075      0.0000
  -2   5  13      4.0671      0.5858     -4.0231      0.0000
  -1   5  13      3.0494      0.6234     -2.8083      0.0000
   0   5  13      1.9789      0.9727      2.6066      0.0000
   1   5  13      0.4426      0.9992      0.7099      0.0000
   2   5  13      2.4907      0.9712     -0.2332      0.0000
   3   5  13      0.0000      1.0772     -0.7954      0.0000
 -10   6  13      0.0000      0.9385     -1.1099      0.0000
  -8   6  13      0.9910      1.1096      1.8302      0.0000
  -7   6  13      4.0327      0.7692      3.5870      0.0000
  -6   6  13      2.2138      0.7312     -1.9311      0.0000
  -5   6  13      2.7770      0.9677     -4.0306      0.0000
  -4   6  13      2.0175      0.9979     -0.3528      0.0000
  -3   6  13      1.3921      1.2230     -0.0757      0.0000
  -2   6  13      1.6046      1.2765      0.0486      0.0000
  -1   6  13      2.2834      1.0406      1.5637      0.0000
   0   6  13      1.9311      0.8275     -2.2618      0.0000
   1   6  13      1.7118      1.3616     -1.7196      0.0000
   2   6  13      0.6716      1.1781     -1.3206      0.0000
 -10   7  13      0.0000      0.7224     -0.7787      0.0000
  -9   7  13      2.5384      0.7838      2.0124      0.0000
  -8   7  13      2.6206      0.7324      3.1006      0.0000
  -7   7  13      6.5548      0.6157     -6.0281      0.0000
  -6   7  13      5.3822      1.3860     -5.4986      0.0000
  -4   7  13      2.2613      1.4309      1.5821      0.0000
  -3   7  13      1.2794      1.2224     -2.1814      0.0000
  -2   7  13      4.3657      0.6008      4.7688      0.0000
  -1   7  13      6.2300      0.8234      7.0530      0.0000
   0   7  13      2.2274      1.0923     -2.4929      0.0000
   1   7  13      1.6513      1.1989     -1.4773      0.0000
   2   7  13      1.1729      1.0617      0.5245      0.0000
  -9   8  13      2.5307      0.8753     -2.7773      0.0000
  -8   8  13      2.3694      1.0516      2.7059      0.0000
  -7   8  13      3.0876      0.7974      3.2411      0.0000
  -6   8  13      1.9398      1.4473     -1.5842      0.0000
  -5   8  13      1.2923      1.1933     -0.4841      0.0000
  -4   8  13      2.1526      1.1069      1.5036      0.0000
  -3   8  13      1.9880      0.9360     -1.5717      0.0000
  -2   8  13      2.3338      0.8867     -2.4056      0.0000
  -1   8  13      2.6173      1.1178      0.5675      0.0000
   0   8  13      1.7190      1.1838      1.1335      0.0000
   1   8  13      0.6645      1.0954      0.2598      0.0000
  -9   9  13      1.8932      0.7882      0.1326      0.0000
  -8   9  13      1.7112      1.3340     -1.0418      0.0000
  -7   9  13      1.7627      0.9200     -0.0956      0.0000
  -6   9  13      1.3674      1.1550      0.7032      0.0000
  -5   9  13      3.4959      0.7234      1.6965      0.0000
  -4   9  13      2.6729      0.9648      1.9793      0.0000
  -3   9  13      3.3986      1.2300      0.8987      0.0000
  -2   9  13      1.8005      1.5052     -1.0391      0.0000
  -1   9  13      0.0000      1.3501     -0.9073      0.0000
   0   9  13      1.9202      1.0809      1.2044      0.0000
  -9  10  13      3.5855      1.2809      2.3899      0.0000
  -8  10  13      0.0000      1.1986     -0.6830      0.0000
  -7  10  13      1.3198      1.1940      0.8195      0.0000
  -6  10  13      2.0526      0.6989      1.4026      0.0000
  -5  10  13      2.2407      0.9088      0.0090      0.0000
  -4  10  13      3.2280      0.6277     -3.0712      0.0000
  -3  10  13      1.4392      1.5002      0.5268      0.0000
  -2  10  13      3.1456      1.0654      2.9565      0.0000
  -1  10  13      0.0000      1.2152     -1.6359      0.0000
  -9  11  13      0.9438      1.1552     -0.8364      0.0000
  -8  11  13      0.0000      1.0844      0.0146      0.0000
  -7  11  13      2.1902      1.5413      1.3914      0.0000
  -6  11  13      1.5119      1.3154      1.2709      0.0000
  -5  11  13      1.8430      1.0563     -0.5885      0.0000
  -4  11  13      0.0000      1.4158     -0.9150      0.0000
  -3  11  13      0.0000      1.4894      1.8186      0.0000
  -2  11  13      2.2032      0.7277     -1.7169      0.0000
  -7  12  13      2.8481      0.9547     -3.2887      0.0000
  -6  12  13      1.8594      0.7757     -0.7930      0.0000
  -5  12  13      1.9269      0.8235      0.2203      0.0000
  -4  12  13      0.8444      1.2242      0.9216      0.0000
 -10   0  14      4.5323      1.0751     -2.5317      0.0000
  -9   0  14      1.1466      1.3550     -0.6997      0.0000
  -8   0  14      5.7766      1.0077     -3.1341      0.0000
  -7   0  14      4.5396      0.9750     -3.0969      0.0000
  -6   0  14      3.7151      0.9505      2.5178      0.0000
  -5   0  14      7.0784      1.0225      8.9579      0.0000
  -4   0  14      2.0999      1.6859     -0.0205      0.0000
  -3   0  14      5.6448      1.0821     -4.5918      0.0000
  -2   0  14      0.8098      1.4299      1.8308      0.0000
  -1   0  14      2.9640      0.8482      2.4284      0.0000
   0   0  14      4.7708      0.9447     -5.4007      0.0000
   1   0  14      1.6349      1.3297      1.0787      0.0000
   2   0  14      2.2663      1.1731      2.7062      0.0000
 -10   1  14      0.9965      1.5647     -0.8958      0.0000
  -9   1  14      3.2265      0.7541     -1.0801      0.0000
  -8   1  14      1.1194      1.3840     -1.7103      0.0000
  -7   1  14      5.0451      0.5426      4.1962      0.0000
  -6   1  14      2.8538      0.8789     -3.2591      0.0000
  -5   1  14      3.0458      0.9537     -2.3137      0.0000
  -3   1  14      5.0396      0.7212      4.9396      0.0000
  -2   1  14      2.0945      1.0832     -0.9771      0.0000
  -1   1  14      2.3760      1.0387     -2.2092      0.0000
   0   1  14      2.9961      0.6790      1.7260      0.0000
   1   1  14      2.3861      0.9006     -1.8938      0.0000
   2   1  14      2.4405      0.8822     -2.8416      0.0000
 -10   2  14      4.5386      0.7168      2.8797      0.0000
  -9   2  14      0.0000      1.1414      0.3069      0.0000
  -8   2  14      4.4503      1.1235      2.3432      0.0000
  -7   2  14      1.0684      1.3218      1.3908      0.0000
  -6   2  14      2.5901      1.0217      0.0362      0.0000
  -5   2  14      3.5812      0.9014     -3.4275      0.0000
  -4   2  14      1.0405      1.7787     -0.0160      0.0000
  -3   2  14      2.1003      0.8230     -0.5116      0.0000
  -2   2  14      2.0671      1.6086      2.5906      0.0000
  -1   2  14      1.8465      1.0117     -1.6658      0.0000
   0   2  14      1.8405      1.0595     -0.3553      0.0000
   1   2  14      2.2763      0.8663     -2.1724      0.0000
   2   2  14      1.6598      1.1938     -0.9508      0.0000
 -10   3  14      2.4727      1.5188      3.2973      0.0000
  -9   3  14      0.6421      1.0244     -1.1979      0.0000
  -8   3  14      0.0000      1.1220      0.1926      0.0000
  -7   3  14      2.2087      0.9148     -1.7673      0.0000
  -6   3  14      3.0655      1.8912     -1.8978      0.0000
  -5   3  14      2.5775      0.8588     -2.7858      0.0000
  -4   3  14      2.8169      0.7915      1.4329      0.0000
  -3   3  14      3.7372      1.1275      3.6675      0.0000
  -2   3  14      1.4246      0.9650     -0.6325      0.0000
  -1   3  14      1.6737      0.8020     -2.1146      0.0000
   0   3  14      0.0000      1.0926     -0.1540      0.0000
   1   3  14      2.0843      0.9091      0.3606      0.0000
   2   3  14      1.5965      1.1693     -1.5516      0.0000
 -10   4  14      1.7253      0.9600      1.5563      0.0000
  -9   4  14      2.1251      0.6822     -2.1642      0.0000
  -8   4  14      1.5658      1.1543     -0.5722      0.0000
  -7   4  14      4.8699      0.5796      3.6231      0.0000
  -6   4  14      3.4066      0.5684     -3.2178      0.0000
  -5   4  14      2.8955      0.8219     -4.2194      0.0000
  -4   4  14      2.0196      0.8739     -0.8003      0.0000
  -3   4  14      3.5810      0.7739      2.3732      0.0000
  -2   4  14      0.9241      0.9614     -0.3545      0.0000
  -1   4  14      3.4281      1.0205      3.0385      0.0000
   0   4  14      1.0215      1.1091      1.4215      0.0000
   1   4  14      2.7908      0.9961     -2.4442      0.0000
   2   4  14      2.2116      1.1351     -3.0725      0.0000
 -10   5  14      2.2893      1.5950     -2.1947      0.0000
  -9   5  14      3.4424      0.5569      2.9220      0.0000
  -8   5  14      2.9025      1.1178      3.0329      0.0000
  -7   5  14      3.6563      0.6414     -2.1751      0.0000
  -6   5  14      2.6151      0.6481      0.7730      0.0000
  -5   5  14      2.0345      0.7951      2.4167      0.0000
  -4   5  14      5.8374      0.6214     -6.3569      0.0000
  -3   5  14      5.2409      0.5632     -4.3065      0.0000
  -2   5  14      4.7598      0.7084      4.0799      0.0000
  -1   5  14      1.9280      0.7662      1.7922      0.0000
   0   5  14      1.4232      1.1265     -0.6312      0.0000
   1   5  14      2.9178      0.8622      2.5865      0.0000
 -10   6  14      2.2784      1.0392     -1.9957      0.0000
  -9   6  14      2.2397      0.9431     -1.2318      0.0000
  -8   6  14      2.0530      1.0302      2.2987      0.0000
  -7   6  14      2.2539      0.7511     -1.2580      0.0000
  -6   6  14      1.4612      1.0383      1.3863      0.0000
  -5   6  14      2.9779      0.7071      2.5178      0.0000
  -4   6  14      2.7177      0.9135      3.9612      0.0000
  -3   6  14      2.8931      0.7474     -2.7491      0.0000
  -2   6  14      1.7826      0.8280      0.7166      0.0000
  -1   6  14      0.1976      1.1168      0.3467      0.0000
   0   6  14      2.1549      0.8162     -1.5965      0.0000
   1   6  14      0.0000      1.1724     -0.7065      0.0000
 -10   7  14      1.2149      1.2318      0.9443      0.0000
  -9   7  14      1.5347      1.1381      0.0989      0.0000
  -8   7  14      0.9400      1.1700      0.4090      0.0000
  -7   7  14      0.9938      1.1751     -0.8312      0.0000
  -6   7  14      3.1853      0.7974     -1.2778      0.0000
  -5   7  14      0.0000      1.1455      1.0065      0.0000
  -4   7  14      2.2954      0.8182      1.2012      0.0000
  -3   7  14      1.3729      1.0251     -1.1303      0.0000
  -2   7  14      1.7805      1.0250      1.0734      0.0000
  -1   7  14      1.5242      1.1633      0.9377      0.0000
   0   7  14      1.2643      1.0514     -0.9926      0.0000
 -10   8  14      1.8666      0.8268      1.2232      0.0000
  -9   8  14      0.0000      1.2199      1.4266      0.0000
  -8   8  14      0.8066      1.2106     -0.6642      0.0000
  -7   8  14      2.3090      0.6677     -0.6113      0.0000
  -6   8  14      2.5631      0.7525      1.5607      0.0000
  -5   8  14      2.3452      1.0037      2.8408      0.0000
  -4   8  14      2.3023      1.2482     -2.5384      0.0000
  -3   8  14      1.1325      1.5519     -0.2266      0.0000
  -2   8  14      0.0000      1.5300     -0.9732      0.0000
  -1   8  14      1.8190      1.1946     -1.9969      0.0000
 -10   9  14      2.1103      0.7440      2.4282      0.0000
  -9   9  14      1.3365      1.2351     -2.1856      0.0000
  -8   9  14      2.6650      0.7926     -1.9923      0.0000
  -7   9  14      1.6292      1.1940     -0.6130      0.0000
  -6   9  14      1.9063      1.9738     -0.5508      0.0000
  -5   9  14      3.0671      0.9069     -2.2457      0.0000
  -4   9  14      1.2459      1.5253      0.6325      0.0000
  -3   9  14      0.4712      1.4123      3.1811      0.0000
  -2   9  14      2.9089      0.8444     -1.1562      0.0000
 -10  10  14      1.2675      1.3754      1.0499      0.0000
  -9  10  14      2.2639      1.0572      1.6916      0.0000
  -8  10  14      1.4880      1.1837     -0.1280      0.0000
  -7  10  14      2.2964      0.8854     -1.1715      0.0000
  -6  10  14      0.9139      1.1273      0.1001      0.0000
  -5  10  14      2.3806      1.4132     -2.7523      0.0000
  -4  10  14      2.6226      1.2921     -0.1298      0.0000
  -3  10  14      2.2521      1.6058      1.1308      0.0000
  -7  11  14      0.0000      1.5577     -0.0077      0.0000
  -6  11  14      1.6677      1.6032      1.5435      0.0000
 -11   1  15      0.7798      0.9288      0.5033      0.0000
 -10   1  15      2.5625      0.6733      0.0411      0.0000
  -9   1  15      1.0901      1.0725     -0.1343      0.0000
  -8   1  15      2.1299      0.8490      2.3852      0.0000
  -7   1  15      1.0955      1.0523      1.0013      0.0000
  -6   1  15      3.7374      0.5680     -3.6416      0.0000
  -5   1  15      1.8226      1.5216     -2.5251      0.0000
  -4   1  15      0.2418      1.2058     -0.4479      0.0000
  -3   1  15      1.8112      0.8605      0.3112      0.0000
  -2   1  15      0.0000      1.1740      0.6127      0.0000
  -1   1  15      2.3857      1.0150     -1.2466      0.0000
   0   1  15      1.2988      1.1817      0.6525      0.0000
 -11   2  15      1.7491      1.0080      1.9678      0.0000
 -10   2  15      1.5377      1.0278      0.1328      0.0000
  -9   2  15      0.0000      1.2210     -3.2686      0.0000
  -8   2  15      2.1626      0.9405      2.4027      0.0000
  -7   2  15      5.1252      0.5555      4.9244      0.0000
  -6   2  15      3.2658      0.7005     -2.0936      0.0000
  -5   2  15      2.3535      1.2391     -3.0514      0.0000
  -4   2  15      2.3078      0.9330      1.9049      0.0000
  -3   2  15      2.0307      0.7413     -1.5392      0.0000
  -2   2  15      3.6535      0.8904     -4.6588      0.0000
  -1   2  15      2.0909      1.0764      1.3601      0.0000
   0   2  15      3.0709      0.6251      4.6494      0.0000
 -11   3  15      1.5704      1.1950      0.1845      0.0000
 -10   3  15      2.1434      0.7236     -1.5676      0.0000
  -9   3  15      1.6792      1.0286     -0.9652      0.0000
  -8   3  15      2.0575      0.9523     -2.4020      0.0000
  -7   3  15      3.1881      0.7152     -2.4918      0.0000
  -6   3  15      3.6324      1.0072      3.6656      0.0000
  -5   3  15      3.1696      1.3610      2.8161      0.0000
  -4   3  15      2.2400      1.0188     -0.1403      0.0000
  -3   3  15      2.2737      0.6752      0.1481      0.0000
  -2   3  15      0.5606      1.1222      0.4329      0.0000
  -1   3  15      1.9965      0.7042     -2.1976      0.0000
   0   3  15      1.1564      1.1275     -1.1713      0.0000
 -11   4  15      0.0000      0.6905      0.0268      0.0000
 -10   4  15      0.4139      1.0255     -0.7891      0.0000
  -9   4  15      0.0000      1.0344      0.6337      0.0000
  -8   4  15      1.4892      1.1346     -0.9481      0.0000
  -7   4  15      3.5147      0.7565     -3.1893      0.0000
  -6   4  15      2.3202      1.0526      1.5884      0.0000
  -5   4  15      4.2330      0.6466      3.4218      0.0000
  -4   4  15      2.5686      1.3955      0.5850      0.0000
  -3   4  15      2.2130      1.1429      1.3025      0.0000
  -2   4  15      2.1044      0.7806      1.5664      0.0000
  -1   4  15      1.9104      0.8462     -0.9653      0.0000
   0   4  15      2.9427      0.9830     -2.5556      0.0000
 -11   5  15      0.0000      1.1365     -0.4939      0.0000
 -10   5  15      2.0057      0.9230     -0.4971      0.0000
  -9   5  15      0.0000      1.2815      0.3939      0.0000
  -8   5  15      1.1645      1.2252      1.4716      0.0000
  -7   5  15      1.0610      1.0869      0.1577      0.0000
  -6   5  15      1.7211      1.0385     -0.4492      0.0000
  -5   5  15      2.5478      0.8913      1.4032      0.0000
  -4   5  15      2.6907      0.8346     -1.8661      0.0000
  -3   5  15      3.6474      0.6995     -3.1705      0.0000
  -2   5  15      0.0000      1.3330      0.3538      0.0000
  -1   5  15      0.9595      1.0695     -0.4785      0.0000
 -11   6  15      0.0000      1.1217     -0.3248      0.0000
 -10   6  15      1.1117      1.0962      1.0364      0.0000
  -9   6  15      2.7524      1.4897      3.1173      0.0000
  -8   6  15      2.3247      1.1399     -2.0654      0.0000
  -7   6  15      5.7297      0.6975     -5.5292      0.0000
  -6   6  15      1.4399      1.0947      0.3392      0.0000
  -5   6  15      2.1795      0.8100      2.2939      0.0000
  -4   6  15      2.2421      0.8129     -0.8671      0.0000
  -3   6  15      0.0000      1.0142      0.4806      0.0000
  -2   6  15      2.5831      0.6240      2.9154      0.0000
  -1   6  15      2.5541      0.8610     -2.6938      0.0000
 -11   7  15      0.0000      1.0670      1.9563      0.0000
 -10   7  15      0.0000      1.0878      0.7862      0.0000
  -9   7  15      0.5052      1.2639     -0.3700      0.0000
  -8   7  15      0.4496      1.0803      0.2596      0.0000
  -7   7  15      0.0000      1.0785     -0.3988      0.0000
  -6   7  15      2.9329      0.8345     -2.8148      0.0000
  -5   7  15      2.0772      1.5847     -3.2522      0.0000
  -4   7  15      0.1508      1.4049      0.7713      0.0000
  -3   7  15      2.6472      0.9088      0.5450      0.0000
  -2   7  15      1.2308      0.9474      0.2075      0.0000
 -10   8  15      0.0000      1.0185      0.3761      0.0000
  -9   8  15      2.1634      0.8559     -1.7630      0.0000
  -8   8  15      1.4590      1.0498      0.5798      0.0000
  -7   8  15      2.1902      1.0658      1.8526      0.0000
  -6   8  15      2.7266      1.1914      1.2489      0.0000
  -5   8  15      1.4539      1.4135     -0.0895      0.0000
  -4   8  15      1.4830      1.2082      0.3436      0.0000
  -3   8  15      0.7973      1.2053      0.2906      0.0000
  -9   9  15      1.1637      1.0804     -0.6129      0.0000
  -8   9  15      2.9255      0.7564     -1.1634      0.0000
  -7   9  15      1.6866      1.4306      1.0691      0.0000
  -6   9  15      2.5177      1.2371      2.1475      0.0000
  -5   9  15      1.3558      1.2468     -1.3020      0.0000
 -12   0  16      0.0000      1.1429      0.4624      0.0000
 -11   0  16      3.0709      1.4022      2.4612      0.0000
 -10   0  16      3.6904      1.0520     -3.1132      0.0000
  -9   0  16      5.2270      1.0225     -3.7717      0.0000
  -8   0  16      0.0000      1.3389      0.6563      0.0000
  -7   0  16      2.9436      1.2322      1.7230      0.0000
  -6   0  16      2.7085      1.4924     -2.8538      0.0000
  -5   0  16      4.8565      1.0176      4.4342      0.0000
  -4   0  16      4.1913      0.7319      3.9019      0.0000
  -3   0  16      0.4974      0.9184      0.2564      0.0000
  -2   0  16      1.2783      1.4471     -2.0896      0.0000
 -12   1  16      1.5391      1.0263     -1.2730      0.0000
 -11   1  16      1.3097      1.3413      1.4750      0.0000
 -10   1  16      0.7316      1.0286      0.0179      0.0000
  -9   1  16      1.6584      1.1449      0.2221      0.0000
  -8   1  16      2.0607      0.8878     -1.6158      0.0000
  -7   1  16      1.3926      1.1842     -0.9323      0.0000
  -6   1  16      1.7292      1.2375      0.9708      0.0000
  -5   1  16      0.0000      1.1253      0.6938      0.0000
  -4   1  16      2.1874      0.8772      2.0631      0.0000
  -3   1  16      0.0000      0.7012     -1.3132      0.0000
  -2   1  16      1.5924      0.9371      0.0373      0.0000
 -12   2  16      0.0000      1.1093     -1.1644      0.0000
 -11   2  16      2.3667      1.0690     -0.2796      0.0000
 -10   2  16      2.3396      0.7818      1.7656      0.0000
  -9   2  16      2.1009      1.2705      2.1956      0.0000
  -8   2  16      1.2421      1.0508      0.0251      0.0000
  -7   2  16      3.0265      0.6649     -3.0217      0.0000
  -6   2  16      1.4267      1.1239      1.6559      0.0000
  -5   2  16      2.3057      0.8173     -0.5055      0.0000
  -4   2  16      0.4688      1.1073     -0.7841      0.0000
  -3   2  16      0.8684      1.0226     -1.1783      0.0000
  -2   2  16      0.0000      0.9429      0.0301      0.0000
 -12   3  16      0.9262      1.2653      1.8066      0.0000
 -11   3  16      0.0000      1.2493      0.2722      0.0000
 -10   3  16      0.9871      1.1085      0.0238      0.0000
  -9   3  16      0.0000      1.5841     -0.0670      0.0000
  -8   3  16      1.0809      1.2362      0.0906      0.0000
  -7   3  16      1.8187      0.9930     -1.3305      0.0000
  -6   3  16      2.0199      0.8493     -1.0084      0.0000
  -5   3  16      1.5697      1.3721      0.5763      0.0000
  -4   3  16      1.3481      1.1362     -0.6837      0.0000
  -3   3  16      0.8199      1.3158      0.7850      0.0000
  -2   3  16      1.5734      1.2341      0.5217      0.0000
 -11   4  16      2.6069      0.9469     -2.5677      0.0000
 -10   4  16      1.2292      1.3235      0.7804      0.0000
  -9   4  16      4.5373      1.6899      4.4480      0.0000
  -8   4  16      1.5185      1.1465     -2.2406      0.0000
  -7   4  16      2.7540      0.7722     -1.8019      0.0000
  -6   4  16      2.0038      0.9884      1.0103      0.0000
  -5   4  16      0.9373      1.2501     -0.0228      0.0000
  -4   4  16      4.0997      0.6153     -4.4774      0.0000
  -3   4  16      2.5387      0.6947      2.1944      0.0000
  -2   4  16      3.5093      0.8953      3.5534      0.0000
 -11   5  16      1.9625      1.1492     -0.8473      0.0000
 -10   5  16      2.3366      1.2884     -1.6173      0.0000
  -9   5  16      0.0000      1.3920      0.9067      0.0000
  -8   5  16      2.9161      0.8680      1.3742      0.0000
  -7   5  16      0.9021      1.1951      1.6849      0.0000
  -6   5  16      3.3644      0.8236      2.5633      0.0000
  -5   5  16      0.0000      1.5300      0.1288      0.0000
  -4   5  16      1.4337      1.4927     -2.4055      0.0000
  -3   5  16      2.6598      0.8172     -2.6042      0.0000
 -10   6  16      1.6565      1.3453      0.0981      0.0000
  -9   6  16      1.4501      1.5324     -1.5757      0.0000
  -8   6  16      1.4806      1.2202      0.4049      0.0000
  -7   6  16      1.8113      1.1097     -1.3309      0.0000
  -6   6  16      0.0000      1.4902     -0.0962      0.0000
  -5   6  16      1.4615      1.5292      1.7861      0.0000
  -4   6  16      1.2282      1.4613      2.6889      0.0000
  -9   7  16      0.0000      1.4400     -0.2736      0.0000
  -8   7  16      0.0000      1.0145     -0.0443      0.0000
  -7   7  16      2.1463      0.8452      0.9624      0.0000
  -6   7  16      1.1893      1.1621      0.1511      0.0000
 -11   1  17      0.3534      0.9622      0.7920      0.0000
 -10   1  17      0.0000      0.9559     -0.6023      0.0000
  -9   1  17      1.1987      1.0140      1.1153      0.0000
  -8   1  17      1.4907      1.2729      1.2031      0.0000
  -7   1  17      1.2918      1.2701     -0.6311      0.0000
  -6   1  17      1.0869      1.1080     -0.6069      0.0000
  -5   1  17      1.1450      1.2252      0.4385      0.0000
  -4   1  17      1.8458      1.1128     -1.0294      0.0000
 -10   2  17      1.4720      1.0938      1.0710      0.0000
  -9   2  17      1.6422      0.9994      1.1273      0.0000
  -8   2  17      1.5086      1.1914     -1.6746      0.0000
  -7   2  17      1.9444      0.9582      1.5535      0.0000
  -6   2  17      1.6985      1.3456      2.6069      0.0000
  -5   2  17      2.7976      1.3571     -1.3493      0.0000
 -10   3  17      0.5421      1.2229     -0.0421      0.0000
  -9   3  17      0.0000      1.1862     -1.1644      0.0000
  -8   3  17      2.1820      1.0535     -2.5653      0.0000
  -7   3  17      1.8290      0.9034      0.3611      0.0000
  -6   3  17      4.6696      1.0772      3.6989      0.0000
  -5   3  17      1.7284      1.5569      0.8516      0.0000
  -9   4  17      2.0645      1.4831      0.6284      0.0000
  -8   4  17      0.9701      1.3688      0.9976      0.0000
  -7   4  17      1.7117      1.1893     -1.1643      0.0000
  -6   4  17      1.1305      1.6412     -1.5634      0.0000
                                                    
