# Supplementary material for: How to get maximum structure information from anisotropic displacement parameters obtained by three-dimensional electron diffraction: an experimental study on metal–organic frameworks
Source: IUCrJ. 2022 Jun 8;9(Pt 4):480–91. doi: 10.1107/S2052252522005632 (PMC9252158; doi:10.1107/S2052252522005632)
Supplement: Supplementary file 3 [file m-09-00480-sup3.zip › vq5001ZIF-EC1_6sup42.hkl]

#
# Unique observed reflections after correcting
# for dispersion and merging Friedel opposites
#
data_1_1
_shelx_title ' 14m_a.res in P2(1)/c'
_shelx_refln_list_code          3
_shelx_F_calc_maximum       75.09
_exptl_crystal_F_000       413.19
_reflns_d_resolution_high  0.8057

loop_
 _space_group_symop_operation_xyz
 'x, y, z'
 '-x, y+1/2, -z+1/2'
 '-x, -y, -z'
 'x, -y-1/2, z-1/2'

_cell_length_a    13.4619
_cell_length_b    14.6590
_cell_length_c    14.4487
_cell_angle_alpha  90.000
_cell_angle_beta  118.122
_cell_angle_gamma  90.000

loop_
 _refln_index_h
 _refln_index_k
 _refln_index_l
 _refln_F_meas
 _refln_F_sigma
 _refln_A_calc
 _refln_B_calc
   1   2   0      7.7166      0.3956      5.9102      0.0000
   1   3   0     22.0137      1.0868     26.5294      0.0000
   2   4   0     26.5463      1.3108     30.7599      0.0000
   1   5   0      8.6723      0.6210     -8.3561      0.0000
   2   5   0     23.9708      1.6746    -26.3766      0.0000
   1   6   0     10.5871      0.7508     11.9805      0.0000
   2   6   0     18.0847      1.2702    -15.9592      0.0000
   3   6   0     21.0277      1.0416     25.8748      0.0000
   1   7   0     12.1458      0.8606     10.0031      0.0000
   3   7   0     15.1127      1.8360    -17.5962      0.0000
   0   8   0     15.1604      1.0706     16.8916      0.0000
   1   8   0      1.5780      0.6337     -1.5009      0.0000
   4   8   0     15.5017      0.7763     15.0124      0.0000
   1   9   0     14.5091      1.0252     14.5258      0.0000
   2   9   0      6.6147      0.5225      8.3723      0.0000
   4   9   0      2.6396      0.5541     -3.1479      0.0000
   5   9   0      1.7517      0.8498     -1.5772      0.0000
   0  10   0     16.3451      1.1526    -16.2010      0.0000
   1  10   0      4.5828      0.3619      4.8494      0.0000
   2  10   0      5.8339      0.4628      5.3464      0.0000
   3  10   0      4.4011      0.4525      4.5035      0.0000
   4  10   0      3.6732      0.4612      3.5636      0.0000
   5  10   0      9.2361      0.4920     12.6941      0.0000
   1  11   0      4.5608      0.4325     -4.5461      0.0000
   2  11   0      3.4270      0.3817      3.0141      0.0000
   3  11   0      4.7555      0.4672     -5.0999      0.0000
   4  11   0      5.8046      0.4926     -5.1413      0.0000
   5  11   0      2.5917      0.5703      3.4528      0.0000
   6  11   0      7.1145      0.5862      7.9611      0.0000
   0  12   0      9.2357      0.6843     -5.7433      0.0000
   1  12   0      1.7415      0.6478      1.3575      0.0000
   2  12   0      4.0247      0.4354      4.1686      0.0000
   3  12   0      3.0089      0.4888     -2.3183      0.0000
   6  12   0      2.0598      0.5219      2.0658      0.0000
   1  13   0      8.5429      0.6639      7.4390      0.0000
   2  13   0      1.3438      0.8058     -0.1962      0.0000
   3  13   0      5.5937      0.4796     -5.9422      0.0000
   4  13   0      1.6440      0.9353      0.9057      0.0000
   6  13   0      1.6073      0.5653     -1.5303      0.0000
   7  13   0      1.2446      1.0151     -0.0273      0.0000
   0  14   0      2.8135      0.5098     -1.5045      0.0000
   1  14   0      3.9263      0.6331      4.0836      0.0000
   3  14   0      1.0092      0.8041      0.0044      0.0000
   4  14   0      3.5401      0.4782     -2.6905      0.0000
   5  14   0      2.7313      0.5374     -3.3307      0.0000
   7  14   0      1.6372      0.8143      1.9635      0.0000
   1  15   0      3.6314      0.4361      3.3448      0.0000
   2  15   0      2.0186      0.8217     -0.7382      0.0000
   3  15   0      2.2625      0.6280     -0.3466      0.0000
   4  15   0      1.6426      0.7563      1.5212      0.0000
   5  15   0      2.6298      0.4954      1.2213      0.0000
   6  15   0      1.6109      0.8276     -1.5805      0.0000
   7  15   0      0.0000      0.7809      0.6312      0.0000
   8  15   0      1.7365      0.8807      0.6345      0.0000
   0  16   0      1.8231      0.6254      0.5322      0.0000
   1  16   0      0.9177      0.8393     -0.2979      0.0000
   2  16   0      2.1481      0.5730      0.3435      0.0000
   3  16   0      1.7551      0.6722      1.4878      0.0000
   4  16   0      2.3267      0.4056      2.2811      0.0000
   5  16   0      0.9737      0.9386      1.0702      0.0000
   6  16   0      0.8188      0.9400     -0.2565      0.0000
   1  17   0      2.4457      0.4087     -2.7405      0.0000
   2  17   0      1.3484      0.6316      1.6437      0.0000
   3  17   0      1.6642      0.4799      1.0978      0.0000
   4  17   0      1.7274      0.5038     -1.3534      0.0000
   0  18   0      1.3650      0.7547      0.7412      0.0000
   1  18   0      0.7110      0.7699      1.0956      0.0000
  -2   2   1     41.5141      2.0432     75.0913      0.0000
  -3   3   1      7.3334      0.4069      8.1277      0.0000
  -2   3   1     33.6509      2.3469     42.1021      0.0000
   0   3   1     21.7254      1.0716     26.2760      0.0000
  -2   4   1     17.2625      1.2152    -18.8035      0.0000
   0   4   1     12.6399      0.8847    -18.0165      0.0000
  -4   5   1     17.1253      1.2116    -17.0738      0.0000
  -3   5   1     11.3471      0.8164    -13.3130      0.0000
  -1   5   1      2.6294      0.6546     -2.5130      0.0000
   0   5   1      3.2982      0.3653     -2.2784      0.0000
   1   5   1      5.1272      0.4224     -4.6209      0.0000
  -4   6   1     11.5066      0.8314      9.5846      0.0000
  -3   6   1     12.9568      0.9218    -14.5036      0.0000
  -2   6   1     22.5076      1.5744    -18.7098      0.0000
   0   6   1     13.5305      0.9529     13.3975      0.0000
   1   6   1     12.3087      0.8721     12.2707      0.0000
   2   6   1      3.4402      0.3326     -3.7516      0.0000
  -5   7   1      2.0436      0.8468     -0.7757      0.0000
  -4   7   1     14.7361      1.0441     13.8429      0.0000
  -3   7   1     16.1133      1.1400     19.9344      0.0000
  -2   7   1      1.9814      0.4143     -1.3130      0.0000
  -1   7   1     11.5467      0.5862    -13.9396      0.0000
   0   7   1      4.0557      0.3863     -2.8846      0.0000
   1   7   1      4.5737      0.4044     -3.4228      0.0000
   2   7   1      2.8159      0.4082      3.0544      0.0000
  -6   8   1      4.1652      0.5632      4.2211      0.0000
  -5   8   1      1.6127      0.9761     -2.4287      0.0000
  -4   8   1      7.9859      0.6138     -8.8462      0.0000
  -3   8   1      9.8104      0.7257      9.0981      0.0000
  -2   8   1     17.9002      1.2564     19.3015      0.0000
  -1   8   1      3.9234      0.5609      3.7966      0.0000
   0   8   1      8.2519      0.4324    -10.1781      0.0000
   1   8   1      3.6082      0.3617     -3.6710      0.0000
   2   8   1      5.0824      0.4372     -3.3428      0.0000
   3   8   1     15.3106      1.0860    -14.3752      0.0000
  -6   9   1      2.2687      0.6906      1.0516      0.0000
  -5   9   1     11.5098      0.8336     11.0900      0.0000
  -4   9   1      8.4551      0.6335     -4.2877      0.0000
  -3   9   1     21.4780      1.5100    -20.7990      0.0000
  -2   9   1      1.8121      0.7345     -1.3049      0.0000
   0   9   1      4.7291      0.4683      3.5861      0.0000
   1   9   1      5.8729      0.4499      5.7697      0.0000
   2   9   1      6.2748      0.4886      5.5578      0.0000
   3   9   1      2.7835      0.4445     -3.2916      0.0000
  -7  10   1      2.0530      0.7805     -2.3381      0.0000
  -6  10   1      1.9185      0.8352      0.6342      0.0000
  -4  10   1      5.2691      0.5122     -5.4563      0.0000
  -3  10   1      3.6697      0.3255     -3.7298      0.0000
  -2  10   1      9.7841      0.7152      8.7947      0.0000
  -1  10   1      8.9764      0.7011      9.0811      0.0000
   1  10   1      1.3768      0.8228     -1.7791      0.0000
   2  10   1      6.7810      0.5284      6.6566      0.0000
   3  10   1      2.6241      0.3870     -2.5336      0.0000
   4  10   1     10.8036      0.5606    -10.0420      0.0000
  -7  11   1      2.1194      0.7181     -1.6713      0.0000
  -5  11   1      5.2664      0.4958     -5.4669      0.0000
  -4  11   1      3.7970      0.5294     -4.3049      0.0000
  -3  11   1      1.5344      0.7329      0.9907      0.0000
  -2  11   1      2.1615      0.6872     -1.4818      0.0000
  -1  11   1      4.8111      0.5171     -4.2996      0.0000
   0  11   1      3.9786      0.4457     -4.1347      0.0000
   1  11   1     10.8543      0.5493     11.3077      0.0000
   2  11   1      1.9581      0.5732     -2.6393      0.0000
   3  11   1      6.5782      0.5495     -5.7985      0.0000
   4  11   1      2.1407      0.4627     -1.6403      0.0000
   5  11   1      7.2408      0.5799     -7.3147      0.0000
  -7  12   1      3.2884      0.5618      3.4943      0.0000
  -6  12   1      6.6460      0.5531      4.9195      0.0000
  -5  12   1      3.8115      0.6500     -1.8767      0.0000
  -4  12   1      2.1142      0.6143      1.9003      0.0000
  -3  12   1      4.9188      0.4789     -4.4214      0.0000
  -1  12   1      1.6777      0.9538      1.3665      0.0000
   2  12   1      4.3488      0.4426      4.6061      0.0000
   3  12   1      6.7111      0.5206      6.7018      0.0000
   4  12   1      3.0837      0.4820      1.6123      0.0000
   5  12   1      2.7933      0.5546     -2.3994      0.0000
  -9  13   1      0.9188      1.0064     -0.9855      0.0000
  -8  13   1      3.9282      0.4950     -4.2852      0.0000
  -6  13   1      5.7918      0.5194      4.3304      0.0000
  -5  13   1      3.4611      0.3980      3.3109      0.0000
  -2  13   1      0.9382      1.0491      1.1939      0.0000
  -1  13   1      2.4425      0.7602     -1.2756      0.0000
   0  13   1      4.3318      0.4238      4.7216      0.0000
   1  13   1      2.4548      0.3815     -1.4435      0.0000
   2  13   1      7.5703      0.4021     -6.6364      0.0000
   5  13   1      0.6630      0.9008     -0.2897      0.0000
   6  13   1      2.6393      0.7403     -2.4711      0.0000
  -9  14   1      0.0000      1.0285      0.8866      0.0000
  -8  14   1      1.7826      0.8649     -1.1139      0.0000
  -7  14   1      2.3832      0.6574     -0.5802      0.0000
  -6  14   1      2.2140      0.5383      1.2818      0.0000
  -4  14   1      1.8364      0.6498     -0.9336      0.0000
  -3  14   1      2.8911      0.5340      2.8851      0.0000
  -2  14   1      1.6825      0.9002     -1.6901      0.0000
   0  14   1      3.4858      0.3380      3.7734      0.0000
   1  14   1      1.8019      0.4951      0.6820      0.0000
   3  14   1      1.6122      0.5199      0.1486      0.0000
   4  14   1      2.8082      0.9318      2.8112      0.0000
   6  14   1      5.1716      0.4922     -2.9837      0.0000
   7  14   1      1.8694      0.8482      2.7515      0.0000
  -8  15   1      3.9113      0.5374      3.7381      0.0000
  -6  15   1      1.4206      0.9311     -0.6926      0.0000
  -5  15   1      2.0120      0.7186      1.6941      0.0000
  -2  15   1      1.4965      0.9041      0.5379      0.0000
  -1  15   1      3.3045      0.5988      4.5709      0.0000
   0  15   1      2.7325      0.3902     -2.8950      0.0000
   2  15   1      1.3495      0.5438      0.3566      0.0000
   3  15   1      2.3498      0.4959      2.8618      0.0000
   4  15   1      2.7832      0.4543     -2.5446      0.0000
   5  15   1      2.9753      0.7140     -2.2463      0.0000
   6  15   1      0.8606      0.9162      1.9433      0.0000
  -7  16   1      2.1923      0.6333     -1.7478      0.0000
  -6  16   1      0.0000      0.9621      0.3622      0.0000
  -5  16   1      1.5573      1.0282      1.2166      0.0000
  -4  16   1      0.9190      0.7700      1.1360      0.0000
  -3  16   1      1.2749      0.9175     -0.4042      0.0000
  -2  16   1      0.7361      0.8784      0.3222      0.0000
  -1  16   1      1.4216      0.9840      0.7946      0.0000
   0  16   1      1.6887      0.5052      0.7652      0.0000
   1  16   1      1.6381      0.7107     -1.2251      0.0000
   3  16   1      1.6602      0.4912     -1.1757      0.0000
   4  16   1      1.8619      0.7390      0.3622      0.0000
   5  16   1      1.1131      0.8729      0.2085      0.0000
   6  16   1      1.9694      0.6992      1.1374      0.0000
  -5  17   1      1.5682      0.9000     -0.5172      0.0000
  -3  17   1      1.7283      0.5430     -2.2235      0.0000
  -2  17   1      0.4054      0.8072     -0.5662      0.0000
  -1  17   1      2.3322      0.5949      2.1692      0.0000
   0  17   1      0.8031      0.7710      0.6328      0.0000
   1  17   1      0.8165      0.7351     -1.1030      0.0000
   2  17   1      1.2397      0.6873     -0.6278      0.0000
   3  17   1      0.0000      0.8623      0.6921      0.0000
   4  17   1      2.3197      0.4047     -2.2657      0.0000
  -2  18   1      0.8855      0.8053     -0.4084      0.0000
  -1  18   1      0.8609      0.8276     -0.0140      0.0000
   0  18   1      1.1966      0.7554     -1.3274      0.0000
   1  18   1      0.9212      0.7540      0.6895      0.0000
  -2   0   2     28.3066      1.3964     29.7874      0.0000
  -1   0   2      3.8772      0.4367     -3.2859      0.0000
  -3   1   2     11.7502      0.5931    -13.6474      0.0000
  -2   1   2     10.3268      0.5259     12.6739      0.0000
  -1   1   2     42.1948      2.7321    -57.4486      0.0000
  -3   2   2      2.2836      0.6053      0.8696      0.0000
  -2   2   2     35.3944      2.4692    -60.6084      0.0000
  -4   3   2     14.9155      0.7475    -14.5537      0.0000
  -3   3   2     18.6707      1.3102    -20.5228      0.0000
  -2   3   2      6.4351      0.4947     -6.6958      0.0000
  -1   3   2     12.3525      0.6259    -12.0761      0.0000
  -5   4   2      5.0838      0.5066      4.7723      0.0000
  -4   4   2     20.0554      0.9952      9.5706      0.0000
  -3   4   2      2.1869      0.9325      1.2660      0.0000
  -1   4   2      2.8538      0.3913      4.3890      0.0000
  -5   5   2     10.1238      0.7486     -9.7111      0.0000
  -4   5   2     22.5303      1.1945     21.2360      0.0000
  -3   5   2     12.4873      0.8938    -15.4891      0.0000
  -2   5   2     10.7106      0.5425     12.7014      0.0000
  -1   5   2      4.9643      0.4350      2.6413      0.0000
  -6   6   2      2.5037      0.5168     -1.7467      0.0000
  -5   6   2      6.4990      0.5444     -8.6317      0.0000
  -4   6   2     17.5578      0.8746    -14.3462      0.0000
  -2   6   2     12.4991      0.8888     -6.9232      0.0000
  -1   6   2      2.9125      0.5412      1.5084      0.0000
   0   6   2     15.1989      0.7517     15.0047      0.0000
  -6   7   2      5.5206      0.3874     -4.0078      0.0000
  -4   7   2      3.6151      0.5029     -2.1467      0.0000
  -3   7   2      6.6747      0.3813     -6.3997      0.0000
  -2   7   2      1.6458      0.7765      0.4813      0.0000
  -1   7   2      5.7638      0.5143     -7.3323      0.0000
   0   7   2      3.3125      0.3341     -2.5809      0.0000
   1   7   2      3.6035      0.3769     -2.7173      0.0000
  -7   8   2      6.3381      0.5867     -6.4351      0.0000
  -6   8   2      3.5359      0.4962      4.1616      0.0000
  -5   8   2      3.4418      0.5161     -2.4093      0.0000
  -4   8   2     19.2465      1.3587    -20.5470      0.0000
  -1   8   2      7.5197      0.6063      7.2089      0.0000
   0   8   2      6.4654      0.4736     -6.0707      0.0000
   1   8   2      2.8868      0.4101     -2.6245      0.0000
  -8   9   2      3.2913      0.5844     -4.0121      0.0000
  -7   9   2      3.9685      0.9183     -1.3917      0.0000
  -6   9   2      9.8674      0.7362      9.8706      0.0000
  -5   9   2      6.1754      0.8750      1.3038      0.0000
  -4   9   2      0.7037      0.8570     -0.3895      0.0000
  -3   9   2      6.5012      0.5149     -7.2033      0.0000
   0   9   2      5.0693      0.4021     -5.5069      0.0000
   1   9   2     11.7181      0.8330     12.0649      0.0000
   2   9   2      3.5722      0.4395     -1.8978      0.0000
  -8  10   2      1.5335      1.1172      0.7004      0.0000
  -7  10   2      4.2119      0.3511     -3.2321      0.0000
  -6  10   2     12.1883      0.8815     -8.3869      0.0000
  -5  10   2      4.2189      0.3454      4.1712      0.0000
  -4  10   2      5.1258      0.5198      5.3562      0.0000
  -2  10   2      7.4516      0.5880      6.5379      0.0000
   0  10   2      4.0757      0.4238     -3.7588      0.0000
   3  10   2      1.3859      0.9822      0.6781      0.0000
  -9  11   2      2.6455      0.6940     -2.1129      0.0000
  -8  11   2      2.3448      0.6838     -0.9952      0.0000
  -6  11   2      2.9213      0.5763     -1.6593      0.0000
  -5  11   2      1.7866      1.3548     -0.8502      0.0000
  -4  11   2      1.5073      1.0836      2.1194      0.0000
  -3  11   2      1.3244      0.8223      0.1618      0.0000
  -2  11   2      1.2991      0.9983     -0.1738      0.0000
   0  11   2      3.1220      0.3883      3.9682      0.0000
   3  11   2      2.1079      0.6384      0.9979      0.0000
  -9  12   2      2.4358      0.7734     -2.5259      0.0000
  -8  12   2      1.2831      1.0522      0.9821      0.0000
  -5  12   2      6.3322      0.5454     -6.2791      0.0000
  -4  12   2      3.5800      0.4747      4.4246      0.0000
  -3  12   2      2.7086      0.5322      1.3883      0.0000
  -2  12   2      6.2372      0.7367     -5.0277      0.0000
  -1  12   2      3.4285      0.5857     -2.9796      0.0000
   0  12   2      8.6711      1.1068      9.4552      0.0000
   1  12   2      1.1087      0.8892     -1.3575      0.0000
   2  12   2      7.9766      0.4197     -8.1628      0.0000
 -10  13   2      1.1244      0.9893     -0.9088      0.0000
  -9  13   2      1.7309      0.8100      0.8275      0.0000
  -8  13   2      0.7984      0.9325      0.4363      0.0000
  -7  13   2      2.9031      0.5875      1.4462      0.0000
  -6  13   2      3.1633      0.5223     -1.7553      0.0000
  -5  13   2      0.0000      1.0356      0.2857      0.0000
  -4  13   2      1.1927      0.9979     -0.4166      0.0000
  -3  13   2      4.6378      0.5110     -3.7124      0.0000
  -2  13   2      2.2939      0.7949      3.2028      0.0000
  -1  13   2      4.5624      0.5307      7.1637      0.0000
   0  13   2      2.7124      0.6653      0.2362      0.0000
   1  13   2      7.4300      0.3914     -6.2380      0.0000
   2  13   2      2.6669      0.3299     -3.0173      0.0000
   5  13   2      1.6118      1.0038     -1.5644      0.0000
 -10  14   2      1.1216      0.8434     -1.0545      0.0000
  -9  14   2      2.1267      0.7671      2.0191      0.0000
  -8  14   2      3.7499      0.5444      2.1339      0.0000
  -7  14   2      2.0942      0.7215     -1.5517      0.0000
  -5  14   2      2.2635      0.6834     -1.2801      0.0000
  -4  14   2      1.0175      0.9109     -0.4626      0.0000
  -3  14   2      2.4149      0.7006     -1.6770      0.0000
  -2  14   2      5.0417      0.5359     -3.1460      0.0000
  -1  14   2      1.9019      0.8161     -1.2823      0.0000
   0  14   2      1.6117      0.8063      1.9488      0.0000
   3  14   2      2.2081      0.5570     -1.7063      0.0000
   4  14   2      3.0150      0.4799     -1.2026      0.0000
   5  14   2      1.7706      0.7147      0.1167      0.0000
  -9  15   2      1.1723      0.9758     -0.5083      0.0000
  -8  15   2      1.6707      0.7749      0.5099      0.0000
  -6  15   2      2.1191      0.7571      2.3337      0.0000
  -5  15   2      1.0789      0.9105     -0.6369      0.0000
  -4  15   2      0.8423      0.8211      1.0261      0.0000
  -3  15   2      1.5359      0.8422     -1.1608      0.0000
  -2  15   2      1.9854      0.9899     -0.6198      0.0000
  -1  15   2      1.7164      0.8296     -0.5340      0.0000
   0  15   2      1.5532      0.4751     -1.5756      0.0000
   1  15   2      1.7322      0.5519      0.9826      0.0000
   2  15   2      3.4745      0.7806      3.3391      0.0000
   4  15   2      1.8526      0.4299      0.5577      0.0000
   6  15   2      2.0098      0.6794     -0.8381      0.0000
  -7  16   2      1.9566      0.7896     -1.9496      0.0000
  -5  16   2      2.2830      0.5981      2.2887      0.0000
  -4  16   2      2.0673      0.7064      2.1168      0.0000
  -3  16   2      2.5373      0.8165     -2.3727      0.0000
  -1  16   2      0.0000      0.9994     -0.6790      0.0000
   0  16   2      2.5453      0.3450     -2.2279      0.0000
   2  16   2      2.1079      0.3666      2.1517      0.0000
   4  16   2      2.8080      0.5082     -1.7888      0.0000
   5  16   2      3.2893      0.6761      3.3102      0.0000
  -5  17   2      1.7047      0.5502     -2.3028      0.0000
  -3  17   2      1.8588      0.8968      1.5467      0.0000
  -1  17   2      0.3593      1.0519      0.0278      0.0000
   0  17   2      1.8444      0.5938      1.5845      0.0000
   1  17   2      0.3803      1.0274     -0.3636      0.0000
   2  17   2      0.0000      0.7928     -0.7047      0.0000
   3  17   2      0.6936      0.7246     -0.4588      0.0000
  -4   1   3      2.3036      0.6430     -2.2238      0.0000
  -3   1   3     11.7514      0.8440    -12.1394      0.0000
  -2   1   3     17.7497      0.7178    -18.7446      0.0000
  -5   2   3     13.9713      0.7073    -16.1420      0.0000
  -3   2   3      9.6607      0.5056     11.3963      0.0000
  -2   2   3      8.0499      0.5188      8.9827      0.0000
  -5   3   3     13.4249      0.6799     12.8262      0.0000
  -4   3   3     10.4835      0.7696      9.5894      0.0000
  -3   3   3     36.1266      2.5216    -55.0879      0.0000
  -2   3   3      7.9173      0.5693     -9.3470      0.0000
  -6   4   3      7.6490      0.6235      6.9516      0.0000
  -5   4   3      2.8719      0.4209      3.2099      0.0000
  -3   4   3      3.2234      0.4997     -3.6957      0.0000
  -2   4   3     16.8050      0.9031    -12.2216      0.0000
  -7   5   3      7.0362      0.5991     -5.2404      0.0000
  -6   5   3      7.3173      0.4232     -6.9881      0.0000
  -5   5   3      3.6756      0.3757      2.8149      0.0000
  -4   5   3      5.0556      0.8047      3.5128      0.0000
  -3   5   3      8.6783      0.4522     -6.6830      0.0000
  -2   5   3      5.1569      0.3440     -4.1859      0.0000
  -6   6   3     11.9348      0.8749     13.4989      0.0000
  -5   6   3      7.0592      0.5668      1.5318      0.0000
  -4   6   3      5.2290      0.3704     -5.4745      0.0000
  -8   7   3     12.1883      0.9004    -13.8687      0.0000
  -7   7   3      9.3625      0.5084     -8.5266      0.0000
  -6   7   3     10.1975      0.7506     11.6800      0.0000
  -5   7   3      7.4229      0.5807      8.2271      0.0000
  -3   7   3     13.0552      0.6564     11.1223      0.0000
  -2   7   3      7.6462      0.5842      8.6308      0.0000
  -8   8   3      4.6978      0.5407      4.0523      0.0000
  -7   8   3      4.0612      0.5486     -3.0930      0.0000
  -6   8   3      2.8159      0.6009      2.2818      0.0000
  -4   8   3     11.7102      0.5965    -11.5468      0.0000
  -3   8   3      4.3216      0.4610     -4.2492      0.0000
  -1   8   3      1.8730      0.3536     -1.6601      0.0000
   0   8   3     18.4841      1.2918     22.5765      0.0000
  -9   9   3      2.7307      0.4985      2.5149      0.0000
  -7   9   3      2.5370      0.6887      0.2795      0.0000
  -6   9   3      4.3369      0.5145      2.1579      0.0000
  -5   9   3      4.8202      0.5027      4.6562      0.0000
  -4   9   3      1.1721      0.8438      0.1591      0.0000
  -3   9   3      7.5422      0.5879     -3.2779      0.0000
  -2   9   3      7.3420      0.6479      9.1462      0.0000
   0   9   3      2.6015      0.2651      2.6281      0.0000
   1   9   3      2.4002      0.4920      3.6774      0.0000
 -10  10   3      1.3333      1.0911      0.1841      0.0000
  -9  10   3      3.1458      0.6058      0.9569      0.0000
  -8  10   3      2.7582      0.6119      2.0904      0.0000
  -7  10   3      6.3626      0.8911      6.0264      0.0000
  -6  10   3     10.2717      0.7552    -11.9123      0.0000
  -5  10   3      5.6497      0.3690     -5.9925      0.0000
  -4  10   3     11.9619      0.6063     11.3625      0.0000
  -3  10   3      5.2061      0.8406      6.5131      0.0000
  -2  10   3      7.4833      0.6178     -7.9094      0.0000
  -1  10   3      6.1898      0.5722     -6.2157      0.0000
   0  10   3      5.8060      0.4420      4.9842      0.0000
 -10  11   3      3.4216      0.6049     -3.2114      0.0000
  -8  11   3      5.7408      0.5413      3.4732      0.0000
  -7  11   3      2.6875      0.6300     -1.7897      0.0000
  -6  11   3      2.7265      0.6542      0.2487      0.0000
  -5  11   3      5.1330      0.5414      4.6970      0.0000
  -4  11   3      3.5399      0.4753     -3.2063      0.0000
  -3  11   3      5.7240      0.5245     -6.6192      0.0000
  -2  11   3      3.5652      0.5796     -3.4821      0.0000
   0  11   3      2.5709      0.2659      2.2416      0.0000
   1  11   3      3.8771      0.6387     -3.6067      0.0000
   2  11   3      2.4625      0.3211      2.4742      0.0000
 -11  12   3      1.6273      1.1007     -1.6800      0.0000
 -10  12   3      2.0429      0.7966     -2.2413      0.0000
  -9  12   3      1.9525      0.5564     -1.4316      0.0000
  -8  12   3      1.1633      1.0213      1.2084      0.0000
  -7  12   3      2.4806      0.6018      2.2429      0.0000
  -6  12   3      1.6345      0.9720      1.1720      0.0000
  -5  12   3      2.8070      0.5009      1.8737      0.0000
  -4  12   3      5.8829      0.5089      7.0827      0.0000
  -2  12   3      9.2060      0.7959     -9.2220      0.0000
   0  12   3      3.0892      0.3934      2.3648      0.0000
   2  12   3      5.7460      0.4600      5.7230      0.0000
   3  12   3      2.6541      0.5255      2.6684      0.0000
 -11  13   3      1.1519      1.0914      1.4140      0.0000
 -10  13   3      2.8596      0.6581     -1.7284      0.0000
  -9  13   3      2.2961      0.4518      1.1344      0.0000
  -8  13   3      3.2982      0.5516     -2.6213      0.0000
  -7  13   3      3.2765      0.5396      1.4756      0.0000
  -6  13   3      1.4920      0.9390      0.3503      0.0000
  -5  13   3      2.3382      0.6629     -1.3743      0.0000
  -4  13   3      0.7856      0.9591      1.5460      0.0000
  -3  13   3      2.7202      0.7029      3.2862      0.0000
  -2  13   3      3.1647      0.6952      3.9085      0.0000
  -1  13   3      3.2920      0.9516     -3.3704      0.0000
   0  13   3      4.8599      0.4280      3.4777      0.0000
   3  13   3      3.3597      0.5371      3.7609      0.0000
 -10  14   3      0.6791      0.8253     -0.9782      0.0000
  -9  14   3      4.6159      0.3546      5.1159      0.0000
  -8  14   3      1.5046      0.6507      0.1049      0.0000
  -7  14   3      2.9971      0.6223     -2.8334      0.0000
  -6  14   3      3.9018      0.5363     -3.3540      0.0000
  -5  14   3      2.2600      0.4537      2.2168      0.0000
  -4  14   3      0.0000      0.9583     -1.1365      0.0000
  -1  14   3      2.3134      0.4838     -1.7723      0.0000
   0  14   3      5.0173      0.4927     -5.2129      0.0000
   1  14   3      2.7683      0.4720      1.3920      0.0000
   3  14   3      4.9818      0.5801     -4.4194      0.0000
   4  14   3      1.9185      0.7302     -2.3848      0.0000
  -9  15   3      0.0000      0.9591     -1.1674      0.0000
  -8  15   3      1.9212      0.7124     -0.8768      0.0000
  -7  15   3      1.3110      1.0267     -0.0715      0.0000
  -6  15   3      1.8124      0.5766      2.4002      0.0000
  -5  15   3      1.2243      0.9916      0.1549      0.0000
  -4  15   3      0.0000      0.9923     -0.6714      0.0000
  -3  15   3      0.6256      0.9879      1.8088      0.0000
   0  15   3      1.1829      0.8350     -0.4419      0.0000
   1  15   3      1.2187      0.5406      0.4087      0.0000
   2  15   3      1.6511      0.4350     -0.3532      0.0000
   4  15   3      2.0093      0.3894      1.6326      0.0000
  -7  16   3      1.5739      0.6084      0.8299      0.0000
  -6  16   3      0.0000      0.9012     -1.4805      0.0000
  -5  16   3      1.6372      0.8136     -1.3508      0.0000
  -3  16   3      1.6970      0.8987     -0.4056      0.0000
  -1  16   3      0.9581      0.7566      0.8689      0.0000
   0  16   3      0.4947      1.0045      0.8104      0.0000
   1  16   3      0.9096      0.8851     -1.2767      0.0000
   2  16   3      1.4357      0.4711     -1.3948      0.0000
   3  16   3      1.9622      0.6145     -1.7434      0.0000
   4  16   3      1.3710      0.5105      0.1678      0.0000
  -5  17   3      1.3082      0.9811     -0.4513      0.0000
  -3  17   3      2.3464      0.6895     -1.5700      0.0000
  -1  17   3      1.5124      0.5274     -0.7097      0.0000
   0  17   3      1.8191      0.4381      2.3015      0.0000
   1  17   3      1.5452      0.4484      1.3217      0.0000
  -5   0   4     18.1214      1.2756    -19.1781      0.0000
  -4   0   4     11.0900      0.8015     10.6646      0.0000
  -3   0   4      4.6393      0.4744      4.5451      0.0000
  -2   0   4      4.7849      0.4768      4.9611      0.0000
  -6   1   4     11.9604      0.8672    -14.9644      0.0000
  -5   1   4     16.4163      0.8196     18.1333      0.0000
  -4   1   4      9.4300      0.6292     11.5539      0.0000
  -3   1   4     16.5262      0.6724     23.2751      0.0000
  -2   1   4      9.1749      0.3888      9.0967      0.0000
  -6   2   4      3.3823      0.4748      3.0523      0.0000
  -5   2   4      3.0854      0.4896      2.0205      0.0000
  -4   2   4      7.6088      0.3392     -7.4010      0.0000
  -3   2   4      3.2555      0.4598      4.4541      0.0000
  -2   2   4     27.8676      1.4749     20.6318      0.0000
  -7   3   4      6.6582      0.5993      5.7659      0.0000
  -6   3   4      8.7946      0.6711      9.8324      0.0000
  -4   3   4      4.5135      0.3809     -5.3487      0.0000
  -3   3   4     10.4467      0.4339    -12.6353      0.0000
  -2   3   4      5.6308      0.3994      5.9299      0.0000
  -7   4   4     10.6950      0.5636    -11.8750      0.0000
  -6   4   4      3.1206      0.5191     -3.0281      0.0000
  -5   4   4     13.5087      0.9653     15.0010      0.0000
  -4   4   4     13.2106      0.9483      5.9451      0.0000
  -3   4   4      3.9202      0.3193     -3.9100      0.0000
  -2   4   4     26.8070      2.7687     23.4441      0.0000
  -8   5   4      4.6703      0.5238     -3.7113      0.0000
  -7   5   4      3.8147      0.5778      4.2183      0.0000
  -6   5   4      7.2246      0.4112     -8.2487      0.0000
  -5   5   4     22.4090      1.1129    -20.0257      0.0000
  -4   5   4      6.4694      0.3803     -5.3730      0.0000
  -3   5   4     38.8128      1.9103     44.7817      0.0000
  -2   5   4     10.8838      0.4497      9.1227      0.0000
  -9   6   4      6.3322      0.6169      6.2092      0.0000
  -8   6   4      6.5843      0.4291      6.4408      0.0000
  -7   6   4      7.2999      0.4196      8.9998      0.0000
  -6   6   4     13.8165      0.9860     14.1015      0.0000
  -4   6   4      9.6167      0.7065     -7.1923      0.0000
  -3   6   4      2.6474      0.4286      2.8569      0.0000
  -2   6   4      3.2922      0.5887     -2.1042      0.0000
  -9   7   4      1.0604      1.2366      0.8680      0.0000
  -8   7   4      9.2508      0.7131     -6.9377      0.0000
  -7   7   4      0.8099      1.0799     -1.8162      0.0000
  -6   7   4      7.1279      0.5823      6.7980      0.0000
  -5   7   4      2.9861      0.8980      0.4663      0.0000
  -4   7   4     13.0802      0.6599    -13.4221      0.0000
  -3   7   4     12.8712      0.9304      7.2761      0.0000
  -2   7   4     11.7697      0.7604     13.2951      0.0000
 -10   8   4      2.1086      0.9483     -1.2518      0.0000
  -9   8   4      2.9270      0.5236     -2.3336      0.0000
  -8   8   4      8.0669      0.4526      8.3509      0.0000
  -7   8   4      8.0430      0.6356      7.6429      0.0000
  -6   8   4      3.8943      0.5671     -4.2837      0.0000
  -5   8   4      7.7867      0.6165     -1.4954      0.0000
  -4   8   4      0.8828      1.0064      1.5576      0.0000
  -3   8   4      1.4641      0.9889     -0.2338      0.0000
  -2   8   4     10.0396      1.2219    -11.2320      0.0000
  -1   8   4      3.0320      0.1841     -2.8885      0.0000
 -10   9   4      5.5817      0.6068     -6.3931      0.0000
  -9   9   4      1.4766      1.1228      1.1350      0.0000
  -8   9   4      3.7302      0.5274      4.4516      0.0000
  -7   9   4      3.5666      0.5373      1.1429      0.0000
  -6   9   4      3.9469      0.5725     -4.3808      0.0000
  -5   9   4      7.1967      0.6501      8.2643      0.0000
  -4   9   4      1.3968      0.6690     -0.3083      0.0000
  -3   9   4      2.5037      0.4723      0.9113      0.0000
  -2   9   4      2.3709      0.5530     -2.2276      0.0000
  -1   9   4      3.0498      0.2772      2.5611      0.0000
 -11  10   4      2.8177      0.6593      2.6503      0.0000
 -10  10   4      2.7917      0.6651     -0.9801      0.0000
  -9  10   4      3.4425      0.5721      2.5507      0.0000
  -8  10   4      2.7359      0.4311      2.5773      0.0000
  -7  10   4      2.6025      0.6093     -0.3288      0.0000
  -6  10   4      6.0753      0.5357     -5.8534      0.0000
  -5  10   4      1.9308      0.7110      1.0011      0.0000
  -4  10   4      4.2770      0.4849      4.6922      0.0000
  -3  10   4      1.2132      0.8816      0.2377      0.0000
  -2  10   4      6.4515      0.4187      6.1883      0.0000
  -1  10   4      6.2018      0.3250      7.0085      0.0000
   0  10   4      7.7243      0.3949     -7.2981      0.0000
 -12  11   4      1.3487      1.1059     -0.4429      0.0000
 -11  11   4      2.9281      0.4886      2.6317      0.0000
 -10  11   4      2.5443      0.7318      2.2813      0.0000
  -9  11   4      4.6962      0.5466     -4.8596      0.0000
  -8  11   4      1.8113      0.9324      0.2933      0.0000
  -7  11   4      3.9767      0.5537      3.6160      0.0000
  -6  11   4      2.0983      0.6150     -2.7230      0.0000
  -5  11   4      1.2692      0.9946     -1.4168      0.0000
  -4  11   4      1.6080      0.6975      0.0624      0.0000
  -3  11   4      5.2550      0.5322     -4.3690      0.0000
  -2  11   4      1.9750      0.9555     -1.0377      0.0000
  -1  11   4      8.5302      0.4337      7.4362      0.0000
   0  11   4     12.1883      0.8610     11.0361      0.0000
   1  11   4      7.8178      0.5770     -9.1379      0.0000
 -12  12   4      2.0900      0.9229      0.8818      0.0000
 -11  12   4      4.4028      0.5577     -4.1401      0.0000
 -10  12   4      2.2710      0.6835      0.7971      0.0000
  -9  12   4      3.9730      0.5283      4.2152      0.0000
  -8  12   4      2.2746      0.6865     -0.9358      0.0000
  -7  12   4      1.4559      0.7292     -0.3714      0.0000
  -5  12   4      2.2383      0.4669      1.4759      0.0000
  -4  12   4      5.3758      0.5282     -3.5944      0.0000
  -3  12   4      1.5354      0.8198      1.7470      0.0000
  -2  12   4      0.2481      1.1446      2.0844      0.0000
  -1  12   4      2.1114      0.3912     -2.2312      0.0000
   0  12   4      2.7924      0.3431     -1.7153      0.0000
   1  12   4      3.8347      0.3697      2.8171      0.0000
 -11  13   4      0.0000      1.0637      0.2677      0.0000
 -10  13   4      2.9766      0.6294      1.6436      0.0000
  -9  13   4      1.7241      0.9039      1.7668      0.0000
  -8  13   4      3.7844      0.5574     -2.7559      0.0000
  -7  13   4      3.1185      0.4192      2.5733      0.0000
  -6  13   4      1.5165      0.8144     -1.4193      0.0000
  -5  13   4      2.7042      0.6265     -1.6489      0.0000
  -4  13   4      4.3815      0.3772     -4.7484      0.0000
  -3  13   4      1.3454      1.0438      1.2085      0.0000
  -2  13   4      0.0000      1.1152      1.3263      0.0000
   1  13   4      4.2736      0.3910      3.8888      0.0000
 -10  14   4      1.4995      0.6463      0.1294      0.0000
  -9  14   4      1.0870      0.8510      0.8369      0.0000
  -8  14   4      0.0000      0.8484     -0.5138      0.0000
  -7  14   4      2.2174      0.6356      2.5464      0.0000
  -6  14   4      2.3878      0.6942     -0.1829      0.0000
  -5  14   4      1.3650      0.9339     -1.2766      0.0000
  -4  14   4      3.5887      0.5654     -3.4331      0.0000
  -3  14   4      1.6104      0.9697     -1.2498      0.0000
  -2  14   4      0.4858      1.1039     -1.0779      0.0000
  -1  14   4      1.6290      0.3951      1.1668      0.0000
   0  14   4      3.7752      0.2605      3.6823      0.0000
   2  14   4      2.4539      0.4676      2.4283      0.0000
  -9  15   4      1.6543      0.8317     -1.6780      0.0000
  -8  15   4      1.6856      0.8918     -0.4863      0.0000
  -7  15   4      0.0000      1.0191     -1.0463      0.0000
  -6  15   4      3.3717      0.3775      3.1867      0.0000
  -5  15   4      3.1988      0.5234      3.6311      0.0000
  -4  15   4      0.0000      1.0894      0.2500      0.0000
  -3  15   4      2.6535      0.6522     -1.5853      0.0000
  -2  15   4      1.3238      0.8674     -0.3759      0.0000
  -1  15   4      1.8753      0.3682     -2.1041      0.0000
   0  15   4      0.6365      0.7598     -0.0394      0.0000
   1  15   4      3.0585      0.4475      3.2298      0.0000
   2  15   4      3.6872      0.3898      4.0646      0.0000
   3  15   4      2.8023      0.4899     -2.1212      0.0000
  -7  16   4      1.5085      0.6528      1.6163      0.0000
  -6  16   4      1.3300      0.9852     -1.4059      0.0000
  -5  16   4      0.8200      1.0030     -1.4617      0.0000
  -4  16   4      2.4981      0.4804      2.6055      0.0000
  -3  16   4      1.6852      0.7711      0.1243      0.0000
  -2  16   4      0.9374      0.8768      0.5915      0.0000
  -1  16   4      2.9857      0.3128      3.4848      0.0000
   1  16   4      3.2487      0.4136     -3.0965      0.0000
   2  16   4      2.1900      0.4423     -0.0028      0.0000
   3  16   4      0.1013      0.8876      0.6157      0.0000
   4  16   4      1.5691      0.7067     -0.8023      0.0000
  -5  17   4      1.4138      1.0445      1.4390      0.0000
  -4  17   4      1.4519      1.0595      1.0322      0.0000
  -3  17   4      1.7962      0.9083     -2.2226      0.0000
  -2  17   4      1.4250      0.7088     -1.4892      0.0000
  -1  17   4      1.5368      0.6822      1.9051      0.0000
   0  17   4      0.8753      0.7233     -0.5986      0.0000
   1  17   4      2.1682      0.3406     -2.1862      0.0000
  -7   1   5      2.9410      0.6640     -2.8690      0.0000
  -6   1   5      5.9939      0.5900     -2.1984      0.0000
  -5   1   5      8.2712      0.4394     -8.6754      0.0000
  -4   1   5      5.9340      0.2575      5.5125      0.0000
  -3   1   5      4.1200      0.3550     -4.3146      0.0000
  -2   1   5      1.5282      0.5352      1.0258      0.0000
  -8   2   5      4.8172      0.5643      3.6893      0.0000
  -7   2   5     13.6694      0.6930    -13.0654      0.0000
  -6   2   5      9.3105      0.4903      9.3544      0.0000
  -5   2   5     12.0095      0.4318     10.9182      0.0000
  -4   2   5     23.5527      0.9487    -24.6562      0.0000
  -2   2   5     23.9924      1.6757     18.3705      0.0000
  -8   3   5      8.2663      0.6734      8.1710      0.0000
  -7   3   5     13.3333      0.6776     13.0780      0.0000
  -5   3   5     13.5578      0.9648    -14.8028      0.0000
  -4   3   5      9.2832      0.3915     -8.7049      0.0000
  -3   3   5     15.9568      0.6484    -16.5199      0.0000
  -2   3   5     15.1994      1.0720    -13.2083      0.0000
  -9   4   5      2.9567      0.7501     -2.5919      0.0000
  -8   4   5     10.5762      0.5586    -11.2504      0.0000
  -7   4   5      4.0100      0.5299      4.5986      0.0000
  -6   4   5      8.4078      0.4545      7.4260      0.0000
  -5   4   5      2.1087      0.5768      1.4173      0.0000
  -3   4   5     17.9357      0.7281     15.7902      0.0000
  -2   4   5     38.2856      2.7573    -41.1581      0.0000
  -9   5   5      6.9220      0.6281      5.7066      0.0000
  -8   5   5      4.1987      0.5183     -4.1827      0.0000
  -7   5   5      2.9443      0.4385     -1.1986      0.0000
  -6   5   5      3.1061      0.6519      4.1088      0.0000
  -5   5   5     21.7984      1.5323    -10.6458      0.0000
  -4   5   5      9.0376      0.4751     -9.3125      0.0000
  -3   5   5      4.3503      0.2880     -3.1668      0.0000
  -2   5   5      4.5132      0.3056     -3.7875      0.0000
 -10   6   5      0.0000      0.9502     -0.0191      0.0000
  -9   6   5      4.6509      1.0036     -1.8105      0.0000
  -8   6   5      4.9694      0.5483     -5.5300      0.0000
  -7   6   5      6.4225      0.5430      6.2525      0.0000
  -6   6   5      8.0521      0.6594      8.7794      0.0000
  -5   6   5      2.8876      0.4217      1.1475      0.0000
  -4   6   5     11.2017      0.5736      8.6416      0.0000
  -3   6   5      9.9846      0.5883      8.9142      0.0000
  -2   6   5     25.1694      1.0123    -26.7009      0.0000
 -11   7   5      3.0689      0.7237      2.1940      0.0000
 -10   7   5      2.4014      0.7276     -1.4878      0.0000
  -9   7   5      1.8328      0.8623      1.4061      0.0000
  -8   7   5      2.3764      0.7677      0.4251      0.0000
  -7   7   5      9.2444      0.4952     -9.1387      0.0000
  -6   7   5      6.6359      0.5708     -7.3630      0.0000
  -3   7   5      1.8420      0.8427     -1.5677      0.0000
  -2   7   5      6.7253      0.3376      6.6201      0.0000
 -11   8   5      4.0861      0.4418     -3.8847      0.0000
 -10   8   5      3.1375      0.4589     -2.7069      0.0000
  -9   8   5      5.9317      0.4686      4.2683      0.0000
  -8   8   5      3.3882      0.6170      3.9686      0.0000
  -7   8   5      3.1345      0.6050     -3.2010      0.0000
  -6   8   5      2.7731      0.8101      2.7026      0.0000
  -5   8   5      4.4383      0.5135      4.8834      0.0000
  -4   8   5     20.2731      1.4273    -17.6096      0.0000
  -3   8   5      3.9841      0.5383      4.3597      0.0000
  -2   8   5      8.3183      0.3089      7.2021      0.0000
 -12   9   5      0.0000      1.1529      0.4487      0.0000
 -11   9   5      3.7591      0.5983      4.7223      0.0000
 -10   9   5      1.5944      0.9828     -0.5120      0.0000
  -9   9   5      1.4736      0.7504      0.0375      0.0000
  -8   9   5      6.9392      0.5779      5.6917      0.0000
  -7   9   5      3.9346      0.7381     -4.2028      0.0000
  -6   9   5      5.1900      0.5151     -5.7193      0.0000
  -5   9   5     10.2882      0.7508     10.4873      0.0000
  -4   9   5      4.8696      0.3745      6.0310      0.0000
  -3   9   5     16.0604      1.1594    -20.2801      0.0000
  -2   9   5      9.1743      0.4979    -10.8971      0.0000
 -12  10   5      0.5648      1.1221      0.8528      0.0000
 -11  10   5      2.3141      0.9424     -1.8303      0.0000
 -10  10   5      2.3477      0.5452      0.5563      0.0000
  -9  10   5      3.3317      0.4098      3.6305      0.0000
  -8  10   5      4.1568      0.3838     -3.9267      0.0000
  -7  10   5      3.0679      0.5940     -4.1145      0.0000
  -6  10   5      2.1099      0.5518     -0.6905      0.0000
  -5  10   5      0.0000      0.9513     -0.7934      0.0000
  -4  10   5      2.9731      0.6336     -0.1655      0.0000
  -2  10   5      3.3325      0.4314     -1.7654      0.0000
  -1  10   5      4.4742      0.3425     -3.8397      0.0000
 -13  11   5      0.7018      1.1345      1.3746      0.0000
 -12  11   5      2.0999      0.8654     -1.4615      0.0000
 -11  11   5      1.9376      0.5867     -2.5700      0.0000
 -10  11   5      1.0069      1.0952      1.1905      0.0000
  -9  11   5      1.3377      1.1195     -2.0208      0.0000
  -8  11   5      1.4908      0.7417     -0.7631      0.0000
  -7  11   5      2.7822      0.6261      2.8099      0.0000
  -6  11   5      2.2547      0.7435      0.9368      0.0000
  -5  11   5      3.0935      0.5840     -2.1229      0.0000
  -4  11   5      7.4040      0.6047     -7.2690      0.0000
  -3  11   5      4.4478      0.6093     -1.2880      0.0000
  -2  11   5      2.0055      0.6430     -0.5529      0.0000
  -1  11   5      2.8420      0.2992     -2.5109      0.0000
 -12  12   5      1.5022      0.7174      0.3588      0.0000
 -11  12   5      1.0135      1.0575     -0.8812      0.0000
 -10  12   5      1.4529      1.0955      0.9274      0.0000
  -9  12   5      5.3964      0.5511     -5.1325      0.0000
  -8  12   5      2.3027      0.5704     -0.2501      0.0000
  -7  12   5      3.9712      0.6228      3.7489      0.0000
  -6  12   5      2.1106      0.5160      2.5109      0.0000
  -5  12   5      1.5679      0.6632      1.1746      0.0000
  -4  12   5      2.6990      0.6725     -0.6404      0.0000
  -3  12   5      2.9160      0.7845      4.0335      0.0000
  -2  12   5      3.2167      0.4587     -3.3324      0.0000
  -1  12   5      2.5311      0.2223      2.3540      0.0000
 -11  13   5      2.3798      0.7092     -0.5257      0.0000
 -10  13   5      3.2502      0.5774      3.1496      0.0000
  -9  13   5      2.1278      0.8006      3.3005      0.0000
  -8  13   5      3.5145      0.6132     -3.6075      0.0000
  -7  13   5      4.7518      0.3765     -4.8922      0.0000
  -6  13   5      1.3917      1.0274      0.1246      0.0000
  -5  13   5      2.0932      0.8482      0.2967      0.0000
  -4  13   5      1.3547      1.0891      0.6973      0.0000
  -3  13   5      4.9487      0.5723      4.9537      0.0000
  -2  13   5      2.5431      0.5211      2.9799      0.0000
  -1  13   5      6.5385      0.4786     -5.5604      0.0000
   0  13   5      3.0255      0.3627     -3.0476      0.0000
 -10  14   5      1.4979      0.6894     -1.2875      0.0000
  -9  14   5      0.9016      0.9455     -0.7588      0.0000
  -8  14   5      2.0351      0.6523      1.9514      0.0000
  -7  14   5      1.6830      0.7810      0.9752      0.0000
  -6  14   5      2.8670      0.6440     -2.6008      0.0000
  -5  14   5      0.0000      0.8825     -0.4239      0.0000
  -4  14   5      1.3130      1.1185     -0.4015      0.0000
  -3  14   5      2.3020      0.5813     -2.0517      0.0000
  -2  14   5      2.2717      0.5477      2.7957      0.0000
  -1  14   5      2.2029      0.2979      2.1463      0.0000
   0  14   5      2.8245      0.3918     -1.6147      0.0000
  -9  15   5      1.2773      1.0768     -0.7579      0.0000
  -8  15   5      2.4558      0.6002      2.3979      0.0000
  -7  15   5      1.6909      0.9026     -1.1468      0.0000
  -6  15   5      2.6155      0.6988     -2.4991      0.0000
  -5  15   5      3.3407      0.6464      3.4264      0.0000
  -4  15   5      0.3262      1.0792      1.7726      0.0000
  -3  15   5      2.2540      0.6196     -2.5375      0.0000
  -2  15   5      1.6526      0.7102     -1.2116      0.0000
  -1  15   5      3.1468      0.2772      3.0309      0.0000
   0  15   5      3.3400      0.2662     -3.6054      0.0000
   1  15   5      2.6193      0.2838     -3.0321      0.0000
   2  15   5      0.0000      0.8013      0.7805      0.0000
  -7  16   5      0.0000      1.0151      0.0177      0.0000
  -6  16   5      1.8621      0.7515     -1.4189      0.0000
  -5  16   5      1.2917      1.0473     -1.7008      0.0000
  -4  16   5      2.2872      0.8374     -2.7392      0.0000
  -3  16   5      1.2945      1.0833     -1.3147      0.0000
  -2  16   5      2.2049      0.8319      2.4675      0.0000
  -1  16   5      2.4756      0.5448      2.5367      0.0000
   0  16   5      1.2857      0.4820     -0.7532      0.0000
   1  16   5      1.6323      0.4853      0.4474      0.0000
   2  16   5      0.5911      0.7611      0.1929      0.0000
  -5  17   5      1.3255      1.0484      0.9865      0.0000
  -4  17   5      0.0000      1.0331      0.2687      0.0000
  -3  17   5      1.2681      1.0717     -2.3026      0.0000
  -2  17   5      2.2041      0.7918     -0.4858      0.0000
  -1  17   5      1.9906      0.5497      0.9608      0.0000
   0  17   5      1.1317      0.7953      1.4536      0.0000
  -8   0   6     13.6216      0.6979    -12.3212      0.0000
  -7   0   6      3.1427      0.6247      1.4868      0.0000
  -6   0   6     12.1075      0.8728     14.1335      0.0000
  -4   0   6     48.8107      3.4023    -46.8619      0.0000
  -3   0   6      5.8780      0.5162     -5.0755      0.0000
  -8   1   6     11.6954      0.8578    -10.3429      0.0000
  -7   1   6      6.6310      0.4993     -8.3848      0.0000
  -6   1   6      6.3081      0.7590      4.1689      0.0000
  -5   1   6      3.5214      0.2743     -3.3126      0.0000
  -4   1   6      4.3301      0.4770     -5.5493      0.0000
  -3   1   6      2.9211      0.3075     -3.9589      0.0000
  -9   2   6      3.7144      0.4690     -4.5811      0.0000
  -8   2   6      1.4065      1.1025     -0.5878      0.0000
  -7   2   6     10.8694      0.5615    -12.5979      0.0000
  -6   2   6      3.4078      0.3549      2.7962      0.0000
  -5   2   6      8.5950      0.3702     -9.4439      0.0000
  -4   2   6     19.8172      0.7651     21.2264      0.0000
  -3   2   6      7.8321      0.5777      6.1257      0.0000
 -10   3   6      7.1402      0.6357      6.7427      0.0000
  -9   3   6      5.1372      0.5805     -4.2369      0.0000
  -8   3   6      3.4475      0.4245     -3.0198      0.0000
  -7   3   6      9.2644      0.7137      8.0457      0.0000
  -6   3   6     12.0458      0.5056     11.0528      0.0000
  -5   3   6      8.0262      0.5245     -7.4175      0.0000
  -4   3   6      8.9072      0.4728     -9.5044      0.0000
  -3   3   6     12.2499      0.4390      3.9657      0.0000
 -10   4   6      3.0374      0.8431      3.4838      0.0000
  -9   4   6      2.9909      0.7547     -2.9777      0.0000
  -8   4   6     11.6872      0.8563     -9.4430      0.0000
  -7   4   6      3.9284      0.3906      4.3376      0.0000
  -6   4   6     18.2471      1.2908    -17.2474      0.0000
  -4   4   6      4.3253      0.3075      3.3204      0.0000
  -3   4   6      4.6250      0.3934      3.7275      0.0000
 -11   5   6      1.8436      1.1203     -1.9829      0.0000
 -10   5   6      6.2063      0.5913      7.5400      0.0000
  -9   5   6      8.9742      0.6271      7.1179      0.0000
  -8   5   6      5.1221      0.5560      4.8315      0.0000
  -7   5   6      5.6749      0.5783      7.0434      0.0000
  -6   5   6      8.9494      0.4986     -9.4012      0.0000
  -5   5   6     15.0210      0.5310    -15.8808      0.0000
  -4   5   6      2.7073      0.4425     -2.7311      0.0000
  -3   5   6      3.1336      0.9491     -2.9974      0.0000
 -11   6   6      6.7527      0.6428     -5.7875      0.0000
 -10   6   6      1.5004      1.2088     -1.1662      0.0000
  -9   6   6      0.7005      1.0540     -0.7916      0.0000
  -8   6   6      2.2580      0.6736     -1.0730      0.0000
  -7   6   6      6.4262      0.4172     -6.8821      0.0000
  -6   6   6     17.1253      1.2140     21.1871      0.0000
  -5   6   6      2.3087      0.6710     -0.2733      0.0000
  -4   6   6     14.8506      0.8289    -17.9460      0.0000
  -3   6   6      4.8876      0.2648     -3.9213      0.0000
  -2   6   6     21.2466      1.4871     10.4626      0.0000
 -12   7   6      4.3977      0.6172      4.2425      0.0000
 -11   7   6      3.4489      0.6388     -2.7946      0.0000
 -10   7   6      2.0364      0.9149     -1.2008      0.0000
  -9   7   6      2.6735      0.7097     -1.3848      0.0000
  -8   7   6      5.6832      0.3915      4.8183      0.0000
  -7   7   6      8.1486      0.6664     -9.2100      0.0000
  -6   7   6      3.0002      0.4758     -3.1801      0.0000
  -5   7   6      6.7440      0.5542      5.2412      0.0000
  -4   7   6      2.6944      0.6876      2.4535      0.0000
  -3   7   6     18.8148      0.7606    -18.5546      0.0000
 -13   8   6      0.7984      1.1378     -0.3236      0.0000
 -12   8   6      2.3407      0.8320     -1.0562      0.0000
 -11   8   6      5.2844      0.5780     -5.0648      0.0000
 -10   8   6      4.3864      0.3999     -6.0035      0.0000
  -9   8   6      3.2245      0.6480      2.9366      0.0000
  -8   8   6      1.1440      1.0536     -0.1262      0.0000
  -7   8   6      1.6136      0.7807     -0.7535      0.0000
  -6   8   6      3.7939      0.5010      1.5630      0.0000
  -5   8   6      2.4502      0.4436      2.7006      0.0000
  -4   8   6     12.1665      1.1965    -10.2207      0.0000
  -3   8   6      2.9616      0.4151     -2.6469      0.0000
 -13   9   6      2.2389      0.8535      2.0345      0.0000
 -12   9   6      2.2094      0.8206     -1.2977      0.0000
 -11   9   6      2.5233      0.7243     -1.9416      0.0000
 -10   9   6      2.6864      0.6302      2.1095      0.0000
  -9   9   6      2.6853      0.6697     -0.0992      0.0000
  -8   9   6      2.2843      0.5886     -2.3795      0.0000
  -7   9   6      1.1077      1.1854      1.6531      0.0000
  -6   9   6      2.4130      0.6640      3.0331      0.0000
  -5   9   6      5.5990      0.5300      5.7213      0.0000
  -4   9   6      1.5474      0.8186      1.7378      0.0000
  -3   9   6      4.3136      0.3016      4.0032      0.0000
 -13  10   6      1.2463      0.9013     -0.8224      0.0000
 -12  10   6      1.5649      1.1221     -0.2642      0.0000
 -11  10   6      2.9032      0.4465      3.3518      0.0000
 -10  10   6      1.7877      0.7136      1.1459      0.0000
  -9  10   6      5.9521      0.3950     -5.4492      0.0000
  -8  10   6      1.5766      1.1309      1.0263      0.0000
  -7  10   6      5.2284      0.5094     -2.7075      0.0000
  -6  10   6      3.3865      0.3813     -3.6517      0.0000
  -5  10   6      2.2027      0.8041     -1.5787      0.0000
  -4  10   6      4.1687      0.6031      4.6755      0.0000
  -3  10   6      2.1937      0.7307      2.0873      0.0000
  -2  10   6      8.7408      0.6940      1.2500      0.0000
 -13  11   6      1.2558      1.0941      1.1575      0.0000
 -12  11   6      2.3755      0.5061     -2.8623      0.0000
 -11  11   6      3.5229      0.5869     -3.7559      0.0000
 -10  11   6      3.5840      0.6045      4.4685      0.0000
  -9  11   6      0.3039      1.0071     -1.2389      0.0000
  -8  11   6      2.6087      0.6690      2.0799      0.0000
  -7  11   6      2.9462      0.4465      2.6178      0.0000
  -6  11   6      1.9709      0.8357      1.4018      0.0000
  -5  11   6      5.6566      0.5768     -8.4660      0.0000
  -4  11   6      3.4360      0.6567     -1.4005      0.0000
  -3  11   6      6.1316      1.0649      6.0292      0.0000
  -2  11   6      3.4298      0.7196      3.1436      0.0000
 -11  12   6      1.3536      1.0367     -0.3938      0.0000
 -10  12   6      1.8178      0.9233     -0.9976      0.0000
  -9  12   6      2.0378      1.1031     -2.5528      0.0000
  -8  12   6      0.7062      0.8847     -0.4375      0.0000
  -7  12   6      2.8311      0.7004      3.1484      0.0000
  -6  12   6      3.2864      0.4070      3.8619      0.0000
  -5  12   6      1.3492      1.0312     -1.1314      0.0000
  -4  12   6      4.6616      0.5758     -4.8788      0.0000
  -3  12   6      0.6794      0.9623     -0.5455      0.0000
  -2  12   6      2.0915      0.7766      0.3486      0.0000
 -11  13   6      0.0000      1.0263      0.4006      0.0000
 -10  13   6      2.7426      0.4585     -1.7082      0.0000
  -9  13   6      3.7405      0.4847      2.5638      0.0000
  -8  13   6      3.7752      0.6363      2.9261      0.0000
  -7  13   6      4.8547      0.4802     -4.5853      0.0000
  -6  13   6      3.9823      0.5606     -4.9915      0.0000
  -5  13   6      3.9432      0.5889      3.7505      0.0000
  -4  13   6      1.3087      1.0637      0.7465      0.0000
  -3  13   6      2.3528      0.5760     -3.2674      0.0000
  -1  13   6      3.9767      0.3276      3.7567      0.0000
 -10  14   6      1.3983      1.0361     -1.5955      0.0000
  -9  14   6      1.7047      0.7259      0.3018      0.0000
  -8  14   6      3.2263      0.4287      0.3327      0.0000
  -7  14   6      0.5674      1.0768      0.8700      0.0000
  -6  14   6      2.1962      0.5476      2.4310      0.0000
  -5  14   6      0.0000      1.1089      1.1834      0.0000
  -4  14   6      2.9094      0.6411     -3.3611      0.0000
  -3  14   6      3.7248      0.6298     -4.1747      0.0000
  -1  14   6      1.2380      0.4900      0.9933      0.0000
   0  14   6      1.0047      0.7461      1.3403      0.0000
  -9  15   6      0.7496      1.0609     -1.4114      0.0000
  -8  15   6      1.9596      0.7245      2.3673      0.0000
  -7  15   6      1.9033      0.5966     -2.9506      0.0000
  -6  15   6      0.0000      1.0668     -0.2521      0.0000
  -4  15   6      1.8824      1.0113      2.5146      0.0000
  -3  15   6      1.8146      1.0733     -1.3024      0.0000
  -2  15   6      1.8887      0.9754      1.7013      0.0000
  -1  15   6      1.2446      0.3873     -0.9708      0.0000
  -7  16   6      1.2493      1.0126     -1.0750      0.0000
  -6  16   6      1.3772      0.8690     -0.6524      0.0000
  -5  16   6      1.0800      0.9255      0.3923      0.0000
  -4  16   6      1.3607      1.0724      0.1989      0.0000
  -3  16   6      1.6904      1.0558      0.3510      0.0000
  -2  16   6      1.2733      1.0568      0.3893      0.0000
   0  16   6      3.2126      0.2439     -2.9394      0.0000
   1  16   6      1.4856      0.5375     -1.4006      0.0000
  -3  17   6      0.9183      1.1293      1.8838      0.0000
  -2  17   6      1.2386      1.0918     -1.4018      0.0000
 -10   1   7      5.6488      0.6098      5.3805      0.0000
  -9   1   7      2.7984      0.5158      1.7996      0.0000
  -8   1   7     13.9487      0.5772    -15.7002      0.0000
  -7   1   7      8.7049      0.5980      7.9858      0.0000
  -6   1   7     15.2912      1.0888     15.6557      0.0000
  -5   1   7     14.6744      0.5192    -14.4468      0.0000
  -3   1   7     20.2539      1.0092     16.2015      0.0000
 -10   2   7      2.0897      1.0768      0.6441      0.0000
  -9   2   7      1.0815      1.0533      0.7069      0.0000
  -8   2   7     13.6282      0.5666     14.0003      0.0000
  -7   2   7      5.9299      0.4909      6.4241      0.0000
  -6   2   7      9.8481      0.4225     -9.0856      0.0000
  -5   2   7      9.0635      0.4818     -8.7881      0.0000
  -4   2   7      3.3649      0.3500      3.2132      0.0000
  -3   2   7     13.8397      0.7030    -14.9218      0.0000
 -11   3   7      1.2053      0.9686     -0.7425      0.0000
 -10   3   7      5.2633      0.4217     -2.8827      0.0000
  -9   3   7      5.8232      0.3865     -5.8034      0.0000
  -8   3   7     12.8941      0.9360     11.4915      0.0000
  -7   3   7     13.6749      0.4915     15.7227      0.0000
  -6   3   7      4.4064      0.2748     -4.6306      0.0000
  -5   3   7      4.6378      0.4728     -4.6150      0.0000
  -4   3   7      2.6813      0.4516     -0.5316      0.0000
  -3   3   7     14.3037      0.7246    -14.5696      0.0000
 -12   4   7      2.5297      0.8313     -0.1178      0.0000
 -11   4   7      1.4170      1.0988      1.0456      0.0000
 -10   4   7      0.6622      0.9754      1.6012      0.0000
  -9   4   7      9.7402      0.7332     -9.7099      0.0000
  -8   4   7     14.1769      0.7248    -16.4161      0.0000
  -7   4   7      8.9406      0.4934     -7.9739      0.0000
  -6   4   7      5.2412      0.2891      4.6682      0.0000
  -5   4   7      3.3818      0.4829     -2.9297      0.0000
  -4   4   7      2.4660      0.2742      2.5389      0.0000
  -3   4   7     12.6663      0.8424     11.0833      0.0000
 -12   5   7      2.2215      0.6451     -1.6115      0.0000
 -11   5   7      4.2740      0.4386     -4.0756      0.0000
 -10   5   7      5.1065      0.3963     -6.6213      0.0000
  -9   5   7      5.8400      0.3934      7.2794      0.0000
  -8   5   7      2.5702      0.6802      2.2583      0.0000
  -7   5   7      1.8177      0.6616     -0.9543      0.0000
  -6   5   7      5.6204      0.3973      5.5733      0.0000
  -5   5   7      9.0670      0.4740     10.4918      0.0000
  -4   5   7     10.7747      0.4555     11.1001      0.0000
  -3   5   7      2.6471      0.5504     -2.8922      0.0000
 -13   6   7      3.7625      0.6280      4.1014      0.0000
 -12   6   7      4.0593      0.5772      4.4060      0.0000
 -11   6   7      3.5949      0.6155     -4.3817      0.0000
 -10   6   7      2.7164      0.6382     -1.5647      0.0000
  -9   6   7      1.8011      0.8589      0.5731      0.0000
  -8   6   7      1.8399      0.7562      1.9520      0.0000
  -7   6   7      3.1507      0.7204      0.4406      0.0000
  -6   6   7      9.8853      0.4176      9.5480      0.0000
  -5   6   7      7.6364      0.3378     -6.3054      0.0000
  -4   6   7      3.1238      0.5209      2.4697      0.0000
  -3   6   7      2.2211      0.4985     -1.1208      0.0000
 -13   7   7      1.6587      1.2008      1.7779      0.0000
 -12   7   7      2.6696      0.5315      1.2379      0.0000
 -11   7   7      4.5106      0.4069     -2.0438      0.0000
 -10   7   7      6.2610      0.4080      5.7770      0.0000
  -9   7   7      6.2748      0.4036      5.6394      0.0000
  -8   7   7      2.2084      0.9523     -2.8914      0.0000
  -7   7   7      9.9840      0.7448     -6.9241      0.0000
  -6   7   7      1.1408      0.8248      1.8839      0.0000
  -5   7   7      7.6710      0.5909     -6.4853      0.0000
  -4   7   7      5.2607      0.5354     -4.3277      0.0000
  -3   7   7     19.0360      0.7706     17.8271      0.0000
 -14   8   7      2.2181      0.9354     -1.3216      0.0000
 -13   8   7      2.0105      0.9267     -2.5427      0.0000
 -12   8   7      1.1670      1.1710      0.1635      0.0000
 -11   8   7      2.7779      0.7461      2.5428      0.0000
 -10   8   7      2.8909      0.7119     -1.9164      0.0000
  -9   8   7      1.1228      1.1410      0.6831      0.0000
  -8   8   7      6.7887      0.5805      6.0338      0.0000
  -7   8   7      3.2630      0.5288     -3.3402      0.0000
  -6   8   7      7.3229      0.5840     -7.4505      0.0000
  -5   8   7      3.7136      0.3178      2.8806      0.0000
  -4   8   7      2.4877      0.4259      1.7698      0.0000
  -3   8   7      1.3397      1.0869     -0.5057      0.0000
 -14   9   7      2.2465      0.8748      2.8080      0.0000
 -13   9   7      1.7105      0.6755     -0.0018      0.0000
 -12   9   7      2.5934      0.7252     -3.8260      0.0000
 -11   9   7      2.6211      0.7104      0.8867      0.0000
 -10   9   7      1.4433      1.1045     -1.3339      0.0000
  -9   9   7      1.1800      1.2258     -2.0856      0.0000
  -8   9   7      3.8420      0.4111      3.3747      0.0000
  -7   9   7      8.6824      0.6839      8.6368      0.0000
  -6   9   7      3.3543      0.5613      2.3188      0.0000
  -5   9   7      3.4476      0.6475     -3.5701      0.0000
  -4   9   7      3.1173      0.3032     -2.0780      0.0000
  -3   9   7      7.4773      0.3303      6.9443      0.0000
 -13  10   7      0.8581      1.1105     -0.8259      0.0000
 -12  10   7      3.1053      0.4688     -2.1960      0.0000
 -11  10   7      3.0963      0.4277      2.7412      0.0000
 -10  10   7      3.5301      0.4281      2.6466      0.0000
  -9  10   7      4.2474      0.4241     -4.3491      0.0000
  -8  10   7      2.0207      1.0288      0.2389      0.0000
  -7  10   7      1.5009      0.9855      1.3635      0.0000
  -6  10   7      4.5049      0.3774      4.0571      0.0000
  -5  10   7      7.8826      0.6465     -9.4263      0.0000
  -4  10   7      9.2215      0.5176     -1.0658      0.0000
  -3  10   7      5.1106      0.2482     -4.6480      0.0000
 -13  11   7      1.4081      1.0877     -1.6482      0.0000
 -12  11   7      1.5682      0.6513     -0.7722      0.0000
 -11  11   7      2.0967      0.8413     -1.4898      0.0000
 -10  11   7      2.4485      0.7494     -2.9688      0.0000
  -9  11   7      2.9319      0.7283      2.2287      0.0000
  -8  11   7      6.2205      0.5500      6.1461      0.0000
  -7  11   7      2.3639      0.7294     -2.2320      0.0000
  -6  11   7      0.7628      1.1019     -1.8898      0.0000
  -5  11   7      2.0295      0.9432      1.7317      0.0000
  -4  11   7      2.4157      0.6204      2.2693      0.0000
  -3  11   7      2.9384      0.4372     -2.6522      0.0000
 -12  12   7      1.0298      1.0727      1.3373      0.0000
 -11  12   7      1.4076      1.0778     -0.3262      0.0000
 -10  12   7      1.6605      1.2070      0.5671      0.0000
  -9  12   7      0.0000      1.1015     -0.6320      0.0000
  -8  12   7      3.5893      0.5452     -3.8826      0.0000
  -7  12   7      1.9804      0.5890     -0.1648      0.0000
  -6  12   7      6.0523      0.5788      5.1673      0.0000
  -5  12   7      6.9741      0.6128      6.8624      0.0000
  -4  12   7      1.8003      0.8312      0.5162      0.0000
  -3  12   7      1.7851      1.0326      0.6855      0.0000
 -11  13   7      2.2937      0.4983      0.5356      0.0000
 -10  13   7      0.0000      0.8745      0.2666      0.0000
  -9  13   7      2.6869      0.4604      3.6462      0.0000
  -8  13   7      2.1212      0.8424      1.5636      0.0000
  -7  13   7      4.9902      0.5586     -5.1112      0.0000
  -6  13   7      3.0529      0.7220     -2.6751      0.0000
  -5  13   7      2.2606      0.6528      2.9245      0.0000
  -4  13   7      1.6551      1.1785     -0.8607      0.0000
  -3  13   7      2.8737      0.6897      2.2964      0.0000
 -10  14   7      1.1190      1.1293     -2.1069      0.0000
  -9  14   7      1.4144      1.1135      2.0893      0.0000
  -8  14   7      3.2496      0.6048      3.2005      0.0000
  -7  14   7      2.4678      0.4927     -2.4465      0.0000
  -6  14   7      2.3316      0.9489      1.8480      0.0000
  -5  14   7      1.0036      0.9178     -0.0096      0.0000
  -4  14   7      3.0503      0.7230     -3.0085      0.0000
  -3  14   7      3.0544      0.6448     -3.1109      0.0000
  -9  15   7      2.3227      0.7603     -1.3511      0.0000
  -8  15   7      1.2663      0.8190     -0.8421      0.0000
  -7  15   7      0.9236      1.0388      0.5706      0.0000
  -6  15   7      0.9203      1.1228      0.2988      0.0000
  -5  15   7      0.0000      1.0792     -1.7632      0.0000
  -4  15   7      0.3024      1.0941      0.1438      0.0000
  -3  15   7      2.3776      0.7226      1.8934      0.0000
  -2  15   7      1.1178      0.5138     -0.4852      0.0000
  -1  15   7      1.7884      0.3465     -0.6639      0.0000
  -6  16   7      0.0000      1.0306     -0.9364      0.0000
  -5  16   7      1.7190      1.0219     -1.2117      0.0000
  -4  16   7      1.2961      0.9416     -0.3663      0.0000
  -3  16   7      1.1904      1.0557      0.7656      0.0000
  -2  16   7      1.5884      0.2674     -1.4871      0.0000
  -1  16   7      1.2374      0.4967      0.7356      0.0000
 -11   0   8      4.2476      0.6012     -3.8052      0.0000
 -10   0   8      2.6056      0.8027      1.6182      0.0000
  -9   0   8      3.6101      0.4107      1.9537      0.0000
  -8   0   8      2.9530      0.6521     -1.8556      0.0000
  -7   0   8      4.6179      0.9472      3.6466      0.0000
  -6   0   8     18.4692      1.3103    -22.8525      0.0000
  -5   0   8      2.3552      0.6923     -2.8115      0.0000
  -4   0   8     12.6807      0.9213    -13.7394      0.0000
 -11   1   8      2.4701      0.9933      2.0983      0.0000
 -10   1   8     20.2150      0.8254    -19.3821      0.0000
  -8   1   8      4.4337      0.6553      2.9269      0.0000
  -7   1   8      4.9571      0.3802     -4.6417      0.0000
  -6   1   8     14.7666      0.7483    -14.6138      0.0000
  -5   1   8     25.7204      1.2978     23.1337      0.0000
  -4   1   8     13.4098      0.6773     10.9400      0.0000
  -3   1   8      9.2270      0.3986      9.5523      0.0000
 -12   2   8      7.0572      0.6313     -7.0942      0.0000
 -11   2   8      1.9972      0.9788      2.1601      0.0000
 -10   2   8      5.0152      0.5606      5.2154      0.0000
  -9   2   8      3.5337      0.3573     -3.6817      0.0000
  -7   2   8      4.4442      0.5726      2.4777      0.0000
  -6   2   8      9.3635      0.4922     10.2522      0.0000
  -5   2   8      2.7639      0.3045     -2.9628      0.0000
  -4   2   8      3.7567      0.5930      3.6602      0.0000
  -3   2   8     17.1828      0.7010    -21.3281      0.0000
 -12   3   8      3.6184      0.7190      3.9775      0.0000
 -11   3   8      2.9102      0.7954     -2.9995      0.0000
 -10   3   8      3.7687      0.6355      1.7716      0.0000
  -9   3   8      2.3820      0.9150      0.3789      0.0000
  -8   3   8      8.4113      0.4706      8.6298      0.0000
  -7   3   8      9.9801      0.4298     -9.3983      0.0000
  -6   3   8      2.0850      0.5856      2.1002      0.0000
  -5   3   8      7.6770      0.5995      6.4420      0.0000
  -4   3   8     14.4924      0.7352     15.0357      0.0000
  -3   3   8     24.5827      0.9934    -23.3928      0.0000
 -13   4   8      3.5838      0.6910      3.4624      0.0000
 -12   4   8      2.4794      0.8150     -0.9765      0.0000
 -11   4   8      0.0000      1.1009      1.4372      0.0000
 -10   4   8      4.7400      0.5473      4.5741      0.0000
  -9   4   8      7.2505      0.5186      6.7312      0.0000
  -8   4   8      4.0418      0.4832     -4.0864      0.0000
  -7   4   8      5.0021      0.5211     -4.6787      0.0000
  -6   4   8     15.6475      0.7829    -17.7451      0.0000
  -5   4   8      4.2842      0.4115     -4.7738      0.0000
  -4   4   8      5.7031      0.3598     -2.0624      0.0000
  -3   4   8      8.3886      0.3778      9.2330      0.0000
 -14   5   8      2.3711      0.8561     -0.6501      0.0000
 -13   5   8      5.5460      0.6000      5.7322      0.0000
 -12   5   8     11.8618      0.6253    -11.1998      0.0000
 -11   5   8      4.9472      0.3972     -5.2829      0.0000
 -10   5   8      2.5180      0.5212      2.5722      0.0000
  -9   5   8      9.8336      0.7502     10.1384      0.0000
  -8   5   8      5.6651      0.3731     -5.5196      0.0000
  -7   5   8     15.4620      0.6348     15.9321      0.0000
  -6   5   8      2.8479      0.3448      2.6216      0.0000
  -5   5   8     11.5110      1.4698    -11.7168      0.0000
  -4   5   8      4.5849      0.4107     -3.0385      0.0000
  -3   5   8     13.6242      0.5592     12.6070      0.0000
 -14   6   8      1.5212      0.8810     -0.5228      0.0000
 -13   6   8      0.8953      1.1471      1.6983      0.0000
 -12   6   8      2.6743      0.6889      3.2345      0.0000
 -11   6   8      1.7836      0.9969     -2.5774      0.0000
 -10   6   8      1.5102      1.0682     -1.8869      0.0000
  -9   6   8      3.7460      0.6363      3.4110      0.0000
  -8   6   8      2.8477      0.5058      3.2350      0.0000
  -7   6   8      2.5433      0.8032     -2.1162      0.0000
  -6   6   8     10.1415      0.4275      9.0218      0.0000
  -5   6   8      3.8446      0.2743      4.0929      0.0000
  -3   6   8      9.1394      0.4037    -12.6802      0.0000
 -15   7   8      2.8083      0.7462      0.2030      0.0000
 -14   7   8      0.8889      1.0945      0.4087      0.0000
 -13   7   8      2.6289      0.7216     -0.3647      0.0000
 -12   7   8      1.2916      0.9393     -0.4736      0.0000
 -11   7   8      2.3475      0.5735     -0.4507      0.0000
 -10   7   8      5.4805      1.0221      2.2354      0.0000
  -9   7   8      9.2769      0.5155     -9.5688      0.0000
  -8   7   8      2.9251      0.7646      0.7972      0.0000
  -7   7   8      3.5987      0.5345     -3.2803      0.0000
  -6   7   8      6.1294      0.3127      5.5722      0.0000
  -5   7   8      6.2789      0.3308     -5.8632      0.0000
  -4   7   8      2.3904      0.2520      2.1664      0.0000
  -3   7   8      4.6529      0.7578     -2.5182      0.0000
 -15   8   8      1.5165      1.1529      1.5980      0.0000
 -14   8   8      2.7332      0.6706      2.6296      0.0000
 -13   8   8      3.4758      0.4112     -2.8830      0.0000
 -12   8   8      4.3843      0.5853     -3.9419      0.0000
 -11   8   8      2.2923      0.8846      2.7676      0.0000
 -10   8   8      2.8901      0.7331     -0.3022      0.0000
  -9   8   8      2.7579      0.7012      2.4427      0.0000
  -8   8   8      6.2643      0.5538     -1.5009      0.0000
  -7   8   8      2.1787      0.5342      1.8731      0.0000
  -6   8   8      4.3780      0.3360      4.0443      0.0000
  -5   8   8      2.5192      0.2617      2.3654      0.0000
  -4   8   8      3.2099      0.3090      2.5685      0.0000
  -3   8   8      2.4970      0.5203     -1.3178      0.0000
 -14   9   8      2.8724      0.7318      0.1940      0.0000
 -13   9   8      1.8830      0.6655      1.4476      0.0000
 -12   9   8      2.3122      0.7927      1.0933      0.0000
 -11   9   8      1.9220      0.8402      2.9571      0.0000
 -10   9   8      8.2850      0.6881     -7.0564      0.0000
  -9   9   8      2.7034      0.7625      2.7203      0.0000
  -8   9   8      2.5611      0.4936      2.3358      0.0000
  -7   9   8      3.2724      0.6085      2.7936      0.0000
  -6   9   8      5.4509      0.5544     -5.2754      0.0000
  -5   9   8      6.0392      0.3149      6.4621      0.0000
  -4   9   8      6.2761      0.2976      5.8468      0.0000
  -3   9   8      5.7490      0.6930     -6.2545      0.0000
 -13  10   8      0.6934      1.0658     -0.4396      0.0000
 -12  10   8      1.5009      0.7465      1.3703      0.0000
 -11  10   8      3.7435      0.4145      3.8259      0.0000
 -10  10   8      5.3563      0.4217      4.9513      0.0000
  -9  10   8      1.2237      0.9248      0.0422      0.0000
  -8  10   8      5.7344      0.5854     -5.8714      0.0000
  -7  10   8      4.0666      0.5500     -5.0132      0.0000
  -6  10   8      5.3896      0.5723      1.4825      0.0000
  -5  10   8      1.9777      0.4021      1.0090      0.0000
  -4  10   8      2.0442      0.3634     -1.9202      0.0000
  -3  10   8      1.9826      0.5341     -0.0029      0.0000
 -13  11   8      1.3614      0.7556      0.8138      0.0000
 -12  11   8      1.7605      0.9694     -1.6494      0.0000
 -11  11   8      3.0775      0.6430     -3.2189      0.0000
 -10  11   8      1.7104      1.0594      1.6666      0.0000
  -9  11   8      0.3580      1.1741      1.4194      0.0000
  -8  11   8      2.8648      0.4943      2.9656      0.0000
  -7  11   8      3.5868      0.5863     -3.8706      0.0000
  -6  11   8      1.4267      0.9334      0.3100      0.0000
  -5  11   8      2.3467      0.9379     -2.2387      0.0000
  -4  11   8      2.4528      0.3567      2.2182      0.0000
  -3  11   8      2.5013      1.0063     -1.3910      0.0000
 -12  12   8      2.2154      0.8155      2.6900      0.0000
 -11  12   8      2.8014      0.4764     -2.9369      0.0000
 -10  12   8      2.1897      0.5548     -2.3955      0.0000
  -9  12   8      3.9619      0.5542      4.8561      0.0000
  -8  12   8      1.3779      1.1178     -0.8481      0.0000
  -7  12   8      3.4336      0.4356     -3.4560      0.0000
  -6  12   8      3.9878      0.6124      3.9254      0.0000
  -5  12   8      2.7678      0.7285      2.0908      0.0000
  -4  12   8      3.7203      0.2847     -4.4369      0.0000
  -3  12   8      2.7069      0.2342      2.3519      0.0000
 -11  13   8      1.4107      1.1913      1.4337      0.0000
 -10  13   8      1.4836      1.0833      0.9156      0.0000
  -9  13   8      1.6618      0.9422      1.2099      0.0000
  -8  13   8      0.8456      0.8787     -1.2544      0.0000
  -7  13   8      1.4802      0.8121      0.8912      0.0000
  -6  13   8      1.0397      1.1270     -0.7657      0.0000
  -5  13   8      3.7549      0.5601     -3.8146      0.0000
  -4  13   8      4.3488      0.6474     -4.0022      0.0000
  -3  13   8      1.8484      0.7461      1.5534      0.0000
 -10  14   8      1.6068      0.7683     -1.8694      0.0000
  -9  14   8      0.4917      0.8585     -0.6142      0.0000
  -8  14   8      1.8255      0.8617      0.0703      0.0000
  -7  14   8      1.1853      1.0717      0.8612      0.0000
  -6  14   8      3.3005      0.5955      2.1618      0.0000
  -5  14   8      1.1551      1.1532     -0.6444      0.0000
  -4  14   8      0.0000      1.1710      1.0544      0.0000
  -3  14   8      0.0000      0.9336      0.5752      0.0000
  -8  15   8      0.3979      1.0448     -0.4098      0.0000
  -7  15   8      0.7815      0.8891      0.8127      0.0000
  -6  15   8      1.3451      0.8763      1.2769      0.0000
  -5  15   8      1.9494      1.0889      0.3747      0.0000
  -4  15   8      1.9861      0.8860      2.0377      0.0000
  -3  15   8      1.8961      0.8791      0.4543      0.0000
  -5  16   8      1.5170      1.2339     -1.8624      0.0000
  -4  16   8      1.4701      1.1465      1.1235      0.0000
  -3  16   8      0.0000      1.0529      1.0089      0.0000
 -13   1   9      2.5434      0.8170     -2.7141      0.0000
 -12   1   9      0.4810      0.9390      0.9742      0.0000
 -11   1   9      3.3938      0.4784      2.5347      0.0000
 -10   1   9      4.2394      0.3443     -3.6653      0.0000
  -9   1   9      4.4582      0.3647      4.7035      0.0000
  -8   1   9      5.5472      0.4486      5.2719      0.0000
  -7   1   9     11.0856      0.5769    -10.4989      0.0000
  -6   1   9     12.3494      0.5113    -12.3081      0.0000
  -5   1   9      7.9309      0.4320      7.6507      0.0000
  -3   1   9      6.8471      0.5648      3.7810      0.0000
 -13   2   9      2.9413      0.9026     -3.5471      0.0000
 -12   2   9      2.0849      0.7465      0.5953      0.0000
 -11   2   9      2.8277      0.4850      2.9999      0.0000
 -10   2   9      1.9625      0.4705     -1.1735      0.0000
  -9   2   9     12.2898      0.5179     13.3075      0.0000
  -8   2   9      7.9344      0.9749      7.8882      0.0000
  -7   2   9      2.0890      0.4253     -0.3848      0.0000
  -6   2   9      4.4085      0.3402     -3.7504      0.0000
  -5   2   9      3.7227      0.3353     -4.3548      0.0000
  -4   2   9      7.9240      0.4472     -8.4837      0.0000
 -14   3   9      5.6500      0.5904      7.1855      0.0000
 -13   3   9      1.7283      0.7799      1.4656      0.0000
 -12   3   9      4.8825      0.5871     -4.4965      0.0000
 -11   3   9      2.1051      0.9113     -1.6424      0.0000
 -10   3   9      5.4457      0.4272      3.9889      0.0000
  -9   3   9     13.6728      0.6963    -13.3063      0.0000
  -8   3   9     10.9894      0.4069    -11.1381      0.0000
  -7   3   9     10.9252      0.7981     10.5183      0.0000
  -6   3   9      2.7716      0.3063     -2.1589      0.0000
  -5   3   9      3.5566      0.4034     -3.0052      0.0000
 -14   4   9      2.5411      0.7960     -2.7322      0.0000
 -13   4   9      2.0334      0.6695      1.4627      0.0000
 -12   4   9      3.4450      0.6450     -1.0795      0.0000
 -11   4   9      2.4838      0.7635     -2.8086      0.0000
 -10   4   9      1.4391      0.7630      1.1998      0.0000
  -9   4   9      3.5818      0.2989     -4.0306      0.0000
  -8   4   9      5.0547      0.6003     -3.3672      0.0000
  -7   4   9      1.9992      0.5466      2.2535      0.0000
  -6   4   9      4.8558      0.3606      5.4742      0.0000
  -5   4   9      2.7070      0.2771      2.7608      0.0000
  -4   4   9      4.4446      0.4480     -3.6139      0.0000
  -3   4   9      9.4692      0.7255     10.4646      0.0000
 -15   5   9      1.3283      1.2112     -0.6021      0.0000
 -14   5   9      0.6314      1.0884     -0.7602      0.0000
 -13   5   9      0.5784      1.1860     -0.7305      0.0000
 -12   5   9      5.1085      0.4112     -4.9821      0.0000
 -11   5   9      3.2644      0.4514      2.6556      0.0000
 -10   5   9      3.8535      0.4348      0.4734      0.0000
  -9   5   9      3.0035      0.6797      2.4921      0.0000
  -7   5   9      6.9468      0.3771      7.0378      0.0000
  -6   5   9      5.2715      0.3448      5.3934      0.0000
  -5   5   9     10.9530      0.8620     -9.7603      0.0000
  -4   5   9      7.4710      0.3100     -6.6638      0.0000
  -3   5   9      8.9245      0.6968      9.1919      0.0000
 -15   6   9      0.3834      1.1710     -0.0874      0.0000
 -14   6   9      2.7518      0.5159      2.3643      0.0000
 -13   6   9      2.0020      0.9321     -0.6612      0.0000
 -12   6   9      1.6764      1.0354     -1.4498      0.0000
 -11   6   9      6.0735      0.9995      6.8981      0.0000
 -10   6   9      3.3276      0.6414      3.4583      0.0000
  -9   6   9      5.1802      0.5592      4.1107      0.0000
  -8   6   9      5.5407      0.2574     -6.4020      0.0000
  -7   6   9      1.8783      0.4972     -1.2091      0.0000
  -6   6   9      3.4838      0.4916     -3.4136      0.0000
  -4   6   9      9.2570      0.5840      9.5289      0.0000
  -3   6   9      7.3138      0.6204      2.3184      0.0000
 -15   7   9      0.0000      1.1394      1.2754      0.0000
 -14   7   9      3.5051      0.6604     -3.2308      0.0000
 -13   7   9      2.4300      0.5253     -1.7626      0.0000
 -12   7   9      7.5114      0.4484      8.2422      0.0000
 -11   7   9      2.2600      0.6173     -0.0845      0.0000
 -10   7   9      2.8411      0.7048     -3.4502      0.0000
  -9   7   9      1.9555      0.6418     -0.9281      0.0000
  -8   7   9      4.1009      0.5754     -1.9016      0.0000
  -7   7   9      8.2272      0.5421     -8.6980      0.0000
  -6   7   9      3.2033      0.3773     -2.6185      0.0000
  -4   7   9      2.3187      0.4030     -2.5698      0.0000
  -3   7   9      7.8555      0.6487     -0.5954      0.0000
 -14   8   9      0.0000      1.0931      0.0487      0.0000
 -13   8   9      4.5462      0.5443     -4.5978      0.0000
 -12   8   9      4.1581      0.5768     -3.5716      0.0000
 -11   8   9      1.7048      0.9925      1.5020      0.0000
 -10   8   9      0.0000      1.1860     -0.1280      0.0000
  -9   8   9      2.6702      0.7927      1.9543      0.0000
  -8   8   9      3.5265      0.5555      3.4060      0.0000
  -7   8   9      2.7394      0.5066      2.5319      0.0000
  -6   8   9      2.6191      0.3876      2.1401      0.0000
  -5   8   9      4.6932      0.2548      4.3828      0.0000
  -4   8   9      6.1194      0.5549     -5.7846      0.0000
  -3   8   9      5.7989      0.7555     -6.9124      0.0000
 -14   9   9      2.0727      0.5642      1.6682      0.0000
 -13   9   9      1.9100      0.9355      0.8557      0.0000
 -12   9   9      2.6616      0.6369     -1.4255      0.0000
 -11   9   9      1.1178      0.9437     -1.7483      0.0000
 -10   9   9      2.2229      0.6147     -2.2289      0.0000
  -9   9   9      6.0535      0.5602      4.1603      0.0000
  -8   9   9      2.2356      0.7470      1.2487      0.0000
  -7   9   9      5.2188      0.5848      3.5134      0.0000
  -6   9   9      5.7347      0.3568     -5.7356      0.0000
  -5   9   9      3.7612      0.4350     -3.8161      0.0000
  -4   9   9      2.7766      0.3633     -2.3946      0.0000
  -3   9   9      5.7843      0.9450     -1.3102      0.0000
 -13  10   9      2.5435      0.4879      2.2187      0.0000
 -12  10   9      1.8438      0.7041      0.6322      0.0000
 -11  10   9      3.3576      0.6937     -2.0127      0.0000
 -10  10   9      0.0000      1.0945     -0.8017      0.0000
  -9  10   9      3.5095      0.5448      3.5197      0.0000
  -8  10   9      2.6825      0.4792     -1.3029      0.0000
  -7  10   9      4.2615      0.6161     -4.7846      0.0000
  -6  10   9      2.2280      0.9827     -1.3752      0.0000
  -5  10   9      4.5267      0.2376     -4.5395      0.0000
  -4  10   9      2.3255      0.4074     -2.0189      0.0000
  -3  10   9      6.4966      0.3927      7.0870      0.0000
 -13  11   9      1.3327      1.1231      0.8642      0.0000
 -12  11   9      2.2553      0.7946     -1.8164      0.0000
 -11  11   9      2.3334      0.5895     -2.2003      0.0000
 -10  11   9      1.3995      0.8537      0.4820      0.0000
  -9  11   9      4.2048      0.4129     -3.1801      0.0000
  -8  11   9      2.5066      0.7703     -2.2376      0.0000
  -7  11   9      4.3050      0.5452      4.3565      0.0000
  -6  11   9     10.8749      0.5637      9.9344      0.0000
  -5  11   9      4.4080      0.2599     -4.7504      0.0000
  -4  11   9      2.2208      0.3505     -1.5506      0.0000
  -3  11   9      3.6116      0.4205      1.8178      0.0000
 -12  12   9      1.6011      0.7266      1.4251      0.0000
 -11  12   9      1.5957      1.0793      0.5160      0.0000
 -10  12   9      0.8499      1.1345     -1.4999      0.0000
  -9  12   9      0.5719      1.0724     -0.2468      0.0000
  -8  12   9      3.1400      1.1283     -2.4729      0.0000
  -7  12   9      2.2907      0.8975      2.2290      0.0000
  -6  12   9      2.2684      0.9970      2.3815      0.0000
  -5  12   9      1.4379      0.4373     -0.0080      0.0000
  -4  12   9      1.6622      0.3590      1.6506      0.0000
  -3  12   9      3.5034      0.4885      1.9424      0.0000
 -11  13   9      0.0000      1.1178      0.2177      0.0000
 -10  13   9      2.1890      0.5920      1.4316      0.0000
  -9  13   9      1.9850      0.8818      1.7177      0.0000
  -8  13   9      1.4656      1.0843     -2.0281      0.0000
  -7  13   9      2.7531      0.8317      0.8844      0.0000
  -6  13   9      1.4182      0.8818     -1.6191      0.0000
  -5  13   9      1.4133      1.1807     -2.6345      0.0000
  -4  13   9      4.5738      0.2866     -4.6658      0.0000
  -3  13   9      2.2472      0.9084      2.3567      0.0000
  -9  14   9      2.0551      0.8421     -1.8099      0.0000
  -8  14   9      2.4716      0.7002      1.8760      0.0000
  -7  14   9      1.4593      0.8143      0.3710      0.0000
  -6  14   9      2.3724      0.5488     -2.5342      0.0000
  -5  14   9      1.1198      1.1012     -1.1349      0.0000
  -4  14   9      2.6492      0.6509      2.4159      0.0000
  -3  14   9      1.5734      0.7545      0.0069      0.0000
  -7  15   9      1.4361      1.0641     -0.3373      0.0000
  -6  15   9      0.7186      1.0864     -0.0049      0.0000
  -5  15   9      0.9948      1.1313      0.0178      0.0000
  -4  15   9      1.5572      0.8511      1.4445      0.0000
  -3  15   9      1.2773      1.0554     -1.6277      0.0000
 -13   0  10      2.8479      0.8095     -2.2420      0.0000
 -12   0  10      3.0449      0.4759      2.8968      0.0000
 -11   0  10      9.6739      0.5204     -9.7211      0.0000
 -10   0  10     11.5584      0.8554    -10.2488      0.0000
  -9   0  10      4.9947      0.5336      5.0813      0.0000
  -8   0  10      2.4684      0.8467      2.1782      0.0000
  -7   0  10      4.0973      0.4504      5.1503      0.0000
  -6   0  10      3.8042      0.5259      2.8373      0.0000
  -5   0  10     15.7288      1.1307     13.6086      0.0000
  -4   0  10     12.3027      0.9115    -11.5305      0.0000
 -14   1  10      2.4191      0.8430      0.4145      0.0000
 -13   1  10      1.7207      0.7591     -0.8479      0.0000
 -12   1  10      2.1949      0.5643     -1.9072      0.0000
 -11   1  10      3.0726      0.4326      2.8697      0.0000
 -10   1  10      5.9398      0.5119      5.6327      0.0000
  -9   1  10      8.3182      0.3306     -7.8037      0.0000
  -8   1  10      5.4318      0.5905     -4.0413      0.0000
  -7   1  10      2.6254      0.3412     -2.2759      0.0000
  -6   1  10      3.2154      0.6626     -2.2989      0.0000
  -5   1  10      4.5506      0.4447      5.6564      0.0000
  -4   1  10      9.2127      0.5167      8.6315      0.0000
 -15   2  10      4.0612      0.6332     -3.5009      0.0000
 -14   2  10      2.0558      1.0645     -0.5229      0.0000
 -13   2  10      2.2034      0.6097     -0.0934      0.0000
 -12   2  10      1.7521      0.6293     -1.4988      0.0000
 -11   2  10      7.8529      0.3731      7.4988      0.0000
 -10   2  10      2.3252      0.5089      1.7540      0.0000
  -9   2  10      6.0144      0.5949     -6.4796      0.0000
  -8   2  10      6.0246      0.6260      6.9641      0.0000
  -7   2  10      5.2982      0.4992      6.3836      0.0000
  -6   2  10      4.1086      0.4448      2.6331      0.0000
  -5   2  10      2.8561      0.4893     -2.3340      0.0000
  -4   2  10      2.3249      0.6593     -1.9188      0.0000
 -15   3  10      1.3316      1.1221     -1.1672      0.0000
 -14   3  10      2.1395      0.8635      2.3900      0.0000
 -13   3  10      3.5531      0.4227      2.8419      0.0000
 -12   3  10      2.8555      0.4716      2.7121      0.0000
 -11   3  10      2.9284      0.6704      2.5092      0.0000
 -10   3  10      1.6183      0.6590     -0.2411      0.0000
  -9   3  10      6.5462      0.3230     -6.2932      0.0000
  -8   3  10      9.5658      0.5908     -9.2332      0.0000
  -7   3  10      7.6568      0.4326      7.7224      0.0000
  -6   3  10      5.4454      0.3869      4.6619      0.0000
  -5   3  10      6.8711      0.4005     -5.1492      0.0000
  -4   3  10      3.0940      0.4544     -3.4556      0.0000
 -16   4  10      1.4222      1.1685     -2.1472      0.0000
 -15   4  10      1.1876      1.1055     -1.2329      0.0000
 -14   4  10      4.4214      0.6181      4.5176      0.0000
 -13   4  10      4.6033      0.4907     -4.1455      0.0000
 -12   4  10      5.7601      0.5802     -6.4016      0.0000
 -11   4  10      2.5877      0.4114      1.9450      0.0000
 -10   4  10      5.3940      0.3360      5.8732      0.0000
  -9   4  10      1.8366      0.4217     -1.7500      0.0000
  -8   4  10      3.2626      0.5848      3.2224      0.0000
  -7   4  10      7.6778      0.4593      8.2562      0.0000
  -6   4  10     12.8499      0.5637    -12.3600      0.0000
  -5   4  10     10.5252      0.6340     -8.4193      0.0000
  -4   4  10     13.4212      0.6849     12.6686      0.0000
 -15   5  10      1.4871      1.1394      0.4812      0.0000
 -14   5  10      3.7468      0.4164     -3.9489      0.0000
 -13   5  10      1.7668      0.9819      1.2702      0.0000
 -12   5  10      1.2296      0.9574      1.7878      0.0000
 -11   5  10      2.9484      0.4853     -2.2668      0.0000
 -10   5  10      1.9161      1.0914     -0.0363      0.0000
  -9   5  10      7.3523      0.4324      8.0033      0.0000
  -8   5  10      2.3315      0.3532     -0.9043      0.0000
  -7   5  10      2.0310      0.4306      1.6702      0.0000
  -6   5  10      5.4979      0.4478      5.6721      0.0000
  -5   5  10      6.8375      0.3858     -5.8698      0.0000
  -4   5  10      8.6860      0.4699    -10.0709      0.0000
 -15   6  10      2.1593      0.6211      1.5138      0.0000
 -14   6  10      1.5306      1.1365      0.3698      0.0000
 -13   6  10      0.0000      1.0975     -0.7396      0.0000
 -12   6  10      2.2427      0.5796      2.5053      0.0000
 -11   6  10      2.0418      0.8818     -2.3602      0.0000
 -10   6  10      4.8718      0.3219     -4.2346      0.0000
  -9   6  10      2.4880      0.4665      0.6560      0.0000
  -8   6  10      3.4433      0.3017     -3.3215      0.0000
  -7   6  10      2.4702      0.4519     -1.1631      0.0000
  -5   6  10      4.9495      0.3044      5.6184      0.0000
  -4   6  10      7.6880      0.6337     -4.2910      0.0000
 -15   7  10      1.4920      1.0785      0.4838      0.0000
 -14   7  10      3.6231      0.6150     -1.0849      0.0000
 -13   7  10      0.9107      0.9073      0.5296      0.0000
 -12   7  10      3.0626      0.6087      3.6625      0.0000
 -11   7  10      2.4746      0.9396     -2.6535      0.0000
 -10   7  10      3.0258      0.6261     -3.2372      0.0000
  -9   7  10      2.9436      0.4034     -2.6849      0.0000
  -8   7  10      3.9533      0.3944      1.6948      0.0000
  -7   7  10      2.2167      0.4947      0.4770      0.0000
  -6   7  10      4.0849      0.2410     -3.6188      0.0000
  -5   7  10      4.3517      0.5465      5.3399      0.0000
  -4   7  10      3.2862      0.4028     -1.7447      0.0000
 -14   8  10      1.5421      0.7273     -1.6388      0.0000
 -13   8  10      2.2197      0.8045      1.6101      0.0000
 -12   8  10      1.6141      0.7919      0.0135      0.0000
 -11   8  10      4.2090      0.4369     -4.1674      0.0000
 -10   8  10      1.6441      0.7799     -1.4395      0.0000
  -9   8  10      3.8774      0.5417      3.7247      0.0000
  -8   8  10      3.7087      0.3499      3.8983      0.0000
  -7   8  10      1.6038      0.4503     -0.7803      0.0000
  -6   8  10      2.5959      0.3289      4.1075      0.0000
  -5   8  10      2.0893      1.1468     -0.5765      0.0000
  -4   8  10      5.1197      0.4739      1.2088      0.0000
 -14   9  10      3.1199      0.6888      2.7938      0.0000
 -13   9  10      2.1972      0.5637      1.3330      0.0000
 -12   9  10      0.6987      1.0144     -0.7061      0.0000
 -11   9  10      3.1144      0.7272      3.5212      0.0000
 -10   9  10      1.6764      1.1076      1.1049      0.0000
  -9   9  10      2.4750      0.5361     -1.2244      0.0000
  -8   9  10      6.4181      0.3045     -7.3474      0.0000
  -7   9  10      2.9965      0.3556      2.8999      0.0000
  -6   9  10      3.6621      0.4530      3.4703      0.0000
  -5   9  10      2.1485      0.3175     -1.7844      0.0000
  -4   9  10      3.4675      0.3702      3.5248      0.0000
 -13  10  10      2.0396      0.9001     -0.4690      0.0000
 -12  10  10      2.1233      1.0484      0.2487      0.0000
 -11  10  10      1.8961      0.9325     -0.0023      0.0000
 -10  10  10      3.5145      0.5714      2.4029      0.0000
  -9  10  10      1.4206      1.1178      0.4489      0.0000
  -8  10  10      3.0617      0.3616     -2.1804      0.0000
  -7  10  10      1.9263      0.3782      1.8602      0.0000
  -6  10  10      6.3111      0.6362     -6.3079      0.0000
  -5  10  10      5.5018      0.2762     -5.7739      0.0000
  -4  10  10      6.5792      0.6761      4.1554      0.0000
 -12  11  10      2.2995      0.5618     -2.1342      0.0000
 -11  11  10      1.6747      0.7572     -1.7337      0.0000
 -10  11  10      2.7785      0.6345      2.6155      0.0000
  -9  11  10      1.6457      0.7164     -0.6601      0.0000
  -8  11  10      2.1870      0.5648     -1.5924      0.0000
  -7  11  10      4.2428      0.4284      4.5394      0.0000
  -6  11  10      4.1097      0.2561      4.4034      0.0000
  -5  11  10      3.3055      0.2410     -3.1286      0.0000
  -4  11  10      5.4309      0.2735     -5.6129      0.0000
 -11  12  10      1.9315      0.9240      1.1277      0.0000
 -10  12  10      0.8374      1.0962      0.3269      0.0000
  -9  12  10      0.7972      0.8968      0.0517      0.0000
  -8  12  10      0.8555      1.1208     -0.3414      0.0000
  -7  12  10      1.7004      1.0791     -1.3391      0.0000
  -6  12  10      1.9490      0.4073     -1.5520      0.0000
  -5  12  10      1.6142      0.3259     -0.4531      0.0000
  -4  12  10      2.9860      0.3207      2.9272      0.0000
 -10  13  10      0.6577      1.0602     -1.4778      0.0000
  -9  13  10      1.3725      1.0582      0.8249      0.0000
  -8  13  10      2.1278      0.8476      1.5243      0.0000
  -7  13  10      1.8247      0.8798     -0.5930      0.0000
  -6  13  10      1.9492      0.3300     -2.1302      0.0000
  -5  13  10      1.9675      0.2663      2.3977      0.0000
  -4  13  10      1.2538      0.6328      0.1502      0.0000
  -8  14  10      1.1621      0.8916      0.9707      0.0000
  -7  14  10      1.2313      0.9094      0.2349      0.0000
  -6  14  10      1.8730      1.0922      2.0233      0.0000
  -5  14  10      1.4068      0.3505      1.7245      0.0000
  -4  14  10      1.2544      0.4096      0.7992      0.0000
 -15   1  11      2.3360      0.7958      0.4206      0.0000
 -14   1  11      1.4028      0.6279      0.7178      0.0000
 -13   1  11      3.0149      0.3850     -3.1380      0.0000
 -12   1  11      1.4262      0.8598      0.3155      0.0000
 -11   1  11      5.1333      0.4817      5.2305      0.0000
 -10   1  11      6.8143      0.3400      6.7517      0.0000
  -9   1  11      3.1899      0.3715      1.7144      0.0000
  -8   1  11      1.2094      0.9061      0.8752      0.0000
  -7   1  11      4.2086      0.3751     -4.1789      0.0000
  -6   1  11      2.3046      0.6174     -1.9700      0.0000
  -5   1  11      3.4347      0.5983     -3.4155      0.0000
  -4   1  11      5.5942      0.2767     -6.1724      0.0000
 -16   2  11      0.0000      1.1835     -0.6966      0.0000
 -15   2  11      2.1658      0.5914      2.1872      0.0000
 -14   2  11      4.5364      0.4159      5.0393      0.0000
 -13   2  11      2.9871      0.4636     -3.7165      0.0000
 -12   2  11      6.6761      0.4323     -7.1197      0.0000
 -11   2  11      3.8454      0.3238      3.7914      0.0000
 -10   2  11      2.2914      0.5994     -2.2272      0.0000
  -9   2  11      3.2659      0.4815     -2.4832      0.0000
  -8   2  11      9.4719      0.5115      9.5853      0.0000
  -7   2  11      9.3540      0.9536      9.2794      0.0000
  -6   2  11      9.7652      0.4273     -8.8918      0.0000
  -5   2  11     10.8666      0.4727     -9.3448      0.0000
  -4   2  11      4.5503      0.3069      4.8981      0.0000
 -16   3  11      0.0000      1.1484     -0.0071      0.0000
 -15   3  11      1.6926      0.7490     -0.4700      0.0000
 -14   3  11      2.6919      0.7192      3.2674      0.0000
 -13   3  11      1.4006      0.6766     -1.0883      0.0000
 -12   3  11      2.1933      0.4906      2.1991      0.0000
 -10   3  11      3.8196      0.2839     -1.8008      0.0000
  -9   3  11      3.9028      0.4931     -4.0501      0.0000
  -8   3  11      3.9048      0.2589     -4.4723      0.0000
  -7   3  11      6.0267      0.3643      6.1084      0.0000
  -6   3  11      3.3148      0.3381      3.1756      0.0000
  -4   3  11      4.7552      0.3494     -4.4332      0.0000
 -16   4  11      0.1477      1.1391      0.6694      0.0000
 -15   4  11      0.4803      1.1313     -0.4590      0.0000
 -14   4  11      1.3325      0.8441     -0.4654      0.0000
 -13   4  11      1.8219      0.9705      2.0026      0.0000
 -12   4  11      1.8295      0.8237     -0.0227      0.0000
 -11   4  11      9.6823      0.5447     -8.6079      0.0000
 -10   4  11      4.7934      0.3200      5.9099      0.0000
  -9   4  11      2.6262      0.4287      1.6338      0.0000
  -8   4  11      3.6089      0.5048     -3.7102      0.0000
  -7   4  11      3.7590      0.3649     -3.8629      0.0000
  -6   4  11      3.8361      0.4646     -2.6466      0.0000
  -5   4  11      3.7146      0.3988      3.5828      0.0000
  -4   4  11      1.8996      0.5121      1.0940      0.0000
 -15   5  11      2.3029      0.7574      2.0052      0.0000
 -14   5  11      1.0837      1.0830     -1.1011      0.0000
 -13   5  11      1.1778      0.9322      0.4842      0.0000
 -12   5  11      1.4652      0.6820      0.8058      0.0000
 -11   5  11      1.8491      0.5351     -0.1032      0.0000
 -10   5  11      1.4727      0.6151      0.6516      0.0000
  -9   5  11      2.7337      0.3307      2.7342      0.0000
  -8   5  11      3.7754      0.3616      4.5262      0.0000
  -7   5  11      3.8208      0.4539     -4.0221      0.0000
  -6   5  11      1.4682      0.8824      1.0312      0.0000
  -5   5  11      7.5089      0.6153      5.9591      0.0000
  -4   5  11      2.7936      0.3656     -1.9259      0.0000
 -15   6  11      1.8387      0.6665     -1.7424      0.0000
 -14   6  11      1.9319      0.9168     -1.3943      0.0000
 -13   6  11      4.0989      0.8087      3.9375      0.0000
 -12   6  11      2.0544      0.9419      1.5175      0.0000
 -11   6  11      2.3539      0.9466     -2.6845      0.0000
 -10   6  11      2.7405      0.3370     -2.4101      0.0000
  -9   6  11      4.2166      0.3418      4.8319      0.0000
  -8   6  11      5.2335      0.2872     -5.6701      0.0000
  -7   6  11      3.7128      0.4307     -3.9248      0.0000
  -6   6  11      5.8768      0.8583      5.2078      0.0000
  -5   6  11      4.1796      0.3803      3.5402      0.0000
  -4   6  11      2.5070      0.3647     -2.4573      0.0000
 -14   7  11      1.6524      0.8498     -0.6048      0.0000
 -13   7  11      2.3897      0.7722     -2.4984      0.0000
 -12   7  11      0.0000      1.1707      0.6828      0.0000
 -11   7  11      2.7389      0.7052      0.8536      0.0000
 -10   7  11      4.5829      0.4905      4.9121      0.0000
  -9   7  11      2.1678      0.4920      1.5869      0.0000
  -8   7  11      2.4035      0.3577     -2.1209      0.0000
  -7   7  11      1.1184      0.8715      0.0981      0.0000
  -6   7  11      1.6327      0.4035     -0.3899      0.0000
  -5   7  11      3.7970      0.6868     -3.8865      0.0000
  -4   7  11      1.7854      0.4577     -1.7998      0.0000
 -14   8  11      1.7710      0.9819      1.7000      0.0000
 -13   8  11      2.3213      0.6341     -1.7382      0.0000
 -12   8  11      1.9822      0.6890     -2.0815      0.0000
 -11   8  11      2.2979      0.5861     -1.6945      0.0000
 -10   8  11      1.7440      0.5170      0.5416      0.0000
  -9   8  11      1.8491      0.3715     -0.0275      0.0000
  -8   8  11      8.4139      0.9559      8.4844      0.0000
  -7   8  11      2.3049      0.3776      2.5485      0.0000
  -6   8  11      7.7201      0.5473     -8.3115      0.0000
  -5   8  11      3.8470      0.4096     -3.6965      0.0000
  -4   8  11      1.7043      0.4459      0.9675      0.0000
 -13   9  11      1.2605      1.1089      0.6080      0.0000
 -12   9  11      2.3832      0.7835     -3.1068      0.0000
 -11   9  11      1.1315      1.1175      0.7488      0.0000
 -10   9  11      3.2771      0.4991      3.0186      0.0000
  -9   9  11      3.3460      1.0063     -3.7513      0.0000
  -8   9  11      6.7967      0.3201     -6.5590      0.0000
  -7   9  11      4.8655      0.3993      4.7124      0.0000
  -6   9  11      2.0997      0.7175      1.1378      0.0000
  -5   9  11      2.5401      0.3541     -1.8854      0.0000
  -4   9  11      3.3548      0.2646      3.4916      0.0000
 -13  10  11      2.0562      1.0461     -2.1960      0.0000
 -12  10  11      1.4816      0.9853     -1.7028      0.0000
 -11  10  11      1.9433      0.9254      0.9747      0.0000
 -10  10  11      1.8536      0.9111      1.4211      0.0000
  -9  10  11      1.0117      1.0487     -0.3134      0.0000
  -8  10  11      1.6176      0.4081     -1.2325      0.0000
  -7  10  11      3.0109      0.7743      2.7593      0.0000
  -6  10  11      2.0461      0.3167     -1.3836      0.0000
  -5  10  11      2.0792      0.4694      2.3392      0.0000
  -4  10  11      1.0159      0.7071      1.0570      0.0000
 -12  11  11      0.0000      1.1564      0.7395      0.0000
 -11  11  11      1.6574      1.0083     -1.2165      0.0000
 -10  11  11      1.3682      1.0761     -0.9597      0.0000
  -9  11  11      1.0754      1.0345     -1.2824      0.0000
  -8  11  11      3.5417      0.6686      3.1200      0.0000
  -7  11  11      0.0000      1.1947      1.0001      0.0000
  -6  11  11      3.0560      0.3186      2.9586      0.0000
  -5  11  11      2.6668      0.3365      3.2088      0.0000
  -4  11  11      1.3170      0.5684      0.8281      0.0000
 -11  12  11      1.2634      1.0830      0.6333      0.0000
 -10  12  11      0.0000      1.0616      0.1858      0.0000
  -9  12  11      1.7048      0.9319      1.7072      0.0000
  -8  12  11      1.3371      1.2188     -0.8145      0.0000
  -7  12  11      3.8992      0.3050     -3.6444      0.0000
  -6  12  11      1.7904      0.5431      0.1871      0.0000
  -5  12  11      1.0176      0.5049     -0.0615      0.0000
  -4  12  11      1.5153      0.3858      0.9532      0.0000
  -9  13  11      2.0196      0.5718      2.0518      0.0000
  -8  13  11      1.7534      1.0085      0.3718      0.0000
  -7  13  11      2.1647      0.4606     -1.5562      0.0000
  -6  13  11      4.2564      0.2526     -4.1663      0.0000
  -5  13  11      1.2130      0.3946      0.7984      0.0000
  -4  13  11      0.4206      0.7224      0.2490      0.0000
  -6  14  11      1.8267      1.1032      0.4026      0.0000
  -5  14  11      1.9169      0.3962      3.0951      0.0000
  -4  14  11      0.3728      1.1300     -1.5858      0.0000
 -16   0  12      2.2768      0.8554     -2.7130      0.0000
 -15   0  12      3.0897      0.6540      4.1595      0.0000
 -14   0  12      4.6894      0.3861      4.9569      0.0000
 -13   0  12      3.2539      0.5976     -3.6201      0.0000
 -12   0  12      3.1972      0.6529      1.2214      0.0000
 -11   0  12      3.3930      0.6674      2.2598      0.0000
 -10   0  12     11.4571      0.6088    -11.4579      0.0000
  -9   0  12      2.9059      0.6343     -2.7075      0.0000
  -8   0  12      6.2252      0.5620     -2.1015      0.0000
  -7   0  12      1.7022      0.9983      1.6383      0.0000
  -6   0  12     15.8130      1.1425    -12.9059      0.0000
  -5   0  12      3.7132      0.4733      3.8546      0.0000
 -16   1  12      1.8543      0.7472     -1.8869      0.0000
 -15   1  12      1.1972      0.8516     -1.2288      0.0000
 -14   1  12      2.2027      0.4698     -1.7106      0.0000
 -13   1  12      2.1850      0.4614     -1.5418      0.0000
 -12   1  12      6.0616      0.3285      5.6818      0.0000
 -11   1  12      5.4352      0.3182      5.2622      0.0000
 -10   1  12      1.9494      0.4989     -1.5912      0.0000
  -9   1  12      9.8094      0.5053    -10.5867      0.0000
  -8   1  12      4.1315      0.3038     -4.8161      0.0000
  -7   1  12      3.0029      0.7518      2.4632      0.0000
  -6   1  12      2.0175      0.6201      1.4033      0.0000
  -5   1  12      7.5164      0.3897      8.3554      0.0000
 -16   2  12      0.0000      1.0972     -0.5621      0.0000
 -15   2  12      1.3823      0.9016     -0.1249      0.0000
 -14   2  12      1.5320      0.7949      0.2967      0.0000
 -13   2  12      2.5827      0.4208      2.3118      0.0000
 -12   2  12      1.8343      0.5059     -0.4013      0.0000
 -11   2  12      3.5781      0.2975     -3.5790      0.0000
 -10   2  12      3.7100      0.4340      3.4192      0.0000
  -9   2  12      5.3928      0.3928     -5.8431      0.0000
  -8   2  12      5.7656      0.4875      6.1012      0.0000
  -7   2  12      4.5899      0.4366     -4.0586      0.0000
  -6   2  12      6.3993      0.3220      6.1925      0.0000
  -5   2  12      3.6855      0.6306     -3.2251      0.0000
 -15   3  12      1.9304      0.9419     -0.5669      0.0000
 -14   3  12      0.0000      0.7741     -0.0582      0.0000
 -13   3  12      1.4236      0.6878     -0.2664      0.0000
 -12   3  12      1.9793      0.6133     -1.1116      0.0000
 -11   3  12      1.2467      1.0083     -0.3867      0.0000
 -10   3  12      1.8801      0.6709      1.8232      0.0000
  -9   3  12      3.4225      0.4024      3.1936      0.0000
  -8   3  12      3.1724      0.3640      2.7841      0.0000
  -7   3  12      2.7531      0.3871     -4.0718      0.0000
  -6   3  12      6.2550      0.6012     -6.9060      0.0000
  -5   3  12      3.2308      0.5342      3.2242      0.0000
  -4   3  12      4.4478      0.5737      2.6324      0.0000
 -15   4  12      2.7836      0.4756     -1.7807      0.0000
 -14   4  12      3.0181      0.4818     -2.5638      0.0000
 -13   4  12      2.6146      0.6735      1.8134      0.0000
 -12   4  12      1.0757      0.8238     -0.7837      0.0000
 -11   4  12      2.4412      0.4962     -2.2279      0.0000
 -10   4  12      5.9700      0.3079      5.1095      0.0000
  -9   4  12      7.4242      0.4316      8.4367      0.0000
  -8   4  12      7.0786      0.3344     -7.0212      0.0000
  -7   4  12      3.3368      0.3697     -3.8721      0.0000
  -6   4  12      6.8599      0.4068     -5.7261      0.0000
  -5   4  12      1.2560      0.9747     -0.9389      0.0000
  -4   4  12      4.7788      0.5667     -4.9508      0.0000
 -15   5  12      1.6408      1.0293     -1.2062      0.0000
 -14   5  12      2.7899      0.6760     -1.9791      0.0000
 -13   5  12      1.8166      0.4921      0.9490      0.0000
 -12   5  12      1.9802      0.5246     -2.2482      0.0000
 -11   5  12      2.2259      0.4611     -2.0133      0.0000
 -10   5  12      2.2931      0.4051      2.8504      0.0000
  -9   5  12      4.6858      0.3833     -0.2995      0.0000
  -8   5  12      2.1064      0.3869     -1.7508      0.0000
  -7   5  12      1.6296      0.6154      2.0927      0.0000
  -6   5  12      5.8524      0.3322      5.2320      0.0000
  -5   5  12      6.4323      0.4795     -5.1590      0.0000
  -4   5  12      5.3427      0.5664     -3.0981      0.0000
 -15   6  12      1.9521      1.0340      0.5671      0.0000
 -14   6  12      0.9710      0.8725      0.0784      0.0000
 -13   6  12      2.0975      0.5808     -0.8241      0.0000
 -12   6  12      3.6522      0.6024      3.7846      0.0000
 -11   6  12      0.9486      0.9340     -0.5327      0.0000
 -10   6  12      5.8191      0.3817     -6.0263      0.0000
  -9   6  12      5.4616      0.3685     -5.3211      0.0000
  -8   6  12      3.4664      0.3339      3.6206      0.0000
  -7   6  12      2.0421      0.4070     -2.0925      0.0000
  -6   6  12      1.9584      0.5431      2.1437      0.0000
  -5   6  12      3.0811      0.9222      0.3642      0.0000
  -4   6  12      4.1793      0.5806      3.1614      0.0000
 -14   7  12      1.5550      1.1029      1.2507      0.0000
 -13   7  12      2.5373      0.5661     -2.2982      0.0000
 -12   7  12      1.8348      0.6828     -1.4529      0.0000
 -10   7  12      4.3296      0.3080      4.2542      0.0000
  -9   7  12      2.7138      0.6087     -2.6000      0.0000
  -8   7  12      1.5486      0.5311     -0.5881      0.0000
  -7   7  12      2.8897      0.2750      3.6066      0.0000
  -6   7  12      5.2886      0.3180     -6.6721      0.0000
  -5   7  12      3.2231      0.5782      2.3810      0.0000
  -4   7  12      5.5634      0.5794      6.4312      0.0000
 -14   8  12      1.4087      0.8821      1.2915      0.0000
 -13   8  12      2.4200      0.8970     -0.7990      0.0000
 -12   8  12      2.6318      0.7697     -2.6547      0.0000
 -11   8  12      2.6705      0.3251      2.1210      0.0000
 -10   8  12      1.4511      0.6174      0.5641      0.0000
  -9   8  12      2.8420      0.4021     -2.9391      0.0000
  -8   8  12      4.4737      0.4531      4.0749      0.0000
  -7   8  12      5.7752      0.3188      6.2451      0.0000
  -6   8  12      4.3597      0.3025     -3.8777      0.0000
  -5   8  12      0.5123      1.2036      0.0002      0.0000
  -4   8  12      2.9801      0.4652      0.2843      0.0000
 -13   9  12      1.8521      0.7423      0.2776      0.0000
 -12   9  12      2.3357      0.5766      2.3254      0.0000
 -11   9  12      3.7223      0.3467      3.9831      0.0000
 -10   9  12      1.1347      0.7004     -1.4572      0.0000
  -9   9  12      1.8506      0.3634     -2.7548      0.0000
  -8   9  12      1.9754      0.3545      0.2819      0.0000
  -7   9  12      2.7950      0.2589     -3.3721      0.0000
  -6   9  12      0.0000      1.1928     -1.3802      0.0000
  -5   9  12      2.8765      0.7902      0.6934      0.0000
  -4   9  12      3.3657      0.3618      3.8450      0.0000
 -12  10  12      0.0000      1.0717     -0.5306      0.0000
 -11  10  12      1.3007      0.8971      0.7431      0.0000
 -10  10  12      2.9846      0.2588      3.5027      0.0000
  -9  10  12      1.6901      0.7096      0.7290      0.0000
  -8  10  12      2.5778      0.3875     -1.8276      0.0000
  -7  10  12      0.0000      1.1413     -0.6838      0.0000
  -6  10  12      1.7154      0.3721     -1.7516      0.0000
  -5  10  12      5.1525      0.2841     -5.3327      0.0000
  -4  10  12      1.7937      0.5363      0.5189      0.0000
 -11  11  12      2.8768      0.6672     -3.5430      0.0000
 -10  11  12      2.0114      0.7745     -1.6928      0.0000
  -9  11  12      2.3175      0.3356      1.6815      0.0000
  -8  11  12      1.2481      1.1089      1.4880      0.0000
  -7  11  12      0.8924      0.6338     -0.3886      0.0000
  -6  11  12      0.8610      0.7211     -1.4003      0.0000
  -5  11  12      1.8836      0.6431      1.7794      0.0000
  -4  11  12      2.7216      0.4251     -2.5937      0.0000
  -9  12  12      1.1989      0.6212      1.1103      0.0000
  -8  12  12      1.2309      0.6766      0.4911      0.0000
  -7  12  12      1.8006      0.3441     -1.1228      0.0000
  -6  12  12      0.8847      0.6094      0.8834      0.0000
  -5  12  12      1.7679      0.3297      1.6615      0.0000
  -4  12  12      1.8038      0.4898     -2.6934      0.0000
  -7  13  12      2.0682      0.6787      2.0576      0.0000
  -6  13  12      0.8057      0.6889      0.5193      0.0000
  -5  13  12      2.1717      0.5326     -1.9088      0.0000
 -15   1  13      1.8144      0.5679      2.0997      0.0000
 -14   1  13      3.6271      0.4542     -3.5982      0.0000
 -13   1  13      4.6031      0.4442     -4.2956      0.0000
 -12   1  13      2.2371      0.6189      0.2883      0.0000
 -11   1  13      1.8991      0.5415      2.1265      0.0000
 -10   1  13      1.6137      0.7214     -0.1281      0.0000
  -9   1  13      2.4231      0.3240      2.4953      0.0000
  -8   1  13      6.8111      0.4154      6.2084      0.0000
  -7   1  13      4.5046      0.5025     -3.1162      0.0000
  -6   1  13      4.0830      0.4823     -3.4242      0.0000
  -5   1  13      8.8407      0.6854      3.4968      0.0000
 -15   2  13      1.6133      0.7215     -1.3895      0.0000
 -14   2  13      2.1268      0.4622      0.8352      0.0000
 -13   2  13      2.4379      0.3338      2.8262      0.0000
 -12   2  13      4.1899      0.2823     -4.4932      0.0000
 -11   2  13      1.4489      0.6917     -1.6004      0.0000
 -10   2  13      2.3841      0.4701      1.1100      0.0000
  -9   2  13      1.9944      0.6938      1.1355      0.0000
  -8   2  13      1.8690      0.5488      1.9112      0.0000
  -7   2  13      1.6327      0.5878      1.5018      0.0000
  -6   2  13      2.9133      0.5543      1.2788      0.0000
  -5   2  13      3.9290      0.7585     -2.7551      0.0000
 -15   3  13      1.8248      0.4332     -2.0121      0.0000
 -14   3  13      2.2700      0.5412      2.5644      0.0000
 -13   3  13      3.1412      0.4313      3.2011      0.0000
 -12   3  13      2.5625      0.5164     -3.4144      0.0000
 -11   3  13      3.6120      0.4436     -3.8937      0.0000
 -10   3  13      3.0322      0.3877     -1.6704      0.0000
  -9   3  13      3.0517      0.3190     -2.5714      0.0000
  -8   3  13      3.0610      0.4183     -3.4856      0.0000
  -7   3  13      2.3277      0.4389      2.3225      0.0000
  -6   3  13      3.8277      0.5903      3.5089      0.0000
  -5   3  13      4.5177      0.6097     -4.9141      0.0000
 -15   4  13      1.7626      0.7540     -1.2919      0.0000
 -14   4  13      2.0435      1.0928     -0.7028      0.0000
 -13   4  13      1.3631      1.0579     -0.7966      0.0000
 -12   4  13      2.8374      0.3852      3.0089      0.0000
 -11   4  13      1.8717      0.7235     -0.9091      0.0000
 -10   4  13      1.7140      0.5534      1.3742      0.0000
  -9   4  13      2.6636      0.6248     -1.8784      0.0000
  -8   4  13      2.1186      0.6666     -0.9445      0.0000
  -7   4  13      1.4935      0.7778      1.5734      0.0000
  -6   4  13      1.7736      0.9805      2.1398      0.0000
  -5   4  13      4.5863      0.3939      4.0002      0.0000
 -14   5  13      1.4918      0.5250     -1.1544      0.0000
 -13   5  13      1.4690      0.8390     -0.2032      0.0000
 -12   5  13      1.7251      0.8845     -1.0479      0.0000
 -10   5  13      1.8936      0.6151      2.0815      0.0000
  -9   5  13      0.9866      0.7964     -0.2768      0.0000
  -8   5  13      4.5601      0.3029      3.6063      0.0000
  -7   5  13      2.0543      0.6010      2.4094      0.0000
  -6   5  13      3.3692      0.3934     -1.0528      0.0000
  -5   5  13      2.7104      0.4809      1.1880      0.0000
 -14   6  13      1.7407      0.6332      0.6767      0.0000
 -13   6  13      1.7183      0.5455      0.9494      0.0000
 -12   6  13      1.3881      0.5897      1.0604      0.0000
 -11   6  13      6.6903      0.3326      6.7857      0.0000
 -10   6  13      3.8240      0.5132     -3.1770      0.0000
  -9   6  13      6.5717      0.3586     -6.4722      0.0000
  -8   6  13      1.7060      0.4591      2.3173      0.0000
  -7   6  13      3.9292      0.3944      3.5769      0.0000
  -6   6  13      2.9005      0.4436     -2.2518      0.0000
  -5   6  13      4.0962      0.6719     -3.9051      0.0000
 -13   7  13      2.3063      0.5916     -2.6247      0.0000
 -12   7  13      2.3644      0.5286      2.6247      0.0000
 -11   7  13      2.0034      0.3855      1.6276      0.0000
 -10   7  13      1.8826      0.4794     -2.0796      0.0000
  -9   7  13      2.3582      0.4948      2.1348      0.0000
  -8   7  13      2.5606      0.5042      3.4362      0.0000
  -7   7  13      6.2430      0.4352     -5.5661      0.0000
  -6   7  13      6.1178      0.4818     -5.4299      0.0000
  -4   7  13      2.4404      0.7895      2.2468      0.0000
 -13   8  13      1.9076      0.5432     -2.3423      0.0000
 -12   8  13      4.2650      0.3025     -3.6642      0.0000
 -11   8  13      1.8839      0.5216     -1.2438      0.0000
 -10   8  13      2.4926      0.4357      2.0916      0.0000
  -9   8  13      3.7624      0.3643     -3.3045      0.0000
  -8   8  13      2.9372      0.4849      2.5730      0.0000
  -7   8  13      3.1306      0.3655      2.9452      0.0000
  -6   8  13      1.5901      0.8429     -0.6619      0.0000
  -5   8  13      2.0049      0.9925     -0.0488      0.0000
 -12   9  13      1.4233      0.8076      0.1730      0.0000
 -11   9  13      1.6864      0.4250     -1.0615      0.0000
 -10   9  13      1.3542      0.4768     -0.7993      0.0000
  -9   9  13      1.3073      0.5420      0.1300      0.0000
  -8   9  13      2.2395      0.5169     -0.9061      0.0000
  -7   9  13      2.0213      0.3612     -0.5583      0.0000
  -6   9  13      2.0333      0.6201      1.1134      0.0000
  -5   9  13      4.0775      0.6040      1.9806      0.0000
 -11  10  13      0.7417      0.7583     -1.3931      0.0000
 -10  10  13      1.3362      1.2295     -1.2696      0.0000
  -9  10  13      2.8957      0.2910      2.5517      0.0000
  -8  10  13      1.4452      0.4333     -0.3998      0.0000
  -7  10  13      0.8517      0.7879      1.1610      0.0000
  -6  10  13      2.5270      0.6148      2.9411      0.0000
  -5  10  13      2.0769      0.8975     -0.3387      0.0000
 -10  11  13      0.6578      0.6992      1.0438      0.0000
  -9  11  13      0.0000      1.2203     -1.0716      0.0000
  -8  11  13      1.1596      1.1863     -0.4031      0.0000
  -7  11  13      1.6359      0.4991      1.5137      0.0000
  -6  11  13      1.6453      0.5979      1.5332      0.0000
  -5  11  13      1.1173      0.8534     -0.0983      0.0000
  -7  12  13      3.1272      0.8676     -3.9820      0.0000
  -6  12  13      1.5521      1.1956     -0.5974      0.0000
  -5  12  13      1.6764      1.2021      0.5337      0.0000
 -15   0  14      1.0204      0.8959     -1.1556      0.0000
 -14   0  14      0.9418      1.0578      0.1857      0.0000
 -13   0  14      0.7610      1.1109      1.6472      0.0000
 -12   0  14      0.6626      1.0836      1.6375      0.0000
 -11   0  14      2.9117      0.6535      1.8436      0.0000
 -10   0  14      3.3701      0.5342     -4.7081      0.0000
  -9   0  14      1.0033      0.9979     -0.0701      0.0000
  -8   0  14      5.1243      0.4068     -4.3605      0.0000
  -7   0  14      2.8222      0.7596     -2.2776      0.0000
  -6   0  14      3.8524      0.6247      2.8262      0.0000
  -5   0  14      6.7950      1.0822      6.9076      0.0000
 -15   1  14      3.0550      0.4920     -4.2158      0.0000
 -14   1  14      3.0651      0.3168      2.6537      0.0000
 -13   1  14      1.9154      0.5016      2.2103      0.0000
 -12   1  14      1.4592      0.6579      0.3438      0.0000
 -11   1  14      3.2788      0.5450      1.1985      0.0000
 -10   1  14      2.1577      0.5430      0.4359      0.0000
  -8   1  14      1.2564      1.1012     -0.8487      0.0000
  -7   1  14      4.5143      0.3306      5.1318      0.0000
  -6   1  14      3.5724      0.6733     -1.8187      0.0000
  -5   1  14      2.0733      0.6566     -2.9960      0.0000
 -15   2  14      1.0610      0.8239      0.1688      0.0000
 -14   2  14      1.5412      0.5784     -1.2517      0.0000
 -13   2  14      1.4643      0.7017      1.2202      0.0000
 -12   2  14      0.0000      0.7830     -0.0717      0.0000
 -11   2  14      1.7185      0.8874      1.3628      0.0000
 -10   2  14      3.1608      0.4516      3.0763      0.0000
  -9   2  14      1.0823      0.7791     -0.0515      0.0000
  -8   2  14      4.5439      0.4580      3.1066      0.0000
  -7   2  14      1.1160      0.7322      0.2692      0.0000
  -6   2  14      2.7137      0.5293      0.5300      0.0000
  -5   2  14      3.4315      0.3133     -3.8289      0.0000
 -14   3  14      1.2575      0.9015      1.4623      0.0000
 -13   3  14      1.4533      0.6552      0.5176      0.0000
 -12   3  14      2.2106      0.4283     -2.6397      0.0000
 -11   3  14      1.8133      0.4884      1.5805      0.0000
 -10   3  14      2.6620      0.3215      3.4922      0.0000
  -8   3  14      2.1224      0.5578     -0.5688      0.0000
  -7   3  14      2.0061      0.5172     -2.0849      0.0000
  -6   3  14      3.3975      0.3370     -2.1267      0.0000
  -5   3  14      2.0498      0.5780     -2.6327      0.0000
 -14   4  14      1.9273      0.6544     -1.8394      0.0000
 -13   4  14      2.0554      0.6504     -3.0418      0.0000
 -12   4  14      1.9894      0.5545      0.7545      0.0000
 -11   4  14      6.0450      0.3278      6.0917      0.0000
  -9   4  14      2.1939      0.4954     -1.6745      0.0000
  -8   4  14      1.1251      1.1221     -1.0243      0.0000
  -7   4  14      4.7569      0.3650      4.2313      0.0000
  -6   4  14      3.4981      0.3658     -3.7016      0.0000
  -5   4  14      3.7110      0.4815     -4.1164      0.0000
 -14   5  14      1.3192      0.6856     -0.7005      0.0000
 -13   5  14      1.5635      0.5781     -0.7302      0.0000
 -12   5  14      1.6883      0.4220      0.7781      0.0000
 -11   5  14      2.2980      0.4445     -2.7362      0.0000
 -10   5  14      3.6561      0.3125     -3.6749      0.0000
  -9   5  14      2.9845      0.4125      3.0349      0.0000
  -8   5  14      4.0269      0.5475      3.8715      0.0000
  -7   5  14      3.1636      0.6269     -2.7471      0.0000
  -6   5  14      1.7421      0.5994      0.9029      0.0000
  -5   5  14      2.7297      0.8193      2.0693      0.0000
 -13   6  14      1.3551      0.7370      0.0030      0.0000
 -12   6  14      2.5822      0.4345     -0.5008      0.0000
 -11   6  14      1.7117      0.7918      0.2697      0.0000
 -10   6  14      2.7374      0.3312     -3.1154      0.0000
  -9   6  14      2.2346      0.5770     -2.1829      0.0000
  -8   6  14      2.2987      0.3523      2.5254      0.0000
  -7   6  14      2.3863      0.4422     -2.4770      0.0000
  -6   6  14      1.7283      0.6036      1.9809      0.0000
  -5   6  14      2.7870      0.9838      2.7631      0.0000
 -13   7  14      1.0256      0.7122     -1.5366      0.0000
 -12   7  14      1.9378      0.3517     -0.9661      0.0000
 -11   7  14      1.4499      0.6984      1.0296      0.0000
 -10   7  14      1.7940      0.6905      1.5252      0.0000
  -9   7  14      2.4508      0.3175      2.3033      0.0000
  -8   7  14      1.6616      0.5317      1.4652      0.0000
  -7   7  14      1.5159      0.6523     -1.0867      0.0000
  -6   7  14      1.8703      0.7639     -0.9753      0.0000
  -5   7  14      0.9650      1.1548      1.8515      0.0000
 -12   8  14      0.8223      0.7683      0.5550      0.0000
 -11   8  14      1.9282      0.4428     -2.1095      0.0000
 -10   8  14      1.7365      0.4031      1.2212      0.0000
  -9   8  14      1.9678      0.4557      2.0390      0.0000
  -8   8  14      2.3719      0.5487     -2.0244      0.0000
  -7   8  14      2.8453      0.7256      0.0768      0.0000
  -6   8  14      1.2303      1.2440      1.4452      0.0000
  -5   8  14      2.6655      0.7483      2.2464      0.0000
 -11   9  14      1.3933      0.6310      1.4085      0.0000
 -10   9  14      2.5056      0.4296      2.2944      0.0000
  -9   9  14      2.5395      0.4960     -2.2722      0.0000
  -8   9  14      2.5760      0.2829     -2.0832      0.0000
  -7   9  14      1.4637      0.4804     -1.5502      0.0000
  -6   9  14      1.4454      1.0417     -0.2212      0.0000
  -5   9  14      0.4207      1.0985     -2.4977      0.0000
  -9  10  14      1.7893      0.4045      1.6302      0.0000
  -8  10  14      0.0000      1.1072      0.2085      0.0000
  -7  10  14      0.8041      0.6702     -1.0220      0.0000
  -6  10  14      0.9959      0.6623      0.2235      0.0000
  -5  10  14      2.0090      0.8910     -2.9737      0.0000
 -14   1  15      1.5680      0.7590      1.8583      0.0000
 -13   1  15      0.9165      0.9489      0.0488      0.0000
 -12   1  15      1.3544      0.9132     -1.1526      0.0000
 -11   1  15      1.7274      1.0117      0.6346      0.0000
 -10   1  15      2.2727      0.3448     -0.8948      0.0000
  -9   1  15      1.5103      0.8670      0.8796      0.0000
  -8   1  15      2.1547      0.6632      2.1703      0.0000
  -7   1  15      1.6020      0.8980      1.2425      0.0000
  -6   1  15      3.1599      0.4991     -3.5581      0.0000
 -14   2  15      1.7699      0.5544      1.5252      0.0000
 -13   2  15      2.7424      0.3500     -2.6554      0.0000
 -12   2  15      3.1363      0.4903     -3.0383      0.0000
 -11   2  15      2.3307      0.4386      2.4049      0.0000
 -10   2  15      1.5606      0.9699     -1.5566      0.0000
  -9   2  15      5.1787      0.3168     -4.8908      0.0000
  -8   2  15      2.9510      0.3641      2.4284      0.0000
  -7   2  15      5.0678      0.4191      5.2019      0.0000
  -6   2  15      2.9222      0.5267     -2.6149      0.0000
 -14   3  15      0.4703      1.1888      0.1809      0.0000
 -13   3  15      2.9896      0.6867      1.9594      0.0000
 -12   3  15      1.3051      0.8416      0.1629      0.0000
 -11   3  15      1.8449      0.6554     -1.2485      0.0000
 -10   3  15      2.2441      0.3848     -2.1004      0.0000
  -9   3  15      1.2600      0.7224      0.4226      0.0000
  -8   3  15      2.7253      0.3886     -2.8698      0.0000
  -7   3  15      2.9942      0.6346     -3.6257      0.0000
  -6   3  15      3.1102      0.5161      3.7539      0.0000
 -13   4  15      1.2473      0.6908     -0.5167      0.0000
 -12   4  15      2.8274      0.3681      2.4381      0.0000
 -11   4  15      1.4097      0.5209      0.5186      0.0000
 -10   4  15      0.6436      0.7711     -0.0037      0.0000
  -9   4  15      1.7064      0.5057      1.5692      0.0000
  -8   4  15      2.4767      0.6815     -0.7617      0.0000
  -7   4  15      3.6432      0.5443     -3.9995      0.0000
  -6   4  15      2.2934      0.8347      2.6857      0.0000
  -5   4  15      3.2942      0.7638      3.1752      0.0000
 -13   5  15      0.8583      0.7697     -0.4106      0.0000
 -12   5  15      1.8866      0.5839      1.4713      0.0000
 -11   5  15      1.2064      0.8052     -0.8364      0.0000
 -10   5  15      1.8737      0.5109     -2.1194      0.0000
  -9   5  15      1.8922      0.5854      1.4515      0.0000
  -8   5  15      1.1954      0.8762      1.7137      0.0000
  -7   5  15      1.4093      0.6739     -0.1013      0.0000
  -6   5  15      1.7784      0.6252     -1.5340      0.0000
  -5   5  15      1.7292      1.2053      1.5338      0.0000
 -12   6  15      1.3979      0.7512      0.2671      0.0000
 -11   6  15      0.7557      0.8450     -0.8816      0.0000
 -10   6  15      1.2930      0.5935      0.1760      0.0000
  -9   6  15      2.2011      0.5079      2.9314      0.0000
  -8   6  15      2.2769      0.4116     -2.6715      0.0000
  -7   6  15      5.0063      0.6699     -5.4741      0.0000
  -6   6  15      1.4164      0.6906      0.3434      0.0000
  -5   6  15      2.0308      0.6426      1.8019      0.0000
 -11   7  15      2.1671      0.3963      1.9259      0.0000
 -10   7  15      1.5937      0.5431      1.5418      0.0000
  -9   7  15      1.2384      0.7180      0.9235      0.0000
  -8   7  15      1.0817      0.6248      0.3537      0.0000
  -7   7  15      1.1265      0.8416     -1.2521      0.0000
  -6   7  15      2.6470      0.3880     -2.3951      0.0000
  -5   7  15      1.1934      0.8980     -2.6298      0.0000
 -10   8  15      0.3491      0.8128     -0.3691      0.0000
  -9   8  15      2.2686      0.3049     -2.2105      0.0000
  -8   8  15      1.3661      0.6785      0.7106      0.0000
  -7   8  15      2.0764      0.7620      2.4049      0.0000
  -6   8  15      2.3443      0.4015      0.7802      0.0000
  -5   8  15      1.7398      0.8898     -0.6019      0.0000
  -8   9  15      1.3601      1.2176     -1.5262      0.0000
  -7   9  15      1.4710      0.5426      1.9866      0.0000
  -6   9  15      1.8686      0.4524      1.8264      0.0000
 -13   0  16      1.7331      1.0268     -2.6847      0.0000
 -12   0  16      1.5306      0.9323      1.9585      0.0000
 -11   0  16      3.9730      0.5469      4.3805      0.0000
 -10   0  16      5.3014      0.4673     -5.3902      0.0000
  -9   0  16      4.0757      0.5618     -4.9572      0.0000
  -8   0  16      1.3531      1.1211      0.8934      0.0000
  -7   0  16      1.9150      0.7559      2.0709      0.0000
  -6   0  16      3.5190      0.5899     -3.1527      0.0000
 -13   1  16      0.8677      0.7798     -0.8205      0.0000
 -12   1  16      1.0864      0.6601     -0.3031      0.0000
 -11   1  16      2.3727      0.4923      1.7357      0.0000
 -10   1  16      1.0549      0.8925      1.8400      0.0000
  -9   1  16      1.4637      0.6754      0.0265      0.0000
  -8   1  16      1.8813      0.5645     -1.1398      0.0000
  -7   1  16      1.6639      0.7901     -2.0791      0.0000
  -6   1  16      2.5463      0.6628      1.3726      0.0000
 -13   2  16      1.3666      1.2100     -2.0619      0.0000
 -12   2  16      1.3291      0.8362     -1.3794      0.0000
 -11   2  16      1.5488      0.6791     -0.7991      0.0000
 -10   2  16      2.0996      0.5756      2.7940      0.0000
  -9   2  16      3.0425      0.4840      3.0485      0.0000
  -8   2  16      1.5092      0.6739     -0.5506      0.0000
  -7   2  16      3.4015      0.4741     -2.9662      0.0000
  -6   2  16      2.0175      0.5671      1.2803      0.0000
 -12   3  16      1.2964      0.6545      1.3666      0.0000
 -11   3  16      2.0715      0.4319      0.8208      0.0000
 -10   3  16      1.0100      0.7851     -0.9210      0.0000
  -9   3  16      1.7982      0.5653      0.7953      0.0000
  -8   3  16      0.7970      0.7694      0.3589      0.0000
  -7   3  16      1.8453      0.7236     -1.1210      0.0000
  -6   3  16      1.5838      0.6544     -2.2008      0.0000
 -12   4  16      0.2227      0.9036     -0.5082      0.0000
 -11   4  16      3.2222      0.5507     -3.3825      0.0000
 -10   4  16      0.7102      1.1348      0.3187      0.0000
  -9   4  16      5.1296      0.6000      5.4978      0.0000
  -8   4  16      1.9932      0.5254     -2.5701      0.0000
  -7   4  16      2.1065      1.0171     -1.2765      0.0000
  -6   4  16      1.3554      0.7108      1.0487      0.0000
 -11   5  16      1.8336      0.5200     -2.2614      0.0000
 -10   5  16      2.6600      1.0024     -2.3644      0.0000
  -9   5  16      1.5004      0.7487      0.2536      0.0000
  -8   5  16      2.0645      0.6260      1.4155      0.0000
  -7   5  16      1.7454      0.7677      1.5173      0.0000
  -6   5  16      2.5285      0.4057      2.5663      0.0000
 -10   6  16      1.1059      0.6371      0.0881      0.0000
  -9   6  16      2.0836      0.8871     -2.1329      0.0000
  -8   6  16      1.4591      0.5514      1.1408      0.0000
  -7   6  16      1.0019      0.9506     -0.7689      0.0000
  -6   6  16      1.4597      0.5191     -0.1995      0.0000
  -8   7  16      1.3903      0.6573     -0.1945      0.0000
  -7   7  16      0.0000      1.1637      2.1692      0.0000
 -11   1  17      1.8101      0.9342      0.8055      0.0000
 -10   1  17      0.7065      0.8032     -0.6138      0.0000
  -9   1  17      1.2463      0.8969      1.3457      0.0000
  -8   1  17      2.3066      0.4832      1.5395      0.0000
  -7   1  17      1.0338      0.9404     -0.7673      0.0000
  -6   1  17      1.6668      0.7213     -1.5142      0.0000
 -10   2  17      0.2209      0.8239      0.8854      0.0000
  -9   2  17      1.2713      0.6006      1.3944      0.0000
  -8   2  17      1.8529      0.6244     -2.2980      0.0000
  -7   2  17      1.7132      0.7429      2.0869      0.0000
  -6   2  17      1.1906      0.9220      2.3768      0.0000
 -10   3  17      0.2777      1.1583     -0.0453      0.0000
  -9   3  17      1.3952      0.8436     -1.6602      0.0000
  -8   3  17      2.2548      0.6366     -3.0778      0.0000
  -7   3  17      1.8285      0.6967      1.0940      0.0000
  -6   3  17      2.7200      0.5600      3.1343      0.0000
                                                    
